# Supplementary material for: Role of Cytokine Combinations on CD4+ T Cell Differentiation, Partial Polarization, and Plasticity: Continuous Network Modeling Approach
Source: Front Physiol. 2018 Aug 2;9:877. doi: 10.3389/fphys.2018.00877 (PMC6089340; doi:10.3389/fphys.2018.00877)
Supplement: DATA SHEET S3 — Boolean attractors of the CD4+ T cell regulatory network. [file Data_Sheet_3.CSV]

TBET	IFNG	GATA3	IL2	IL4	RORGT	IL21	FOXP3	TGFB	IL10	IL9	BCL6	IL12e	IFNGe	IL2e	IL4e	IL6e	IL21e	TGFBe	IL10e	IL27e	Label
0	0	1	0	0	0	0	0	0	0	0	0	*	0	0	0	0	0	0	0	*	GATA3+
0	0	0	0	0	0	0	0	0	0	0	0	*	*	*	*	*	*	*	*	*	naive
0	0	0	0	0	0	1	0	0	0	0	1	*	*	*	*	*	*	0	0	*	Tfh
0	0	0	0	0	0	0	0	0	0	0	0	0	0	0	0	0	0	0	0	*	Th0
0	0	0	1	0	0	0	0	0	0	0	0	0	0	*	0	*	*	0	0	*	Th0
1	1	0	0	0	0	0	0	0	0	0	0	*	*	*	*	*	*	0	0	*	Th1
0	0	0	0	0	1	1	0	1	0	0	0	*	*	*	*	*	*	1	0	*	Th17
1	0	0	0	0	0	0	0	0	1	0	0	*	*	*	0	*	*	0	0	1	Th1R
1	0	0	0	0	0	0	0	0	1	0	0	*	*	*	0	*	*	0	1	*	Th1R
1	0	0	0	0	0	0	0	1	0	0	0	*	0	0	0	0	0	*	0	*	Th1R
1	0	0	0	0	0	0	0	1	1	0	0	*	*	*	0	*	*	*	*	*	Th1R
1	0	0	1	0	0	0	1	1	0	0	0	*	0	1	0	*	*	*	0	*	Th1R
1	0	0	1	0	0	0	1	1	1	0	0	*	*	1	0	*	*	*	*	*	Th1R
1	1	0	0	0	0	0	0	1	0	0	0	*	1	*	*	*	*	*	0	*	Th1R
0	0	1	0	1	0	0	0	0	0	0	0	*	*	0	*	*	*	0	0	*	Th2
0	0	1	1	1	0	0	0	0	0	0	0	*	*	*	*	*	*	0	0	*	Th2
0	0	1	0	0	0	0	0	0	1	0	0	*	*	*	0	*	*	0	*	*	Th2R
0	0	1	0	1	0	0	0	0	1	0	0	*	*	*	*	*	*	0	*	*	Th2R
0	0	0	0	0	0	0	0	1	0	0	0	0	0	0	0	0	0	*	0	*	Th3
0	0	0	0	1	0	0	0	1	0	1	0	*	*	0	1	*	*	*	0	*	Th9
0	0	0	0	1	0	0	0	1	1	1	0	*	*	*	1	*	*	*	*	*	Th9
0	0	0	1	1	0	0	0	1	0	1	0	*	*	*	1	*	*	*	0	*	Th9
0	0	0	0	0	0	0	0	0	1	0	0	*	*	*	0	*	*	0	0	1	Tr1
0	0	0	0	0	0	0	0	0	1	0	0	*	*	*	0	*	*	0	1	*	Tr1
0	0	0	0	0	0	0	0	1	1	0	0	*	*	*	0	*	*	*	*	*	Tr1
0	0	0	1	0	0	0	1	1	0	0	0	0	0	1	0	*	*	*	0	*	Treg
0	0	0	1	0	0	0	1	1	1	0	0	*	*	1	0	*	*	*	*	*	Treg
