# Supplementary material for: Role of Cytokine Combinations on CD4+ T Cell Differentiation, Partial Polarization, and Plasticity: Continuous Network Modeling Approach
Source: Front Physiol. 2018 Aug 2;9:877. doi: 10.3389/fphys.2018.00877 (PMC6089340; doi:10.3389/fphys.2018.00877)
Supplement: DATA SHEET S4 — Ordinary differential model equations of the CD4+ T cell regulatory network. [file Data_Sheet_4.CSV]

network <- function(t	state	parameters) {
with(as.list(c(state	parameters))	{
# Input Nodes
w_TBET = (((((((((IFNG)+(((((IL12e)*(1-IL21))*(1-IL4))*(1-IL10)))-(IFNG)*(((((IL12e)*(1-IL21))*(1-IL4))*(1-IL10)))))+(TBET)-(((IFNG)+(((((IL12e)*(1-IL21))*(1-IL4))*(1-IL10)))-(IFNG)*(((((IL12e)*(1-IL21))*(1-IL4))*(1-IL10)))))*(TBET))))*(1-IL4))*(1-GATA3))*(1-IL21))*(1-BCL6)
w_IFNG = ((((((((IFNGe)+((((((IFNG)+(TBET)-(IFNG)*(TBET)))*(1-GATA3))*(1-TGFB)))-(IFNGe)*((((((IFNG)+(TBET)-(IFNG)*(TBET)))*(1-GATA3))*(1-TGFB))))))*(1-IL21))*(1-IL4))*(1-IL10))*(1-BCL6))*(1-IL9)
w_GATA3 = (((((((((((IL2)*(IL4)))+(IL4)-(((IL2)*(IL4)))*(IL4))+(GATA3)-((((IL2)*(IL4)))+(IL4)-(((IL2)*(IL4)))*(IL4))*(GATA3))))*(1-TBET))*(1-TGFB))*(1-IL21))*(1-IFNG))*(1-BCL6)
w_IL2 = ((((((IL2e)+(((IL2)*(1-FOXP3)))-(IL2e)*(((IL2)*(1-FOXP3))))))*(1-IFNG))*(1-IL21))*(((FOXP3)+(1-IL10)-(FOXP3)*(1-IL10)))
w_IL4 = (((((IL4e)+((((GATA3)*(((IL2)+(IL4)-(IL2)*(IL4))))*(1-TBET)))-(IL4e)*((((GATA3)*(((IL2)+(IL4)-(IL2)*(IL4))))*(1-TBET))))))*(1-IFNG))*(1-IL21)
w_RORGT = ((((((IL21))*(TGFB))*(1-TBET))*(1-FOXP3))*(1-GATA3))*(1-BCL6)
w_IL21 = (((((((((((IL6e)+(IL21e)-(IL6e)*(IL21e))+(IL21)-((IL6e)+(IL21e)-(IL6e)*(IL21e))*(IL21))+(RORGT)-(((IL6e)+(IL21e)-(IL6e)*(IL21e))+(IL21)-((IL6e)+(IL21e)-(IL6e)*(IL21e))*(IL21))*(RORGT))+(BCL6)-((((IL6e)+(IL21e)-(IL6e)*(IL21e))+(IL21)-((IL6e)+(IL21e)-(IL6e)*(IL21e))*(IL21))+(RORGT)-(((IL6e)+(IL21e)-(IL6e)*(IL21e))+(IL21)-((IL6e)+(IL21e)-(IL6e)*(IL21e))*(IL21))*(RORGT))*(BCL6))))*(1-IFNG))*…
w_FOXP3 = (((((IL2))*(((TGFB)+(FOXP3)-(TGFB)*(FOXP3))))*(1-IL21))*(1-RORGT))*(1-IL4)
w_TGFB = (((TGFBe)+(((((TGFB)+(FOXP3)-(TGFB)*(FOXP3)))*(1-IL21)))-(TGFBe)*(((((TGFB)+(FOXP3)-(TGFB)*(FOXP3)))*(1-IL21)))))
w_IL10 = (((IL10e)+(((IL10)*((((((IFNG)+(IL21)-(IFNG)*(IL21))+(TGFB)-((IFNG)+(IL21)-(IFNG)*(IL21))*(TGFB))+(GATA3)-(((IFNG)+(IL21)-(IFNG)*(IL21))+(TGFB)-((IFNG)+(IL21)-(IFNG)*(IL21))*(TGFB))*(GATA3))+(IL27e)-((((IFNG)+(IL21)-(IFNG)*(IL21))+(TGFB)-((IFNG)+(IL21)-(IFNG)*(IL21))*(TGFB))+(GATA3)-(((IFNG)+(IL21)-(IFNG)*(IL21))+(TGFB)-((IFNG)+(IL21)-(IFNG)*(IL21))*(TGFB))*(GATA3))*(IL27e)))))-(IL10e)*(…
w_IL9 = (((((IL4))*(((((IL10)*(IL2)))+(TGFB)-(((IL10)*(IL2)))*(TGFB))))*(1-IFNG))*(1-IL21))*(1-FOXP3)
w_BCL6 = ((((((IL21)+(IFNG)-(IL21)*(IFNG))))*(1-TBET))*(1-IL2))*(1-TGFB)
w_IL12e = (IL12e)
w_IFNGe = (IFNGe)
w_IL2e = (IL2e)
w_IL4e = (IL4e)
w_IL6e = (IL6e)
w_IL21e = (IL21e)
w_TGFBe = (TGFBe)
w_IL10e = (IL10e)
w_IL27e = (IL27e)
# Rates of Change
dTBET = 1/(1+(exp(-b*(w_TBET-0.5)))) - (kTBET*TBET)
dIFNG = 1/(1+(exp(-b*(w_IFNG-0.5)))) - (kIFNG*IFNG)
dGATA3 = 1/(1+(exp(-b*(w_GATA3-0.5)))) - (kGATA3*GATA3)
dIL2 = 1/(1+(exp(-b*(w_IL2-0.5)))) - (kIL2*IL2)
dIL4 = 1/(1+(exp(-b*(w_IL4-0.5)))) - (kIL4*IL4)
dRORGT = 1/(1+(exp(-b*(w_RORGT-0.5)))) - (kRORGT*RORGT)
dIL21 = 1/(1+(exp(-b*(w_IL21-0.5)))) - (kIL21*IL21)
dFOXP3 = 1/(1+(exp(-b*(w_FOXP3-0.5)))) - (kFOXP3*FOXP3)
dTGFB = 1/(1+(exp(-b*(w_TGFB-0.5)))) - (kTGFB*TGFB)
dIL10 = 1/(1+(exp(-b*(w_IL10-0.5)))) - (kIL10*IL10)
dIL9 = 1/(1+(exp(-b*(w_IL9-0.5)))) - (kIL9*IL9)
dBCL6 = 1/(1+(exp(-b*(w_BCL6-0.5)))) - (kBCL6*BCL6)
dIL12e = 0
dIFNGe = 0
dIL2e = 0
dIL4e = 0
dIL6e = 0
dIL21e = 0
dTGFBe = 0
dIL10e = 0
dIL27e = 0
list(c(dTBET	dIFNG	dGATA3	dIL2	dIL4	dRORGT	dIL21	dFOXP3	dTGFB	dIL10	dIL9	dBCL6	dIL12e	dIFNGe	dIL2e	dIL4e	dIL6e	dIL21e	dTGFBe	dIL10e	dIL27e))
})
}
