# Supplementary material for: Role of Cytokine Combinations on CD4+ T Cell Differentiation, Partial Polarization, and Plasticity: Continuous Network Modeling Approach
Source: Front Physiol. 2018 Aug 2;9:877. doi: 10.3389/fphys.2018.00877 (PMC6089340; doi:10.3389/fphys.2018.00877)
Supplement: DATA SHEET S7 — Code and simulations of the CD4+ T cell regulatory network. [file Data_Sheet_7.ZIP]

Archive with 150 entries (136 files):
- ColorCode.svg
- Diff_bool_cont.csv
- References/
- References/ThCellDifferentiationPlasticity.xls
- References/minTF5-ODE.R
- References/minTF5-SQUAD.R
- References/minTF5-attr.csv
- References/minTF5-celltype-graph.gml
- References/minTF5-env.csv
- References/minTF5-hierarchic-graph.graphml
- References/minTF5-labels.csv
- References/minTF5-rules.csv
- References/minTF5-rules.sbml
- Th0-1node/
- Th0-1node/TransitionTable.csv
- Th0-1node/csv/
- Th0-1node/csv-clean/
- Th0-1node/csv-clean/Th0_IFNGe.csv
- Th0-1node/csv-clean/Th0_IL10e.csv
- Th0-1node/csv-clean/Th0_IL12e.csv
- Th0-1node/csv-clean/Th0_IL21e.csv
- Th0-1node/csv-clean/Th0_IL27e.csv
- Th0-1node/csv-clean/Th0_IL2e.csv
- Th0-1node/csv-clean/Th0_IL4e.csv
- Th0-1node/csv-clean/Th0_IL6e.csv
- Th0-1node/csv-clean/Th0_TGFBe.csv
- Th0-1node/csv/Th0_IFNGe.csv
- Th0-1node/csv/Th0_IL10e.csv
- Th0-1node/csv/Th0_IL12e.csv
- Th0-1node/csv/Th0_IL21e.csv
- Th0-1node/csv/Th0_IL27e.csv
- Th0-1node/csv/Th0_IL2e.csv
- Th0-1node/csv/Th0_IL4e.csv
- Th0-1node/csv/Th0_IL6e.csv
- Th0-1node/csv/Th0_TGFBe.csv
- Th0-1node/svg-color/
- Th0-1node/svg-color/Th0_IFNGe.svg
- Th0-1node/svg-color/Th0_IL10e.svg
- Th0-1node/svg-color/Th0_IL12e.svg
- Th0-1node/svg-color/Th0_IL21e.svg
- Th0-1node/svg-color/Th0_IL27e.svg
- Th0-1node/svg-color/Th0_IL2e.svg
- Th0-1node/svg-color/Th0_IL4e.svg
- Th0-1node/svg-color/Th0_IL6e.svg
- Th0-1node/svg-color/Th0_TGFBe.svg
- Th0-microenv/
- Th0-microenv/TransitionTable.csv
- Th0-microenv/csv/
- Th0-microenv/csv-clean/
- Th0-microenv/csv-clean/Th0_IL10e+IL27e.csv
- Th0-microenv/csv-clean/Th0_IL12e+IFNGe.csv
- Th0-microenv/csv-clean/Th0_IL21e.csv
- Th0-microenv/csv-clean/Th0_IL2e+IL4e.csv
- Th0-microenv/csv-clean/Th0_IL2e+TGFBe.csv
- Th0-microenv/csv-clean/Th0_IL4e+TGFBe.csv
- Th0-microenv/csv-clean/Th0_IL6e+IL21e+TGFBe.csv
- Th0-microenv/csv-clean/Th0_TGFBe.csv
- Th0-microenv/csv/Th0_IL10e+IL27e.csv
- Th0-microenv/csv/Th0_IL12e+IFNGe.csv
- Th0-microenv/csv/Th0_IL21e.csv
- Th0-microenv/csv/Th0_IL2e+IL4e.csv
- Th0-microenv/csv/Th0_IL2e+TGFBe.csv
- Th0-microenv/csv/Th0_IL4e+TGFBe.csv
- Th0-microenv/csv/Th0_IL6e+IL21e+TGFBe.csv
- Th0-microenv/csv/Th0_TGFBe.csv
- Th0-microenv/svg-color/
- Th0-microenv/svg-color/Th0_IL10e+IL27e.svg
- Th0-microenv/svg-color/Th0_IL12e+IFNGe.svg
- Th0-microenv/svg-color/Th0_IL21e.svg
- Th0-microenv/svg-color/Th0_IL2e+IL4e.svg
- Th0-microenv/svg-color/Th0_IL2e+TGFBe.svg
- Th0-microenv/svg-color/Th0_IL4e+TGFBe.svg
- Th0-microenv/svg-color/Th0_IL6e+IL21e+TGFBe.svg
- Th0-microenv/svg-color/Th0_TGFBe.svg
- analyzeContinuousNetwork_Simulations.ipynb
- analyzeContinuousNetwork_SimulationsCleanAndPlot.ipynb
- analyzeContinuousNetwork_variarEnvironmentX3.ipynb
- attr.csv
- plasticity-Nnodes/
- plasticity-Nnodes/csv/
- plasticity-Nnodes/csv/Th0_IFNGe_IL21e_TGFBe.csv
- plasticity-Nnodes/csv/Th0_IFNGe_IL4e.csv
- plasticity-Nnodes/csv/Th0_IL2e_IL21e_TGFBe.csv
- plasticity-Nnodes/csv/Th1-IL4e_TBET0_IFNG0.csv
- plasticity-Nnodes/csv/Th1-proTh2_TBET0_IFNG0.csv
- plasticity-Nnodes/csv/Th17_IFNGe_IL21e_TGFBe.csv
- plasticity-Nnodes/csv/Th17_IL2e_IL21e_TGFBe.csv
- plasticity-Nnodes/csv/Th1_IFNGe_IL21e_TGFBe.csv
- plasticity-Nnodes/csv/Th1_IFNGe_IL4e.csv
- plasticity-Nnodes/csv/Th2A-IFNGe_GATA30_IL20_IL40.csv
- plasticity-Nnodes/csv/Th2A-IFNGe_GATA30_IL40.csv
- plasticity-Nnodes/csv/Th2A-proTh1_GATA30_IL20_IL40.csv
- plasticity-Nnodes/csv/Th2A-proTh1_GATA30_IL40.csv
- plasticity-Nnodes/csv/Th2B-IFNGe_GATA30_IL20_IL40.csv
- plasticity-Nnodes/csv/Th2B-IFNGe_GATA30_IL40.csv
- plasticity-Nnodes/csv/Th2B-proTh1_GATA30_IL20_IL40.csv
- plasticity-Nnodes/csv/Th2B-proTh1_GATA30_IL40.csv
- plasticity-Nnodes/csv/Th2B_IFNGe_IL4e.csv
- plasticity-Nnodes/csv/Treg_IL2e_IL21e_TGFBe.csv
- plasticity-Nnodes/svg/
- plasticity-Nnodes/svg/Th17Treg/
- plasticity-Nnodes/svg/Th17Treg/Th0_IL2e_IL21e_TGFBe-mesh.svg
- plasticity-Nnodes/svg/Th17Treg/Th0_IL2e_IL21e_TGFBe-points.svg
- plasticity-Nnodes/svg/Th17Treg/Th17Treg-label.svg
- plasticity-Nnodes/svg/Th17Treg/Th17_IL2e_IL21e_TGFBe-mesh.svg
- plasticity-Nnodes/svg/Th17Treg/Th17_IL2e_IL21e_TGFBe-points.svg
- plasticity-Nnodes/svg/Th17Treg/Treg_IL2e_IL21e_TGFBe-mesh.svg
- plasticity-Nnodes/svg/Th17Treg/Treg_IL2e_IL21e_TGFBe-points.svg
- plasticity-Nnodes/svg/Th1Th2/
- plasticity-Nnodes/svg/Th1Th2/Th0_IFNGe_IL4e-mesh.png
- plasticity-Nnodes/svg/Th1Th2/Th0_IFNGe_IL4e-mesh.svg
- plasticity-Nnodes/svg/Th1Th2/Th0_IFNGe_IL4e-points.svg
- plasticity-Nnodes/svg/Th1Th2/Th1-IL4e_TBET0_IFNG0-mesh.png
- plasticity-Nnodes/svg/Th1Th2/Th1-IL4e_TBET0_IFNG0-mesh.svg
- plasticity-Nnodes/svg/Th1Th2/Th1-IL4e_TBET0_IFNG0-points.svg
- plasticity-Nnodes/svg/Th1Th2/Th1-proTh2_TBET0_IFNG0-mesh.png
- plasticity-Nnodes/svg/Th1Th2/Th1-proTh2_TBET0_IFNG0-mesh.svg
- plasticity-Nnodes/svg/Th1Th2/Th1-proTh2_TBET0_IFNG0-points.svg
- plasticity-Nnodes/svg/Th1Th2/Th1Th2-label.svg
- plasticity-Nnodes/svg/Th1Th2/Th1_IFNGe_IL4e-mesh.png
- plasticity-Nnodes/svg/Th1Th2/Th1_IFNGe_IL4e-mesh.svg
- plasticity-Nnodes/svg/Th1Th2/Th1_IFNGe_IL4e-points.svg
- plasticity-Nnodes/svg/Th1Th2/Th2A-IFNGe_GATA30_IL20_IL40-mesh.png
- plasticity-Nnodes/svg/Th1Th2/Th2A-IFNGe_GATA30_IL20_IL40-mesh.svg
- plasticity-Nnodes/svg/Th1Th2/Th2A-IFNGe_GATA30_IL20_IL40-points.svg
- plasticity-Nnodes/svg/Th1Th2/Th2A-IFNGe_GATA30_IL40-mesh.png
- plasticity-Nnodes/svg/Th1Th2/Th2A-IFNGe_GATA30_IL40-mesh.svg
- plasticity-Nnodes/svg/Th1Th2/Th2A-IFNGe_GATA30_IL40-points.svg
- plasticity-Nnodes/svg/Th1Th2/Th2A-proTh1_GATA30_IL20_IL40-mesh.png
- plasticity-Nnodes/svg/Th1Th2/Th2A-proTh1_GATA30_IL20_IL40-mesh.svg
- plasticity-Nnodes/svg/Th1Th2/Th2A-proTh1_GATA30_IL20_IL40-points.svg
- plasticity-Nnodes/svg/Th1Th2/Th2A-proTh1_GATA30_IL40-mesh.png
- plasticity-Nnodes/svg/Th1Th2/Th2A-proTh1_GATA30_IL40-mesh.svg
- plasticity-Nnodes/svg/Th1Th2/Th2A-proTh1_GATA30_IL40-points.svg
- plasticity-Nnodes/svg/Th1Th2/Th2B-IFNGe_GATA30_IL20_IL40-mesh.png
- plasticity-Nnodes/svg/Th1Th2/Th2B-IFNGe_GATA30_IL20_IL40-mesh.svg
- plasticity-Nnodes/svg/Th1Th2/Th2B-IFNGe_GATA30_IL20_IL40-points.svg
- plasticity-Nnodes/svg/Th1Th2/Th2B-IFNGe_GATA30_IL40-mesh.png
- plasticity-Nnodes/svg/Th1Th2/Th2B-IFNGe_GATA30_IL40-mesh.svg
- plasticity-Nnodes/svg/Th1Th2/Th2B-IFNGe_GATA30_IL40-points.svg
- plasticity-Nnodes/svg/Th1Th2/Th2B-proTh1_GATA30_IL20_IL40-mesh.png
- plasticity-Nnodes/svg/Th1Th2/Th2B-proTh1_GATA30_IL20_IL40-mesh.svg
- plasticity-Nnodes/svg/Th1Th2/Th2B-proTh1_GATA30_IL20_IL40-points.svg
- plasticity-Nnodes/svg/Th1Th2/Th2B-proTh1_GATA30_IL40-mesh.png
- plasticity-Nnodes/svg/Th1Th2/Th2B-proTh1_GATA30_IL40-mesh.svg
- plasticity-Nnodes/svg/Th1Th2/Th2B-proTh1_GATA30_IL40-points.svg
- plasticity-Nnodes/svg/Th1Th2/Th2B_IFNGe_IL4e-mesh.png
- plasticity-Nnodes/svg/Th1Th2/Th2B_IFNGe_IL4e-mesh.svg
- plasticity-Nnodes/svg/Th1Th2/Th2_IFNGe_IL4e-points.svg
- variarEntornoVariosNodos.R
