# Supplementary material for: Role of Cytokine Combinations on CD4+ T Cell Differentiation, Partial Polarization, and Plasticity: Continuous Network Modeling Approach
Source: Front Physiol. 2018 Aug 2;9:877. doi: 10.3389/fphys.2018.00877 (PMC6089340; doi:10.3389/fphys.2018.00877)
Supplement: DATA SHEET S7 — Code and simulations of the CD4+ T cell regulatory network. [file Data_Sheet_7.ZIP › References/ThCellDifferentiationPlasticity.xls]

## Sheet: Sheet1
Differentiation
Th1	Abbas1995	Low concentrations of IL-12 are sufficient to induce Th1 differentiation
Th2	Abbas1995	Low concentrations of IL-4 are sufficient to induce Th2 differentiation
Th1	Kemeny1998	Concentrations of IFNg (1000 u/ml) are sufficient to induce Th1 differentiation
Th2	Kemeny1998	Concentrations of IL-4 (1000 u/ml) are sufficient to induce Th2 differentiation
Tr1	Heinemann2013	In an IL-27+ environment, increasing concentrations of IL-10 lead to more expreción of c-Maf Ahr, Blimp1, IL10 (kinda), and less IFNg. Some of the curves are more continuous
Th17	Manel2008	TGF-β alone at 1 ng/ml, even under the effect of RORC2 overexpression from a lentiviral vector, did not induce IL-17. However, TGF-β at 10 ng/ml, in synergy with IL-1β and IL-23, promoted RORC and IL-17 expression
Th17	Yang2008	Concentrations of TGF-β ranging from 0·1 to 10 ng/ml, in this case with IL-21, enhanced IL-17 induction and RORC expression, whereas 50 ng/ml TGF-β suppressed IL-17 differentiation
Treg	Yang2008	Concentrations of TGF-β ranging from 0·1 to 10 ng/ml, in this case with IL-21, enhanced IL-17 induction and RORC expression, whereas 50 ng/ml TGF-β suppressed IL-17 differentiation
Treg	Moon2015	Low dose IL-2 enhanced, while high dose abrogated the suppressive activity of Tregs.
Treg	Almeida2006,Jung2009	The fraction of CD4+CD25+ T cells correlates to the number of IL-2+ CD4+ T cells
	Eizenberg-Magar2017	Diverse continuum of CD4 + T-cell states is determined by hierarchical additive integration of cytokine signals
	Stockinger 2012	Comparison between the different transitions
Tfh	Perry 2014	Stability Tfh and explanations
Plasticity
Th1-Th2	Abbas1995	No transition from Th2 to Th1 cells (at least not with IL-2 or IL-12)
Th2-Th1	OGarra1996	Th1 and Th2 populations arising originally from repeated stimulation in IL-12 or IL-4 appeared more homogeneous and were not reversible
Th1-Th2	Lohning2010	Hybrid Th1/Th2 cells promoted by lymphocytic choriomeningitis virus (LCMV)
