# Supplementary material for: Role of Cytokine Combinations on CD4+ T Cell Differentiation, Partial Polarization, and Plasticity: Continuous Network Modeling Approach
Source: Front Physiol. 2018 Aug 2;9:877. doi: 10.3389/fphys.2018.00877 (PMC6089340; doi:10.3389/fphys.2018.00877)
Supplement: DATA SHEET S7 — Code and simulations of the CD4+ T cell regulatory network. [file Data_Sheet_7.ZIP › References/minTF5-SQUAD.R]

network <- function(t, state, parameters) {
	with(as.list(c(state, parameters)),{
		# Input Nodes
		w_TBET <- (((((((((IFNG)+(((((IL12e)*(1-IL21))*(1-IL4))*(1-IL10)))-(IFNG)*(((((IL12e)*(1-IL21))*(1-IL4))*(1-IL10)))))+(TBET)-(((IFNG)+(((((IL12e)*(1-IL21))*(1-IL4))*(1-IL10)))-(IFNG)*(((((IL12e)*(1-IL21))*(1-IL4))*(1-IL10)))))*(TBET))))*(1-IL4))*(1-GATA3))*(1-IL21))*(1-BCL6)
		w_IFNG <- ((((((((IFNGe)+((((((IFNG)+(TBET)-(IFNG)*(TBET)))*(1-GATA3))*(1-TGFB)))-(IFNGe)*((((((IFNG)+(TBET)-(IFNG)*(TBET)))*(1-GATA3))*(1-TGFB))))))*(1-IL21))*(1-IL4))*(1-IL10))*(1-BCL6))*(1-IL9)
		w_GATA3 <- (((((((((((IL2)*(IL4)))+(IL4)-(((IL2)*(IL4)))*(IL4))+(GATA3)-((((IL2)*(IL4)))+(IL4)-(((IL2)*(IL4)))*(IL4))*(GATA3))))*(1-TBET))*(1-TGFB))*(1-IL21))*(1-IFNG))*(1-BCL6)
		w_IL2 <- ((((((IL2e)+(((IL2)*(1-FOXP3)))-(IL2e)*(((IL2)*(1-FOXP3))))))*(1-IFNG))*(1-IL21))*(((FOXP3)+(1-IL10)-(FOXP3)*(1-IL10)))
		w_IL4 <- (((((IL4e)+((((GATA3)*(((IL2)+(IL4)-(IL2)*(IL4))))*(1-TBET)))-(IL4e)*((((GATA3)*(((IL2)+(IL4)-(IL2)*(IL4))))*(1-TBET))))))*(1-IFNG))*(1-IL21)
		w_RORGT <- ((((((IL21))*(TGFB))*(1-TBET))*(1-FOXP3))*(1-GATA3))*(1-BCL6)
		w_IL21 <- (((((((((((IL6e)+(IL21e)-(IL6e)*(IL21e))+(IL21)-((IL6e)+(IL21e)-(IL6e)*(IL21e))*(IL21))+(RORGT)-(((IL6e)+(IL21e)-(IL6e)*(IL21e))+(IL21)-((IL6e)+(IL21e)-(IL6e)*(IL21e))*(IL21))*(RORGT))+(BCL6)-((((IL6e)+(IL21e)-(IL6e)*(IL21e))+(IL21)-((IL6e)+(IL21e)-(IL6e)*(IL21e))*(IL21))+(RORGT)-(((IL6e)+(IL21e)-(IL6e)*(IL21e))+(IL21)-((IL6e)+(IL21e)-(IL6e)*(IL21e))*(IL21))*(RORGT))*(BCL6))))*(1-IFNG))*(1-IL4))*(1-IL10))*(1-IL2))*(1-IL9)
		w_FOXP3 <- (((((IL2))*(((TGFB)+(FOXP3)-(TGFB)*(FOXP3))))*(1-IL21))*(1-RORGT))*(1-IL4)
		w_TGFB <- (((TGFBe)+(((((TGFB)+(FOXP3)-(TGFB)*(FOXP3)))*(1-IL21)))-(TGFBe)*(((((TGFB)+(FOXP3)-(TGFB)*(FOXP3)))*(1-IL21)))))
		w_IL10 <- (((IL10e)+(((IL10)*((((((IFNG)+(IL21)-(IFNG)*(IL21))+(TGFB)-((IFNG)+(IL21)-(IFNG)*(IL21))*(TGFB))+(GATA3)-(((IFNG)+(IL21)-(IFNG)*(IL21))+(TGFB)-((IFNG)+(IL21)-(IFNG)*(IL21))*(TGFB))*(GATA3))+(IL27e)-((((IFNG)+(IL21)-(IFNG)*(IL21))+(TGFB)-((IFNG)+(IL21)-(IFNG)*(IL21))*(TGFB))+(GATA3)-(((IFNG)+(IL21)-(IFNG)*(IL21))+(TGFB)-((IFNG)+(IL21)-(IFNG)*(IL21))*(TGFB))*(GATA3))*(IL27e)))))-(IL10e)*(((IL10)*((((((IFNG)+(IL21)-(IFNG)*(IL21))+(TGFB)-((IFNG)+(IL21)-(IFNG)*(IL21))*(TGFB))+(GATA3)-(((IFNG)+(IL21)-(IFNG)*(IL21))+(TGFB)-((IFNG)+(IL21)-(IFNG)*(IL21))*(TGFB))*(GATA3))+(IL27e)-((((IFNG)+(IL21)-(IFNG)*(IL21))+(TGFB)-((IFNG)+(IL21)-(IFNG)*(IL21))*(TGFB))+(GATA3)-(((IFNG)+(IL21)-(IFNG)*(IL21))+(TGFB)-((IFNG)+(IL21)-(IFNG)*(IL21))*(TGFB))*(GATA3))*(IL27e)))))))
		w_IL9 <- (((((IL4))*(((((IL10)*(IL2)))+(TGFB)-(((IL10)*(IL2)))*(TGFB))))*(1-IFNG))*(1-IL21))*(1-FOXP3)
		w_BCL6 <- ((((((IL21)+(IFNG)-(IL21)*(IFNG))))*(1-TBET))*(1-IL2))*(1-TGFB)


		# Rates of Change
		dTBET <- ((-exp(0.5*h)+exp(-h*(w_TBET)))/((1-exp(0.5*h))*(1+exp(-h*(w_TBET-0.5)))))-(kTBET*TBET)
		dIFNG <- ((-exp(0.5*h)+exp(-h*(w_IFNG)))/((1-exp(0.5*h))*(1+exp(-h*(w_IFNG-0.5)))))-(kIFNG*IFNG)
		dGATA3 <- ((-exp(0.5*h)+exp(-h*(w_GATA3)))/((1-exp(0.5*h))*(1+exp(-h*(w_GATA3-0.5)))))-(kGATA3*GATA3)
		dIL2 <- ((-exp(0.5*h)+exp(-h*(w_IL2)))/((1-exp(0.5*h))*(1+exp(-h*(w_IL2-0.5)))))-(kIL2*IL2)
		dIL4 <- ((-exp(0.5*h)+exp(-h*(w_IL4)))/((1-exp(0.5*h))*(1+exp(-h*(w_IL4-0.5)))))-(kIL4*IL4)
		dRORGT <- ((-exp(0.5*h)+exp(-h*(w_RORGT)))/((1-exp(0.5*h))*(1+exp(-h*(w_RORGT-0.5)))))-(kRORGT*RORGT)
		dIL21 <- ((-exp(0.5*h)+exp(-h*(w_IL21)))/((1-exp(0.5*h))*(1+exp(-h*(w_IL21-0.5)))))-(kIL21*IL21)
		dFOXP3 <- ((-exp(0.5*h)+exp(-h*(w_FOXP3)))/((1-exp(0.5*h))*(1+exp(-h*(w_FOXP3-0.5)))))-(kFOXP3*FOXP3)
		dTGFB <- ((-exp(0.5*h)+exp(-h*(w_TGFB)))/((1-exp(0.5*h))*(1+exp(-h*(w_TGFB-0.5)))))-(kTGFB*TGFB)
		dIL10 <- ((-exp(0.5*h)+exp(-h*(w_IL10)))/((1-exp(0.5*h))*(1+exp(-h*(w_IL10-0.5)))))-(kIL10*IL10)
		dIL9 <- ((-exp(0.5*h)+exp(-h*(w_IL9)))/((1-exp(0.5*h))*(1+exp(-h*(w_IL9-0.5)))))-(kIL9*IL9)
		dBCL6 <- ((-exp(0.5*h)+exp(-h*(w_BCL6)))/((1-exp(0.5*h))*(1+exp(-h*(w_BCL6-0.5)))))-(kBCL6*BCL6)
		dIL12e <- 0
		dIFNGe <- 0
		dIL2e <- 0
		dIL4e <- 0
		dIL6e <- 0
		dIL21e <- 0
		dTGFBe <- 0
		dIL10e <- 0
		dIL27e <- 0


		list(c(dTBET,dIFNG,dGATA3,dIL2,dIL4,dRORGT,dIL21,dFOXP3,dTGFB,dIL10,dIL9,dBCL6,dIL12e,dIFNGe,dIL2e,dIL4e,dIL6e,dIL21e,dTGFBe,dIL10e,dIL27e))
	})
}
