# Supplementary material for: Role of Cytokine Combinations on CD4+ T Cell Differentiation, Partial Polarization, and Plasticity: Continuous Network Modeling Approach
Source: Front Physiol. 2018 Aug 2;9:877. doi: 10.3389/fphys.2018.00877 (PMC6089340; doi:10.3389/fphys.2018.00877)
Supplement: DATA SHEET S7 — Code and simulations of the CD4+ T cell regulatory network. [file Data_Sheet_7.ZIP › References/minTF5-celltype-graph.gml]

Creator	"yFiles"
Version	"2.13"
graph
[
	hierarchic	1
	label	""
	directed	1
	node
	[
		id	0
		label	"Th2"
		graphics
		[
			x	-83.06601717798227
			y	-85.06601717798202
			w	45.0
			h	45.0
			type	"ellipse"
			fill	"#00FF00"
			outline	"#000000"
		]
		LabelGraphics
		[
			text	"Th2"
			fontSize	12
			fontName	"Dialog"
			anchor	"c"
		]
	]
	node
	[
		id	1
		label	"Th0"
		graphics
		[
			x	22.5
			y	22.5
			w	45.0
			h	45.0
			type	"ellipse"
			fill	"#C0C0C0"
			outline	"#000000"
		]
		LabelGraphics
		[
			text	"Th0"
			fontSize	12
			fontName	"Dialog"
			anchor	"c"
		]
	]
	node
	[
		id	2
		label	"Th2R"
		graphics
		[
			x	-121.8888739433603
			y	-17.822856765377963
			w	45.0
			h	45.0
			type	"ellipse"
			fill	"#339966"
			outline	"#000000"
		]
		LabelGraphics
		[
			text	"Th2R"
			fontSize	12
			fontName	"Dialog"
			anchor	"c"
		]
	]
	node
	[
		id	3
		label	"Th9"
		graphics
		[
			x	-121.88887394336018
			y	59.822856765378475
			w	45.0
			h	45.0
			type	"ellipse"
			fill	"#FF6600"
			outline	"#000000"
		]
		LabelGraphics
		[
			text	"Th9"
			fontSize	12
			fontName	"Dialog"
			anchor	"c"
		]
	]
	node
	[
		id	4
		label	"IL10+"
		graphics
		[
			x	-83.06601717798193
			y	127.06601717798237
			w	45.0
			h	45.0
			type	"ellipse"
			fill	"#00FFFF"
			outline	"#000000"
		]
		LabelGraphics
		[
			text	"IL10+"
			fontSize	12
			fontName	"Dialog"
			anchor	"c"
		]
	]
	node
	[
		id	5
		label	"IL10+
TGFB+"
		graphics
		[
			x	-15.822856765377828
			y	165.88887394336032
			w	45.0
			h	45.0
			type	"ellipse"
			fill	"#0000FF"
			outline	"#000000"
		]
		LabelGraphics
		[
			text	"IL10+
TGFB+"
			fontSize	12
			fontName	"Dialog"
			anchor	"c"
		]
	]
	node
	[
		id	6
		label	"TGFB+"
		graphics
		[
			x	61.822856765378376
			y	165.88887394336015
			w	45.0
			h	45.0
			type	"ellipse"
			fill	"#CC99FF"
			outline	"#000000"
		]
		LabelGraphics
		[
			text	"TGFB+"
			fontSize	12
			fontName	"Dialog"
			anchor	"c"
		]
	]
	node
	[
		id	7
		label	"iTreg"
		graphics
		[
			x	129.0660171779823
			y	127.06601717798193
			w	45.0
			h	45.0
			type	"ellipse"
			fill	"#993366"
			outline	"#000000"
		]
		LabelGraphics
		[
			text	"iTreg"
			fontSize	12
			fontName	"Dialog"
			anchor	"c"
		]
	]
	node
	[
		id	8
		label	"Th17"
		graphics
		[
			x	167.8888739433603
			y	59.822856765377864
			w	45.0
			h	45.0
			type	"ellipse"
			fill	"#FF0000"
			outline	"#000000"
		]
		LabelGraphics
		[
			text	"Th17"
			fontSize	12
			fontName	"Dialog"
			anchor	"c"
		]
	]
	node
	[
		id	9
		label	"Tfh"
		graphics
		[
			x	167.88887394336015
			y	-17.82285676537836
			w	45.0
			h	45.0
			type	"ellipse"
			fill	"#FF99CC"
			outline	"#000000"
		]
		LabelGraphics
		[
			text	"Tfh"
			fontSize	12
			fontName	"Dialog"
			anchor	"c"
		]
	]
	node
	[
		id	10
		label	"Th1R"
		graphics
		[
			x	129.0660171779819
			y	-85.0660171779823
			w	45.0
			h	45.0
			type	"ellipse"
			fill	"#FFCC99"
			outline	"#000000"
		]
		LabelGraphics
		[
			text	"Th1R"
			fontSize	12
			fontName	"Dialog"
			anchor	"c"
		]
	]
	node
	[
		id	11
		label	"Th1"
		graphics
		[
			x	61.82285676537786
			y	-123.8888739433603
			w	45.0
			h	45.0
			type	"ellipse"
			fill	"#FFFF00"
			outline	"#000000"
		]
		LabelGraphics
		[
			text	"Th1"
			fontSize	12
			fontName	"Dialog"
			anchor	"c"
		]
	]
	node
	[
		id	12
		label	"GATA3+"
		graphics
		[
			x	-15.822856765378347
			y	-123.88887394336021
			w	45.0
			h	45.0
			type	"ellipse"
			fill	"#CCFFCC"
			outline	"#000000"
		]
		LabelGraphics
		[
			text	"GATA3+"
			fontSize	12
			fontName	"Dialog"
			anchor	"c"
		]
	]
	edge
	[
		source	1
		target	11
		graphics
		[
			width	2
			fill	"#000000"
			targetArrow	"standard"
		]
	]
	edge
	[
		source	1
		target	12
		graphics
		[
			width	2
			fill	"#000000"
			targetArrow	"standard"
		]
	]
	edge
	[
		source	1
		target	0
		graphics
		[
			width	2
			fill	"#000000"
			targetArrow	"standard"
		]
	]
	edge
	[
		source	1
		target	2
		graphics
		[
			width	2
			fill	"#000000"
			targetArrow	"standard"
		]
	]
	edge
	[
		source	1
		target	4
		graphics
		[
			width	2
			fill	"#000000"
			targetArrow	"standard"
		]
	]
	edge
	[
		source	1
		target	5
		graphics
		[
			width	2
			fill	"#000000"
			targetArrow	"standard"
		]
	]
	edge
	[
		source	1
		target	6
		graphics
		[
			width	2
			fill	"#000000"
			targetArrow	"standard"
		]
	]
	edge
	[
		source	1
		target	7
		graphics
		[
			width	2
			fill	"#000000"
			targetArrow	"standard"
		]
	]
	edge
	[
		source	1
		target	8
		graphics
		[
			width	2
			fill	"#000000"
			targetArrow	"standard"
		]
	]
	edge
	[
		source	1
		target	10
		graphics
		[
			width	2
			fill	"#000000"
			targetArrow	"standard"
		]
	]
	edge
	[
		source	1
		target	3
		graphics
		[
			width	2
			fill	"#000000"
			targetArrow	"standard"
		]
	]
	edge
	[
		source	1
		target	9
		graphics
		[
			width	2
			fill	"#000000"
			targetArrow	"standard"
		]
	]
]
