# Supplementary material for: Role of Cytokine Combinations on CD4+ T Cell Differentiation, Partial Polarization, and Plasticity: Continuous Network Modeling Approach
Source: Front Physiol. 2018 Aug 2;9:877. doi: 10.3389/fphys.2018.00877 (PMC6089340; doi:10.3389/fphys.2018.00877)
Supplement: DATA SHEET S7 — Code and simulations of the CD4+ T cell regulatory network. [file Data_Sheet_7.ZIP › References/minTF5-env.csv]

pro-Th1	IL12e	IFNGe
pro-Th2	IL2e	IL4e
pro-Th17	IL6e	IL21e	TGFBe
pro-Treg	IL2e	TGFBe
pro-Tr1	IL10e	IL27e
pro-Tfh	IL21e
pro-Th9	IL4e	TGFBe
pro-Th3	TGFBe
