# Supplementary material for: Role of Cytokine Combinations on CD4+ T Cell Differentiation, Partial Polarization, and Plasticity: Continuous Network Modeling Approach
Source: Front Physiol. 2018 Aug 2;9:877. doi: 10.3389/fphys.2018.00877 (PMC6089340; doi:10.3389/fphys.2018.00877)
Supplement: DATA SHEET S7 — Code and simulations of the CD4+ T cell regulatory network. [file Data_Sheet_7.ZIP › References/minTF5-hierarchic-graph.graphml]

<?xml version="1.0" encoding="UTF-8" standalone="no"?>
<graphml xmlns="http://graphml.graphdrawing.org/xmlns" xmlns:java="http://www.yworks.com/xml/yfiles-common/1.0/java" xmlns:sys="http://www.yworks.com/xml/yfiles-common/markup/primitives/2.0" xmlns:x="http://www.yworks.com/xml/yfiles-common/markup/2.0" xmlns:xsi="http://www.w3.org/2001/XMLSchema-instance" xmlns:y="http://www.yworks.com/xml/graphml" xmlns:yed="http://www.yworks.com/xml/yed/3" xsi:schemaLocation="http://graphml.graphdrawing.org/xmlns http://www.yworks.com/xml/schema/graphml/1.1/ygraphml.xsd">
  <!--Created by yEd 3.16.1-->
  <key attr.name="Description" attr.type="string" for="graph" id="d0"/>
  <key for="port" id="d1" yfiles.type="portgraphics"/>
  <key for="port" id="d2" yfiles.type="portgeometry"/>
  <key for="port" id="d3" yfiles.type="portuserdata"/>
  <key attr.name="url" attr.type="string" for="node" id="d4"/>
  <key attr.name="description" attr.type="string" for="node" id="d5"/>
  <key for="node" id="d6" yfiles.type="nodegraphics"/>
  <key for="graphml" id="d7" yfiles.type="resources"/>
  <key attr.name="url" attr.type="string" for="edge" id="d8"/>
  <key attr.name="description" attr.type="string" for="edge" id="d9"/>
  <key for="edge" id="d10" yfiles.type="edgegraphics"/>
  <graph edgedefault="directed" id="G">
    <data key="d0"/>
    <node id="n0">
      <data key="d6">
        <y:ShapeNode>
          <y:Geometry height="35.0" width="55.0" x="120.0" y="0.0"/>
          <y:Fill color="#FFFFFF" transparent="false"/>
          <y:BorderStyle color="#000000" type="line" width="1.0"/>
          <y:NodeLabel alignment="center" autoSizePolicy="content" fontFamily="Dialog" fontSize="12" fontStyle="plain" hasBackgroundColor="false" hasLineColor="false" height="17.96875" horizontalTextPosition="center" iconTextGap="4" modelName="custom" textColor="#000000" verticalTextPosition="bottom" visible="true" width="44.681640625" x="5.1591796875" y="8.515625">GATA3<y:LabelModel>
              <y:SmartNodeLabelModel distance="4.0"/>
            </y:LabelModel>
            <y:ModelParameter>
              <y:SmartNodeLabelModelParameter labelRatioX="0.0" labelRatioY="0.0" nodeRatioX="0.0" nodeRatioY="0.0" offsetX="0.0" offsetY="0.0" upX="0.0" upY="-1.0"/>
            </y:ModelParameter>
          </y:NodeLabel>
          <y:Shape type="rectangle"/>
        </y:ShapeNode>
      </data>
    </node>
    <node id="n1">
      <data key="d6">
        <y:ShapeNode>
          <y:Geometry height="35.0" width="55.0" x="0.0" y="0.0"/>
          <y:Fill color="#FFFFFF" transparent="false"/>
          <y:BorderStyle color="#000000" type="line" width="1.0"/>
          <y:NodeLabel alignment="center" autoSizePolicy="content" fontFamily="Dialog" fontSize="12" fontStyle="plain" hasBackgroundColor="false" hasLineColor="false" height="17.96875" horizontalTextPosition="center" iconTextGap="4" modelName="custom" textColor="#000000" verticalTextPosition="bottom" visible="true" width="35.365234375" x="9.8173828125" y="8.515625">T-bet<y:LabelModel>
              <y:SmartNodeLabelModel distance="4.0"/>
            </y:LabelModel>
            <y:ModelParameter>
              <y:SmartNodeLabelModelParameter labelRatioX="0.0" labelRatioY="0.0" nodeRatioX="0.0" nodeRatioY="0.0" offsetX="0.0" offsetY="0.0" upX="0.0" upY="-1.0"/>
            </y:ModelParameter>
          </y:NodeLabel>
          <y:Shape type="rectangle"/>
        </y:ShapeNode>
      </data>
    </node>
    <node id="n2">
      <data key="d6">
        <y:ShapeNode>
          <y:Geometry height="35.0" width="55.0" x="360.0" y="0.0"/>
          <y:Fill color="#FFFFFF" transparent="false"/>
          <y:BorderStyle color="#000000" type="line" width="1.0"/>
          <y:NodeLabel alignment="center" autoSizePolicy="content" fontFamily="Dialog" fontSize="12" fontStyle="plain" hasBackgroundColor="false" hasLineColor="false" height="17.96875" horizontalTextPosition="center" iconTextGap="4" modelName="custom" textColor="#000000" verticalTextPosition="bottom" visible="true" width="41.927734375" x="6.5361328125" y="8.515625">RORγt<y:LabelModel>
              <y:SmartNodeLabelModel distance="4.0"/>
            </y:LabelModel>
            <y:ModelParameter>
              <y:SmartNodeLabelModelParameter labelRatioX="0.0" labelRatioY="0.0" nodeRatioX="0.0" nodeRatioY="0.0" offsetX="0.0" offsetY="0.0" upX="0.0" upY="-1.0"/>
            </y:ModelParameter>
          </y:NodeLabel>
          <y:Shape type="rectangle"/>
        </y:ShapeNode>
      </data>
    </node>
    <node id="n3">
      <data key="d6">
        <y:ShapeNode>
          <y:Geometry height="35.0" width="55.0" x="480.0" y="-200.0"/>
          <y:Fill color="#FFFFFF" transparent="false"/>
          <y:BorderStyle color="#000000" type="line" width="1.0"/>
          <y:NodeLabel alignment="center" autoSizePolicy="content" fontFamily="Dialog" fontSize="12" fontStyle="plain" hasBackgroundColor="false" hasLineColor="false" height="31.9375" horizontalTextPosition="center" iconTextGap="4" modelName="custom" textColor="#000000" verticalTextPosition="bottom" visible="true" width="42.12109375" x="6.439453125" y="1.53125">IL-21
STAT3<y:LabelModel>
              <y:SmartNodeLabelModel distance="4.0"/>
            </y:LabelModel>
            <y:ModelParameter>
              <y:SmartNodeLabelModelParameter labelRatioX="0.0" labelRatioY="0.0" nodeRatioX="0.0" nodeRatioY="0.0" offsetX="0.0" offsetY="0.0" upX="0.0" upY="-1.0"/>
            </y:ModelParameter>
          </y:NodeLabel>
          <y:Shape type="ellipse"/>
        </y:ShapeNode>
      </data>
    </node>
    <node id="n4">
      <data key="d6">
        <y:ShapeNode>
          <y:Geometry height="35.0" width="55.0" x="240.0" y="0.0"/>
          <y:Fill color="#FFFFFF" transparent="false"/>
          <y:BorderStyle color="#000000" type="line" width="1.0"/>
          <y:NodeLabel alignment="center" autoSizePolicy="content" fontFamily="Dialog" fontSize="12" fontStyle="plain" hasBackgroundColor="false" hasLineColor="false" height="17.96875" horizontalTextPosition="center" iconTextGap="4" modelName="custom" textColor="#000000" verticalTextPosition="bottom" visible="true" width="40.59765625" x="7.201171875" y="8.515625">Foxp3<y:LabelModel>
              <y:SmartNodeLabelModel distance="4.0"/>
            </y:LabelModel>
            <y:ModelParameter>
              <y:SmartNodeLabelModelParameter labelRatioX="0.0" labelRatioY="0.0" nodeRatioX="0.0" nodeRatioY="0.0" offsetX="0.0" offsetY="0.0" upX="0.0" upY="-1.0"/>
            </y:ModelParameter>
          </y:NodeLabel>
          <y:Shape type="rectangle"/>
        </y:ShapeNode>
      </data>
    </node>
    <node id="n5">
      <data key="d6">
        <y:ShapeNode>
          <y:Geometry height="35.0" width="55.0" x="240.0" y="-100.0"/>
          <y:Fill color="#FFFFFF" transparent="false"/>
          <y:BorderStyle color="#000000" type="line" width="1.0"/>
          <y:NodeLabel alignment="center" autoSizePolicy="content" fontFamily="Dialog" fontSize="12" fontStyle="plain" hasBackgroundColor="false" hasLineColor="false" height="17.96875" horizontalTextPosition="center" iconTextGap="4" modelName="custom" textColor="#000000" verticalTextPosition="bottom" visible="true" width="33.82421875" x="10.587890625" y="8.515625">IL-10<y:LabelModel>
              <y:SmartNodeLabelModel distance="4.0"/>
            </y:LabelModel>
            <y:ModelParameter>
              <y:SmartNodeLabelModelParameter labelRatioX="0.0" labelRatioY="0.0" nodeRatioX="0.0" nodeRatioY="0.0" offsetX="0.0" offsetY="0.0" upX="0.0" upY="-1.0"/>
            </y:ModelParameter>
          </y:NodeLabel>
          <y:Shape type="ellipse"/>
        </y:ShapeNode>
      </data>
    </node>
    <node id="n6">
      <data key="d6">
        <y:ShapeNode>
          <y:Geometry height="35.0" width="55.0" x="0.0" y="-200.0"/>
          <y:Fill color="#FFFFFF" transparent="false"/>
          <y:BorderStyle color="#000000" type="line" width="1.0"/>
          <y:NodeLabel alignment="center" autoSizePolicy="content" fontFamily="Dialog" fontSize="12" fontStyle="plain" hasBackgroundColor="false" hasLineColor="false" height="31.9375" horizontalTextPosition="center" iconTextGap="4" modelName="custom" textColor="#000000" verticalTextPosition="bottom" visible="true" width="42.12109375" x="6.439453125" y="1.53125">IFNγ
STAT1<y:LabelModel>
              <y:SmartNodeLabelModel distance="4.0"/>
            </y:LabelModel>
            <y:ModelParameter>
              <y:SmartNodeLabelModelParameter labelRatioX="0.0" labelRatioY="0.0" nodeRatioX="0.0" nodeRatioY="0.0" offsetX="0.0" offsetY="0.0" upX="0.0" upY="-1.0"/>
            </y:ModelParameter>
          </y:NodeLabel>
          <y:Shape type="ellipse"/>
        </y:ShapeNode>
      </data>
    </node>
    <node id="n7">
      <data key="d6">
        <y:ShapeNode>
          <y:Geometry height="35.0" width="55.0" x="320.0" y="-200.0"/>
          <y:Fill color="#FFFFFF" transparent="false"/>
          <y:BorderStyle color="#000000" type="line" width="1.0"/>
          <y:NodeLabel alignment="center" autoSizePolicy="content" fontFamily="Dialog" fontSize="12" fontStyle="plain" hasBackgroundColor="false" hasLineColor="false" height="31.9375" horizontalTextPosition="center" iconTextGap="4" modelName="custom" textColor="#000000" verticalTextPosition="bottom" visible="true" width="47.0546875" x="3.97265625" y="1.53125">TGFβ
SMAD3<y:LabelModel>
              <y:SmartNodeLabelModel distance="4.0"/>
            </y:LabelModel>
            <y:ModelParameter>
              <y:SmartNodeLabelModelParameter labelRatioX="0.0" labelRatioY="0.0" nodeRatioX="0.0" nodeRatioY="0.0" offsetX="0.0" offsetY="0.0" upX="0.0" upY="-1.0"/>
            </y:ModelParameter>
          </y:NodeLabel>
          <y:Shape type="ellipse"/>
        </y:ShapeNode>
      </data>
    </node>
    <node id="n8">
      <data key="d6">
        <y:ShapeNode>
          <y:Geometry height="35.0" width="55.0" x="82.5" y="-100.0"/>
          <y:Fill color="#FFFFFF" transparent="false"/>
          <y:BorderStyle color="#000000" type="line" width="1.0"/>
          <y:NodeLabel alignment="center" autoSizePolicy="content" fontFamily="Dialog" fontSize="12" fontStyle="plain" hasBackgroundColor="false" hasLineColor="false" height="31.9375" horizontalTextPosition="center" iconTextGap="4" modelName="custom" textColor="#000000" verticalTextPosition="bottom" visible="true" width="42.12109375" x="6.439453125" y="1.53125">IL-2
STAT5<y:LabelModel>
              <y:SmartNodeLabelModel distance="4.0"/>
            </y:LabelModel>
            <y:ModelParameter>
              <y:SmartNodeLabelModelParameter labelRatioX="0.0" labelRatioY="0.0" nodeRatioX="0.0" nodeRatioY="0.0" offsetX="0.0" offsetY="0.0" upX="0.0" upY="-1.0"/>
            </y:ModelParameter>
          </y:NodeLabel>
          <y:Shape type="ellipse"/>
        </y:ShapeNode>
      </data>
    </node>
    <node id="n9">
      <data key="d6">
        <y:ShapeNode>
          <y:Geometry height="35.0" width="55.0" x="160.0" y="-200.0"/>
          <y:Fill color="#FFFFFF" transparent="false"/>
          <y:BorderStyle color="#000000" type="line" width="1.0"/>
          <y:NodeLabel alignment="center" autoSizePolicy="content" fontFamily="Dialog" fontSize="12" fontStyle="plain" hasBackgroundColor="false" hasLineColor="false" height="31.9375" horizontalTextPosition="center" iconTextGap="4" modelName="custom" textColor="#000000" verticalTextPosition="bottom" visible="true" width="42.12109375" x="6.439453125" y="1.53125">IL-4
STAT6<y:LabelModel>
              <y:SmartNodeLabelModel distance="4.0"/>
            </y:LabelModel>
            <y:ModelParameter>
              <y:SmartNodeLabelModelParameter labelRatioX="0.0" labelRatioY="0.0" nodeRatioX="0.0" nodeRatioY="0.0" offsetX="0.0" offsetY="0.0" upX="0.0" upY="-1.0"/>
            </y:ModelParameter>
          </y:NodeLabel>
          <y:Shape type="ellipse"/>
        </y:ShapeNode>
      </data>
    </node>
    <node id="n10">
      <data key="d6">
        <y:ShapeNode>
          <y:Geometry height="30.0" width="55.0" x="420.0" y="-268.0"/>
          <y:Fill color="#FFFFFF" transparent="false"/>
          <y:BorderStyle color="#000000" type="line" width="1.0"/>
          <y:NodeLabel alignment="center" autoSizePolicy="content" fontFamily="Dialog" fontSize="12" fontStyle="plain" hasBackgroundColor="false" hasLineColor="false" height="17.96875" horizontalTextPosition="center" iconTextGap="4" modelName="custom" textColor="#000000" verticalTextPosition="bottom" visible="true" width="33.572265625" x="10.7138671875" y="6.015625">IL-6e<y:LabelModel>
              <y:SmartNodeLabelModel distance="4.0"/>
            </y:LabelModel>
            <y:ModelParameter>
              <y:SmartNodeLabelModelParameter labelRatioX="0.0" labelRatioY="0.0" nodeRatioX="0.0" nodeRatioY="0.0" offsetX="0.0" offsetY="0.0" upX="0.0" upY="-1.0"/>
            </y:ModelParameter>
          </y:NodeLabel>
          <y:Shape type="diamond"/>
        </y:ShapeNode>
      </data>
    </node>
    <node id="n11">
      <data key="d6">
        <y:ShapeNode>
          <y:Geometry height="30.0" width="55.0" x="240.0" y="-288.0"/>
          <y:Fill color="#FFFFFF" transparent="false"/>
          <y:BorderStyle color="#000000" type="line" width="1.0"/>
          <y:NodeLabel alignment="center" autoSizePolicy="content" fontFamily="Dialog" fontSize="12" fontStyle="plain" hasBackgroundColor="false" hasLineColor="false" height="17.96875" horizontalTextPosition="center" iconTextGap="4" modelName="custom" textColor="#000000" verticalTextPosition="bottom" visible="true" width="41.20703125" x="6.896484375" y="6.015625">IL-10e<y:LabelModel>
              <y:SmartNodeLabelModel distance="4.0"/>
            </y:LabelModel>
            <y:ModelParameter>
              <y:SmartNodeLabelModelParameter labelRatioX="0.0" labelRatioY="0.0" nodeRatioX="0.0" nodeRatioY="0.0" offsetX="0.0" offsetY="0.0" upX="0.0" upY="-1.0"/>
            </y:ModelParameter>
          </y:NodeLabel>
          <y:Shape type="diamond"/>
        </y:ShapeNode>
      </data>
    </node>
    <node id="n12">
      <data key="d6">
        <y:ShapeNode>
          <y:Geometry height="30.0" width="55.0" x="0.0" y="-288.0"/>
          <y:Fill color="#FFFFFF" transparent="false"/>
          <y:BorderStyle color="#000000" type="line" width="1.0"/>
          <y:NodeLabel alignment="center" autoSizePolicy="content" fontFamily="Dialog" fontSize="12" fontStyle="plain" hasBackgroundColor="false" hasLineColor="false" height="17.96875" horizontalTextPosition="center" iconTextGap="4" modelName="custom" textColor="#000000" verticalTextPosition="bottom" visible="true" width="37.90234375" x="8.548828125" y="6.015625">IFNγe<y:LabelModel>
              <y:SmartNodeLabelModel distance="4.0"/>
            </y:LabelModel>
            <y:ModelParameter>
              <y:SmartNodeLabelModelParameter labelRatioX="0.0" labelRatioY="0.0" nodeRatioX="0.0" nodeRatioY="0.0" offsetX="0.0" offsetY="0.0" upX="0.0" upY="-1.0"/>
            </y:ModelParameter>
          </y:NodeLabel>
          <y:Shape type="diamond"/>
        </y:ShapeNode>
      </data>
    </node>
    <node id="n13">
      <data key="d6">
        <y:ShapeNode>
          <y:Geometry height="30.0" width="55.0" x="360.0" y="-288.0"/>
          <y:Fill color="#FFFFFF" transparent="false"/>
          <y:BorderStyle color="#000000" type="line" width="1.0"/>
          <y:NodeLabel alignment="center" autoSizePolicy="content" fontFamily="Dialog" fontSize="12" fontStyle="plain" hasBackgroundColor="false" hasLineColor="false" height="17.96875" horizontalTextPosition="center" iconTextGap="4" modelName="custom" textColor="#000000" verticalTextPosition="bottom" visible="true" width="42.572265625" x="6.2138671875" y="6.015625">TGFβe<y:LabelModel>
              <y:SmartNodeLabelModel distance="4.0"/>
            </y:LabelModel>
            <y:ModelParameter>
              <y:SmartNodeLabelModelParameter labelRatioX="0.0" labelRatioY="0.0" nodeRatioX="0.0" nodeRatioY="0.0" offsetX="0.0" offsetY="0.0" upX="0.0" upY="-1.0"/>
            </y:ModelParameter>
          </y:NodeLabel>
          <y:Shape type="diamond"/>
        </y:ShapeNode>
      </data>
    </node>
    <node id="n14">
      <data key="d6">
        <y:ShapeNode>
          <y:Geometry height="30.0" width="55.0" x="120.0" y="-288.0"/>
          <y:Fill color="#FFFFFF" transparent="false"/>
          <y:BorderStyle color="#000000" type="line" width="1.0"/>
          <y:NodeLabel alignment="center" autoSizePolicy="content" fontFamily="Dialog" fontSize="12" fontStyle="plain" hasBackgroundColor="false" hasLineColor="false" height="17.96875" horizontalTextPosition="center" iconTextGap="4" modelName="custom" textColor="#000000" verticalTextPosition="bottom" visible="true" width="33.572265625" x="10.7138671875" y="6.015625">IL-2e<y:LabelModel>
              <y:SmartNodeLabelModel distance="4.0"/>
            </y:LabelModel>
            <y:ModelParameter>
              <y:SmartNodeLabelModelParameter labelRatioX="0.0" labelRatioY="0.0" nodeRatioX="0.0" nodeRatioY="0.0" offsetX="0.0" offsetY="0.0" upX="0.0" upY="-1.0"/>
            </y:ModelParameter>
          </y:NodeLabel>
          <y:Shape type="diamond"/>
        </y:ShapeNode>
      </data>
    </node>
    <node id="n15">
      <data key="d6">
        <y:ShapeNode>
          <y:Geometry height="30.0" width="55.0" x="180.0" y="-268.0"/>
          <y:Fill color="#FFFFFF" transparent="false"/>
          <y:BorderStyle color="#000000" type="line" width="1.0"/>
          <y:NodeLabel alignment="center" autoSizePolicy="content" fontFamily="Dialog" fontSize="12" fontStyle="plain" hasBackgroundColor="false" hasLineColor="false" height="17.96875" horizontalTextPosition="center" iconTextGap="4" modelName="custom" textColor="#000000" verticalTextPosition="bottom" visible="true" width="33.572265625" x="10.7138671875" y="6.015625">IL-4e<y:LabelModel>
              <y:SmartNodeLabelModel distance="4.0"/>
            </y:LabelModel>
            <y:ModelParameter>
              <y:SmartNodeLabelModelParameter labelRatioX="0.0" labelRatioY="0.0" nodeRatioX="0.0" nodeRatioY="0.0" offsetX="0.0" offsetY="0.0" upX="0.0" upY="-1.0"/>
            </y:ModelParameter>
          </y:NodeLabel>
          <y:Shape type="diamond"/>
        </y:ShapeNode>
      </data>
    </node>
    <node id="n16">
      <data key="d6">
        <y:ShapeNode>
          <y:Geometry height="35.0" width="55.0" x="480.0" y="0.0"/>
          <y:Fill color="#FFFFFF" transparent="false"/>
          <y:BorderStyle color="#000000" type="line" width="1.0"/>
          <y:NodeLabel alignment="center" autoSizePolicy="content" fontFamily="Dialog" fontSize="12" fontStyle="plain" hasBackgroundColor="false" hasLineColor="false" height="17.96875" horizontalTextPosition="center" iconTextGap="4" modelName="custom" textColor="#000000" verticalTextPosition="bottom" visible="true" width="29.798828125" x="12.6005859375" y="8.515625">Bcl6<y:LabelModel>
              <y:SmartNodeLabelModel distance="4.0"/>
            </y:LabelModel>
            <y:ModelParameter>
              <y:SmartNodeLabelModelParameter labelRatioX="0.0" labelRatioY="0.0" nodeRatioX="0.0" nodeRatioY="0.0" offsetX="0.0" offsetY="0.0" upX="0.0" upY="-1.0"/>
            </y:ModelParameter>
          </y:NodeLabel>
          <y:Shape type="rectangle"/>
        </y:ShapeNode>
      </data>
    </node>
    <node id="n17">
      <data key="d6">
        <y:ShapeNode>
          <y:Geometry height="30.0" width="55.0" x="480.0" y="-288.0"/>
          <y:Fill color="#FFFFFF" transparent="false"/>
          <y:BorderStyle color="#000000" type="line" width="1.0"/>
          <y:NodeLabel alignment="center" autoSizePolicy="content" fontFamily="Dialog" fontSize="12" fontStyle="plain" hasBackgroundColor="false" hasLineColor="false" height="17.96875" horizontalTextPosition="center" iconTextGap="4" modelName="custom" textColor="#000000" verticalTextPosition="bottom" visible="true" width="41.20703125" x="6.896484375" y="6.015625">IL-21e<y:LabelModel>
              <y:SmartNodeLabelModel distance="4.0"/>
            </y:LabelModel>
            <y:ModelParameter>
              <y:SmartNodeLabelModelParameter labelRatioX="0.0" labelRatioY="0.0" nodeRatioX="0.0" nodeRatioY="0.0" offsetX="0.0" offsetY="0.0" upX="0.0" upY="-1.0"/>
            </y:ModelParameter>
          </y:NodeLabel>
          <y:Shape type="diamond"/>
        </y:ShapeNode>
      </data>
    </node>
    <node id="n18">
      <data key="d6">
        <y:ShapeNode>
          <y:Geometry height="30.0" width="55.0" x="60.0" y="-268.0"/>
          <y:Fill color="#FFFFFF" transparent="false"/>
          <y:BorderStyle color="#000000" type="line" width="1.0"/>
          <y:NodeLabel alignment="center" autoSizePolicy="content" fontFamily="Dialog" fontSize="12" fontStyle="plain" hasBackgroundColor="false" hasLineColor="false" height="17.96875" horizontalTextPosition="center" iconTextGap="4" modelName="custom" textColor="#000000" verticalTextPosition="bottom" visible="true" width="41.20703125" x="6.896484375" y="6.015625">IL-12e<y:LabelModel>
              <y:SmartNodeLabelModel distance="4.0"/>
            </y:LabelModel>
            <y:ModelParameter>
              <y:SmartNodeLabelModelParameter labelRatioX="0.0" labelRatioY="0.0" nodeRatioX="0.0" nodeRatioY="0.0" offsetX="0.0" offsetY="0.0" upX="0.0" upY="-1.0"/>
            </y:ModelParameter>
          </y:NodeLabel>
          <y:Shape type="diamond"/>
        </y:ShapeNode>
      </data>
    </node>
    <node id="n19">
      <data key="d6">
        <y:ShapeNode>
          <y:Geometry height="30.0" width="55.0" x="300.0" y="-268.0"/>
          <y:Fill color="#FFFFFF" transparent="false"/>
          <y:BorderStyle color="#000000" type="line" width="1.0"/>
          <y:NodeLabel alignment="center" autoSizePolicy="content" fontFamily="Dialog" fontSize="12" fontStyle="plain" hasBackgroundColor="false" hasLineColor="false" height="17.96875" horizontalTextPosition="center" iconTextGap="4" modelName="custom" textColor="#000000" verticalTextPosition="bottom" visible="true" width="41.20703125" x="6.896484375" y="6.015625">IL-27e<y:LabelModel>
              <y:SmartNodeLabelModel distance="4.0"/>
            </y:LabelModel>
            <y:ModelParameter>
              <y:SmartNodeLabelModelParameter labelRatioX="0.0" labelRatioY="0.0" nodeRatioX="0.0" nodeRatioY="0.0" offsetX="0.0" offsetY="0.0" upX="0.0" upY="-1.0"/>
            </y:ModelParameter>
          </y:NodeLabel>
          <y:Shape type="diamond"/>
        </y:ShapeNode>
      </data>
    </node>
    <node id="n20">
      <data key="d6">
        <y:ShapeNode>
          <y:Geometry height="35.0" width="55.0" x="397.5" y="-100.0"/>
          <y:Fill color="#FFFFFF" transparent="false"/>
          <y:BorderStyle color="#000000" type="line" width="1.0"/>
          <y:NodeLabel alignment="center" autoSizePolicy="content" fontFamily="Dialog" fontSize="12" fontStyle="plain" hasBackgroundColor="false" hasLineColor="false" height="17.96875" horizontalTextPosition="center" iconTextGap="4" modelName="custom" textColor="#000000" verticalTextPosition="bottom" visible="true" width="26.189453125" x="14.4052734375" y="8.515625">IL-9<y:LabelModel>
              <y:SmartNodeLabelModel distance="4.0"/>
            </y:LabelModel>
            <y:ModelParameter>
              <y:SmartNodeLabelModelParameter labelRatioX="0.0" labelRatioY="0.0" nodeRatioX="0.0" nodeRatioY="0.0" offsetX="0.0" offsetY="0.0" upX="0.0" upY="-1.0"/>
            </y:ModelParameter>
          </y:NodeLabel>
          <y:Shape type="ellipse"/>
        </y:ShapeNode>
      </data>
    </node>
    <edge id="e0" source="n6" target="n5">
      <data key="d10">
        <y:PolyLineEdge>
          <y:Path sx="0.0" sy="17.5" tx="-4.0" ty="-17.5">
            <y:Point x="27.5" y="-131.0"/>
            <y:Point x="263.5" y="-131.0"/>
          </y:Path>
          <y:LineStyle color="#000000" type="line" width="1.0"/>
          <y:Arrows source="none" target="standard"/>
          <y:BendStyle smoothed="true"/>
        </y:PolyLineEdge>
      </data>
    </edge>
    <edge id="e1" source="n3" target="n5">
      <data key="d10">
        <y:PolyLineEdge>
          <y:Path sx="-27.5" sy="0.0" tx="26.78125" ty="-4.0">
            <y:Point x="385.0" y="-182.5"/>
            <y:Point x="385.0" y="-86.5"/>
          </y:Path>
          <y:LineStyle color="#000000" type="line" width="1.0"/>
          <y:Arrows source="none" target="standard"/>
          <y:BendStyle smoothed="true"/>
        </y:PolyLineEdge>
      </data>
    </edge>
    <edge id="e2" source="n9" target="n5">
      <data key="d10">
        <y:PolyLineEdge>
          <y:Path sx="27.5" sy="0.0" tx="4.0" ty="-17.5">
            <y:Point x="271.5" y="-182.5"/>
          </y:Path>
          <y:LineStyle color="#000000" type="line" width="1.0"/>
          <y:Arrows source="none" target="standard"/>
          <y:BendStyle smoothed="true"/>
        </y:PolyLineEdge>
      </data>
    </edge>
    <edge id="e3" source="n0" target="n5">
      <data key="d10">
        <y:PolyLineEdge>
          <y:Path sx="0.0" sy="-17.5" tx="-27.5" ty="0.0">
            <y:Point x="147.5" y="-82.5"/>
          </y:Path>
          <y:LineStyle color="#000000" type="line" width="1.0"/>
          <y:Arrows source="none" target="standard"/>
          <y:BendStyle smoothed="true"/>
        </y:PolyLineEdge>
      </data>
    </edge>
    <edge id="e4" source="n7" target="n6">
      <data key="d10">
        <y:PolyLineEdge>
          <y:Path sx="0.0" sy="-17.5" tx="4.0" ty="-17.5">
            <y:Point x="347.5" y="-202.0"/>
            <y:Point x="31.5" y="-202.0"/>
          </y:Path>
          <y:LineStyle color="#800000" type="line" width="1.0"/>
          <y:Arrows source="none" target="circle"/>
          <y:BendStyle smoothed="true"/>
        </y:PolyLineEdge>
      </data>
    </edge>
    <edge id="e5" source="n0" target="n6">
      <data key="d10">
        <y:PolyLineEdge>
          <y:Path sx="-4.0" sy="-17.5" tx="-4.0" ty="17.5">
            <y:Point x="143.5" y="-31.0"/>
            <y:Point x="23.5" y="-31.0"/>
          </y:Path>
          <y:LineStyle color="#800000" type="line" width="1.0"/>
          <y:Arrows source="circle" target="circle"/>
          <y:BendStyle smoothed="true"/>
        </y:PolyLineEdge>
      </data>
    </edge>
    <edge id="e6" source="n4" target="n8">
      <data key="d10">
        <y:PolyLineEdge>
          <y:Path sx="0.0" sy="17.5" tx="0.0" ty="17.5">
            <y:Point x="267.5" y="37.0"/>
            <y:Point x="110.0" y="37.0"/>
          </y:Path>
          <y:LineStyle color="#800000" type="line" width="1.0"/>
          <y:Arrows source="none" target="circle"/>
          <y:BendStyle smoothed="true"/>
        </y:PolyLineEdge>
      </data>
    </edge>
    <edge id="e7" source="n3" target="n4">
      <data key="d10">
        <y:PolyLineEdge>
          <y:Path sx="0.0" sy="17.5" tx="0.0" ty="-17.5">
            <y:Point x="507.5" y="-51.0"/>
            <y:Point x="267.5" y="-51.0"/>
          </y:Path>
          <y:LineStyle color="#800000" type="line" width="1.0"/>
          <y:Arrows source="none" target="circle"/>
          <y:BendStyle smoothed="true"/>
        </y:PolyLineEdge>
      </data>
    </edge>
    <edge id="e8" source="n0" target="n2">
      <data key="d10">
        <y:PolyLineEdge>
          <y:Path sx="8.0" sy="17.5" tx="-4.0" ty="17.5">
            <y:Point x="155.5" y="41.0"/>
            <y:Point x="383.5" y="41.0"/>
          </y:Path>
          <y:LineStyle color="#800000" type="line" width="1.0"/>
          <y:Arrows source="none" target="circle"/>
          <y:BendStyle smoothed="true"/>
        </y:PolyLineEdge>
      </data>
    </edge>
    <edge id="e9" source="n7" target="n0">
      <data key="d10">
        <y:PolyLineEdge>
          <y:Path sx="-4.0" sy="17.5" tx="4.0" ty="-17.5">
            <y:Point x="343.5" y="-59.0"/>
            <y:Point x="151.5" y="-59.0"/>
          </y:Path>
          <y:LineStyle color="#800000" type="line" width="1.0"/>
          <y:Arrows source="none" target="circle"/>
          <y:BendStyle smoothed="true"/>
        </y:PolyLineEdge>
      </data>
    </edge>
    <edge id="e10" source="n7" target="n2">
      <data key="d10">
        <y:PolyLineEdge>
          <y:Path sx="4.0" sy="-17.5" tx="4.0" ty="17.5">
            <y:Point x="351.5" y="-206.0"/>
            <y:Point x="537.0" y="-206.0"/>
            <y:Point x="537.0" y="45.0"/>
            <y:Point x="391.5" y="45.0"/>
          </y:Path>
          <y:LineStyle color="#000000" type="line" width="1.0"/>
          <y:Arrows source="none" target="standard"/>
          <y:EdgeLabel alignment="center" anchorX="38.0" anchorY="244.0" configuration="AutoFlippingLabel" distance="2.0" fontFamily="Dialog" fontSize="8" fontStyle="plain" hasBackgroundColor="false" hasLineColor="false" hasText="false" height="4.0" horizontalTextPosition="center" iconTextGap="4" modelName="custom" preferredPlacement="target_on_edge" ratio="0.5" textColor="#000000" upX="-1.0" upY="-6.123233995736766E-17" verticalTextPosition="bottom" visible="false" width="4.0" x="34.0" y="240.0">
            <y:LabelModel>
              <y:RotatedDiscreteEdgeLabelModel angle="0.0" autoRotationEnabled="true" candidateMask="63" distance="2.0" positionRelativeToSegment="false"/>
            </y:LabelModel>
            <y:ModelParameter>
              <y:RotatedDiscreteEdgeLabelModelParameter position="thead"/>
            </y:ModelParameter>
            <y:PreferredPlacementDescriptor angle="0.0" angleOffsetOnRightSide="0" angleReference="relative_to_edge_flow" angleRotationOnRightSide="co" distance="0.0" placement="target" side="on_edge" sideReference="relative_to_edge_flow"/>
          </y:EdgeLabel>
          <y:BendStyle smoothed="true"/>
        </y:PolyLineEdge>
      </data>
    </edge>
    <edge id="e11" source="n8" target="n4">
      <data key="d10">
        <y:PolyLineEdge>
          <y:Path sx="4.0" sy="17.5" tx="-4.0" ty="-17.5">
            <y:Point x="114.0" y="-43.0"/>
            <y:Point x="263.5" y="-43.0"/>
          </y:Path>
          <y:LineStyle color="#000000" type="line" width="1.0"/>
          <y:Arrows source="none" target="standard"/>
          <y:BendStyle smoothed="true"/>
        </y:PolyLineEdge>
      </data>
    </edge>
    <edge id="e12" source="n8" target="n9">
      <data key="d10">
        <y:PolyLineEdge>
          <y:Path sx="0.0" sy="-17.5" tx="-27.5" ty="0.0">
            <y:Point x="110.0" y="-182.5"/>
          </y:Path>
          <y:LineStyle color="#000000" type="line" width="1.0"/>
          <y:Arrows source="none" target="standard"/>
          <y:BendStyle smoothed="true"/>
        </y:PolyLineEdge>
      </data>
    </edge>
    <edge id="e13" source="n7" target="n5">
      <data key="d10">
        <y:PolyLineEdge>
          <y:Path sx="-27.5" sy="0.0" tx="16.0" ty="-14.21875">
            <y:Point x="283.5" y="-182.5"/>
          </y:Path>
          <y:LineStyle color="#000000" type="line" width="1.0"/>
          <y:Arrows source="none" target="standard"/>
          <y:BendStyle smoothed="true"/>
        </y:PolyLineEdge>
      </data>
    </edge>
    <edge id="e14" source="n8" target="n0">
      <data key="d10">
        <y:PolyLineEdge>
          <y:Path sx="-4.0" sy="17.5" tx="0.0" ty="17.5">
            <y:Point x="106.0" y="49.0"/>
            <y:Point x="147.5" y="49.0"/>
          </y:Path>
          <y:LineStyle color="#000000" type="line" width="1.0"/>
          <y:Arrows source="none" target="standard"/>
          <y:BendStyle smoothed="true"/>
        </y:PolyLineEdge>
      </data>
    </edge>
    <edge id="e15" source="n1" target="n1">
      <data key="d10">
        <y:PolyLineEdge>
          <y:Path sx="4.0" sy="17.5" tx="27.5" ty="0.0">
            <y:Point x="31.5" y="37.0"/>
            <y:Point x="62.0" y="37.0"/>
            <y:Point x="62.0" y="17.5"/>
          </y:Path>
          <y:LineStyle color="#000000" type="line" width="1.0"/>
          <y:Arrows source="none" target="standard"/>
          <y:BendStyle smoothed="true"/>
        </y:PolyLineEdge>
      </data>
    </edge>
    <edge id="e16" source="n0" target="n0">
      <data key="d10">
        <y:PolyLineEdge>
          <y:Path sx="8.0" sy="-17.5" tx="27.5" ty="0.0">
            <y:Point x="155.5" y="-2.0"/>
            <y:Point x="177.0" y="-2.0"/>
            <y:Point x="177.0" y="17.5"/>
          </y:Path>
          <y:LineStyle color="#000000" type="line" width="1.0"/>
          <y:Arrows source="none" target="standard"/>
          <y:BendStyle smoothed="true"/>
        </y:PolyLineEdge>
      </data>
    </edge>
    <edge id="e17" source="n5" target="n5">
      <data key="d10">
        <y:PolyLineEdge>
          <y:Path sx="0.0" sy="17.5" tx="26.78125" ty="4.0">
            <y:Point x="267.5" y="-63.0"/>
            <y:Point x="302.0" y="-63.0"/>
            <y:Point x="302.0" y="-78.5"/>
          </y:Path>
          <y:LineStyle color="#000000" type="line" width="1.0"/>
          <y:Arrows source="none" target="standard"/>
          <y:BendStyle smoothed="true"/>
        </y:PolyLineEdge>
      </data>
    </edge>
    <edge id="e18" source="n9" target="n9">
      <data key="d10">
        <y:PolyLineEdge>
          <y:Path sx="4.0" sy="17.5" tx="26.78125" ty="4.0">
            <y:Point x="191.5" y="-163.0"/>
            <y:Point x="242.0" y="-163.0"/>
            <y:Point x="242.0" y="-178.5"/>
          </y:Path>
          <y:LineStyle color="#000000" type="line" width="1.0"/>
          <y:Arrows source="none" target="standard"/>
          <y:BendStyle smoothed="true"/>
        </y:PolyLineEdge>
      </data>
    </edge>
    <edge id="e19" source="n8" target="n8">
      <data key="d10">
        <y:PolyLineEdge>
          <y:Path sx="16.0" sy="-14.21875" tx="27.5" ty="0.0">
            <y:Point x="126.0" y="-102.0"/>
            <y:Point x="143.5" y="-102.0"/>
            <y:Point x="143.5" y="-82.5"/>
          </y:Path>
          <y:LineStyle color="#000000" type="line" width="1.0"/>
          <y:Arrows source="none" target="standard"/>
          <y:BendStyle smoothed="true"/>
        </y:PolyLineEdge>
      </data>
    </edge>
    <edge id="e20" source="n6" target="n3">
      <data key="d10">
        <y:PolyLineEdge>
          <y:Path sx="0.0" sy="-17.5" tx="24.46875" ty="-8.0">
            <y:Point x="27.5" y="-210.0"/>
            <y:Point x="541.0" y="-210.0"/>
            <y:Point x="541.0" y="-190.5"/>
          </y:Path>
          <y:LineStyle color="#800000" type="line" width="1.0"/>
          <y:Arrows source="circle" target="circle"/>
          <y:EdgeLabel alignment="center" configuration="AutoFlippingLabel" distance="2.0" fontFamily="Dialog" fontSize="8" fontStyle="plain" hasBackgroundColor="false" hasLineColor="false" height="13.3125" horizontalTextPosition="center" iconTextGap="4" modelName="six_pos" modelPosition="thead" preferredPlacement="target_on_edge" ratio="0.5" textColor="#000000" verticalTextPosition="bottom" visible="false" width="26.71875" x="-27.5" y="0.0">socs3<y:PreferredPlacementDescriptor angle="0.0" angleOffsetOnRightSide="0" angleReference="relative_to_edge_flow" angleRotationOnRightSide="co" distance="0.0" placement="target" side="on_edge" sideReference="relative_to_edge_flow"/>
          </y:EdgeLabel>
          <y:BendStyle smoothed="true"/>
        </y:PolyLineEdge>
      </data>
    </edge>
    <edge id="e21" source="n9" target="n6">
      <data key="d10">
        <y:PolyLineEdge>
          <y:Path sx="-26.78125" sy="-4.0" tx="26.78125" ty="-4.0"/>
          <y:LineStyle color="#800000" type="line" width="1.0"/>
          <y:Arrows source="circle" target="circle"/>
          <y:EdgeLabel alignment="center" configuration="AutoFlippingLabel" distance="2.0" fontFamily="Dialog" fontSize="8" fontStyle="plain" hasBackgroundColor="false" hasLineColor="false" height="13.3125" horizontalTextPosition="center" iconTextGap="4" modelName="six_pos" modelPosition="ttail" preferredPlacement="target_on_edge" ratio="0.5" textColor="#000000" verticalTextPosition="bottom" visible="false" width="26.71875" x="-95.59375" y="2.0">socs3<y:PreferredPlacementDescriptor angle="0.0" angleOffsetOnRightSide="0" angleReference="relative_to_edge_flow" angleRotationOnRightSide="co" distance="0.0" placement="target" side="on_edge" sideReference="relative_to_edge_flow"/>
          </y:EdgeLabel>
          <y:BendStyle smoothed="true"/>
        </y:PolyLineEdge>
      </data>
    </edge>
    <edge id="e22" source="n9" target="n3">
      <data key="d10">
        <y:PolyLineEdge>
          <y:Path sx="20.0" sy="-12.03125" tx="26.78125" ty="-4.0">
            <y:Point x="207.5" y="-214.0"/>
            <y:Point x="545.0" y="-214.0"/>
            <y:Point x="545.0" y="-186.5"/>
          </y:Path>
          <y:LineStyle color="#800000" type="line" width="1.0"/>
          <y:Arrows source="circle" target="circle"/>
          <y:EdgeLabel alignment="center" anchorX="325.84375" anchorY="-28.6875" configuration="AutoFlippingLabel" distance="2.0" fontFamily="Dialog" fontSize="8" fontStyle="plain" hasBackgroundColor="false" hasLineColor="false" height="13.3125" horizontalTextPosition="center" iconTextGap="4" modelName="custom" preferredPlacement="target_on_edge" ratio="0.5" textColor="#000000" upX="1.0" upY="1.8369701987210297E-16" verticalTextPosition="bottom" visible="false" width="26.71875" x="325.84375" y="-28.6875">socs3<y:LabelModel>
              <y:SmartEdgeLabelModel autoRotationEnabled="false" defaultAngle="0.0" defaultDistance="10.0"/>
            </y:LabelModel>
            <y:ModelParameter>
              <y:SmartEdgeLabelModelParameter angle="1.5707963267948966" distance="10.0" distanceToCenter="false" position="right" ratio="1.0" segment="-1"/>
            </y:ModelParameter>
            <y:PreferredPlacementDescriptor angle="0.0" angleOffsetOnRightSide="0" angleReference="relative_to_edge_flow" angleRotationOnRightSide="co" distance="0.0" placement="target" side="on_edge" sideReference="relative_to_edge_flow"/>
          </y:EdgeLabel>
          <y:BendStyle smoothed="true"/>
        </y:PolyLineEdge>
      </data>
    </edge>
    <edge id="e23" source="n5" target="n6">
      <data key="d10">
        <y:PolyLineEdge>
          <y:Path sx="0.0" sy="-17.5" tx="4.0" ty="17.5">
            <y:Point x="267.5" y="-147.0"/>
            <y:Point x="31.5" y="-147.0"/>
          </y:Path>
          <y:LineStyle color="#800000" type="line" width="1.0"/>
          <y:Arrows source="none" target="circle"/>
          <y:EdgeLabel alignment="center" anchorX="-229.8791069253539" anchorY="-35.984375" configuration="AutoFlippingLabel" distance="2.0" fontFamily="Dialog" fontSize="8" fontStyle="plain" hasBackgroundColor="false" hasLineColor="false" height="13.3125" horizontalTextPosition="center" iconTextGap="4" modelName="custom" preferredPlacement="target_on_edge" ratio="0.5" rotationAngle="315.0" textColor="#000000" upX="-0.7071067811865475" upY="-0.7071067811865476" verticalTextPosition="bottom" visible="false" width="26.71875" x="-249.8947319253539" y="-76.015625">socs3<y:LabelModel>
              <y:SmartEdgeLabelModel autoRotationEnabled="true" defaultAngle="0.0" defaultDistance="10.0"/>
            </y:LabelModel>
            <y:ModelParameter>
              <y:SmartEdgeLabelModelParameter angle="0.7853981633974483" distance="6.120893074646092" distanceToCenter="true" position="right" ratio="1.0" segment="-1"/>
            </y:ModelParameter>
            <y:PreferredPlacementDescriptor angle="0.0" angleOffsetOnRightSide="0" angleReference="relative_to_edge_flow" angleRotationOnRightSide="co" distance="0.0" placement="target" side="on_edge" sideReference="relative_to_edge_flow"/>
          </y:EdgeLabel>
          <y:BendStyle smoothed="true"/>
        </y:PolyLineEdge>
      </data>
    </edge>
    <edge id="e24" source="n5" target="n3">
      <data key="d10">
        <y:PolyLineEdge>
          <y:Path sx="4.0" sy="17.5" tx="-4.0" ty="17.5">
            <y:Point x="271.5" y="-55.0"/>
            <y:Point x="503.5" y="-55.0"/>
          </y:Path>
          <y:LineStyle color="#800000" type="line" width="1.0"/>
          <y:Arrows source="none" target="circle"/>
          <y:EdgeLabel alignment="center" configuration="AutoFlippingLabel" distance="2.0" fontFamily="Dialog" fontSize="8" fontStyle="plain" hasBackgroundColor="false" hasLineColor="false" height="13.3125" horizontalTextPosition="center" iconTextGap="4" modelName="six_pos" modelPosition="ttail" preferredPlacement="target_on_edge" ratio="0.5" textColor="#000000" verticalTextPosition="bottom" visible="false" width="26.71875" x="234.0" y="-89.875">socs3<y:PreferredPlacementDescriptor angle="0.0" angleOffsetOnRightSide="0" angleReference="relative_to_edge_flow" angleRotationOnRightSide="co" distance="0.0" placement="target" side="on_edge" sideReference="relative_to_edge_flow"/>
          </y:EdgeLabel>
          <y:BendStyle smoothed="true"/>
        </y:PolyLineEdge>
      </data>
    </edge>
    <edge id="e25" source="n5" target="n8">
      <data key="d10">
        <y:PolyLineEdge>
          <y:Path sx="-26.78125" sy="4.0" tx="26.78125" ty="4.0"/>
          <y:LineStyle color="#800000" type="line" width="1.0"/>
          <y:Arrows source="none" target="circle"/>
          <y:EdgeLabel alignment="center" configuration="AutoFlippingLabel" distance="2.0" fontFamily="Dialog" fontSize="8" fontStyle="plain" hasBackgroundColor="false" hasLineColor="false" height="13.3125" horizontalTextPosition="center" iconTextGap="4" modelName="six_pos" modelPosition="ttail" preferredPlacement="target_on_edge" ratio="0.5" textColor="#000000" verticalTextPosition="bottom" visible="false" width="26.71875" x="-93.09375" y="2.0">socs2<y:PreferredPlacementDescriptor angle="0.0" angleOffsetOnRightSide="0" angleReference="relative_to_edge_flow" angleRotationOnRightSide="co" distance="0.0" placement="target" side="on_edge" sideReference="relative_to_edge_flow"/>
          </y:EdgeLabel>
          <y:BendStyle smoothed="true"/>
        </y:PolyLineEdge>
      </data>
    </edge>
    <edge id="e26" source="n6" target="n8">
      <data key="d10">
        <y:PolyLineEdge>
          <y:Path sx="-8.0" sy="16.71875" tx="-27.5" ty="0.0">
            <y:Point x="19.5" y="-82.5"/>
          </y:Path>
          <y:LineStyle color="#800000" type="line" width="1.0"/>
          <y:Arrows source="none" target="circle"/>
          <y:EdgeLabel alignment="center" configuration="AutoFlippingLabel" distance="2.0" fontFamily="Dialog" fontSize="8" fontStyle="plain" hasBackgroundColor="false" hasLineColor="false" height="13.3125" horizontalTextPosition="center" iconTextGap="4" modelName="six_pos" modelPosition="ttail" preferredPlacement="target_on_edge" ratio="0.5" textColor="#000000" verticalTextPosition="bottom" visible="false" width="34.3515625" x="18.5234375" y="85.24058532714844">socs1,2<y:PreferredPlacementDescriptor angle="0.0" angleOffsetOnRightSide="0" angleReference="relative_to_edge_flow" angleRotationOnRightSide="co" distance="0.0" placement="target" side="on_edge" sideReference="relative_to_edge_flow"/>
          </y:EdgeLabel>
          <y:BendStyle smoothed="true"/>
        </y:PolyLineEdge>
      </data>
    </edge>
    <edge id="e27" source="n6" target="n9">
      <data key="d10">
        <y:PolyLineEdge>
          <y:Path sx="24.46875" sy="-8.0" tx="-24.46875" ty="-8.0"/>
          <y:LineStyle color="#80000000" type="line" width="1.0"/>
          <y:Arrows source="none" target="circle"/>
          <y:EdgeLabel alignment="center" configuration="AutoFlippingLabel" distance="2.0" fontFamily="Dialog" fontSize="8" fontStyle="plain" hasBackgroundColor="false" hasLineColor="false" height="13.3125" horizontalTextPosition="center" iconTextGap="4" modelName="custom" preferredPlacement="target_on_edge" ratio="0.5" textColor="#000000" verticalTextPosition="bottom" visible="false" width="26.71875" x="76.3125" y="-6.65625">socs1<y:LabelModel>
              <y:SmartEdgeLabelModel autoRotationEnabled="false" defaultAngle="0.0" defaultDistance="10.0"/>
            </y:LabelModel>
            <y:ModelParameter>
              <y:SmartEdgeLabelModelParameter angle="0.0" distance="2.0" distanceToCenter="false" position="center" ratio="1.0" segment="-1"/>
            </y:ModelParameter>
            <y:PreferredPlacementDescriptor angle="0.0" angleOffsetOnRightSide="0" angleReference="relative_to_edge_flow" angleRotationOnRightSide="co" distance="0.0" placement="target" side="on_edge" sideReference="relative_to_edge_flow"/>
          </y:EdgeLabel>
          <y:BendStyle smoothed="true"/>
        </y:PolyLineEdge>
      </data>
    </edge>
    <edge id="e28" source="n3" target="n6">
      <data key="d10">
        <y:PolyLineEdge>
          <y:Path sx="27.5" sy="0.0" tx="-4.0" ty="-17.5">
            <y:Point x="549.0" y="-182.5"/>
            <y:Point x="549.0" y="-218.0"/>
            <y:Point x="23.5" y="-218.0"/>
          </y:Path>
          <y:LineStyle color="#993300" type="line" width="1.0"/>
          <y:Arrows source="none" target="circle"/>
          <y:EdgeLabel alignment="center" anchorX="-497.34681583281304" anchorY="-21.346815832813007" configuration="AutoFlippingLabel" distance="2.0" fontFamily="Dialog" fontSize="8" fontStyle="plain" hasBackgroundColor="false" hasLineColor="false" height="13.3125" horizontalTextPosition="center" iconTextGap="4" modelName="custom" preferredPlacement="target_on_edge" ratio="0.5" rotationAngle="45.0" textColor="#000000" upX="-1.0" upY="-6.123233995736766E-17" verticalTextPosition="bottom" visible="false" width="26.71875" x="-525.653184167187" y="-49.653184167186986">socs1<y:LabelModel>
              <y:SmartEdgeLabelModel autoRotationEnabled="false" defaultAngle="0.0" defaultDistance="10.0"/>
            </y:LabelModel>
            <y:ModelParameter>
              <y:SmartEdgeLabelModelParameter angle="4.71238898038469" distance="5.333333333333409" distanceToCenter="true" position="center" ratio="1.0" segment="-2"/>
            </y:ModelParameter>
            <y:PreferredPlacementDescriptor angle="0.0" angleOffsetOnRightSide="0" angleReference="relative_to_edge_flow" angleRotationOnRightSide="co" distance="0.0" placement="target" side="on_edge" sideReference="relative_to_edge_flow"/>
          </y:EdgeLabel>
          <y:BendStyle smoothed="true"/>
        </y:PolyLineEdge>
      </data>
    </edge>
    <edge id="e29" source="n3" target="n8">
      <data key="d10">
        <y:PolyLineEdge>
          <y:Path sx="20.03125" sy="12.0" tx="-8.0" ty="16.71875">
            <y:Point x="541.0" y="-170.5"/>
            <y:Point x="541.0" y="53.0"/>
            <y:Point x="102.0" y="53.0"/>
          </y:Path>
          <y:LineStyle color="#800000" type="line" width="1.0"/>
          <y:Arrows source="circle" target="circle"/>
          <y:EdgeLabel alignment="center" configuration="AutoFlippingLabel" distance="2.0" fontFamily="Dialog" fontSize="8" fontStyle="plain" hasBackgroundColor="false" hasLineColor="false" height="13.3125" horizontalTextPosition="center" iconTextGap="4" modelName="six_pos" modelPosition="thead" preferredPlacement="target_on_edge" ratio="0.5" textColor="#000000" verticalTextPosition="bottom" visible="false" width="26.71875" x="-47.53125" y="-29.5">socs1<y:PreferredPlacementDescriptor angle="0.0" angleOffsetOnRightSide="0" angleReference="relative_to_edge_flow" angleRotationOnRightSide="co" distance="0.0" placement="target" side="on_edge" sideReference="relative_to_edge_flow"/>
          </y:EdgeLabel>
          <y:BendStyle smoothed="true"/>
        </y:PolyLineEdge>
      </data>
    </edge>
    <edge id="e30" source="n3" target="n9">
      <data key="d10">
        <y:PolyLineEdge>
          <y:Path sx="26.78125" sy="4.0" tx="12.0" ty="-15.71875">
            <y:Point x="553.0" y="-178.5"/>
            <y:Point x="553.0" y="-222.0"/>
            <y:Point x="199.5" y="-222.0"/>
          </y:Path>
          <y:LineStyle color="#80000000" type="line" width="1.0"/>
          <y:Arrows source="none" target="circle"/>
          <y:EdgeLabel alignment="center" configuration="AutoFlippingLabel" distance="2.0" fontFamily="Dialog" fontSize="8" fontStyle="plain" hasBackgroundColor="false" hasLineColor="false" height="13.3125" horizontalTextPosition="center" iconTextGap="4" modelName="six_pos" modelPosition="ttail" preferredPlacement="target_on_edge" ratio="0.5" textColor="#000000" verticalTextPosition="bottom" visible="false" width="26.71875" x="-332.78125" y="-43.71875">socs1<y:PreferredPlacementDescriptor angle="0.0" angleOffsetOnRightSide="0" angleReference="relative_to_edge_flow" angleRotationOnRightSide="co" distance="0.0" placement="target" side="on_edge" sideReference="relative_to_edge_flow"/>
          </y:EdgeLabel>
          <y:BendStyle smoothed="true"/>
        </y:PolyLineEdge>
      </data>
    </edge>
    <edge id="e31" source="n6" target="n6">
      <data key="d10">
        <y:PolyLineEdge>
          <y:Path sx="8.0" sy="16.71875" tx="27.5" ty="0.0">
            <y:Point x="35.5" y="-163.0"/>
            <y:Point x="84.5" y="-163.0"/>
            <y:Point x="84.5" y="-182.5"/>
          </y:Path>
          <y:LineStyle color="#000000" type="line" width="1.0"/>
          <y:Arrows source="none" target="standard"/>
          <y:BendStyle smoothed="true"/>
        </y:PolyLineEdge>
      </data>
    </edge>
    <edge id="e32" source="n3" target="n3">
      <data key="d10">
        <y:PolyLineEdge>
          <y:Path sx="4.0" sy="17.5" tx="24.46875" ty="8.0">
            <y:Point x="511.5" y="-98.0"/>
            <y:Point x="545.0" y="-98.0"/>
            <y:Point x="545.0" y="-174.5"/>
          </y:Path>
          <y:LineStyle color="#000000" type="line" width="1.0"/>
          <y:Arrows source="none" target="standard"/>
          <y:BendStyle smoothed="true"/>
        </y:PolyLineEdge>
      </data>
    </edge>
    <edge id="e33" source="n1" target="n2">
      <data key="d10">
        <y:PolyLineEdge>
          <y:Path sx="0.0" sy="17.5" tx="0.0" ty="17.5">
            <y:Point x="27.5" y="45.0"/>
            <y:Point x="387.5" y="45.0"/>
          </y:Path>
          <y:LineStyle color="#800000" type="line" width="1.0"/>
          <y:Arrows source="none" target="circle"/>
          <y:BendStyle smoothed="true"/>
        </y:PolyLineEdge>
      </data>
    </edge>
    <edge id="e34" source="n4" target="n4">
      <data key="d10">
        <y:PolyLineEdge>
          <y:Path sx="4.0" sy="-17.5" tx="27.5" ty="0.0">
            <y:Point x="271.5" y="-6.0"/>
            <y:Point x="322.0" y="-6.0"/>
            <y:Point x="322.0" y="17.5"/>
          </y:Path>
          <y:LineStyle color="#000000" type="line" width="1.0"/>
          <y:Arrows source="none" target="standard"/>
          <y:BendStyle smoothed="true"/>
        </y:PolyLineEdge>
      </data>
    </edge>
    <edge id="e35" source="n7" target="n7">
      <data key="d10">
        <y:PolyLineEdge>
          <y:Path sx="4.0" sy="17.5" tx="27.5" ty="0.0">
            <y:Point x="351.5" y="-163.0"/>
            <y:Point x="377.0" y="-163.0"/>
            <y:Point x="377.0" y="-182.5"/>
          </y:Path>
          <y:LineStyle color="#000000" type="line" width="1.0"/>
          <y:Arrows source="none" target="standard"/>
          <y:BendStyle smoothed="true"/>
        </y:PolyLineEdge>
      </data>
    </edge>
    <edge id="e36" source="n4" target="n7">
      <data key="d10">
        <y:PolyLineEdge>
          <y:Path sx="27.5" sy="4.0" tx="0.0" ty="17.5">
            <y:Point x="347.5" y="21.5"/>
          </y:Path>
          <y:LineStyle color="#000000" type="line" width="1.0"/>
          <y:Arrows source="standard" target="standard"/>
          <y:BendStyle smoothed="false"/>
        </y:PolyLineEdge>
      </data>
    </edge>
    <edge id="e37" source="n2" target="n3">
      <data key="d10">
        <y:PolyLineEdge>
          <y:Path sx="1.5" sy="-17.5" tx="-26.78125" ty="4.0">
            <y:Point x="389.0" y="-178.5"/>
          </y:Path>
          <y:LineStyle color="#000000" type="line" width="1.0"/>
          <y:Arrows source="standard" target="standard"/>
          <y:BendStyle smoothed="false"/>
        </y:PolyLineEdge>
      </data>
    </edge>
    <edge id="e38" source="n0" target="n9">
      <data key="d10">
        <y:PolyLineEdge>
          <y:Path sx="-8.0" sy="-17.5" tx="0.0" ty="-17.5">
            <y:Point x="139.5" y="-6.0"/>
            <y:Point x="-2.0" y="-6.0"/>
            <y:Point x="-2.0" y="-226.0"/>
            <y:Point x="187.5" y="-226.0"/>
          </y:Path>
          <y:LineStyle color="#000000" type="line" width="1.0"/>
          <y:Arrows source="standard" target="standard"/>
          <y:BendStyle smoothed="false"/>
        </y:PolyLineEdge>
      </data>
    </edge>
    <edge id="e39" source="n1" target="n6">
      <data key="d10">
        <y:PolyLineEdge>
          <y:Path sx="-27.5" sy="0.0" tx="-26.78125" ty="4.0">
            <y:Point x="-6.0" y="17.5"/>
            <y:Point x="-6.0" y="-178.5"/>
          </y:Path>
          <y:LineStyle color="#000000" type="line" width="1.0"/>
          <y:Arrows source="standard" target="standard"/>
          <y:BendStyle smoothed="false"/>
        </y:PolyLineEdge>
      </data>
    </edge>
    <edge id="e40" source="n2" target="n4">
      <data key="d10">
        <y:PolyLineEdge>
          <y:Path sx="-27.5" sy="8.0" tx="27.5" ty="8.0"/>
          <y:LineStyle color="#800000" type="line" width="1.0"/>
          <y:Arrows source="circle" target="circle"/>
          <y:BendStyle smoothed="true"/>
        </y:PolyLineEdge>
      </data>
    </edge>
    <edge id="e41" source="n1" target="n9">
      <data key="d10">
        <y:PolyLineEdge>
          <y:Path sx="-27.5" sy="4.0" tx="4.0" ty="-17.5">
            <y:Point x="-10.0" y="21.5"/>
            <y:Point x="-10.0" y="-230.0"/>
            <y:Point x="191.5" y="-230.0"/>
          </y:Path>
          <y:LineStyle color="#800000" type="line" width="1.0"/>
          <y:Arrows source="circle" target="circle"/>
          <y:BendStyle smoothed="true"/>
        </y:PolyLineEdge>
      </data>
    </edge>
    <edge id="e42" source="n0" target="n1">
      <data key="d10">
        <y:PolyLineEdge>
          <y:Path sx="-27.5" sy="-4.0" tx="27.5" ty="-4.0"/>
          <y:LineStyle color="#800000" type="line" width="1.0"/>
          <y:Arrows source="circle" target="circle"/>
          <y:BendStyle smoothed="true"/>
        </y:PolyLineEdge>
      </data>
    </edge>
    <edge id="e43" source="n3" target="n1">
      <data key="d10">
        <y:PolyLineEdge>
          <y:Path sx="0.0" sy="-17.5" tx="-27.5" ty="8.0">
            <y:Point x="507.5" y="-234.0"/>
            <y:Point x="-14.0" y="-234.0"/>
            <y:Point x="-14.0" y="25.5"/>
          </y:Path>
          <y:LineStyle color="#800000" type="line" width="1.0"/>
          <y:Arrows source="none" target="circle"/>
          <y:BendStyle smoothed="true"/>
        </y:PolyLineEdge>
      </data>
    </edge>
    <edge id="e44" source="n3" target="n0">
      <data key="d10">
        <y:PolyLineEdge>
          <y:Path sx="-24.46875" sy="8.0" tx="4.0" ty="17.5">
            <y:Point x="462.5" y="-174.5"/>
            <y:Point x="462.5" y="49.0"/>
            <y:Point x="151.5" y="49.0"/>
          </y:Path>
          <y:LineStyle color="#800000" type="line" width="1.0"/>
          <y:Arrows source="none" target="circle"/>
          <y:BendStyle smoothed="true"/>
        </y:PolyLineEdge>
      </data>
    </edge>
    <edge id="e45" source="n12" target="n6">
      <data key="d10">
        <y:PolyLineEdge>
          <y:Path sx="-27.5" sy="0.0" tx="-27.5" ty="0.0">
            <y:Point x="-18.0" y="-273.0"/>
            <y:Point x="-18.0" y="-182.5"/>
          </y:Path>
          <y:LineStyle color="#000000" type="line" width="1.0"/>
          <y:Arrows source="none" target="standard"/>
          <y:BendStyle smoothed="true"/>
        </y:PolyLineEdge>
      </data>
    </edge>
    <edge id="e46" source="n10" target="n3">
      <data key="d10">
        <y:PolyLineEdge>
          <y:Path sx="27.5" sy="0.0" tx="4.0" ty="-17.5">
            <y:Point x="511.5" y="-253.0"/>
          </y:Path>
          <y:LineStyle color="#000000" type="line" width="1.0"/>
          <y:Arrows source="none" target="standard"/>
          <y:BendStyle smoothed="true"/>
        </y:PolyLineEdge>
      </data>
    </edge>
    <edge id="e47" source="n13" target="n7">
      <data key="d10">
        <y:PolyLineEdge>
          <y:Path sx="-25.5" sy="1.09375" tx="14.5" ty="-14.84375"/>
          <y:LineStyle color="#000000" type="line" width="1.0"/>
          <y:Arrows source="none" target="standard"/>
          <y:BendStyle smoothed="true"/>
        </y:PolyLineEdge>
      </data>
    </edge>
    <edge id="e48" source="n11" target="n5">
      <data key="d10">
        <y:PolyLineEdge>
          <y:Path sx="8.0" sy="10.65625" tx="8.0" ty="-16.71875"/>
          <y:LineStyle color="#000000" type="line" width="1.0"/>
          <y:Arrows source="none" target="standard"/>
          <y:BendStyle smoothed="true"/>
        </y:PolyLineEdge>
      </data>
    </edge>
    <edge id="e49" source="n14" target="n8">
      <data key="d10">
        <y:PolyLineEdge>
          <y:Path sx="-25.5" sy="1.09375" tx="12.0" ty="-15.71875"/>
          <y:LineStyle color="#000000" type="line" width="1.0"/>
          <y:Arrows source="none" target="standard"/>
          <y:BendStyle smoothed="true"/>
        </y:PolyLineEdge>
      </data>
    </edge>
    <edge id="e50" source="n15" target="n9">
      <data key="d10">
        <y:PolyLineEdge>
          <y:Path sx="-12.0" sy="8.46875" tx="8.0" ty="-16.71875"/>
          <y:LineStyle color="#000000" type="line" width="1.0"/>
          <y:Arrows source="none" target="standard"/>
          <y:BendStyle smoothed="true"/>
        </y:PolyLineEdge>
      </data>
    </edge>
    <edge id="e51" source="n8" target="n16">
      <data key="d10">
        <y:PolyLineEdge>
          <y:Path sx="8.0" sy="16.71875" tx="0.0" ty="-17.5">
            <y:Point x="118.0" y="-47.0"/>
            <y:Point x="507.5" y="-47.0"/>
          </y:Path>
          <y:LineStyle color="#800000" type="line" width="1.0"/>
          <y:Arrows source="none" target="circle"/>
          <y:BendStyle smoothed="true"/>
        </y:PolyLineEdge>
      </data>
    </edge>
    <edge id="e52" source="n3" target="n16">
      <data key="d10">
        <y:PolyLineEdge>
          <y:Path sx="8.0" sy="16.71875" tx="8.0" ty="-17.5"/>
          <y:LineStyle color="#000000" type="line" width="1.0"/>
          <y:Arrows source="standard" target="standard"/>
          <y:BendStyle smoothed="false"/>
        </y:PolyLineEdge>
      </data>
    </edge>
    <edge id="e53" source="n1" target="n16">
      <data key="d10">
        <y:PolyLineEdge>
          <y:Path sx="0.0" sy="-17.5" tx="-4.0" ty="-17.5">
            <y:Point x="27.5" y="-10.0"/>
            <y:Point x="503.5" y="-10.0"/>
          </y:Path>
          <y:LineStyle color="#800000" type="line" width="1.0"/>
          <y:Arrows source="circle" target="circle"/>
          <y:BendStyle smoothed="true"/>
        </y:PolyLineEdge>
      </data>
    </edge>
    <edge id="e54" source="n16" target="n6">
      <data key="d10">
        <y:PolyLineEdge>
          <y:Path sx="4.0" sy="-17.5" tx="-12.0" ty="15.71875">
            <y:Point x="511.5" y="-19.0"/>
            <y:Point x="15.5" y="-19.0"/>
          </y:Path>
          <y:LineStyle color="#800000" type="line" width="1.0"/>
          <y:Arrows source="none" target="circle"/>
          <y:BendStyle smoothed="true"/>
        </y:PolyLineEdge>
      </data>
    </edge>
    <edge id="e55" source="n16" target="n2">
      <data key="d10">
        <y:PolyLineEdge>
          <y:Path sx="-27.5" sy="0.0" tx="27.5" ty="0.0"/>
          <y:LineStyle color="#800000" type="line" width="1.0"/>
          <y:Arrows source="none" target="circle"/>
          <y:BendStyle smoothed="true"/>
        </y:PolyLineEdge>
      </data>
    </edge>
    <edge id="e56" source="n16" target="n0">
      <data key="d10">
        <y:PolyLineEdge>
          <y:Path sx="-8.0" sy="-17.5" tx="27.5" ty="4.0">
            <y:Point x="499.5" y="-2.0"/>
            <y:Point x="203.5" y="-2.0"/>
            <y:Point x="203.5" y="21.5"/>
          </y:Path>
          <y:LineStyle color="#800000" type="line" width="1.0"/>
          <y:Arrows source="none" target="circle"/>
          <y:BendStyle smoothed="true"/>
        </y:PolyLineEdge>
      </data>
    </edge>
    <edge id="e57" source="n20" target="n20">
      <data key="d10">
        <y:PolyLineEdge>
          <y:Path sx="0.0" sy="-17.5" tx="27.5" ty="0.0">
            <y:Point x="425.0" y="-106.0"/>
            <y:Point x="454.5" y="-106.0"/>
            <y:Point x="454.5" y="-82.5"/>
          </y:Path>
          <y:LineStyle color="#000000" type="line" width="1.0"/>
          <y:Arrows source="none" target="standard"/>
          <y:BendStyle smoothed="true"/>
        </y:PolyLineEdge>
      </data>
    </edge>
    <edge id="e58" source="n9" target="n20">
      <data key="d10">
        <y:PolyLineEdge>
          <y:Path sx="-4.0" sy="17.5" tx="-4.0" ty="-17.5">
            <y:Point x="183.5" y="-155.0"/>
            <y:Point x="421.0" y="-155.0"/>
          </y:Path>
          <y:LineStyle color="#000000" type="line" width="1.0"/>
          <y:Arrows source="none" target="standard"/>
          <y:BendStyle smoothed="true"/>
        </y:PolyLineEdge>
      </data>
    </edge>
    <edge id="e59" source="n6" target="n20">
      <data key="d10">
        <y:PolyLineEdge>
          <y:Path sx="12.0" sy="15.71875" tx="-12.0" ty="-15.71875">
            <y:Point x="39.5" y="-151.0"/>
            <y:Point x="413.0" y="-151.0"/>
          </y:Path>
          <y:LineStyle color="#800000" type="line" width="1.0"/>
          <y:Arrows source="circle" target="circle"/>
          <y:EdgeLabel alignment="center" configuration="AutoFlippingLabel" distance="2.0" fontFamily="Dialog" fontSize="8" fontStyle="plain" hasBackgroundColor="false" hasLineColor="false" height="13.3125" horizontalTextPosition="center" iconTextGap="4" modelName="six_pos" modelPosition="ttail" preferredPlacement="target_on_edge" ratio="0.5" textColor="#000000" verticalTextPosition="bottom" visible="false" width="26.71875" x="375.5" y="43.31292724609375">socs3<y:PreferredPlacementDescriptor angle="0.0" angleOffsetOnRightSide="0" angleReference="relative_to_edge_flow" angleRotationOnRightSide="co" distance="0.0" placement="target" side="on_edge" sideReference="relative_to_edge_flow"/>
          </y:EdgeLabel>
          <y:BendStyle smoothed="true"/>
        </y:PolyLineEdge>
      </data>
    </edge>
    <edge id="e60" source="n3" target="n20">
      <data key="d10">
        <y:PolyLineEdge>
          <y:Path sx="-8.0" sy="16.71875" tx="26.78125" ty="4.0">
            <y:Point x="499.5" y="-78.5"/>
          </y:Path>
          <y:LineStyle color="#80000000" type="line" width="1.0"/>
          <y:Arrows source="none" target="circle"/>
          <y:EdgeLabel alignment="center" configuration="AutoFlippingLabel" distance="2.0" fontFamily="Dialog" fontSize="8" fontStyle="plain" hasBackgroundColor="false" hasLineColor="false" height="13.3125" horizontalTextPosition="center" iconTextGap="4" modelName="six_pos" modelPosition="thead" preferredPlacement="target_on_edge" ratio="0.5" textColor="#000000" verticalTextPosition="bottom" visible="false" width="26.71875" x="-36.875" y="71.92613220214844">socs3<y:PreferredPlacementDescriptor angle="0.0" angleOffsetOnRightSide="0" angleReference="relative_to_edge_flow" angleRotationOnRightSide="co" distance="0.0" placement="target" side="on_edge" sideReference="relative_to_edge_flow"/>
          </y:EdgeLabel>
          <y:BendStyle smoothed="true"/>
        </y:PolyLineEdge>
      </data>
    </edge>
    <edge id="e61" source="n7" target="n20">
      <data key="d10">
        <y:PolyLineEdge>
          <y:Path sx="26.78125" sy="-4.0" tx="26.78125" ty="-4.0">
            <y:Point x="458.5" y="-186.5"/>
            <y:Point x="458.5" y="-86.5"/>
          </y:Path>
          <y:LineStyle color="#000000" type="line" width="1.0"/>
          <y:Arrows source="none" target="standard"/>
          <y:BendStyle smoothed="true"/>
        </y:PolyLineEdge>
      </data>
    </edge>
    <edge id="e62" source="n5" target="n20">
      <data key="d10">
        <y:PolyLineEdge>
          <y:Path sx="27.5" sy="0.0" tx="-27.5" ty="0.0"/>
          <y:LineStyle color="#000000" type="line" width="1.0"/>
          <y:Arrows source="none" target="standard"/>
          <y:BendStyle smoothed="true"/>
        </y:PolyLineEdge>
      </data>
    </edge>
    <edge id="e63" source="n20" target="n3">
      <data key="d10">
        <y:PolyLineEdge>
          <y:Path sx="12.78125" sy="-15.5" tx="-12.0" ty="15.71875">
            <y:Point x="495.5" y="-98.0"/>
          </y:Path>
          <y:LineStyle color="#800000" type="line" width="1.0"/>
          <y:Arrows source="circle" target="circle"/>
          <y:EdgeLabel alignment="center" configuration="AutoFlippingLabel" distance="2.0" fontFamily="Dialog" fontSize="8" fontStyle="plain" hasBackgroundColor="false" hasLineColor="false" height="13.3125" horizontalTextPosition="center" iconTextGap="4" modelName="six_pos" modelPosition="ttail" preferredPlacement="target_on_edge" ratio="0.5" textColor="#000000" verticalTextPosition="bottom" visible="false" width="26.71875" x="59.71875" y="-56.875">socs3<y:PreferredPlacementDescriptor angle="0.0" angleOffsetOnRightSide="0" angleReference="relative_to_edge_flow" angleRotationOnRightSide="co" distance="0.0" placement="target" side="on_edge" sideReference="relative_to_edge_flow"/>
          </y:EdgeLabel>
          <y:BendStyle smoothed="true"/>
        </y:PolyLineEdge>
      </data>
    </edge>
    <edge id="e64" source="n20" target="n6">
      <data key="d10">
        <y:PolyLineEdge>
          <y:Path sx="-8.0" sy="-16.71875" tx="-8.0" ty="-16.71875">
            <y:Point x="417.0" y="-290.0"/>
            <y:Point x="57.0" y="-290.0"/>
            <y:Point x="57.0" y="-222.0"/>
            <y:Point x="19.5" y="-222.0"/>
          </y:Path>
          <y:LineStyle color="#80000000" type="line" width="1.0"/>
          <y:Arrows source="none" target="circle"/>
          <y:EdgeLabel alignment="center" configuration="AutoFlippingLabel" distance="2.0" fontFamily="Dialog" fontSize="8" fontStyle="plain" hasBackgroundColor="false" hasLineColor="false" height="13.3125" horizontalTextPosition="center" iconTextGap="4" modelName="centered" modelPosition="center" preferredPlacement="target_on_edge" ratio="0.5" rotationAngle="270.0" textColor="#000000" verticalTextPosition="bottom" visible="false" width="26.71875" x="-186.65625" y="-204.09404754638672">socs3<y:PreferredPlacementDescriptor angle="0.0" angleOffsetOnRightSide="0" angleReference="relative_to_edge_flow" angleRotationOnRightSide="co" distance="0.0" placement="target" side="on_edge" sideReference="relative_to_edge_flow"/>
          </y:EdgeLabel>
          <y:BendStyle smoothed="true"/>
        </y:PolyLineEdge>
      </data>
    </edge>
    <edge id="e65" source="n6" target="n16">
      <data key="d10">
        <y:PolyLineEdge>
          <y:Path sx="-16.0" sy="14.21875" tx="12.0" ty="-17.5">
            <y:Point x="11.5" y="-15.0"/>
            <y:Point x="519.5" y="-15.0"/>
          </y:Path>
          <y:LineStyle color="#000000" type="line" width="1.0"/>
          <y:Arrows source="none" target="standard"/>
          <y:BendStyle smoothed="true"/>
        </y:PolyLineEdge>
      </data>
    </edge>
    <edge id="e66" source="n8" target="n20">
      <data key="d10">
        <y:PolyLineEdge>
          <y:Path sx="4.0" sy="-17.5" tx="-16.0" ty="-14.21875">
            <y:Point x="114.0" y="-110.0"/>
            <y:Point x="409.0" y="-110.0"/>
          </y:Path>
          <y:LineStyle color="#000000" type="line" width="1.0"/>
          <y:Arrows source="none" target="standard"/>
          <y:BendStyle smoothed="true"/>
        </y:PolyLineEdge>
      </data>
    </edge>
    <edge id="e67" source="n7" target="n16">
      <data key="d10">
        <y:PolyLineEdge>
          <y:Path sx="24.46875" sy="-8.0" tx="16.0" ty="-17.5">
            <y:Point x="470.5" y="-190.5"/>
            <y:Point x="470.5" y="-110.0"/>
            <y:Point x="523.5" y="-110.0"/>
          </y:Path>
          <y:LineStyle color="#800000" type="line" width="1.0"/>
          <y:Arrows source="none" target="circle"/>
          <y:BendStyle smoothed="true"/>
        </y:PolyLineEdge>
      </data>
    </edge>
    <edge id="e68" source="n20" target="n1">
      <data key="d10">
        <y:PolyLineEdge>
          <y:Path sx="0.0" sy="17.5" tx="-4.0" ty="-17.5">
            <y:Point x="425.0" y="-27.0"/>
            <y:Point x="23.5" y="-27.0"/>
          </y:Path>
          <y:LineStyle color="#800000" type="line" width="1.0"/>
          <y:Arrows source="none" target="circle"/>
          <y:BendStyle smoothed="true"/>
        </y:PolyLineEdge>
      </data>
    </edge>
    <edge id="e69" source="n3" target="n7">
      <data key="d10">
        <y:PolyLineEdge>
          <y:Path sx="-20.03125" sy="-12.0" tx="20.03125" ty="-12.0"/>
          <y:LineStyle color="#800000" type="line" width="1.0"/>
          <y:Arrows source="none" target="circle"/>
          <y:BendStyle smoothed="true"/>
        </y:PolyLineEdge>
      </data>
    </edge>
    <edge id="e70" source="n17" target="n3">
      <data key="d10">
        <y:PolyLineEdge>
          <y:Path sx="8.0" sy="10.65625" tx="8.0" ty="-16.71875"/>
          <y:LineStyle color="#000000" type="line" width="1.0"/>
          <y:Arrows source="none" target="standard"/>
          <y:BendStyle smoothed="false"/>
        </y:PolyLineEdge>
      </data>
    </edge>
    <edge id="e71" source="n4" target="n20">
      <data key="d10">
        <y:PolyLineEdge>
          <y:Path sx="8.0" sy="-17.5" tx="4.0" ty="17.5">
            <y:Point x="275.5" y="-23.0"/>
            <y:Point x="429.0" y="-23.0"/>
          </y:Path>
          <y:LineStyle color="#800000" type="line" width="1.0"/>
          <y:Arrows source="none" target="circle"/>
          <y:BendStyle smoothed="true"/>
        </y:PolyLineEdge>
      </data>
    </edge>
    <edge id="e72" source="n9" target="n4">
      <data key="d10">
        <y:PolyLineEdge>
          <y:Path sx="0.0" sy="17.5" tx="12.0" ty="-17.5">
            <y:Point x="187.5" y="-159.0"/>
            <y:Point x="322.0" y="-159.0"/>
            <y:Point x="322.0" y="-39.0"/>
            <y:Point x="279.5" y="-39.0"/>
          </y:Path>
          <y:LineStyle color="#800000" type="line" width="1.0"/>
          <y:Arrows source="none" target="circle"/>
          <y:BendStyle smoothed="true"/>
        </y:PolyLineEdge>
      </data>
    </edge>
    <edge id="e73" source="n18" target="n1">
      <data key="d10">
        <y:PolyLineEdge>
          <y:Path sx="1.0" sy="14.46875" tx="-20.0" ty="-17.5">
            <y:Point x="88.5" y="-155.0"/>
            <y:Point x="7.5" y="-155.0"/>
          </y:Path>
          <y:LineStyle color="#000000" type="line" width="1.0"/>
          <y:Arrows source="none" target="standard"/>
          <y:BendStyle smoothed="true"/>
        </y:PolyLineEdge>
      </data>
    </edge>
    <edge id="e74" source="n5" target="n1">
      <data key="d10">
        <y:PolyLineEdge>
          <y:Path sx="-4.0" sy="17.5" tx="4.0" ty="-17.5">
            <y:Point x="263.5" y="-63.0"/>
            <y:Point x="31.5" y="-63.0"/>
          </y:Path>
          <y:LineStyle color="#800000" type="line" width="1.0"/>
          <y:Arrows source="none" target="circle"/>
          <y:BendStyle smoothed="true"/>
        </y:PolyLineEdge>
      </data>
    </edge>
    <edge id="e75" source="n19" target="n5">
      <data key="d10">
        <y:PolyLineEdge>
          <y:Path sx="-27.5" sy="0.0" tx="12.0" ty="-15.71875">
            <y:Point x="279.5" y="-253.0"/>
          </y:Path>
          <y:LineStyle color="#000000" type="line" width="1.0"/>
          <y:Arrows source="none" target="standard"/>
          <y:BendStyle smoothed="true"/>
        </y:PolyLineEdge>
      </data>
    </edge>
  </graph>
  <data key="d7">
    <y:Resources/>
  </data>
</graphml>
