# Supplementary material for: Role of Cytokine Combinations on CD4+ T Cell Differentiation, Partial Polarization, and Plasticity: Continuous Network Modeling Approach
Source: Front Physiol. 2018 Aug 2;9:877. doi: 10.3389/fphys.2018.00877 (PMC6089340; doi:10.3389/fphys.2018.00877)
Supplement: DATA SHEET S7 — Code and simulations of the CD4+ T cell regulatory network. [file Data_Sheet_7.ZIP › References/minTF5-labels.csv]

labels	rules
naive	! TCR
Th0	! (TBET | GATA3 | RORGT | FOXP3 | IL10 | TGFB | BCL6 | IL9)
Th1	(TBET & IFNG) & ! (IL10 | TGFB | FOXP3 | BCL6 | IL9)
TBET+	TBET & ! (IFNG | IL10 | TGFB | FOXP3 | BCL6 | IL9)
Th1R	TBET & (IL10 | TGFB | FOXP3 | BCL6 | IL9)
Th2	(GATA3 & IL4) & ! (IL10 | TGFB | FOXP3 | BCL6 | IL9)
GATA3+	GATA3 & ! (IL4 | IL10 | TGFB | FOXP3 | BCL6 | IL9)
Th2R	GATA3 & (IL10 | TGFB | FOXP3 | BCL6 | IL9)
Th17	RORGT & IL21 & ! (IL10 | BCL6 | IL9)
RORGT+	RORGT & ! (IL21 | IL10 | BCL6 | IL9)
iTreg	FOXP3 & ! (TBET | GATA3 | RORGT | BCL6 | IL9)
IL10+	IL10 & ! (TBET | GATA3 | FOXP3 | RORGT | BCL6 | IL9)
TGFB+	TGFB & ! (TBET | GATA3 | FOXP3 | RORGT | BCL6 | IL9)
Tfh	BCL6 & ! (TBET | GATA3 | RORGT | FOXP3 | IL9)
Th9	IL9 & ! (TBET | GATA3 | RORGT | BCL6)
