# Supplementary material for: Role of Cytokine Combinations on CD4+ T Cell Differentiation, Partial Polarization, and Plasticity: Continuous Network Modeling Approach
Source: Front Physiol. 2018 Aug 2;9:877. doi: 10.3389/fphys.2018.00877 (PMC6089340; doi:10.3389/fphys.2018.00877)
Supplement: DATA SHEET S7 — Code and simulations of the CD4+ T cell regulatory network. [file Data_Sheet_7.ZIP › References/minTF5-rules.sbml]

<?xml version="1.0" encoding="UTF-8"?>
<sbml xmlns="http://www.sbml.org/sbml/level3/version1/core" level="3" version="1" xmlns:qual="http://www.sbml.org/sbml/level3/version1/qual/version1" qual:required="true">
	<model id="minTF5_rules">
		<listOfCompartments>
			<compartment id="default" constant="true"/>
		</listOfCompartments>
		<qual:listOfQualitativeSpecies>
			<qual:qualitativeSpecies qual:compartment="default" qual:constant="false" qual:id="TBET" qual:name="TBET" qual:maxLevel="1"/>
			<qual:qualitativeSpecies qual:compartment="default" qual:constant="false" qual:id="IFNG" qual:name="IFNG" qual:maxLevel="1"/>
			<qual:qualitativeSpecies qual:compartment="default" qual:constant="false" qual:id="GATA3" qual:name="GATA3" qual:maxLevel="1"/>
			<qual:qualitativeSpecies qual:compartment="default" qual:constant="false" qual:id="IL2" qual:name="IL2" qual:maxLevel="1"/>
			<qual:qualitativeSpecies qual:compartment="default" qual:constant="false" qual:id="IL4" qual:name="IL4" qual:maxLevel="1"/>
			<qual:qualitativeSpecies qual:compartment="default" qual:constant="false" qual:id="RORGT" qual:name="RORGT" qual:maxLevel="1"/>
			<qual:qualitativeSpecies qual:compartment="default" qual:constant="false" qual:id="IL21" qual:name="IL21" qual:maxLevel="1"/>
			<qual:qualitativeSpecies qual:compartment="default" qual:constant="false" qual:id="FOXP3" qual:name="FOXP3" qual:maxLevel="1"/>
			<qual:qualitativeSpecies qual:compartment="default" qual:constant="false" qual:id="TGFB" qual:name="TGFB" qual:maxLevel="1"/>
			<qual:qualitativeSpecies qual:compartment="default" qual:constant="false" qual:id="IL10" qual:name="IL10" qual:maxLevel="1"/>
			<qual:qualitativeSpecies qual:compartment="default" qual:constant="false" qual:id="IL9" qual:name="IL9" qual:maxLevel="1"/>
			<qual:qualitativeSpecies qual:compartment="default" qual:constant="false" qual:id="BCL6" qual:name="BCL6" qual:maxLevel="1"/>
			<qual:qualitativeSpecies qual:compartment="default" qual:constant="false" qual:id="TCR" qual:name="TCR" qual:maxLevel="1"/>
			<qual:qualitativeSpecies qual:compartment="default" qual:constant="false" qual:id="IL12e" qual:name="IL12e" qual:maxLevel="1"/>
			<qual:qualitativeSpecies qual:compartment="default" qual:constant="false" qual:id="IFNGe" qual:name="IFNGe" qual:maxLevel="1"/>
			<qual:qualitativeSpecies qual:compartment="default" qual:constant="false" qual:id="IL2e" qual:name="IL2e" qual:maxLevel="1"/>
			<qual:qualitativeSpecies qual:compartment="default" qual:constant="false" qual:id="IL4e" qual:name="IL4e" qual:maxLevel="1"/>
			<qual:qualitativeSpecies qual:compartment="default" qual:constant="false" qual:id="IL6e" qual:name="IL6e" qual:maxLevel="1"/>
			<qual:qualitativeSpecies qual:compartment="default" qual:constant="false" qual:id="IL21e" qual:name="IL21e" qual:maxLevel="1"/>
			<qual:qualitativeSpecies qual:compartment="default" qual:constant="false" qual:id="TGFBe" qual:name="TGFBe" qual:maxLevel="1"/>
			<qual:qualitativeSpecies qual:compartment="default" qual:constant="false" qual:id="IL10e" qual:name="IL10e" qual:maxLevel="1"/>
			<qual:qualitativeSpecies qual:compartment="default" qual:constant="false" qual:id="IL27e" qual:name="IL27e" qual:maxLevel="1"/>
		</qual:listOfQualitativeSpecies>
		<qual:listOfTransitions>
			<qual:transition qual:id="tr_TBET" qual:name="Interactions targeting TBET">
				<qual:listOfInputs>
					<qual:input qual:qualitativeSpecies="TBET" qual:transitionEffect="none"/>
					<qual:input qual:qualitativeSpecies="IFNG" qual:transitionEffect="none"/>
					<qual:input qual:qualitativeSpecies="GATA3" qual:transitionEffect="none"/>
					<qual:input qual:qualitativeSpecies="IL4" qual:transitionEffect="none"/>
					<qual:input qual:qualitativeSpecies="IL21" qual:transitionEffect="none"/>
					<qual:input qual:qualitativeSpecies="IL10" qual:transitionEffect="none"/>
					<qual:input qual:qualitativeSpecies="BCL6" qual:transitionEffect="none"/>
					<qual:input qual:qualitativeSpecies="TCR" qual:transitionEffect="none"/>
					<qual:input qual:qualitativeSpecies="IL12e" qual:transitionEffect="none"/>
				</qual:listOfInputs>
				<qual:listOfOutputs>
					<qual:output qual:qualitativeSpecies="TBET" qual:transitionEffect="assignmentLevel"/>
				</qual:listOfOutputs>
				<qual:listOfFunctionTerms>
					<qual:functionTerm qual:resultLevel="1">
						<math xmlns="http://www.w3.org/1998/Math/MathML">
							<apply>
								<and/>
								<apply>
									<eq/>
									<ci>TCR</ci>
									<cn type="integer">1</cn>
								</apply>
								<apply>
									<or/>
									<apply>
										<or/>
										<apply>
											<eq/>
											<ci>IFNG</ci>
											<cn type="integer">1</cn>
										</apply>
										<apply>
											<and/>
											<apply>
												<eq/>
												<ci>IL12e</ci>
												<cn type="integer">1</cn>
											</apply>
											<apply>
												<eq/>
												<ci>IL21</ci>
												<cn type="integer">0</cn>
											</apply>
											<apply>
												<eq/>
												<ci>IL4</ci>
												<cn type="integer">0</cn>
											</apply>
											<apply>
												<eq/>
												<ci>IL10</ci>
												<cn type="integer">0</cn>
											</apply>
										</apply>
									</apply>
									<apply>
										<eq/>
										<ci>TBET</ci>
										<cn type="integer">1</cn>
									</apply>
								</apply>
								<apply>
									<eq/>
									<ci>IL4</ci>
									<cn type="integer">0</cn>
								</apply>
								<apply>
									<eq/>
									<ci>GATA3</ci>
									<cn type="integer">0</cn>
								</apply>
								<apply>
									<eq/>
									<ci>IL21</ci>
									<cn type="integer">0</cn>
								</apply>
								<apply>
									<eq/>
									<ci>BCL6</ci>
									<cn type="integer">0</cn>
								</apply>
							</apply>
						</math>
					</qual:functionTerm>
					<qual:defaultTerm qual:resultLevel="0"/>
				</qual:listOfFunctionTerms>
			</qual:transition>
			<qual:transition qual:id="tr_IFNG" qual:name="Interactions targeting IFNG">
				<qual:listOfInputs>
					<qual:input qual:qualitativeSpecies="TBET" qual:transitionEffect="none"/>
					<qual:input qual:qualitativeSpecies="IFNG" qual:transitionEffect="none"/>
					<qual:input qual:qualitativeSpecies="GATA3" qual:transitionEffect="none"/>
					<qual:input qual:qualitativeSpecies="IL4" qual:transitionEffect="none"/>
					<qual:input qual:qualitativeSpecies="IL21" qual:transitionEffect="none"/>
					<qual:input qual:qualitativeSpecies="TGFB" qual:transitionEffect="none"/>
					<qual:input qual:qualitativeSpecies="IL10" qual:transitionEffect="none"/>
					<qual:input qual:qualitativeSpecies="IL9" qual:transitionEffect="none"/>
					<qual:input qual:qualitativeSpecies="BCL6" qual:transitionEffect="none"/>
					<qual:input qual:qualitativeSpecies="TCR" qual:transitionEffect="none"/>
					<qual:input qual:qualitativeSpecies="IFNGe" qual:transitionEffect="none"/>
				</qual:listOfInputs>
				<qual:listOfOutputs>
					<qual:output qual:qualitativeSpecies="IFNG" qual:transitionEffect="assignmentLevel"/>
				</qual:listOfOutputs>
				<qual:listOfFunctionTerms>
					<qual:functionTerm qual:resultLevel="1">
						<math xmlns="http://www.w3.org/1998/Math/MathML">
							<apply>
								<and/>
								<apply>
									<eq/>
									<ci>TCR</ci>
									<cn type="integer">1</cn>
								</apply>
								<apply>
									<or/>
									<apply>
										<eq/>
										<ci>IFNGe</ci>
										<cn type="integer">1</cn>
									</apply>
									<apply>
										<and/>
										<apply>
											<or/>
											<apply>
												<eq/>
												<ci>IFNG</ci>
												<cn type="integer">1</cn>
											</apply>
											<apply>
												<eq/>
												<ci>TBET</ci>
												<cn type="integer">1</cn>
											</apply>
										</apply>
										<apply>
											<eq/>
											<ci>GATA3</ci>
											<cn type="integer">0</cn>
										</apply>
										<apply>
											<eq/>
											<ci>TGFB</ci>
											<cn type="integer">0</cn>
										</apply>
									</apply>
								</apply>
								<apply>
									<eq/>
									<ci>IL21</ci>
									<cn type="integer">0</cn>
								</apply>
								<apply>
									<eq/>
									<ci>IL4</ci>
									<cn type="integer">0</cn>
								</apply>
								<apply>
									<eq/>
									<ci>IL10</ci>
									<cn type="integer">0</cn>
								</apply>
								<apply>
									<eq/>
									<ci>BCL6</ci>
									<cn type="integer">0</cn>
								</apply>
								<apply>
									<eq/>
									<ci>IL9</ci>
									<cn type="integer">0</cn>
								</apply>
							</apply>
						</math>
					</qual:functionTerm>
					<qual:defaultTerm qual:resultLevel="0"/>
				</qual:listOfFunctionTerms>
			</qual:transition>
			<qual:transition qual:id="tr_GATA3" qual:name="Interactions targeting GATA3">
				<qual:listOfInputs>
					<qual:input qual:qualitativeSpecies="TBET" qual:transitionEffect="none"/>
					<qual:input qual:qualitativeSpecies="IFNG" qual:transitionEffect="none"/>
					<qual:input qual:qualitativeSpecies="GATA3" qual:transitionEffect="none"/>
					<qual:input qual:qualitativeSpecies="IL2" qual:transitionEffect="none"/>
					<qual:input qual:qualitativeSpecies="IL4" qual:transitionEffect="none"/>
					<qual:input qual:qualitativeSpecies="IL21" qual:transitionEffect="none"/>
					<qual:input qual:qualitativeSpecies="TGFB" qual:transitionEffect="none"/>
					<qual:input qual:qualitativeSpecies="BCL6" qual:transitionEffect="none"/>
					<qual:input qual:qualitativeSpecies="TCR" qual:transitionEffect="none"/>
				</qual:listOfInputs>
				<qual:listOfOutputs>
					<qual:output qual:qualitativeSpecies="GATA3" qual:transitionEffect="assignmentLevel"/>
				</qual:listOfOutputs>
				<qual:listOfFunctionTerms>
					<qual:functionTerm qual:resultLevel="1">
						<math xmlns="http://www.w3.org/1998/Math/MathML">
							<apply>
								<and/>
								<apply>
									<eq/>
									<ci>TCR</ci>
									<cn type="integer">1</cn>
								</apply>
								<apply>
									<or/>
									<apply>
										<and/>
										<apply>
											<eq/>
											<ci>IL2</ci>
											<cn type="integer">1</cn>
										</apply>
										<apply>
											<eq/>
											<ci>IL4</ci>
											<cn type="integer">1</cn>
										</apply>
									</apply>
									<apply>
										<eq/>
										<ci>IL4</ci>
										<cn type="integer">1</cn>
									</apply>
									<apply>
										<eq/>
										<ci>GATA3</ci>
										<cn type="integer">1</cn>
									</apply>
								</apply>
								<apply>
									<eq/>
									<ci>TBET</ci>
									<cn type="integer">0</cn>
								</apply>
								<apply>
									<eq/>
									<ci>TGFB</ci>
									<cn type="integer">0</cn>
								</apply>
								<apply>
									<eq/>
									<ci>IL21</ci>
									<cn type="integer">0</cn>
								</apply>
								<apply>
									<eq/>
									<ci>IFNG</ci>
									<cn type="integer">0</cn>
								</apply>
								<apply>
									<eq/>
									<ci>BCL6</ci>
									<cn type="integer">0</cn>
								</apply>
							</apply>
						</math>
					</qual:functionTerm>
					<qual:defaultTerm qual:resultLevel="0"/>
				</qual:listOfFunctionTerms>
			</qual:transition>
			<qual:transition qual:id="tr_IL2" qual:name="Interactions targeting IL2">
				<qual:listOfInputs>
					<qual:input qual:qualitativeSpecies="IFNG" qual:transitionEffect="none"/>
					<qual:input qual:qualitativeSpecies="IL2" qual:transitionEffect="none"/>
					<qual:input qual:qualitativeSpecies="IL21" qual:transitionEffect="none"/>
					<qual:input qual:qualitativeSpecies="FOXP3" qual:transitionEffect="none"/>
					<qual:input qual:qualitativeSpecies="IL10" qual:transitionEffect="none"/>
					<qual:input qual:qualitativeSpecies="TCR" qual:transitionEffect="none"/>
					<qual:input qual:qualitativeSpecies="IL2e" qual:transitionEffect="none"/>
				</qual:listOfInputs>
				<qual:listOfOutputs>
					<qual:output qual:qualitativeSpecies="IL2" qual:transitionEffect="assignmentLevel"/>
				</qual:listOfOutputs>
				<qual:listOfFunctionTerms>
					<qual:functionTerm qual:resultLevel="1">
						<math xmlns="http://www.w3.org/1998/Math/MathML">
							<apply>
								<and/>
								<apply>
									<eq/>
									<ci>TCR</ci>
									<cn type="integer">1</cn>
								</apply>
								<apply>
									<or/>
									<apply>
										<eq/>
										<ci>IL2e</ci>
										<cn type="integer">1</cn>
									</apply>
									<apply>
										<and/>
										<apply>
											<eq/>
											<ci>IL2</ci>
											<cn type="integer">1</cn>
										</apply>
										<apply>
											<eq/>
											<ci>FOXP3</ci>
											<cn type="integer">0</cn>
										</apply>
									</apply>
								</apply>
								<apply>
									<eq/>
									<ci>IFNG</ci>
									<cn type="integer">0</cn>
								</apply>
								<apply>
									<eq/>
									<ci>IL21</ci>
									<cn type="integer">0</cn>
								</apply>
								<apply>
									<or/>
									<apply>
										<eq/>
										<ci>FOXP3</ci>
										<cn type="integer">1</cn>
									</apply>
									<apply>
										<eq/>
										<ci>IL10</ci>
										<cn type="integer">0</cn>
									</apply>
								</apply>
							</apply>
						</math>
					</qual:functionTerm>
					<qual:defaultTerm qual:resultLevel="0"/>
				</qual:listOfFunctionTerms>
			</qual:transition>
			<qual:transition qual:id="tr_IL4" qual:name="Interactions targeting IL4">
				<qual:listOfInputs>
					<qual:input qual:qualitativeSpecies="TBET" qual:transitionEffect="none"/>
					<qual:input qual:qualitativeSpecies="IFNG" qual:transitionEffect="none"/>
					<qual:input qual:qualitativeSpecies="GATA3" qual:transitionEffect="none"/>
					<qual:input qual:qualitativeSpecies="IL2" qual:transitionEffect="none"/>
					<qual:input qual:qualitativeSpecies="IL4" qual:transitionEffect="none"/>
					<qual:input qual:qualitativeSpecies="IL21" qual:transitionEffect="none"/>
					<qual:input qual:qualitativeSpecies="TCR" qual:transitionEffect="none"/>
					<qual:input qual:qualitativeSpecies="IL4e" qual:transitionEffect="none"/>
				</qual:listOfInputs>
				<qual:listOfOutputs>
					<qual:output qual:qualitativeSpecies="IL4" qual:transitionEffect="assignmentLevel"/>
				</qual:listOfOutputs>
				<qual:listOfFunctionTerms>
					<qual:functionTerm qual:resultLevel="1">
						<math xmlns="http://www.w3.org/1998/Math/MathML">
							<apply>
								<and/>
								<apply>
									<eq/>
									<ci>TCR</ci>
									<cn type="integer">1</cn>
								</apply>
								<apply>
									<or/>
									<apply>
										<eq/>
										<ci>IL4e</ci>
										<cn type="integer">1</cn>
									</apply>
									<apply>
										<and/>
										<apply>
											<eq/>
											<ci>GATA3</ci>
											<cn type="integer">1</cn>
										</apply>
										<apply>
											<or/>
											<apply>
												<eq/>
												<ci>IL2</ci>
												<cn type="integer">1</cn>
											</apply>
											<apply>
												<eq/>
												<ci>IL4</ci>
												<cn type="integer">1</cn>
											</apply>
										</apply>
										<apply>
											<eq/>
											<ci>TBET</ci>
											<cn type="integer">0</cn>
										</apply>
									</apply>
								</apply>
								<apply>
									<eq/>
									<ci>IFNG</ci>
									<cn type="integer">0</cn>
								</apply>
								<apply>
									<eq/>
									<ci>IL21</ci>
									<cn type="integer">0</cn>
								</apply>
							</apply>
						</math>
					</qual:functionTerm>
					<qual:defaultTerm qual:resultLevel="0"/>
				</qual:listOfFunctionTerms>
			</qual:transition>
			<qual:transition qual:id="tr_RORGT" qual:name="Interactions targeting RORGT">
				<qual:listOfInputs>
					<qual:input qual:qualitativeSpecies="TBET" qual:transitionEffect="none"/>
					<qual:input qual:qualitativeSpecies="GATA3" qual:transitionEffect="none"/>
					<qual:input qual:qualitativeSpecies="IL21" qual:transitionEffect="none"/>
					<qual:input qual:qualitativeSpecies="FOXP3" qual:transitionEffect="none"/>
					<qual:input qual:qualitativeSpecies="TGFB" qual:transitionEffect="none"/>
					<qual:input qual:qualitativeSpecies="BCL6" qual:transitionEffect="none"/>
					<qual:input qual:qualitativeSpecies="TCR" qual:transitionEffect="none"/>
				</qual:listOfInputs>
				<qual:listOfOutputs>
					<qual:output qual:qualitativeSpecies="RORGT" qual:transitionEffect="assignmentLevel"/>
				</qual:listOfOutputs>
				<qual:listOfFunctionTerms>
					<qual:functionTerm qual:resultLevel="1">
						<math xmlns="http://www.w3.org/1998/Math/MathML">
							<apply>
								<and/>
								<apply>
									<eq/>
									<ci>TCR</ci>
									<cn type="integer">1</cn>
								</apply>
								<apply>
									<eq/>
									<ci>IL21</ci>
									<cn type="integer">1</cn>
								</apply>
								<apply>
									<eq/>
									<ci>TGFB</ci>
									<cn type="integer">1</cn>
								</apply>
								<apply>
									<eq/>
									<ci>TBET</ci>
									<cn type="integer">0</cn>
								</apply>
								<apply>
									<eq/>
									<ci>FOXP3</ci>
									<cn type="integer">0</cn>
								</apply>
								<apply>
									<eq/>
									<ci>GATA3</ci>
									<cn type="integer">0</cn>
								</apply>
								<apply>
									<eq/>
									<ci>BCL6</ci>
									<cn type="integer">0</cn>
								</apply>
							</apply>
						</math>
					</qual:functionTerm>
					<qual:defaultTerm qual:resultLevel="0"/>
				</qual:listOfFunctionTerms>
			</qual:transition>
			<qual:transition qual:id="tr_IL21" qual:name="Interactions targeting IL21">
				<qual:listOfInputs>
					<qual:input qual:qualitativeSpecies="IFNG" qual:transitionEffect="none"/>
					<qual:input qual:qualitativeSpecies="IL2" qual:transitionEffect="none"/>
					<qual:input qual:qualitativeSpecies="IL4" qual:transitionEffect="none"/>
					<qual:input qual:qualitativeSpecies="RORGT" qual:transitionEffect="none"/>
					<qual:input qual:qualitativeSpecies="IL21" qual:transitionEffect="none"/>
					<qual:input qual:qualitativeSpecies="IL10" qual:transitionEffect="none"/>
					<qual:input qual:qualitativeSpecies="IL9" qual:transitionEffect="none"/>
					<qual:input qual:qualitativeSpecies="BCL6" qual:transitionEffect="none"/>
					<qual:input qual:qualitativeSpecies="TCR" qual:transitionEffect="none"/>
					<qual:input qual:qualitativeSpecies="IL6e" qual:transitionEffect="none"/>
					<qual:input qual:qualitativeSpecies="IL21e" qual:transitionEffect="none"/>
				</qual:listOfInputs>
				<qual:listOfOutputs>
					<qual:output qual:qualitativeSpecies="IL21" qual:transitionEffect="assignmentLevel"/>
				</qual:listOfOutputs>
				<qual:listOfFunctionTerms>
					<qual:functionTerm qual:resultLevel="1">
						<math xmlns="http://www.w3.org/1998/Math/MathML">
							<apply>
								<and/>
								<apply>
									<eq/>
									<ci>TCR</ci>
									<cn type="integer">1</cn>
								</apply>
								<apply>
									<or/>
									<apply>
										<eq/>
										<ci>IL6e</ci>
										<cn type="integer">1</cn>
									</apply>
									<apply>
										<eq/>
										<ci>IL21e</ci>
										<cn type="integer">1</cn>
									</apply>
									<apply>
										<eq/>
										<ci>IL21</ci>
										<cn type="integer">1</cn>
									</apply>
									<apply>
										<eq/>
										<ci>RORGT</ci>
										<cn type="integer">1</cn>
									</apply>
									<apply>
										<eq/>
										<ci>BCL6</ci>
										<cn type="integer">1</cn>
									</apply>
								</apply>
								<apply>
									<eq/>
									<ci>IFNG</ci>
									<cn type="integer">0</cn>
								</apply>
								<apply>
									<eq/>
									<ci>IL4</ci>
									<cn type="integer">0</cn>
								</apply>
								<apply>
									<eq/>
									<ci>IL10</ci>
									<cn type="integer">0</cn>
								</apply>
								<apply>
									<eq/>
									<ci>IL2</ci>
									<cn type="integer">0</cn>
								</apply>
								<apply>
									<eq/>
									<ci>IL9</ci>
									<cn type="integer">0</cn>
								</apply>
							</apply>
						</math>
					</qual:functionTerm>
					<qual:defaultTerm qual:resultLevel="0"/>
				</qual:listOfFunctionTerms>
			</qual:transition>
			<qual:transition qual:id="tr_FOXP3" qual:name="Interactions targeting FOXP3">
				<qual:listOfInputs>
					<qual:input qual:qualitativeSpecies="IL2" qual:transitionEffect="none"/>
					<qual:input qual:qualitativeSpecies="IL4" qual:transitionEffect="none"/>
					<qual:input qual:qualitativeSpecies="RORGT" qual:transitionEffect="none"/>
					<qual:input qual:qualitativeSpecies="IL21" qual:transitionEffect="none"/>
					<qual:input qual:qualitativeSpecies="FOXP3" qual:transitionEffect="none"/>
					<qual:input qual:qualitativeSpecies="TGFB" qual:transitionEffect="none"/>
					<qual:input qual:qualitativeSpecies="TCR" qual:transitionEffect="none"/>
				</qual:listOfInputs>
				<qual:listOfOutputs>
					<qual:output qual:qualitativeSpecies="FOXP3" qual:transitionEffect="assignmentLevel"/>
				</qual:listOfOutputs>
				<qual:listOfFunctionTerms>
					<qual:functionTerm qual:resultLevel="1">
						<math xmlns="http://www.w3.org/1998/Math/MathML">
							<apply>
								<and/>
								<apply>
									<eq/>
									<ci>TCR</ci>
									<cn type="integer">1</cn>
								</apply>
								<apply>
									<eq/>
									<ci>IL2</ci>
									<cn type="integer">1</cn>
								</apply>
								<apply>
									<or/>
									<apply>
										<eq/>
										<ci>TGFB</ci>
										<cn type="integer">1</cn>
									</apply>
									<apply>
										<eq/>
										<ci>FOXP3</ci>
										<cn type="integer">1</cn>
									</apply>
								</apply>
								<apply>
									<eq/>
									<ci>IL21</ci>
									<cn type="integer">0</cn>
								</apply>
								<apply>
									<eq/>
									<ci>RORGT</ci>
									<cn type="integer">0</cn>
								</apply>
								<apply>
									<eq/>
									<ci>IL4</ci>
									<cn type="integer">0</cn>
								</apply>
							</apply>
						</math>
					</qual:functionTerm>
					<qual:defaultTerm qual:resultLevel="0"/>
				</qual:listOfFunctionTerms>
			</qual:transition>
			<qual:transition qual:id="tr_TGFB" qual:name="Interactions targeting TGFB">
				<qual:listOfInputs>
					<qual:input qual:qualitativeSpecies="IL21" qual:transitionEffect="none"/>
					<qual:input qual:qualitativeSpecies="FOXP3" qual:transitionEffect="none"/>
					<qual:input qual:qualitativeSpecies="TGFB" qual:transitionEffect="none"/>
					<qual:input qual:qualitativeSpecies="TCR" qual:transitionEffect="none"/>
					<qual:input qual:qualitativeSpecies="TGFBe" qual:transitionEffect="none"/>
				</qual:listOfInputs>
				<qual:listOfOutputs>
					<qual:output qual:qualitativeSpecies="TGFB" qual:transitionEffect="assignmentLevel"/>
				</qual:listOfOutputs>
				<qual:listOfFunctionTerms>
					<qual:functionTerm qual:resultLevel="1">
						<math xmlns="http://www.w3.org/1998/Math/MathML">
							<apply>
								<and/>
								<apply>
									<eq/>
									<ci>TCR</ci>
									<cn type="integer">1</cn>
								</apply>
								<apply>
									<or/>
									<apply>
										<eq/>
										<ci>TGFBe</ci>
										<cn type="integer">1</cn>
									</apply>
									<apply>
										<and/>
										<apply>
											<or/>
											<apply>
												<eq/>
												<ci>TGFB</ci>
												<cn type="integer">1</cn>
											</apply>
											<apply>
												<eq/>
												<ci>FOXP3</ci>
												<cn type="integer">1</cn>
											</apply>
										</apply>
										<apply>
											<eq/>
											<ci>IL21</ci>
											<cn type="integer">0</cn>
										</apply>
									</apply>
								</apply>
							</apply>
						</math>
					</qual:functionTerm>
					<qual:defaultTerm qual:resultLevel="0"/>
				</qual:listOfFunctionTerms>
			</qual:transition>
			<qual:transition qual:id="tr_IL10" qual:name="Interactions targeting IL10">
				<qual:listOfInputs>
					<qual:input qual:qualitativeSpecies="IFNG" qual:transitionEffect="none"/>
					<qual:input qual:qualitativeSpecies="GATA3" qual:transitionEffect="none"/>
					<qual:input qual:qualitativeSpecies="IL21" qual:transitionEffect="none"/>
					<qual:input qual:qualitativeSpecies="TGFB" qual:transitionEffect="none"/>
					<qual:input qual:qualitativeSpecies="IL10" qual:transitionEffect="none"/>
					<qual:input qual:qualitativeSpecies="TCR" qual:transitionEffect="none"/>
					<qual:input qual:qualitativeSpecies="IL10e" qual:transitionEffect="none"/>
					<qual:input qual:qualitativeSpecies="IL27e" qual:transitionEffect="none"/>
				</qual:listOfInputs>
				<qual:listOfOutputs>
					<qual:output qual:qualitativeSpecies="IL10" qual:transitionEffect="assignmentLevel"/>
				</qual:listOfOutputs>
				<qual:listOfFunctionTerms>
					<qual:functionTerm qual:resultLevel="1">
						<math xmlns="http://www.w3.org/1998/Math/MathML">
							<apply>
								<and/>
								<apply>
									<eq/>
									<ci>TCR</ci>
									<cn type="integer">1</cn>
								</apply>
								<apply>
									<or/>
									<apply>
										<eq/>
										<ci>IL10e</ci>
										<cn type="integer">1</cn>
									</apply>
									<apply>
										<and/>
										<apply>
											<eq/>
											<ci>IL10</ci>
											<cn type="integer">1</cn>
										</apply>
										<apply>
											<or/>
											<apply>
												<eq/>
												<ci>IFNG</ci>
												<cn type="integer">1</cn>
											</apply>
											<apply>
												<eq/>
												<ci>IL21</ci>
												<cn type="integer">1</cn>
											</apply>
											<apply>
												<eq/>
												<ci>TGFB</ci>
												<cn type="integer">1</cn>
											</apply>
											<apply>
												<eq/>
												<ci>GATA3</ci>
												<cn type="integer">1</cn>
											</apply>
											<apply>
												<eq/>
												<ci>IL27e</ci>
												<cn type="integer">1</cn>
											</apply>
										</apply>
									</apply>
								</apply>
							</apply>
						</math>
					</qual:functionTerm>
					<qual:defaultTerm qual:resultLevel="0"/>
				</qual:listOfFunctionTerms>
			</qual:transition>
			<qual:transition qual:id="tr_IL9" qual:name="Interactions targeting IL9">
				<qual:listOfInputs>
					<qual:input qual:qualitativeSpecies="IFNG" qual:transitionEffect="none"/>
					<qual:input qual:qualitativeSpecies="IL2" qual:transitionEffect="none"/>
					<qual:input qual:qualitativeSpecies="IL4" qual:transitionEffect="none"/>
					<qual:input qual:qualitativeSpecies="IL21" qual:transitionEffect="none"/>
					<qual:input qual:qualitativeSpecies="FOXP3" qual:transitionEffect="none"/>
					<qual:input qual:qualitativeSpecies="TGFB" qual:transitionEffect="none"/>
					<qual:input qual:qualitativeSpecies="IL10" qual:transitionEffect="none"/>
					<qual:input qual:qualitativeSpecies="TCR" qual:transitionEffect="none"/>
				</qual:listOfInputs>
				<qual:listOfOutputs>
					<qual:output qual:qualitativeSpecies="IL9" qual:transitionEffect="assignmentLevel"/>
				</qual:listOfOutputs>
				<qual:listOfFunctionTerms>
					<qual:functionTerm qual:resultLevel="1">
						<math xmlns="http://www.w3.org/1998/Math/MathML">
							<apply>
								<and/>
								<apply>
									<eq/>
									<ci>TCR</ci>
									<cn type="integer">1</cn>
								</apply>
								<apply>
									<eq/>
									<ci>IL4</ci>
									<cn type="integer">1</cn>
								</apply>
								<apply>
									<or/>
									<apply>
										<and/>
										<apply>
											<eq/>
											<ci>IL10</ci>
											<cn type="integer">1</cn>
										</apply>
										<apply>
											<eq/>
											<ci>IL2</ci>
											<cn type="integer">1</cn>
										</apply>
									</apply>
									<apply>
										<eq/>
										<ci>TGFB</ci>
										<cn type="integer">1</cn>
									</apply>
								</apply>
								<apply>
									<eq/>
									<ci>IFNG</ci>
									<cn type="integer">0</cn>
								</apply>
								<apply>
									<eq/>
									<ci>IL21</ci>
									<cn type="integer">0</cn>
								</apply>
								<apply>
									<eq/>
									<ci>FOXP3</ci>
									<cn type="integer">0</cn>
								</apply>
							</apply>
						</math>
					</qual:functionTerm>
					<qual:defaultTerm qual:resultLevel="0"/>
				</qual:listOfFunctionTerms>
			</qual:transition>
			<qual:transition qual:id="tr_BCL6" qual:name="Interactions targeting BCL6">
				<qual:listOfInputs>
					<qual:input qual:qualitativeSpecies="TBET" qual:transitionEffect="none"/>
					<qual:input qual:qualitativeSpecies="IFNG" qual:transitionEffect="none"/>
					<qual:input qual:qualitativeSpecies="IL2" qual:transitionEffect="none"/>
					<qual:input qual:qualitativeSpecies="IL21" qual:transitionEffect="none"/>
					<qual:input qual:qualitativeSpecies="TGFB" qual:transitionEffect="none"/>
					<qual:input qual:qualitativeSpecies="TCR" qual:transitionEffect="none"/>
				</qual:listOfInputs>
				<qual:listOfOutputs>
					<qual:output qual:qualitativeSpecies="BCL6" qual:transitionEffect="assignmentLevel"/>
				</qual:listOfOutputs>
				<qual:listOfFunctionTerms>
					<qual:functionTerm qual:resultLevel="1">
						<math xmlns="http://www.w3.org/1998/Math/MathML">
							<apply>
								<and/>
								<apply>
									<eq/>
									<ci>TCR</ci>
									<cn type="integer">1</cn>
								</apply>
								<apply>
									<or/>
									<apply>
										<eq/>
										<ci>IL21</ci>
										<cn type="integer">1</cn>
									</apply>
									<apply>
										<eq/>
										<ci>IFNG</ci>
										<cn type="integer">1</cn>
									</apply>
								</apply>
								<apply>
									<eq/>
									<ci>TBET</ci>
									<cn type="integer">0</cn>
								</apply>
								<apply>
									<eq/>
									<ci>IL2</ci>
									<cn type="integer">0</cn>
								</apply>
								<apply>
									<eq/>
									<ci>TGFB</ci>
									<cn type="integer">0</cn>
								</apply>
							</apply>
						</math>
					</qual:functionTerm>
					<qual:defaultTerm qual:resultLevel="0"/>
				</qual:listOfFunctionTerms>
			</qual:transition>
			<qual:transition qual:id="tr_TCR" qual:name="Interactions targeting TCR">
				<qual:listOfInputs>
					<qual:input qual:qualitativeSpecies="TCR" qual:transitionEffect="none"/>
				</qual:listOfInputs>
				<qual:listOfOutputs>
					<qual:output qual:qualitativeSpecies="TCR" qual:transitionEffect="assignmentLevel"/>
				</qual:listOfOutputs>
				<qual:listOfFunctionTerms>
					<qual:functionTerm qual:resultLevel="1">
						<math xmlns="http://www.w3.org/1998/Math/MathML">
							<apply>
								<eq/>
								<ci>TCR</ci>
								<cn type="integer">1</cn>
							</apply>
						</math>
					</qual:functionTerm>
					<qual:defaultTerm qual:resultLevel="0"/>
				</qual:listOfFunctionTerms>
			</qual:transition>
			<qual:transition qual:id="tr_IL12e" qual:name="Interactions targeting IL12e">
				<qual:listOfInputs>
					<qual:input qual:qualitativeSpecies="IL12e" qual:transitionEffect="none"/>
				</qual:listOfInputs>
				<qual:listOfOutputs>
					<qual:output qual:qualitativeSpecies="IL12e" qual:transitionEffect="assignmentLevel"/>
				</qual:listOfOutputs>
				<qual:listOfFunctionTerms>
					<qual:functionTerm qual:resultLevel="1">
						<math xmlns="http://www.w3.org/1998/Math/MathML">
							<apply>
								<eq/>
								<ci>IL12e</ci>
								<cn type="integer">1</cn>
							</apply>
						</math>
					</qual:functionTerm>
					<qual:defaultTerm qual:resultLevel="0"/>
				</qual:listOfFunctionTerms>
			</qual:transition>
			<qual:transition qual:id="tr_IFNGe" qual:name="Interactions targeting IFNGe">
				<qual:listOfInputs>
					<qual:input qual:qualitativeSpecies="IFNGe" qual:transitionEffect="none"/>
				</qual:listOfInputs>
				<qual:listOfOutputs>
					<qual:output qual:qualitativeSpecies="IFNGe" qual:transitionEffect="assignmentLevel"/>
				</qual:listOfOutputs>
				<qual:listOfFunctionTerms>
					<qual:functionTerm qual:resultLevel="1">
						<math xmlns="http://www.w3.org/1998/Math/MathML">
							<apply>
								<eq/>
								<ci>IFNGe</ci>
								<cn type="integer">1</cn>
							</apply>
						</math>
					</qual:functionTerm>
					<qual:defaultTerm qual:resultLevel="0"/>
				</qual:listOfFunctionTerms>
			</qual:transition>
			<qual:transition qual:id="tr_IL2e" qual:name="Interactions targeting IL2e">
				<qual:listOfInputs>
					<qual:input qual:qualitativeSpecies="IL2e" qual:transitionEffect="none"/>
				</qual:listOfInputs>
				<qual:listOfOutputs>
					<qual:output qual:qualitativeSpecies="IL2e" qual:transitionEffect="assignmentLevel"/>
				</qual:listOfOutputs>
				<qual:listOfFunctionTerms>
					<qual:functionTerm qual:resultLevel="1">
						<math xmlns="http://www.w3.org/1998/Math/MathML">
							<apply>
								<eq/>
								<ci>IL2e</ci>
								<cn type="integer">1</cn>
							</apply>
						</math>
					</qual:functionTerm>
					<qual:defaultTerm qual:resultLevel="0"/>
				</qual:listOfFunctionTerms>
			</qual:transition>
			<qual:transition qual:id="tr_IL4e" qual:name="Interactions targeting IL4e">
				<qual:listOfInputs>
					<qual:input qual:qualitativeSpecies="IL4e" qual:transitionEffect="none"/>
				</qual:listOfInputs>
				<qual:listOfOutputs>
					<qual:output qual:qualitativeSpecies="IL4e" qual:transitionEffect="assignmentLevel"/>
				</qual:listOfOutputs>
				<qual:listOfFunctionTerms>
					<qual:functionTerm qual:resultLevel="1">
						<math xmlns="http://www.w3.org/1998/Math/MathML">
							<apply>
								<eq/>
								<ci>IL4e</ci>
								<cn type="integer">1</cn>
							</apply>
						</math>
					</qual:functionTerm>
					<qual:defaultTerm qual:resultLevel="0"/>
				</qual:listOfFunctionTerms>
			</qual:transition>
			<qual:transition qual:id="tr_IL6e" qual:name="Interactions targeting IL6e">
				<qual:listOfInputs>
					<qual:input qual:qualitativeSpecies="IL6e" qual:transitionEffect="none"/>
				</qual:listOfInputs>
				<qual:listOfOutputs>
					<qual:output qual:qualitativeSpecies="IL6e" qual:transitionEffect="assignmentLevel"/>
				</qual:listOfOutputs>
				<qual:listOfFunctionTerms>
					<qual:functionTerm qual:resultLevel="1">
						<math xmlns="http://www.w3.org/1998/Math/MathML">
							<apply>
								<eq/>
								<ci>IL6e</ci>
								<cn type="integer">1</cn>
							</apply>
						</math>
					</qual:functionTerm>
					<qual:defaultTerm qual:resultLevel="0"/>
				</qual:listOfFunctionTerms>
			</qual:transition>
			<qual:transition qual:id="tr_IL21e" qual:name="Interactions targeting IL21e">
				<qual:listOfInputs>
					<qual:input qual:qualitativeSpecies="IL21e" qual:transitionEffect="none"/>
				</qual:listOfInputs>
				<qual:listOfOutputs>
					<qual:output qual:qualitativeSpecies="IL21e" qual:transitionEffect="assignmentLevel"/>
				</qual:listOfOutputs>
				<qual:listOfFunctionTerms>
					<qual:functionTerm qual:resultLevel="1">
						<math xmlns="http://www.w3.org/1998/Math/MathML">
							<apply>
								<eq/>
								<ci>IL21e</ci>
								<cn type="integer">1</cn>
							</apply>
						</math>
					</qual:functionTerm>
					<qual:defaultTerm qual:resultLevel="0"/>
				</qual:listOfFunctionTerms>
			</qual:transition>
			<qual:transition qual:id="tr_TGFBe" qual:name="Interactions targeting TGFBe">
				<qual:listOfInputs>
					<qual:input qual:qualitativeSpecies="TGFBe" qual:transitionEffect="none"/>
				</qual:listOfInputs>
				<qual:listOfOutputs>
					<qual:output qual:qualitativeSpecies="TGFBe" qual:transitionEffect="assignmentLevel"/>
				</qual:listOfOutputs>
				<qual:listOfFunctionTerms>
					<qual:functionTerm qual:resultLevel="1">
						<math xmlns="http://www.w3.org/1998/Math/MathML">
							<apply>
								<eq/>
								<ci>TGFBe</ci>
								<cn type="integer">1</cn>
							</apply>
						</math>
					</qual:functionTerm>
					<qual:defaultTerm qual:resultLevel="0"/>
				</qual:listOfFunctionTerms>
			</qual:transition>
			<qual:transition qual:id="tr_IL10e" qual:name="Interactions targeting IL10e">
				<qual:listOfInputs>
					<qual:input qual:qualitativeSpecies="IL10e" qual:transitionEffect="none"/>
				</qual:listOfInputs>
				<qual:listOfOutputs>
					<qual:output qual:qualitativeSpecies="IL10e" qual:transitionEffect="assignmentLevel"/>
				</qual:listOfOutputs>
				<qual:listOfFunctionTerms>
					<qual:functionTerm qual:resultLevel="1">
						<math xmlns="http://www.w3.org/1998/Math/MathML">
							<apply>
								<eq/>
								<ci>IL10e</ci>
								<cn type="integer">1</cn>
							</apply>
						</math>
					</qual:functionTerm>
					<qual:defaultTerm qual:resultLevel="0"/>
				</qual:listOfFunctionTerms>
			</qual:transition>
			<qual:transition qual:id="tr_IL27e" qual:name="Interactions targeting IL27e">
				<qual:listOfInputs>
					<qual:input qual:qualitativeSpecies="IL27e" qual:transitionEffect="none"/>
				</qual:listOfInputs>
				<qual:listOfOutputs>
					<qual:output qual:qualitativeSpecies="IL27e" qual:transitionEffect="assignmentLevel"/>
				</qual:listOfOutputs>
				<qual:listOfFunctionTerms>
					<qual:functionTerm qual:resultLevel="1">
						<math xmlns="http://www.w3.org/1998/Math/MathML">
							<apply>
								<eq/>
								<ci>IL27e</ci>
								<cn type="integer">1</cn>
							</apply>
						</math>
					</qual:functionTerm>
					<qual:defaultTerm qual:resultLevel="0"/>
				</qual:listOfFunctionTerms>
			</qual:transition>
		</qual:listOfTransitions>
	</model>
</sbml>
