# Supplementary material for: Role of Cytokine Combinations on CD4+ T Cell Differentiation, Partial Polarization, and Plasticity: Continuous Network Modeling Approach
Source: Front Physiol. 2018 Aug 2;9:877. doi: 10.3389/fphys.2018.00877 (PMC6089340; doi:10.3389/fphys.2018.00877)
Supplement: DATA SHEET S7 — Code and simulations of the CD4+ T cell regulatory network. [file Data_Sheet_7.ZIP › Th0-1node/csv-clean/Th0_IFNGe.csv]

	TBET	IFNG	GATA3	IL2	IL4	RORGT	IL21	FOXP3	TGFB	IL10	IL9	BCL6	IL12e	IFNGe	IL2e	IL4e	IL6e	IL21e	TGFBe	IL10e	IL27e	Sum	Label
0.0	4.54862427017e-05	4.54862314555e-05	4.54861658228e-05	4.54448625015e-05	4.54035967416e-05	4.54035948836e-05	4.55275781175e-05	4.54035967368e-05	4.54861788888e-05	4.54036004794e-05	4.54035949283e-05	4.54862840787e-05	0	0.0	0	0	0	0	0	0	0	0.0	Th0
0.05	4.55577202661e-05	0.000123779896655	4.54863269135e-05	4.54450295518e-05	4.54037695936e-05	4.5403767679e-05	4.55277984466e-05	4.54037695362e-05	4.54863466124e-05	4.54037766058e-05	4.54037677108e-05	4.55577001357e-05	0	0.05	0	0	0	0	0	0	0	7.84381423701e-05	Th0
0.1	4.57493776778e-05	0.000337533297619	4.54826726737e-05	4.54413822912e-05	4.54001293337e-05	4.54001274778e-05	4.55243147853e-05	4.54001293233e-05	4.54827100831e-05	4.54001451092e-05	4.54001274547e-05	4.57491878816e-05	0	0.1	0	0	0	0	0	0	0	0.000292604135511	Th0
0.15	4.62865485574e-05	0.000925535057604	4.54786100031e-05	4.54373642753e-05	4.539615583e-05	4.53961539657e-05	4.55206984942e-05	4.5396155837e-05	4.54786960273e-05	4.53961958312e-05	4.53961539645e-05	4.62858821512e-05	0	0.15	0	0	0	0	0	0	0	0.000881715314949	Th0
0.2	4.78426454269e-05	0.00257587749614	4.54750551448e-05	4.54337792289e-05	4.53925404111e-05	4.53925385463e-05	4.5518588462e-05	4.53925404127e-05	4.54752789321e-05	4.5392648881e-05	4.53925385365e-05	4.78405437998e-05	0	0.2	0	0	0	0	0	0	0	0.00253519918767	Th0
0.25	5.27746399855e-05	0.00747823167613	4.54807368916e-05	4.54397464154e-05	4.53987917032e-05	4.53987898597e-05	4.55284161055e-05	4.53987917282e-05	4.54813659309e-05	4.53991017243e-05	4.53987898402e-05	5.27674234814e-05	0	0.25	0	0	0	0	0	0	0	0.00744735489624	Th0
0.3	7.56780964498e-05	0.0254848745978	4.54783490235e-05	4.54381067194e-05	4.53978951814e-05	4.5397893407e-05	4.55454798352e-05	4.53978952754e-05	4.54804712795e-05	4.53989474522e-05	4.53978933535e-05	7.56354361331e-05	0	0.3	0	0	0	0	0	0	0	0.0254997950132	Th0
0.35	0.999954432995	0.999954339154	4.53978687035e-05	4.53978706306e-05	4.53978686998e-05	4.53978686999e-05	4.53978883457e-05	4.5397872445e-05	4.54804479839e-05	4.54391404434e-05	4.53978686999e-05	4.54384136513e-05	0	0.35	0	0	0	0	0	0	0	1.9998181767	Th1
0.4	0.9999543623	0.999954307869	4.53978680523e-05	4.53978699969e-05	4.53978680468e-05	4.53978680469e-05	4.53978875291e-05	4.5397871792e-05	4.54804472772e-05	4.54391397442e-05	4.53978680469e-05	4.5457279445e-05	0	0.4	0	0	0	0	0	0	0	1.99981805586	Th1
0.45	0.999954475047	0.999954368761	4.53978692861e-05	4.53978711579e-05	4.53978692893e-05	4.53978692894e-05	4.5397860582e-05	4.53978730345e-05	4.5480448597e-05	4.54391411073e-05	4.53978692894e-05	4.54235943624e-05	0	0.45	0	0	0	0	0	0	0	1.9998182632	Th1
0.5	0.999954540478	0.999954404403	4.53978706754e-05	4.53978725616e-05	4.53978706787e-05	4.53978706788e-05	4.53978615867e-05	4.53978744238e-05	4.54804499697e-05	4.54391424739e-05	4.53978706788e-05	4.54023090983e-05	0	0.5	0	0	0	0	0	0	0	1.99981838555	Th1
0.55	0.999954538843	0.999954407551	4.53978707989e-05	4.5397872685e-05	4.53978708019e-05	4.53978708019e-05	4.53978620845e-05	4.5397874547e-05	4.54804500924e-05	4.54391425966e-05	4.53978708019e-05	4.54026830573e-05	0	0.55	0	0	0	0	0	0	0	1.99981838669	Th1
0.6	0.99995442494	0.999954355892	4.53978684748e-05	4.5397870415e-05	4.53978684723e-05	4.53978684723e-05	4.53978819455e-05	4.53978722174e-05	4.54804476374e-05	4.54391401445e-05	4.53978684724e-05	4.54462190773e-05	0	0.6	0	0	0	0	0	0	0	1.99981817759	Th1
0.65	0.999954508872	0.999954401704	4.53978702448e-05	4.53978721137e-05	4.53978702485e-05	4.53978702486e-05	4.53978574219e-05	4.53978739937e-05	4.54804495723e-05	4.54391420779e-05	4.53978702486e-05	4.54112027728e-05	0	0.65	0	0	0	0	0	0	0	1.99981834236	Th1
0.7	0.999954397884	0.9999543515	4.53978678585e-05	4.53978697665e-05	4.53978678582e-05	4.53978678583e-05	4.53978714414e-05	4.53978716034e-05	4.54804470878e-05	4.54391395972e-05	4.53978678583e-05	4.54495365064e-05	0	0.7	0	0	0	0	0	0	0	1.99981814283	Th1
0.75	0.999954371335	0.999954343229	4.53978672913e-05	4.53978691998e-05	4.53978672905e-05	4.53978672906e-05	4.53978716902e-05	4.53978710357e-05	4.54804465156e-05	4.54391390261e-05	4.53978672906e-05	4.54591600718e-05	0	0.75	0	0	0	0	0	0	0	1.99981809839	Th1
0.8	0.999954440289	0.99995438047	4.53978687727e-05	4.53978706696e-05	4.5397868774e-05	4.53978687741e-05	4.53978647574e-05	4.53978725192e-05	4.54804480313e-05	4.54391405395e-05	4.53978687741e-05	4.54341737645e-05	0	0.8	0	0	0	0	0	0	0	1.99981822957	Th1
0.85	0.999954503268	0.99995441514	4.53978701255e-05	4.53978719981e-05	4.53978701295e-05	4.53978701296e-05	4.53978544048e-05	4.53978738747e-05	4.54804494455e-05	4.54391419516e-05	4.53978701296e-05	4.54116489042e-05	0	0.85	0	0	0	0	0	0	0	1.99981834975	Th1
0.9	0.999954503488	0.999954419195	4.53978701307e-05	4.53978720033e-05	4.53978701347e-05	4.53978701348e-05	4.53978543162e-05	4.53978738799e-05	4.54804494503e-05	4.54391419565e-05	4.53978701348e-05	4.54115377627e-05	0	0.9	0	0	0	0	0	0	0	1.99981835413	Th1
0.95	0.999954503646	0.999954423572	4.53978701343e-05	4.53978720068e-05	4.53978701383e-05	4.53978701384e-05	4.5397854343e-05	4.53978738835e-05	4.54804494538e-05	4.54391419602e-05	4.53978701384e-05	4.54114512541e-05	0	0.95	0	0	0	0	0	0	0	1.99981835876	Th1
1.0	0.999954503724	0.999954427721	4.53978701363e-05	4.53978720087e-05	4.53978701403e-05	4.53978701404e-05	4.53978543375e-05	4.53978738855e-05	4.54804494557e-05	4.54391419623e-05	4.53978701404e-05	4.5411399915e-05	0	1.0	0	0	0	0	0	0	0	1.99981836304	Th1
