# Supplementary material for: Role of Cytokine Combinations on CD4+ T Cell Differentiation, Partial Polarization, and Plasticity: Continuous Network Modeling Approach
Source: Front Physiol. 2018 Aug 2;9:877. doi: 10.3389/fphys.2018.00877 (PMC6089340; doi:10.3389/fphys.2018.00877)
Supplement: DATA SHEET S7 — Code and simulations of the CD4+ T cell regulatory network. [file Data_Sheet_7.ZIP › Th0-1node/csv-clean/Th0_IL10e.csv]

	TBET	IFNG	GATA3	IL2	IL4	RORGT	IL21	FOXP3	TGFB	IL10	IL9	BCL6	IL12e	IFNGe	IL2e	IL4e	IL6e	IL21e	TGFBe	IL10e	IL27e	Sum	Label
0.0	4.54862427017e-05	4.54862314555e-05	4.54861658228e-05	4.54448625015e-05	4.54035967416e-05	4.54035948836e-05	4.55275781175e-05	4.54035967368e-05	4.54861788888e-05	4.54036004794e-05	4.54035949283e-05	4.54862840787e-05	0	0	0	0	0	0	0	0.0	0	0.0	Th0
0.05	4.54864022655e-05	4.54863844096e-05	4.54863252463e-05	4.54450212738e-05	4.54037613588e-05	4.54037594787e-05	4.55277252738e-05	4.54037613968e-05	4.54863383364e-05	0.000123410635108	4.54037594743e-05	4.54864434915e-05	0	0	0	0	0	0	0	0.05	0	7.80087897773e-05	Th0
0.1	4.54830233107e-05	4.54829880427e-05	4.54829462549e-05	4.54416323912e-05	4.540037999e-05	4.54003780999e-05	4.55243212712e-05	4.54003799632e-05	4.54829594471e-05	0.000335369021768	4.54003780953e-05	4.54830646412e-05	0	0	0	0	0	0	0	0.1	0	0.000290000896638	Th0
0.15	4.54786168229e-05	4.54785340347e-05	4.54785399343e-05	4.54372231188e-05	4.53960152888e-05	4.53960134157e-05	4.55198225464e-05	4.53960152832e-05	4.54785530941e-05	0.000911016487572	4.53960134075e-05	4.54786580205e-05	0	0	0	0	0	0	0	0.15	0	0.000865696808983	Th0
0.2	4.54793636979e-05	4.54791519266e-05	4.54792869096e-05	4.54379207713e-05	4.53967924486e-05	4.53967905726e-05	4.55203606593e-05	4.53967924522e-05	4.54793000385e-05	0.00247258206426	4.53967905815e-05	4.54794047023e-05	0	0	0	0	0	0	0	0.2	0	0.00242725443588	Th0
0.25	4.54792170261e-05	4.54786562968e-05	4.54791405933e-05	4.5437580631e-05	4.53966071917e-05	4.5396605322e-05	4.55197095275e-05	4.539660719e-05	4.54791537564e-05	0.00669278575223	4.53966053294e-05	4.54792575435e-05	0	0	0	0	0	0	0	0.25	0	0.0066474609382	Th0
0.3	4.54800949356e-05	4.54786000193e-05	4.54800192402e-05	4.54379821945e-05	4.53974651351e-05	4.53974632643e-05	4.55191951834e-05	4.53974651331e-05	4.54800324101e-05	0.0179868577192	4.5397463293e-05	4.54801342336e-05	0	0	0	0	0	0	0	0.3	0	0.0179415261305	Th0
0.35	4.54805324626e-05	4.5476602962e-05	4.54804589161e-05	4.54372056054e-05	4.5397905002e-05	4.53979031315e-05	4.5515977267e-05	4.53979050004e-05	4.54804720837e-05	0.0474309746478	4.53979032151e-05	4.54805684656e-05	0	0	0	0	0	0	0	0.35	0	0.0473856455401	Th0
0.4	4.54804900136e-05	4.54706234562e-05	4.54804218981e-05	4.5434199113e-05	4.53978618147e-05	4.53978599436e-05	4.55070242722e-05	4.53978618125e-05	4.54804350698e-05	0.119230224663	4.53978601618e-05	4.54805179037e-05	0	0	0	0	0	0	0	0.4	0	0.119184913834	Th0
0.45	4.54804877193e-05	4.54582380895e-05	4.54804308821e-05	4.54280193823e-05	4.53978687708e-05	4.53978668991e-05	4.54884334699e-05	4.53978687688e-05	4.54804440526e-05	0.269047252784	4.5397867399e-05	4.54804987045e-05	0	0	0	0	0	0	0	0.45	0	0.269001979086	NoLabel
0.5	4.54804705406e-05	4.54391266027e-05	4.54804310994e-05	4.5418476656e-05	4.5397868901e-05	4.53978670283e-05	4.54597568532e-05	4.53978688983e-05	4.54804442689e-05	0.500227372668	4.53978679621e-05	4.54804554609e-05	0	0	0	0	0	0	0	0.5	0	0.50018215636	NoLabel
0.55	4.54804447581e-05	4.5420032237e-05	4.54804226895e-05	4.54089362727e-05	4.53978606517e-05	4.53978587783e-05	4.54311161501e-05	4.53978606488e-05	4.54804358576e-05	0.73129357592	4.53978601455e-05	4.54804036562e-05	0	0	0	0	0	0	0	0.55	0	0.731248417015	NoLabel
0.6	4.5480444853e-05	4.54076918457e-05	4.54804340278e-05	4.54027776918e-05	4.53978718846e-05	4.53978700107e-05	4.54126010347e-05	4.53978718814e-05	4.5480447195e-05	0.880931498176	4.53978716584e-05	4.54803869103e-05	0	0	0	0	0	0	0	0.6	0	0.880886376233	Tr1
0.65	4.54804370859e-05	4.54017737563e-05	4.54804316453e-05	4.53998200441e-05	4.53978695288e-05	4.53978676546e-05	4.54037264928e-05	4.53978695255e-05	4.54804448123e-05	0.952628789666	4.53978694367e-05	4.54803710792e-05	0	0	0	0	0	0	0	0.65	0	0.952583685512	Tr1
0.7	4.54804340137e-05	4.5399347242e-05	4.54804307809e-05	4.53986073593e-05	4.53978686736e-05	4.53978667993e-05	4.54000878962e-05	4.53978686702e-05	4.54804439477e-05	0.982032613347	4.53978686365e-05	4.54803647007e-05	0	0	0	0	0	0	0	0.7	0	0.981987516485	Tr1
0.75	4.54804328519e-05	4.53984164227e-05	4.54804304663e-05	4.5398142169e-05	4.53978683621e-05	4.53978664878e-05	4.53986921354e-05	4.53978683588e-05	4.54804436329e-05	0.993313057781	4.53978683462e-05	4.54803622705e-05	0	0	0	0	0	0	0	0.75	0	0.993267963716	Tr1
0.8	4.548043242e-05	4.53980685452e-05	4.54804303508e-05	4.53979683121e-05	4.53978682478e-05	4.53978663735e-05	4.53981704967e-05	4.53978682444e-05	4.54804435175e-05	0.9975290725	4.53978682399e-05	4.54803613646e-05	0	0	0	0	0	0	0	0.8	0	0.997483979481	Tr1
0.85	4.54804322602e-05	4.53979398029e-05	4.54804303081e-05	4.5397903971e-05	4.53978682056e-05	4.53978663313e-05	4.53979774494e-05	4.53978682022e-05	4.54804434748e-05	0.99908935107	4.53978682004e-05	4.54803610293e-05	0	0	0	0	0	0	0	0.85	0	0.999044258437	Tr1
0.9	4.54804322012e-05	4.53978923315e-05	4.54804302923e-05	4.53978802463e-05	4.53978681901e-05	4.53978663158e-05	4.53979062668e-05	4.53978681867e-05	4.54804434591e-05	0.999664677836	4.53978681861e-05	4.54803609057e-05	0	0	0	0	0	0	0	0.9	0	0.999619585346	Tr1
0.95	4.54804321796e-05	4.53978748509e-05	4.54804302867e-05	4.53978715102e-05	4.53978681843e-05	4.539786631e-05	4.53978800547e-05	4.5397868181e-05	4.54804434532e-05	0.999876533871	4.53978681807e-05	4.54803608604e-05	0	0	0	0	0	0	0	0.95	0	0.999831441433	Tr1
1.0	4.54804321717e-05	4.5397868417e-05	4.54804302844e-05	4.53978682947e-05	4.53978681823e-05	4.53978663079e-05	4.53978704073e-05	4.53978681789e-05	4.54804434512e-05	0.999954508106	4.53978681788e-05	4.54803608435e-05	0	0	0	0	0	0	0	1.0	0	0.999909415687	Tr1
