# Supplementary material for: Role of Cytokine Combinations on CD4+ T Cell Differentiation, Partial Polarization, and Plasticity: Continuous Network Modeling Approach
Source: Front Physiol. 2018 Aug 2;9:877. doi: 10.3389/fphys.2018.00877 (PMC6089340; doi:10.3389/fphys.2018.00877)
Supplement: DATA SHEET S7 — Code and simulations of the CD4+ T cell regulatory network. [file Data_Sheet_7.ZIP › Th0-1node/csv-clean/Th0_IL12e.csv]

	TBET	IFNG	GATA3	IL2	IL4	RORGT	IL21	FOXP3	TGFB	IL10	IL9	BCL6	IL12e	IFNGe	IL2e	IL4e	IL6e	IL21e	TGFBe	IL10e	IL27e	Sum	Label
0.0	4.54862427017e-05	4.54862314555e-05	4.54861658228e-05	4.54448625015e-05	4.54035967416e-05	4.54035948836e-05	4.55275781175e-05	4.54035967368e-05	4.54861788888e-05	4.54036004794e-05	4.54035949283e-05	4.54862840787e-05	0.0	0	0	0	0	0	0	0	0	0.0	Th0
0.05	0.000123768675773	4.55576882992e-05	4.54863260969e-05	4.54450319533e-05	4.54037687767e-05	4.54037668965e-05	4.55277425853e-05	4.54037687554e-05	4.54863458235e-05	4.54037725786e-05	4.54037668916e-05	4.54865093283e-05	0.05	0	0	0	0	0	0	0	0	7.83556364217e-05	Th0
0.1	0.000337472153382	4.57492856435e-05	4.54826846082e-05	4.54414063406e-05	4.54001413491e-05	4.54001394746e-05	4.55241206756e-05	4.54001413484e-05	4.54827220573e-05	4.54001451006e-05	4.54001394708e-05	4.5483045305e-05	0.1	0	0	0	0	0	0	0	0	0.000292283332318	Th0
0.15	0.000925283480022	4.62861903085e-05	4.54786069524e-05	4.54373974308e-05	4.53961527271e-05	4.53961508603e-05	4.55200714383e-05	4.53961527341e-05	4.54786928649e-05	4.53961564976e-05	4.53961508465e-05	4.54794579172e-05	0.15	0	0	0	0	0	0	0	0	0.000880671259083	Th0
0.2	0.00257494558983	4.78414204079e-05	4.54750573669e-05	4.54338859845e-05	4.53925422219e-05	4.5392540346e-05	4.55167600086e-05	4.53925422281e-05	4.54752808517e-05	4.53925460912e-05	4.53925403483e-05	4.54773209038e-05	0.2	0	0	0	0	0	0	0	0	0.00253192257291	Th0
0.25	0.00747491460767	5.2770109331e-05	4.54807382983e-05	4.54400537384e-05	4.53987922671e-05	4.53987904109e-05	4.55227661458e-05	4.53987922938e-05	4.54813664666e-05	4.53987963462e-05	4.53987904203e-05	4.54874267644e-05	0.25	0	0	0	0	0	0	0	0	0.00743675726824	Th0
0.3	0.0254740307782	7.5657548653e-05	4.54783524546e-05	4.54391567872e-05	4.53978952815e-05	4.53978934584e-05	4.55218862592e-05	4.53978953755e-05	4.54804713831e-05	4.53979003703e-05	4.53978935012e-05	4.55052216803e-05	0.3	0	0	0	0	0	0	0	0	0.0254587882146	Th0
0.35	0.999954473084	0.99995438104	4.53978687422e-05	4.53978705909e-05	4.5397868753e-05	4.53978687531e-05	4.53978741807e-05	4.53978724982e-05	4.54804480419e-05	4.54391405923e-05	4.53978687531e-05	4.54384503951e-05	0.35	0	0	0	0	0	0	0	0	1.99981825865	Th1
0.4	0.999954376695	0.999954196814	4.53978676178e-05	4.5397869664e-05	4.5397867602e-05	4.53978676021e-05	4.53978741411e-05	4.53978713472e-05	4.54804468075e-05	4.54391391745e-05	4.53978676021e-05	4.54418922395e-05	0.4	0	0	0	0	0	0	0	0	1.9998179746	Th1
0.45	0.99995439732	0.999954235525	4.5397867411e-05	4.53978693668e-05	4.53978674098e-05	4.53978674099e-05	4.53978733311e-05	4.53978711549e-05	4.5480446636e-05	4.54391390979e-05	4.53978674099e-05	4.54401037348e-05	0.45	0	0	0	0	0	0	0	0	1.99981803573	Th1
0.5	0.999954415233	0.99995427471	4.53978678413e-05	4.53978698315e-05	4.53978678353e-05	4.53978678354e-05	4.53978740425e-05	4.53978715805e-05	4.54804470129e-05	4.54391394599e-05	4.53978678354e-05	4.54409916174e-05	0.5	0	0	0	0	0	0	0	0	1.99981809194	Th1
0.55	0.999954453574	0.999954344623	4.53978694107e-05	4.53978713483e-05	4.5397869416e-05	4.53978694161e-05	4.53978752527e-05	4.53978731612e-05	4.54804486589e-05	4.54391411373e-05	4.53978694161e-05	4.54395225373e-05	0.55	0	0	0	0	0	0	0	0	1.99981820165	Th1
0.6	0.999954473192	0.999954384648	4.53978703052e-05	4.53978722838e-05	4.53978703089e-05	4.5397870309e-05	4.53978762935e-05	4.53978740541e-05	4.54804495079e-05	4.54391419653e-05	4.5397870309e-05	4.54403588013e-05	0.6	0	0	0	0	0	0	0	0	1.99981826045	Th1
0.65	0.999954424454	0.999954286943	4.53978681459e-05	4.53978701768e-05	4.53978681422e-05	4.53978681423e-05	4.53978744542e-05	4.53978718874e-05	4.54804472685e-05	4.54391397025e-05	4.53978681423e-05	4.5441249637e-05	0.65	0	0	0	0	0	0	0	0	1.99981811313	Th1
0.7	0.99995436644	0.999954184845	4.53978655303e-05	4.53978675649e-05	4.53978655179e-05	4.5397865518e-05	4.53978718126e-05	4.5397869263e-05	4.5480444618e-05	4.54391370528e-05	4.53978655179e-05	4.54417332259e-05	0.7	0	0	0	0	0	0	0	0	1.99981795255	Th1
0.75	0.999954457816	0.999954353404	4.53978696414e-05	4.53978714813e-05	4.53978696467e-05	4.53978696468e-05	4.53978753305e-05	4.53978733919e-05	4.5480448991e-05	4.54391415171e-05	4.53978696468e-05	4.54387942598e-05	0.75	0	0	0	0	0	0	0	0	1.9998182154	Th1
0.8	0.999954444565	0.999954333503	4.53978690518e-05	4.53978710269e-05	4.53978690485e-05	4.53978690486e-05	4.53978751348e-05	4.53978727937e-05	4.5480448235e-05	4.54391406955e-05	4.53978690486e-05	4.5440733171e-05	0.8	0	0	0	0	0	0	0	0	1.99981818031	Th1
0.85	0.999954373339	0.999954193207	4.53978658213e-05	4.53978678598e-05	4.53978658171e-05	4.53978658172e-05	4.53978721181e-05	4.53978695623e-05	4.54804449264e-05	4.54391373606e-05	4.53978658172e-05	4.54413670645e-05	0.85	0	0	0	0	0	0	0	0	1.99981796818	Th1
0.9	0.999954380486	0.999954206912	4.53978661444e-05	4.53978681781e-05	4.53978661409e-05	4.53978661409e-05	4.53978724147e-05	4.5397869886e-05	4.54804452569e-05	4.54391376932e-05	4.5397866141e-05	4.54412912591e-05	0.9	0	0	0	0	0	0	0	0	1.9998179891	Th1
0.95	0.99995438177	0.999954209372	4.53978662023e-05	4.53978682351e-05	4.53978661989e-05	4.53978661989e-05	4.53978724683e-05	4.5397869944e-05	4.54804453161e-05	4.54391377527e-05	4.53978661989e-05	4.54412776007e-05	0.95	0	0	0	0	0	0	0	0	1.99981799286	Th1
1.0	0.99995438173	0.99995420928	4.53978662001e-05	4.53978682329e-05	4.53978661966e-05	4.53978661967e-05	4.53978724683e-05	4.53978699417e-05	4.54804453138e-05	4.54391377504e-05	4.53978661967e-05	4.54412779762e-05	1.0	0	0	0	0	0	0	0	0	1.99981799273	Th1
