# Supplementary material for: Role of Cytokine Combinations on CD4+ T Cell Differentiation, Partial Polarization, and Plasticity: Continuous Network Modeling Approach
Source: Front Physiol. 2018 Aug 2;9:877. doi: 10.3389/fphys.2018.00877 (PMC6089340; doi:10.3389/fphys.2018.00877)
Supplement: DATA SHEET S7 — Code and simulations of the CD4+ T cell regulatory network. [file Data_Sheet_7.ZIP › Th0-1node/csv-clean/Th0_IL27e.csv]

	TBET	IFNG	GATA3	IL2	IL4	RORGT	IL21	FOXP3	TGFB	IL10	IL9	BCL6	IL12e	IFNGe	IL2e	IL4e	IL6e	IL21e	TGFBe	IL10e	IL27e	Sum	Label
0.0	4.54862427017e-05	4.54862314555e-05	4.54861658228e-05	4.54448625015e-05	4.54035967416e-05	4.54035948836e-05	4.55275781175e-05	4.54035967368e-05	4.54861788888e-05	4.54036004794e-05	4.54035949283e-05	4.54862840787e-05	0	0	0	0	0	0	0	0	0.0	0.0	Th0
0.05	4.54862427712e-05	4.5486231408e-05	4.54861658137e-05	4.54448625124e-05	4.54035967787e-05	4.54035948996e-05	4.55275781071e-05	4.54035967515e-05	4.54861789527e-05	4.54056614066e-05	4.54035948938e-05	4.5486284201e-05	0	0	0	0	0	0	0	0	0.05	2.06136305571e-09	Th0
0.1	4.54862427714e-05	4.54862314738e-05	4.54861656636e-05	4.54448625322e-05	4.54035967903e-05	4.54035949142e-05	4.55275781487e-05	4.54035967925e-05	4.54861789464e-05	4.54077224201e-05	4.54035949092e-05	4.54862841288e-05	0	0	0	0	0	0	0	0	0.1	4.1225116918e-09	Th0
0.15	4.5486242751e-05	4.54862314865e-05	4.54861656894e-05	4.54448624498e-05	4.54035968076e-05	4.54035949298e-05	4.55275781598e-05	4.54035967849e-05	4.54861789369e-05	4.54097837889e-05	4.54035949761e-05	4.54862842315e-05	0	0	0	0	0	0	0	0	0.15	6.18402608831e-09	Th0
0.2	4.54862428091e-05	4.54862315035e-05	4.54861657685e-05	4.54448625647e-05	4.54035968245e-05	4.54035949882e-05	4.55275781934e-05	4.54035967978e-05	4.54861789745e-05	4.54118455581e-05	4.540359494e-05	4.54862841626e-05	0	0	0	0	0	0	0	0	0.2	8.24585731539e-09	Th0
0.25	4.54862427783e-05	4.54862315226e-05	4.54861658837e-05	4.54448626004e-05	4.54035968429e-05	4.54035949618e-05	4.55275782312e-05	4.54035968913e-05	4.54861789441e-05	4.5413907486e-05	4.54035950033e-05	4.5486284262e-05	0	0	0	0	0	0	0	0	0.25	1.03080713745e-08	Th0
0.3	4.54862428352e-05	4.54862317405e-05	4.54861659219e-05	4.54448626139e-05	4.54035969051e-05	4.5403594977e-05	4.55275781923e-05	4.54035968579e-05	4.54861789869e-05	4.54159696331e-05	4.54035950166e-05	4.54862842537e-05	0	0	0	0	0	0	0	0	0.3	1.23705978704e-08	Th0
0.35	4.54862428532e-05	4.54862317642e-05	4.54861657588e-05	4.54448625118e-05	4.54035969198e-05	4.54035949932e-05	4.55275782425e-05	4.54035968931e-05	4.54861790164e-05	4.54180321168e-05	4.5403594989e-05	4.54862841741e-05	0	0	0	0	0	0	0	0	0.35	1.44330246838e-08	Th0
0.4	4.54862428227e-05	4.5486231569e-05	4.54861657679e-05	4.54448626274e-05	4.54035969324e-05	4.54035950068e-05	4.55275781075e-05	4.54035968864e-05	4.54861789917e-05	4.54200950203e-05	4.54035950504e-05	4.54862842126e-05	0	0	0	0	0	0	0	0	0.4	1.64957887645e-08	Th0
0.45	4.54862428948e-05	4.54862315822e-05	4.54861657716e-05	4.54448626382e-05	4.54035969033e-05	4.54035950207e-05	4.55275782498e-05	4.54035968766e-05	4.54861790296e-05	4.5422157997e-05	4.54035950656e-05	4.54862843215e-05	0	0	0	0	0	0	0	0	0.45	1.85591171749e-08	Th0
0.5	4.54862428899e-05	4.54862316014e-05	4.54861658321e-05	4.54448625668e-05	4.54035969179e-05	4.54035950829e-05	4.5527578436e-05	4.54035969198e-05	4.54861790406e-05	4.54242213442e-05	4.54035950365e-05	4.54862842196e-05	0	0	0	0	0	0	0	0	0.5	2.06225515168e-08	Th0
0.55	4.54862427702e-05	4.54862316018e-05	4.54861658243e-05	4.54448626757e-05	4.5403596911e-05	4.5403595054e-05	4.55275781161e-05	4.54035969086e-05	4.54861790641e-05	4.54262849748e-05	4.5403595049e-05	4.54862843539e-05	0	0	0	0	0	0	0	0	0.55	2.26859700563e-08	Th0
0.6	4.54862430267e-05	4.54862316372e-05	4.54861659153e-05	4.54448625932e-05	4.54035970019e-05	4.540359507e-05	4.55275784621e-05	4.54035969213e-05	4.54861791182e-05	4.54283489747e-05	4.54035950638e-05	4.54862843007e-05	0	0	0	0	0	0	0	0	0.6	2.47507489295e-08	Th0
0.65	4.5486242807e-05	4.54862316586e-05	4.54861658475e-05	4.54448626017e-05	4.54035969409e-05	4.54035950845e-05	4.5527578338e-05	4.54035970044e-05	4.54861790884e-05	4.54304130484e-05	4.54035950825e-05	4.54862842833e-05	0	0	0	0	0	0	0	0	0.65	2.68144490683e-08	Th0
0.7	4.5486243066e-05	4.54862316139e-05	4.54861658927e-05	4.5444862625e-05	4.54035970273e-05	4.54035950993e-05	4.55275783517e-05	4.54035970269e-05	4.54861791022e-05	4.54324775431e-05	4.54035951416e-05	4.54862843053e-05	0	0	0	0	0	0	0	0	0.7	2.88794586422e-08	Th0
0.75	4.54862429339e-05	4.54862316311e-05	4.5486166057e-05	4.54448627292e-05	4.54035969728e-05	4.54035951147e-05	4.55275783233e-05	4.54035969956e-05	4.5486179124e-05	4.54345422916e-05	4.54035951543e-05	4.54862844416e-05	0	0	0	0	0	0	0	0	0.75	3.09444328837e-08	Th0
0.8	4.54862429958e-05	4.54862316953e-05	4.5486165905e-05	4.54448627416e-05	4.54035970577e-05	4.54035951742e-05	4.55275783483e-05	4.54035969868e-05	4.54861791355e-05	4.54366074349e-05	4.54035951246e-05	4.5486284412e-05	0	0	0	0	0	0	0	0	0.8	3.30096756089e-08	Th0
0.85	4.54862430111e-05	4.54862316602e-05	4.54861658986e-05	4.54448627861e-05	4.54035970293e-05	4.54035951473e-05	4.55275782361e-05	4.5403597e-05	4.54861791295e-05	4.54386726396e-05	4.54035951424e-05	4.5486284327e-05	0	0	0	0	0	0	0	0	0.85	3.50746708829e-08	Th0
0.9	4.54862430381e-05	4.54862317116e-05	4.54861659537e-05	4.54448626866e-05	4.54035970167e-05	4.54035952106e-05	4.55275784278e-05	4.54035970916e-05	4.5486179145e-05	4.5440738353e-05	4.54035952044e-05	4.54862843469e-05	0	0	0	0	0	0	0	0	0.9	3.71408497491e-08	Th0
0.95	4.54862430736e-05	4.54862319018e-05	4.54861660971e-05	4.54448627921e-05	4.54035970555e-05	4.5403595177e-05	4.55275783876e-05	4.54035970552e-05	4.54861791886e-05	4.54428041314e-05	4.5403595172e-05	4.54862844595e-05	0	0	0	0	0	0	0	0	0.95	3.9207155233e-08	Th0
1.0	4.54862430637e-05	4.54862316929e-05	4.54861661338e-05	4.5444862726e-05	4.54035970716e-05	4.54035951913e-05	4.5527578412e-05	4.54035971194e-05	4.54861792512e-05	4.54448702866e-05	4.54035951862e-05	4.54862844002e-05	0	0	0	0	0	0	0	0	1.0	4.12731988094e-08	Th0
