# Supplementary material for: Role of Cytokine Combinations on CD4+ T Cell Differentiation, Partial Polarization, and Plasticity: Continuous Network Modeling Approach
Source: Front Physiol. 2018 Aug 2;9:877. doi: 10.3389/fphys.2018.00877 (PMC6089340; doi:10.3389/fphys.2018.00877)
Supplement: DATA SHEET S7 — Code and simulations of the CD4+ T cell regulatory network. [file Data_Sheet_7.ZIP › Th0-1node/csv-clean/Th0_IL2e.csv]

	TBET	IFNG	GATA3	IL2	IL4	RORGT	IL21	FOXP3	TGFB	IL10	IL9	BCL6	IL12e	IFNGe	IL2e	IL4e	IL6e	IL21e	TGFBe	IL10e	IL27e	Sum	Label
0.0	4.54862427017e-05	4.54862314555e-05	4.54861658228e-05	4.54448625015e-05	4.54035967416e-05	4.54035948836e-05	4.55275781175e-05	4.54035967368e-05	4.54861788888e-05	4.54036004794e-05	4.54035949283e-05	4.54862840787e-05	0	0	0.0	0	0	0	0	0	0	0.0	Th0
0.05	4.54864077785e-05	4.5486396363e-05	4.54863338398e-05	0.000123683926885	4.54037700238e-05	4.54037649217e-05	4.55277307186e-05	4.54037732685e-05	4.5486343831e-05	4.54037705271e-05	4.54037649168e-05	4.54864425636e-05	0	0	0.05	0	0	0	0	0	0	7.82408983015e-05	Th0
0.1	4.54828077926e-05	4.54827964857e-05	4.54827427438e-05	0.000337316351926	4.54001753608e-05	4.54001614097e-05	4.55241060339e-05	4.54001873621e-05	4.54827438883e-05	4.54001670213e-05	4.5400161404e-05	4.54828248849e-05	0	0	0.1	0	0	0	0	0	0	0.000291909279872	Th0
0.15	4.54787548768e-05	4.54787436391e-05	4.54787142688e-05	0.000925057107221	4.53961872478e-05	4.53961490812e-05	4.55199598541e-05	4.53962234653e-05	4.54786911309e-05	4.53961546915e-05	4.53961490826e-05	4.54787232961e-05	0	0	0.15	0	0	0	0	0	0	0.00087969445892	Th0
0.2	4.5475562033e-05	4.54755506936e-05	4.547558985e-05	0.00257485397288	4.53928661445e-05	4.53927594179e-05	4.55166590966e-05	4.53929708013e-05	4.54754982255e-05	4.53927650544e-05	4.53927594156e-05	4.54753929801e-05	0	0	0.2	0	0	0	0	0	0	0.0025295274015	Th0
0.25	4.54814302436e-05	4.54814189695e-05	4.54816604235e-05	0.00747590380663	4.5399098891e-05	4.53987903286e-05	4.55218379493e-05	4.53994050414e-05	4.54813669433e-05	4.53987959481e-05	4.53987903375e-05	4.54808559152e-05	0	0	0.25	0	0	0	0	0	0	0.00743051215797	Th0
0.3	4.5480535224e-05	4.54805239524e-05	4.54815097887e-05	0.0254754802863	4.53989451882e-05	4.53978934195e-05	4.55187058235e-05	4.53999932505e-05	4.5480473205e-05	4.53978990399e-05	4.53978934624e-05	4.5478469173e-05	0	0	0.3	0	0	0	0	0	0	0.0254300992471	Th0
0.35	4.54805118356e-05	4.54805005636e-05	4.55218418741e-05	0.999954362473	4.54392098738e-05	4.53978705001e-05	4.53978744339e-05	4.54805117351e-05	4.54805231362e-05	4.5397876122e-05	4.53978723744e-05	4.53978725018e-05	0	0	0.35	0	0	0	0	0	0	0.999909318219	Th0
0.4	4.54805106047e-05	4.54804993326e-05	4.55218406593e-05	0.999954357291	4.54392086838e-05	4.53978692941e-05	4.53978731431e-05	4.54805105611e-05	4.54805219054e-05	4.5397874916e-05	4.53978711684e-05	4.53978712393e-05	0	0	0.4	0	0	0	0	0	0	0.999909313043	Th0
0.45	4.54805145604e-05	4.54805032885e-05	4.55218446165e-05	0.999954514026	4.54392126441e-05	4.5397873253e-05	4.53978770926e-05	4.5480514523e-05	4.54805258611e-05	4.53978788749e-05	4.53978751272e-05	4.53978751919e-05	0	0	0.45	0	0	0	0	0	0	0.999909469759	Th0
0.5	4.54805072996e-05	4.54804960276e-05	4.55218372298e-05	0.999954330796	4.54392053852e-05	4.53978661201e-05	4.53978701423e-05	4.54805071391e-05	4.54805185993e-05	4.53978717419e-05	4.53978679943e-05	4.53978681808e-05	0	0	0.5	0	0	0	0	0	0	0.999909286563	Th0
0.55	4.54805156412e-05	4.5480504369e-05	4.5521845914e-05	0.999954529046	4.54392137226e-05	4.53978741149e-05	4.53978776353e-05	4.54805158176e-05	4.54805269423e-05	4.53978797368e-05	4.53978759891e-05	4.53978758408e-05	0	0	0.55	0	0	0	0	0	0	0.999909484775	Th0
0.6	4.54805095432e-05	4.54804982712e-05	4.5521839546e-05	0.999954393239	4.54392076449e-05	4.53978683072e-05	4.53978721999e-05	4.54805094704e-05	4.54805208439e-05	4.53978739292e-05	4.53978701815e-05	4.53978702815e-05	0	0	0.6	0	0	0	0	0	0	0.999909348996	Th0
0.65	4.54805095362e-05	4.54804982642e-05	4.55218395359e-05	0.999954397879	4.54392076404e-05	4.53978683058e-05	4.53978721992e-05	4.54805094628e-05	4.54805208369e-05	4.53978739276e-05	4.53978701801e-05	4.53978702806e-05	0	0	0.65	0	0	0	0	0	0	0.999909353636	Th0
0.7	4.54805099605e-05	4.54804986885e-05	4.55218398907e-05	0.999954414459	4.54392080508e-05	4.53978687859e-05	4.53978728013e-05	4.54805098046e-05	4.54805212603e-05	4.53978744078e-05	4.53978706601e-05	4.53978708421e-05	0	0	0.7	0	0	0	0	0	0	0.999909370213	Th0
0.75	4.54805108305e-05	4.54804995584e-05	4.55218407142e-05	0.999954437886	4.54392089348e-05	4.53978697166e-05	4.53978737822e-05	4.54805106417e-05	4.54805221308e-05	4.53978753385e-05	4.53978715908e-05	4.53978718062e-05	0	0	0.75	0	0	0	0	0	0	0.999909393636	Th0
0.8	4.54805140877e-05	4.54805028158e-05	4.55218442556e-05	0.999954508094	4.54392121757e-05	4.5397872673e-05	4.53978763395e-05	4.54805141662e-05	4.54805253886e-05	4.53978782949e-05	4.53978745473e-05	4.53978744965e-05	0	0	0.8	0	0	0	0	0	0	0.999909463829	Th0
0.85	4.54805188696e-05	4.54805075977e-05	4.55218488674e-05	0.999954620852	4.54392169454e-05	4.53978776128e-05	4.539788155e-05	4.54805187665e-05	4.54805301699e-05	4.53978832347e-05	4.53978794871e-05	4.53978796168e-05	0	0	0.85	0	0	0	0	0	0	0.999909576562	Th0
0.9	4.54805082621e-05	4.54804969902e-05	4.55218381194e-05	0.999954394823	4.54392063713e-05	4.53978671793e-05	4.5397871277e-05	4.54805080517e-05	4.54805195623e-05	4.53978728011e-05	4.53978690536e-05	4.53978692904e-05	0	0	0.9	0	0	0	0	0	0	0.999909350585	Th0
0.95	4.54805074521e-05	4.54804961803e-05	4.55218372988e-05	0.99995438156	4.54392055634e-05	4.53978663821e-05	4.53978704926e-05	4.5480507233e-05	4.54805187524e-05	4.5397872004e-05	4.53978682563e-05	4.53978685018e-05	0	0	0.95	0	0	0	0	0	0	0.999909337326	Th0
1.0	4.54805073768e-05	4.5480496105e-05	4.55218372226e-05	0.999954384217	4.54392054883e-05	4.53978663079e-05	4.5397870419e-05	4.54805071572e-05	4.5480518677e-05	4.53978719298e-05	4.53978681822e-05	4.5397868428e-05	0	0	1.0	0	0	0	0	0	0	0.999909339983	Th0
