# Supplementary material for: Role of Cytokine Combinations on CD4+ T Cell Differentiation, Partial Polarization, and Plasticity: Continuous Network Modeling Approach
Source: Front Physiol. 2018 Aug 2;9:877. doi: 10.3389/fphys.2018.00877 (PMC6089340; doi:10.3389/fphys.2018.00877)
Supplement: DATA SHEET S7 — Code and simulations of the CD4+ T cell regulatory network. [file Data_Sheet_7.ZIP › Th0-1node/csv-clean/Th0_IL4e.csv]

	TBET	IFNG	GATA3	IL2	IL4	RORGT	IL21	FOXP3	TGFB	IL10	IL9	BCL6	IL12e	IFNGe	IL2e	IL4e	IL6e	IL21e	TGFBe	IL10e	IL27e	Sum	Label
0.0	4.54862427017e-05	4.54862314555e-05	4.54861658228e-05	4.54448625015e-05	4.54035967416e-05	4.54035948836e-05	4.55275781175e-05	4.54035967368e-05	4.54861788888e-05	4.54036004794e-05	4.54035949283e-05	4.54862840787e-05	0	0	0	0.0	0	0	0	0	0	0.0	Th0
0.05	4.54863960048e-05	4.54863848671e-05	4.55573637619e-05	4.54450248156e-05	0.000123399373904	4.54037598211e-05	4.55277256018e-05	4.54037617039e-05	4.54863386241e-05	4.54037653865e-05	4.5403763014e-05	4.54864438955e-05	0	0	0	0.05	0	0	0	0	0	7.80685740637e-05	Th0
0.1	4.54830030479e-05	4.5482991773e-05	4.5747586176e-05	4.54416481536e-05	0.000335307775651	4.54003819054e-05	4.5524325096e-05	4.54003837769e-05	4.54829632102e-05	4.54003875242e-05	4.54003938735e-05	4.54830684045e-05	0	0	0	0.1	0	0	0	0	0	0.000290197817269	Th0
0.15	4.54785428754e-05	4.54785316113e-05	4.6272719497e-05	4.54372565844e-05	0.000910766220005	4.53960111478e-05	4.55198202622e-05	4.53960130239e-05	4.54785507989e-05	4.53960167888e-05	4.53960468459e-05	4.54786557204e-05	0	0	0	0.15	0	0	0	0	0	0.000866225496051	Th0
0.2	4.54791624581e-05	4.54791512408e-05	4.77403477833e-05	4.54380205929e-05	0.0024716721501	4.5396790333e-05	4.55203602872e-05	4.53967921939e-05	4.54792996309e-05	4.539679602e-05	4.53968903665e-05	4.54794042483e-05	0	0	0	0.2	0	0	0	0	0	0.00242859183272	Th0
0.25	4.54786635539e-05	4.5478652366e-05	5.19453420621e-05	4.54378520132e-05	0.00668967569237	4.53966022198e-05	4.5519706723e-05	4.53966040628e-05	4.54791505933e-05	4.53966081028e-05	4.53968763794e-05	4.54792543789e-05	0	0	0	0.25	0	0	0	0	0	0.00665080306624	Th0
0.3	4.54786078866e-05	4.54785968198e-05	6.51149498203e-05	4.54387223238e-05	0.0179766980696	4.53974621672e-05	4.55191953166e-05	4.5397463969e-05	4.54800312909e-05	4.53974685952e-05	4.53982023989e-05	4.54801331139e-05	0	0	0	0.3	0	0	0	0	0	0.0179509891377	Th0
0.35	4.54765959897e-05	4.54765852564e-05	0.000117374999088	4.54391519634e-05	0.047400400918	4.53978917916e-05	4.55159699945e-05	4.53978934834e-05	4.54804609408e-05	4.53979003755e-05	4.53998466973e-05	4.54805573219e-05	0	0	0	0.35	0	0	0	0	0	0.0474269550654	Th0
0.4	4.54705967287e-05	4.54705868097e-05	0.000496349220469	4.54391248197e-05	0.119201038266	4.53978616613e-05	4.55070296215e-05	4.53978630847e-05	4.54804367939e-05	4.53978858604e-05	4.54027814787e-05	4.54805195976e-05	0	0	0	0.4	0	0	0	0	0	0.119606584802	Th0
0.45	4.54567100983e-05	4.54567020727e-05	0.0140202866558	4.54391255925e-05	0.277267095415	4.53978613345e-05	4.54874078723e-05	4.53978621921e-05	4.54804386397e-05	4.53984429196e-05	4.54093088926e-05	4.54804909746e-05	0	0	0	0.45	0	0	0	0	0	0.291196631151	Th0
0.5	4.53978689289e-05	4.53978689289e-05	0.999954424825	4.5439135114e-05	0.99995448062	4.53978689344e-05	4.53978745089e-05	4.53978689345e-05	4.54804482274e-05	4.54391407608e-05	4.54391745414e-05	4.548036562e-05	0	0	0	0.5	0	0	0	0	0	1.99981842207	Th2
0.55	4.53978682549e-05	4.53978682549e-05	0.999954367148	4.54391344134e-05	0.99995444924	4.53978682561e-05	4.5397873974e-05	4.53978682562e-05	4.54804475042e-05	4.54391399895e-05	4.54391737926e-05	4.54803648981e-05	0	0	0	0.55	0	0	0	0	0	1.99981833302	Th2
0.6	4.53978683303e-05	4.53978683303e-05	0.999954376471	4.54391344871e-05	0.999954460883	4.5397868332e-05	4.53978740355e-05	4.53978683321e-05	4.54804475758e-05	4.54391400666e-05	4.54391738711e-05	4.54803649696e-05	0	0	0	0.6	0	0	0	0	0	1.99981835398	Th2
0.65	4.5397867223e-05	4.5397867223e-05	0.999954329121	4.5439133361e-05	0.999954441075	4.53978672226e-05	4.53978729656e-05	4.53978672227e-05	4.5480446433e-05	4.5439138914e-05	4.54391727317e-05	4.54803638272e-05	0	0	0	0.65	0	0	0	0	0	1.99981828683	Th2
0.7	4.53978662942e-05	4.53978662942e-05	0.999954291867	4.54391324296e-05	0.999954428101	4.53978662941e-05	4.53978720374e-05	4.53978662942e-05	4.54804454987e-05	4.54391379804e-05	4.54391718002e-05	4.54803628929e-05	0	0	0	0.7	0	0	0	0	0	1.99981823661	Th2
0.75	4.53978664939e-05	4.53978664939e-05	0.999954304114	4.54391325841e-05	0.999954438337	4.5397866491e-05	4.53978723577e-05	4.53978664911e-05	4.54804456107e-05	4.54391380551e-05	4.54391719132e-05	4.54803630063e-05	0	0	0	0.75	0	0	0	0	0	1.99981825909	Th2
0.8	4.53978675009e-05	4.53978675009e-05	0.9999543471	4.54391336035e-05	0.999954467415	4.53978674998e-05	4.53978733377e-05	4.53978674999e-05	4.54804466406e-05	4.54391390916e-05	4.54391729422e-05	4.54803640359e-05	0	0	0	0.8	0	0	0	0	0	1.99981833115	Th2
0.85	4.53978667358e-05	4.53978667358e-05	0.999954314775	4.54391328291e-05	0.999954456854	4.53978667333e-05	4.5397872589e-05	4.53978667334e-05	4.54804458583e-05	4.5439138305e-05	4.54391721619e-05	4.54803632538e-05	0	0	0	0.85	0	0	0	0	0	1.99981828827	Th2
0.9	4.53978664745e-05	4.53978664745e-05	0.999954303752	4.54391325646e-05	0.999954457547	4.53978664715e-05	4.53978723327e-05	4.53978664716e-05	4.54804455911e-05	4.54391380362e-05	4.54391718956e-05	4.54803629866e-05	0	0	0	0.9	0	0	0	0	0	1.99981827794	Th2
0.95	4.5397866382e-05	4.5397866382e-05	0.999954299857	4.54391324711e-05	0.999954461979	4.5397866379e-05	4.53978722414e-05	4.53978663791e-05	4.54804454966e-05	4.54391379412e-05	4.54391718016e-05	4.54803628921e-05	0	0	0	0.95	0	0	0	0	0	1.99981827848	Th2
1.0	4.53978663496e-05	4.53978663496e-05	0.999954298489	4.54391324382e-05	0.999954467728	4.53978663465e-05	4.53978722087e-05	4.53978663466e-05	4.54804454634e-05	4.54391379078e-05	4.54391717687e-05	4.54803628589e-05	0	0	0	1.0	0	0	0	0	0	1.99981828286	Th2
