# Supplementary material for: Role of Cytokine Combinations on CD4+ T Cell Differentiation, Partial Polarization, and Plasticity: Continuous Network Modeling Approach
Source: Front Physiol. 2018 Aug 2;9:877. doi: 10.3389/fphys.2018.00877 (PMC6089340; doi:10.3389/fphys.2018.00877)
Supplement: DATA SHEET S7 — Code and simulations of the CD4+ T cell regulatory network. [file Data_Sheet_7.ZIP › Th0-1node/csv-clean/Th0_IL6e.csv]

	TBET	IFNG	GATA3	IL2	IL4	RORGT	IL21	FOXP3	TGFB	IL10	IL9	BCL6	IL12e	IFNGe	IL2e	IL4e	IL6e	IL21e	TGFBe	IL10e	IL27e	Sum	Label
0.0	4.54862427017e-05	4.54862314555e-05	4.54861658228e-05	4.54448625015e-05	4.54035967416e-05	4.54035948836e-05	4.55275781175e-05	4.54035967368e-05	4.54861788888e-05	4.54036004794e-05	4.54035949283e-05	4.54862840787e-05	0	0	0	0	0.0	0	0	0	0	0.0	Th0
0.05	4.54864052541e-05	4.54863940365e-05	4.5486328415e-05	4.54450308738e-05	4.54037708918e-05	4.54037722831e-05	0.000123886953897	4.54037709502e-05	4.54863415352e-05	4.54037779692e-05	4.54037690709e-05	4.55577612219e-05	0	0	0	0	0.05	0	0	0	0	7.8432549063e-05	Th0
0.1	4.54827230101e-05	4.54827117633e-05	4.54826459734e-05	4.54413554491e-05	4.54001024215e-05	4.54001126339e-05	0.000337810914286	4.54001024403e-05	4.54826591208e-05	4.54001182175e-05	4.54001005434e-05	4.57493776909e-05	0	0	0	0	0.1	0	0	0	0	0.000292581463347	Th0
0.15	4.54786932875e-05	4.54786820375e-05	4.54786164639e-05	4.54373706313e-05	4.53961621764e-05	4.53961966355e-05	0.000926263289254	4.53961621765e-05	4.54786296689e-05	4.539620219e-05	4.53961602968e-05	4.62865246599e-05	0	0	0	0	0.15	0	0	0	0	0.000881610741293	Th0
0.2	4.54760009563e-05	4.54759896754e-05	4.54759241512e-05	4.54346520702e-05	4.53934172484e-05	4.53935203308e-05	0.00257789708798	4.53934172578e-05	4.54759375361e-05	4.5393525789e-05	4.53934153725e-05	4.78430378111e-05	0	0	0	0	0.2	0	0	0	0	0.00253482812834	Th0
0.25	4.5480811712e-05	4.54808005245e-05	4.5480735814e-05	4.54397449669e-05	4.53987904805e-05	4.53990956647e-05	0.00748427696909	4.53987904797e-05	4.54807494848e-05	4.53991007498e-05	4.5398788619e-05	5.27738058183e-05	0	0	0	0	0.25	0	0	0	0	0.00744608716936	Th0
0.3	4.54784219572e-05	4.54784109737e-05	4.54783487031e-05	4.54381052961e-05	4.53978950851e-05	4.53989448144e-05	0.0255170342238	4.53978950837e-05	4.54783639713e-05	4.53989486776e-05	4.53978932572e-05	7.56851378944e-05	0	0	0	0	0.3	0	0	0	0	0.0255017699368	Th0
0.35	4.53978687624e-05	4.53978687624e-05	4.53978687624e-05	4.53978706812e-05	4.53978687688e-05	4.53978707203e-05	0.999954442799	4.53978687688e-05	4.53978725943e-05	4.5439140531e-05	4.53978687687e-05	0.999954542062	0	0	0	0	0.35	0	0	0	0	1.99981842978	Tfh
0.4	4.53978690778e-05	4.53978690778e-05	4.53978690778e-05	4.53978710082e-05	4.53978690812e-05	4.53978710599e-05	0.999954416335	4.53978690812e-05	4.53978729358e-05	4.54391408111e-05	4.53978690812e-05	0.999954484104	0	0	0	0	0.4	0	0	0	0	1.99981834535	Tfh
0.45	4.53978683597e-05	4.53978683597e-05	4.53978683597e-05	4.53978702631e-05	4.53978683614e-05	4.53978702858e-05	0.999954385145	4.53978683614e-05	4.53978721654e-05	4.54391401187e-05	4.53978683613e-05	0.999954414762	0	0	0	0	0.45	0	0	0	0	1.99981824483	Tfh
0.5	4.53978694383e-05	4.53978694383e-05	4.53978694383e-05	4.53978713369e-05	4.53978694414e-05	4.53978713552e-05	0.999954414125	4.53978694414e-05	4.53978732331e-05	4.54391412086e-05	4.53978694413e-05	0.999954475031	0	0	0	0	0.5	0	0	0	0	1.99981833407	Tfh
0.55	4.53978705006e-05	4.53978705006e-05	4.53978705006e-05	4.53978724167e-05	4.53978705008e-05	4.53978724552e-05	0.999954437429	4.53978705008e-05	4.53978743332e-05	4.54391422282e-05	4.53978705007e-05	0.999954532692	0	0	0	0	0.55	0	0	0	0	1.99981841502	Tfh
0.6	4.53978677794e-05	4.53978677793e-05	4.53978677794e-05	4.53978697277e-05	4.53978677754e-05	4.53978698032e-05	0.999954374665	4.53978677754e-05	4.53978716808e-05	4.54391394242e-05	4.53978677753e-05	0.999954398242	0	0	0	0	0.6	0	0	0	0	1.99981821783	Tfh
0.65	4.53978704631e-05	4.53978704631e-05	4.53978704631e-05	4.53978723797e-05	4.53978704629e-05	4.5397872419e-05	0.999954434742	4.53978704629e-05	4.53978742971e-05	4.54391421867e-05	4.53978704628e-05	0.999954527248	0	0	0	0	0.65	0	0	0	0	1.99981840689	Tfh
0.7	4.5397867682e-05	4.5397867682e-05	4.5397867682e-05	4.53978695775e-05	4.53978676762e-05	4.53978695966e-05	0.999954372823	4.53978676762e-05	4.53978714793e-05	4.54391394256e-05	4.53978676761e-05	0.999954388188	0	0	0	0	0.7	0	0	0	0	1.99981820594	Tfh
0.75	4.53978691061e-05	4.53978691061e-05	4.53978691061e-05	4.53978710084e-05	4.53978691083e-05	4.5397871031e-05	0.999954404515	4.53978691083e-05	4.5397872909e-05	4.5439140864e-05	4.53978691082e-05	0.999954454648	0	0	0	0	0.75	0	0	0	0	1.99981830408	Tfh
0.8	4.53978660831e-05	4.53978660831e-05	4.53978660831e-05	4.53978680382e-05	4.53978660762e-05	4.53978681226e-05	0.999954337644	4.53978660762e-05	4.53978700008e-05	4.5439137701e-05	4.53978660761e-05	0.999954324444	0	0	0	0	0.8	0	0	0	0	1.99981810703	Tfh
0.85	4.53978684985e-05	4.53978684985e-05	4.53978684985e-05	4.53978704429e-05	4.53978684959e-05	4.53978705133e-05	0.999954391001	4.53978684959e-05	4.53978723904e-05	4.54391401554e-05	4.53978684958e-05	0.999954432631	0	0	0	0	0.85	0	0	0	0	1.99981826855	Tfh
0.9	4.53978674299e-05	4.53978674299e-05	4.53978674299e-05	4.53978693706e-05	4.53978674148e-05	4.53978694441e-05	0.999954367167	4.53978674148e-05	4.53978713271e-05	4.54391390515e-05	4.53978674148e-05	0.999954373454	0	0	0	0	0.9	0	0	0	0	1.99981818555	Tfh
0.95	4.53978683552e-05	4.53978683551e-05	4.53978683552e-05	4.53978703002e-05	4.53978683523e-05	4.53978703717e-05	0.999954387839	4.53978683523e-05	4.53978722488e-05	4.54391400095e-05	4.53978683522e-05	0.999954426	0	0	0	0	0.95	0	0	0	0	1.99981825876	Tfh
1.0	4.53978683515e-05	4.53978683515e-05	4.53978683515e-05	4.53978702966e-05	4.53978683486e-05	4.53978703681e-05	0.99995438776	4.53978683486e-05	4.53978722451e-05	4.54391400058e-05	4.53978683486e-05	0.999954425832	0	0	0	0	1.0	0	0	0	0	1.99981825851	Tfh
