# Supplementary material for: Role of Cytokine Combinations on CD4+ T Cell Differentiation, Partial Polarization, and Plasticity: Continuous Network Modeling Approach
Source: Front Physiol. 2018 Aug 2;9:877. doi: 10.3389/fphys.2018.00877 (PMC6089340; doi:10.3389/fphys.2018.00877)
Supplement: DATA SHEET S7 — Code and simulations of the CD4+ T cell regulatory network. [file Data_Sheet_7.ZIP › Th0-1node/csv-clean/Th0_TGFBe.csv]

	TBET	IFNG	GATA3	IL2	IL4	RORGT	IL21	FOXP3	TGFB	IL10	IL9	BCL6	IL12e	IFNGe	IL2e	IL4e	IL6e	IL21e	TGFBe	IL10e	IL27e	Sum	Label
0.0	4.54862427017e-05	4.54862314555e-05	4.54861658228e-05	4.54448625015e-05	4.54035967416e-05	4.54035948836e-05	4.55275781175e-05	4.54035967368e-05	4.54861788888e-05	4.54036004794e-05	4.54035949283e-05	4.54862840787e-05	0	0	0	0	0	0	0.0	0	0	0.0	Th0
0.05	4.54864099537e-05	4.54863922274e-05	4.54863263959e-05	4.54450322638e-05	4.54037690981e-05	4.54037704321e-05	4.55277426703e-05	4.54037722921e-05	0.000123807832954	4.54037760315e-05	4.54037704182e-05	4.54864448183e-05	0	0	0	0	0	0	0.05	0	0	7.83235122196e-05	Th0
0.1	4.54827658821e-05	4.54827304777e-05	4.54826646295e-05	4.54413862713e-05	4.54001212061e-05	4.5400131436e-05	4.55241005018e-05	4.54001332743e-05	0.000337686206809	4.54001370353e-05	4.54001313967e-05	4.54827830382e-05	0	0	0	0	0	0	0.1	0	0	0.000292238291219	Th0
0.15	4.54787654035e-05	4.5478681349e-05	4.54786157177e-05	4.54374061961e-05	4.53961613833e-05	4.53961958695e-05	4.55200797881e-05	4.53961976766e-05	0.000926167726308	4.53962013925e-05	4.53961957583e-05	4.54787338479e-05	0	0	0	0	0	0	0.15	0	0	0.000880763661484	Th0
0.2	4.54765135327e-05	4.54762919811e-05	4.54762262473e-05	4.54350604198e-05	4.53937219785e-05	4.5393825147e-05	4.55179219427e-05	4.53938268278e-05	0.00257832041011	4.53938305144e-05	4.53938248596e-05	4.54763445586e-05	0	0	0	0	0	0	0.2	0	0	0.00253294219166	Th0
0.25	4.54814274957e-05	4.54808008614e-05	4.54807355953e-05	4.54400517167e-05	4.53987899205e-05	4.53990954915e-05	4.55227591603e-05	4.5399096802e-05	0.00748737673593	4.53991002903e-05	4.53990946637e-05	4.54808530573e-05	0	0	0	0	0	0	0.25	0	0	0.00744194410043	Th0
0.3	4.54805330667e-05	4.54784139035e-05	4.54783497589e-05	4.54391577122e-05	4.53978950576e-05	4.53989463546e-05	4.55218662753e-05	4.53989463106e-05	0.0255321247773	4.53989491791e-05	4.53989435293e-05	4.54784651827e-05	0	0	0	0	0	0	0.3	0	0	0.0254867034805	Th0
0.35	4.54804366312e-05	4.53978724899e-05	4.53978724869e-05	4.54391347911e-05	4.53978723684e-05	4.54392079697e-05	4.55218061764e-05	4.54391347325e-05	0.999954486366	4.54391403677e-05	4.54390972425e-05	4.53978724924e-05	0	0	0	0	0	0	0.35	0	0	0.999909430475	Th3
0.4	4.54804354445e-05	4.5397871272e-05	4.5397871269e-05	4.5439133617e-05	4.53978712067e-05	4.54392068237e-05	4.55218049773e-05	4.54391335866e-05	0.999954483806	4.54391392219e-05	4.54390960966e-05	4.53978712745e-05	0	0	0	0	0	0	0.4	0	0	0.999909427918	Th3
0.45	4.54804393465e-05	4.53978751705e-05	4.53978751675e-05	4.54391375203e-05	4.53978751117e-05	4.54392107301e-05	4.55218088777e-05	4.54391374932e-05	0.99995463773	4.54391431284e-05	4.54391000033e-05	4.53978751729e-05	0	0	0	0	0	0	0.45	0	0	0.999909581831	Th3
0.5	4.54804319006e-05	4.53978679833e-05	4.53978679802e-05	4.54391301399e-05	4.53978677973e-05	4.54392032848e-05	4.55218013644e-05	4.5439130049e-05	0.999954449914	4.54391356838e-05	4.54390925597e-05	4.53978679858e-05	0	0	0	0	0	0	0.5	0	0	0.999909394036	Th3
0.55	4.54804404663e-05	4.53978758596e-05	4.53978758567e-05	4.54391385314e-05	4.53978760136e-05	4.54392118484e-05	4.55218101075e-05	4.54391386107e-05	0.999954653743	4.54391442461e-05	4.54391011204e-05	4.53978758619e-05	0	0	0	0	0	0	0.55	0	0	0.999909597841	Th3
0.6	4.54804343051e-05	4.53978702361e-05	4.5397870233e-05	4.54391325148e-05	4.53978701418e-05	4.54392057067e-05	4.55218038004e-05	4.54391324699e-05	0.999954516467	4.54391381052e-05	4.54390949801e-05	4.53978702385e-05	0	0	0	0	0	0	0.6	0	0	0.999909460582	Th3
0.65	4.54804343225e-05	4.53978702593e-05	4.53978702563e-05	4.5439132535e-05	4.53978701646e-05	4.54392057266e-05	4.5521803815e-05	4.54391324898e-05	0.99995452164	4.5439138125e-05	4.54390949999e-05	4.53978702617e-05	0	0	0	0	0	0	0.65	0	0	0.999909465755	Th3
0.7	4.54804347602e-05	4.53978708321e-05	4.5397870829e-05	4.54391329991e-05	4.53978706561e-05	4.5439206149e-05	4.55218042244e-05	4.54391329133e-05	0.999954538456	4.54391385481e-05	4.5439095424e-05	4.53978708346e-05	0	0	0	0	0	0	0.7	0	0	0.99990948257	Th3
0.75	4.54804356258e-05	4.53978717927e-05	4.53978717896e-05	4.54391338956e-05	4.53978715831e-05	4.54392070291e-05	4.552180506e-05	4.54391337931e-05	0.99995456179	4.5439139428e-05	4.54390963035e-05	4.53978717951e-05	0	0	0	0	0	0	0.75	0	0	0.999909505901	Th3
0.8	4.54804388834e-05	4.5397874485e-05	4.5397874482e-05	4.54391370039e-05	4.53978745417e-05	4.54392102719e-05	4.55218084684e-05	4.54391370346e-05	0.999954632029	4.54391426699e-05	4.54390995444e-05	4.53978744873e-05	0	0	0	0	0	0	0.8	0	0	0.999909576131	Th3
0.85	4.54804436685e-05	4.53978796069e-05	4.53978796038e-05	4.54391418669e-05	4.53978794831e-05	4.54392150434e-05	4.55218131739e-05	4.54391418072e-05	0.999954744808	4.54391474423e-05	4.54391043177e-05	4.53978796094e-05	0	0	0	0	0	0	0.85	0	0	0.999909688895	Th3
0.9	4.54804330626e-05	4.53978692817e-05	4.53978692785e-05	4.54391313478e-05	4.53978690508e-05	4.54392044705e-05	4.55218024811e-05	4.54391312347e-05	0.999954518792	4.54391368697e-05	4.54390937453e-05	4.53978692842e-05	0	0	0	0	0	0	0.9	0	0	0.99990946291	Th3
0.95	4.54804322506e-05	4.53978684912e-05	4.5397868488e-05	4.54391305424e-05	4.53978682517e-05	4.54392036607e-05	4.55218016627e-05	4.54391304248e-05	0.999954505471	4.54391360598e-05	4.54390929355e-05	4.53978684937e-05	0	0	0	0	0	0	0.95	0	0	0.999909449591	Th3
1.0	4.5480432175e-05	4.53978684171e-05	4.53978684139e-05	4.54391304672e-05	4.53978681772e-05	4.54392035854e-05	4.55218015863e-05	4.54391303495e-05	0.999954508106	4.54391359845e-05	4.54390928602e-05	4.53978684196e-05	0	0	0	0	0	0	1.0	0	0	0.999909452226	Th3
