# Supplementary material for: Role of Cytokine Combinations on CD4+ T Cell Differentiation, Partial Polarization, and Plasticity: Continuous Network Modeling Approach
Source: Front Physiol. 2018 Aug 2;9:877. doi: 10.3389/fphys.2018.00877 (PMC6089340; doi:10.3389/fphys.2018.00877)
Supplement: DATA SHEET S7 — Code and simulations of the CD4+ T cell regulatory network. [file Data_Sheet_7.ZIP › Th0-1node/csv/Th0_IFNGe.csv]

	TBET	IFNG	GATA3	IL2	IL4	RORGT	IL21	FOXP3	TGFB	IL10	IL9	BCL6	IL12e	IFNGe	IL2e	IL4e	IL6e	IL21e	TGFBe	IL10e	IL27e
0	4.54862427016581e-05	4.54862314554762e-05	4.54861658227905e-05	4.54448625014728e-05	4.54035967416481e-05	4.54035948836467e-05	4.55275781175065e-05	4.54035967367754e-05	4.54861788888377e-05	4.54036004793622e-05	4.54035949282854e-05	4.54862840787213e-05	0	0	0	0	0	0	0	0	0
0.05	4.55577202660978e-05	0.00012377989665497	4.54863269134949e-05	4.5445029551811e-05	4.54037695935529e-05	4.54037676789993e-05	4.55277984466307e-05	4.54037695361789e-05	4.54863466123609e-05	4.54037766057558e-05	4.54037677108116e-05	4.55577001356523e-05	0	0.05	0	0	0	0	0	0	0
0.1	4.57493776778382e-05	0.000337533297619168	4.54826726737021e-05	4.54413822912189e-05	4.54001293336821e-05	4.54001274778456e-05	4.55243147853009e-05	4.5400129323348e-05	4.54827100831371e-05	4.54001451091946e-05	4.54001274547366e-05	4.5749187881587e-05	0	0.1	0	0	0	0	0	0	0
0.15	4.62865485574055e-05	0.000925535057604225	4.54786100031328e-05	4.54373642753462e-05	4.53961558300411e-05	4.53961539656905e-05	4.55206984942051e-05	4.53961558370285e-05	4.54786960272936e-05	4.53961958311709e-05	4.53961539645088e-05	4.62858821512347e-05	0	0.15	0	0	0	0	0	0	0
0.2	4.78426454269018e-05	0.00257587749613644	4.54750551448063e-05	4.5433779228898e-05	4.53925404110653e-05	4.5392538546261e-05	4.55185884619853e-05	4.53925404127398e-05	4.54752789320544e-05	4.53926488810015e-05	4.53925385365257e-05	4.78405437997796e-05	0	0.2	0	0	0	0	0	0	0
0.25	5.27746399855022e-05	0.00747823167613086	4.54807368916032e-05	4.54397464153788e-05	4.53987917032298e-05	4.53987898596625e-05	4.55284161055068e-05	4.53987917282197e-05	4.54813659308895e-05	4.53991017242987e-05	4.53987898402187e-05	5.27674234814184e-05	0	0.25	0	0	0	0	0	0	0
0.3	7.56780964497906e-05	0.0254848745978322	4.54783490235222e-05	4.54381067194458e-05	4.53978951814142e-05	4.53978934069569e-05	4.55454798352151e-05	4.5397895275354e-05	4.54804712794749e-05	4.53989474522407e-05	4.53978933534608e-05	7.56354361330937e-05	0	0.3	0	0	0	0	0	0	0
0.35	0.999954432995467	0.999954339154332	4.53978687035009e-05	4.53978706306145e-05	4.53978686998243e-05	4.53978686999004e-05	4.53978883456636e-05	4.53978724450026e-05	4.5480447983903e-05	4.54391404433666e-05	4.53978686999233e-05	4.54384136513373e-05	0	0.35	0	0	0	0	0	0	0
0.4	0.999954362300311	0.999954307869447	4.5397868052288e-05	4.53978699968702e-05	4.5397868046809e-05	4.5397868046893e-05	4.53978875290753e-05	4.53978717919846e-05	4.54804472772303e-05	4.54391397441733e-05	4.5397868046892e-05	4.54572794450156e-05	0	0.4	0	0	0	0	0	0	0
0.45	0.999954475046647	0.999954368760531	4.53978692861356e-05	4.53978711578507e-05	4.53978692893368e-05	4.53978692894221e-05	4.53978605820173e-05	4.53978730345194e-05	4.54804485970126e-05	4.54391411073333e-05	4.53978692894223e-05	4.54235943623929e-05	0	0.45	0	0	0	0	0	0	0
0.5	0.999954540477883	0.9999544044029	4.5397870675381e-05	4.53978725615749e-05	4.53978706786819e-05	4.53978706787786e-05	4.53978615866832e-05	4.53978744238497e-05	4.54804499697248e-05	4.54391424739246e-05	4.53978706787734e-05	4.54023090982675e-05	0	0.5	0	0	0	0	0	0	0
0.55	0.999954538842718	0.999954407551063	4.53978707988653e-05	4.5397872684953e-05	4.53978708018527e-05	4.53978708019336e-05	4.53978620844664e-05	4.53978745470308e-05	4.54804500924388e-05	4.54391425965977e-05	4.53978708019352e-05	4.54026830573069e-05	0	0.55	0	0	0	0	0	0	0
0.6	0.999954424939601	0.999954355892398	4.53978684748291e-05	4.53978704149923e-05	4.53978684722592e-05	4.53978684723383e-05	4.53978819455081e-05	4.53978722174028e-05	4.54804476374322e-05	4.54391401444519e-05	4.53978684723582e-05	4.54462190772739e-05	0	0.6	0	0	0	0	0	0	0
0.65	0.999954508872442	0.999954401703549	4.53978702448225e-05	4.53978721136924e-05	4.5397870248506e-05	4.53978702485855e-05	4.53978574218597e-05	4.53978739936914e-05	4.54804495722914e-05	4.54391420778942e-05	4.53978702485893e-05	4.54112027728207e-05	0	0.65	0	0	0	0	0	0	0
0.7	0.999954397884416	0.999954351500161	4.53978678585095e-05	4.53978697664706e-05	4.53978678582089e-05	4.53978678582976e-05	4.53978714414158e-05	4.53978716033833e-05	4.54804470877984e-05	4.54391395971779e-05	4.53978678582944e-05	4.54495365064441e-05	0	0.7	0	0	0	0	0	0	0
0.75	0.999954371335112	0.999954343229426	4.53978672913075e-05	4.5397869199837e-05	4.53978672905017e-05	4.53978672905901e-05	4.53978716901898e-05	4.53978710356761e-05	4.548044651562e-05	4.54391390261479e-05	4.53978672905875e-05	4.54591600717659e-05	0	0.75	0	0	0	0	0	0	0
0.8	0.999954440289149	0.999954380469657	4.53978687727091e-05	4.53978706695783e-05	4.53978687739948e-05	4.53978687740832e-05	4.53978647573872e-05	4.53978725191683e-05	4.54804480312589e-05	4.54391405395449e-05	4.53978687740812e-05	4.54341737645076e-05	0	0.8	0	0	0	0	0	0	0
0.85	0.999954503267967	0.999954415140489	4.53978701255069e-05	4.53978719980587e-05	4.53978701295045e-05	4.53978701295909e-05	4.53978544047728e-05	4.5397873874683e-05	4.54804494455353e-05	4.54391419515896e-05	4.53978701295908e-05	4.54116489042213e-05	0	0.85	0	0	0	0	0	0	0
0.9	0.999954503487762	0.999954419195083	4.53978701306794e-05	4.53978720032648e-05	4.53978701346692e-05	4.53978701347501e-05	4.53978543162109e-05	4.5397873879854e-05	4.54804494502937e-05	4.54391419565215e-05	4.53978701347528e-05	4.54115377627367e-05	0	0.9	0	0	0	0	0	0	0
0.95	0.999954503645527	0.999954423572238	4.53978701342967e-05	4.53978720068056e-05	4.539787013829e-05	4.53978701383777e-05	4.53978543430249e-05	4.53978738834756e-05	4.54804494537905e-05	4.54391419601545e-05	4.53978701383726e-05	4.5411451254125e-05	0	0.95	0	0	0	0	0	0	0
1	0.999954503724355	0.999954427721297	4.53978701363017e-05	4.5397872008678e-05	4.53978701402932e-05	4.53978701403797e-05	4.53978543374531e-05	4.53978738854773e-05	4.5480449455743e-05	4.5439141962264e-05	4.53978701403752e-05	4.54113999150135e-05	0	1	0	0	0	0	0	0	0
