# Supplementary material for: Role of Cytokine Combinations on CD4+ T Cell Differentiation, Partial Polarization, and Plasticity: Continuous Network Modeling Approach
Source: Front Physiol. 2018 Aug 2;9:877. doi: 10.3389/fphys.2018.00877 (PMC6089340; doi:10.3389/fphys.2018.00877)
Supplement: DATA SHEET S7 — Code and simulations of the CD4+ T cell regulatory network. [file Data_Sheet_7.ZIP › Th0-1node/csv/Th0_IL10e.csv]

	TBET	IFNG	GATA3	IL2	IL4	RORGT	IL21	FOXP3	TGFB	IL10	IL9	BCL6	IL12e	IFNGe	IL2e	IL4e	IL6e	IL21e	TGFBe	IL10e	IL27e
0	4.54862427016581e-05	4.54862314554762e-05	4.54861658227905e-05	4.54448625014728e-05	4.54035967416481e-05	4.54035948836467e-05	4.55275781175065e-05	4.54035967367754e-05	4.54861788888377e-05	4.54036004793622e-05	4.54035949282854e-05	4.54862840787213e-05	0	0	0	0	0	0	0	0	0
0.05	4.5486402265475e-05	4.54863844096481e-05	4.54863252463357e-05	4.5445021273791e-05	4.54037613587871e-05	4.54037594786626e-05	4.552772527378e-05	4.54037613967602e-05	4.54863383364003e-05	0.000123410635108071	4.54037594743277e-05	4.54864434914851e-05	0	0	0	0	0	0	0	0.05	0
0.1	4.54830233106998e-05	4.54829880427379e-05	4.54829462549279e-05	4.54416323912136e-05	4.54003799899978e-05	4.54003780999457e-05	4.55243212711909e-05	4.54003799632474e-05	4.54829594470669e-05	0.000335369021767708	4.54003780952788e-05	4.54830646412314e-05	0	0	0	0	0	0	0	0.1	0
0.15	4.54786168228566e-05	4.54785340346816e-05	4.54785399342644e-05	4.54372231188499e-05	4.53960152888448e-05	4.53960134156578e-05	4.55198225464499e-05	4.5396015283244e-05	4.54785530941304e-05	0.000911016487572311	4.53960134075485e-05	4.54786580204598e-05	0	0	0	0	0	0	0	0.15	0
0.2	4.54793636979263e-05	4.54791519265853e-05	4.54792869096412e-05	4.54379207712905e-05	4.53967924486103e-05	4.53967905726464e-05	4.55203606593448e-05	4.53967924522421e-05	4.54793000385024e-05	0.00247258206426314	4.53967905814657e-05	4.54794047023133e-05	0	0	0	0	0	0	0	0.2	0
0.25	4.54792170261494e-05	4.54786562968493e-05	4.54791405932679e-05	4.54375806310186e-05	4.53966071917086e-05	4.53966053219976e-05	4.55197095275104e-05	4.53966071900405e-05	4.54791537564139e-05	0.00669278575223012	4.53966053293552e-05	4.54792575435338e-05	0	0	0	0	0	0	0	0.25	0
0.3	4.54800949355816e-05	4.54786000193001e-05	4.54800192401549e-05	4.54379821944976e-05	4.53974651350942e-05	4.53974632643158e-05	4.55191951833533e-05	4.53974651330972e-05	4.54800324101473e-05	0.0179868577191576	4.53974632929659e-05	4.5480134233566e-05	0	0	0	0	0	0	0	0.3	0
0.35	4.54805324626284e-05	4.54766029619808e-05	4.54804589160545e-05	4.54372056054254e-05	4.53979050020248e-05	4.53979031315451e-05	4.55159772669957e-05	4.53979050003973e-05	4.54804720836887e-05	0.0474309746478298	4.53979032151397e-05	4.5480568465636e-05	0	0	0	0	0	0	0	0.35	0
0.4	4.54804900136467e-05	4.54706234561541e-05	4.54804218981395e-05	4.54341991130424e-05	4.53978618147179e-05	4.53978599435539e-05	4.5507024272175e-05	4.53978618125121e-05	4.54804350698177e-05	0.119230224663032	4.53978601618414e-05	4.54805179037004e-05	0	0	0	0	0	0	0	0.4	0
0.45	4.54804877192832e-05	4.54582380894673e-05	4.54804308821313e-05	4.54280193823111e-05	4.5397868770849e-05	4.53978668990615e-05	4.54884334699196e-05	4.53978687688042e-05	4.548044405259e-05	0.269047252784178	4.53978673989841e-05	4.54804987045411e-05	0	0	0	0	0	0	0	0.45	0
0.5	4.54804705405611e-05	4.5439126602683e-05	4.54804310994174e-05	4.54184766560226e-05	4.53978689009595e-05	4.5397867028328e-05	4.54597568532175e-05	4.53978688983256e-05	4.54804442688545e-05	0.500227372668091	4.53978679621311e-05	4.54804554609232e-05	0	0	0	0	0	0	0	0.5	0
0.55	4.5480444758112e-05	4.54200322369794e-05	4.54804226895477e-05	4.54089362727005e-05	4.53978606517308e-05	4.53978587783172e-05	4.54311161500848e-05	4.53978606487785e-05	4.54804358575701e-05	0.731293575920033	4.53978601454979e-05	4.54804036561875e-05	0	0	0	0	0	0	0	0.55	0
0.6	4.54804448530122e-05	4.54076918456554e-05	4.54804340277591e-05	4.54027776918373e-05	4.53978718845696e-05	4.53978700106978e-05	4.54126010346828e-05	4.53978718814186e-05	4.54804471949652e-05	0.880931498175943	4.53978716583794e-05	4.54803869103491e-05	0	0	0	0	0	0	0	0.6	0
0.65	4.54804370859106e-05	4.54017737563115e-05	4.5480431645321e-05	4.53998200440935e-05	4.53978695288272e-05	4.53978676545885e-05	4.54037264927924e-05	4.53978695255312e-05	4.54804448122547e-05	0.952628789666294	4.53978694366805e-05	4.54803710792286e-05	0	0	0	0	0	0	0	0.65	0
0.7	4.54804340136684e-05	4.53993472420414e-05	4.54804307808757e-05	4.53986073593136e-05	4.53978686735993e-05	4.53978667993241e-05	4.5400087896205e-05	4.53978686701906e-05	4.54804439476559e-05	0.982032613346973	4.53978686364792e-05	4.54803647007031e-05	0	0	0	0	0	0	0	0.7	0
0.75	4.5480432851888e-05	4.53984164227402e-05	4.5480430466284e-05	4.53981421689782e-05	4.53978683621321e-05	4.53978664878283e-05	4.53986921353902e-05	4.53978683587535e-05	4.54804436329238e-05	0.993313057780844	4.53978683462123e-05	4.54803622705368e-05	0	0	0	0	0	0	0	0.75	0
0.8	4.54804324199823e-05	4.53980685452395e-05	4.54804303507636e-05	4.53979683120577e-05	4.5397868247781e-05	4.53978663734794e-05	4.53981704967057e-05	4.53978682443873e-05	4.54804435175198e-05	0.997529072500377	4.53978682398607e-05	4.54803613646485e-05	0	0	0	0	0	0	0	0.8	0
0.85	4.54804322602031e-05	4.5397939802915e-05	4.54804303081378e-05	4.53979039709891e-05	4.53978682055625e-05	4.53978663313432e-05	4.53979774493635e-05	4.53978682022168e-05	4.54804434747599e-05	0.99908935106953	4.53978682004286e-05	4.54803610293196e-05	0	0	0	0	0	0	0	0.85	0
0.9	4.548043220117e-05	4.53978923315394e-05	4.54804302923437e-05	4.53978802463452e-05	4.5397868190113e-05	4.53978663158134e-05	4.53979062667827e-05	4.53978681867055e-05	4.54804434591068e-05	0.999664677836107	4.53978681861358e-05	4.54803609056964e-05	0	0	0	0	0	0	0	0.9	0
0.95	4.54804321796068e-05	4.53978748508986e-05	4.54804302866965e-05	4.53978715101582e-05	4.53978681843338e-05	4.53978663100373e-05	4.5397880054708e-05	4.53978681809762e-05	4.54804434532348e-05	0.99987653387079	4.53978681806877e-05	4.54803608603666e-05	0	0	0	0	0	0	0	0.95	0
1	4.54804321716943e-05	4.53978684169934e-05	4.54804302844213e-05	4.53978682946591e-05	4.53978681822597e-05	4.53978663079416e-05	4.53978704072622e-05	4.53978681788597e-05	4.54804434512001e-05	0.99995450810584	4.53978681787708e-05	4.54803608434975e-05	0	0	0	0	0	0	0	1	0
