# Supplementary material for: Role of Cytokine Combinations on CD4+ T Cell Differentiation, Partial Polarization, and Plasticity: Continuous Network Modeling Approach
Source: Front Physiol. 2018 Aug 2;9:877. doi: 10.3389/fphys.2018.00877 (PMC6089340; doi:10.3389/fphys.2018.00877)
Supplement: DATA SHEET S7 — Code and simulations of the CD4+ T cell regulatory network. [file Data_Sheet_7.ZIP › Th0-1node/csv/Th0_IL12e.csv]

	TBET	IFNG	GATA3	IL2	IL4	RORGT	IL21	FOXP3	TGFB	IL10	IL9	BCL6	IL12e	IFNGe	IL2e	IL4e	IL6e	IL21e	TGFBe	IL10e	IL27e
0	4.54862427016581e-05	4.54862314554762e-05	4.54861658227905e-05	4.54448625014728e-05	4.54035967416481e-05	4.54035948836467e-05	4.55275781175065e-05	4.54035967367754e-05	4.54861788888377e-05	4.54036004793622e-05	4.54035949282854e-05	4.54862840787213e-05	0	0	0	0	0	0	0	0	0
0.05	0.000123768675772712	4.55576882991853e-05	4.54863260969444e-05	4.54450319532836e-05	4.54037687766813e-05	4.54037668964531e-05	4.55277425852692e-05	4.54037687554038e-05	4.54863458235256e-05	4.54037725785739e-05	4.54037668915729e-05	4.54865093282881e-05	0.05	0	0	0	0	0	0	0	0
0.1	0.000337472153382481	4.57492856435333e-05	4.5482684608191e-05	4.54414063405619e-05	4.54001413491258e-05	4.54001394745514e-05	4.55241206756342e-05	4.54001413484413e-05	4.54827220572816e-05	4.54001451005976e-05	4.54001394707654e-05	4.54830453049554e-05	0.1	0	0	0	0	0	0	0	0
0.15	0.000925283480022298	4.62861903084632e-05	4.54786069523624e-05	4.54373974308482e-05	4.53961527270833e-05	4.53961508603497e-05	4.55200714382985e-05	4.53961527341312e-05	4.54786928649292e-05	4.53961564975905e-05	4.53961508465156e-05	4.54794579172287e-05	0.15	0	0	0	0	0	0	0	0
0.2	0.00257494558983161	4.7841420407906e-05	4.54750573668631e-05	4.54338859844976e-05	4.53925422219396e-05	4.53925403460025e-05	4.55167600086449e-05	4.53925422280527e-05	4.54752808517125e-05	4.53925460912378e-05	4.53925403482622e-05	4.54773209038472e-05	0.2	0	0	0	0	0	0	0	0
0.25	0.00747491460766874	5.27701093309616e-05	4.54807382982704e-05	4.54400537384067e-05	4.53987922670509e-05	4.53987904109413e-05	4.55227661458224e-05	4.53987922938061e-05	4.54813664666122e-05	4.53987963461921e-05	4.53987904202705e-05	4.54874267643903e-05	0.25	0	0	0	0	0	0	0	0
0.3	0.0254740307782368	7.56575486530493e-05	4.54783524546343e-05	4.54391567872053e-05	4.53978952815338e-05	4.53978934584389e-05	4.55218862592151e-05	4.53978953754524e-05	4.54804713831448e-05	4.53979003702551e-05	4.53978935012303e-05	4.55052216803423e-05	0.3	0	0	0	0	0	0	0	0
0.35	0.999954473083579	0.99995438103983	4.53978687421516e-05	4.53978705909466e-05	4.53978687530113e-05	4.53978687530926e-05	4.53978741807275e-05	4.53978724981903e-05	4.54804480418573e-05	4.54391405923378e-05	4.53978687530897e-05	4.54384503951016e-05	0.35	0	0	0	0	0	0	0	0
0.4	0.999954376695439	0.999954196814267	4.53978676177622e-05	4.53978696640412e-05	4.5397867602025e-05	4.53978676021173e-05	4.53978741410889e-05	4.53978713471944e-05	4.54804468074533e-05	4.54391391745077e-05	4.53978676021172e-05	4.54418922395279e-05	0.4	0	0	0	0	0	0	0	0
0.45	0.999954397320181	0.999954235525236	4.5397867411028e-05	4.53978693667776e-05	4.53978674097772e-05	4.53978674098638e-05	4.53978733310816e-05	4.53978711549478e-05	4.54804466359609e-05	4.54391390978588e-05	4.53978674098653e-05	4.54401037347608e-05	0.45	0	0	0	0	0	0	0	0
0.5	0.999954415233104	0.99995427470999	4.53978678412843e-05	4.53978698315495e-05	4.53978678352768e-05	4.53978678353564e-05	4.53978740425047e-05	4.53978715804595e-05	4.54804470129014e-05	4.54391394599233e-05	4.53978678353766e-05	4.54409916174155e-05	0.5	0	0	0	0	0	0	0	0
0.55	0.999954453573792	0.999954344623197	4.53978694106671e-05	4.53978713482955e-05	4.53978694159833e-05	4.53978694160705e-05	4.53978752527251e-05	4.53978731611554e-05	4.54804486588896e-05	4.54391411372509e-05	4.53978694160756e-05	4.54395225373377e-05	0.55	0	0	0	0	0	0	0	0
0.6	0.999954473192001	0.999954384648129	4.5397870305154e-05	4.53978722838061e-05	4.53978703088923e-05	4.5397870308984e-05	4.53978762935155e-05	4.5397874054069e-05	4.54804495079093e-05	4.5439141965344e-05	4.53978703089909e-05	4.54403588013263e-05	0.6	0	0	0	0	0	0	0	0
0.65	0.999954424453949	0.999954286942517	4.53978681459055e-05	4.53978701767702e-05	4.53978681421886e-05	4.53978681422895e-05	4.53978744542411e-05	4.53978718873762e-05	4.54804472684988e-05	4.54391397025126e-05	4.53978681423009e-05	4.54412496370115e-05	0.65	0	0	0	0	0	0	0	0
0.7	0.99995436643951	0.999954184844937	4.5397865530303e-05	4.53978675649276e-05	4.53978655178534e-05	4.53978655179585e-05	4.53978718126375e-05	4.53978692630278e-05	4.54804446180307e-05	4.54391370528053e-05	4.53978655179265e-05	4.54417332258873e-05	0.7	0	0	0	0	0	0	0	0
0.75	0.999954457815794	0.999954353403941	4.53978696414234e-05	4.53978714812823e-05	4.53978696467376e-05	4.53978696468228e-05	4.53978753305489e-05	4.53978733919108e-05	4.54804489909615e-05	4.54391415170562e-05	4.53978696468088e-05	4.54387942597634e-05	0.75	0	0	0	0	0	0	0	0
0.8	0.999954444565198	0.999954333502564	4.53978690517613e-05	4.53978710268779e-05	4.53978690485192e-05	4.53978690485994e-05	4.53978751347681e-05	4.53978727937036e-05	4.54804482350368e-05	4.54391406955438e-05	4.53978690485953e-05	4.54407331709866e-05	0.8	0	0	0	0	0	0	0	0
0.85	0.999954373338931	0.999954193206864	4.53978658212718e-05	4.53978678597867e-05	4.5397865817143e-05	4.53978658172301e-05	4.5397872118051e-05	4.53978695622977e-05	4.54804449263714e-05	4.54391373606099e-05	4.5397865817245e-05	4.54413670645427e-05	0.85	0	0	0	0	0	0	0	0
0.9	0.999954380485984	0.999954206912212	4.53978661444359e-05	4.53978681781098e-05	4.53978661408536e-05	4.5397866140947e-05	4.53978724147358e-05	4.53978698860019e-05	4.54804452568896e-05	4.54391376931526e-05	4.53978661409554e-05	4.54412912590849e-05	0.9	0	0	0	0	0	0	0	0
0.95	0.999954381770345	0.999954209372452	4.5397866202338e-05	4.53978682351414e-05	4.53978661988565e-05	4.5397866198943e-05	4.53978724682987e-05	4.53978699440085e-05	4.54804453161056e-05	4.5439137752732e-05	4.53978661989417e-05	4.54412776006601e-05	0.95	0	0	0	0	0	0	0	0
1	0.999954381729769	0.999954209280401	4.53978662000653e-05	4.53978682329008e-05	4.53978661965799e-05	4.5397866196667e-05	4.53978724682792e-05	4.53978699417304e-05	4.54804453137751e-05	4.54391377503954e-05	4.53978661966658e-05	4.54412779761994e-05	1	0	0	0	0	0	0	0	0
