# Supplementary material for: Role of Cytokine Combinations on CD4+ T Cell Differentiation, Partial Polarization, and Plasticity: Continuous Network Modeling Approach
Source: Front Physiol. 2018 Aug 2;9:877. doi: 10.3389/fphys.2018.00877 (PMC6089340; doi:10.3389/fphys.2018.00877)
Supplement: DATA SHEET S7 — Code and simulations of the CD4+ T cell regulatory network. [file Data_Sheet_7.ZIP › Th0-1node/csv/Th0_IL27e.csv]

	TBET	IFNG	GATA3	IL2	IL4	RORGT	IL21	FOXP3	TGFB	IL10	IL9	BCL6	IL12e	IFNGe	IL2e	IL4e	IL6e	IL21e	TGFBe	IL10e	IL27e
0	4.54862427016581e-05	4.54862314554762e-05	4.54861658227905e-05	4.54448625014728e-05	4.54035967416481e-05	4.54035948836467e-05	4.55275781175065e-05	4.54035967367754e-05	4.54861788888377e-05	4.54036004793622e-05	4.54035949282854e-05	4.54862840787213e-05	0	0	0	0	0	0	0	0	0
0.05	4.54862427712163e-05	4.54862314079622e-05	4.5486165813665e-05	4.5444862512399e-05	4.54035967786823e-05	4.54035948995617e-05	4.55275781071443e-05	4.5403596751539e-05	4.54861789526718e-05	4.5405661406594e-05	4.54035948937757e-05	4.54862842010025e-05	0	0	0	0	0	0	0	0	0.05
0.1	4.54862427713699e-05	4.54862314738245e-05	4.54861656635602e-05	4.54448625322123e-05	4.54035967903149e-05	4.54035949142196e-05	4.55275781487014e-05	4.54035967924732e-05	4.54861789464449e-05	4.54077224201067e-05	4.54035949091946e-05	4.54862841288083e-05	0	0	0	0	0	0	0	0	0.1
0.15	4.5486242750972e-05	4.54862314865384e-05	4.54861656893993e-05	4.54448624498097e-05	4.5403596807618e-05	4.54035949297574e-05	4.55275781598464e-05	4.54035967848671e-05	4.54861789368776e-05	4.54097837889287e-05	4.54035949760565e-05	4.54862842314895e-05	0	0	0	0	0	0	0	0	0.15
0.2	4.54862428091144e-05	4.54862315035078e-05	4.54861657685457e-05	4.54448625646619e-05	4.54035968245095e-05	4.54035949882275e-05	4.55275781934129e-05	4.54035967977844e-05	4.54861789744775e-05	4.54118455581023e-05	4.54035949400216e-05	4.54862841626412e-05	0	0	0	0	0	0	0	0	0.2
0.25	4.5486242778266e-05	4.54862315226279e-05	4.54861658836721e-05	4.54448626003954e-05	4.54035968428544e-05	4.54035949617518e-05	4.55275782312223e-05	4.5403596891323e-05	4.54861789440742e-05	4.54139074859779e-05	4.54035950033429e-05	4.54862842620475e-05	0	0	0	0	0	0	0	0	0.25
0.3	4.54862428351886e-05	4.54862317404647e-05	4.54861659218705e-05	4.54448626139034e-05	4.54035969051358e-05	4.54035949770251e-05	4.55275781922634e-05	4.54035968579004e-05	4.54861789868624e-05	4.54159696331237e-05	4.54035950166435e-05	4.54862842536698e-05	0	0	0	0	0	0	0	0	0.3
0.35	4.54862428532458e-05	4.54862317642252e-05	4.54861657587531e-05	4.54448625118031e-05	4.5403596919775e-05	4.54035949931851e-05	4.55275782424685e-05	4.54035968930558e-05	4.54861790164133e-05	4.5418032116752e-05	4.54035949890439e-05	4.54862841740691e-05	0	0	0	0	0	0	0	0	0.35
0.4	4.54862428226991e-05	4.54862315689661e-05	4.5486165767863e-05	4.54448626274329e-05	4.5403596932374e-05	4.54035950068425e-05	4.55275781075381e-05	4.54035968863879e-05	4.54861789917163e-05	4.54200950202888e-05	4.54035950504104e-05	4.54862842126345e-05	0	0	0	0	0	0	0	0	0.4
0.45	4.54862428948286e-05	4.5486231582193e-05	4.54861657716162e-05	4.54448626381744e-05	4.54035969032946e-05	4.54035950206847e-05	4.55275782498468e-05	4.54035968766465e-05	4.54861790296324e-05	4.54221579969717e-05	4.54035950656432e-05	4.54862843214751e-05	0	0	0	0	0	0	0	0	0.45
0.5	4.54862428898565e-05	4.54862316014394e-05	4.54861658321152e-05	4.54448625668076e-05	4.54035969178827e-05	4.54035950829269e-05	4.5527578435991e-05	4.54035969197817e-05	4.54861790406284e-05	4.54242213442491e-05	4.54035950364626e-05	4.54862842195566e-05	0	0	0	0	0	0	0	0	0.5
0.55	4.54862427702047e-05	4.5486231601822e-05	4.54861658243182e-05	4.5444862675655e-05	4.54035969109702e-05	4.54035950540396e-05	4.55275781161273e-05	4.54035969085971e-05	4.54861790640564e-05	4.54262849747564e-05	4.54035950490149e-05	4.5486284353917e-05	0	0	0	0	0	0	0	0	0.55
0.6	4.54862430266737e-05	4.54862316372201e-05	4.54861659153216e-05	4.54448625931619e-05	4.54035970018847e-05	4.54035950700062e-05	4.55275784620532e-05	4.54035969213344e-05	4.54861791182045e-05	4.54283489747186e-05	4.54035950637898e-05	4.54862843007417e-05	0	0	0	0	0	0	0	0	0.6
0.65	4.54862428070332e-05	4.54862316586271e-05	4.548616584746e-05	4.544486260169e-05	4.54035969409386e-05	4.5403595084495e-05	4.55275783379961e-05	4.54035970043624e-05	4.54861790883719e-05	4.54304130484445e-05	4.54035950825058e-05	4.54862842833246e-05	0	0	0	0	0	0	0	0	0.65
0.7	4.54862430659688e-05	4.54862316139406e-05	4.54861658927495e-05	4.54448626249711e-05	4.54035970272552e-05	4.54035950992519e-05	4.55275783516538e-05	4.5403597026864e-05	4.54861791021733e-05	4.54324775431329e-05	4.54035951416089e-05	4.54862843052531e-05	0	0	0	0	0	0	0	0	0.7
0.75	4.54862429338898e-05	4.54862316311445e-05	4.54861660570151e-05	4.54448627291845e-05	4.54035969727826e-05	4.54035951147341e-05	4.55275783232792e-05	4.54035969955511e-05	4.54861791239658e-05	4.54345422915639e-05	4.54035951543173e-05	4.54862844416367e-05	0	0	0	0	0	0	0	0	0.75
0.8	4.54862429958e-05	4.54862316952887e-05	4.54861659050399e-05	4.54448627416174e-05	4.54035970577156e-05	4.54035951741705e-05	4.55275783483318e-05	4.54035969867725e-05	4.54861791355498e-05	4.54366074348836e-05	4.54035951245731e-05	4.54862844120469e-05	0	0	0	0	0	0	0	0	0.8
0.85	4.54862430110711e-05	4.54862316602459e-05	4.54861658985881e-05	4.54448627860716e-05	4.54035970292762e-05	4.54035951472556e-05	4.55275782360515e-05	4.54035969999904e-05	4.54861791294758e-05	4.54386726395942e-05	4.54035951424469e-05	4.54862843269965e-05	0	0	0	0	0	0	0	0	0.85
0.9	4.54862430381367e-05	4.54862317115526e-05	4.54861659536633e-05	4.54448626866113e-05	4.54035970167148e-05	4.54035952106047e-05	4.5527578427778e-05	4.54035970916038e-05	4.54861791449599e-05	4.54407383529997e-05	4.54035952044451e-05	4.54862843468601e-05	0	0	0	0	0	0	0	0	0.9
0.95	4.54862430736266e-05	4.54862319017784e-05	4.54861660970741e-05	4.54448627921078e-05	4.54035970554899e-05	4.54035951770286e-05	4.55275783875591e-05	4.54035970552136e-05	4.54861791885996e-05	4.54428041313892e-05	4.54035951720036e-05	4.54862844595434e-05	0	0	0	0	0	0	0	0	0.95
1	4.54862430637081e-05	4.54862316929493e-05	4.54861661337582e-05	4.54448627260401e-05	4.54035970715882e-05	4.54035951912572e-05	4.55275784120112e-05	4.54035971194193e-05	4.54861792512066e-05	4.54448702866276e-05	4.5403595186232e-05	4.54862844001925e-05	0	0	0	0	0	0	0	0	1
