# Supplementary material for: Role of Cytokine Combinations on CD4+ T Cell Differentiation, Partial Polarization, and Plasticity: Continuous Network Modeling Approach
Source: Front Physiol. 2018 Aug 2;9:877. doi: 10.3389/fphys.2018.00877 (PMC6089340; doi:10.3389/fphys.2018.00877)
Supplement: DATA SHEET S7 — Code and simulations of the CD4+ T cell regulatory network. [file Data_Sheet_7.ZIP › Th0-1node/csv/Th0_IL2e.csv]

	TBET	IFNG	GATA3	IL2	IL4	RORGT	IL21	FOXP3	TGFB	IL10	IL9	BCL6	IL12e	IFNGe	IL2e	IL4e	IL6e	IL21e	TGFBe	IL10e	IL27e
0	4.54862427016581e-05	4.54862314554762e-05	4.54861658227905e-05	4.54448625014728e-05	4.54035967416481e-05	4.54035948836467e-05	4.55275781175065e-05	4.54035967367754e-05	4.54861788888377e-05	4.54036004793622e-05	4.54035949282854e-05	4.54862840787213e-05	0	0	0	0	0	0	0	0	0
0.05	4.54864077785402e-05	4.5486396363023e-05	4.54863338397557e-05	0.000123683926885331	4.54037700238329e-05	4.54037649216505e-05	4.55277307186108e-05	4.54037732684737e-05	4.54863438309765e-05	4.54037705271444e-05	4.54037649167698e-05	4.54864425635539e-05	0	0	0.05	0	0	0	0	0	0
0.1	4.54828077925675e-05	4.54827964857473e-05	4.54827427437934e-05	0.000337316351925736	4.54001753607963e-05	4.54001614096856e-05	4.55241060339039e-05	4.54001873621365e-05	4.54827438882789e-05	4.5400167021306e-05	4.54001614039759e-05	4.54828248848683e-05	0	0	0.1	0	0	0	0	0	0
0.15	4.54787548768381e-05	4.54787436391415e-05	4.54787142688246e-05	0.000925057107221153	4.53961872477536e-05	4.53961490811686e-05	4.55199598541346e-05	4.53962234653452e-05	4.54786911309237e-05	4.53961546915371e-05	4.53961490825897e-05	4.54787232960635e-05	0	0	0.15	0	0	0	0	0	0
0.2	4.54755620329604e-05	4.54755506935889e-05	4.54755898500096e-05	0.00257485397288378	4.53928661445265e-05	4.53927594178556e-05	4.5516659096591e-05	4.53929708013056e-05	4.54754982254945e-05	4.53927650544072e-05	4.53927594155861e-05	4.5475392980103e-05	0	0	0.2	0	0	0	0	0	0
0.25	4.54814302435772e-05	4.54814189694689e-05	4.54816604234554e-05	0.00747590380662924	4.53990988909794e-05	4.53987903285627e-05	4.55218379493377e-05	4.53994050414231e-05	4.54813669433194e-05	4.5398795948074e-05	4.53987903375473e-05	4.54808559152431e-05	0	0	0.25	0	0	0	0	0	0
0.3	4.5480535224034e-05	4.54805239524206e-05	4.54815097887105e-05	0.0254754802862575	4.53989451882234e-05	4.53978934195487e-05	4.55187058235456e-05	4.53999932505212e-05	4.5480473205038e-05	4.53978990399029e-05	4.53978934623931e-05	4.54784691730206e-05	0	0	0.3	0	0	0	0	0	0
0.35	4.54805118356333e-05	4.5480500563594e-05	4.55218418741307e-05	0.999954362473087	4.543920987384e-05	4.53978705000958e-05	4.53978744339304e-05	4.5480511735112e-05	4.548052313618e-05	4.53978761219957e-05	4.53978723743566e-05	4.53978725018435e-05	0	0	0.35	0	0	0	0	0	0
0.4	4.54805106046634e-05	4.54804993326349e-05	4.55218406593339e-05	0.999954357291241	4.54392086837914e-05	4.53978692941494e-05	4.53978731431443e-05	4.54805105610542e-05	4.54805219054067e-05	4.53978749160337e-05	4.53978711683916e-05	4.53978712392875e-05	0	0	0.4	0	0	0	0	0	0
0.45	4.54805145603969e-05	4.54805032884697e-05	4.55218446165122e-05	0.999954514026485	4.54392126441038e-05	4.53978732530363e-05	4.53978770925827e-05	4.54805145229946e-05	4.54805258610701e-05	4.53978788748812e-05	4.53978751272341e-05	4.53978751918749e-05	0	0	0.45	0	0	0	0	0	0
0.5	4.54805072996144e-05	4.54804960275792e-05	4.55218372298233e-05	0.999954330795911	4.54392053852092e-05	4.5397866120069e-05	4.53978701423151e-05	4.54805071390872e-05	4.54805185993397e-05	4.53978717419455e-05	4.53978679943084e-05	4.53978681808331e-05	0	0	0.5	0	0	0	0	0	0
0.55	4.54805156411502e-05	4.54805043690105e-05	4.55218459140242e-05	0.999954529046138	4.5439213722578e-05	4.53978741148803e-05	4.53978776352716e-05	4.54805158175579e-05	4.54805269422589e-05	4.53978797368001e-05	4.53978759891369e-05	4.53978758407763e-05	0	0	0.55	0	0	0	0	0	0
0.6	4.54805095432358e-05	4.54804982712241e-05	4.55218395460007e-05	0.999954393239145	4.54392076448666e-05	4.53978683072268e-05	4.53978721999283e-05	4.54805094704453e-05	4.54805208439063e-05	4.53978739291557e-05	4.53978701815185e-05	4.53978702815282e-05	0	0	0.6	0	0	0	0	0	0
0.65	4.54805095362127e-05	4.54804982642355e-05	4.55218395359061e-05	0.999954397879407	4.54392076403695e-05	4.53978683058105e-05	4.5397872199195e-05	4.54805094628256e-05	4.54805208368984e-05	4.53978739276465e-05	4.53978701800641e-05	4.53978702806023e-05	0	0	0.65	0	0	0	0	0	0
0.7	4.54805099604924e-05	4.5480498688508e-05	4.55218398906614e-05	0.99995441445907	4.54392080508303e-05	4.53978687859054e-05	4.53978728013211e-05	4.54805098045848e-05	4.54805212602841e-05	4.53978744077657e-05	4.53978706601302e-05	4.53978708421075e-05	0	0	0.7	0	0	0	0	0	0
0.75	4.54805108304686e-05	4.54804995583815e-05	4.55218407141559e-05	0.999954437886433	4.54392089348331e-05	4.53978697165556e-05	4.53978737821734e-05	4.54805106416849e-05	4.54805221307843e-05	4.53978753384671e-05	4.53978715908388e-05	4.53978718062496e-05	0	0	0.75	0	0	0	0	0	0
0.8	4.54805140877193e-05	4.5480502815823e-05	4.5521844255623e-05	0.99995450809376	4.54392121757437e-05	4.53978726730041e-05	4.53978763395318e-05	4.54805141662098e-05	4.54805253885822e-05	4.53978782948916e-05	4.5397874547254e-05	4.53978744964547e-05	0	0	0.8	0	0	0	0	0	0
0.85	4.54805188696162e-05	4.54805075976778e-05	4.5521848867424e-05	0.999954620851775	4.54392169454487e-05	4.53978776128228e-05	4.53978815499792e-05	4.54805187664894e-05	4.54805301698511e-05	4.53978832347381e-05	4.53978794870728e-05	4.5397879616811e-05	0	0	0.85	0	0	0	0	0	0
0.9	4.54805082621019e-05	4.54804969902403e-05	4.55218381193627e-05	0.999954394823247	4.54392063712798e-05	4.5397867179336e-05	4.53978712769862e-05	4.5480508051674e-05	4.54805195623089e-05	4.53978728011445e-05	4.53978690535568e-05	4.53978692903616e-05	0	0	0.9	0	0	0	0	0	0
0.95	4.54805074520883e-05	4.54804961802943e-05	4.55218372987519e-05	0.999954381559815	4.54392055633966e-05	4.5397866382115e-05	4.53978704925683e-05	4.548050723304e-05	4.54805187523758e-05	4.53978720039842e-05	4.53978682563001e-05	4.53978685017534e-05	0	0	0.95	0	0	0	0	0	0
1	4.54805073767894e-05	4.54804961050081e-05	4.55218372225867e-05	0.999954384217325	4.54392054883046e-05	4.5397866307883e-05	4.53978704190499e-05	4.54805071572153e-05	4.54805186769946e-05	4.5397871929784e-05	4.53978681821633e-05	4.53978684279805e-05	0	0	1	0	0	0	0	0	0
