# Supplementary material for: Role of Cytokine Combinations on CD4+ T Cell Differentiation, Partial Polarization, and Plasticity: Continuous Network Modeling Approach
Source: Front Physiol. 2018 Aug 2;9:877. doi: 10.3389/fphys.2018.00877 (PMC6089340; doi:10.3389/fphys.2018.00877)
Supplement: DATA SHEET S7 — Code and simulations of the CD4+ T cell regulatory network. [file Data_Sheet_7.ZIP › Th0-1node/csv/Th0_IL4e.csv]

	TBET	IFNG	GATA3	IL2	IL4	RORGT	IL21	FOXP3	TGFB	IL10	IL9	BCL6	IL12e	IFNGe	IL2e	IL4e	IL6e	IL21e	TGFBe	IL10e	IL27e
0	4.54862427016581e-05	4.54862314554762e-05	4.54861658227905e-05	4.54448625014728e-05	4.54035967416481e-05	4.54035948836467e-05	4.55275781175065e-05	4.54035967367754e-05	4.54861788888377e-05	4.54036004793622e-05	4.54035949282854e-05	4.54862840787213e-05	0	0	0	0	0	0	0	0	0
0.05	4.54863960047928e-05	4.54863848670536e-05	4.55573637618844e-05	4.5445024815642e-05	0.000123399373903676	4.54037598210754e-05	4.55277256017503e-05	4.54037617038736e-05	4.54863386240624e-05	4.54037653865013e-05	4.54037630140216e-05	4.54864438955315e-05	0	0	0	0.05	0	0	0	0	0
0.1	4.54830030478841e-05	4.54829917729847e-05	4.57475861760485e-05	4.5441648153633e-05	0.0003353077756505	4.54003819053989e-05	4.55243250960111e-05	4.54003837769261e-05	4.54829632101627e-05	4.54003875241831e-05	4.5400393873503e-05	4.54830684044695e-05	0	0	0	0.1	0	0	0	0	0
0.15	4.54785428753862e-05	4.54785316112679e-05	4.62727194970182e-05	4.54372565844025e-05	0.000910766220005497	4.53960111477969e-05	4.55198202622299e-05	4.53960130239496e-05	4.54785507988851e-05	4.53960167888236e-05	4.53960468459159e-05	4.54786557204161e-05	0	0	0	0.15	0	0	0	0	0
0.2	4.54791624581293e-05	4.547915124075e-05	4.77403477832737e-05	4.54380205928709e-05	0.00247167215010228	4.53967903330456e-05	4.55203602871939e-05	4.53967921939189e-05	4.54792996309465e-05	4.53967960200361e-05	4.53968903664881e-05	4.54794042483387e-05	0	0	0	0.2	0	0	0	0	0
0.25	4.54786635539393e-05	4.54786523659677e-05	5.19453420620529e-05	4.54378520131943e-05	0.00668967569236869	4.5396602219809e-05	4.55197067230362e-05	4.53966040627913e-05	4.54791505932788e-05	4.53966081027578e-05	4.53968763794442e-05	4.54792543788819e-05	0	0	0	0.25	0	0	0	0	0
0.3	4.54786078865656e-05	4.54785968197993e-05	6.51149498203389e-05	4.54387223237615e-05	0.0179766980695668	4.53974621671875e-05	4.55191953165684e-05	4.53974639689692e-05	4.54800312909368e-05	4.53974685951963e-05	4.53982023988703e-05	4.5480133113949e-05	0	0	0	0.3	0	0	0	0	0
0.35	4.54765959897032e-05	4.54765852564022e-05	0.000117374999087872	4.54391519634186e-05	0.0474004009179553	4.53978917916137e-05	4.55159699944675e-05	4.53978934834183e-05	4.54804609407703e-05	4.53979003754679e-05	4.53998466972685e-05	4.54805573218731e-05	0	0	0	0.35	0	0	0	0	0
0.4	4.54705967286708e-05	4.54705868096886e-05	0.000496349220468547	4.54391248196582e-05	0.119201038265806	4.53978616613155e-05	4.5507029621522e-05	4.53978630847434e-05	4.54804367938866e-05	4.53978858603613e-05	4.54027814786556e-05	4.54805195976303e-05	0	0	0	0.4	0	0	0	0	0
0.45	4.54567100983431e-05	4.54567020727398e-05	0.0140202866557541	4.54391255925435e-05	0.277267095415347	4.53978613344998e-05	4.54874078722953e-05	4.53978621921364e-05	4.54804386396659e-05	4.53984429195767e-05	4.54093088926082e-05	4.54804909746102e-05	0	0	0	0.45	0	0	0	0	0
0.5	4.53978689288746e-05	4.53978689288666e-05	0.999954424824734	4.54391351140381e-05	0.999954480620456	4.53978689343712e-05	4.53978745089437e-05	4.53978689344549e-05	4.548044822735e-05	4.54391407608424e-05	4.54391745413594e-05	4.54803656200247e-05	0	0	0	0.5	0	0	0	0	0
0.55	4.5397868254884e-05	4.53978682548788e-05	0.999954367147569	4.54391344133561e-05	0.999954449239817	4.53978682561104e-05	4.53978739740005e-05	4.53978682561963e-05	4.54804475042086e-05	4.54391399894933e-05	4.54391737926029e-05	4.54803648980835e-05	0	0	0	0.55	0	0	0	0	0
0.6	4.53978683302927e-05	4.53978683302907e-05	0.999954376470683	4.54391344870882e-05	0.999954460882635	4.53978683319861e-05	4.5397874035504e-05	4.53978683320731e-05	4.54804475757882e-05	4.54391400666433e-05	4.5439173871116e-05	4.54803649696046e-05	0	0	0	0.6	0	0	0	0	0
0.65	4.53978672229964e-05	4.53978672229969e-05	0.999954329120618	4.54391333610072e-05	0.999954441074784	4.53978672226294e-05	4.539787296563e-05	4.53978672227122e-05	4.54804464329517e-05	4.5439138913998e-05	4.54391727317266e-05	4.54803638271836e-05	0	0	0	0.65	0	0	0	0	0
0.7	4.53978662941784e-05	4.53978662941746e-05	0.999954291867168	4.54391324295902e-05	0.99995442810149	4.53978662940695e-05	4.53978720373635e-05	4.5397866294159e-05	4.54804454986539e-05	4.54391379803726e-05	4.54391718001928e-05	4.5480362892945e-05	0	0	0	0.7	0	0	0	0	0
0.75	4.53978664939425e-05	4.5397866493946e-05	0.99995430411443	4.54391325841386e-05	0.999954438337111	4.5397866490969e-05	4.53978723577072e-05	4.53978664910562e-05	4.54804456107215e-05	4.54391380550989e-05	4.54391719131913e-05	4.54803630062568e-05	0	0	0	0.75	0	0	0	0	0
0.8	4.53978675008986e-05	4.53978675009238e-05	0.999954347099523	4.54391336034631e-05	0.999954467415324	4.53978674997798e-05	4.5397873337689e-05	4.53978674998648e-05	4.54804466406271e-05	4.54391390916295e-05	4.54391729422155e-05	4.54803640358707e-05	0	0	0	0.8	0	0	0	0	0
0.85	4.53978667357587e-05	4.53978667357778e-05	0.999954314774748	4.5439132829095e-05	0.999954456854485	4.53978667333179e-05	4.53978725889728e-05	4.5397866733393e-05	4.54804458583481e-05	4.5439138304989e-05	4.54391721619272e-05	4.5480363253789e-05	0	0	0	0.85	0	0	0	0	0
0.9	4.53978664744558e-05	4.53978664744622e-05	0.999954303751921	4.54391325645855e-05	0.999954457546509	4.53978664715471e-05	4.53978723326533e-05	4.53978664716374e-05	4.5480445591101e-05	4.54391380362452e-05	4.54391718955563e-05	4.54803629866195e-05	0	0	0	0.9	0	0	0	0	0
0.95	4.53978663820399e-05	4.53978663820436e-05	0.999954299856659	4.54391324710528e-05	0.999954461978898	4.53978663789853e-05	4.53978722414109e-05	4.53978663790713e-05	4.5480445496579e-05	4.54391379411673e-05	4.54391718016141e-05	4.54803628921177e-05	0	0	0	0.95	0	0	0	0	0
1	4.53978663495998e-05	4.53978663496002e-05	0.999954298488969	4.54391324381847e-05	0.999954467727982	4.5397866346465e-05	4.53978722087409e-05	4.53978663465526e-05	4.54804454633655e-05	4.543913790775e-05	4.5439171768724e-05	4.54803628589097e-05	0	0	0	1	0	0	0	0	0
