# Supplementary material for: Role of Cytokine Combinations on CD4+ T Cell Differentiation, Partial Polarization, and Plasticity: Continuous Network Modeling Approach
Source: Front Physiol. 2018 Aug 2;9:877. doi: 10.3389/fphys.2018.00877 (PMC6089340; doi:10.3389/fphys.2018.00877)
Supplement: DATA SHEET S7 — Code and simulations of the CD4+ T cell regulatory network. [file Data_Sheet_7.ZIP › Th0-1node/csv/Th0_TGFBe.csv]

	TBET	IFNG	GATA3	IL2	IL4	RORGT	IL21	FOXP3	TGFB	IL10	IL9	BCL6	IL12e	IFNGe	IL2e	IL4e	IL6e	IL21e	TGFBe	IL10e	IL27e
0	4.54862427016581e-05	4.54862314554762e-05	4.54861658227905e-05	4.54448625014728e-05	4.54035967416481e-05	4.54035948836467e-05	4.55275781175065e-05	4.54035967367754e-05	4.54861788888377e-05	4.54036004793622e-05	4.54035949282854e-05	4.54862840787213e-05	0	0	0	0	0	0	0	0	0
0.05	4.54864099537169e-05	4.54863922274236e-05	4.54863263959211e-05	4.54450322638433e-05	4.54037690980571e-05	4.54037704320978e-05	4.5527742670251e-05	4.54037722921097e-05	0.000123807832954358	4.54037760314869e-05	4.54037704181791e-05	4.54864448182909e-05	0	0	0	0	0	0	0.05	0	0
0.1	4.54827658820916e-05	4.54827304777372e-05	4.54826646295471e-05	4.54413862713203e-05	4.54001212061242e-05	4.54001314359847e-05	4.55241005018116e-05	4.54001332743281e-05	0.000337686206809135	4.54001370353035e-05	4.54001313966705e-05	4.5482783038169e-05	0	0	0	0	0	0	0.1	0	0
0.15	4.54787654035478e-05	4.54786813490104e-05	4.54786157176766e-05	4.54374061960536e-05	4.53961613832743e-05	4.53961958695061e-05	4.55200797880834e-05	4.53961976766356e-05	0.000926167726308475	4.53962013924619e-05	4.53961957582958e-05	4.54787338479391e-05	0	0	0	0	0	0	0.15	0	0
0.2	4.54765135326873e-05	4.54762919810658e-05	4.54762262473335e-05	4.5435060419754e-05	4.53937219784849e-05	4.5393825146979e-05	4.55179219426956e-05	4.53938268277988e-05	0.00257832041011051	4.53938305144284e-05	4.53938248595646e-05	4.54763445585819e-05	0	0	0	0	0	0	0.2	0	0
0.25	4.54814274957085e-05	4.54808008613953e-05	4.54807355952824e-05	4.54400517167073e-05	4.53987899205209e-05	4.53990954915092e-05	4.55227591603393e-05	4.53990968020446e-05	0.00748737673592685	4.53991002903392e-05	4.53990946636656e-05	4.54808530573089e-05	0	0	0	0	0	0	0.25	0	0
0.3	4.54805330667382e-05	4.54784139035068e-05	4.54783497589126e-05	4.54391577122355e-05	4.53978950575948e-05	4.53989463545703e-05	4.55218662752648e-05	4.5398946310563e-05	0.0255321247773011	4.53989491791397e-05	4.53989435292861e-05	4.54784651826899e-05	0	0	0	0	0	0	0.3	0	0
0.35	4.54804366312373e-05	4.53978724899274e-05	4.53978724868767e-05	4.54391347910531e-05	4.53978723683848e-05	4.54392079697101e-05	4.55218061764333e-05	4.54391347325318e-05	0.999954486366419	4.54391403677111e-05	4.54390972424776e-05	4.53978724923926e-05	0	0	0	0	0	0	0.35	0	0
0.4	4.54804354445284e-05	4.53978712720411e-05	4.53978712690083e-05	4.54391336169789e-05	4.53978712067381e-05	4.54392068237271e-05	4.55218049773292e-05	4.54391335866031e-05	0.999954483805736	4.54391392218717e-05	4.5439096096577e-05	4.53978712744514e-05	0	0	0	0	0	0	0.4	0	0
0.45	4.54804393465013e-05	4.53978751705016e-05	4.53978751674812e-05	4.54391375203284e-05	4.53978751116683e-05	4.54392107300929e-05	4.55218088777017e-05	4.54391374931989e-05	0.999954637730192	4.54391431284396e-05	4.54391000033226e-05	4.53978751728673e-05	0	0	0	0	0	0	0.45	0	0
0.5	4.54804319005756e-05	4.5397867983321e-05	4.53978679802104e-05	4.54391301398561e-05	4.53978677972557e-05	4.54392032848034e-05	4.55218013643938e-05	4.54391300490149e-05	0.999954449914081	4.54391356837705e-05	4.54390925596591e-05	4.53978679858197e-05	0	0	0	0	0	0	0.5	0	0
0.55	4.54804404663289e-05	4.53978758595713e-05	4.53978758566966e-05	4.54391385314002e-05	4.53978760136402e-05	4.54392118484301e-05	4.55218101074989e-05	4.54391386107104e-05	0.999954653742586	4.54391442460871e-05	4.54391011204463e-05	4.53978758618805e-05	0	0	0	0	0	0	0.55	0	0
0.6	4.54804343051327e-05	4.53978702360765e-05	4.53978702330425e-05	4.54391325148018e-05	4.53978701417612e-05	4.54392057067053e-05	4.55218038003745e-05	4.54391324699234e-05	0.999954516466547	4.54391381052e-05	4.54390949800795e-05	4.53978702385007e-05	0	0	0	0	0	0	0.6	0	0
0.65	4.54804343224996e-05	4.53978702592927e-05	4.53978702562617e-05	4.54391325349543e-05	4.53978701646014e-05	4.54392057265942e-05	4.55218038149928e-05	4.54391324898417e-05	0.999954521639515	4.54391381250375e-05	4.54390949998757e-05	4.53978702616621e-05	0	0	0	0	0	0	0.65	0	0
0.7	4.54804347601953e-05	4.53978708321007e-05	4.53978708289946e-05	4.54391329990952e-05	4.53978706560632e-05	4.54392061489785e-05	4.5521804224391e-05	4.5439132913261e-05	0.999954538456237	4.54391385480606e-05	4.54390954239515e-05	4.5397870834604e-05	0	0	0	0	0	0	0.7	0	0
0.75	4.54804356258224e-05	4.53978717927199e-05	4.53978717895563e-05	4.54391338956363e-05	4.53978715830758e-05	4.54392070291256e-05	4.55218050599885e-05	4.54391337930685e-05	0.999954561790106	4.54391394280253e-05	4.54390963034851e-05	4.5397871795147e-05	0	0	0	0	0	0	0.75	0	0
0.8	4.54804388833542e-05	4.5397874484981e-05	4.5397874482037e-05	4.54391370038613e-05	4.53978745416845e-05	4.54392102718919e-05	4.55218084684262e-05	4.54391370346018e-05	0.999954632028723	4.54391426698919e-05	4.5439099544431e-05	4.53978744873464e-05	0	0	0	0	0	0	0.8	0	0
0.85	4.54804436685496e-05	4.53978796069103e-05	4.53978796038403e-05	4.54391418668822e-05	4.53978794830513e-05	4.54392150434361e-05	4.55218131739339e-05	4.54391418072278e-05	0.999954744807728	4.54391474422502e-05	4.54391043177126e-05	4.53978796093812e-05	0	0	0	0	0	0	0.85	0	0
0.9	4.54804330626294e-05	4.53978692816903e-05	4.53978692785291e-05	4.54391313478348e-05	4.53978690508159e-05	4.54392044704741e-05	4.55218024810622e-05	4.54391312346951e-05	0.999954518792116	4.54391368696701e-05	4.54390937453295e-05	4.53978692842197e-05	0	0	0	0	0	0	0.9	0	0
0.95	4.54804322506108e-05	4.53978684911819e-05	4.53978684880477e-05	4.54391305424347e-05	4.53978682517287e-05	4.54392036606506e-05	4.55218016627223e-05	4.54391304247839e-05	0.999954505470506	4.54391360597944e-05	4.54390929354786e-05	4.53978684936969e-05	0	0	0	0	0	0	0.95	0	0
1	4.54804321749843e-05	4.53978684170675e-05	4.53978684139025e-05	4.54391304672043e-05	4.53978681771582e-05	4.54392035854171e-05	4.55218015862827e-05	4.5439130349516e-05	0.99995450810584	4.54391359844789e-05	4.54390928601778e-05	4.53978684196013e-05	0	0	0	0	0	0	1	0	0
