# Supplementary material for: Role of Cytokine Combinations on CD4+ T Cell Differentiation, Partial Polarization, and Plasticity: Continuous Network Modeling Approach
Source: Front Physiol. 2018 Aug 2;9:877. doi: 10.3389/fphys.2018.00877 (PMC6089340; doi:10.3389/fphys.2018.00877)
Supplement: DATA SHEET S7 — Code and simulations of the CD4+ T cell regulatory network. [file Data_Sheet_7.ZIP › Th0-microenv/TransitionTable.csv]

Environment	Init label	Final label	Perturbed node	Transition	Number labels
Th0	Th0	Th1	IL12e+IFNGe	Hard_1	2
Th0	Th0	Th17	IL6e+IL21e+TGFBe	Hard_5	3
Th0	Th0	Tr1	IL10e+IL27e	Hard_1	2
Th0	Th0	Th9	IL4e+TGFBe	Hard_5	3
Th0	Th0	Th3	TGFBe	Hard_1	2
Th0	Th0	Tfh	IL21e	Hard_1	2
Th0	Th0	Th2	IL2e+IL4e	Hard_2	2
Th0	Th0	iTreg	IL2e+TGFBe	Hard_1	2
