# Supplementary material for: Role of Cytokine Combinations on CD4+ T Cell Differentiation, Partial Polarization, and Plasticity: Continuous Network Modeling Approach
Source: Front Physiol. 2018 Aug 2;9:877. doi: 10.3389/fphys.2018.00877 (PMC6089340; doi:10.3389/fphys.2018.00877)
Supplement: DATA SHEET S7 — Code and simulations of the CD4+ T cell regulatory network. [file Data_Sheet_7.ZIP › Th0-microenv/csv-clean/Th0_IL10e+IL27e.csv]

	TBET	IFNG	GATA3	IL2	IL4	RORGT	IL21	FOXP3	TGFB	IL10	IL9	BCL6	IL12e	IFNGe	IL2e	IL4e	IL6e	IL21e	TGFBe	IL10e	IL27e	Sum	Label
0.0	4.54862427017e-05	4.54862314555e-05	4.54861658228e-05	4.54448625015e-05	4.54035967416e-05	4.54035948836e-05	4.55275781175e-05	4.54035967368e-05	4.54861788888e-05	4.54036004794e-05	4.54035949283e-05	4.54862840787e-05	0	0	0	0	0	0	0	0.0	0.0	0.0	Th0
0.025	4.54632012815e-05	4.54631884764e-05	4.54631354136e-05	4.54241966236e-05	4.53852941226e-05	4.53852924411e-05	4.55021652722e-05	4.53852941211e-05	4.54631470686e-05	7.4828083085e-05	4.5385292437e-05	4.54632369367e-05	0	0	0	0	0	0	0	0.025	0.025	2.9658965268e-05	Th0
0.05	4.54864025694e-05	4.54863847557e-05	4.54863255371e-05	4.5445021577e-05	4.54037617061e-05	4.54037597865e-05	4.55277255951e-05	4.54037616453e-05	4.54863386297e-05	0.000123425099294	4.54037597816e-05	4.54864438267e-05	0	0	0	0	0	0	0	0.05	0.05	7.80232573681e-05	Th0
0.075	4.54927545583e-05	4.54927302173e-05	4.54926779215e-05	4.54514516251e-05	4.54102757956e-05	4.54102739302e-05	4.55339867932e-05	4.54102757676e-05	4.54926910771e-05	0.000203540005581	4.54102739108e-05	4.54927956733e-05	0	0	0	0	0	0	0	0.075	0.075	0.000158208665515	Th0
0.1	4.54830017032e-05	4.54829663816e-05	4.54829246588e-05	4.54416106706e-05	4.54003582313e-05	4.54003563401e-05	4.55242996596e-05	4.54003582311e-05	4.54829377941e-05	0.000335571377842	4.54003563525e-05	4.5483042992e-05	0	0	0	0	0	0	0	0.1	0.1	0.000290203491204	Th0
0.125	4.5476164113e-05	4.54761108223e-05	4.54760870982e-05	4.54348064049e-05	4.53936051888e-05	4.53936033254e-05	4.55173927603e-05	4.53936051975e-05	4.54761002751e-05	0.000553396144836	4.5393603311e-05	4.54762053067e-05	0	0	0	0	0	0	0	0.125	0.125	0.00050810318741	Th0
0.15	4.54786395794e-05	4.54785566016e-05	4.54785626941e-05	4.54372456149e-05	4.53960376658e-05	4.53960357958e-05	4.55198452371e-05	4.53960376557e-05	4.54785758299e-05	0.000913137601895	4.53960357876e-05	4.54786807512e-05	0	0	0	0	0	0	0	0.15	0.15	0.000867817675059	Th0
0.175	4.54772236693e-05	4.54770915476e-05	4.54771468158e-05	4.54358051977e-05	4.53946218418e-05	4.53946199674e-05	4.55183554903e-05	4.53946218465e-05	4.54771599557e-05	0.0015076172605	4.5394619964e-05	4.54772647936e-05	0	0	0	0	0	0	0	0.175	0.175	0.00146231305579	Th0
0.2	4.54793649226e-05	4.54791515622e-05	4.54792881199e-05	4.543791932e-05	4.53967899588e-05	4.53967880918e-05	4.55203613102e-05	4.53967899486e-05	4.54793012944e-05	0.00249231336413	4.53967880902e-05	4.54794059409e-05	0	0	0	0	0	0	0	0.2	0.2	0.00244698574195	Th0
0.225	4.5480384341e-05	4.54800353821e-05	4.54803075623e-05	4.54388437736e-05	4.53977549127e-05	4.53977530417e-05	4.55212044707e-05	4.53977549101e-05	4.54803207355e-05	0.00412894653635	4.53977530444e-05	4.54804252187e-05	0	0	0	0	0	0	0	0.225	0.225	0.00408360832533	Th0
0.25	4.54796908688e-05	4.54791156485e-05	4.54796143635e-05	4.54380403497e-05	4.5397067348e-05	4.53970654774e-05	4.55201684414e-05	4.53970673463e-05	4.54796275302e-05	0.00686616278288	4.53970654852e-05	4.54797314089e-05	0	0	0	0	0	0	0	0.25	0.25	0.00682083285499	Th0
0.275	4.54808215402e-05	4.54798636271e-05	4.54807454394e-05	4.54389808463e-05	4.53981996463e-05	4.53981977759e-05	4.55207239031e-05	4.5398199644e-05	4.54807586106e-05	0.0114965932868	4.53981977925e-05	4.54808615314e-05	0	0	0	0	0	0	0	0.275	0.275	0.0114512520628	Th0
0.3	4.54803066175e-05	4.54786871865e-05	4.54802310045e-05	4.54381294613e-05	4.53976723257e-05	4.5397670455e-05	4.55192222068e-05	4.53976723242e-05	4.54802441754e-05	0.0194911422753	4.53976704867e-05	4.54803457623e-05	0	0	0	0	0	0	0	0.3	0.3	0.0194458087497	Th0
0.325	4.54826592145e-05	4.54798535702e-05	4.54825846515e-05	4.54399003364e-05	4.54000456971e-05	4.54000438243e-05	4.55197838931e-05	4.54000456899e-05	4.54825978205e-05	0.0338483010099	4.54000438797e-05	4.54826967467e-05	0	0	0	0	0	0	0	0.325	0.325	0.033802945081	Th0
0.35	4.54804974023e-05	4.54753702241e-05	4.5480424965e-05	4.54365690997e-05	4.53978627272e-05	4.53978608561e-05	4.55141481923e-05	4.53978627254e-05	4.54804381366e-05	0.0619058491072	4.53978609673e-05	4.5480531766e-05	0	0	0	0	0	0	0	0.35	0.35	0.0618605240065	Th0
0.375	4.54805004376e-05	4.54695299238e-05	4.54804333237e-05	4.54336578095e-05	4.53978709864e-05	4.5397869115e-05	4.55053784592e-05	4.53978709845e-05	4.54804464949e-05	0.132578309956	4.53978693589e-05	4.54805268227e-05	0	0	0	0	0	0	0	0.375	0.375	0.132533002329	Th0
0.4	4.54804429104e-05	4.54047107083e-05	4.54804347996e-05	4.54012887176e-05	4.53978724298e-05	4.53978705557e-05	4.54081296966e-05	4.53978724265e-05	4.54804479668e-05	0.917063690929	4.53978722712e-05	4.54803809014e-05	0	0	0	0	0	0	0	0.4	0.4	0.917018577932	Tr1
0.425	4.54804386007e-05	4.54011089129e-05	4.54804337676e-05	4.53994888347e-05	4.53978713972e-05	4.5397869523e-05	4.54027284892e-05	4.53978713939e-05	4.54804469345e-05	0.960706483503	4.53978713203e-05	4.5480371683e-05	0	0	0	0	0	0	0	0.425	0.425	0.960661381328	Tr1
0.45	4.54804349219e-05	4.53995877612e-05	4.54804314714e-05	4.5398727722e-05	4.53978690749e-05	4.53978672007e-05	4.54004483959e-05	4.53978690716e-05	4.54804446383e-05	0.979116837733	4.53978690324e-05	4.54803659334e-05	0	0	0	0	0	0	0	0.45	0.45	0.979071740144	Tr1
0.475	4.54804348548e-05	4.53988373561e-05	4.54804320877e-05	4.53983531352e-05	4.53978696983e-05	4.5397867824e-05	4.53993227246e-05	4.53978696949e-05	4.54804452545e-05	0.988222838302	4.53978696729e-05	4.54803648433e-05	0	0	0	0	0	0	0	0.475	0.475	0.988177742962	Tr1
0.5	4.54804791855e-05	4.53984852631e-05	4.54804767737e-05	4.53982002745e-05	4.53979157498e-05	4.53979138755e-05	4.53987716946e-05	4.53979157462e-05	4.548048994e-05	0.993079509474	4.53979157334e-05	4.54804086516e-05	0	0	0	0	0	0	0	0.5	0.5	0.993034414828	Tr1
0.525	4.54804397816e-05	4.53982186995e-05	4.54804375822e-05	4.53980468974e-05	4.53978753785e-05	4.53978735042e-05	4.53983921129e-05	4.53978753752e-05	4.54804507488e-05	0.995795354423	4.53978753673e-05	4.54803689211e-05	0	0	0	0	0	0	0	0.525	0.525	0.995750260895	Tr1
0.55	4.54804389081e-05	4.5398087612e-05	4.54804368275e-05	4.53979809113e-05	4.539787439e-05	4.53978725157e-05	4.53981960212e-05	4.53978743866e-05	4.54804499943e-05	0.997368940255	4.53978743818e-05	4.54803678688e-05	0	0	0	0	0	0	0	0.55	0.55	0.997323847128	Tr1
0.575	4.54804428449e-05	4.53980149684e-05	4.54804408342e-05	4.53979468135e-05	4.53978787767e-05	4.53978769024e-05	4.53980848895e-05	4.53978787733e-05	4.54804540006e-05	0.998307656476	4.53978787702e-05	4.54803717025e-05	0	0	0	0	0	0	0	0.575	0.575	0.998262563533	Tr1
0.6	4.54804381677e-05	4.53979627898e-05	4.54804361995e-05	4.53979183894e-05	4.53978740692e-05	4.53978721949e-05	4.53980089918e-05	4.53978740658e-05	4.54804493661e-05	0.998882152778	4.53978740637e-05	4.54803669618e-05	0	0	0	0	0	0	0	0.6	0.6	0.998837060029	Tr1
0.625	4.54804414231e-05	4.53979359215e-05	4.54804394829e-05	4.53979064988e-05	4.53978771324e-05	4.53978752581e-05	4.53979671683e-05	4.53978771291e-05	4.54804526496e-05	0.99924239958	4.53978771276e-05	4.54803701737e-05	0	0	0	0	0	0	0	0.625	0.625	0.999197306886	Tr1
0.65	4.548043403e-05	4.53979100756e-05	4.54804321069e-05	4.53978900521e-05	4.53978700701e-05	4.53978681958e-05	4.53979319374e-05	4.53978700667e-05	4.54804452734e-05	0.999473071684	4.53978700658e-05	4.54803627564e-05	0	0	0	0	0	0	0	0.65	0.65	0.999427979126	Tr1
0.675	4.54804460578e-05	4.53979092163e-05	4.54804441458e-05	4.53978955202e-05	4.53978818555e-05	4.53978799812e-05	4.53979247601e-05	4.53978818522e-05	4.54804573126e-05	0.999624466881	4.53978818515e-05	4.54803747665e-05	0	0	0	0	0	0	0	0.675	0.675	0.99957937423	Tr1
0.7	4.54804318326e-05	4.53978867128e-05	4.54804299282e-05	4.53978771799e-05	4.53978676718e-05	4.53978657974e-05	4.53978980996e-05	4.53978676684e-05	4.54804430949e-05	0.999725090135	4.53978676678e-05	4.54803605303e-05	0	0	0	0	0	0	0	0.7	0.7	0.999679997665	Tr1
0.725	4.54804372048e-05	4.53978863157e-05	4.54804353062e-05	4.53978796478e-05	4.53978730002e-05	4.53978711259e-05	4.53978948418e-05	4.53978729968e-05	4.54804484729e-05	0.999793913418	4.53978729964e-05	4.54803658933e-05	0	0	0	0	0	0	0	0.725	0.725	0.999748820906	Tr1
0.75	4.54804373687e-05	4.53978825491e-05	4.54804354735e-05	4.53978778474e-05	4.53978731629e-05	4.53978712886e-05	4.53978891118e-05	4.53978731595e-05	4.54804486403e-05	0.999841520884	4.53978731593e-05	4.54803660517e-05	0	0	0	0	0	0	0	0.75	0.75	0.999796428382	Tr1
0.775	4.54804450671e-05	4.5397887504e-05	4.54804431741e-05	4.53978841692e-05	4.53978808493e-05	4.5397878975e-05	4.53978927018e-05	4.53978808459e-05	4.54804563408e-05	0.999875207774	4.53978808457e-05	4.54803737474e-05	0	0	0	0	0	0	0	0.775	0.775	0.999830115196	Tr1
0.8	4.54804371085e-05	4.53978775562e-05	4.54804352177e-05	4.53978752258e-05	4.53978729087e-05	4.53978710344e-05	4.53978817514e-05	4.53978729053e-05	4.54804483845e-05	0.999898962637	4.53978729051e-05	4.54803657851e-05	0	0	0	0	0	0	0	0.8	0.8	0.999853870152	Tr1
0.825	4.5480444087e-05	4.53978831719e-05	4.54804421972e-05	4.53978815284e-05	4.53978798971e-05	4.53978780228e-05	4.53978866812e-05	4.53978798938e-05	4.54804553638e-05	0.999916395593	4.53978798936e-05	4.5480372763e-05	0	0	0	0	0	0	0	0.825	0.825	0.999871303036	Tr1
0.85	4.54804312221e-05	4.53978696625e-05	4.54804293329e-05	4.53978684452e-05	4.53978672394e-05	4.53978653652e-05	4.53978727463e-05	4.5397867236e-05	4.54804424994e-05	0.999928681543	4.53978672358e-05	4.54803598983e-05	0	0	0	0	0	0	0	0.85	0.85	0.999883589128	Tr1
0.875	4.548043397e-05	4.53978715397e-05	4.54804320817e-05	4.53978707398e-05	4.5397869951e-05	4.53978680766e-05	4.53978742064e-05	4.53978699476e-05	4.54804452484e-05	0.999937889109	4.53978699473e-05	4.54803626437e-05	0	0	0	0	0	0	0	0.875	0.875	0.999892796667	Tr1
0.9	4.54804328768e-05	4.53978699321e-05	4.5480430989e-05	4.53978693986e-05	4.53978688756e-05	4.53978670014e-05	4.53978723329e-05	4.53978688722e-05	4.54804441557e-05	0.999944468874	4.53978688722e-05	4.54803615499e-05	0	0	0	0	0	0	0	0.9	0.9	0.999899376445	Tr1
0.925	4.54804324162e-05	4.53978691008e-05	4.54804305287e-05	4.53978687566e-05	4.53978684226e-05	4.53978665482e-05	4.53978713128e-05	4.53978684191e-05	4.54804436953e-05	0.999949105271	4.53978684191e-05	4.54803610887e-05	0	0	0	0	0	0	0	0.925	0.925	0.999904012848	Tr1
0.95	4.54804322401e-05	4.53978686759e-05	4.54804303528e-05	4.53978684578e-05	4.53978682497e-05	4.53978663753e-05	4.53978707619e-05	4.53978682463e-05	4.54804435196e-05	0.999952180224	4.53978682462e-05	4.54803609125e-05	0	0	0	0	0	0	0	0.95	0.95	0.999907087804	Tr1
0.975	4.54804321841e-05	4.53978684763e-05	4.54804302969e-05	4.53978683303e-05	4.53978681943e-05	4.53978663201e-05	4.53978704901e-05	4.5397868191e-05	4.54804434635e-05	0.999953936366	4.53978681909e-05	4.5480360856e-05	0	0	0	0	0	0	0	0.975	0.975	0.999908843948	Tr1
1.0	4.54804321717e-05	4.5397868417e-05	4.54804302844e-05	4.53978682947e-05	4.53978681823e-05	4.53978663079e-05	4.53978704073e-05	4.53978681789e-05	4.54804434512e-05	0.999954508106	4.53978681788e-05	4.54803608435e-05	0	0	0	0	0	0	0	1.0	1.0	0.999909415687	Tr1
