# Supplementary material for: Role of Cytokine Combinations on CD4+ T Cell Differentiation, Partial Polarization, and Plasticity: Continuous Network Modeling Approach
Source: Front Physiol. 2018 Aug 2;9:877. doi: 10.3389/fphys.2018.00877 (PMC6089340; doi:10.3389/fphys.2018.00877)
Supplement: DATA SHEET S7 — Code and simulations of the CD4+ T cell regulatory network. [file Data_Sheet_7.ZIP › Th0-microenv/csv-clean/Th0_IL12e+IFNGe.csv]

	TBET	IFNG	GATA3	IL2	IL4	RORGT	IL21	FOXP3	TGFB	IL10	IL9	BCL6	IL12e	IFNGe	IL2e	IL4e	IL6e	IL21e	TGFBe	IL10e	IL27e	Sum	Label
0.0	4.54862427017e-05	4.54862314555e-05	4.54861658228e-05	4.54448625015e-05	4.54035967416e-05	4.54035948836e-05	4.55275781175e-05	4.54035967368e-05	4.54861788888e-05	4.54036004794e-05	4.54035949283e-05	4.54862840787e-05	0.0	0.0	0	0	0	0	0	0	0	0.0	Th0
0.025	7.50562548248e-05	7.50595233523e-05	4.5483512651e-05	4.54436229485e-05	4.54037663914e-05	4.54037646525e-05	4.55235283187e-05	4.54037663901e-05	4.54835293859e-05	4.54037710118e-05	4.54037646481e-05	4.55096019889e-05	0.025	0.025	0	0	0	0	0	0	0	5.91780632807e-05	Th0
0.05	0.000123954152765	0.000123965344204	4.54865615219e-05	4.54452710501e-05	4.54040116835e-05	4.5404009759e-05	4.55280392211e-05	4.54040116172e-05	4.54865877974e-05	4.54040186139e-05	4.54040097919e-05	4.55580965735e-05	0.05	0.05	0	0	0	0	0	0	0	0.000157022587263	Th0
0.075	0.000204900249127	0.000204927976405	4.54857149892e-05	4.54444336645e-05	4.54031766956e-05	4.54031747896e-05	4.55272639565e-05	4.54031766657e-05	4.54857545208e-05	4.54031869869e-05	4.54031747877e-05	4.56310390106e-05	0.075	0.075	0	0	0	0	0	0	0	0.00031900421835	Th0
0.1	0.000339249710023	0.00033931074419	4.54803992157e-05	4.5439172038e-05	4.53979580594e-05	4.53979561869e-05	4.55220282332e-05	4.53979580683e-05	4.54804610122e-05	4.53979739215e-05	4.53979561887e-05	4.57482321156e-05	0.1	0.1	0	0	0	0	0	0	0	0.000587900834269	Th0
0.125	0.00056329403719	0.000563420314318	4.54780813905e-05	4.54368667265e-05	4.53956467035e-05	4.53956448345e-05	4.55199200054e-05	4.53956467052e-05	4.54781801643e-05	4.53956717724e-05	4.53956448319e-05	4.59512236737e-05	0.125	0.125	0	0	0	0	0	0	0	0.00103627828291	Th0
0.15	0.000939726344835	0.000939977829538	4.54821404304e-05	4.54409481672e-05	4.53997193791e-05	4.5399717513e-05	4.55243357622e-05	4.53997193841e-05	4.54823015868e-05	4.53997600045e-05	4.5399717509e-05	4.63023919361e-05	0.15	0.15	0	0	0	0	0	0	0	0.00178958221744	Th0
0.175	0.00157962409425	0.00158011246003	4.548412591e-05	4.54430429174e-05	4.54018705573e-05	4.54018686979e-05	4.55268550572e-05	4.54018705671e-05	4.5484392519e-05	4.54019374719e-05	4.54018686901e-05	4.68982825543e-05	0.175	0.175	0	0	0	0	0	0	0	0.00307019101531	Th0
0.2	0.00269050228907	0.00269143931748	4.54800294286e-05	4.54390726817e-05	4.53979349763e-05	4.53979331219e-05	4.55237673997e-05	4.53979349938e-05	4.54804795525e-05	4.53980477164e-05	4.53979331225e-05	4.79436517388e-05	0.2	0.2	0	0	0	0	0	0	0	0.00529347613616	Th0
0.225	0.00469658585577	0.00469838056515	4.54794129185e-05	4.5438690909e-05	4.53976228002e-05	4.53976209554e-05	4.55250085729e-05	4.53976228335e-05	4.5480194167e-05	4.53978183134e-05	4.53976209503e-05	4.98922744674e-05	0.225	0.225	0	0	0	0	0	0	0	0.00930845109383	Th0
0.25	0.00863003676045	0.00863352886349	4.5479145578e-05	4.54389049251e-05	4.53979964523e-05	4.53979946299e-05	4.55285248862e-05	4.53979965149e-05	4.54805737997e-05	4.53983541962e-05	4.53979946253e-05	5.39206931428e-05	0.25	0.25	0	0	0	0	0	0	0	0.0171810747359	Th0
0.275	0.0185380994733	0.0185453845392	4.54773627965e-05	4.54383315705e-05	4.53978335738e-05	4.53978318065e-05	4.55373062651e-05	4.53978337098e-05	4.54804090712e-05	4.53985998944e-05	4.5397831801e-05	6.53867725854e-05	0.275	0.275	0	0	0	0	0	0	0	0.0370124709118	Th0
0.3	0.99995447405	0.999954374569	4.53978687159e-05	4.53978706883e-05	4.53978687089e-05	4.53978687089e-05	4.53978763372e-05	4.5397872454e-05	4.54804479951e-05	4.54391404046e-05	4.53978687089e-05	4.5444191537e-05	0.3	0.3	0	0	0	0	0	0	0	1.9998182474	Th1
0.325	0.99995437018	0.99995427279	4.53978683527e-05	4.5397870282e-05	4.53978683508e-05	4.53978683509e-05	4.53978741145e-05	4.5397872096e-05	4.54804476246e-05	4.54391400887e-05	4.53978683509e-05	4.54376994031e-05	0.325	0.325	0	0	0	0	0	0	0	1.99981804825	Th1
0.35	0.999954392536	0.999954297227	4.53978680658e-05	4.53978699968e-05	4.53978680651e-05	4.53978680652e-05	4.53978738357e-05	4.53978718102e-05	4.54804473171e-05	4.54391397916e-05	4.53978680652e-05	4.54393509421e-05	0.35	0.35	0	0	0	0	0	0	0	1.99981809339	Th1
0.375	0.99995447963	0.999954386395	4.53978697049e-05	4.5397871603e-05	4.53978697073e-05	4.53978697074e-05	4.53978756197e-05	4.53978734525e-05	4.54804489832e-05	4.54391414821e-05	4.53978697074e-05	4.54388367071e-05	0.375	0.375	0	0	0	0	0	0	0	1.99981827016	Th1
0.4	0.999954444092	0.999954352968	4.53978688672e-05	4.5397870825e-05	4.53978688625e-05	4.53978688626e-05	4.53978759714e-05	4.53978726077e-05	4.54804480379e-05	4.543914052e-05	4.53978688626e-05	4.54417926873e-05	0.4	0.4	0	0	0	0	0	0	0	1.99981819824	Th1
0.425	0.999954501485	0.999954412396	4.5397870996e-05	4.53978728559e-05	4.53978710017e-05	4.53978710018e-05	4.53978758404e-05	4.53978747469e-05	4.54804503422e-05	4.54391428506e-05	4.53978710018e-05	4.54361806858e-05	0.425	0.425	0	0	0	0	0	0	0	1.99981832066	Th1
0.45	0.999954494068	0.999954407061	4.53978709238e-05	4.53978727822e-05	4.53978709289e-05	4.5397870929e-05	4.53978757747e-05	4.53978746741e-05	4.5480450275e-05	4.54391427815e-05	4.5397870929e-05	4.54363475482e-05	0.45	0.45	0	0	0	0	0	0	0	1.99981830775	Th1
0.475	0.999954400008	0.999954315068	4.53978670992e-05	4.53978690634e-05	4.53978670918e-05	4.53978670919e-05	4.53978743361e-05	4.5397870837e-05	4.54804462037e-05	4.54391387084e-05	4.53978670919e-05	4.54436633009e-05	0.475	0.475	0	0	0	0	0	0	0	1.9998181144	Th1
0.5	0.999954499989	0.999954417122	4.53978713873e-05	4.53978732466e-05	4.53978713923e-05	4.53978713924e-05	4.5397876235e-05	4.53978751374e-05	4.54804507428e-05	4.54391432459e-05	4.53978713924e-05	4.54361777884e-05	0.5	0.5	0	0	0	0	0	0	0	1.99981832389	Th1
0.525	0.99995444137	0.999954360562	4.53978688893e-05	4.53978708269e-05	4.53978688927e-05	4.53978688927e-05	4.53978746122e-05	4.53978726378e-05	4.54804480831e-05	4.54391405859e-05	4.53978688928e-05	4.54367367725e-05	0.525	0.525	0	0	0	0	0	0	0	1.99981820817	Th1
0.55	0.999954486198	0.999954407478	4.53978708745e-05	4.53978727974e-05	4.539787088e-05	4.53978708801e-05	4.53978760497e-05	4.53978746252e-05	4.54804501093e-05	4.54391426096e-05	4.53978708801e-05	4.54354697776e-05	0.55	0.55	0	0	0	0	0	0	0	1.99981830117	Th1
0.575	0.999954477843	0.999954401199	4.53978705369e-05	4.53978724093e-05	4.53978705413e-05	4.53978705414e-05	4.53978754219e-05	4.53978742865e-05	4.54804498636e-05	4.5439142367e-05	4.53978705414e-05	4.54371526718e-05	0.575	0.575	0	0	0	0	0	0	0	1.99981828486	Th1
0.6	0.999954492099	0.999954417525	4.5397871192e-05	4.53978732099e-05	4.53978711861e-05	4.53978711862e-05	4.53978804544e-05	4.53978749312e-05	4.5480450188e-05	4.54391426953e-05	4.53978711862e-05	4.54432645086e-05	0.6	0.6	0	0	0	0	0	0	0	1.99981830932	Th1
0.625	0.999954338081	0.999954265538	4.53978642573e-05	4.53978662555e-05	4.53978642493e-05	4.53978642494e-05	4.53978723504e-05	4.53978679945e-05	4.54804432645e-05	4.54391357826e-05	4.53978642494e-05	4.54442022042e-05	0.625	0.625	0	0	0	0	0	0	0	1.99981800242	Th1
0.65	0.999954437047	0.999954366618	4.53978687042e-05	4.53978705655e-05	4.53978687066e-05	4.53978687067e-05	4.53978736457e-05	4.53978724518e-05	4.54804480402e-05	4.54391405471e-05	4.53978687067e-05	4.54376355333e-05	0.65	0.65	0	0	0	0	0	0	0	1.99981820901	Th1
0.675	0.999954466146	0.999954397842	4.53978700251e-05	4.53978719238e-05	4.53978700253e-05	4.53978700254e-05	4.53978759204e-05	4.53978737705e-05	4.54804492805e-05	4.5439141787e-05	4.53978700254e-05	4.54391311056e-05	0.675	0.675	0	0	0	0	0	0	0	1.99981826783	Th1
0.7	0.99995434906	0.999954282777	4.53978647212e-05	4.53978666603e-05	4.53978647212e-05	4.53978647213e-05	4.5397870722e-05	4.53978684663e-05	4.54804438824e-05	4.54391363949e-05	4.53978647213e-05	4.54383017128e-05	0.7	0.7	0	0	0	0	0	0	0	1.99981803654	Th1
0.725	0.999954476849	0.99995441264	4.53978705121e-05	4.5397872409e-05	4.53978705129e-05	4.5397870513e-05	4.53978763345e-05	4.53978742581e-05	4.54804497744e-05	4.54391422801e-05	4.5397870513e-05	4.54387464359e-05	0.725	0.725	0	0	0	0	0	0	0	1.99981829371	Th1
0.75	0.999954443879	0.999954381742	4.53978690139e-05	4.53978708623e-05	4.53978690175e-05	4.53978690176e-05	4.53978744621e-05	4.53978727626e-05	4.54804483803e-05	4.54391408868e-05	4.53978690176e-05	4.54370815339e-05	0.75	0.75	0	0	0	0	0	0	0	1.99981823152	Th1
0.775	0.999954452863	0.999954392792	4.5397869421e-05	4.53978712797e-05	4.53978694242e-05	4.53978694243e-05	4.5397874332e-05	4.53978731694e-05	4.54804487659e-05	4.54391412722e-05	4.53978694243e-05	4.54378789257e-05	0.775	0.775	0	0	0	0	0	0	0	1.99981825075	Th1
0.8	0.999954478832	0.999954420853	4.5397870599e-05	4.5397872524e-05	4.5397870604e-05	4.53978706041e-05	4.53978758485e-05	4.53978743492e-05	4.54804498235e-05	4.5439142326e-05	4.53978706041e-05	4.54356692114e-05	0.8	0.8	0	0	0	0	0	0	0	1.99981830698	Th1
0.825	0.999954477643	0.999954421723	4.53978705455e-05	4.5397872471e-05	4.53978705505e-05	4.53978705506e-05	4.53978758121e-05	4.53978742957e-05	4.54804497686e-05	4.54391422713e-05	4.53978705506e-05	4.54357016486e-05	0.825	0.825	0	0	0	0	0	0	0	1.99981830663	Th1
0.85	0.999954477113	0.999954423265	4.53978705219e-05	4.53978724475e-05	4.53978705268e-05	4.53978705269e-05	4.5397875788e-05	4.5397874272e-05	4.54804497442e-05	4.54391422471e-05	4.53978705269e-05	4.54357209566e-05	0.85	0.85	0	0	0	0	0	0	0	1.99981830762	Th1
0.875	0.999954476811	0.999954425036	4.53978705085e-05	4.53978724342e-05	4.53978705134e-05	4.53978705135e-05	4.53978757763e-05	4.53978742586e-05	4.54804497305e-05	4.54391422334e-05	4.53978705135e-05	4.54357306816e-05	0.875	0.875	0	0	0	0	0	0	0	1.99981830908	Th1
0.9	0.999954476616	0.999954426926	4.53978704999e-05	4.53978724255e-05	4.53978705047e-05	4.53978705048e-05	4.53978757706e-05	4.53978742499e-05	4.54804497216e-05	4.54391422247e-05	4.53978705048e-05	4.54357372789e-05	0.9	0.9	0	0	0	0	0	0	0	1.99981831077	Th1
0.925	0.999954476487	0.999954428842	4.53978704936e-05	4.53978724193e-05	4.53978704985e-05	4.53978704986e-05	4.53978757661e-05	4.53978742436e-05	4.54804497152e-05	4.54391422183e-05	4.53978704986e-05	4.54357420598e-05	0.925	0.925	0	0	0	0	0	0	0	1.99981831255	Th1
0.95	0.999954476368	0.999954430808	4.5397870489e-05	4.53978724146e-05	4.53978704938e-05	4.53978704939e-05	4.53978757575e-05	4.5397874239e-05	4.54804497104e-05	4.54391422137e-05	4.53978704939e-05	4.54357456598e-05	0.95	0.95	0	0	0	0	0	0	0	1.9998183144	Th1
0.975	0.999954476305	0.999954432803	4.53978704857e-05	4.53978724112e-05	4.53978704905e-05	4.53978704906e-05	4.53978757546e-05	4.53978742357e-05	4.5480449707e-05	4.54391422104e-05	4.53978704906e-05	4.54357482109e-05	0.975	0.975	0	0	0	0	0	0	0	1.99981831633	Th1
1.0	0.999954476234	0.999954434818	4.53978704832e-05	4.53978724087e-05	4.53978704881e-05	4.53978704881e-05	4.5397875757e-05	4.53978742332e-05	4.54804497045e-05	4.54391422079e-05	4.53978704881e-05	4.54357501283e-05	1.0	1.0	0	0	0	0	0	0	0	1.99981831827	Th1
