# Supplementary material for: Role of Cytokine Combinations on CD4+ T Cell Differentiation, Partial Polarization, and Plasticity: Continuous Network Modeling Approach
Source: Front Physiol. 2018 Aug 2;9:877. doi: 10.3389/fphys.2018.00877 (PMC6089340; doi:10.3389/fphys.2018.00877)
Supplement: DATA SHEET S7 — Code and simulations of the CD4+ T cell regulatory network. [file Data_Sheet_7.ZIP › Th0-microenv/csv-clean/Th0_IL2e+IL4e.csv]

	TBET	IFNG	GATA3	IL2	IL4	RORGT	IL21	FOXP3	TGFB	IL10	IL9	BCL6	IL12e	IFNGe	IL2e	IL4e	IL6e	IL21e	TGFBe	IL10e	IL27e	Sum	Label
0.0	4.54862427017e-05	4.54862314555e-05	4.54861658228e-05	4.54448625015e-05	4.54035967416e-05	4.54035948836e-05	4.55275781175e-05	4.54035967368e-05	4.54861788888e-05	4.54036004794e-05	4.54035949283e-05	4.54862840787e-05	0	0	0.0	0.0	0	0	0	0	0	0.0	Th0
0.025	4.54828973991e-05	4.54828866004e-05	4.55087259056e-05	7.49555882538e-05	7.48515379974e-05	4.54030806643e-05	4.55228143297e-05	4.54030847771e-05	4.54828425918e-05	4.54030864039e-05	4.54030817883e-05	4.54829345582e-05	0	0	0.025	0.025	0	0	0	0	0	5.90014202484e-05	Th0
0.05	4.54866273441e-05	4.54866159412e-05	4.55576028624e-05	0.000123684540736	0.000123400013889	4.5403992059e-05	4.55279465228e-05	4.54040004018e-05	4.54865699048e-05	4.54039977549e-05	4.54039952927e-05	4.54866685987e-05	0	0	0.05	0.05	0	0	0	0	0	0.000156311043971	Th0
0.075	4.54858712885e-05	4.5485860119e-05	4.56298799152e-05	0.000204178769324	0.000203423351134	4.54032408854e-05	4.55271782957e-05	4.54032558485e-05	4.54858205241e-05	4.54032465006e-05	4.54032474044e-05	4.54859125867e-05	0	0	0.075	0.075	0	0	0	0	0	0.000316900644125	Th0
0.1	4.54804481889e-05	4.5480436948e-05	4.57448802689e-05	0.000337297878746	0.000335289594535	4.53979022024e-05	4.55216963359e-05	4.53979281479e-05	4.54804083074e-05	4.53979078403e-05	4.53979141637e-05	4.54804893632e-05	0	0	0.1	0.1	0	0	0	0	0	0.000582049499256	Th0
0.125	4.54774064051e-05	4.54773951464e-05	4.59412846614e-05	0.000557967729043	0.000552617126964	4.53948781243e-05	4.5518618478e-05	4.53949221949e-05	4.54773848689e-05	4.53948837613e-05	4.53948990454e-05	4.54774470708e-05	0	0	0.125	0.125	0	0	0	0	0	0.00102027058278	Th0
0.15	4.54846006043e-05	4.54845893579e-05	4.62800873168e-05	0.00092518459678	0.000910887064626	4.54020102244e-05	4.55257979736e-05	4.54020846431e-05	4.54846085421e-05	4.54020158718e-05	4.54020460011e-05	4.54846406616e-05	0	0	0.15	0.15	0	0	0	0	0	0.00174603163205	Th0
0.175	4.54833435363e-05	4.54833323023e-05	4.68287683692e-05	0.00153906525251	0.00150080797995	4.54008722497e-05	4.55244055287e-05	4.54009970244e-05	4.54834004339e-05	4.54008779157e-05	4.54009323702e-05	4.54833814773e-05	0	0	0.175	0.175	0	0	0	0	0	0.00295039273519	Th0
0.2	4.54804201521e-05	4.5480408909e-05	4.77494551054e-05	0.00257493623214	0.00247174100048	4.5397980518e-05	4.55213379798e-05	4.53981905425e-05	4.54805576833e-05	4.53979862328e-05	4.53980809486e-05	4.54804526719e-05	0	0	0.2	0.2	0	0	0	0	0	0.00495814354929	Th0
0.225	4.54797264537e-05	4.54797152281e-05	4.93101042516e-05	0.00434999701624	0.0040684646581	4.53974280994e-05	4.55203547433e-05	4.53977835501e-05	4.54799965566e-05	4.53974338771e-05	4.53975948899e-05	4.5479744012e-05	0	0	0.225	0.225	0	0	0	0	0	0.00833149427839	Th0
0.25	4.54808986002e-05	4.54808874064e-05	5.20013063748e-05	0.00747593557547	0.00669003831825	4.5398809033e-05	4.55210383474e-05	4.53994196801e-05	4.54813864272e-05	4.53988149196e-05	4.53990854028e-05	4.54808741524e-05	0	0	0.25	0.25	0	0	0	0	0	0.0140816862633	Th0
0.275	4.54799793041e-05	4.5479968156e-05	5.67729460156e-05	0.0132783880883	0.0109818108023	4.53982417687e-05	4.55192341202e-05	4.53993233366e-05	4.54808236463e-05	4.53982478539e-05	4.53986993312e-05	4.54798292735e-05	0	0	0.275	0.275	0	0	0	0	0	0.024180689767	Th0
0.3	4.54785405398e-05	4.54785294712e-05	6.57074959754e-05	0.0254757381905	0.017977072536	4.5397380405e-05	4.5516030157e-05	4.53994427898e-05	4.54799663584e-05	4.53973868645e-05	4.53981397431e-05	4.54779588504e-05	0	0	0.3	0.3	0	0	0	0	0	0.0433822471245	Th0
0.325	4.54780754979e-05	4.54780645583e-05	0.000144692704629	0.999954301428	0.0293510169074	4.53978705765e-05	4.53978745036e-05	4.54780854092e-05	4.54805210068e-05	4.53978802854e-05	4.54002900745e-05	4.53978726906e-05	0	0	0.325	0.325	0	0	0	0	0	1.02931400576	Th0
0.35	4.54765546302e-05	4.54765438981e-05	0.000292234778027	0.999954482224	0.0475689378785	4.53978706533e-05	4.53978740644e-05	4.54765775788e-05	4.54805197148e-05	4.53978864429e-05	4.54017931485e-05	4.53978724823e-05	0	0	0.35	0.35	0	0	0	0	0	1.04767964963	Th0
0.375	4.54741082811e-05	4.54740978831e-05	0.000875459562252	0.999954565232	0.0765805359565	4.53978718001e-05	4.53978753994e-05	4.5474176924e-05	4.54805186406e-05	4.53979116251e-05	4.54041878569e-05	4.53978738816e-05	0	0	0.375	0.375	0	0	0	0	0	1.07727455675	Th0
0.4	4.54696483935e-05	4.54696386037e-05	0.00558898639928	0.999954466206	0.126344725349	4.53978712634e-05	4.53978742319e-05	4.54700578669e-05	4.54805144274e-05	4.53981053503e-05	4.540829342e-05	4.53978730907e-05	0	0	0.4	0.4	0	0	0	0	0	1.13175218267	Th0
0.425	4.53978687289e-05	4.53978687289e-05	0.999954452232	0.999954432062	0.999954523793	4.53978687396e-05	4.53978687391e-05	4.53978724687e-05	4.54804480275e-05	4.54391405514e-05	4.54804724321e-05	4.53978724946e-05	0	0	0.425	0.425	0	0	0	0	0	2.99972759792	Th2
0.45	4.53978685135e-05	4.53978685135e-05	0.999954359301	0.999954426206	0.999954443765	4.53978684999e-05	4.53978685036e-05	4.539787249e-05	4.54804477568e-05	4.5439140149e-05	4.54804718758e-05	4.53978722974e-05	0	0	0.45	0.45	0	0	0	0	0	2.9997274191	Th2
0.475	4.53978682274e-05	4.53978682274e-05	0.999954350342	0.999954420825	0.999954434939	4.53978682084e-05	4.53978682173e-05	4.53978721697e-05	4.54804474313e-05	4.54391398456e-05	4.54804715606e-05	4.53978720398e-05	0	0	0.475	0.475	0	0	0	0	0	2.99972739594	Th2
0.5	4.53978693575e-05	4.53978693574e-05	0.999954435862	0.999954453704	0.999954509029	4.53978693638e-05	4.53978693599e-05	4.53978730728e-05	4.54804486759e-05	4.54391412039e-05	4.54804731144e-05	4.53978730941e-05	0	0	0.5	0.5	0	0	0	0	0	2.99972758842	Th2
0.525	4.53978681405e-05	4.53978681405e-05	0.999954366909	0.999954425274	0.999954459871	4.53978681414e-05	4.5397868141e-05	4.53978719624e-05	4.54804473873e-05	4.5439139872e-05	4.54804716769e-05	4.53978719402e-05	0	0	0.525	0.525	0	0	0	0	0	2.99972744189	Th2
0.55	4.53978677384e-05	4.53978677384e-05	0.99995435399	0.999954418025	0.999954457192	4.5397867736e-05	4.53978677381e-05	4.53978716425e-05	4.54804469095e-05	4.54391393652e-05	4.54804710755e-05	4.53978716079e-05	0	0	0.55	0.55	0	0	0	0	0	2.99972741904	Th2
0.575	4.53978699247e-05	4.53978699247e-05	0.999954445514	0.999954471363	0.999954518295	4.53978699295e-05	4.53978699255e-05	4.53978736423e-05	4.54804492589e-05	4.54391417812e-05	4.54804737004e-05	4.53978736466e-05	0	0	0.575	0.575	0	0	0	0	0	2.999727625	Th2
0.6	4.53978697478e-05	4.53978697478e-05	0.999954434261	0.999954469048	0.999954512852	4.53978697523e-05	4.53978697484e-05	4.53978734696e-05	4.54804490795e-05	4.54391416e-05	4.54804735152e-05	4.53978734715e-05	0	0	0.6	0.6	0	0	0	0	0	2.99972760599	Th2
0.625	4.53978688371e-05	4.53978688371e-05	0.999954398326	0.999954450506	0.999954491721	4.539786884e-05	4.53978688376e-05	4.53978725483e-05	4.54804481728e-05	4.54391406974e-05	4.54804726217e-05	4.53978725501e-05	0	0	0.625	0.625	0	0	0	0	0	2.99972753038	Th2
0.65	4.53978685206e-05	4.53978685206e-05	0.999954388639	0.999954444746	0.999954485539	4.53978685166e-05	4.53978685203e-05	4.53978723679e-05	4.54804477065e-05	4.54391401849e-05	4.54804719393e-05	4.5397872366e-05	0	0	0.65	0.65	0	0	0	0	0	2.99972750876	Th2
0.675	4.53978699285e-05	4.53978699285e-05	0.99995444083	0.999954478561	0.999954520748	4.53978699301e-05	4.53978699287e-05	4.53978737031e-05	4.54804492047e-05	4.54391417062e-05	4.54804735573e-05	4.53978737015e-05	0	0	0.675	0.675	0	0	0	0	0	2.99972762996	Th2
0.7	4.53978698241e-05	4.53978698241e-05	0.999954436716	0.999954478245	0.999954520051	4.53978698255e-05	4.53978698243e-05	4.53978735995e-05	4.54804490979e-05	4.54391415993e-05	4.54804734488e-05	4.53978735983e-05	0	0	0.7	0.7	0	0	0	0	0	2.99972762484	Th2
0.725	4.53978697089e-05	4.53978697089e-05	0.999954432346	0.999954477722	0.999954519306	4.539786971e-05	4.53978697091e-05	4.53978734851e-05	4.54804489804e-05	4.54391414816e-05	4.54804733295e-05	4.53978734842e-05	0	0	0.725	0.725	0	0	0	0	0	2.9997276192	Th2
0.75	4.53978696231e-05	4.53978696231e-05	0.999954429128	0.99995447787	0.999954519333	4.5397869624e-05	4.53978696232e-05	4.53978733998e-05	4.54804488929e-05	4.54391413939e-05	4.54804732407e-05	4.5397873399e-05	0	0	0.75	0.75	0	0	0	0	0	2.99972761616	Th2
0.775	4.53978695635e-05	4.53978695635e-05	0.999954426908	0.999954478611	0.999954520008	4.53978695643e-05	4.53978695637e-05	4.53978733405e-05	4.54804488321e-05	4.5439141333e-05	4.54804731792e-05	4.53978733399e-05	0	0	0.775	0.775	0	0	0	0	0	2.99972761535	Th2
0.8	4.53978695235e-05	4.53978695235e-05	0.999954425423	0.999954479791	0.999954521154	4.53978695242e-05	4.53978695236e-05	4.53978733006e-05	4.54804487913e-05	4.54391412922e-05	4.5480473138e-05	4.53978733002e-05	0	0	0.8	0.8	0	0	0	0	0	2.9997276162	Th2
0.825	4.53978694974e-05	4.53978694974e-05	0.999954424454	0.999954481283	0.999954522627	4.5397869498e-05	4.53978694975e-05	4.53978732745e-05	4.54804487646e-05	4.54391412654e-05	4.54804731111e-05	4.53978732741e-05	0	0	0.825	0.825	0	0	0	0	0	2.99972761819	Th2
0.85	4.53978694807e-05	4.53978694807e-05	0.999954423837	0.999954482986	0.999954524321	4.53978694813e-05	4.53978694808e-05	4.53978732578e-05	4.54804487476e-05	4.54391412484e-05	4.54804730941e-05	4.53978732574e-05	0	0	0.85	0.85	0	0	0	0	0	2.99972762097	Th2
0.875	4.53978694704e-05	4.53978694704e-05	0.999954423457	0.999954484832	0.999954526163	4.53978694709e-05	4.53978694705e-05	4.53978732474e-05	4.54804487371e-05	4.54391412379e-05	4.54804730836e-05	4.53978732471e-05	0	0	0.875	0.875	0	0	0	0	0	2.99972762428	Th2
0.9	4.53978694643e-05	4.53978694643e-05	0.99995442323	0.99995448677	0.999954528101	4.53978694648e-05	4.53978694644e-05	4.53978732411e-05	4.54804487308e-05	4.54391412316e-05	4.54804730775e-05	4.53978732408e-05	0	0	0.9	0.9	0	0	0	0	0	2.99972762793	Th2
0.925	4.53978694608e-05	4.53978694608e-05	0.999954423101	0.999954488768	0.999954530101	4.53978694613e-05	4.53978694609e-05	4.53978732374e-05	4.54804487273e-05	4.5439141228e-05	4.54804730741e-05	4.53978732372e-05	0	0	0.925	0.925	0	0	0	0	0	2.9997276318	Th2
0.95	4.53978694589e-05	4.53978694589e-05	0.999954423032	0.999954490802	0.999954532138	4.53978694594e-05	4.5397869459e-05	4.53978732355e-05	4.54804487254e-05	4.54391412261e-05	4.54804730724e-05	4.53978732352e-05	0	0	0.95	0.95	0	0	0	0	0	2.9997276358	Th2
0.975	4.53978694581e-05	4.53978694581e-05	0.999954423	0.999954492858	0.999954534197	4.53978694586e-05	4.53978694582e-05	4.53978732344e-05	4.54804487245e-05	4.54391412252e-05	4.54804730718e-05	4.53978732342e-05	0	0	0.975	0.975	0	0	0	0	0	2.99972763988	Th2
1.0	4.53978694577e-05	4.53978694577e-05	0.999954422988	0.999954494926	0.999954536269	4.53978694582e-05	4.53978694578e-05	4.53978732339e-05	4.54804487241e-05	4.54391412249e-05	4.54804730717e-05	4.53978732337e-05	0	0	1.0	1.0	0	0	0	0	0	2.99972764401	Th2
