# Supplementary material for: Role of Cytokine Combinations on CD4+ T Cell Differentiation, Partial Polarization, and Plasticity: Continuous Network Modeling Approach
Source: Front Physiol. 2018 Aug 2;9:877. doi: 10.3389/fphys.2018.00877 (PMC6089340; doi:10.3389/fphys.2018.00877)
Supplement: DATA SHEET S7 — Code and simulations of the CD4+ T cell regulatory network. [file Data_Sheet_7.ZIP › Th0-microenv/csv-clean/Th0_IL2e+TGFBe.csv]

	TBET	IFNG	GATA3	IL2	IL4	RORGT	IL21	FOXP3	TGFB	IL10	IL9	BCL6	IL12e	IFNGe	IL2e	IL4e	IL6e	IL21e	TGFBe	IL10e	IL27e	Sum	Label
0.0	4.54862427017e-05	4.54862314555e-05	4.54861658228e-05	4.54448625015e-05	4.54035967416e-05	4.54035948836e-05	4.55275781175e-05	4.54035967368e-05	4.54861788888e-05	4.54036004794e-05	4.54035949283e-05	4.54862840787e-05	0	0	0.0	0	0	0	0.0	0	0	0.0	Th0
0.025	4.54832221857e-05	4.54832094338e-05	4.54831516696e-05	7.49561203651e-05	4.54034047224e-05	4.54034029856e-05	4.55231405612e-05	4.54034079283e-05	7.50252768679e-05	4.54034083053e-05	4.54034029783e-05	4.54832544309e-05	0	0	0.025	0	0	0	0.025	0	0	5.90678365876e-05	Th0
0.05	4.54866419203e-05	4.54866240447e-05	4.54865616447e-05	0.000123684562802	4.54040052577e-05	4.54040033121e-05	4.5527964447e-05	4.54040172736e-05	0.000123808461141	4.5404008928e-05	4.54040033391e-05	4.54866702736e-05	0	0	0.05	0	0	0	0.05	0	0	0.000156565997047	Th0
0.075	4.5485857159e-05	4.54858326336e-05	4.54857734729e-05	0.000204178646745	4.54032219884e-05	4.54032201168e-05	4.5527170573e-05	4.54032579924e-05	0.000204392821772	4.54032257892e-05	4.54032201253e-05	4.54858721127e-05	0	0	0.075	0	0	0	0.075	0	0	0.000317644261109	Th0
0.1	4.548049515e-05	4.54804597023e-05	4.54804059439e-05	0.000337298039899	4.53979395094e-05	4.5397937665e-05	4.55217549957e-05	4.53980410315e-05	0.00033766785991	4.53979432278e-05	4.53979376382e-05	4.54804881144e-05	0	0	0.1	0	0	0	0.1	0	0	0.000584091941386	Th0
0.125	4.54774536464e-05	4.5477399995e-05	4.54773556963e-05	0.000557967815025	4.53949060084e-05	4.53949041854e-05	4.55186868213e-05	4.53951866762e-05	0.000558607570009	4.539490974e-05	4.53949041201e-05	4.5477410006e-05	0	0	0.125	0	0	0	0.125	0	0	0.00102573171269	Th0
0.15	4.54837898833e-05	4.54837056991e-05	4.54836763293e-05	0.000925165465744	4.54011750899e-05	4.54011732933e-05	4.55250184131e-05	4.54019511423e-05	0.000926276512896	4.54011788167e-05	4.54011731929e-05	4.5483685445e-05	0	0	0.15	0	0	0	0.15	0	0	0.00176053489589	Th0
0.175	4.54837120292e-05	4.54835772194e-05	4.54835732263e-05	0.00153907319296	4.5401184317e-05	4.54011825901e-05	4.55248336073e-05	4.54033325166e-05	0.00154101040002	4.54011880226e-05	4.54011824236e-05	4.54835061849e-05	0	0	0.175	0	0	0	0.175	0	0	0.00298917576539	Th0
0.2	4.54805689789e-05	4.54803482224e-05	4.548038691e-05	0.00257493231344	4.53980353369e-05	4.53980336992e-05	4.55215860007e-05	4.54040600573e-05	0.00257835147768	4.53980390382e-05	4.53980334194e-05	4.54801916099e-05	0	0	0.2	0	0	0	0.2	0	0	0.00506240487904	Th0
0.225	4.54801402565e-05	4.54797725238e-05	4.54798842421e-05	0.00435001298943	4.53976863329e-05	4.53976848749e-05	4.55209335838e-05	4.54148846171e-05	0.00435616276082	4.53976900203e-05	4.53976844037e-05	4.54794697584e-05	0	0	0.225	0	0	0	0.225	0	0	0.00861531193995	Th0
0.25	4.54813695686e-05	4.54807428421e-05	4.5480982507e-05	0.00747597847804	4.53990356862e-05	4.53990345624e-05	4.55217789723e-05	4.54498631463e-05	0.00748745746999	4.53990393672e-05	4.5399033757e-05	4.54801839116e-05	0	0	0.25	0	0	0	0.25	0	0	0.0148725968611	Th0
0.275	4.54807660912e-05	4.54796584044e-05	4.54801334397e-05	0.0132784600771	4.53986708432e-05	4.53986704099e-05	4.55204548488e-05	4.55592810991e-05	0.0133015846527	4.53986745901e-05	4.5398668989e-05	4.54786282156e-05	0	0	0.275	0	0	0	0.275	0	0	0.0264893219361	Th0
0.3	4.54805156237e-05	4.54783963929e-05	4.54793570564e-05	0.0254756284153	4.53989273912e-05	4.5398928779e-05	4.55186872336e-05	4.59932515938e-05	0.0255325899375	4.53989316769e-05	4.53989260975e-05	4.54763940857e-05	0	0	0.3	0	0	0	0.3	0	0	0.0509179347912	Th0
0.325	4.54804367158e-05	4.53978724506e-05	4.53978733774e-05	0.495970886792	4.5418313223e-05	4.54193537701e-05	4.54602628561e-05	0.479360460416	0.999954559757	4.54391405059e-05	4.54193349167e-05	4.53978705917e-05	0	0	0.325	0	0	0	0.325	0	0	1.97514999227	NoLabel
0.35	4.54804367159e-05	4.53978724503e-05	4.53978734002e-05	0.508266467662	4.54188201742e-05	4.54168227086e-05	4.54587379525e-05	0.540735761307	0.999954562974	4.54391405061e-05	4.54168069223e-05	4.53978705454e-05	0	0	0.35	0	0	0	0.35	0	0	2.04882087422	NoLabel
0.375	4.5480436716e-05	4.53978724501e-05	4.53978734237e-05	0.520989197292	4.54193456032e-05	4.54142514515e-05	4.54571576576e-05	0.603046755752	0.999954566089	4.54391405062e-05	4.54142385653e-05	4.53978704975e-05	0	0	0.375	0	0	0	0.375	0	0	2.12385459838	NoLabel
0.4	4.54804367161e-05	4.53978724498e-05	4.53978734491e-05	0.534692844562	4.54199105987e-05	4.54116332206e-05	4.54554586113e-05	0.666464313251	0.999954569103	4.54391405063e-05	4.54116230795e-05	4.5397870446e-05	0	0	0.4	0	0	0	0.4	0	0	2.20097580319	NoLabel
0.425	4.54804367162e-05	4.53978724496e-05	4.53978734776e-05	0.550052844264	4.54205438964e-05	4.5408971405e-05	4.5453554508e-05	0.730945086107	0.999954572012	4.54391405064e-05	4.54089638447e-05	4.53978703883e-05	0	0	0.425	0	0	0	0.425	0	0	2.28081657587	NoLabel
0.45	4.54804367163e-05	4.53978724494e-05	4.53978735113e-05	0.568137680779	4.54212895518e-05	4.54062887537e-05	4.54513130613e-05	0.795938439763	0.999954574798	4.54391405066e-05	4.54062835735e-05	4.53978703204e-05	0	0	0.45	0	0	0	0.45	0	0	2.36389476645	iTreg
0.475	4.54804367164e-05	4.53978724491e-05	4.53978735535e-05	0.590852445833	4.54222261185e-05	4.54036445356e-05	4.54484984414e-05	0.860008840909	0.999954577429	4.54391405066e-05	4.54036414589e-05	4.53978702351e-05	0	0	0.475	0	0	0	0.475	0	0	2.45067993375	iTreg
0.5	4.54804367153e-05	4.53978724476e-05	4.53978736105e-05	0.622034557515	4.54235118376e-05	4.54011793434e-05	4.54446356709e-05	0.919749610579	0.999954579808	4.54391405054e-05	4.54011779548e-05	4.53978701169e-05	0	0	0.5	0	0	0	0.5	0	0	2.54160282737	iTreg
0.525	4.54804367172e-05	4.53978724489e-05	4.5397873701e-05	0.669604854578	4.54254733546e-05	4.53992134439e-05	4.54387446434e-05	0.967398406889	0.999954581896	4.5439140507e-05	4.53992131123e-05	4.53978699401e-05	0	0	0.525	0	0	0	0.525	0	0	2.63682193461	iTreg
0.55	4.54804368038e-05	4.53978725324e-05	4.53978739182e-05	0.741208848395	4.54284261142e-05	4.53981980947e-05	4.54298806048e-05	0.992014758425	0.999954585397	4.54391405931e-05	4.53981980992e-05	4.53978697563e-05	0	0	0.55	0	0	0	0.55	0	0	2.73304229731	iTreg
0.575	4.54804379074e-05	4.53978736247e-05	4.53978751554e-05	0.819168225605	4.54316422869e-05	4.5397939566e-05	4.54202340596e-05	0.998309801496	0.999954611556	4.54391416942e-05	4.53979395867e-05	4.53978705592e-05	0	0	0.575	0	0	0	0.575	0	0	2.81729675713	iTreg
0.6	4.54804373485e-05	4.53978730619e-05	4.53978747074e-05	0.881045648399	4.54341936939e-05	4.53978895517e-05	4.54125786374e-05	0.99950904081	0.999954599643	4.54391411356e-05	4.53978895623e-05	4.53978697672e-05	0	0	0.6	0	0	0	0.6	0	0	2.88037341763	iTreg
0.625	4.54804360445e-05	4.53978717919e-05	4.53978735246e-05	0.924163090109	4.5435970606e-05	4.53978765982e-05	4.54072449875e-05	0.999792566797	0.999954571795	4.54391398341e-05	4.5397876604e-05	4.53978683232e-05	0	0	0.625	0	0	0	0.625	0	0	2.92377436462	iTreg
0.65	4.54804373697e-05	4.53978730671e-05	4.53978748429e-05	0.952556066929	4.54371430209e-05	4.53978741571e-05	4.54037351432e-05	0.999882498057	0.999954601813	4.54391411567e-05	4.53978741609e-05	4.53978695125e-05	0	0	0.65	0	0	0	0.65	0	0	2.9522573074	iTreg
0.675	4.54804377799e-05	4.53978734589e-05	4.53978752648e-05	0.970667466068	4.54378904459e-05	4.53978730725e-05	4.54014961508e-05	0.999918241535	0.999954611676	4.5439141566e-05	4.53978730754e-05	4.53978698443e-05	0	0	0.675	0	0	0	0.675	0	0	2.97040446287	iTreg
0.7	4.54804368603e-05	4.53978725416e-05	4.53978743681e-05	0.981998036044	4.54383568656e-05	4.53978714697e-05	4.54000943752e-05	0.999934763461	0.999954592357	4.5439140648e-05	4.53978714721e-05	4.53978688857e-05	0	0	0.7	0	0	0	0.7	0	0	2.98175153733	iTreg
0.725	4.54804368555e-05	4.53978725324e-05	4.53978743709e-05	0.989002046651	4.54386457563e-05	4.53978711079e-05	4.53992284356e-05	0.999943289828	0.999954593229	4.54391406431e-05	4.539787111e-05	4.53978688525e-05	0	0	0.725	0	0	0	0.725	0	0	2.98876407633	iTreg
0.75	4.54804374707e-05	4.53978731622e-05	4.53978750133e-05	0.993299808721	4.54388236485e-05	4.53978715519e-05	4.53986977173e-05	0.999948004515	0.999954607978	4.5439141257e-05	4.53978715538e-05	4.53978694574e-05	0	0	0.75	0	0	0	0.75	0	0	2.99306656854	iTreg
0.775	4.54804345279e-05	4.53978704102e-05	4.53978723096e-05	0.995925056963	4.54389290065e-05	4.53978687472e-05	4.53983704261e-05	0.999950456899	0.999954546284	4.54391383191e-05	4.53978687492e-05	4.53978666085e-05	0	0	0.775	0	0	0	0.775	0	0	2.99569420792	iTreg
0.8	4.5480435771e-05	4.53978716935e-05	4.53978736056e-05	0.9975242769	4.54389962023e-05	4.53978699787e-05	4.53981740442e-05	0.999952102518	0.999954575158	4.54391395617e-05	4.53978699807e-05	4.53978678667e-05	0	0	0.8	0	0	0	0.8	0	0	2.99729510261	iTreg
0.825	4.54804373356e-05	4.53978730202e-05	4.5397874879e-05	0.998496825938	4.54390378728e-05	4.53978711956e-05	4.53980550944e-05	0.99995313114	0.999954607995	4.54391411223e-05	4.53978711974e-05	4.53978692999e-05	0	0	0.825	0	0	0	0.825	0	0	2.99826871326	iTreg
0.85	4.54804374335e-05	4.53978731248e-05	4.53978749865e-05	0.999087683179	4.54390623416e-05	4.53978712803e-05	4.53979821569e-05	0.99995368988	0.999954611251	4.543914122e-05	4.53978712821e-05	4.53978693987e-05	0	0	0.85	0	0	0	0.85	0	0	2.99886013259	iTreg
0.875	4.54804357758e-05	4.53978716974e-05	4.53978736129e-05	0.999446392701	4.54390754864e-05	4.53978699084e-05	4.53979364346e-05	0.999953906417	0.99995457837	4.54391395665e-05	4.53978699102e-05	4.53978678638e-05	0	0	0.875	0	0	0	0.875	0	0	2.99921902583	iTreg
0.9	4.54804357792e-05	4.53978717007e-05	4.53978736164e-05	0.999664116167	4.54390844702e-05	4.53978699034e-05	4.53979095227e-05	0.999954106632	0.999954579481	4.543913957e-05	4.53978699053e-05	4.53978678664e-05	0	0	0.9	0	0	0	0.9	0	0	2.99943695066	iTreg
0.925	4.54804357804e-05	4.53978717017e-05	4.53978736177e-05	0.999796227683	4.54390899204e-05	4.53978698995e-05	4.53978931921e-05	0.999954227633	0.999954580542	4.54391395713e-05	4.53978699014e-05	4.5397867867e-05	0	0	0.925	0	0	0	0.925	0	0	2.99956918426	iTreg
0.95	4.54804357806e-05	4.53978717017e-05	4.53978736178e-05	0.999876380005	4.54390932266e-05	4.53978698966e-05	4.53978832836e-05	0.999954300843	0.999954581578	4.54391395714e-05	4.53978698985e-05	4.53978678668e-05	0	0	0.95	0	0	0	0.95	0	0	2.99964941084	iTreg
0.975	4.54804357802e-05	4.53978717013e-05	4.53978736174e-05	0.999925004507	4.54390952318e-05	4.53978698944e-05	4.53978772722e-05	0.999954345174	0.999954582606	4.54391395712e-05	4.53978698963e-05	4.53978678663e-05	0	0	0.975	0	0	0	0.975	0	0	2.99969808071	iTreg
1.0	4.54804357798e-05	4.53978717008e-05	4.53978736169e-05	0.999954501121	4.54390964482e-05	4.53978698929e-05	4.53978736253e-05	0.999954372028	0.999954583631	4.54391395708e-05	4.53978698949e-05	4.53978678658e-05	0	0	1.0	0	0	0	1.0	0	0	2.99972760521	iTreg
