# Supplementary material for: Role of Cytokine Combinations on CD4+ T Cell Differentiation, Partial Polarization, and Plasticity: Continuous Network Modeling Approach
Source: Front Physiol. 2018 Aug 2;9:877. doi: 10.3389/fphys.2018.00877 (PMC6089340; doi:10.3389/fphys.2018.00877)
Supplement: DATA SHEET S7 — Code and simulations of the CD4+ T cell regulatory network. [file Data_Sheet_7.ZIP › Th0-microenv/csv-clean/Th0_IL4e+TGFBe.csv]

	TBET	IFNG	GATA3	IL2	IL4	RORGT	IL21	FOXP3	TGFB	IL10	IL9	BCL6	IL12e	IFNGe	IL2e	IL4e	IL6e	IL21e	TGFBe	IL10e	IL27e	Sum	Label
0.0	4.54862427017e-05	4.54862314555e-05	4.54861658228e-05	4.54448625015e-05	4.54035967416e-05	4.54035948836e-05	4.55275781175e-05	4.54035967368e-05	4.54861788888e-05	4.54036004794e-05	4.54035949283e-05	4.54862840787e-05	0	0	0	0.0	0	0	0.0	0	0	0.0	Th0
0.025	4.54830294202e-05	4.54830164634e-05	4.55088531443e-05	4.54430704177e-05	7.48517525872e-05	4.54032134742e-05	4.55229502821e-05	4.54032153047e-05	7.50249623958e-05	4.54032185071e-05	4.54032151423e-05	4.54830665106e-05	0	0	0	0.025	0	0	0.025	0	0	5.90272170349e-05	Th0
0.05	4.54866295894e-05	4.5486611877e-05	4.55575844615e-05	4.54452589041e-05	0.000123400012093	4.54039977077e-05	4.55279586578e-05	4.54039995625e-05	0.000123808445525	4.54040033064e-05	4.54040064858e-05	4.54866709971e-05	0	0	0	0.05	0	0	0.05	0	0	0.000156393651832	Th0
0.075	4.54858648441e-05	4.54858404137e-05	4.56298076997e-05	4.5444499858e-05	0.000203423295082	4.54032410257e-05	4.55271914191e-05	4.5403242843e-05	0.000204392915129	4.54032466707e-05	4.54032703303e-05	4.54859060723e-05	0	0	0	0.075	0	0	0.075	0	0	0.000317073358863	Th0
0.1	4.54804505229e-05	4.54804151349e-05	4.57446907583e-05	4.54391332615e-05	0.000335289532061	4.53979167435e-05	4.55217349562e-05	4.53979185943e-05	0.000337667716598	4.53979223364e-05	4.53980055876e-05	4.5480491755e-05	0	0	0	0.1	0	0	0.1	0	0	0.000582377594954	Th0
0.125	4.54774053188e-05	4.54773517137e-05	4.59407415115e-05	4.54361060578e-05	0.00055261688683	4.53948982495e-05	4.55186810332e-05	4.53949000617e-05	0.000558607466548	4.53949038218e-05	4.53951550794e-05	4.54774460093e-05	0	0	0	0.125	0	0	0.125	0	0	0.00102086789197	Th0
0.15	4.54845678735e-05	4.54844837521e-05	4.62785165248e-05	4.54432530522e-05	0.000910885814961	4.54020155148e-05	4.55258738228e-05	4.54020172888e-05	0.000926294828684	4.54020210696e-05	4.54027433549e-05	4.54846079216e-05	0	0	0	0.15	0	0	0.15	0	0	0.00174709722095	Th0
0.175	4.5483349657e-05	4.54832150597e-05	4.68245113081e-05	4.54421181655e-05	0.00150080646337	4.54009402715e-05	4.55245969296e-05	4.54009419232e-05	0.00154100260447	4.54009457672e-05	4.54029735442e-05	4.54833876187e-05	0	0	0	0.175	0	0	0.175	0	0	0.00295228075464	Th0
0.2	4.54804174502e-05	4.54801972235e-05	4.77373903496e-05	4.54392421018e-05	0.00247173611168	4.53980827043e-05	4.55216490954e-05	4.53980841232e-05	0.00257835497881	4.53980881387e-05	4.54037617605e-05	4.54804499756e-05	0	0	0	0.2	0	0	0.2	0	0	0.00496149848636	Th0
0.225	4.54797277059e-05	4.54793614775e-05	4.92753839728e-05	4.54386893188e-05	0.0040684515124	4.53976077187e-05	4.55208890855e-05	4.53976085357e-05	0.00435614562859	4.53976130191e-05	4.54135153151e-05	4.54797452394e-05	0	0	0	0.225	0	0	0.225	0	0	0.00833755725276	Th0
0.25	4.54808963557e-05	4.54802738736e-05	5.18977834885e-05	4.54400713317e-05	0.00668999974436	4.53991147581e-05	4.55219538991e-05	4.53991140125e-05	0.00748740756064	4.53991198255e-05	4.5444290052e-05	4.54808717791e-05	0	0	0	0.25	0	0	0.25	0	0	0.0140930104173	Th0
0.275	4.54799763173e-05	4.54788808402e-05	5.64441682504e-05	4.54395057671e-05	0.0109816927165	4.53987874815e-05	4.55208587596e-05	4.5398782357e-05	0.0133014723851	4.53987921096e-05	4.55310314831e-05	4.54798258057e-05	0	0	0	0.275	0	0	0.275	0	0	0.0242034073465	Th0
0.3	4.54785751021e-05	4.54764938402e-05	6.45222155767e-05	4.5438684438e-05	0.0179766761396	4.5398470167e-05	4.55191704529e-05	4.53984512705e-05	0.0255323861735	4.53984738325e-05	4.58160403216e-05	4.54779913757e-05	0	0	0	0.3	0	0	0.3	0	0	0.043437676713	Th0
0.325	4.54780171778e-05	4.53978722816e-05	4.5399060081e-05	4.54391348708e-05	0.0292959326692	4.54392048335e-05	4.5518168489e-05	4.54379272557e-05	0.999954388291	4.54391405366e-05	8.15520599868e-05	4.53978723918e-05	0	0	0	0.325	0	0	0.325	0	0	1.02919597237	Th3
0.35	4.54765197954e-05	4.53978721129e-05	4.53998056629e-05	4.54391347519e-05	0.0473983957725	4.54392026589e-05	4.55159158509e-05	4.54371797608e-05	0.999954457673	4.54391404083e-05	0.000117118888463	4.53978722909e-05	0	0	0	0.35	0	0	0.35	0	0	1.04733407394	Th3
0.375	4.54741710458e-05	4.53978735289e-05	4.54011615787e-05	4.54391360334e-05	0.0758134141974	4.54392006034e-05	4.55123782035e-05	4.54360078332e-05	0.999954683673	4.54391415677e-05	0.000206704887568	4.53978738311e-05	0	0	0	0.375	0	0	0.375	0	0	1.07583890772	Th3
0.4	4.5470588392e-05	4.53978726567e-05	4.54026787054e-05	4.54391356071e-05	0.119133404031	4.54391953995e-05	4.55069685021e-05	4.54342191401e-05	0.999954591686	4.54391412784e-05	0.000491399134552	4.53978730982e-05	0	0	0	0.4	0	0	0.4	0	0	1.11944350549	Th3
0.425	4.54653646642e-05	4.53978734964e-05	4.54059001794e-05	4.54391363371e-05	0.18232452177	4.54391887306e-05	4.54990017524e-05	4.54316111649e-05	0.999954610665	4.5439141848e-05	0.00173642559035	4.53978742314e-05	0	0	0	0.425	0	0	0.425	0	0	1.18387967602	Th3
0.45	4.54582174396e-05	4.53978737991e-05	4.54090276138e-05	4.543913723e-05	0.268807037105	4.54391793414e-05	4.54875652334e-05	4.5428042273e-05	0.999954629186	4.54391428495e-05	0.00971001762156	4.53978748427e-05	0	0	0	0.45	0	0	0.45	0	0	1.27833581378	Th3
0.475	4.5449241776e-05	4.5397868391e-05	4.54135193794e-05	4.54391324026e-05	0.377380089306	4.54391575352e-05	4.5468860954e-05	4.5423556133e-05	0.999954491687	4.54391380324e-05	0.0791633475301	4.53978699918e-05	0	0	0	0.475	0	0	0.475	0	0	1.45636207708	Th3
0.5	4.54391322076e-05	4.53978707222e-05	4.54184152354e-05	4.54391359633e-05	0.499829699181	4.54391247874e-05	4.54288958023e-05	4.54185061535e-05	0.999954588206	4.54391415963e-05	0.498694607695	4.53978735285e-05	0	0	0	0.5	0	0	0.5	0	0	1.99834308373	NoLabel
0.525	4.54290213734e-05	4.53978692669e-05	4.5423542723e-05	4.54391353274e-05	0.622298378698	4.54390993487e-05	4.54016015524e-05	4.54134517564e-05	0.999954573765	4.54391409549e-05	0.920099980354	4.53978729033e-05	0	0	0	0.525	0	0	0.525	0	0	2.54221714867	Th9
0.55	4.54200573234e-05	4.53978684985e-05	4.54282714345e-05	4.54391346497e-05	0.730920941783	4.54390955641e-05	4.53981945995e-05	4.54089691699e-05	0.999954559878	4.54391402657e-05	0.990202188746	4.53978722594e-05	0	0	0	0.55	0	0	0.55	0	0	2.72094190941	Th9
0.575	4.54129179199e-05	4.53978681174e-05	4.54319586624e-05	4.54391342739e-05	0.817465794911	4.54390949262e-05	4.53979076692e-05	4.54053981538e-05	0.999954553519	4.54391398866e-05	0.998249850699	4.5397871893e-05	0	0	0	0.575	0	0	0.575	0	0	2.8155344183	Th9
0.6	4.54077023349e-05	4.53978686346e-05	4.54340453084e-05	4.54391348167e-05	0.880716264319	4.54390954631e-05	4.5397875918e-05	4.54027892674e-05	0.999954567675	4.54391404532e-05	0.999505323721	4.53978723642e-05	0	0	0	0.6	0	0	0.6	0	0	2.88004037706	Th9
0.625	4.540412534e-05	4.5397867294e-05	4.54374426045e-05	4.54391334174e-05	0.92408429013	4.54390940058e-05	4.53978692984e-05	4.54009989029e-05	0.999954539212	4.5439138999e-05	0.999791987746	4.53978711311e-05	0	0	0	0.625	0	0	0.625	0	0	2.92369504041	Th9
0.65	4.54017821912e-05	4.53978696502e-05	4.54370254105e-05	4.54391358225e-05	0.952534494197	4.5439096449e-05	4.53978703423e-05	4.53998276171e-05	0.99995459434	4.54391414468e-05	0.99988237665	4.53978734047e-05	0	0	0	0.65	0	0	0.65	0	0	2.95223569244	Th9
0.675	4.54002874109e-05	4.53978690556e-05	4.54383705208e-05	4.54391352015e-05	0.970661048268	4.54390958013e-05	4.53978693619e-05	4.5399079311e-05	0.999954582961	4.54391408001e-05	0.999918118142	4.53978728609e-05	0	0	0	0.675	0	0	0.675	0	0	2.97039797752	Th9
0.7	4.53993533512e-05	4.53978694015e-05	4.54378714882e-05	4.54391355875e-05	0.98199607312	4.54390962302e-05	4.53978695402e-05	4.53986120505e-05	0.999954592946	4.54391412256e-05	0.999934750087	4.53978731284e-05	0	0	0	0.7	0	0	0.7	0	0	2.9817496462	Th9
0.725	4.53987765474e-05	4.53978699835e-05	4.54384001255e-05	4.54391361504e-05	0.989001459602	4.54390967721e-05	4.53978700567e-05	4.53983236821e-05	0.999954607727	4.54391417678e-05	0.999943332836	4.53978737519e-05	0	0	0	0.725	0	0	0.725	0	0	2.98876363055	Th9
0.75	4.53984222348e-05	4.53978699431e-05	4.54385931206e-05	4.54391361094e-05	0.99329961835	4.54390967309e-05	4.53978699819e-05	4.53981463449e-05	0.99995460887	4.54391417264e-05	0.999948004152	4.53978737124e-05	0	0	0	0.75	0	0	0.75	0	0	2.99306646209	Th9
0.775	4.53982058114e-05	4.53978699124e-05	4.54387148814e-05	4.54391360781e-05	0.995925006864	4.5439096697e-05	4.53978699326e-05	4.53980380186e-05	0.999954610237	4.54391416948e-05	0.999950665513	4.53978736822e-05	0	0	0	0.775	0	0	0.775	0	0	2.99569451354	Th9
0.8	4.53980739782e-05	4.53978698939e-05	4.54387882011e-05	4.54391360593e-05	0.997524265188	4.54390966801e-05	4.53978699037e-05	4.53979720319e-05	0.999954611883	4.54391416759e-05	0.999952219489	4.5397873664e-05	0	0	0	0.8	0	0	0.8	0	0	2.99729532761	Th9
0.825	4.53979938063e-05	4.53978698833e-05	4.5438831646e-05	4.54391360486e-05	0.998496834901	4.54390966697e-05	4.53978698871e-05	4.53979319036e-05	0.999954613708	4.54391416651e-05	0.999953140537	4.53978736535e-05	0	0	0	0.825	0	0	0.825	0	0	2.99826882027	Th9
0.85	4.53979451005e-05	4.53978698771e-05	4.54388571927e-05	4.54391360422e-05	0.999087692832	4.54390966633e-05	4.53978698773e-05	4.5397907525e-05	0.999954615632	4.54391416587e-05	0.999953691418	4.53978736473e-05	0	0	0	0.85	0	0	0.85	0	0	2.99886023106	Th9
0.875	4.53979155289e-05	4.53978698733e-05	4.54388719875e-05	4.54391360384e-05	0.999446431471	4.54390966573e-05	4.53978698714e-05	4.53978927235e-05	0.999954617612	4.54391416549e-05	0.999954022721	4.53978736434e-05	0	0	0	0.875	0	0	0.875	0	0	2.99921930301	Th9
0.9	4.53978975811e-05	4.53978698709e-05	4.54388802783e-05	4.5439136036e-05	0.999664157807	4.54390966548e-05	4.53978698678e-05	4.53978837402e-05	0.999954619626	4.54391416526e-05	0.999954222634	4.53978736409e-05	0	0	0	0.9	0	0	0.9	0	0	2.99943723129	Th9
0.925	4.53978866907e-05	4.53978698695e-05	4.54388846149e-05	4.54391360345e-05	0.99979627072	4.54390966558e-05	4.53978698655e-05	4.53978782891e-05	0.999954621659	4.54391416512e-05	0.99995434351	4.53978736393e-05	0	0	0	0.925	0	0	0.925	0	0	2.99956946712	Th9
0.95	4.53978800834e-05	4.53978698685e-05	4.54388865395e-05	4.54391360335e-05	0.99987642372	4.54390966524e-05	4.53978698641e-05	4.53978749819e-05	0.999954623705	4.54391416503e-05	0.999954416686	4.53978736382e-05	0	0	0	0.95	0	0	0.95	0	0	2.99964969535	Th9
0.975	4.53978760751e-05	4.53978698679e-05	4.54388869866e-05	4.54391360329e-05	0.999925048547	4.54390966543e-05	4.53978698632e-05	4.53978729756e-05	0.999954625758	4.54391416497e-05	0.999954461019	4.53978736374e-05	0	0	0	0.975	0	0	0.975	0	0	2.99969836657	Th9
1.0	4.53978736435e-05	4.53978698675e-05	4.54388865303e-05	4.54391360325e-05	0.999954545309	4.54390966513e-05	4.53978698627e-05	4.53978717585e-05	0.999954627816	4.54391416494e-05	0.999954487889	4.53978736369e-05	0	0	0	1.0	0	0	1.0	0	0	2.99972789227	Th9
