# Supplementary material for: Role of Cytokine Combinations on CD4+ T Cell Differentiation, Partial Polarization, and Plasticity: Continuous Network Modeling Approach
Source: Front Physiol. 2018 Aug 2;9:877. doi: 10.3389/fphys.2018.00877 (PMC6089340; doi:10.3389/fphys.2018.00877)
Supplement: DATA SHEET S7 — Code and simulations of the CD4+ T cell regulatory network. [file Data_Sheet_7.ZIP › Th0-microenv/csv-clean/Th0_IL6e+IL21e+TGFBe.csv]

	TBET	IFNG	GATA3	IL2	IL4	RORGT	IL21	FOXP3	TGFB	IL10	IL9	BCL6	IL12e	IFNGe	IL2e	IL4e	IL6e	IL21e	TGFBe	IL10e	IL27e	Sum	Label
0.0	4.54862427017e-05	4.54862314555e-05	4.54861658228e-05	4.54448625015e-05	4.54035967416e-05	4.54035948836e-05	4.55275781175e-05	4.54035967368e-05	4.54861788888e-05	4.54036004794e-05	4.54035949283e-05	4.54862840787e-05	0	0	0	0	0.0	0.0	0.0	0	0	0.0	Th0
0.025	4.54864432872e-05	4.54864295975e-05	4.54863637299e-05	4.54450689589e-05	4.54038092094e-05	4.54038138196e-05	0.00012234538216	4.54038104174e-05	7.50319372954e-05	4.54038173065e-05	4.5403808576e-05	4.55563899846e-05	0	0	0	0	0.025	0.025	0.025	0	0	0.000106435547006	Th0
0.05	4.54822969263e-05	4.54822791793e-05	4.54822134669e-05	4.54409276442e-05	4.53996729483e-05	4.5399705321e-05	0.000321252512182	4.53996761646e-05	0.000123796617941	4.53996912801e-05	4.53996743045e-05	4.57337887237e-05	0	0	0	0	0.05	0.05	0.05	0	0	0.000354318226778	Th0
0.075	4.54772611697e-05	4.54772368079e-05	4.54771713739e-05	4.54359458632e-05	4.53947445868e-05	4.53948939772e-05	0.000826463160821	4.53947511265e-05	0.000204353429653	4.53947870094e-05	4.53947492508e-05	4.61925238921e-05	0	0	0	0	0.075	0.075	0.075	0	0	0.000940589018367	Th0
0.1	4.5478727593e-05	4.54786922368e-05	4.54786267983e-05	4.54374480468e-05	4.53962823776e-05	4.53969208812e-05	0.00209636113144	4.53962943952e-05	0.000337652213171	4.53963826144e-05	4.53962925136e-05	4.73816124109e-05	0	0	0	0	0.1	0.1	0.1	0	0	0.00234496073473	Th0
0.125	4.54799309302e-05	4.5479877508e-05	4.54798125028e-05	4.54387750884e-05	4.53977321628e-05	4.54004266501e-05	0.00532159913614	4.53977532147e-05	0.000558615765236	4.53979743744e-05	4.53977513302e-05	5.05374376558e-05	0	0	0	0	0.125	0.125	0.125	0	0	0.00579430375044	Th0
0.15	4.54791218162e-05	4.54790389052e-05	4.54789751101e-05	4.54383309471e-05	4.53976502411e-05	4.54095192091e-05	0.0141229375286	4.53976860471e-05	0.000925985886713	4.53982699884e-05	4.53976841688e-05	6.02505321968e-05	0	0	0	0	0.15	0.15	0.15	0	0	0.0149727309649	Th0
0.175	4.54762042822e-05	4.54760765166e-05	4.54760179128e-05	4.54369863571e-05	4.53978649631e-05	4.54703581936e-05	0.051863585628	4.53979233624e-05	0.00153879170542	4.54000629317e-05	4.53979215379e-05	0.000127973431431	0	0	0	0	0.175	0.175	0.175	0	0	0.0533939763205	Th0
0.2	4.53978689475e-05	4.53978689475e-05	4.53978689475e-05	4.53978708948e-05	4.53978689437e-05	4.53979844788e-05	0.999954459408	4.53978689484e-05	0.00247262787516	4.54391406672e-05	4.53978689483e-05	0.999952298808	0	0	0	0	0.2	0.2	0.2	0	0	2.00224325641	Tfh
0.225	4.53978689242e-05	4.53978689242e-05	4.53978689242e-05	4.53978708177e-05	4.5397868925e-05	4.53980539529e-05	0.999954407932	4.53978689326e-05	0.00407014961189	4.54391407107e-05	4.53978689325e-05	0.999950645813	0	0	0	0	0.225	0.225	0.225	0	0	2.0038390736	Tfh
0.25	4.53978702109e-05	4.5397870211e-05	4.5397870211e-05	4.53978720817e-05	4.53978702238e-05	4.53981807628e-05	0.9999544467	4.53978702361e-05	0.00669288143503	4.54391420718e-05	4.53978702361e-05	0.999948068147	0	0	0	0	0.25	0.25	0.25	0	0	2.00645926639	Tfh
0.275	4.53978672808e-05	4.53978672808e-05	4.53978672808e-05	4.53978691975e-05	4.53978672796e-05	4.53984522139e-05	0.999954356922	4.53978673006e-05	0.0109870231893	4.54391390244e-05	4.53978673005e-05	0.999943212832	0	0	0	0	0.275	0.275	0.275	0	0	2.0107484628	Tfh
0.3	4.53978668731e-05	4.5397866873e-05	4.5397866873e-05	4.53978688206e-05	4.5397866868e-05	4.53989923023e-05	0.999954350278	4.5397866903e-05	0.0179864205767	4.54391385559e-05	4.53978669029e-05	0.99993465879	0	0	0	0	0.3	0.3	0.3	0	0	2.01773929896	Tfh
0.325	4.5397868655e-05	4.5397868655e-05	4.5397868655e-05	4.53978705779e-05	4.53978686551e-05	4.54001065966e-05	0.999954394455	4.53978687114e-05	0.0293127570008	4.5439140423e-05	4.53978687113e-05	0.999918192255	0	0	0	0	0.325	0.325	0.325	0	0	2.02904921191	Tfh
0.35	4.53978685975e-05	4.53978685973e-05	4.53978685974e-05	4.53978704911e-05	4.53978685939e-05	4.54029701744e-05	0.999954393058	4.53978686838e-05	0.047427157297	4.54391404442e-05	4.53978686837e-05	0.999882481233	0	0	0	0	0.35	0.35	0.35	0	0	2.04712789692	Tfh
0.375	4.53978688536e-05	4.53978688537e-05	4.53978688537e-05	4.53978707209e-05	4.53978688548e-05	4.5412103434e-05	0.999954398969	4.53978689963e-05	0.0758611905565	4.54391408199e-05	4.53978689962e-05	0.999792521262	0	0	0	0	0.375	0.375	0.375	0	0	2.075471984	Tfh
0.4	4.53978682303e-05	4.53978682302e-05	4.53978682301e-05	4.5397870095e-05	4.53978682289e-05	4.54512107798e-05	0.999954384983	4.53978684512e-05	0.119209722172	4.54391402738e-05	4.53978684511e-05	0.999506429259	0	0	0	0	0.4	0.4	0.4	0	0	2.11853444874	Tfh
0.425	4.53978683968e-05	4.53978683958e-05	4.53978683958e-05	4.53978702852e-05	4.53978683911e-05	4.56880799621e-05	0.999954388621	4.53978687365e-05	0.182439903175	4.54391405038e-05	4.53978687364e-05	0.998254442741	0	0	0	0	0.425	0.425	0.425	0	0	2.18051288373	Tfh
0.45	4.53978690717e-05	4.53978690625e-05	4.53978690625e-05	4.53978709214e-05	4.53978690369e-05	4.78464722174e-05	0.99995440284	4.53978695436e-05	0.268968013642	4.54391413316e-05	4.53978695435e-05	0.9902301133	0	0	0	0	0.45	0.45	0.45	0	0	2.25901883736	Tfh
0.475	4.53978690001e-05	4.53978688871e-05	4.53978688871e-05	4.53978705795e-05	4.5397868701e-05	8.28527178844e-05	0.999954394609	4.53978694103e-05	0.377583145418	4.54391412103e-05	4.53978694102e-05	0.92031552558	0	0	0	0	0.475	0.475	0.475	0	0	2.29775437944	Tfh
0.5	4.53978705702e-05	4.53978696289e-05	4.5397869629e-05	4.53978705677e-05	4.53978686883e-05	0.0067323225286	0.99995439007	4.53978696218e-05	0.500057019866	4.54391414271e-05	4.53978696281e-05	0.499374089745	0	0	0	0	0.5	0.5	0.5	0	0	2.00593628332	NoLabel
0.525	4.53978721693e-05	4.53978700151e-05	4.53978700152e-05	4.53978705882e-05	4.53978687092e-05	0.811635835123	0.999954394075	4.53978689294e-05	0.622522703256	4.54391416793e-05	4.53978698789e-05	0.0793301543471	0	0	0	0	0.525	0.525	0.525	0	0	2.51326154791	Th17
0.55	4.5397872109e-05	4.53978693846e-05	4.53978693847e-05	4.53978702642e-05	4.5397868383e-05	0.98876566895	0.999954388414	4.53978683987e-05	0.731117627681	4.54391415544e-05	4.53978697584e-05	0.00972691727169	0	0	0	0	0.55	0.55	0.55	0	0	2.72938306342	Th17
0.575	4.53978721216e-05	4.53978690622e-05	4.53978690623e-05	4.53978702538e-05	4.53978683798e-05	0.998205111489	0.999954388425	4.53978683825e-05	0.817621601037	4.54391417227e-05	4.53978699119e-05	0.00173861938143	0	0	0	0	0.575	0.575	0.575	0	0	2.81733818144	Th17
0.6	4.53978721243e-05	4.53978688252e-05	4.53978688252e-05	4.53978702523e-05	4.53978683788e-05	0.999502139483	0.999954388415	4.53978683797e-05	0.880830702141	4.5439141841e-05	4.5397870029e-05	0.000491805850639	0	0	0	0	0.6	0.6	0.6	0	0	2.880597497	Th17
0.625	4.53978730541e-05	4.53978695756e-05	4.53978695757e-05	4.53978711728e-05	4.5397869291e-05	0.999791704914	0.999954408527	4.539786929e-05	0.924164027421	4.5439142828e-05	4.53978710305e-05	0.000206809712821	0	0	0	0	0.625	0.625	0.625	0	0	2.92393541168	Th17
0.65	4.53978724926e-05	4.53978689048e-05	4.53978689048e-05	4.53978706096e-05	4.53978687265e-05	0.999882162266	0.999954396084	4.53978687264e-05	0.952587892218	4.54391423144e-05	4.53978705205e-05	0.000117155812736	0	0	0	0	0.65	0.65	0.65	0	0	2.95236006749	Th17
0.675	4.53978730217e-05	4.53978693892e-05	4.53978693892e-05	4.53978711508e-05	4.53978692798e-05	0.999918053017	0.999954408272	4.53978692799e-05	0.970695931602	4.54391429151e-05	4.53978710961e-05	8.15669669998e-05	0	0	0	0	0.675	0.675	0.675	0	0	2.97046842096	Th17
0.7	4.5397873024e-05	4.53978693197e-05	4.53978693197e-05	4.53978711383e-05	4.53978692526e-05	0.99993468567	0.999954407673	4.53978692521e-05	0.982018564367	4.54391428944e-05	4.53978711047e-05	6.50413525561e-05	0	0	0	0	0.7	0.7	0.7	0	0	2.98179116017	Th17
0.725	4.53978737563e-05	4.53978700142e-05	4.53978700142e-05	4.53978718653e-05	4.53978699744e-05	0.999943283918	0.999954423576	4.53978699726e-05	0.989015798588	4.54391436261e-05	4.53978718453e-05	5.6548671163e-05	0	0	0	0	0.725	0.725	0.725	0	0	2.98878851585	Th17
0.75	4.53978737406e-05	4.53978699819e-05	4.53978699819e-05	4.53978718494e-05	4.53978699582e-05	0.999947960588	0.999954423218	4.53978699564e-05	0.993308692467	4.54391436178e-05	4.53978718375e-05	5.18969931845e-05	0	0	0	0	0.75	0.75	0.75	0	0	2.99308143437	Th17
0.775	4.53978737324e-05	4.53978699635e-05	4.53978699635e-05	4.5397871841e-05	4.53978699498e-05	0.999950625419	0.999954423031	4.5397869948e-05	0.995930723745	4.54391436142e-05	4.53978718342e-05	4.92461091532e-05	0	0	0	0	0.775	0.775	0.775	0	0	2.99570347941	Th17
0.8	4.53978737267e-05	4.53978699516e-05	4.53978699516e-05	4.53978718352e-05	4.53978699439e-05	0.999952181262	0.999954422901	4.53978699422e-05	0.997527855985	4.54391436113e-05	4.53978718314e-05	4.76982066916e-05	0	0	0	0	0.8	0.8	0.8	0	0	2.99730061946	Th17
0.825	4.53978737235e-05	4.53978699446e-05	4.53978699446e-05	4.53978718319e-05	4.53978699405e-05	0.99995310334	0.999954422827	4.53978699388e-05	0.998499085481	4.54391436097e-05	4.53978718299e-05	4.67808000747e-05	0	0	0	0	0.825	0.825	0.825	0	0	2.99827185355	Th17
0.85	4.53978737215e-05	4.53978699404e-05	4.53978699404e-05	4.539787183e-05	4.53978699386e-05	0.999953654801	0.999954422783	4.53978699369e-05	0.999089101262	4.54391436089e-05	4.53978718291e-05	4.62321177115e-05	0	0	0	0	0.85	0.85	0.85	0	0	2.99886187207	Th17
0.875	4.53978737203e-05	4.53978699378e-05	4.53978699378e-05	4.53978718288e-05	4.53978699373e-05	0.999953986432	0.999954422755	4.53978699356e-05	0.999447311922	4.54391436083e-05	4.53978718285e-05	4.59021453676e-05	0	0	0	0	0.875	0.875	0.875	0	0	2.99922008436	Th17
0.9	4.53978737195e-05	4.53978699361e-05	4.53978699361e-05	4.53978718279e-05	4.53978699365e-05	0.999954186531	0.999954422736	4.53978699348e-05	0.99966470781	4.54391436078e-05	4.53978718281e-05	4.57030363976e-05	0	0	0	0	0.9	0.9	0.9	0	0	2.99943748121	Th17
0.925	4.53978737189e-05	4.5397869935e-05	4.5397869935e-05	4.53978718274e-05	4.53978699359e-05	0.999954307511	0.999954422722	4.53978699342e-05	0.999796614185	4.54391436075e-05	4.53978718278e-05	4.55826468795e-05	0	0	0	0	0.925	0.925	0.925	0	0	2.99956938817	Th17
0.95	4.53978737185e-05	4.53978699343e-05	4.53978699343e-05	4.5397871827e-05	4.53978699355e-05	0.999954380746	0.999954422713	4.53978699338e-05	0.999876638241	4.54391436072e-05	4.53978718275e-05	4.5509764358e-05	0	0	0	0	0.95	0.95	0.95	0	0	2.99964941257	Th17
0.975	4.53978737182e-05	4.53978699339e-05	4.53978699339e-05	4.53978718267e-05	4.53978699352e-05	0.999954425112	0.999954422707	4.53978699335e-05	0.999925182639	4.5439143607e-05	4.53978718273e-05	4.54656089535e-05	0	0	0	0	0.975	0.975	0.975	0	0	2.99969799852	Th17
1.0	4.5397873718e-05	4.53978699335e-05	4.53978699335e-05	4.53978718265e-05	4.5397869935e-05	0.999954452007	0.999954422702	4.53978699333e-05	0.999954629277	4.54391436069e-05	4.53978718272e-05	4.54388455099e-05	0	0	0	0	1.0	1.0	1.0	0	0	2.99972749881	Th17
