# Supplementary material for: Role of Cytokine Combinations on CD4+ T Cell Differentiation, Partial Polarization, and Plasticity: Continuous Network Modeling Approach
Source: Front Physiol. 2018 Aug 2;9:877. doi: 10.3389/fphys.2018.00877 (PMC6089340; doi:10.3389/fphys.2018.00877)
Supplement: DATA SHEET S7 — Code and simulations of the CD4+ T cell regulatory network. [file Data_Sheet_7.ZIP › Th0-microenv/csv-clean/Th0_TGFBe.csv]

	TBET	IFNG	GATA3	IL2	IL4	RORGT	IL21	FOXP3	TGFB	IL10	IL9	BCL6	IL12e	IFNGe	IL2e	IL4e	IL6e	IL21e	TGFBe	IL10e	IL27e	Sum	Label
0.0	4.54862427017e-05	4.54862314555e-05	4.54861658228e-05	4.54448625015e-05	4.54035967416e-05	4.54035948836e-05	4.55275781175e-05	4.54035967368e-05	4.54861788888e-05	4.54036004794e-05	4.54035949283e-05	4.54862840787e-05	0	0	0	0	0	0	0.0	0	0	0.0	Th0
0.025	4.54638093857e-05	4.54637965361e-05	4.5463740754e-05	4.54248049096e-05	4.53859004587e-05	4.53858998769e-05	4.55027778295e-05	4.53859018798e-05	7.49923562107e-05	4.53859049256e-05	4.53858998699e-05	4.54638430987e-05	0	0	0	0	0	0	0.025	0	0	2.97292462447e-05	Th0
0.05	4.54864099537e-05	4.54863922274e-05	4.54863263959e-05	4.54450322638e-05	4.54037690981e-05	4.54037704321e-05	4.55277426703e-05	4.54037722921e-05	0.000123807832954	4.54037760315e-05	4.54037704182e-05	4.54864448183e-05	0	0	0	0	0	0	0.05	0	0	7.83235122196e-05	Th0
0.075	4.54671326226e-05	4.54671086084e-05	4.54670433095e-05	4.54259725932e-05	4.53849263029e-05	4.53849308674e-05	4.55082481583e-05	4.53849326673e-05	0.000204305900904	4.53849363536e-05	4.53849308634e-05	4.54671607008e-05	0	0	0	0	0	0	0.075	0	0	0.000159027747415	Th0
0.1	4.54827658821e-05	4.54827304777e-05	4.54826646295e-05	4.54413862713e-05	4.54001212061e-05	4.5400131436e-05	4.55241005018e-05	4.54001332743e-05	0.000337686206809	4.54001370353e-05	4.54001313967e-05	4.54827830382e-05	0	0	0	0	0	0	0.1	0	0	0.000292238291219	Th0
0.125	4.54762115403e-05	4.54761578751e-05	4.54760921452e-05	4.54348755279e-05	4.5393653953e-05	4.53936732798e-05	4.55175026655e-05	4.53936751082e-05	0.000558591965461	4.53936788635e-05	4.53936731996e-05	4.54762103883e-05	0	0	0	0	0	0	0.125	0	0	0.000513215730473	Th0
0.15	4.54787654035e-05	4.5478681349e-05	4.54786157177e-05	4.54374061961e-05	4.53961613833e-05	4.53961958695e-05	4.55200797881e-05	4.53961976766e-05	0.000926167726308	4.53962013925e-05	4.53961957583e-05	4.54787338479e-05	0	0	0	0	0	0	0.15	0	0	0.000880763661484	Th0
0.175	4.54846630176e-05	4.54845280413e-05	4.54844623827e-05	4.54432835169e-05	4.54020184433e-05	4.54020783711e-05	4.55259977263e-05	4.54020801215e-05	0.00154106762714	4.54020838238e-05	4.54020781958e-05	4.54845805967e-05	0	0	0	0	0	0	0.175	0	0	0.00149559894246	Th0
0.2	4.54765135327e-05	4.54762919811e-05	4.54762262473e-05	4.54350604198e-05	4.53937219785e-05	4.5393825147e-05	4.55179219427e-05	4.53938268278e-05	0.00257832041011	4.53938305144e-05	4.53938248596e-05	4.54763445586e-05	0	0	0	0	0	0	0.2	0	0	0.00253294219166	Th0
0.225	4.54803561643e-05	4.54799884276e-05	4.54799229106e-05	4.5438984381e-05	4.53977268576e-05	4.53979030792e-05	4.55216834323e-05	4.53979046251e-05	0.00435618562553	4.53979082229e-05	4.53979025987e-05	4.5480040805e-05	0	0	0	0	0	0	0.225	0	0	0.00431076447358	Th0
0.25	4.54814274957e-05	4.54808008614e-05	4.54807355953e-05	4.54400517167e-05	4.53987899205e-05	4.53990954915e-05	4.55227591603e-05	4.5399096802e-05	0.00748737673593	4.53991002903e-05	4.53990946637e-05	4.54808530573e-05	0	0	0	0	0	0	0.25	0	0	0.00744194410043	Th0
0.275	4.54806780246e-05	4.5479570444e-05	4.54795055008e-05	4.54393015622e-05	4.53980387123e-05	4.53985845751e-05	4.55220109675e-05	4.53985854489e-05	0.0133013407164	4.53985887344e-05	4.53985831027e-05	4.54796223644e-05	0	0	0	0	0	0	0.275	0	0	0.0132559168165	Th0
0.3	4.54805330667e-05	4.54784139035e-05	4.54783497589e-05	4.54391577122e-05	4.53978950576e-05	4.53989463546e-05	4.55218662753e-05	4.53989463106e-05	0.0255321247773	4.53989491791e-05	4.53989435293e-05	4.54784651827e-05	0	0	0	0	0	0	0.3	0	0	0.0254867034805	Th0
0.325	4.54804367136e-05	4.53978725879e-05	4.53978725848e-05	4.54391348706e-05	4.53978724459e-05	4.5439208039e-05	4.55218062605e-05	4.54391348018e-05	0.999954727653	4.54391404366e-05	4.54390973118e-05	4.53978725904e-05	0	0	0	0	0	0	0.325	0	0	0.999909671761	Th3
0.35	4.54804366312e-05	4.53978724899e-05	4.53978724869e-05	4.54391347911e-05	4.53978723684e-05	4.54392079697e-05	4.55218061764e-05	4.54391347325e-05	0.999954486366	4.54391403677e-05	4.54390972425e-05	4.53978724924e-05	0	0	0	0	0	0	0.35	0	0	0.999909430475	Th3
0.375	4.5480437579e-05	4.53978735598e-05	4.53978735566e-05	4.54391357537e-05	4.53978733468e-05	4.54392088862e-05	4.55218071078e-05	4.54391356494e-05	0.999954665336	4.54391412841e-05	4.54390981595e-05	4.53978735623e-05	0	0	0	0	0	0	0.375	0	0	0.999909609441	Th3
0.4	4.54804354445e-05	4.5397871272e-05	4.5397871269e-05	4.5439133617e-05	4.53978712067e-05	4.54392068237e-05	4.55218049773e-05	4.54391335866e-05	0.999954483806	4.54391392219e-05	4.54390960966e-05	4.53978712745e-05	0	0	0	0	0	0	0.4	0	0	0.999909427918	Th3
0.425	4.54804395818e-05	4.53978753637e-05	4.53978753607e-05	4.54391377445e-05	4.53978753247e-05	4.54392109642e-05	4.55218091239e-05	4.54391377273e-05	0.999954663637	4.54391433624e-05	4.54391002373e-05	4.53978753661e-05	0	0	0	0	0	0	0.425	0	0	0.999909607737	Th3
0.45	4.54804393465e-05	4.53978751705e-05	4.53978751675e-05	4.54391375203e-05	4.53978751117e-05	4.54392107301e-05	4.55218088777e-05	4.54391374932e-05	0.99995463773	4.54391431284e-05	4.54391000033e-05	4.53978751729e-05	0	0	0	0	0	0	0.45	0	0	0.999909581831	Th3
0.475	4.54804374923e-05	4.53978729122e-05	4.53978729094e-05	4.54391355735e-05	4.53978730718e-05	4.54392088934e-05	4.55218071172e-05	4.54391356557e-05	0.999954580325	4.54391412911e-05	4.54390981652e-05	4.53978729145e-05	0	0	0	0	0	0	0.475	0	0	0.999909524432	Th3
0.5	4.54804319006e-05	4.53978679833e-05	4.53978679802e-05	4.54391301399e-05	4.53978677973e-05	4.54392032848e-05	4.55218013644e-05	4.5439130049e-05	0.999954449914	4.54391356838e-05	4.54390925597e-05	4.53978679858e-05	0	0	0	0	0	0	0.5	0	0	0.999909394036	Th3
0.525	4.54804394011e-05	4.53978750541e-05	4.53978750512e-05	4.54391375345e-05	4.53978750854e-05	4.54392107896e-05	4.55218089729e-05	4.54391375525e-05	0.999954625811	4.54391431876e-05	4.54391000623e-05	4.53978750565e-05	0	0	0	0	0	0	0.525	0	0	0.999909569912	Th3
0.55	4.54804404663e-05	4.53978758596e-05	4.53978758567e-05	4.54391385314e-05	4.53978760136e-05	4.54392118484e-05	4.55218101075e-05	4.54391386107e-05	0.999954653743	4.54391442461e-05	4.54391011204e-05	4.53978758619e-05	0	0	0	0	0	0	0.55	0	0	0.999909597841	Th3
0.575	4.54804405759e-05	4.53978767891e-05	4.53978767859e-05	4.54391388469e-05	4.53978765363e-05	4.54392119583e-05	4.55218100076e-05	4.54391387229e-05	0.999954665809	4.54391443576e-05	4.54391012336e-05	4.53978767915e-05	0	0	0	0	0	0	0.575	0	0	0.999909609905	Th3
0.6	4.54804343051e-05	4.53978702361e-05	4.5397870233e-05	4.54391325148e-05	4.53978701418e-05	4.54392057067e-05	4.55218038004e-05	4.54391324699e-05	0.999954516467	4.54391381052e-05	4.54390949801e-05	4.53978702385e-05	0	0	0	0	0	0	0.6	0	0	0.999909460582	Th3
0.625	4.54804435813e-05	4.53978792218e-05	4.53978792189e-05	4.54391417043e-05	4.53978792448e-05	4.5439214955e-05	4.55218131632e-05	4.54391417181e-05	0.999954724693	4.54391473532e-05	4.54391042281e-05	4.53978792242e-05	0	0	0	0	0	0	0.625	0	0	0.999909668782	Th3
0.65	4.54804343225e-05	4.53978702593e-05	4.53978702563e-05	4.5439132535e-05	4.53978701646e-05	4.54392057266e-05	4.5521803815e-05	4.54391324898e-05	0.99995452164	4.5439138125e-05	4.54390949999e-05	4.53978702617e-05	0	0	0	0	0	0	0.65	0	0	0.999909465755	Th3
0.675	4.54804307791e-05	4.53978671119e-05	4.53978671087e-05	4.54391290965e-05	4.53978668318e-05	4.54392021943e-05	4.5521800165e-05	4.54391289585e-05	0.999954448996	4.54391345936e-05	4.54390914691e-05	4.53978671145e-05	0	0	0	0	0	0	0.675	0	0	0.99990939312	Th3
0.7	4.54804347602e-05	4.53978708321e-05	4.5397870829e-05	4.54391329991e-05	4.53978706561e-05	4.5439206149e-05	4.55218042244e-05	4.54391329133e-05	0.999954538456	4.54391385481e-05	4.5439095424e-05	4.53978708346e-05	0	0	0	0	0	0	0.7	0	0	0.99990948257	Th3
0.725	4.54804391049e-05	4.5397875171e-05	4.53978751678e-05	4.54391373209e-05	4.5397874955e-05	4.54392104509e-05	4.55218085925e-05	4.54391372154e-05	0.999954639695	4.54391428501e-05	4.54390997259e-05	4.53978751734e-05	0	0	0	0	0	0	0.725	0	0	0.999909583795	Th3
0.75	4.54804356258e-05	4.53978717927e-05	4.53978717896e-05	4.54391338956e-05	4.53978715831e-05	4.54392070291e-05	4.552180506e-05	4.54391337931e-05	0.99995456179	4.5439139428e-05	4.54390963035e-05	4.53978717951e-05	0	0	0	0	0	0	0.75	0	0	0.999909505901	Th3
0.775	4.54804321745e-05	4.53978685927e-05	4.53978685895e-05	4.5439130512e-05	4.53978682682e-05	4.54392035864e-05	4.55218015382e-05	4.54391303519e-05	0.999954489661	4.54391359863e-05	4.54390928631e-05	4.53978685954e-05	0	0	0	0	0	0	0.775	0	0	0.999909433781	Th3
0.8	4.54804388834e-05	4.5397874485e-05	4.5397874482e-05	4.54391370039e-05	4.53978745417e-05	4.54392102719e-05	4.55218084684e-05	4.54391370346e-05	0.999954632029	4.54391426699e-05	4.54390995444e-05	4.53978744873e-05	0	0	0	0	0	0	0.8	0	0	0.999909576131	Th3
0.825	4.54804391024e-05	4.5397874711e-05	4.5397874708e-05	4.54391372244e-05	4.53978747638e-05	4.54392104904e-05	4.55218086859e-05	4.54391372531e-05	0.999954638937	4.54391428885e-05	4.5439099763e-05	4.53978747133e-05	0	0	0	0	0	0	0.825	0	0	0.999909583039	Th3
0.85	4.54804436685e-05	4.53978796069e-05	4.53978796038e-05	4.54391418669e-05	4.53978794831e-05	4.54392150434e-05	4.55218131739e-05	4.54391418072e-05	0.999954744808	4.54391474423e-05	4.54391043177e-05	4.53978796094e-05	0	0	0	0	0	0	0.85	0	0	0.999909688895	Th3
0.875	4.54804346023e-05	4.53978707788e-05	4.53978707756e-05	4.54391328751e-05	4.53978705656e-05	4.54392060067e-05	4.55218040333e-05	4.54391327708e-05	0.999954550047	4.54391384057e-05	4.54390952812e-05	4.53978707813e-05	0	0	0	0	0	0	0.875	0	0	0.999909494161	Th3
0.9	4.54804330626e-05	4.53978692817e-05	4.53978692785e-05	4.54391313478e-05	4.53978690508e-05	4.54392044705e-05	4.55218024811e-05	4.54391312347e-05	0.999954518792	4.54391368697e-05	4.54390937453e-05	4.53978692842e-05	0	0	0	0	0	0	0.9	0	0	0.99990946291	Th3
0.925	4.5480432463e-05	4.53978686979e-05	4.53978686946e-05	4.54391307529e-05	4.53978684605e-05	4.54392038722e-05	4.55218018764e-05	4.54391306364e-05	0.999954507928	4.54391362714e-05	4.5439093147e-05	4.53978687004e-05	0	0	0	0	0	0	0.925	0	0	0.999909452048	Th3
0.95	4.54804322506e-05	4.53978684912e-05	4.5397868488e-05	4.54391305424e-05	4.53978682517e-05	4.54392036607e-05	4.55218016627e-05	4.54391304248e-05	0.999954505471	4.54391360598e-05	4.54390929355e-05	4.53978684937e-05	0	0	0	0	0	0	0.95	0	0	0.999909449591	Th3
0.975	4.54804321877e-05	4.53978684297e-05	4.53978684266e-05	4.543913048e-05	4.53978681898e-05	4.54392035982e-05	4.55218015995e-05	4.54391303622e-05	0.999954506247	4.54391359972e-05	4.54390928728e-05	4.53978684323e-05	0	0	0	0	0	0	0.975	0	0	0.999909450368	Th3
1.0	4.5480432175e-05	4.53978684171e-05	4.53978684139e-05	4.54391304672e-05	4.53978681772e-05	4.54392035854e-05	4.55218015863e-05	4.54391303495e-05	0.999954508106	4.54391359845e-05	4.54390928602e-05	4.53978684196e-05	0	0	0	0	0	0	1.0	0	0	0.999909452226	Th3
