# Supplementary material for: Role of Cytokine Combinations on CD4+ T Cell Differentiation, Partial Polarization, and Plasticity: Continuous Network Modeling Approach
Source: Front Physiol. 2018 Aug 2;9:877. doi: 10.3389/fphys.2018.00877 (PMC6089340; doi:10.3389/fphys.2018.00877)
Supplement: DATA SHEET S7 — Code and simulations of the CD4+ T cell regulatory network. [file Data_Sheet_7.ZIP › Th0-microenv/csv/Th0_IL10e+IL27e.csv]

	TBET	IFNG	GATA3	IL2	IL4	RORGT	IL21	FOXP3	TGFB	IL10	IL9	BCL6	IL12e	IFNGe	IL2e	IL4e	IL6e	IL21e	TGFBe	IL10e	IL27e
0	4.54862427016581e-05	4.54862314554762e-05	4.54861658227905e-05	4.54448625014728e-05	4.54035967416481e-05	4.54035948836467e-05	4.55275781175065e-05	4.54035967367754e-05	4.54861788888377e-05	4.54036004793622e-05	4.54035949282854e-05	4.54862840787213e-05	0	0	0	0	0	0	0	0	0
0.025	4.54632012814629e-05	4.54631884763938e-05	4.5463135413595e-05	4.54241966236283e-05	4.53852941226042e-05	4.53852924411324e-05	4.55021652721822e-05	4.53852941211257e-05	4.54631470686159e-05	7.48280830849576e-05	4.53852924369561e-05	4.54632369366788e-05	0	0	0	0	0	0	0	0.025	0.025
0.05	4.54864025694165e-05	4.54863847557277e-05	4.54863255371304e-05	4.54450215769787e-05	4.54037617061018e-05	4.54037597864653e-05	4.55277255950781e-05	4.54037616452726e-05	4.54863386297146e-05	0.000123425099294152	4.54037597815844e-05	4.54864438266884e-05	0	0	0	0	0	0	0	0.05	0.05
0.075	4.5492754558336e-05	4.54927302172914e-05	4.54926779215104e-05	4.54514516251331e-05	4.54102757956033e-05	4.54102739302112e-05	4.55339867931515e-05	4.54102757675592e-05	4.54926910771085e-05	0.000203540005580881	4.54102739108196e-05	4.54927956732834e-05	0	0	0	0	0	0	0	0.075	0.075
0.1	4.54830017032138e-05	4.5482966381573e-05	4.54829246588077e-05	4.54416106705591e-05	4.54003582312616e-05	4.54003563400621e-05	4.55242996596375e-05	4.54003582310802e-05	4.5482937794086e-05	0.00033557137784165	4.5400356352524e-05	4.54830429920007e-05	0	0	0	0	0	0	0	0.1	0.1
0.125	4.54761641129749e-05	4.54761108223124e-05	4.54760870982104e-05	4.543480640487e-05	4.53936051888397e-05	4.53936033254182e-05	4.55173927602952e-05	4.53936051974892e-05	4.54761002750547e-05	0.000553396144835609	4.53936033110239e-05	4.54762053067323e-05	0	0	0	0	0	0	0	0.125	0.125
0.15	4.54786395793989e-05	4.54785566015841e-05	4.5478562694111e-05	4.54372456149133e-05	4.5396037665796e-05	4.53960357958314e-05	4.55198452371397e-05	4.5396037655748e-05	4.54785758298928e-05	0.000913137601894758	4.53960357875862e-05	4.54786807511536e-05	0	0	0	0	0	0	0	0.15	0.15
0.175	4.54772236693018e-05	4.54770915476029e-05	4.54771468158001e-05	4.5435805197685e-05	4.53946218417518e-05	4.53946199674302e-05	4.55183554903193e-05	4.53946218464988e-05	4.54771599557329e-05	0.0015076172604982	4.53946199639631e-05	4.54772647936208e-05	0	0	0	0	0	0	0	0.175	0.175
0.2	4.54793649225978e-05	4.54791515621857e-05	4.54792881199472e-05	4.54379193200324e-05	4.53967899587864e-05	4.53967880918314e-05	4.55203613102337e-05	4.5396789948622e-05	4.54793012943544e-05	0.00249231336413016	4.53967880901882e-05	4.54794059409379e-05	0	0	0	0	0	0	0	0.2	0.2
0.225	4.54803843409632e-05	4.54800353821262e-05	4.54803075623042e-05	4.54388437736117e-05	4.53977549127074e-05	4.53977530416504e-05	4.55212044707295e-05	4.53977549101189e-05	4.54803207355375e-05	0.00412894653634895	4.53977530443686e-05	4.54804252187381e-05	0	0	0	0	0	0	0	0.225	0.225
0.25	4.54796908688147e-05	4.54791156484866e-05	4.54796143635394e-05	4.5438040349676e-05	4.53970673479559e-05	4.53970654773651e-05	4.55201684414078e-05	4.5397067346257e-05	4.54796275302288e-05	0.00686616278287681	4.53970654852432e-05	4.54797314088726e-05	0	0	0	0	0	0	0	0.25	0.25
0.275	4.54808215402075e-05	4.5479863627086e-05	4.54807454394447e-05	4.54389808462672e-05	4.53981996463337e-05	4.53981977758929e-05	4.55207239031136e-05	4.53981996439944e-05	4.54807586106061e-05	0.0114965932868167	4.53981977925406e-05	4.54808615313614e-05	0	0	0	0	0	0	0	0.275	0.275
0.3	4.54803066175072e-05	4.54786871864507e-05	4.54802310044808e-05	4.5438129461254e-05	4.53976723256623e-05	4.53976704549801e-05	4.55192222068058e-05	4.53976723242038e-05	4.54802441754158e-05	0.0194911422753424	4.53976704866828e-05	4.54803457623292e-05	0	0	0	0	0	0	0	0.3	0.3
0.325	4.54826592145423e-05	4.54798535702148e-05	4.54825846514901e-05	4.54399003363677e-05	4.54000456970568e-05	4.54000438242793e-05	4.55197838930537e-05	4.54000456899376e-05	4.5482597820513e-05	0.0338483010099395	4.5400043879652e-05	4.54826967467494e-05	0	0	0	0	0	0	0	0.325	0.325
0.35	4.54804974023481e-05	4.54753702241144e-05	4.54804249650435e-05	4.54365690997283e-05	4.53978627271995e-05	4.53978608560714e-05	4.55141481923241e-05	4.53978627253913e-05	4.54804381365534e-05	0.0619058491071943	4.53978609672759e-05	4.54805317660103e-05	0	0	0	0	0	0	0	0.35	0.35
0.375	4.54805004376464e-05	4.54695299238335e-05	4.54804333236859e-05	4.54336578094819e-05	4.53978709864099e-05	4.5397869115038e-05	4.55053784591599e-05	4.53978709844782e-05	4.5480446494892e-05	0.132578309955893	4.53978693589178e-05	4.5480526822712e-05	0	0	0	0	0	0	0	0.375	0.375
0.4	4.5480442910447e-05	4.54047107083031e-05	4.54804347996375e-05	4.54012887175947e-05	4.5397872429778e-05	4.53978705557279e-05	4.5408129696554e-05	4.53978724265169e-05	4.54804479668075e-05	0.917063690928668	4.53978722711923e-05	4.54803809013713e-05	0	0	0	0	0	0	0	0.4	0.4
0.425	4.54804386007037e-05	4.54011089129056e-05	4.54804337675807e-05	4.53994888346684e-05	4.53978713971826e-05	4.53978695229921e-05	4.54027284891657e-05	4.53978713938537e-05	4.54804469345224e-05	0.960706483502868	4.53978713202637e-05	4.54803716830484e-05	0	0	0	0	0	0	0	0.425	0.425
0.45	4.54804349219012e-05	4.53995877612222e-05	4.54804314714001e-05	4.5398727722025e-05	4.53978690749452e-05	4.53978672006597e-05	4.54004483959127e-05	4.5397869071579e-05	4.54804446383039e-05	0.979116837732971	4.53978690324379e-05	4.54803659334212e-05	0	0	0	0	0	0	0	0.45	0.45
0.475	4.54804348548058e-05	4.53988373560687e-05	4.54804320876596e-05	4.53983531352009e-05	4.53978696983039e-05	4.53978678240058e-05	4.53993227246149e-05	4.53978696949365e-05	4.54804452544531e-05	0.988222838302432	4.53978696728623e-05	4.54803648432739e-05	0	0	0	0	0	0	0	0.475	0.475
0.5	4.54804791854665e-05	4.53984852630645e-05	4.54804767737033e-05	4.53982002744601e-05	4.53979157497909e-05	4.5397913875497e-05	4.53987716945626e-05	4.53979157462381e-05	4.54804899399758e-05	0.993079509474375	4.53979157334396e-05	4.54804086516373e-05	0	0	0	0	0	0	0	0.5	0.5
0.525	4.54804397815787e-05	4.53982186995313e-05	4.54804375821641e-05	4.53980468973501e-05	4.53978753785047e-05	4.53978735042374e-05	4.53983921129003e-05	4.53978753751579e-05	4.54804507488198e-05	0.995795354423087	4.53978753672975e-05	4.54803689210727e-05	0	0	0	0	0	0	0	0.525	0.525
0.55	4.54804389081488e-05	4.5398087612014e-05	4.54804368274797e-05	4.53979809113034e-05	4.53978743900243e-05	4.53978725156997e-05	4.53981960211579e-05	4.53978743866387e-05	4.54804499942866e-05	0.997368940255041	4.5397874381757e-05	4.54803678687631e-05	0	0	0	0	0	0	0	0.55	0.55
0.575	4.54804428448704e-05	4.53980149684313e-05	4.5480440834189e-05	4.53979468135476e-05	4.53978787766618e-05	4.53978769023644e-05	4.53980848894632e-05	4.53978787732541e-05	4.54804540006206e-05	0.998307656475863	4.53978787701521e-05	4.5480371702465e-05	0	0	0	0	0	0	0	0.575	0.575
0.6	4.54804381676944e-05	4.53979627897599e-05	4.54804361994759e-05	4.53979183893747e-05	4.53978740691844e-05	4.53978721948936e-05	4.53980089917958e-05	4.53978740657927e-05	4.54804493661006e-05	0.998882152777752	4.53978740637138e-05	4.54803669617653e-05	0	0	0	0	0	0	0	0.6	0.6
0.625	4.54804414230957e-05	4.53979359214712e-05	4.54804394828821e-05	4.53979064987907e-05	4.53978771324498e-05	4.53978752581249e-05	4.53979671682555e-05	4.53978771290526e-05	4.54804526496434e-05	0.99924239957967	4.53978771276204e-05	4.54803701736675e-05	0	0	0	0	0	0	0	0.625	0.625
0.65	4.54804340299909e-05	4.53979100756166e-05	4.54804321069134e-05	4.53978900520979e-05	4.53978700700996e-05	4.53978681957544e-05	4.53979319373783e-05	4.53978700667073e-05	4.54804452734166e-05	0.999473071683952	4.53978700657728e-05	4.54803627563869e-05	0	0	0	0	0	0	0	0.65	0.65
0.675	4.54804460577892e-05	4.5397909216314e-05	4.54804441458248e-05	4.53978955201988e-05	4.53978818555346e-05	4.53978799812372e-05	4.53979247600597e-05	4.53978818521625e-05	4.54804573125831e-05	0.999624466880926	4.53978818514603e-05	4.54803747665076e-05	0	0	0	0	0	0	0	0.675	0.675
0.7	4.54804318325819e-05	4.53978867128008e-05	4.54804299281927e-05	4.53978771798564e-05	4.53978676717644e-05	4.53978657974256e-05	4.53978980995724e-05	4.53978676683532e-05	4.54804430948748e-05	0.999725090134507	4.53978676678294e-05	4.54803605302824e-05	0	0	0	0	0	0	0	0.7	0.7
0.725	4.54804372048426e-05	4.53978863157034e-05	4.54804353062316e-05	4.53978796478374e-05	4.53978730002404e-05	4.53978711259161e-05	4.53978948417566e-05	4.5397872996834e-05	4.54804484729314e-05	0.999793913417891	4.53978729963684e-05	4.5480365893275e-05	0	0	0	0	0	0	0	0.725	0.725
0.75	4.54804373686995e-05	4.53978825491038e-05	4.54804354734972e-05	4.53978778474098e-05	4.5397873162905e-05	4.5397871288579e-05	4.53978891117864e-05	4.53978731595041e-05	4.54804486402925e-05	0.999841520883613	4.53978731592604e-05	4.54803660516918e-05	0	0	0	0	0	0	0	0.75	0.75
0.775	4.54804450671137e-05	4.53978875039629e-05	4.54804431741368e-05	4.53978841691555e-05	4.53978808493016e-05	4.53978789750263e-05	4.53978927017931e-05	4.53978808459383e-05	4.5480456340809e-05	0.999875207773537	4.53978808457433e-05	4.54803737474034e-05	0	0	0	0	0	0	0	0.775	0.775
0.8	4.54804371085197e-05	4.53978775562469e-05	4.54804352177414e-05	4.53978752257744e-05	4.53978729086755e-05	4.53978710343549e-05	4.53978817513644e-05	4.53978729053057e-05	4.54804483844874e-05	0.999898962636623	4.53978729051128e-05	4.548036578513e-05	0	0	0	0	0	0	0	0.8	0.8
0.825	4.54804440870115e-05	4.53978831719267e-05	4.54804421971984e-05	4.53978815284051e-05	4.53978798971103e-05	4.5397878022782e-05	4.53978866812008e-05	4.53978798937519e-05	4.54804553638219e-05	0.99991639559263	4.53978798936024e-05	4.54803727629602e-05	0	0	0	0	0	0	0	0.825	0.825
0.85	4.54804312221054e-05	4.53978696624818e-05	4.5480429332874e-05	4.53978684452416e-05	4.53978672394044e-05	4.53978653651634e-05	4.53978727462606e-05	4.53978672360061e-05	4.54804424993959e-05	0.999928681542508	4.539786723583e-05	4.54803598983202e-05	0	0	0	0	0	0	0	0.85	0.85
0.875	4.54804339700129e-05	4.53978715396884e-05	4.54804320816848e-05	4.53978707398312e-05	4.53978699509545e-05	4.53978680765761e-05	4.5397874206402e-05	4.53978699475629e-05	4.54804452483715e-05	0.999937889109438	4.53978699473491e-05	4.5480362643735e-05	0	0	0	0	0	0	0	0.875	0.875
0.9	4.54804328768116e-05	4.53978699320892e-05	4.54804309889709e-05	4.53978693986292e-05	4.53978688756104e-05	4.53978670013847e-05	4.53978723329239e-05	4.53978688722163e-05	4.54804441556584e-05	0.999944468873832	4.53978688721761e-05	4.54803615499238e-05	0	0	0	0	0	0	0	0.9	0.9
0.925	4.54804324161755e-05	4.53978691008336e-05	4.5480430528738e-05	4.53978687565964e-05	4.53978684225748e-05	4.53978665482131e-05	4.53978713127947e-05	4.53978684191018e-05	4.54804436952641e-05	0.999949105270749	4.53978684190557e-05	4.5480361088715e-05	0	0	0	0	0	0	0	0.925	0.925
0.95	4.54804322401461e-05	4.5397868675908e-05	4.54804303528359e-05	4.53978684577503e-05	4.53978682496612e-05	4.53978663753406e-05	4.53978707618711e-05	4.53978682462815e-05	4.54804435196117e-05	0.999952180224	4.53978682461914e-05	4.54803609124758e-05	0	0	0	0	0	0	0	0.95	0.95
0.975	4.54804321841313e-05	4.53978684762668e-05	4.54804302968714e-05	4.53978683303267e-05	4.53978681942915e-05	4.53978663200776e-05	4.53978704900746e-05	4.53978681909508e-05	4.54804434634506e-05	0.999953936366474	4.53978681909366e-05	4.54803608559685e-05	0	0	0	0	0	0	0	0.975	0.975
1	4.54804321716943e-05	4.53978684169934e-05	4.54804302844213e-05	4.53978682946591e-05	4.53978681822597e-05	4.53978663079416e-05	4.53978704072622e-05	4.53978681788597e-05	4.54804434512001e-05	0.99995450810584	4.53978681787708e-05	4.54803608434975e-05	0	0	0	0	0	0	0	1	1
