# Supplementary material for: Role of Cytokine Combinations on CD4+ T Cell Differentiation, Partial Polarization, and Plasticity: Continuous Network Modeling Approach
Source: Front Physiol. 2018 Aug 2;9:877. doi: 10.3389/fphys.2018.00877 (PMC6089340; doi:10.3389/fphys.2018.00877)
Supplement: DATA SHEET S7 — Code and simulations of the CD4+ T cell regulatory network. [file Data_Sheet_7.ZIP › Th0-microenv/csv/Th0_IL12e+IFNGe.csv]

	TBET	IFNG	GATA3	IL2	IL4	RORGT	IL21	FOXP3	TGFB	IL10	IL9	BCL6	IL12e	IFNGe	IL2e	IL4e	IL6e	IL21e	TGFBe	IL10e	IL27e
0	4.54862427016581e-05	4.54862314554762e-05	4.54861658227905e-05	4.54448625014728e-05	4.54035967416481e-05	4.54035948836467e-05	4.55275781175065e-05	4.54035967367754e-05	4.54861788888377e-05	4.54036004793622e-05	4.54035949282854e-05	4.54862840787213e-05	0	0	0	0	0	0	0	0	0
0.025	7.50562548248165e-05	7.50595233522977e-05	4.54835126509931e-05	4.54436229484897e-05	4.54037663913527e-05	4.54037646525059e-05	4.55235283186808e-05	4.5403766390059e-05	4.54835293859207e-05	4.54037710117963e-05	4.5403764648103e-05	4.55096019888535e-05	0.025	0.025	0	0	0	0	0	0	0
0.05	0.000123954152765295	0.000123965344203997	4.54865615218833e-05	4.54452710500659e-05	4.54040116834695e-05	4.54040097589757e-05	4.55280392211207e-05	4.54040116171727e-05	4.54865877973949e-05	4.54040186138744e-05	4.54040097919383e-05	4.55580965735271e-05	0.05	0.05	0	0	0	0	0	0	0
0.075	0.000204900249126662	0.000204927976404788	4.54857149892142e-05	4.54444336644565e-05	4.54031766955933e-05	4.54031747896498e-05	4.55272639564793e-05	4.54031766657167e-05	4.54857545207798e-05	4.54031869869097e-05	4.54031747877396e-05	4.5631039010596e-05	0.075	0.075	0	0	0	0	0	0	0
0.1	0.000339249710022715	0.000339310744190438	4.54803992156936e-05	4.54391720379514e-05	4.53979580594286e-05	4.53979561868682e-05	4.55220282331906e-05	4.53979580682587e-05	4.54804610121556e-05	4.53979739214592e-05	4.53979561887019e-05	4.57482321155514e-05	0.1	0.1	0	0	0	0	0	0	0
0.125	0.000563294037189838	0.000563420314317807	4.54780813905333e-05	4.54368667264792e-05	4.53956467034998e-05	4.53956448345394e-05	4.55199200054239e-05	4.53956467051966e-05	4.54781801642799e-05	4.53956717723613e-05	4.53956448319055e-05	4.59512236737407e-05	0.125	0.125	0	0	0	0	0	0	0
0.15	0.000939726344835202	0.000939977829537614	4.54821404304268e-05	4.5440948167175e-05	4.53997193791233e-05	4.53997175130304e-05	4.55243357621597e-05	4.53997193840745e-05	4.54823015867771e-05	4.53997600045307e-05	4.53997175090077e-05	4.63023919361328e-05	0.15	0.15	0	0	0	0	0	0	0
0.175	0.00157962409424562	0.00158011246003472	4.5484125910049e-05	4.54430429173578e-05	4.54018705572976e-05	4.54018686979446e-05	4.55268550571541e-05	4.54018705671089e-05	4.54843925190088e-05	4.54019374718844e-05	4.54018686900937e-05	4.68982825542819e-05	0.175	0.175	0	0	0	0	0	0	0
0.2	0.00269050228907105	0.00269143931748001	4.54800294285848e-05	4.5439072681725e-05	4.53979349763067e-05	4.5397933121926e-05	4.55237673996544e-05	4.53979349937642e-05	4.54804795525102e-05	4.53980477163874e-05	4.53979331224599e-05	4.79436517388233e-05	0.2	0.2	0	0	0	0	0	0	0
0.225	0.0046965858557667	0.00469838056515276	4.54794129184776e-05	4.54386909090202e-05	4.53976228001798e-05	4.5397620955399e-05	4.55250085728744e-05	4.53976228335316e-05	4.54801941670306e-05	4.53978183134338e-05	4.53976209502867e-05	4.98922744673911e-05	0.225	0.225	0	0	0	0	0	0	0
0.25	0.00863003676044691	0.00863352886349091	4.54791455779847e-05	4.54389049251487e-05	4.53979964523292e-05	4.53979946299406e-05	4.55285248862284e-05	4.53979965148548e-05	4.54805737997211e-05	4.53983541961809e-05	4.53979946253343e-05	5.39206931428323e-05	0.25	0.25	0	0	0	0	0	0	0
0.275	0.0185380994732835	0.018545384539225	4.54773627964793e-05	4.54383315705165e-05	4.53978335737562e-05	4.53978318064799e-05	4.55373062650763e-05	4.53978337097711e-05	4.54804090711914e-05	4.53985998944244e-05	4.5397831801018e-05	6.53867725854146e-05	0.275	0.275	0	0	0	0	0	0	0
0.3	0.999954474050107	0.999954374569044	4.53978687158616e-05	4.53978706882744e-05	4.53978687088565e-05	4.53978687089401e-05	4.53978763371831e-05	4.53978724540346e-05	4.54804479951466e-05	4.54391404045739e-05	4.53978687089489e-05	4.5444191536994e-05	0.3	0.3	0	0	0	0	0	0	0
0.325	0.999954370180457	0.999954272789963	4.53978683527452e-05	4.53978702820218e-05	4.53978683508335e-05	4.5397868350923e-05	4.53978741145132e-05	4.53978720960114e-05	4.54804476245843e-05	4.54391400886757e-05	4.53978683509194e-05	4.54376994030864e-05	0.325	0.325	0	0	0	0	0	0	0
0.35	0.999954392536487	0.999954297226503	4.53978680658067e-05	4.53978699967521e-05	4.53978680650718e-05	4.53978680651574e-05	4.53978738357392e-05	4.53978718102487e-05	4.54804473170514e-05	4.54391397915595e-05	4.53978680651598e-05	4.54393509421437e-05	0.35	0.35	0	0	0	0	0	0	0
0.375	0.99995447962998	0.999954386394874	4.53978697048586e-05	4.53978716030219e-05	4.53978697073387e-05	4.53978697074204e-05	4.53978756197351e-05	4.53978734525209e-05	4.54804489832476e-05	4.54391414821424e-05	4.53978697074349e-05	4.54388367070893e-05	0.375	0.375	0	0	0	0	0	0	0
0.4	0.999954444091572	0.99995435296801	4.53978688672012e-05	4.53978708250217e-05	4.5397868862532e-05	4.53978688626312e-05	4.53978759713822e-05	4.53978726077117e-05	4.54804480378994e-05	4.54391405199937e-05	4.53978688626128e-05	4.54417926873155e-05	0.4	0.4	0	0	0	0	0	0	0
0.425	0.999954501484796	0.999954412396155	4.53978709960389e-05	4.53978728558592e-05	4.53978710017257e-05	4.53978710018066e-05	4.5397875840391e-05	4.53978747469004e-05	4.54804503422345e-05	4.54391428505637e-05	4.53978710018121e-05	4.54361806858159e-05	0.425	0.425	0	0	0	0	0	0	0
0.45	0.999954494068209	0.999954407061365	4.53978709238361e-05	4.53978727821776e-05	4.53978709289256e-05	4.53978709290066e-05	4.53978757747473e-05	4.53978746741171e-05	4.54804502750455e-05	4.54391427814601e-05	4.53978709290055e-05	4.54363475482065e-05	0.45	0.45	0	0	0	0	0	0	0
0.475	0.999954400008268	0.999954315067614	4.53978670991871e-05	4.53978690634247e-05	4.53978670918132e-05	4.53978670918899e-05	4.53978743361277e-05	4.53978708370007e-05	4.54804462036592e-05	4.54391387084303e-05	4.539786709189e-05	4.54436633008887e-05	0.475	0.475	0	0	0	0	0	0	0
0.5	0.999954499989449	0.99995441712165	4.53978713872916e-05	4.53978732465755e-05	4.53978713922691e-05	4.53978713923555e-05	4.53978762350212e-05	4.53978751374455e-05	4.5480450742777e-05	4.5439143245937e-05	4.53978713923561e-05	4.54361777883675e-05	0.5	0.5	0	0	0	0	0	0	0
0.525	0.999954441370376	0.999954360561561	4.53978688893255e-05	4.53978708268795e-05	4.53978688926649e-05	4.53978688927497e-05	4.53978746121661e-05	4.53978726378347e-05	4.54804480830924e-05	4.54391405858803e-05	4.53978688927568e-05	4.54367367724529e-05	0.525	0.525	0	0	0	0	0	0	0
0.55	0.999954486198232	0.999954407477654	4.53978708745129e-05	4.53978727973907e-05	4.53978708800269e-05	4.53978708801151e-05	4.53978760497291e-05	4.53978746252002e-05	4.54804501092907e-05	4.54391426095801e-05	4.53978708801139e-05	4.5435469777624e-05	0.55	0.55	0	0	0	0	0	0	0
0.575	0.99995447784329	0.999954401198591	4.53978705369025e-05	4.53978724093158e-05	4.53978705413121e-05	4.53978705413998e-05	4.53978754219005e-05	4.53978742864809e-05	4.54804498636172e-05	4.54391423670489e-05	4.53978705413946e-05	4.54371526717585e-05	0.575	0.575	0	0	0	0	0	0	0
0.6	0.999954492099302	0.99995441752541	4.53978711920455e-05	4.53978732098567e-05	4.53978711860771e-05	4.53978711861808e-05	4.53978804544221e-05	4.53978749312402e-05	4.54804501880351e-05	4.54391426952669e-05	4.53978711861782e-05	4.54432645085795e-05	0.6	0.6	0	0	0	0	0	0	0
0.625	0.99995433808095	0.999954265538304	4.53978642573499e-05	4.53978662555376e-05	4.53978642492919e-05	4.53978642493935e-05	4.53978723503734e-05	4.53978679944524e-05	4.54804432645113e-05	4.54391357825716e-05	4.53978642493936e-05	4.54442022041877e-05	0.625	0.625	0	0	0	0	0	0	0
0.65	0.999954437046826	0.999954366617637	4.53978687041851e-05	4.53978705655485e-05	4.53978687065998e-05	4.53978687066881e-05	4.53978736456897e-05	4.53978724517835e-05	4.548044804019e-05	4.54391405471402e-05	4.53978687066852e-05	4.54376355333389e-05	0.65	0.65	0	0	0	0	0	0	0
0.675	0.999954466146298	0.999954397841875	4.53978700250627e-05	4.53978719237944e-05	4.53978700253277e-05	4.53978700254076e-05	4.53978759204466e-05	4.53978737705265e-05	4.54804492805161e-05	4.54391417870063e-05	4.53978700254236e-05	4.54391311056305e-05	0.675	0.675	0	0	0	0	0	0	0
0.7	0.999954349059789	0.99995428277728	4.53978647212356e-05	4.5397866660263e-05	4.53978647211772e-05	4.53978647212658e-05	4.53978707220314e-05	4.53978684663421e-05	4.54804438823985e-05	4.54391363949051e-05	4.53978647212649e-05	4.54383017128168e-05	0.7	0.7	0	0	0	0	0	0	0
0.725	0.999954476849232	0.999954412639651	4.53978705121143e-05	4.53978724089988e-05	4.5397870512903e-05	4.53978705129972e-05	4.53978763345206e-05	4.53978742581031e-05	4.54804497744224e-05	4.54391422801227e-05	4.5397870512983e-05	4.54387464358616e-05	0.725	0.725	0	0	0	0	0	0	0
0.75	0.999954443879391	0.999954381742079	4.53978690139496e-05	4.53978708623184e-05	4.53978690174763e-05	4.53978690175508e-05	4.53978744620767e-05	4.53978727626421e-05	4.54804483803049e-05	4.54391408868227e-05	4.53978690175656e-05	4.54370815338855e-05	0.75	0.75	0	0	0	0	0	0	0
0.775	0.999954452863055	0.99995439279228	4.53978694210225e-05	4.5397871279723e-05	4.5397869424167e-05	4.53978694242574e-05	4.53978743319736e-05	4.53978731693651e-05	4.54804487658565e-05	4.54391412721808e-05	4.5397869424252e-05	4.54378789257378e-05	0.775	0.775	0	0	0	0	0	0	0
0.8	0.999954478831993	0.999954420853043	4.53978705989982e-05	4.53978725240365e-05	4.53978706039953e-05	4.53978706040834e-05	4.53978758485228e-05	4.53978743491571e-05	4.54804498234695e-05	4.54391423259761e-05	4.53978706040799e-05	4.54356692114011e-05	0.8	0.8	0	0	0	0	0	0	0
0.825	0.99995447764259	0.99995442172346	4.53978705455476e-05	4.53978724710197e-05	4.53978705504807e-05	4.53978705505686e-05	4.53978758120668e-05	4.53978742956541e-05	4.54804497685729e-05	4.54391422712691e-05	4.53978705505653e-05	4.54357016485534e-05	0.825	0.825	0	0	0	0	0	0	0
0.85	0.999954477112569	0.999954423265437	4.53978705218809e-05	4.53978724474879e-05	4.53978705267745e-05	4.5397870526859e-05	4.53978757879694e-05	4.5397874271956e-05	4.54804497442185e-05	4.54391422470644e-05	4.53978705268629e-05	4.54357209565625e-05	0.85	0.85	0	0	0	0	0	0	0
0.875	0.999954476811477	0.999954425035938	4.5397870508516e-05	4.5397872434173e-05	4.5397870513393e-05	4.53978705134836e-05	4.5397875776343e-05	4.5397874258557e-05	4.54804497304851e-05	4.54391422334259e-05	4.53978705134841e-05	4.54357306816076e-05	0.875	0.875	0	0	0	0	0	0	0
0.9	0.999954476615769	0.999954426925761	4.53978704998807e-05	4.53978724255215e-05	4.53978705047392e-05	4.539787050483e-05	4.53978757706132e-05	4.53978742499091e-05	4.54804497215906e-05	4.54391422246535e-05	4.53978705048304e-05	4.54357372788879e-05	0.9	0.9	0	0	0	0	0	0	0
0.925	0.999954476487146	0.999954428841963	4.53978704936379e-05	4.53978724192545e-05	4.5397870498482e-05	4.53978704985731e-05	4.53978757660942e-05	4.53978742436428e-05	4.5480449715174e-05	4.54391422183333e-05	4.53978704985698e-05	4.54357420598133e-05	0.925	0.925	0	0	0	0	0	0	0
0.95	0.999954476367762	0.99995443080783	4.53978704890039e-05	4.53978724145803e-05	4.53978704938495e-05	4.53978704939402e-05	4.53978757575259e-05	4.53978742390202e-05	4.54804497104206e-05	4.54391422136731e-05	4.53978704939408e-05	4.54357456598474e-05	0.95	0.95	0	0	0	0	0	0	0
0.975	0.999954476304797	0.999954432803238	4.53978704856835e-05	4.5397872411207e-05	4.53978704905236e-05	4.53978704906096e-05	4.53978757546495e-05	4.53978742356935e-05	4.54804497070225e-05	4.54391422103684e-05	4.53978704906112e-05	4.54357482109237e-05	0.975	0.975	0	0	0	0	0	0	0
1	0.999954476233903	0.999954434817611	4.53978704832244e-05	4.53978724086845e-05	4.53978704880586e-05	4.53978704881493e-05	4.53978757570295e-05	4.53978742332318e-05	4.54804497044935e-05	4.54391422079412e-05	4.53978704881498e-05	4.54357501282792e-05	1	1	0	0	0	0	0	0	0
