# Supplementary material for: Role of Cytokine Combinations on CD4+ T Cell Differentiation, Partial Polarization, and Plasticity: Continuous Network Modeling Approach
Source: Front Physiol. 2018 Aug 2;9:877. doi: 10.3389/fphys.2018.00877 (PMC6089340; doi:10.3389/fphys.2018.00877)
Supplement: DATA SHEET S7 — Code and simulations of the CD4+ T cell regulatory network. [file Data_Sheet_7.ZIP › Th0-microenv/csv/Th0_IL21e.csv]

	TBET	IFNG	GATA3	IL2	IL4	RORGT	IL21	FOXP3	TGFB	IL10	IL9	BCL6	IL12e	IFNGe	IL2e	IL4e	IL6e	IL21e	TGFBe	IL10e	IL27e
0	4.54862427016581e-05	4.54862314554762e-05	4.54861658227905e-05	4.54448625014728e-05	4.54035967416481e-05	4.54035948836467e-05	4.55275781175065e-05	4.54035967367754e-05	4.54861788888377e-05	4.54036004793622e-05	4.54035949282854e-05	4.54862840787213e-05	0	0	0	0	0	0	0	0	0
0.025	4.546404841352e-05	4.54640372672428e-05	4.54639821011654e-05	4.54250442700773e-05	4.53861405655571e-05	4.53861399835136e-05	7.50475198644207e-05	4.53861405641035e-05	4.54639940064512e-05	4.53861450326833e-05	4.53861388798288e-05	4.54894307974197e-05	0	0	0	0	0	0.025	0	0	0
0.05	4.54864052541264e-05	4.54863940364844e-05	4.54863284150453e-05	4.54450308737602e-05	4.54037708917656e-05	4.54037722831226e-05	0.00012388695389741	4.54037709501525e-05	4.54863415352381e-05	4.5403777969218e-05	4.5403769070863e-05	4.55577612219481e-05	0	0	0	0	0	0.05	0	0	0
0.075	4.54673059200377e-05	4.54672946648642e-05	4.54672295348523e-05	4.5426152344421e-05	4.53851123681991e-05	4.53851170586711e-05	0.000204409220095853	4.5385112488667e-05	4.54672425067007e-05	4.53851225286941e-05	4.53851106008754e-05	4.56113793903804e-05	0	0	0	0	0	0.075	0	0	0
0.1	4.54827230101205e-05	4.54827117632913e-05	4.54826459734092e-05	4.54413554491304e-05	4.54001024215142e-05	4.54001126338624e-05	0.000337810914285896	4.54001024403299e-05	4.54826591207693e-05	4.54001182174904e-05	4.54001005434032e-05	4.57493776909182e-05	0	0	0	0	0	0.1	0	0	0
0.125	4.54761703452013e-05	4.54761590163873e-05	4.5476093384864e-05	4.54348556306427e-05	4.53936552872505e-05	4.53936746032567e-05	0.000558723688067001	4.53936552863746e-05	4.54761065996407e-05	4.53936801754607e-05	4.5393653412832e-05	4.59449513534741e-05	0	0	0	0	0	0.125	0	0	0
0.15	4.5478693287467e-05	4.54786820374886e-05	4.54786164639215e-05	4.54373706313201e-05	4.53961621763828e-05	4.53961966354763e-05	0.000926263289253584	4.53961621764899e-05	4.54786296688895e-05	4.53962021899617e-05	4.53961602967561e-05	4.62865246598955e-05	0	0	0	0	0	0.15	0	0	0
0.175	4.54845393409857e-05	4.54845280769355e-05	4.54844625022995e-05	4.54432219254388e-05	4.54020186544901e-05	4.5402078525799e-05	0.00154102377345555	4.5402018658552e-05	4.54844757574401e-05	4.54020840354357e-05	4.54020167803761e-05	4.68651945664837e-05	0	0	0	0	0	0.175	0	0	0
0.2	4.5476000956285e-05	4.54759896753961e-05	4.54759241512213e-05	4.54346520702082e-05	4.5393417248407e-05	4.53935203308407e-05	0.00257789708797691	4.53934172578192e-05	4.54759375361423e-05	4.53935257889968e-05	4.53934153724706e-05	4.78430378111246e-05	0	0	0	0	0	0.2	0	0	0
0.225	4.54799984905872e-05	4.54799872631344e-05	4.54799220731937e-05	4.54388057296276e-05	4.53977262425032e-05	4.53979022630608e-05	0.00435493288462759	4.53977262401932e-05	4.54799355200422e-05	4.53979075714572e-05	4.53977243759068e-05	4.95726798219086e-05	0	0	0	0	0	0.225	0	0	0
0.25	4.54808117119914e-05	4.54808005245059e-05	4.54807358139728e-05	4.54397449668687e-05	4.53987904804633e-05	4.53990956646636e-05	0.00748427696908945	4.53987904797073e-05	4.54807494847864e-05	4.53991007497637e-05	4.53987886190079e-05	5.27738058182677e-05	0	0	0	0	0	0.25	0	0	0
0.275	4.5479580385629e-05	4.5479569264366e-05	4.54795053055667e-05	4.54387544531956e-05	4.53980390050156e-05	4.53985841047877e-05	0.0132942680447623	4.53980390040919e-05	4.54795194273932e-05	4.53985887834424e-05	4.53980371545725e-05	5.92746845707298e-05	0	0	0	0	0	0.275	0	0	0
0.3	4.54784219571974e-05	4.54784109736599e-05	4.54783487031201e-05	4.54381052960806e-05	4.53978950850752e-05	4.53989448144363e-05	0.0255170342238082	4.53978950836681e-05	4.54783639712805e-05	4.53989486776146e-05	4.5397893257232e-05	7.56851378943618e-05	0	0	0	0	0	0.3	0	0	0
0.325	4.53978686924951e-05	4.53978686924981e-05	4.53978686925015e-05	4.53978705726458e-05	4.53978687026078e-05	4.53978705684826e-05	0.999954446293602	4.53978687026078e-05	4.53978724432777e-05	4.54391405083087e-05	4.53978687025154e-05	0.999954540900688	0	0	0	0	0	0.325	0	0	0
0.35	4.53978687624267e-05	4.53978687623976e-05	4.53978687624308e-05	4.53978706812325e-05	4.53978687687727e-05	4.53978707203478e-05	0.999954442798726	4.53978687687727e-05	4.53978725943164e-05	4.54391405310247e-05	4.53978687686772e-05	0.999954542061639	0	0	0	0	0	0.35	0	0	0
0.375	4.53978681414727e-05	4.53978681415064e-05	4.53978681414715e-05	4.53978700930034e-05	4.53978681311412e-05	4.53978701725217e-05	0.999954330702467	4.53978681311412e-05	4.53978720555139e-05	4.54391398269861e-05	4.53978681310406e-05	0.999954306589747	0	0	0	0	0	0.375	0	0	0
0.4	4.53978690777551e-05	4.5397869077761e-05	4.53978690777568e-05	4.53978710082137e-05	4.53978690812422e-05	4.53978710599342e-05	0.999954416335092	4.53978690812418e-05	4.53978729358402e-05	4.54391408110825e-05	4.53978690811579e-05	0.999954484104439	0	0	0	0	0	0.4	0	0	0
0.425	4.53978688545796e-05	4.53978688545787e-05	4.53978688545821e-05	4.53978707972847e-05	4.5397868853281e-05	4.53978708647421e-05	0.999954401332168	4.5397868853281e-05	4.5397872741894e-05	4.54391405467049e-05	4.53978688531826e-05	0.999954453774255	0	0	0	0	0	0.425	0	0	0
0.45	4.53978683596842e-05	4.53978683596827e-05	4.53978683596839e-05	4.53978702631057e-05	4.53978683613836e-05	4.53978702858241e-05	0.99995438514508	4.53978683613836e-05	4.53978721654404e-05	4.54391401186593e-05	4.53978683612956e-05	0.999954414761777	0	0	0	0	0	0.45	0	0	0
0.475	4.53978700518861e-05	4.53978700519222e-05	4.53978700519203e-05	4.53978719708928e-05	4.53978700518915e-05	4.53978720126244e-05	0.999954432192638	4.53978700518918e-05	4.53978738904675e-05	4.54391417779494e-05	4.53978700518067e-05	0.999954519256293	0	0	0	0	0	0.475	0	0	0
0.5	4.53978694383065e-05	4.53978694383085e-05	4.53978694383018e-05	4.5397871336925e-05	4.53978694413807e-05	4.53978713551853e-05	0.99995441412496	4.53978694413806e-05	4.53978732330754e-05	4.54391412085972e-05	4.53978694412959e-05	0.99995447503103	0	0	0	0	0	0.5	0	0	0
0.525	4.53978677616586e-05	4.53978677617054e-05	4.53978677616595e-05	4.53978697105377e-05	4.53978677574691e-05	4.53978697865207e-05	0.999954372936094	4.5397867757469e-05	4.53978716642357e-05	4.54391394092447e-05	4.53978677573867e-05	0.999954394678215	0	0	0	0	0	0.525	0	0	0
0.55	4.53978705005708e-05	4.5397870500589e-05	4.53978705005876e-05	4.53978724166905e-05	4.53978705007936e-05	4.53978724551508e-05	0.999954437429047	4.53978705007937e-05	4.53978743332008e-05	4.54391422282191e-05	4.53978705006962e-05	0.999954532691965	0	0	0	0	0	0.55	0	0	0
0.575	4.53978675696422e-05	4.53978675696386e-05	4.53978675696426e-05	4.53978694807844e-05	4.53978675699497e-05	4.53978695128407e-05	0.999954369725722	4.53978675699504e-05	4.53978713922282e-05	4.54391393024502e-05	4.53978675698639e-05	0.999954383253571	0	0	0	0	0	0.575	0	0	0
0.6	4.53978677793983e-05	4.53978677793494e-05	4.53978677793541e-05	4.5397869727739e-05	4.53978677753579e-05	4.53978698032459e-05	0.999954374665198	4.53978677753579e-05	4.53978716807732e-05	4.54391394242111e-05	4.53978677752614e-05	0.999954398242138	0	0	0	0	0	0.6	0	0	0
0.625	4.53978677606989e-05	4.53978677607008e-05	4.53978677606976e-05	4.53978696900709e-05	4.53978677591994e-05	4.5397869743711e-05	0.999954374459004	4.53978677591988e-05	4.53978716215603e-05	4.54391394509859e-05	4.5397867759115e-05	0.999954392383086	0	0	0	0	0	0.625	0	0	0
0.65	4.53978704630511e-05	4.53978704630813e-05	4.53978704630505e-05	4.53978723796945e-05	4.53978704628764e-05	4.53978724190045e-05	0.999954434742164	4.53978704628764e-05	4.53978742971451e-05	4.54391421867343e-05	4.53978704627929e-05	0.999954527248484	0	0	0	0	0	0.65	0	0	0
0.675	4.53978702794066e-05	4.53978702794048e-05	4.53978702794068e-05	4.53978721970867e-05	4.53978702787566e-05	4.53978722377795e-05	0.999954430521183	4.53978702787566e-05	4.53978741159949e-05	4.543914199911e-05	4.53978702786651e-05	0.999954518255998	0	0	0	0	0	0.675	0	0	0
0.7	4.53978676820301e-05	4.53978676820292e-05	4.53978676820305e-05	4.53978695774746e-05	4.53978676761959e-05	4.5397869596568e-05	0.999954372822838	4.53978676761952e-05	4.53978714793306e-05	4.54391394255987e-05	4.53978676761022e-05	0.999954388188455	0	0	0	0	0	0.7	0	0	0
0.725	4.53978672850633e-05	4.53978672851426e-05	4.53978672850561e-05	4.53978692305561e-05	4.53978672752107e-05	4.53978693071583e-05	0.999954363994779	4.53978672752107e-05	4.53978711865733e-05	4.54391389144827e-05	4.53978672751282e-05	0.999954379131747	0	0	0	0	0	0.725	0	0	0
0.75	4.53978691061267e-05	4.53978691061289e-05	4.53978691061275e-05	4.53978710083723e-05	4.53978691083342e-05	4.53978710309973e-05	0.999954404514618	4.53978691083349e-05	4.53978729090135e-05	4.54391408639945e-05	4.53978691082484e-05	0.999954454648227	0	0	0	0	0	0.75	0	0	0
0.775	4.53978713912467e-05	4.53978713912459e-05	4.53978713912504e-05	4.53978733045383e-05	4.53978713930755e-05	4.53978733391725e-05	0.999954454909581	4.53978713930756e-05	4.53978752165938e-05	4.54391431291814e-05	4.53978713930009e-05	0.999954566952884	0	0	0	0	0	0.775	0	0	0
0.8	4.53978660830678e-05	4.53978660831136e-05	4.53978660830675e-05	4.53978680382205e-05	4.53978660761772e-05	4.53978681226292e-05	0.999954337644422	4.5397866076177e-05	4.5397870000824e-05	4.54391377009653e-05	4.53978660761059e-05	0.999954324443906	0	0	0	0	0	0.8	0	0	0
0.825	4.53978708987614e-05	4.53978708987702e-05	4.53978708987598e-05	4.53978724418193e-05	4.53978709303485e-05	4.53978720603071e-05	0.99995444472809	4.53978709303486e-05	4.53978739536238e-05	4.5439143475673e-05	4.53978709302326e-05	0.999954552172318	0	0	0	0	0	0.825	0	0	0
0.85	4.53978684985012e-05	4.53978684985478e-05	4.53978684985027e-05	4.53978704428514e-05	4.53978684959315e-05	4.53978705133448e-05	0.999954391000955	4.53978684959313e-05	4.53978723903629e-05	4.54391401554453e-05	4.53978684958334e-05	0.999954432630566	0	0	0	0	0	0.85	0	0	0
0.875	4.53978683153091e-05	4.53978683153434e-05	4.53978683153126e-05	4.53978702605466e-05	4.53978683123442e-05	4.53978703322789e-05	0.999954386956294	4.5397868312344e-05	4.53978722093969e-05	4.54391399689028e-05	4.53978683122628e-05	0.999954424116761	0	0	0	0	0	0.875	0	0	0
0.9	4.53978674298736e-05	4.53978674298892e-05	4.53978674298885e-05	4.53978693706482e-05	4.53978674148409e-05	4.53978694441238e-05	0.999954367167337	4.53978674148409e-05	4.53978713270568e-05	4.54391390514981e-05	4.53978674147563e-05	0.999954373453669	0	0	0	0	0	0.9	0	0	0
0.925	4.53978683593521e-05	4.53978683593036e-05	4.53978683593529e-05	4.53978703043713e-05	4.53978683564627e-05	4.53978703757272e-05	0.999954387930511	4.53978683564629e-05	4.53978722528943e-05	4.54391400137402e-05	4.53978683563942e-05	0.999954426192512	0	0	0	0	0	0.925	0	0	0
0.95	4.53978683551736e-05	4.53978683551312e-05	4.5397868355174e-05	4.53978703002109e-05	4.53978683522913e-05	4.53978703716997e-05	0.999954387839102	4.53978683522913e-05	4.53978722487807e-05	4.54391400094885e-05	4.53978683522104e-05	0.99995442600022	0	0	0	0	0	0.95	0	0	0
0.975	4.53978683528792e-05	4.53978683528339e-05	4.53978683528796e-05	4.53978702979092e-05	4.53978683499901e-05	4.53978703693384e-05	0.999954387789212	4.53978683499905e-05	4.53978722465041e-05	4.54391400071491e-05	4.53978683499091e-05	0.999954425894569	0	0	0	0	0	0.975	0	0	0
1	4.53978683515313e-05	4.53978683514826e-05	4.53978683515249e-05	4.53978702965944e-05	4.53978683486329e-05	4.53978703680609e-05	0.99995438775995	4.53978683486332e-05	4.53978722451178e-05	4.54391400057895e-05	4.53978683485518e-05	0.999954425832496	0	0	0	0	0	1	0	0	0
