# Supplementary material for: Role of Cytokine Combinations on CD4+ T Cell Differentiation, Partial Polarization, and Plasticity: Continuous Network Modeling Approach
Source: Front Physiol. 2018 Aug 2;9:877. doi: 10.3389/fphys.2018.00877 (PMC6089340; doi:10.3389/fphys.2018.00877)
Supplement: DATA SHEET S7 — Code and simulations of the CD4+ T cell regulatory network. [file Data_Sheet_7.ZIP › Th0-microenv/csv/Th0_IL2e+IL4e.csv]

	TBET	IFNG	GATA3	IL2	IL4	RORGT	IL21	FOXP3	TGFB	IL10	IL9	BCL6	IL12e	IFNGe	IL2e	IL4e	IL6e	IL21e	TGFBe	IL10e	IL27e
0	4.54862427016581e-05	4.54862314554762e-05	4.54861658227905e-05	4.54448625014728e-05	4.54035967416481e-05	4.54035948836467e-05	4.55275781175065e-05	4.54035967367754e-05	4.54861788888377e-05	4.54036004793622e-05	4.54035949282854e-05	4.54862840787213e-05	0	0	0	0	0	0	0	0	0
0.025	4.54828973990522e-05	4.54828866003783e-05	4.55087259055862e-05	7.49555882537545e-05	7.48515379973981e-05	4.54030806642814e-05	4.55228143297142e-05	4.54030847770762e-05	4.54828425917964e-05	4.54030864038607e-05	4.54030817883172e-05	4.54829345581954e-05	0	0	0.025	0.025	0	0	0	0	0
0.05	4.54866273440869e-05	4.54866159411669e-05	4.55576028623725e-05	0.000123684540736361	0.000123400013888625	4.54039920590204e-05	4.55279465227724e-05	4.5404000401759e-05	4.54865699047908e-05	4.54039977549489e-05	4.54039952926797e-05	4.54866685986779e-05	0	0	0.05	0.05	0	0	0	0	0
0.075	4.54858712885493e-05	4.54858601189986e-05	4.56298799152019e-05	0.000204178769324276	0.00020342335113443	4.5403240885433e-05	4.5527178295686e-05	4.54032558485004e-05	4.54858205240687e-05	4.54032465005932e-05	4.54032474044434e-05	4.54859125866853e-05	0	0	0.075	0.075	0	0	0	0	0
0.1	4.54804481889318e-05	4.54804369479723e-05	4.57448802688609e-05	0.000337297878745774	0.00033528959453455	4.53979022023707e-05	4.55216963358667e-05	4.53979281479059e-05	4.54804083074211e-05	4.53979078403279e-05	4.53979141636918e-05	4.54804893632353e-05	0	0	0.1	0.1	0	0	0	0	0
0.125	4.54774064050659e-05	4.54773951463694e-05	4.59412846613782e-05	0.00055796772904309	0.000552617126963727	4.53948781242561e-05	4.55186184780366e-05	4.5394922194924e-05	4.5477384868893e-05	4.53948837613408e-05	4.53948990453603e-05	4.54774470708386e-05	0	0	0.125	0.125	0	0	0	0	0
0.15	4.54846006043278e-05	4.54845893578537e-05	4.62800873168201e-05	0.000925184596780393	0.000910887064626368	4.54020102244485e-05	4.55257979736433e-05	4.54020846431311e-05	4.54846085421337e-05	4.54020158717994e-05	4.54020460010677e-05	4.54846406616345e-05	0	0	0.15	0.15	0	0	0	0	0
0.175	4.54833435362805e-05	4.54833323023048e-05	4.68287683691891e-05	0.001539065252505	0.00150080797995304	4.54008722496698e-05	4.55244055286585e-05	4.54009970243999e-05	4.54834004338774e-05	4.54008779157379e-05	4.54009323702328e-05	4.54833814773066e-05	0	0	0.175	0.175	0	0	0	0	0
0.2	4.54804201521006e-05	4.54804089089908e-05	4.77494551053775e-05	0.00257493623213892	0.00247174100047622	4.53979805180047e-05	4.55213379798045e-05	4.53981905424699e-05	4.54805576833207e-05	4.53979862327652e-05	4.53980809486436e-05	4.54804526719377e-05	0	0	0.2	0.2	0	0	0	0	0
0.225	4.5479726453702e-05	4.54797152281461e-05	4.93101042515798e-05	0.00434999701624282	0.00406846465809731	4.53974280994051e-05	4.55203547432886e-05	4.53977835500541e-05	4.54799965566391e-05	4.53974338771131e-05	4.53975948898972e-05	4.54797440119704e-05	0	0	0.225	0.225	0	0	0	0	0
0.25	4.54808986001998e-05	4.54808874063573e-05	5.20013063747584e-05	0.00747593557547213	0.00669003831825497	4.53988090330105e-05	4.55210383474018e-05	4.53994196801213e-05	4.54813864272101e-05	4.53988149196259e-05	4.53990854027948e-05	4.54808741524198e-05	0	0	0.25	0.25	0	0	0	0	0
0.275	4.54799793041434e-05	4.5479968156036e-05	5.67729460155863e-05	0.0132783880882765	0.0109818108023003	4.53982417686801e-05	4.55192341201503e-05	4.53993233366222e-05	4.54808236463155e-05	4.53982478538533e-05	4.53986993311696e-05	4.54798292734625e-05	0	0	0.275	0.275	0	0	0	0	0
0.3	4.54785405398048e-05	4.54785294711858e-05	6.57074959754284e-05	0.0254757381905316	0.0179770725359635	4.53973804049586e-05	4.55160301570138e-05	4.53994427897566e-05	4.54799663584008e-05	4.53973868644848e-05	4.53981397431033e-05	4.54779588504265e-05	0	0	0.3	0.3	0	0	0	0	0
0.325	4.54780754978911e-05	4.54780645583231e-05	0.000144692704628838	0.999954301428236	0.0293510169074023	4.53978705764996e-05	4.53978745035652e-05	4.54780854092229e-05	4.54805210068431e-05	4.5397880285379e-05	4.54002900745159e-05	4.53978726905813e-05	0	0	0.325	0.325	0	0	0	0	0
0.35	4.54765546302495e-05	4.54765438981368e-05	0.000292234778027018	0.999954482223875	0.0475689378784867	4.53978706532775e-05	4.53978740644073e-05	4.54765775787611e-05	4.54805197147611e-05	4.53978864429209e-05	4.54017931484645e-05	4.539787248226e-05	0	0	0.35	0.35	0	0	0	0	0
0.375	4.54741082810975e-05	4.54740978831151e-05	0.000875459562252086	0.999954565232444	0.07658053595654	4.53978718000884e-05	4.53978753993514e-05	4.5474176924007e-05	4.54805186406484e-05	4.53979116250982e-05	4.54041878569387e-05	4.53978738816331e-05	0	0	0.375	0.375	0	0	0	0	0
0.4	4.54696483935146e-05	4.54696386036791e-05	0.00558898639928111	0.999954466206103	0.126344725349194	4.53978712633623e-05	4.53978742318572e-05	4.54700578668629e-05	4.54805144274305e-05	4.53981053502937e-05	4.54082934199836e-05	4.53978730907039e-05	0	0	0.4	0.4	0	0	0	0	0
0.425	4.53978687288945e-05	4.53978687288873e-05	0.99995445223192	0.999954432062424	0.999954523793486	4.53978687396433e-05	4.53978687390515e-05	4.53978724686858e-05	4.54804480274767e-05	4.54391405514352e-05	4.54804724321147e-05	4.53978724945989e-05	0	0	0.425	0.425	0	0	0	0	0
0.45	4.5397868513515e-05	4.53978685135131e-05	0.999954359301496	0.999954426205788	0.999954443765121	4.53978684998998e-05	4.53978685036452e-05	4.53978724900136e-05	4.54804477567686e-05	4.54391401490266e-05	4.5480471875822e-05	4.53978722974472e-05	0	0	0.45	0.45	0	0	0	0	0
0.475	4.5397868227377e-05	4.53978682273682e-05	0.999954350341691	0.999954420824779	0.99995443493904	4.53978682083557e-05	4.53978682172824e-05	4.53978721696947e-05	4.54804474313409e-05	4.54391398455846e-05	4.54804715605876e-05	4.53978720398291e-05	0	0	0.475	0.475	0	0	0	0	0
0.5	4.53978693574504e-05	4.53978693574495e-05	0.999954435862012	0.999954453703796	0.999954509029083	4.53978693638175e-05	4.5397869359877e-05	4.53978730727957e-05	4.5480448675903e-05	4.54391412039275e-05	4.54804731143583e-05	4.53978730940685e-05	0	0	0.5	0.5	0	0	0	0	0
0.525	4.53978681405187e-05	4.53978681405188e-05	0.999954366908879	0.999954425274264	0.999954459871282	4.53978681413797e-05	4.53978681409635e-05	4.53978719623854e-05	4.54804473873068e-05	4.54391398719575e-05	4.5480471676937e-05	4.53978719402415e-05	0	0	0.525	0.525	0	0	0	0	0
0.55	4.53978677383895e-05	4.53978677384056e-05	0.999954353990202	0.9999544180246	0.999954457192063	4.53978677360206e-05	4.53978677381146e-05	4.53978716424616e-05	4.54804469094975e-05	4.54391393652289e-05	4.54804710755465e-05	4.53978716079104e-05	0	0	0.55	0.55	0	0	0	0	0
0.575	4.53978699247188e-05	4.53978699247191e-05	0.999954445513697	0.999954471363078	0.999954518294918	4.53978699295339e-05	4.5397869925501e-05	4.53978736423075e-05	4.54804492588563e-05	4.54391417811793e-05	4.54804737004481e-05	4.53978736466237e-05	0	0	0.575	0.575	0	0	0	0	0
0.6	4.53978697477815e-05	4.53978697477685e-05	0.999954434260914	0.999954469047699	0.999954512852443	4.53978697522936e-05	4.53978697484457e-05	4.5397873469639e-05	4.54804490795198e-05	4.54391415999575e-05	4.54804735152379e-05	4.53978734714746e-05	0	0	0.6	0.6	0	0	0	0	0
0.625	4.53978688371193e-05	4.53978688371294e-05	0.999954398326281	0.9999544505062	0.999954491721373	4.53978688399923e-05	4.5397868837562e-05	4.53978725483431e-05	4.54804481728211e-05	4.54391406974045e-05	4.54804726217487e-05	4.53978725501422e-05	0	0	0.625	0.625	0	0	0	0	0
0.65	4.539786852064e-05	4.53978685206374e-05	0.999954388638604	0.999954444745869	0.999954485539379	4.53978685165682e-05	4.53978685203149e-05	4.53978723678656e-05	4.54804477065111e-05	4.54391401849396e-05	4.5480471939301e-05	4.53978723659709e-05	0	0	0.65	0.65	0	0	0	0	0
0.675	4.5397869928459e-05	4.53978699284591e-05	0.999954440830388	0.99995447856072	0.999954520747592	4.53978699301324e-05	4.53978699286595e-05	4.53978737031376e-05	4.54804492046812e-05	4.54391417062211e-05	4.54804735573485e-05	4.53978737014753e-05	0	0	0.675	0.675	0	0	0	0	0
0.7	4.5397869824123e-05	4.53978698240937e-05	0.999954436715511	0.999954478245305	0.999954520051413	4.53978698255014e-05	4.53978698242909e-05	4.53978735995083e-05	4.54804490979396e-05	4.54391415992553e-05	4.5480473448804e-05	4.53978735982601e-05	0	0	0.7	0.7	0	0	0	0	0
0.725	4.53978697089346e-05	4.53978697089357e-05	0.99995443234569	0.999954477721759	0.999954519305789	4.53978697100432e-05	4.5397869709082e-05	4.53978734851005e-05	4.54804489804314e-05	4.54391414815778e-05	4.5480473329472e-05	4.53978734841627e-05	0	0	0.725	0.725	0	0	0	0	0
0.75	4.53978696231145e-05	4.53978696230847e-05	0.999954429127618	0.999954477869792	0.999954519332802	4.53978696240185e-05	4.53978696232435e-05	4.53978733997837e-05	4.54804488929132e-05	4.54391413939306e-05	4.5480473240747e-05	4.53978733990292e-05	0	0	0.75	0.75	0	0	0	0	0
0.775	4.53978695635398e-05	4.5397869563514e-05	0.999954426907979	0.99995447861079	0.99995452000847	4.53978695643195e-05	4.53978695636817e-05	4.53978733404631e-05	4.54804488321156e-05	4.54391413330401e-05	4.54804731791868e-05	4.53978733399053e-05	0	0	0.775	0.775	0	0	0	0	0
0.8	4.53978695234997e-05	4.53978695235024e-05	0.999954425422723	0.99995447979147	0.999954521154041	4.53978695241957e-05	4.53978695236436e-05	4.53978733006327e-05	4.54804487913397e-05	4.54391412921744e-05	4.54804731379942e-05	4.53978733001582e-05	0	0	0.8	0.8	0	0	0	0	0
0.825	4.53978694973586e-05	4.53978694973592e-05	0.999954424453871	0.999954481282621	0.999954522626757	4.53978694979656e-05	4.53978694974922e-05	4.53978732744721e-05	4.54804487646148e-05	4.54391412654312e-05	4.54804731110526e-05	4.53978732740947e-05	0	0	0.825	0.825	0	0	0	0	0
0.85	4.53978694807009e-05	4.53978694806949e-05	0.999954423837423	0.999954482986212	0.999954524321234	4.53978694812623e-05	4.53978694808273e-05	4.53978732577556e-05	4.54804487476087e-05	4.54391412483916e-05	4.54804730940555e-05	4.53978732574475e-05	0	0	0.85	0.85	0	0	0	0	0
0.875	4.53978694703991e-05	4.53978694703997e-05	0.999954423456754	0.999954484831886	0.999954526163444	4.53978694709315e-05	4.53978694705217e-05	4.53978732473776e-05	4.54804487370767e-05	4.54391412378567e-05	4.54804730835666e-05	4.53978732470758e-05	0	0	0.875	0.875	0	0	0	0	0
0.9	4.53978694642582e-05	4.53978694642548e-05	0.999954423229693	0.999954486770449	0.999954528101485	4.53978694647778e-05	4.53978694643798e-05	4.53978732411073e-05	4.54804487308041e-05	4.54391412315557e-05	4.54804730774941e-05	4.5397873240812e-05	0	0	0.9	0.9	0	0	0	0	0
0.925	4.53978694607722e-05	4.53978694607724e-05	0.999954423100668	0.999954488768095	0.999954530100873	4.53978694612819e-05	4.53978694608922e-05	4.53978732374427e-05	4.54804487272657e-05	4.54391412280016e-05	4.54804730741129e-05	4.53978732372101e-05	0	0	0.925	0.925	0	0	0	0	0
0.95	4.53978694589281e-05	4.53978694589281e-05	0.999954423032261	0.999954490802258	0.999954532137904	4.53978694594316e-05	4.53978694590304e-05	4.53978732354542e-05	4.54804487253805e-05	4.54391412260864e-05	4.54804730724378e-05	4.53978732352145e-05	0	0	0.95	0.95	0	0	0	0	0
0.975	4.53978694580598e-05	4.53978694580769e-05	0.999954422999886	0.999954492858278	0.999954534197402	4.53978694585614e-05	4.53978694581619e-05	4.5397873234428e-05	4.54804487244831e-05	4.54391412252399e-05	4.54804730718354e-05	4.53978732341839e-05	0	0	0.975	0.975	0	0	0	0	0
1	4.5397869457738e-05	4.5397869457736e-05	0.999954422987642	0.999954494926296	0.99995453626928	4.5397869458238e-05	4.5397869457839e-05	4.53978732339227e-05	4.54804487241452e-05	4.54391412248901e-05	4.54804730717225e-05	4.5397873233687e-05	0	0	1	1	0	0	0	0	0
