# Supplementary material for: Role of Cytokine Combinations on CD4+ T Cell Differentiation, Partial Polarization, and Plasticity: Continuous Network Modeling Approach
Source: Front Physiol. 2018 Aug 2;9:877. doi: 10.3389/fphys.2018.00877 (PMC6089340; doi:10.3389/fphys.2018.00877)
Supplement: DATA SHEET S7 — Code and simulations of the CD4+ T cell regulatory network. [file Data_Sheet_7.ZIP › Th0-microenv/csv/Th0_IL2e+TGFBe.csv]

	TBET	IFNG	GATA3	IL2	IL4	RORGT	IL21	FOXP3	TGFB	IL10	IL9	BCL6	IL12e	IFNGe	IL2e	IL4e	IL6e	IL21e	TGFBe	IL10e	IL27e
0	4.54862427016581e-05	4.54862314554762e-05	4.54861658227905e-05	4.54448625014728e-05	4.54035967416481e-05	4.54035948836467e-05	4.55275781175065e-05	4.54035967367754e-05	4.54861788888377e-05	4.54036004793622e-05	4.54035949282854e-05	4.54862840787213e-05	0	0	0	0	0	0	0	0	0
0.025	4.5483222185683e-05	4.54832094337843e-05	4.54831516695535e-05	7.49561203651435e-05	4.54034047223857e-05	4.54034029855736e-05	4.55231405612242e-05	4.5403407928275e-05	7.5025276867912e-05	4.54034083053388e-05	4.54034029782651e-05	4.5483254430939e-05	0	0	0.025	0	0	0	0.025	0	0
0.05	4.54866419203355e-05	4.54866240447025e-05	4.54865616446618e-05	0.000123684562801977	4.54040052577338e-05	4.54040033121445e-05	4.55279644469679e-05	4.54040172735705e-05	0.000123808461140556	4.54040089279546e-05	4.54040033391026e-05	4.54866702736075e-05	0	0	0.05	0	0	0	0.05	0	0
0.075	4.54858571590268e-05	4.54858326335506e-05	4.54857734728729e-05	0.0002041786467447	4.54032219883517e-05	4.54032201168178e-05	4.55271705729609e-05	4.54032579924275e-05	0.000204392821772245	4.54032257892369e-05	4.54032201253389e-05	4.54858721127125e-05	0	0	0.075	0	0	0	0.075	0	0
0.1	4.54804951499828e-05	4.54804597023455e-05	4.54804059439489e-05	0.000337298039899478	4.53979395093917e-05	4.53979376650407e-05	4.55217549957008e-05	4.53980410315399e-05	0.000337667859909501	4.53979432278357e-05	4.53979376382123e-05	4.54804881144195e-05	0	0	0.1	0	0	0	0.1	0	0
0.125	4.54774536463602e-05	4.54773999950132e-05	4.54773556963247e-05	0.000557967815024744	4.53949060084357e-05	4.53949041854278e-05	4.55186868212607e-05	4.53951866762289e-05	0.000558607570009328	4.53949097399956e-05	4.53949041201214e-05	4.54774100059864e-05	0	0	0.125	0	0	0	0.125	0	0
0.15	4.54837898833219e-05	4.5483705699118e-05	4.54836763293135e-05	0.000925165465743801	4.54011750899195e-05	4.54011732932513e-05	4.55250184131244e-05	4.54019511423348e-05	0.000926276512896128	4.54011788166542e-05	4.54011731929308e-05	4.54836854450266e-05	0	0	0.15	0	0	0	0.15	0	0
0.175	4.54837120291603e-05	4.54835772193747e-05	4.54835732262668e-05	0.00153907319295596	4.5401184316968e-05	4.54011825900643e-05	4.55248336073361e-05	4.54033325166167e-05	0.00154101040001621	4.5401188022593e-05	4.54011824235935e-05	4.5483506184946e-05	0	0	0.175	0	0	0	0.175	0	0
0.2	4.54805689788724e-05	4.54803482224299e-05	4.548038690996e-05	0.00257493231343767	4.53980353368804e-05	4.53980336991753e-05	4.55215860007269e-05	4.54040600572614e-05	0.00257835147767867	4.53980390382134e-05	4.53980334193587e-05	4.54801916099305e-05	0	0	0.2	0	0	0	0.2	0	0
0.225	4.54801402565404e-05	4.54797725237672e-05	4.54798842420789e-05	0.00435001298943062	4.53976863329196e-05	4.53976848749033e-05	4.55209335838424e-05	4.54148846171159e-05	0.00435616276081545	4.53976900202894e-05	4.53976844037482e-05	4.54794697584294e-05	0	0	0.225	0	0	0	0.225	0	0
0.25	4.54813695685971e-05	4.54807428421418e-05	4.54809825070298e-05	0.00747597847804302	4.53990356862132e-05	4.53990345624108e-05	4.55217789723116e-05	4.54498631463017e-05	0.00748745746998615	4.53990393672299e-05	4.5399033756987e-05	4.54801839116051e-05	0	0	0.25	0	0	0	0.25	0	0
0.275	4.54807660911508e-05	4.54796584043792e-05	4.54801334396752e-05	0.0132784600771337	4.53986708432092e-05	4.53986704098917e-05	4.55204548487964e-05	4.55592810991237e-05	0.0133015846526568	4.53986745901255e-05	4.539866898898e-05	4.54786282156284e-05	0	0	0.275	0	0	0	0.275	0	0
0.3	4.54805156237339e-05	4.5478396392851e-05	4.54793570563502e-05	0.025475628415292	4.53989273911939e-05	4.5398928779024e-05	4.55186872335937e-05	4.59932515938139e-05	0.0255325899375369	4.53989316769094e-05	4.53989260974864e-05	4.54763940856967e-05	0	0	0.3	0	0	0	0.3	0	0
0.325	4.54804367158324e-05	4.53978724505968e-05	4.53978733774279e-05	0.495970886792451	4.54183132230278e-05	4.5419353770128e-05	4.54602628561305e-05	0.47936046041616	0.999954559756926	4.54391405059356e-05	4.5419334916664e-05	4.53978705916918e-05	0	0	0.325	0	0	0	0.325	0	0
0.35	4.54804367159163e-05	4.53978724503316e-05	4.53978734001605e-05	0.508266467662289	4.54188201741858e-05	4.54168227086327e-05	4.5458737952515e-05	0.540735761306644	0.999954562973823	4.54391405060685e-05	4.54168069223463e-05	4.53978705454456e-05	0	0	0.35	0	0	0	0.35	0	0
0.375	4.54804367160033e-05	4.53978724500746e-05	4.53978734237309e-05	0.520989197292449	4.54193456031571e-05	4.54142514515209e-05	4.54571576576432e-05	0.603046755751754	0.999954566088912	4.54391405061972e-05	4.54142385653037e-05	4.53978704975362e-05	0	0	0.375	0	0	0	0.375	0	0
0.4	4.54804367160969e-05	4.5397872449826e-05	4.53978734491228e-05	0.534692844561867	4.54199105986988e-05	4.54116332206453e-05	4.54554586113393e-05	0.666464313251191	0.99995456910332	4.54391405063217e-05	4.54116230794762e-05	4.5397870446049e-05	0	0	0.4	0	0	0	0.4	0	0
0.425	4.54804367162017e-05	4.53978724495861e-05	4.53978734776259e-05	0.550052844264079	4.54205438963984e-05	4.54089714049659e-05	4.5453554507958e-05	0.730945086107421	0.999954572011646	4.54391405064418e-05	4.54089638447178e-05	4.53978703883351e-05	0	0	0.425	0	0	0	0.425	0	0
0.45	4.54804367163253e-05	4.53978724493563e-05	4.53978735112502e-05	0.568137680779298	4.54212895518361e-05	4.54062887536873e-05	4.54513130613066e-05	0.795938439763291	0.999954574798214	4.54391405065571e-05	4.54062835734945e-05	4.53978703204379e-05	0	0	0.45	0	0	0	0.45	0	0
0.475	4.548043671642e-05	4.53978724490825e-05	4.53978735535116e-05	0.590852445832595	4.54222261185299e-05	4.54036445356445e-05	4.54484984414131e-05	0.860008840909279	0.99995457742889	4.54391405066053e-05	4.54036414588808e-05	4.53978702351395e-05	0	0	0.475	0	0	0	0.475	0	0
0.5	4.54804367153175e-05	4.53978724476453e-05	4.53978736105053e-05	0.622034557515304	4.54235118376429e-05	4.54011793433653e-05	4.54446356709278e-05	0.919749610579314	0.999954579807626	4.54391405053891e-05	4.54011779548079e-05	4.53978701169258e-05	0	0	0.5	0	0	0	0.5	0	0
0.525	4.54804367171524e-05	4.53978724489378e-05	4.53978737009553e-05	0.669604854578218	4.54254733546345e-05	4.53992134439467e-05	4.54387446433609e-05	0.967398406889202	0.99995458189588	4.54391405069832e-05	4.53992131122827e-05	4.53978699400657e-05	0	0	0.525	0	0	0	0.525	0	0
0.55	4.54804368038207e-05	4.53978725324162e-05	4.53978739182084e-05	0.74120884839537	4.54284261142208e-05	4.53981980947471e-05	4.54298806047793e-05	0.992014758425393	0.999954585397248	4.54391405931029e-05	4.53981980991692e-05	4.53978697563089e-05	0	0	0.55	0	0	0	0.55	0	0
0.575	4.54804379073693e-05	4.53978736247265e-05	4.53978751554491e-05	0.819168225604651	4.54316422869236e-05	4.53979395660031e-05	4.54202340596245e-05	0.998309801495594	0.999954611556266	4.5439141694191e-05	4.53979395866618e-05	4.53978705592196e-05	0	0	0.575	0	0	0	0.575	0	0
0.6	4.54804373484983e-05	4.53978730619221e-05	4.53978747074467e-05	0.881045648399498	4.54341936939356e-05	4.53978895517433e-05	4.54125786374364e-05	0.999509040810301	0.999954599642525	4.54391411355791e-05	4.53978895623043e-05	4.5397869767224e-05	0	0	0.6	0	0	0	0.6	0	0
0.625	4.54804360445462e-05	4.5397871791948e-05	4.53978735246467e-05	0.924163090108678	4.54359706059624e-05	4.53978765981943e-05	4.54072449875424e-05	0.999792566797206	0.999954571794809	4.54391398340599e-05	4.53978766040007e-05	4.53978683231864e-05	0	0	0.625	0	0	0	0.625	0	0
0.65	4.54804373696799e-05	4.53978730671394e-05	4.53978748429256e-05	0.952556066928907	4.54371430209061e-05	4.53978741571119e-05	4.54037351432446e-05	0.999882498056596	0.999954601812708	4.54391411566566e-05	4.53978741608888e-05	4.53978695124812e-05	0	0	0.65	0	0	0	0.65	0	0
0.675	4.54804377798882e-05	4.53978734589198e-05	4.53978752647736e-05	0.970667466067585	4.54378904459243e-05	4.53978730725148e-05	4.54014961508365e-05	0.999918241534527	0.999954611676471	4.5439141565972e-05	4.5397873075354e-05	4.53978698443133e-05	0	0	0.675	0	0	0	0.675	0	0
0.7	4.54804368603388e-05	4.53978725415579e-05	4.53978743680653e-05	0.98199803604359	4.5438356865633e-05	4.53978714697258e-05	4.54000943751669e-05	0.999934763460848	0.999954592356912	4.54391406479859e-05	4.53978714720854e-05	4.5397868885741e-05	0	0	0.7	0	0	0	0.7	0	0
0.725	4.54804368554814e-05	4.53978725323885e-05	4.53978743709446e-05	0.989002046651193	4.5438645756341e-05	4.53978711078587e-05	4.53992284356102e-05	0.999943289827741	0.999954593228669	4.54391406430995e-05	4.53978711099624e-05	4.53978688525298e-05	0	0	0.725	0	0	0	0.725	0	0
0.75	4.54804374706799e-05	4.53978731622386e-05	4.53978750132826e-05	0.993299808720646	4.54388236484954e-05	4.53978715518722e-05	4.53986977172687e-05	0.999948004515237	0.999954607977776	4.54391412570306e-05	4.53978715538102e-05	4.53978694574488e-05	0	0	0.75	0	0	0	0.75	0	0
0.775	4.54804345279425e-05	4.53978704101808e-05	4.53978723096392e-05	0.995925056963267	4.54389290064963e-05	4.53978687471808e-05	4.53983704261037e-05	0.999950456898652	0.999954546283577	4.54391383190863e-05	4.53978687491863e-05	4.53978666085388e-05	0	0	0.775	0	0	0	0.775	0	0
0.8	4.54804357710401e-05	4.53978716935187e-05	4.53978736055651e-05	0.997524276900381	4.54389962023052e-05	4.53978699787338e-05	4.53981740442294e-05	0.999952102518023	0.999954575157582	4.54391395617485e-05	4.53978699806951e-05	4.53978678667072e-05	0	0	0.8	0	0	0	0.8	0	0
0.825	4.54804373356006e-05	4.5397873020163e-05	4.53978748789763e-05	0.998496825938002	4.54390378728229e-05	4.53978711956069e-05	4.53980550943539e-05	0.999953131140061	0.999954607994937	4.5439141122304e-05	4.53978711974224e-05	4.53978692999336e-05	0	0	0.825	0	0	0	0.825	0	0
0.85	4.54804374335086e-05	4.53978731248e-05	4.53978749864975e-05	0.999087683178639	4.54390623416197e-05	4.53978712802563e-05	4.53979821568892e-05	0.999953689880398	0.999954611250533	4.54391412200444e-05	4.53978712820514e-05	4.53978693987496e-05	0	0	0.85	0	0	0	0.85	0	0
0.875	4.54804357757894e-05	4.53978716973913e-05	4.53978736128921e-05	0.999446392701302	4.54390754863977e-05	4.53978699083864e-05	4.53979364345577e-05	0.999953906416675	0.999954578370282	4.54391395665364e-05	4.53978699102456e-05	4.53978678638114e-05	0	0	0.875	0	0	0	0.875	0	0
0.9	4.54804357792351e-05	4.53978717006717e-05	4.53978736164097e-05	0.999664116167243	4.54390844701931e-05	4.53978699033792e-05	4.53979095227222e-05	0.999954106632215	0.999954579480727	4.54391395700007e-05	4.53978699052775e-05	4.53978678663644e-05	0	0	0.9	0	0	0	0.9	0	0
0.925	4.5480435780422e-05	4.53978717017237e-05	4.53978736177031e-05	0.999796227683157	4.54390899204377e-05	4.53978698995223e-05	4.53978931920618e-05	0.999954227632818	0.999954580541587	4.54391395712885e-05	4.53978699013886e-05	4.53978678670228e-05	0	0	0.925	0	0	0	0.925	0	0
0.95	4.54804357805573e-05	4.53978717016831e-05	4.53978736177846e-05	0.999876380004989	4.54390932266166e-05	4.5397869896591e-05	4.53978832835637e-05	0.999954300843489	0.999954581578483	4.54391395714471e-05	4.53978698984612e-05	4.53978678668324e-05	0	0	0.95	0	0	0	0.95	0	0
0.975	4.54804357801559e-05	4.53978717013191e-05	4.53978736173828e-05	0.999925004506519	4.54390952318468e-05	4.53978698944013e-05	4.53978772722013e-05	0.999954345173539	0.999954582605954	4.54391395711879e-05	4.53978698963282e-05	4.53978678663376e-05	0	0	0.975	0	0	0	0.975	0	0
1	4.548043577984e-05	4.5397871700816e-05	4.53978736169237e-05	0.999954501121126	4.54390964481569e-05	4.53978698929098e-05	4.5397873625339e-05	0.999954372028115	0.999954583631008	4.5439139570831e-05	4.53978698948534e-05	4.53978678657949e-05	0	0	1	0	0	0	1	0	0
