# Supplementary material for: Role of Cytokine Combinations on CD4+ T Cell Differentiation, Partial Polarization, and Plasticity: Continuous Network Modeling Approach
Source: Front Physiol. 2018 Aug 2;9:877. doi: 10.3389/fphys.2018.00877 (PMC6089340; doi:10.3389/fphys.2018.00877)
Supplement: DATA SHEET S7 — Code and simulations of the CD4+ T cell regulatory network. [file Data_Sheet_7.ZIP › Th0-microenv/csv/Th0_IL4e+TGFBe.csv]

	TBET	IFNG	GATA3	IL2	IL4	RORGT	IL21	FOXP3	TGFB	IL10	IL9	BCL6	IL12e	IFNGe	IL2e	IL4e	IL6e	IL21e	TGFBe	IL10e	IL27e
0	4.54862427016581e-05	4.54862314554762e-05	4.54861658227905e-05	4.54448625014728e-05	4.54035967416481e-05	4.54035948836467e-05	4.55275781175065e-05	4.54035967367754e-05	4.54861788888377e-05	4.54036004793622e-05	4.54035949282854e-05	4.54862840787213e-05	0	0	0	0	0	0	0	0	0
0.025	4.54830294201538e-05	4.54830164633664e-05	4.55088531443182e-05	4.54430704176718e-05	7.4851752587247e-05	4.54032134741841e-05	4.55229502820594e-05	4.54032153046579e-05	7.50249623957687e-05	4.54032185071168e-05	4.54032151422696e-05	4.54830665105657e-05	0	0	0	0.025	0	0	0.025	0	0
0.05	4.54866295894428e-05	4.54866118770497e-05	4.55575844615366e-05	4.54452589040747e-05	0.000123400012093199	4.54039977076599e-05	4.55279586577846e-05	4.5403999562501e-05	0.000123808445525376	4.54040033064145e-05	4.54040064858464e-05	4.54866709970731e-05	0	0	0	0.05	0	0	0.05	0	0
0.075	4.54858648441303e-05	4.54858404137379e-05	4.56298076997316e-05	4.54444998579617e-05	0.000203423295081575	4.54032410256707e-05	4.55271914190666e-05	4.5403242843035e-05	0.000204392915128991	4.54032466706749e-05	4.54032703303486e-05	4.54859060722557e-05	0	0	0	0.075	0	0	0.075	0	0
0.1	4.54804505228515e-05	4.54804151348738e-05	4.57446907582852e-05	4.54391332614711e-05	0.000335289532060567	4.53979167435037e-05	4.5521734956193e-05	4.53979185942953e-05	0.000337667716597576	4.53979223363979e-05	4.53980055876181e-05	4.54804917549685e-05	0	0	0	0.1	0	0	0.1	0	0
0.125	4.54774053188363e-05	4.54773517136743e-05	4.59407415114717e-05	4.54361060577528e-05	0.000552616886829502	4.53948982494686e-05	4.55186810331596e-05	4.53949000616977e-05	0.000558607466548453	4.5394903821817e-05	4.53951550793677e-05	4.54774460092846e-05	0	0	0	0.125	0	0	0.125	0	0
0.15	4.54845678735131e-05	4.5484483752056e-05	4.62785165247654e-05	4.54432530522125e-05	0.000910885814961408	4.54020155148436e-05	4.55258738228187e-05	4.54020172888425e-05	0.000926294828684408	4.54020210696181e-05	4.54027433549314e-05	4.54846079215629e-05	0	0	0	0.15	0	0	0.15	0	0
0.175	4.54833496569788e-05	4.54832150596988e-05	4.68245113080568e-05	4.54421181655449e-05	0.0015008064633694	4.54009402714856e-05	4.55245969296365e-05	4.54009419231548e-05	0.0015410026044666	4.54009457671918e-05	4.54029735442351e-05	4.54833876186883e-05	0	0	0	0.175	0	0	0.175	0	0
0.2	4.54804174502272e-05	4.54801972234767e-05	4.77373903495616e-05	4.54392421018117e-05	0.00247173611167914	4.5398082704261e-05	4.5521649095361e-05	4.53980841231521e-05	0.00257835497881427	4.53980881386591e-05	4.54037617605302e-05	4.54804499756415e-05	0	0	0	0.2	0	0	0.2	0	0
0.225	4.5479727705923e-05	4.54793614774942e-05	4.92753839727686e-05	4.54386893188204e-05	0.00406845151240457	4.53976077187222e-05	4.55208890854819e-05	4.53976085357387e-05	0.00435614562859297	4.53976130191058e-05	4.54135153151258e-05	4.54797452394218e-05	0	0	0	0.225	0	0	0.225	0	0
0.25	4.5480896355709e-05	4.54802738735592e-05	5.18977834885484e-05	4.54400713317194e-05	0.00668999974436175	4.53991147581497e-05	4.55219538990895e-05	4.53991140124838e-05	0.00748740756063882	4.53991198255181e-05	4.5444290051994e-05	4.54808717791478e-05	0	0	0	0.25	0	0	0.25	0	0
0.275	4.54799763173305e-05	4.5478880840164e-05	5.64441682503851e-05	4.54395057671384e-05	0.0109816927164992	4.539878748146e-05	4.55208587596159e-05	4.53987823570108e-05	0.0133014723851441	4.53987921096077e-05	4.55310314831148e-05	4.5479825805663e-05	0	0	0	0.275	0	0	0.275	0	0
0.3	4.54785751021137e-05	4.54764938401959e-05	6.45222155767346e-05	4.54386844380215e-05	0.0179766761395524	4.53984701669857e-05	4.55191704528726e-05	4.53984512704568e-05	0.0255323861734685	4.53984738325468e-05	4.58160403215946e-05	4.54779913757462e-05	0	0	0	0.3	0	0	0.3	0	0
0.325	4.54780171777817e-05	4.53978722815568e-05	4.53990600809531e-05	4.54391348708155e-05	0.0292959326692476	4.54392048334572e-05	4.55181684890326e-05	4.54379272556799e-05	0.999954388290869	4.54391405365504e-05	8.15520599868486e-05	4.5397872391831e-05	0	0	0	0.325	0	0	0.325	0	0
0.35	4.54765197954205e-05	4.53978721129227e-05	4.53998056629193e-05	4.54391347519304e-05	0.0473983957725488	4.54392026588875e-05	4.55159158508581e-05	4.54371797607561e-05	0.999954457673085	4.54391404083462e-05	0.000117118888462618	4.53978722908713e-05	0	0	0	0.35	0	0	0.35	0	0
0.375	4.54741710458008e-05	4.53978735288712e-05	4.54011615787239e-05	4.54391360334459e-05	0.0758134141973613	4.54392006033932e-05	4.55123782035164e-05	4.54360078331819e-05	0.999954683672596	4.54391415677377e-05	0.000206704887567523	4.5397873831081e-05	0	0	0	0.375	0	0	0.375	0	0
0.4	4.54705883919789e-05	4.53978726566666e-05	4.54026787054087e-05	4.54391356071211e-05	0.119133404031363	4.54391953995183e-05	4.5506968502107e-05	4.54342191400868e-05	0.999954591685967	4.54391412783589e-05	0.000491399134551837	4.5397873098203e-05	0	0	0	0.4	0	0	0.4	0	0
0.425	4.54653646641724e-05	4.53978734964261e-05	4.54059001794399e-05	4.54391363371017e-05	0.182324521770258	4.54391887305832e-05	4.54990017524052e-05	4.54316111649243e-05	0.999954610665194	4.54391418480179e-05	0.00173642559035003	4.53978742314205e-05	0	0	0	0.425	0	0	0.425	0	0
0.45	4.5458217439633e-05	4.53978737991229e-05	4.54090276137522e-05	4.54391372300111e-05	0.26880703710502	4.54391793413714e-05	4.54875652334245e-05	4.54280422730236e-05	0.999954629185918	4.5439142849537e-05	0.00971001762155549	4.53978748426524e-05	0	0	0	0.45	0	0	0.45	0	0
0.475	4.5449241776018e-05	4.5397868391041e-05	4.54135193793968e-05	4.54391324025713e-05	0.377380089305589	4.54391575351758e-05	4.54688609539885e-05	4.54235561329887e-05	0.999954491686691	4.54391380324298e-05	0.0791633475300648	4.53978699917919e-05	0	0	0	0.475	0	0	0.475	0	0
0.5	4.54391322076313e-05	4.53978707222278e-05	4.5418415235376e-05	4.54391359633359e-05	0.499829699181259	4.54391247873578e-05	4.54288958022986e-05	4.5418506153483e-05	0.999954588206164	4.54391415962668e-05	0.498694607695013	4.53978735285226e-05	0	0	0	0.5	0	0	0.5	0	0
0.525	4.54290213734298e-05	4.53978692669415e-05	4.54235427229891e-05	4.54391353273654e-05	0.62229837869829	4.54390993486725e-05	4.540160155239e-05	4.54134517564398e-05	0.999954573765473	4.54391409548646e-05	0.920099980354186	4.53978729032718e-05	0	0	0	0.525	0	0	0.525	0	0
0.55	4.54200573233989e-05	4.53978684985389e-05	4.54282714344811e-05	4.54391346497299e-05	0.730920941782999	4.54390955641466e-05	4.53981945994691e-05	4.54089691699076e-05	0.999954559877501	4.54391402656913e-05	0.990202188745645	4.53978722593719e-05	0	0	0	0.55	0	0	0.55	0	0
0.575	4.54129179199027e-05	4.5397868117386e-05	4.54319586624153e-05	4.54391342738655e-05	0.817465794910696	4.54390949261783e-05	4.53979076691791e-05	4.5405398153751e-05	0.999954553518679	4.54391398866425e-05	0.998249850698878	4.53978718929696e-05	0	0	0	0.575	0	0	0.575	0	0
0.6	4.54077023348531e-05	4.53978686345851e-05	4.54340453084066e-05	4.5439134816656e-05	0.880716264319077	4.54390954630845e-05	4.5397875918018e-05	4.54027892674297e-05	0.999954567674532	4.54391404532339e-05	0.999505323721472	4.53978723642369e-05	0	0	0	0.6	0	0	0.6	0	0
0.625	4.54041253400004e-05	4.53978672940479e-05	4.54374426044802e-05	4.54391334174284e-05	0.924084290129597	4.5439094005759e-05	4.53978692983669e-05	4.54009989029385e-05	0.999954539211755	4.54391389990367e-05	0.99979198774584	4.53978711311139e-05	0	0	0	0.625	0	0	0.625	0	0
0.65	4.5401782191203e-05	4.53978696501863e-05	4.54370254105031e-05	4.5439135822514e-05	0.952534494197447	4.54390964490092e-05	4.53978703423115e-05	4.53998276171198e-05	0.999954594339675	4.5439141446788e-05	0.99988237664998	4.53978734047181e-05	0	0	0	0.65	0	0	0.65	0	0
0.675	4.54002874109293e-05	4.53978690556118e-05	4.54383705207807e-05	4.54391352014598e-05	0.970661048267556	4.54390958013483e-05	4.53978693619472e-05	4.5399079310991e-05	0.999954582961199	4.54391408001119e-05	0.999918118142466	4.53978728608661e-05	0	0	0	0.675	0	0	0.675	0	0
0.7	4.53993533511715e-05	4.53978694014826e-05	4.54378714882061e-05	4.54391355875132e-05	0.981996073119947	4.54390962302009e-05	4.53978695402491e-05	4.53986120504883e-05	0.999954592946264	4.54391412256315e-05	0.9999347500873	4.53978731284413e-05	0	0	0	0.7	0	0	0.7	0	0
0.725	4.53987765473734e-05	4.53978699834657e-05	4.54384001254847e-05	4.54391361503557e-05	0.989001459601518	4.54390967721232e-05	4.5397870056668e-05	4.53983236821241e-05	0.999954607726524	4.54391417678012e-05	0.999943332835916	4.53978737518901e-05	0	0	0	0.725	0	0	0.725	0	0
0.75	4.53984222348228e-05	4.53978699431453e-05	4.54385931205702e-05	4.5439136109374e-05	0.993299618349578	4.54390967309484e-05	4.53978699818983e-05	4.53981463449355e-05	0.999954608870108	4.54391417263913e-05	0.999948004151631	4.53978737123945e-05	0	0	0	0.75	0	0	0.75	0	0
0.775	4.53982058114198e-05	4.53978699123699e-05	4.54387148814052e-05	4.54391360781069e-05	0.995925006863927	4.54390966970289e-05	4.53978699326077e-05	4.53980380186296e-05	0.999954610236528	4.54391416947901e-05	0.999950665513155	4.53978736822168e-05	0	0	0	0.775	0	0	0.775	0	0
0.8	4.53980739781606e-05	4.53978698938973e-05	4.54387882010881e-05	4.54391360593429e-05	0.997524265187576	4.54390966801438e-05	4.53978699037216e-05	4.53979720319489e-05	0.999954611882639	4.543914167587e-05	0.999952219489383	4.53978736640396e-05	0	0	0	0.8	0	0	0.8	0	0
0.825	4.53979938063291e-05	4.53978698833071e-05	4.54388316459996e-05	4.54391360485793e-05	0.998496834901135	4.54390966696612e-05	4.53978698871115e-05	4.53979319036213e-05	0.999954613707623	4.54391416650632e-05	0.999953140536803	4.53978736535225e-05	0	0	0	0.825	0	0	0.825	0	0
0.85	4.53979451004958e-05	4.53978698770739e-05	4.54388571927357e-05	4.54391360422451e-05	0.999087692831872	4.54390966633159e-05	4.53978698773133e-05	4.53979075249894e-05	0.99995461563186	4.54391416587385e-05	0.999953691418133	4.53978736472685e-05	0	0	0	0.85	0	0	0.85	0	0
0.875	4.53979155288534e-05	4.53978698732918e-05	4.54388719874523e-05	4.5439136038404e-05	0.999446431470896	4.54390966573242e-05	4.539786987142e-05	4.53978927235302e-05	0.999954617612235	4.54391416549383e-05	0.999954022720597	4.53978736434048e-05	0	0	0	0.875	0	0	0.875	0	0
0.9	4.53978975811494e-05	4.53978698709422e-05	4.54388802783443e-05	4.54391360360161e-05	0.999664157806853	4.54390966547761e-05	4.53978698677948e-05	4.53978837401573e-05	0.999954619625523	4.54391416526052e-05	0.999954222634245	4.53978736409432e-05	0	0	0	0.9	0	0	0.9	0	0
0.925	4.53978866907146e-05	4.53978698694625e-05	4.54388846149293e-05	4.54391360345263e-05	0.99979627071993	4.54390966557657e-05	4.53978698655457e-05	4.53978782891246e-05	0.999954621658845	4.54391416511731e-05	0.999954343510208	4.53978736393136e-05	0	0	0	0.925	0	0	0.925	0	0
0.95	4.53978800834247e-05	4.53978698685134e-05	4.54388865395407e-05	4.54391360335435e-05	0.999876423720159	4.5439096652355e-05	4.53978698641321e-05	4.53978749819366e-05	0.99995462370451	4.54391416502746e-05	0.999954416686433	4.53978736382222e-05	0	0	0	0.95	0	0	0.95	0	0
0.975	4.53978760750835e-05	4.53978698679035e-05	4.54388869866157e-05	4.54391360329252e-05	0.999925048547322	4.54390966543162e-05	4.5397869863242e-05	4.53978729755989e-05	0.999954625758051	4.54391416497379e-05	0.999954461019179	4.53978736374475e-05	0	0	0	0.975	0	0	0.975	0	0
1	4.53978736435241e-05	4.53978698674997e-05	4.5438886530318e-05	4.5439136032515e-05	0.999954545308523	4.54390966512762e-05	4.53978698626663e-05	4.53978717584801e-05	0.999954627816421	4.54391416494101e-05	0.999954487889061	4.53978736368753e-05	0	0	0	1	0	0	1	0	0
