# Supplementary material for: Role of Cytokine Combinations on CD4+ T Cell Differentiation, Partial Polarization, and Plasticity: Continuous Network Modeling Approach
Source: Front Physiol. 2018 Aug 2;9:877. doi: 10.3389/fphys.2018.00877 (PMC6089340; doi:10.3389/fphys.2018.00877)
Supplement: DATA SHEET S7 — Code and simulations of the CD4+ T cell regulatory network. [file Data_Sheet_7.ZIP › Th0-microenv/csv/Th0_IL6e+IL21e+TGFBe.csv]

	TBET	IFNG	GATA3	IL2	IL4	RORGT	IL21	FOXP3	TGFB	IL10	IL9	BCL6	IL12e	IFNGe	IL2e	IL4e	IL6e	IL21e	TGFBe	IL10e	IL27e
0	4.54862427016581e-05	4.54862314554762e-05	4.54861658227905e-05	4.54448625014728e-05	4.54035967416481e-05	4.54035948836467e-05	4.55275781175065e-05	4.54035967367754e-05	4.54861788888377e-05	4.54036004793622e-05	4.54035949282854e-05	4.54862840787213e-05	0	0	0	0	0	0	0	0	0
0.025	4.54864432872108e-05	4.548642959751e-05	4.54863637298588e-05	4.54450689589426e-05	4.54038092093517e-05	4.54038138196408e-05	0.000122345382160002	4.5403810417442e-05	7.50319372953911e-05	4.54038173065211e-05	4.54038085760136e-05	4.5556389984607e-05	0	0	0	0	0.025	0.025	0.025	0	0
0.05	4.54822969263048e-05	4.54822791792865e-05	4.54822134668545e-05	4.54409276441786e-05	4.53996729483294e-05	4.53997053209944e-05	0.00032125251218195	4.53996761645955e-05	0.000123796617940962	4.53996912800502e-05	4.53996743045023e-05	4.57337887236732e-05	0	0	0	0	0.05	0.05	0.05	0	0
0.075	4.54772611697084e-05	4.54772368078682e-05	4.54771713739082e-05	4.54359458631642e-05	4.53947445867953e-05	4.53948939772428e-05	0.000826463160821214	4.53947511265078e-05	0.000204353429653375	4.53947870094143e-05	4.53947492507914e-05	4.61925238921131e-05	0	0	0	0	0.075	0.075	0.075	0	0
0.1	4.54787275929502e-05	4.54786922367821e-05	4.54786267983024e-05	4.54374480468205e-05	4.53962823775716e-05	4.53969208812071e-05	0.00209636113144264	4.53962943952094e-05	0.000337652213171457	4.53963826144098e-05	4.53962925135979e-05	4.73816124108882e-05	0	0	0	0	0.1	0.1	0.1	0	0
0.125	4.54799309301602e-05	4.54798775080393e-05	4.54798125028112e-05	4.54387750883867e-05	4.53977321628329e-05	4.54004266501385e-05	0.00532159913614066	4.53977532147216e-05	0.000558615765236437	4.53979743744351e-05	4.53977513301512e-05	5.05374376558088e-05	0	0	0	0	0.125	0.125	0.125	0	0
0.15	4.54791218161585e-05	4.54790389051573e-05	4.54789751101391e-05	4.54383309471257e-05	4.53976502410646e-05	4.54095192090834e-05	0.0141229375286296	4.53976860470991e-05	0.000925985886712648	4.53982699884229e-05	4.53976841688432e-05	6.02505321968444e-05	0	0	0	0	0.15	0.15	0.15	0	0
0.175	4.54762042821775e-05	4.54760765165657e-05	4.54760179128077e-05	4.54369863571346e-05	4.53978649631417e-05	4.54703581935947e-05	0.0518635856279747	4.53979233624047e-05	0.00153879170541509	4.54000629316671e-05	4.53979215378772e-05	0.000127973431431126	0	0	0	0	0.175	0.175	0.175	0	0
0.2	4.5397868947466e-05	4.5397868947464e-05	4.53978689474692e-05	4.53978708948209e-05	4.53978689436832e-05	4.53979844788071e-05	0.999954459407947	4.53978689484201e-05	0.0024726278751582	4.5439140667173e-05	4.53978689483278e-05	0.999952298807685	0	0	0	0	0.2	0.2	0.2	0	0
0.225	4.53978689241836e-05	4.53978689242183e-05	4.53978689241894e-05	4.53978708176503e-05	4.53978689249781e-05	4.53980539528799e-05	0.999954407932229	4.53978689326014e-05	0.0040701496118947	4.54391407106793e-05	4.53978689325093e-05	0.999950645813299	0	0	0	0	0.225	0.225	0.225	0	0
0.25	4.53978702109462e-05	4.53978702110206e-05	4.53978702110247e-05	4.53978720817361e-05	4.53978702237865e-05	4.53981807628287e-05	0.999954446699599	4.53978702361486e-05	0.00669288143502698	4.54391420717658e-05	4.5397870236073e-05	0.999948068146641	0	0	0	0	0.25	0.25	0.25	0	0
0.275	4.53978672808024e-05	4.53978672807895e-05	4.53978672807886e-05	4.53978691975015e-05	4.53978672796059e-05	4.53984522138506e-05	0.999954356922232	4.53978673005895e-05	0.0109870231893485	4.54391390244338e-05	4.53978673005038e-05	0.99994321283241	0	0	0	0	0.275	0.275	0.275	0	0
0.3	4.53978668730963e-05	4.53978668729749e-05	4.53978668729765e-05	4.53978688205988e-05	4.53978668680075e-05	4.53989923023443e-05	0.999954350277894	4.53978669030191e-05	0.0179864205767441	4.54391385558773e-05	4.53978669029381e-05	0.999934658789681	0	0	0	0	0.3	0.3	0.3	0	0
0.325	4.539786865499e-05	4.53978686549804e-05	4.53978686549898e-05	4.53978705779373e-05	4.5397868655114e-05	4.54001065966027e-05	0.999954394454646	4.53978687114212e-05	0.0293127570007697	4.54391404229715e-05	4.53978687113286e-05	0.999918192255188	0	0	0	0	0.325	0.325	0.325	0	0
0.35	4.53978685975163e-05	4.5397868597346e-05	4.53978685973577e-05	4.5397870491081e-05	4.53978685938983e-05	4.54029701743523e-05	0.999954393058178	4.53978686837961e-05	0.047427157296995	4.54391404441896e-05	4.53978686837168e-05	0.999882481233392	0	0	0	0	0.35	0.35	0.35	0	0
0.375	4.53978688535628e-05	4.53978688536585e-05	4.53978688536618e-05	4.53978707209132e-05	4.53978688548103e-05	4.54121034339748e-05	0.999954398968747	4.53978689962686e-05	0.0758611905565306	4.54391408199157e-05	4.53978689961922e-05	0.999792521261954	0	0	0	0	0.375	0.375	0.375	0	0
0.4	4.53978682303037e-05	4.53978682301577e-05	4.53978682301346e-05	4.53978700950051e-05	4.53978682288536e-05	4.54512107797945e-05	0.99995438498318	4.53978684511506e-05	0.119209722171561	4.54391402737931e-05	4.53978684510698e-05	0.999506429259235	0	0	0	0	0.4	0.4	0.4	0	0
0.425	4.53978683967885e-05	4.53978683957996e-05	4.53978683957925e-05	4.53978702851756e-05	4.5397868391067e-05	4.5688079962124e-05	0.999954388621332	4.53978687364817e-05	0.182439903175111	4.54391405037754e-05	4.53978687364114e-05	0.998254442741146	0	0	0	0	0.425	0.425	0.425	0	0
0.45	4.53978690717312e-05	4.53978690625201e-05	4.53978690625001e-05	4.53978709213733e-05	4.53978690368961e-05	4.78464722173877e-05	0.999954402840043	4.53978695435621e-05	0.268968013642066	4.54391413316487e-05	4.53978695434982e-05	0.990230113300058	0	0	0	0	0.45	0.45	0.45	0	0
0.475	4.53978690001123e-05	4.53978688871149e-05	4.53978688871231e-05	4.53978705795489e-05	4.53978687010142e-05	8.28527178844462e-05	0.999954394609076	4.53978694102666e-05	0.377583145417721	4.5439141210321e-05	4.5397869410235e-05	0.920315525580193	0	0	0	0	0.475	0.475	0.475	0	0
0.5	4.53978705701728e-05	4.53978696289366e-05	4.53978696290434e-05	4.53978705677099e-05	4.53978686882767e-05	0.00673232252860355	0.999954390070231	4.5397869621797e-05	0.500057019866173	4.54391414271265e-05	4.53978696280636e-05	0.499374089745148	0	0	0	0	0.5	0.5	0.5	0	0
0.525	4.53978721692909e-05	4.53978700150764e-05	4.53978700152217e-05	4.53978705881966e-05	4.53978687091859e-05	0.811635835122513	0.999954394074874	4.5397868929408e-05	0.622522703256422	4.54391416793289e-05	4.53978698789002e-05	0.0793301543470641	0	0	0	0	0.525	0.525	0.525	0	0
0.55	4.53978721089996e-05	4.53978693846066e-05	4.53978693847164e-05	4.53978702641742e-05	4.53978683830258e-05	0.988765668950023	0.999954388413881	4.53978683986529e-05	0.731117627680967	4.54391415544357e-05	4.53978697584091e-05	0.009726917271693	0	0	0	0	0.55	0.55	0.55	0	0
0.575	4.53978721215789e-05	4.53978690622243e-05	4.53978690623012e-05	4.53978702538025e-05	4.53978683797566e-05	0.998205111489242	0.999954388425399	4.53978683824923e-05	0.817621601037029	4.54391417227143e-05	4.53978699119314e-05	0.00173861938143216	0	0	0	0	0.575	0.575	0.575	0	0
0.6	4.53978721242739e-05	4.53978688251821e-05	4.53978688252371e-05	4.53978702523162e-05	4.53978683787677e-05	0.99950213948331	0.999954388414887	4.5397868379676e-05	0.880830702141004	4.54391418410225e-05	4.53978700289731e-05	0.000491805850639332	0	0	0	0	0.6	0.6	0.6	0	0
0.625	4.53978730540782e-05	4.53978695756302e-05	4.53978695756647e-05	4.53978711728092e-05	4.53978692910302e-05	0.999791704913532	0.999954408526804	4.53978692899805e-05	0.924164027421079	4.54391428280495e-05	4.53978710304614e-05	0.000206809712820721	0	0	0	0	0.625	0.625	0.625	0	0
0.65	4.53978724925693e-05	4.53978689047863e-05	4.53978689048106e-05	4.53978706096434e-05	4.53978687265263e-05	0.999882162265742	0.999954396083862	4.539786872641e-05	0.952587892218143	4.5439142314389e-05	4.53978705204862e-05	0.00011715581273627	0	0	0	0	0.65	0.65	0.65	0	0
0.675	4.53978730217379e-05	4.53978693891856e-05	4.53978693892037e-05	4.53978711507976e-05	4.53978692797993e-05	0.999918053016902	0.99995440827215	4.53978692798615e-05	0.970695931601888	4.54391429151006e-05	4.53978710960915e-05	8.15669669998094e-05	0	0	0	0	0.675	0.675	0.675	0	0
0.7	4.53978730239733e-05	4.53978693197298e-05	4.53978693197467e-05	4.53978711382555e-05	4.53978692525581e-05	0.999934685669643	0.99995440767338	4.53978692520635e-05	0.982018564367052	4.54391428944082e-05	4.53978711046636e-05	6.50413525561375e-05	0	0	0	0	0.7	0.7	0.7	0	0
0.725	4.53978737562634e-05	4.53978700142364e-05	4.53978700142426e-05	4.53978718652768e-05	4.53978699743512e-05	0.99994328391831	0.999954423576047	4.53978699726081e-05	0.98901579858822	4.54391436261095e-05	4.53978718453359e-05	5.6548671163037e-05	0	0	0	0	0.725	0.725	0.725	0	0
0.75	4.53978737406025e-05	4.53978699818578e-05	4.53978699818575e-05	4.53978718493636e-05	4.53978699581891e-05	0.999947960587806	0.999954423218418	4.53978699564497e-05	0.993308692466595	4.54391436178059e-05	4.53978718375356e-05	5.18969931845136e-05	0	0	0	0	0.75	0.75	0.75	0	0
0.775	4.53978737324128e-05	4.53978699635069e-05	4.53978699635099e-05	4.53978718410457e-05	4.5397869949753e-05	0.999950625419229	0.999954423031317	4.53978699480449e-05	0.995930723744994	4.54391436142039e-05	4.53978718341698e-05	4.92461091532385e-05	0	0	0	0	0.775	0.775	0.775	0	0
0.8	4.53978737267079e-05	4.53978699516019e-05	4.53978699515962e-05	4.53978718352496e-05	4.53978699438813e-05	0.999952181262366	0.999954422900945	4.53978699421808e-05	0.997527855984694	4.54391436112687e-05	4.53978718313855e-05	4.76982066915506e-05	0	0	0	0	0.8	0.8	0.8	0	0
0.825	4.53978737234521e-05	4.53978699445906e-05	4.53978699445897e-05	4.53978718319469e-05	4.53978699405427e-05	0.999953103340158	0.999954422826543	4.5397869938846e-05	0.998499085481367	4.54391436097206e-05	4.53978718299338e-05	4.67808000747051e-05	0	0	0	0	0.825	0.825	0.825	0	0
0.85	4.53978737215274e-05	4.5397869940401e-05	4.5397869940396e-05	4.53978718300156e-05	4.53978699385822e-05	0.999953654801339	0.999954422782684	4.53978699368894e-05	0.999089101262382	4.54391436088594e-05	4.53978718291119e-05	4.62321177115387e-05	0	0	0	0	0.85	0.85	0.85	0	0
0.875	4.5397873720295e-05	4.53978699377925e-05	4.53978699377969e-05	4.53978718287823e-05	4.53978699373372e-05	0.999953986432192	0.999954422754748	4.53978699356312e-05	0.999447311921971	4.5439143608267e-05	4.53978718285493e-05	4.59021453676107e-05	0	0	0	0	0.875	0.875	0.875	0	0
0.9	4.53978737194853e-05	4.53978699361224e-05	4.53978699361226e-05	4.53978718279341e-05	4.53978699364844e-05	0.999954186530538	0.999954422735502	4.5397869934778e-05	0.999664707810154	4.54391436078242e-05	4.53978718281241e-05	4.57030363976472e-05	0	0	0	0	0.9	0.9	0.9	0	0
0.925	4.53978737189087e-05	4.53978699350398e-05	4.53978699350324e-05	4.53978718273552e-05	4.5397869935897e-05	0.999954307510953	0.999954422722254	4.5397869934193e-05	0.999796614185144	4.54391436074745e-05	4.53978718277906e-05	4.5582646879546e-05	0	0	0	0	0.925	0.925	0.925	0	0
0.95	4.5397873718504e-05	4.53978699343245e-05	4.53978699343203e-05	4.53978718269513e-05	4.53978699354888e-05	0.999954380746069	0.999954422713042	4.53978699337976e-05	0.999876638241019	4.54391436072152e-05	4.53978718275302e-05	4.55097643579827e-05	0	0	0	0	0.95	0.95	0.95	0	0
0.975	4.53978737182332e-05	4.53978699338582e-05	4.53978699338582e-05	4.53978718266709e-05	4.53978699352045e-05	0.999954425111693	0.999954422706647	4.5397869933498e-05	0.999925182639088	4.54391436070257e-05	4.53978718273483e-05	4.54656089535205e-05	0	0	0	0	0.975	0.975	0.975	0	0
1	4.53978737180442e-05	4.53978699335482e-05	4.53978699335475e-05	4.53978718264753e-05	4.5397869935011e-05	0.999954452006943	0.999954422702348	4.53978699333036e-05	0.999954629276878	4.54391436068844e-05	4.53978718272163e-05	4.54388455099341e-05	0	0	0	0	1	1	1	0	0
