# Supplementary material for: Role of Cytokine Combinations on CD4+ T Cell Differentiation, Partial Polarization, and Plasticity: Continuous Network Modeling Approach
Source: Front Physiol. 2018 Aug 2;9:877. doi: 10.3389/fphys.2018.00877 (PMC6089340; doi:10.3389/fphys.2018.00877)
Supplement: DATA SHEET S7 — Code and simulations of the CD4+ T cell regulatory network. [file Data_Sheet_7.ZIP › Th0-microenv/csv/Th0_TGFBe.csv]

	TBET	IFNG	GATA3	IL2	IL4	RORGT	IL21	FOXP3	TGFB	IL10	IL9	BCL6	IL12e	IFNGe	IL2e	IL4e	IL6e	IL21e	TGFBe	IL10e	IL27e
0	4.54862427016581e-05	4.54862314554762e-05	4.54861658227905e-05	4.54448625014728e-05	4.54035967416481e-05	4.54035948836467e-05	4.55275781175065e-05	4.54035967367754e-05	4.54861788888377e-05	4.54036004793622e-05	4.54035949282854e-05	4.54862840787213e-05	0	0	0	0	0	0	0	0	0
0.025	4.54638093856641e-05	4.54637965361426e-05	4.54637407540362e-05	4.54248049096022e-05	4.53859004586913e-05	4.5385899876918e-05	4.55027778294646e-05	4.53859018797816e-05	7.49923562107144e-05	4.53859049256204e-05	4.53858998699009e-05	4.54638430986969e-05	0	0	0	0	0	0	0.025	0	0
0.05	4.54864099537169e-05	4.54863922274236e-05	4.54863263959211e-05	4.54450322638433e-05	4.54037690980571e-05	4.54037704320978e-05	4.5527742670251e-05	4.54037722921097e-05	0.000123807832954358	4.54037760314869e-05	4.54037704181791e-05	4.54864448182909e-05	0	0	0	0	0	0	0.05	0	0
0.075	4.54671326225607e-05	4.54671086084406e-05	4.54670433094692e-05	4.54259725932096e-05	4.53849263028533e-05	4.53849308673711e-05	4.55082481583439e-05	4.53849326672811e-05	0.000204305900903894	4.53849363536e-05	4.53849308634067e-05	4.54671607008388e-05	0	0	0	0	0	0	0.075	0	0
0.1	4.54827658820916e-05	4.54827304777372e-05	4.54826646295471e-05	4.54413862713203e-05	4.54001212061242e-05	4.54001314359847e-05	4.55241005018116e-05	4.54001332743281e-05	0.000337686206809135	4.54001370353035e-05	4.54001313966705e-05	4.5482783038169e-05	0	0	0	0	0	0	0.1	0	0
0.125	4.5476211540296e-05	4.54761578751242e-05	4.54760921451643e-05	4.54348755279408e-05	4.53936539530002e-05	4.53936732797862e-05	4.5517502665451e-05	4.53936751081598e-05	0.000558591965460641	4.53936788634719e-05	4.53936731996496e-05	4.5476210388295e-05	0	0	0	0	0	0	0.125	0	0
0.15	4.54787654035478e-05	4.54786813490104e-05	4.54786157176766e-05	4.54374061960536e-05	4.53961613832743e-05	4.53961958695061e-05	4.55200797880834e-05	4.53961976766356e-05	0.000926167726308475	4.53962013924619e-05	4.53961957582958e-05	4.54787338479391e-05	0	0	0	0	0	0	0.15	0	0
0.175	4.54846630176361e-05	4.54845280413346e-05	4.54844623827193e-05	4.54432835168997e-05	4.54020184433448e-05	4.54020783710939e-05	4.55259977263313e-05	4.54020801214685e-05	0.00154106762713805	4.54020838237936e-05	4.54020781958173e-05	4.54845805967289e-05	0	0	0	0	0	0	0.175	0	0
0.2	4.54765135326873e-05	4.54762919810658e-05	4.54762262473335e-05	4.5435060419754e-05	4.53937219784849e-05	4.5393825146979e-05	4.55179219426956e-05	4.53938268277988e-05	0.00257832041011051	4.53938305144284e-05	4.53938248595646e-05	4.54763445585819e-05	0	0	0	0	0	0	0.2	0	0
0.225	4.54803561643202e-05	4.5479988427574e-05	4.5479922910552e-05	4.54389843809689e-05	4.53977268576392e-05	4.53979030791881e-05	4.55216834322655e-05	4.53979046250858e-05	0.00435618562552821	4.53979082228999e-05	4.53979025987261e-05	4.54800408049728e-05	0	0	0	0	0	0	0.225	0	0
0.25	4.54814274957085e-05	4.54808008613953e-05	4.54807355952824e-05	4.54400517167073e-05	4.53987899205209e-05	4.53990954915092e-05	4.55227591603393e-05	4.53990968020446e-05	0.00748737673592685	4.53991002903392e-05	4.53990946636656e-05	4.54808530573089e-05	0	0	0	0	0	0	0.25	0	0
0.275	4.54806780246389e-05	4.54795704439534e-05	4.54795055008211e-05	4.54393015622369e-05	4.53980387122522e-05	4.53985845750605e-05	4.55220109675484e-05	4.53985854488963e-05	0.0133013407163751	4.53985887344313e-05	4.53985831027342e-05	4.54796223644486e-05	0	0	0	0	0	0	0.275	0	0
0.3	4.54805330667382e-05	4.54784139035068e-05	4.54783497589126e-05	4.54391577122355e-05	4.53978950575948e-05	4.53989463545703e-05	4.55218662752648e-05	4.5398946310563e-05	0.0255321247773011	4.53989491791397e-05	4.53989435292861e-05	4.54784651826899e-05	0	0	0	0	0	0	0.3	0	0
0.325	4.54804367135768e-05	4.53978725879311e-05	4.53978725848415e-05	4.54391348706154e-05	4.539787244591e-05	4.5439208038966e-05	4.55218062604684e-05	4.54391348018063e-05	0.999954727653247	4.54391404366245e-05	4.54390973117504e-05	4.53978725903904e-05	0	0	0	0	0	0	0.325	0	0
0.35	4.54804366312373e-05	4.53978724899274e-05	4.53978724868767e-05	4.54391347910531e-05	4.53978723683848e-05	4.54392079697101e-05	4.55218061764333e-05	4.54391347325318e-05	0.999954486366419	4.54391403677111e-05	4.54390972424776e-05	4.53978724923926e-05	0	0	0	0	0	0	0.35	0	0
0.375	4.54804375790223e-05	4.53978735598242e-05	4.53978735566317e-05	4.5439135753714e-05	4.53978733468204e-05	4.5439208886194e-05	4.55218071078426e-05	4.54391356494213e-05	0.999954665336072	4.54391412841139e-05	4.54390981595113e-05	4.53978735623462e-05	0	0	0	0	0	0	0.375	0	0
0.4	4.54804354445284e-05	4.53978712720411e-05	4.53978712690083e-05	4.54391336169789e-05	4.53978712067381e-05	4.54392068237271e-05	4.55218049773292e-05	4.54391335866031e-05	0.999954483805736	4.54391392218717e-05	4.5439096096577e-05	4.53978712744514e-05	0	0	0	0	0	0	0.4	0	0
0.425	4.54804395817701e-05	4.53978753637039e-05	4.53978753606599e-05	4.54391377444716e-05	4.53978753246922e-05	4.54392109642308e-05	4.55218091238569e-05	4.54391377272525e-05	0.999954663637275	4.54391433624497e-05	4.54391002373229e-05	4.53978753660844e-05	0	0	0	0	0	0	0.425	0	0
0.45	4.54804393465013e-05	4.53978751705016e-05	4.53978751674812e-05	4.54391375203284e-05	4.53978751116683e-05	4.54392107300929e-05	4.55218088777017e-05	4.54391374931989e-05	0.999954637730192	4.54391431284396e-05	4.54391000033226e-05	4.53978751728673e-05	0	0	0	0	0	0	0.45	0	0
0.475	4.54804374923288e-05	4.53978729122106e-05	4.53978729094041e-05	4.5439135573455e-05	4.53978730717664e-05	4.54392088934102e-05	4.55218071171745e-05	4.54391356556631e-05	0.999954580324612	4.54391412911087e-05	4.54390981652469e-05	4.53978729145316e-05	0	0	0	0	0	0	0.475	0	0
0.5	4.54804319005756e-05	4.5397867983321e-05	4.53978679802104e-05	4.54391301398561e-05	4.53978677972557e-05	4.54392032848034e-05	4.55218013643938e-05	4.54391300490149e-05	0.999954449914081	4.54391356837705e-05	4.54390925596591e-05	4.53978679858197e-05	0	0	0	0	0	0	0.5	0	0
0.525	4.54804394010895e-05	4.53978750541465e-05	4.53978750511809e-05	4.54391375345326e-05	4.53978750853733e-05	4.54392107895713e-05	4.55218089728582e-05	4.5439137552451e-05	0.999954625811217	4.543914318765e-05	4.54391000623446e-05	4.53978750565353e-05	0	0	0	0	0	0	0.525	0	0
0.55	4.54804404663289e-05	4.53978758595713e-05	4.53978758566966e-05	4.54391385314002e-05	4.53978760136402e-05	4.54392118484301e-05	4.55218101074989e-05	4.54391386107104e-05	0.999954653742586	4.54391442460871e-05	4.54391011204463e-05	4.53978758618805e-05	0	0	0	0	0	0	0.55	0	0
0.575	4.54804405758986e-05	4.53978767890736e-05	4.53978767859299e-05	4.54391388469495e-05	4.53978765362694e-05	4.54392119582623e-05	4.55218100076414e-05	4.54391387229207e-05	0.999954665809242	4.54391443575767e-05	4.54391012336162e-05	4.5397876791539e-05	0	0	0	0	0	0	0.575	0	0
0.6	4.54804343051327e-05	4.53978702360765e-05	4.53978702330425e-05	4.54391325148018e-05	4.53978701417612e-05	4.54392057067053e-05	4.55218038003745e-05	4.54391324699234e-05	0.999954516466547	4.54391381052e-05	4.54390949800795e-05	4.53978702385007e-05	0	0	0	0	0	0	0.6	0	0
0.625	4.54804435812817e-05	4.53978792218382e-05	4.53978792188846e-05	4.54391417043018e-05	4.53978792448e-05	4.54392149550303e-05	4.55218131632288e-05	4.54391417180764e-05	0.999954724693353	4.54391473532319e-05	4.5439104228132e-05	4.53978792242444e-05	0	0	0	0	0	0	0.625	0	0
0.65	4.54804343224996e-05	4.53978702592927e-05	4.53978702562617e-05	4.54391325349543e-05	4.53978701646014e-05	4.54392057265942e-05	4.55218038149928e-05	4.54391324898417e-05	0.999954521639515	4.54391381250375e-05	4.54390949998757e-05	4.53978702616621e-05	0	0	0	0	0	0	0.65	0	0
0.675	4.54804307790551e-05	4.53978671118937e-05	4.53978671086776e-05	4.5439129096456e-05	4.53978668317513e-05	4.54392021943429e-05	4.55218001650025e-05	4.54391289585294e-05	0.99995444899572	4.54391345936198e-05	4.54390914691409e-05	4.53978671145091e-05	0	0	0	0	0	0	0.675	0	0
0.7	4.54804347601953e-05	4.53978708321007e-05	4.53978708289946e-05	4.54391329990952e-05	4.53978706560632e-05	4.54392061489785e-05	4.5521804224391e-05	4.5439132913261e-05	0.999954538456237	4.54391385480606e-05	4.54390954239515e-05	4.5397870834604e-05	0	0	0	0	0	0	0.7	0	0
0.725	4.5480439104898e-05	4.53978751709851e-05	4.53978751677588e-05	4.54391373209109e-05	4.53978749550057e-05	4.54392104508664e-05	4.55218085924582e-05	4.54391372153703e-05	0.999954639694584	4.54391428500802e-05	4.54390997258566e-05	4.53978751734458e-05	0	0	0	0	0	0	0.725	0	0
0.75	4.54804356258224e-05	4.53978717927199e-05	4.53978717895563e-05	4.54391338956363e-05	4.53978715830758e-05	4.54392070291256e-05	4.55218050599885e-05	4.54391337930685e-05	0.999954561790106	4.54391394280253e-05	4.54390963034851e-05	4.5397871795147e-05	0	0	0	0	0	0	0.75	0	0
0.775	4.54804321744989e-05	4.53978685927333e-05	4.53978685895004e-05	4.54391305119879e-05	4.53978682682325e-05	4.54392035863897e-05	4.55218015381797e-05	4.54391303518507e-05	0.999954489661379	4.54391359862535e-05	4.54390928631312e-05	4.53978685953576e-05	0	0	0	0	0	0	0.775	0	0
0.8	4.54804388833542e-05	4.5397874484981e-05	4.5397874482037e-05	4.54391370038613e-05	4.53978745416845e-05	4.54392102718919e-05	4.55218084684262e-05	4.54391370346018e-05	0.999954632028723	4.54391426698919e-05	4.5439099544431e-05	4.53978744873464e-05	0	0	0	0	0	0	0.8	0	0
0.825	4.54804391023873e-05	4.53978747109568e-05	4.53978747080185e-05	4.54391372244011e-05	4.53978747638051e-05	4.54392104904195e-05	4.55218086858551e-05	4.54391372531389e-05	0.999954638937325	4.543914288846e-05	4.54390997630171e-05	4.53978747133356e-05	0	0	0	0	0	0	0.825	0	0
0.85	4.54804436685496e-05	4.53978796069103e-05	4.53978796038403e-05	4.54391418668822e-05	4.53978794830513e-05	4.54392150434361e-05	4.55218131739339e-05	4.54391418072278e-05	0.999954744807728	4.54391474422502e-05	4.54391043177126e-05	4.53978796093812e-05	0	0	0	0	0	0	0.85	0	0
0.875	4.54804346022876e-05	4.53978707787749e-05	4.53978707756325e-05	4.54391328751147e-05	4.5397870565584e-05	4.54392060066553e-05	4.55218040333464e-05	4.54391327708097e-05	0.999954550047204	4.54391384057488e-05	4.54390952812068e-05	4.53978707813163e-05	0	0	0	0	0	0	0.875	0	0
0.9	4.54804330626294e-05	4.53978692816903e-05	4.53978692785291e-05	4.54391313478348e-05	4.53978690508159e-05	4.54392044704741e-05	4.55218024810622e-05	4.54391312346951e-05	0.999954518792116	4.54391368696701e-05	4.54390937453295e-05	4.53978692842197e-05	0	0	0	0	0	0	0.9	0	0
0.925	4.54804324629599e-05	4.53978686978566e-05	4.53978686946472e-05	4.54391307528721e-05	4.53978684605351e-05	4.54392038722492e-05	4.55218018763664e-05	4.54391306363603e-05	0.999954507927966	4.54391362713678e-05	4.54390931470242e-05	4.53978687003793e-05	0	0	0	0	0	0	0.925	0	0
0.95	4.54804322506108e-05	4.53978684911819e-05	4.53978684880477e-05	4.54391305424347e-05	4.53978682517287e-05	4.54392036606506e-05	4.55218016627223e-05	4.54391304247839e-05	0.999954505470506	4.54391360597944e-05	4.54390929354786e-05	4.53978684936969e-05	0	0	0	0	0	0	0.95	0	0
0.975	4.54804321877021e-05	4.53978684297163e-05	4.53978684265558e-05	4.54391304799646e-05	4.53978681897668e-05	4.54392035981541e-05	4.55218015995475e-05	4.54391303622115e-05	0.999954506247416	4.54391359971852e-05	4.54390928727534e-05	4.53978684322611e-05	0	0	0	0	0	0	0.975	0	0
1	4.54804321749843e-05	4.53978684170675e-05	4.53978684139025e-05	4.54391304672043e-05	4.53978681771582e-05	4.54392035854171e-05	4.55218015862827e-05	4.5439130349516e-05	0.99995450810584	4.54391359844789e-05	4.54390928601778e-05	4.53978684196013e-05	0	0	0	0	0	0	1	0	0
