# Supplementary material for: Role of Cytokine Combinations on CD4+ T Cell Differentiation, Partial Polarization, and Plasticity: Continuous Network Modeling Approach
Source: Front Physiol. 2018 Aug 2;9:877. doi: 10.3389/fphys.2018.00877 (PMC6089340; doi:10.3389/fphys.2018.00877)
Supplement: DATA SHEET S7 — Code and simulations of the CD4+ T cell regulatory network. [file Data_Sheet_7.ZIP › analyzeContinuousNetwork_Simulations.ipynb]

# %% [code]
library(deSolve)
library(rootSolve)
library(plyr)

# %% [code]
# load ode network
source("References/minTF5-ODE.R")
attr.bool <- read.csv("References/minTF5-attr.csv", stringsAsFactors=FALSE)
node.names <- names(attr.bool)[-length(attr.bool)]
parms <- c(rep(1,length(node.names)-9), rep(0,9))
names(parms) <- paste("k", node.names, sep="")
parms <- c(h=10, parms)


# %% [markdown]
## Verify attractors

# %% [code]
df <- apply(attr.bool, 1, function(s0) {
    label <- s0[length(s0)]
    s0 <- s0[-length(s0)]
    s0 <- gsub("\\*", "0", s0)
    s0 <- sapply(s0, as.numeric)
    sf <- runsteady(y = s0, fun = network, parms = parms, times = c(0, 1e5))$y
    dif <- sum(abs(sf-s0))
    c(label,sf,difference=dif)
})
write.csv(t(df), 'Diff_bool_cont.csv')

# %% [markdown]
## Th0 - one node

# %% [code]
th0 = rep(0, length(node.names))
names(th0) <- node.names
values <- seq(0,1,by=.025)

# %% [code]
dir.create("Results-Th0-1node", showWarnings = FALSE)
dir.create("Results-Th0-1node/csv", showWarnings = FALSE)

extrinsic <- node.names[13:length(node.names)]

for (env in extrinsic) {
    env.index <- which(node.names==env)
    res <- matrix(0, length(values), length(node.names))
    colnames(res) <- node.names
    rownames(res) <- values
    for (i in seq(length(values))) {
        s0 <- th0
        s0[env.index] <- values[i]
        res[i,] <- runsteady(y = s0, fun = network, parms = parms, times = c(0, 1e3))$y
        #dif <- sum(abs(sf-s0))
        #print(dif)
    }
    print( paste0("Results-Th0-1node/csv/Th0_",env,'.csv') )
    write.csv(res, paste0("Results-Th0-1node/csv/Th0_",env,'.csv'))
}

# %% [code]
dir.create("Results-Th0-env", showWarnings = FALSE)
dir.create("Results-Th0-env/csv", showWarnings = FALSE)

environments <- read.csv("References//minTF5-env.csv", header=F, row.names=1, stringsAsFactors=FALSE)
environments <- apply(environments, 1, function(s0) {s0 <- s0[s0!=""]})

for (env in environments) {
    env.index <- match(env,node.names)
    res <- matrix(0, length(values), length(node.names))
    colnames(res) <- node.names
    rownames(res) <- values
    for (i in seq(length(values))) {
        s0 <- th0
        s0[env.index] <- values[i]
        res[i,] <- runsteady(y = s0, fun = network, parms = parms, times = c(0, 1e3))$y
        #dif <- sum(abs(sf-s0))
        #print(dif)
    }
    print( paste0("Results-Th0-env/csv/Th0_",paste0(env,collapse='+'),'.csv') )
    write.csv(res, paste0("Results-Th0-env/csv/Th0_",paste0(env,collapse='+'),'.csv') )
}
