# Supplementary material for: Role of Cytokine Combinations on CD4+ T Cell Differentiation, Partial Polarization, and Plasticity: Continuous Network Modeling Approach
Source: Front Physiol. 2018 Aug 2;9:877. doi: 10.3389/fphys.2018.00877 (PMC6089340; doi:10.3389/fphys.2018.00877)
Supplement: DATA SHEET S7 — Code and simulations of the CD4+ T cell regulatory network. [file Data_Sheet_7.ZIP › analyzeContinuousNetwork_variarEnvironmentX3.ipynb]

# %% [markdown]
# Label and color

# %% [markdown]
colors = { "Th0":"#c0c0c0", "Th1":"#ff7f00", "Th1R":"#fdbf6f", 
         "Th2":"#33a02c", "GATA3+":"#ffff99", "Th2R":"#b2df8a", 
         "Th17":"#e53d3f", "iTreg":"#1f78b4", "IL10+":"#a6cee3",
         "TGFB+":"#fb9a99", "IL10+TGFB+":"#cab2d6", 
         "NoLabel":"#ffffff", "Tfh":"#b15928", "Th9": "#bc80bd"
        }
for k, v in colors.items():
    print( k, tuple(c for c in bytes.fromhex(v[1:])) )

# %% [code]
import pandas as pd
import os
import numpy as np
import matplotlib.pyplot as plt
from mpl_toolkits.mplot3d import Axes3D
from matplotlib.colors import BoundaryNorm
from matplotlib.ticker import MaxNLocator
import matplotlib.patches as mpatches
from matplotlib import cm
import matplotlib
from math import sqrt
matplotlib.rcParams['svg.fonttype'] = 'none'
from collections import OrderedDict


#%matplotlib inline

# %% [code]
colors = {
"Th0"	:	(189./255,189./255,189./255),
"NoLabel":	(255./255,255./255,255./255),
"Th1"	:	(189./255,0./255,38./255),
"Tfh"	:	(240./255,59./255,32./255),
"Th17"	:	(253./255,141./255,60./255),
"Th2"	:	(254./255,204./255,92./255),
"Th9"	:	(255./255,255./255,138./255),
"Tbet+"	:	(153./255,52./255,4./255),
"RORGT+":	(254./255,153./255,41./255),
"GATA3+":	(254./255,217./255,142./255),
"iTreg"	:	(54./255,54./255,220./255),
"Tr1"	:	(43./255,140./255,220./255),
"IL10+TGFB+":	(116./255,169./255,207./255),
"Th3"	:	(153./255,153./255,225./255),
"Th1R"	:	(127./255,205./255,187./255),
"Th2R"	:	(65./255,182./255,196./255)

            }

colors = OrderedDict(sorted(colors.items(), key=lambda t: t[0]))


plt.bar(range(len(colors)), [1]*len(colors), color=colors.values() )
plt.xticks(np.arange(0.5,len(colors)+.5,1), list(colors.keys()), rotation='vertical')
plt.savefig('ColorCode.svg')
plt.show()

# %% [code]
def labelState(x):
    label = ''
    if (x[0]<=0.25) and (x[2]<=0.25) and (x[5]<=0.25) and (x[7]<=0.25) and (x[9]<=0.25) and (x[8]<=0.25) and (x[11]<=0.25) and (x[10]<=0.25): label += ("Th0")
    if (x[0]>=.75) and (x[1]>=.75) and (x[9]<=0.25) and (x[8]<=0.25) and (x[7]<=0.25) and (x[11]<=0.25) and (x[10]<=0.25): label += ("Th1")
    if (x[0]>=.75) and (x[1]<=.25) and (x[9]<=.25) and (x[8]<=.25) and (x[7]<=.25) and (x[11]<=.25) and (x[10]<=.25): label += ("TBET+")
    if (x[0]>=.75) and ( (x[9]>=.75) or (x[8]>=.75) or (x[7]>=.75) or (x[11]>=.75) or (x[10]>=.75) ): label += ("Th1R")
    if (x[2]>=.75) and (x[4]>=.75) and (x[9]<=.25) and (x[8]<=.25) and (x[7]<=.25) and (x[11]<=.25) and (x[10]<=.25): label += ("Th2")
    if (x[2]>=.75) and (x[4]<=.25) and (x[9]<=.25) and (x[8]<=.25) and (x[7]<=.25) and (x[11]<=.25) and (x[10]<=.25): label += ("GATA3+")
    if (x[2]>=.75) and ( (x[9]>=.75) or (x[8]>=.75) or (x[7]>=.75) or (x[11]>=.75) or (x[10]>=.75) ): label += ("Th2R")
    if (x[5]>=.75) and (x[6]>=.75) and (x[9]<=.25) and (x[11]<=.25) and (x[10]<=.25): label += ("Th17")
    if (x[5]>=.75) and (x[6]<=.25) and (x[9]<=.25) and (x[11]<=.25) and (x[10]<=.25): label += ("RORGT+")
    if (x[7]>=.75) and (x[0]<=.25) and (x[2]<=.25) and (x[5]<=.25) and (x[11]<=.25) and (x[10]<=.25): label += ("iTreg")
    if (x[9]>=.75) and (x[0]<=.25) and (x[2]<=.25) and (x[7]<=.25) and (x[5]<=.25) and (x[11]<=.25) and (x[10]<=.25): label += ("Tr1")
    if (x[8]>=.75) and (x[0]<=.25) and (x[2]<=.25) and (x[7]<=.25) and (x[5]<=.25) and (x[11]<=.25) and (x[10]<=.25): label += ("Th3")
    if (x[11]>=.75) and (x[0]<=.25) and (x[2]<=.25) and (x[5]<=.25) and (x[7]<=.25) and (x[10]<=.25): label += ("Tfh")
    if (x[10]>=.75) and (x[0]<=.25) and (x[2]<=.25) and (x[5]<=.25) and (x[11]<=.25): label += ("Th9")
    if label == "": label = "NoLabel"
    return label

# %% [code]
def add_missing_columns_linspace(data, missing):
    from itertools import product
    from numpy import linspace

    jump = round(data.shape[0] ** (1.0 / len(missing) ))
    table = list(linspace(  start=0, stop=1, num=jump  ))
    table = [ list(reversed(p)) for p in product(table, repeat=len(missing)) ]
    table = pd.DataFrame(table, columns=missing)
    table.index += 1 

    return data.join(table)


# %% [code]
def plot_points_3D(data, nodeA, nodeB, nodeC, filename=False):
    fig = plt.figure()
    plt.title(filename)
    ax = fig.add_subplot(111, projection='3d')

    ax.set_xlabel(nodeA)
    ax.set_ylabel(nodeB)
    ax.set_zlabel(nodeC)

    handles = []
    for label in data["Label"].unique():
        data_filtered = data[data.Label != label]
        ax.scatter( data_filtered[nodeA], data_filtered[nodeB], data_filtered[nodeC], 
                    c=data_filtered["Color"].tolist(), label=label, lw = 0 )
        handles.append( mpatches.Patch(color=colors[label], label=label) )
    ax.view_init(azim=-135)
    plt.legend(handles=handles)
    if filename: plt.savefig("Results/svg/"+filename+'-points.svg')
    else: plt.show()

# %% [code]
def plot_points_2D(data, nodeA, nodeB, nodeC="TCR", valueC=1, filename=False):
    fig = plt.figure()
    plt.title(filename)
    plt.xlabel(nodeA)
    plt.ylabel(nodeB)

    handles = []
    for label in data["Label"].unique():
        data_filtered = data[data[nodeC] == valueC ]
        plt.scatter(data_filtered[nodeA], data_filtered[nodeB],
                    c=data_filtered["Color"].tolist(), label=label )
        #handles.append( mpatches.Patch(color=colors[label], label=label) )
    #plt.legend(handles=handles)
    if filename: plt.savefig("Results/svg/"+filename+'-points.svg')
    else: plt.show()

# %% [code]
def plot_mesh_3D(data, nodeA, nodeB, nodeC="TCR", filename=False):
    data_filtered = data[[nodeA, nodeB, nodeC, "Color"]]
    data_filtered

    fig = plt.figure()
    ax = fig.add_subplot(111, projection='3d')

    plt.title(filename)
    ax.set_xlabel(nodeA)
    ax.set_ylabel(nodeB)
    ax.set_zlabel(nodeC)
    

    X,Y = np.meshgrid( np.arange(0,1,.1), np.arange(0,1,.1) )

    data_filtered = data[data[nodeA] == 0 ]
    c = data_filtered[[nodeB, nodeC, "Color"]].pivot(nodeB,nodeC).as_matrix()
    ax.plot_surface(0, Y, X, rstride=1, cstride=1, facecolors=c)

    data_filtered = data[data[nodeB] == 0 ]
    c = data_filtered[[nodeA, nodeC, "Color"]].pivot(nodeA,nodeC).as_matrix()
    ax.plot_surface(Y, 0, X, rstride=1, cstride=1, facecolors=c)

    data_filtered = data[data[nodeC] == 0 ]
    c = data_filtered[[nodeA, nodeB, "Color"]].pivot(nodeA,nodeB).as_matrix()
    ax.plot_surface(Y, X, 0, rstride=1, cstride=1, facecolors=c)

    data_filtered = data[data[nodeA] == 1 ]
    c = data_filtered[[nodeB, nodeC, "Color"]].pivot(nodeB,nodeC).as_matrix()
    ax.plot_surface(.9, Y, X, rstride=1, cstride=1, facecolors=c)

    data_filtered = data[data[nodeB] == 1 ]
    c = data_filtered[[nodeA, nodeC, "Color"]].pivot(nodeA,nodeC).as_matrix()
    ax.plot_surface(Y, .9, X, rstride=1, cstride=1, facecolors=c)

    data_filtered = data[data[nodeC] == 1 ]
    c = data_filtered[[nodeA, nodeB, "Color"]].pivot(nodeA,nodeB).as_matrix()
    ax.plot_surface(Y, X, .9, rstride=1, cstride=1, facecolors=c, linewidth=1, shade=False, edgecolors='k')

    from itertools import product, combinations
    #draw cube
    r = [-0.001, 0.901]
    for s, e in combinations(np.array(list(product(r,r,r))), 2):
        if np.sum(np.abs(s-e)) == r[1]-r[0]:
            ax.plot3D(*zip(s,e), color="k", lw=3)
    ax.view_init(azim=-135)

    if filename: plt.savefig("Results/svg/"+filename+'-mesh.svg')
    else: plt.show()

# %% [code]
def plot_mesh_2D(data, nodeA, nodeB, nodeC="TCR", valueC=1, filename=False):
    from matplotlib.patches import Rectangle
    
    data_filtered = data[data[nodeC] == valueC ]
    x = data_filtered[nodeA]
    y = data_filtered[nodeB]
    c = data_filtered["Color"].tolist()
    h = x.iloc[1]-x.iloc[0]
    
    fig = plt.figure()
    ax = fig.add_subplot(111, aspect='equal')
    plt.title(filename)
    plt.xlabel(nodeA)
    plt.ylabel(nodeB)
    
    dif = (x[2]-x[1])/2
    plt.xlim([0-dif,1+dif])
    plt.ylim([0-dif,1+dif])

    for x, y, c in zip(x, y, c):
        ax.add_artist(Rectangle(xy=(x-dif, y-dif),
                  color=c,
                  width=h, height=h))
    
    if filename: plt.savefig("Results/svg/"+filename+'-mesh.svg')
    else: plt.show()

# %% [code]
for file in os.listdir("Results/csv/"):
    data = pd.read_csv("Results/csv/" + file, index_col=0)
    
    file = file.replace(".csv","")
    nodeA = file.split("_")[1]
    nodeB = file.split("_")[2]
    try: nodeC = file.split("_")[3]
    except: nodeC = "TCR"
    print [file, nodeA, nodeB, nodeC]
    
    #Check if nodes in header exist in df
    missing = [n for n in [nodeA, nodeB, nodeC] if n not in data.columns]
    if len(missing) > 0:
        data = add_missing_columns_linspace(data, missing)
        
    data = data.drop(["Sum","Label"], 1)
    data["Sum"] = data.sum(axis=1)
    data["Label"] = data.apply(labelState, axis=1)
    data["Color"] = data["Label"].map(colors)
    
    if nodeC == "TCR": #2D graph
        plot_points_2D(data, nodeA, nodeB, nodeC, filename=file)
        plot_mesh_2D(data, nodeA, nodeB, nodeC, filename=file)
    
    else: #3D graph or die
        plot_points_3D(data, nodeA, nodeB, nodeC, filename=file)
        plot_mesh_3D(data, nodeA, nodeB, nodeC, filename=file)
