# Supplementary material for: Role of Cytokine Combinations on CD4+ T Cell Differentiation, Partial Polarization, and Plasticity: Continuous Network Modeling Approach
Source: Front Physiol. 2018 Aug 2;9:877. doi: 10.3389/fphys.2018.00877 (PMC6089340; doi:10.3389/fphys.2018.00877)
Supplement: DATA SHEET S7 — Code and simulations of the CD4+ T cell regulatory network. [file Data_Sheet_7.ZIP › attr.csv]

TBET	IFNG	GATA3	IL2	IL4	RORGT	IL21	FOXP3	TGFB	IL10	IL9	BCL6	TCR	IL12e	IFNGe	IL2e	IL4e	IL6e	IL21e	TGFBe	IL10e	IL27e	Label
0	0	1	0	1	0	0	0	0	0	0	0	1	0	1	0	0	0	0	0	0	0	Th2A-IFNGe
0	0	1	0	1	0	0	0	0	0	0	0	1	1	1	0	0	0	0	0	0	0	Th2A-proTh1
0	0	1	1	1	0	0	0	0	0	0	0	1	0	1	0	0	0	0	0	0	0	Th2B-IFNGe
0	0	1	1	1	0	0	0	0	0	0	0	1	1	1	0	0	0	0	0	0	0	Th2B-proTh1
