# Supplementary material for: Role of Cytokine Combinations on CD4+ T Cell Differentiation, Partial Polarization, and Plasticity: Continuous Network Modeling Approach
Source: Front Physiol. 2018 Aug 2;9:877. doi: 10.3389/fphys.2018.00877 (PMC6089340; doi:10.3389/fphys.2018.00877)
Supplement: DATA SHEET S7 — Code and simulations of the CD4+ T cell regulatory network. [file Data_Sheet_7.ZIP › plasticity-Nnodes/csv/Th0_IFNGe_IL21e_TGFBe.csv]

	TBET	IFNG	GATA3	IL2	IL4	RORGT	IL21	FOXP3	TGFB	IL10	IL9	BCL6	TCR	IL12e	IFNGe	IL2e	IL4e	IL6e	IL21e	TGFBe	IL10e	IL27e	Sum	Label
1	0.00777475454258006	0.00775038601818475	0.00768403372525606	0.00717555891840203	0.00669981031073085	0.00669703882827735	0.0083285266704378	0.00669961698504333	0.00771652428709326	0.00670684338458227	0.00669626739329441	0.00782583293901025	1	0	0	0	0	0	0	0	0	0	0.0877551940028924	Th0
2	0.00908122441454413	0.0226946622535934	0.00766390336084163	0.00716744190164204	0.00669966225324526	0.00669705294616864	0.00840198493121021	0.00669959690496151	0.00771644320894352	0.0067134426683138	0.00669620374491474	0.00904455720177931	1	0	0.1	0	0	0	0	0	0	0	0.105276175790158	Th0
3	0.0206809768334204	0.100084457723257	0.00755426291537438	0.00712576903415673	0.00669893876932869	0.00669726923137938	0.00902678982155383	0.00669955377851624	0.00771568751379062	0.00674807831130791	0.00669593636304087	0.018863166642157	1	0	0.2	0	0	0	0	0	0	0	0.204590886937283	Th0
4	0.998005681541543	0.996425548835279	0.00669285709659654	0.00669442076816172	0.00669285101489239	0.00669285774154808	0.00669752698516738	0.0066991626833975	0.00771844106578404	0.00718975938926123	0.00669286324834322	0.00682527718515809	1	0	0.3	0	0	0	0	0	0	0	2.06302724755513	Th1
5	0.998005644170078	0.996566873695748	0.00669285706317719	0.00669435889512917	0.00669285114048848	0.00669285786950849	0.006697343446792	0.00669916274982242	0.00771844112230427	0.00718983632343038	0.00669286289026821	0.00682532660623249	1	0	0.4	0	0	0	0	0	0	0	2.06316841597298	Th1
6	0.998005631548901	0.996706341446929	0.00669285678462239	0.00669429730865966	0.00669285106454783	0.00669285779198446	0.00669716097189425	0.00669916261788155	0.00771844129363581	0.00718991263555834	0.00669286233483536	0.00682533061501648	1	0	0.5	0	0	0	0	0	0	0	2.06330770641447	Th1
7	0.998005758177164	0.996844004070764	0.0066928566101181	0.00669423675289608	0.0066928511543746	0.00669285788035372	0.00669697896250016	0.00669916265550536	0.00771844181752898	0.0071899880235246	0.00669286195241111	0.00682527498302244	1	0	0.6	0	0	0	0	0	0	0	2.06344527304016	Th1
8	0.998005767594816	0.99697975007068	0.00669285618598538	0.00669417661109226	0.00669285094420044	0.00669285766807814	0.00669680103060112	0.00669916239235211	0.00771844213185727	0.00719006247976841	0.00669286127516268	0.00682527188160269	1	0	0.7	0	0	0	0	0	0	0	2.0635808602662	Th1
9	0.998005721593363	0.997113505081313	0.00669285607359126	0.00669411847628079	0.00669285105331663	0.00669285778463556	0.00669662819664061	0.0066991624452301	0.00771844182348294	0.0071901344386104	0.00669286093042065	0.00682538458653448	1	0	0.8	0	0	0	0	0	0	0	2.06371452248342	Th1
10	0.998005836662027	0.997245685003391	0.00669285571762358	0.00669405984305329	0.00669285093637997	0.00669285766285612	0.00669645312561372	0.00669916227982661	0.00771844253039527	0.00719020732497132	0.00669286035766304	0.00682530587082493	1	0	0.9	0	0	0	0	0	0	0	2.06384657731463	Th1
11	0.998005852727382	0.997375828237831	0.00669285583654222	0.00669400373768758	0.00669285129219427	0.0066928580289178	0.00669628454372452	0.00669916257963853	0.00771844225426632	0.00719027719086871	0.0066928602736772	0.00682539370630939	1	0	1	0	0	0	0	0	0	0	2.06397667040904	Th1
12	0.00775077593136572	0.00772699511012687	0.00766394046487371	0.00716679939357412	0.00669966130618977	0.00670511767079822	0.0245486504611585	0.00669947594640882	0.00769715408169628	0.00671395820128192	0.0066961898275161	0.00915280200091857	1	0	0	0	0	0	0.1	0	0	0	0.105221520395909	Th0
13	0.00897340866006486	0.0220942852950665	0.00764528343315911	0.00715933234420084	0.00669953848540224	0.0067049676921162	0.0243046183997352	0.00669947329389508	0.00769746771833047	0.00672009634093088	0.00669614468151691	0.0104592982925768	1	0	0.1	0	0	0	0.1	0	0	0	0.121853914636995	Th0
14	0.0174629829191687	0.0863162985606998	0.00755769901829503	0.00712588728836789	0.00669897140309126	0.00670448728438172	0.0237248462870528	0.00669945462204755	0.00769812560458719	0.00674798318537092	0.00669593851907706	0.0188886205910718	1	0	0.2	0	0	0	0.1	0	0	0	0.202321295283212	Th0
15	0.998003602660674	0.996423229011739	0.00669285716619521	0.00669442147603605	0.00669285097601098	0.00669285772939304	0.00672042180339513	0.006699162486002	0.00771841358547735	0.00718975852904008	0.00669286321441126	0.00682541732991742	1	0	0.3	0	0	0	0.1	0	0	0	2.06304585596829	Th1
16	0.99800368208423	0.996564767647951	0.00669285690318449	0.00669435874145949	0.00669285089008271	0.00669285763936589	0.00671932294206298	0.00669916234846087	0.00771841498306044	0.00718983640725928	0.00669286263987758	0.00682540508158426	1	0	0.4	0	0	0	0.1	0	0	0	2.06318637830858	Th1
17	0.99800382286749	0.996704392702201	0.00669285657464735	0.00669429722338799	0.0066928508224377	0.00669285756959935	0.00671824172022883	0.00669916223349989	0.00771841636793325	0.00718991262314932	0.00669286209367255	0.00682538518336261	1	0	0.5	0	0	0	0.1	0	0	0	2.06332505798161	Th1
18	0.998003984277859	0.996842038135543	0.00669285657993553	0.00669423761127277	0.00669285110751046	0.00669285786043768	0.00671718589599251	0.00669916246948786	0.00771841741759476	0.00718998678719698	0.00669286191246595	0.0068254195205188	1	0	0.6	0	0	0	0.1	0	0	0	2.06346185957582	Th1
19	0.998004175615352	0.996977955389909	0.0066928562816486	0.00669417753457106	0.00669285105862896	0.00669285780731718	0.00671612963086524	0.00669916237575885	0.00771841912718367	0.00719006156207297	0.00669286139606605	0.00682533412867654	1	0	0.7	0	0	0	0.1	0	0	0	2.06359684190805	Th1
20	0.99800421672225	0.997111899383728	0.00669285595625614	0.00669411855977437	0.00669285093908388	0.00669285768819101	0.00671509697466494	0.00669916220797699	0.00771842019446173	0.00719013448123259	0.0066928608177569	0.00682539613474611	1	0	0.8	0	0	0	0.1	0	0	0	2.06372987006012	Th1
21	0.998004395584693	0.997244092018852	0.00669285582081811	0.00669406068991917	0.00669285105869322	0.00669285780773272	0.00671407599239821	0.00669916228287987	0.00771842158954306	0.00719020652726658	0.00669286048579889	0.00682535318894528	1	0	0.9	0	0	0	0.1	0	0	0	2.06386119304754	Th1
22	0.998004407494975	0.997374437090342	0.00669285538349664	0.0066940030423233	0.00669285081493162	0.00669285756253338	0.00671306981432933	0.00669916199307981	0.00771842262740041	0.00719027758593697	0.00669285979449705	0.00682542228088514	1	0	1	0	0	0	0.1	0	0	0	2.06399062548473	Th1
23	0.00669285460621823	0.006692854531019	0.006692854596438	0.00669399731997032	0.0066928663256435	0.00669356901611383	0.997387858283191	0.00669286632962225	0.00669518381133691	0.00719028336907517	0.00669285870804341	0.998359898636254	1	0	0	0	0	0	0.2	0	0	0	2.06317794553293	Tfh
24	0.00669285463464396	0.00669288187619111	0.00669285463329421	0.0066939973352463	0.0066928663258632	0.00669356901142716	0.997387837718551	0.00669286632983636	0.0066951838429713	0.00719028336309274	0.00669285870815131	0.998359858166741	1	0	0.1	0	0	0	0.2	0	0	0	2.06317791194601	Tfh
25	0.0117484764507933	0.0548065608284864	0.00750353618398603	0.00710166318955738	0.00669863126156501	0.00674331954998459	0.104476704038545	0.00669883871832565	0.00760315512163768	0.00676861179557117	0.00669573570951728	0.0293323052963195	1	0	0.2	0	0	0	0.2	0	0	0	0.256177538144289	Th0
26	0.998001675883616	0.996421024441386	0.00669285718472077	0.00669442192197686	0.00669285096701734	0.00669285774476139	0.00674340538778828	0.0066991623186999	0.00771838615979491	0.00718975809521998	0.00669286320871361	0.00682546477318227	1	0	0.3	0	0	0	0.2	0	0	0	2.06306472808688	Th1
27	0.998001817759227	0.996562556924363	0.00669285694661937	0.00669436041457299	0.00669285100317269	0.00669285778519975	0.00674141502511694	0.00669916231210838	0.00771838818567668	0.00718983411435238	0.00669286276572458	0.00682554726303551	1	0	0.4	0	0	0	0.2	0	0	0	2.06320451049917	Th1
28	0.99800210635534	0.996702340574132	0.00669285680502962	0.00669429881658327	0.00669285110018356	0.00669285787847665	0.00673942364140158	0.00669916236636419	0.00771839091105391	0.00718991095639124	0.00669286238205327	0.00682548898857419	1	0	0.5	0	0	0	0.2	0	0	0	2.06334255077558	Th1
29	0.998002231472452	0.996840079166781	0.00669285659269767	0.0066942384746366	0.00669285109343039	0.00669285787280025	0.00673747871318281	0.00669916231803531	0.00771839307672821	0.00718998560804167	0.00669286190499646	0.00682552948177982	1	0	0.6	0	0	0	0.2	0	0	0	2.06347852577556	Th1
30	0.998002384023095	0.996975978245687	0.00669285632639036	0.00669417882991285	0.0066928510656004	0.00669285784568985	0.00673555515456427	0.00669916224579115	0.0077183952368433	0.0071900596379866	0.00669286141273666	0.00682557098626485	1	0	0.7	0	0	0	0.2	0	0	0	2.06361271101056	Th1
31	0.998002679519352	0.997110102991142	0.00669285625169744	0.00669412030461675	0.00669285127257456	0.00669285805199996	0.00673365566870637	0.00669916241268371	0.00771839762930067	0.0071901326002149	0.00669286116261252	0.00682550096423808	1	0	0.8	0	0	0	0.2	0	0	0	2.06374517882914	Th1
32	0.998002761933249	0.997242345958075	0.00669285585201251	0.00669406174941569	0.00669285105846717	0.00669285783489782	0.00673177969195562	0.00669916215820265	0.00771839982986046	0.00719020487068797	0.00669286049355083	0.00682557094320104	1	0	0.9	0	0	0	0.2	0	0	0	2.06387571237358	Th1
33	0.998002931414345	0.997372801229116	0.00669285561648975	0.00669400447072462	0.00669285104829052	0.00669285782399661	0.00672993358368089	0.00669916210805747	0.00771840200915688	0.00719027590557655	0.00669286003717703	0.00682558294187327	1	0	1	0	0	0	0.2	0	0	0	2.06400451818848	Th1
34	0.00669285468211295	0.00669285460550779	0.0066928546700777	0.00669399739914157	0.00669286633816068	0.00669356912011513	0.997387885092207	0.00669286634213631	0.00669518396206193	0.00719028340967011	0.00669285872008289	0.998359861552173	1	0	0	0	0	0	0.3	0	0	0	2.06317793589345	Tfh
35	0.0066928547440273	0.00669288267070569	0.00669285473803432	0.00669399819927515	0.00669286634149804	0.00669357100548801	0.997387869483927	0.00669286634551	0.00669518559984645	0.00719028191078918	0.00669285871807537	0.998359697128954	1	0	0.1	0	0	0	0.3	0	0	0	2.06317778688613	Tfh
36	0.00669285436095089	0.0066929062457469	0.00669285462549569	0.00669399812416152	0.00669286637354181	0.00669357090657159	0.997387928198529	0.00669286637753346	0.00669518540571205	0.00719028199249893	0.00669285875082172	0.998359843724617	1	0	0.2	0	0	0	0.3	0	0	0	2.06317801508618	Tfh
37	0.0066928550002188	0.00669294027628991	0.00669285468082572	0.00669399730890933	0.00669286632048718	0.00669356896063899	0.997387846023913	0.00669286632447278	0.0066951837979551	0.00719028344152422	0.00669285870292506	0.998359808744107	1	0	0.3	0	0	0	0.3	0	0	0	2.06317792958227	Tfh
38	0.998000026922402	0.996560444662957	0.00669285689336289	0.00669436139354852	0.00669285097075539	0.00669285777818395	0.00676359067239452	0.00669916212819149	0.00771836158393756	0.00718983297439393	0.00669286274146238	0.0068256481448209	1	0	0.4	0	0	0	0.3	0	0	0	2.06322285686641	Th1
39	0.99800023179196	0.996700204191822	0.00669285675017416	0.00669430010863168	0.00669285105037072	0.00669285785903125	0.0067607102973069	0.00669916217042235	0.00771836501319458	0.00718990907617923	0.00669286234278411	0.00682565921818937	1	0	0.5	0	0	0	0.3	0	0	0	2.06335996987007	Th1
40	0.998000494698773	0.99683814220664	0.00669285650642211	0.00669423929900656	0.00669285104076839	0.00669285784463237	0.00675785304238137	0.00669916212601947	0.00771836852417367	0.0071899844581559	0.00669286185947772	0.00682562516802263	1	0	0.6	0	0	0	0.3	0	0	0	2.06349529677447	Th1
41	0.998000774829296	0.996974193546365	0.00669285627436859	0.00669417953084793	0.00669285104635687	0.00669285784836332	0.00675504130045851	0.00669916209537719	0.00771837194704183	0.0071900587018999	0.00669286139943077	0.00682561770403102	1	0	0.7	0	0	0	0.3	0	0	0	2.06362882622384	Th1
42	0.998001022821579	0.997108382169201	0.00669285604812882	0.00669412041298119	0.00669285102700315	0.00669285782754219	0.00675226588718011	0.006699162039292	0.00771837544735879	0.00719013225215724	0.00669286091941872	0.00682564064377875	1	0	0.8	0	0	0	0.3	0	0	0	2.06376052749562	Th1
43	0.998001237106806	0.997240687401589	0.00669285581070732	0.00669406263137071	0.00669285103170658	0.00669285783202417	0.00674954858183332	0.00669916201024218	0.00771837834536527	0.00719020360986145	0.00669286047404076	0.00682566303870515	1	0	0.9	0	0	0	0.3	0	0	0	2.06389036787425	Th1
44	0.998001604472112	0.997371286648473	0.00669285575367823	0.00669400550573193	0.00669285121338612	0.00669285801222768	0.00674685194917053	0.00669916215769836	0.00771838185683659	0.00719027502420573	0.00669286020935689	0.00682560010719472	1	0	1	0	0	0	0.3	0	0	0	2.06401859291007	Th1
45	0.00669285470325409	0.00669285462750559	0.00669285469180229	0.00669399748961248	0.00669286640968877	0.006693569350584	0.997387937975156	0.00669286641366964	0.00669518407216502	0.00719028332373963	0.00669285879143814	0.998359897363082	1	0	0	0	0	0	0.4	0	0	0	2.0631780252117	Tfh
46	0.00669285467654536	0.00669288154297341	0.00669285468771063	0.00669399747351805	0.00669286640343656	0.00669356931228223	0.997387934230372	0.00669286640741356	0.00669518404525195	0.00719028334691162	0.00669285878525556	0.998359894705393	1	0	0.1	0	0	0	0.4	0	0	0	2.06317804561706	Tfh
47	0.00669285478848327	0.00669291213481832	0.00669285472612387	0.00669399818096976	0.00669286628243029	0.00669357104621645	0.997387872577809	0.00669286628645888	0.00669518562641759	0.00719028145293305	0.00669285865880304	0.998359621023852	1	0	0.2	0	0	0	0.4	0	0	0	2.06317774278532	Tfh
48	0.00669285447951406	0.00669293379675995	0.00669285466436039	0.00669399736187388	0.00669286638490136	0.00669356909946749	0.997387932988783	0.0066928663888509	0.00669518383159708	0.00719028352888878	0.00669285876734809	0.998359910095863	1	0	0.3	0	0	0	0.4	0	0	0	2.06317811138821	Tfh
49	0.00669285496062043	0.00669296829067982	0.00669285464712798	0.00669399726107303	0.0066928663045496	0.00669356896684925	0.997387895997785	0.00669286630852027	0.00669518371330191	0.00719028351292286	0.00669285868718946	0.998359834588489	1	0	0.4	0	0	0	0.4	0	0	0	2.06317803323911	Tfh
50	0.00669285344297021	0.00669298726332997	0.00669285465109891	0.00669399732174102	0.00669286632901303	0.00669356911648456	0.997387926266676	0.00669286633289158	0.00669518379978551	0.00719028345416663	0.00669285871137901	0.998359877282252	1	0	0.5	0	0	0	0.4	0	0	0	2.06317812397179	Tfh
51	0.00669284450842983	0.00669298031573645	0.00669285462187321	0.00669399802367778	0.00669286633879607	0.00669357038133453	0.997387980797078	0.0066928663423059	0.00669518517838313	0.00719028225633821	0.00669285871640856	0.998359866202301	1	0	0.6	0	0	0	0.4	0	0	0	2.06317815368266	Tfh
52	0.997999095929723	0.996972356170601	0.00669285622431398	0.00669418004102344	0.00669285096147101	0.00669285778819318	0.00677460223819494	0.00669916187612504	0.00771834864832753	0.00719005810732526	0.00669286131889405	0.00682574014148424	1	0	0.7	0	0	0	0.4	0	0	0	2.06364496944568	Th1
53	0.997999339529553	0.997106554823035	0.00669285598165119	0.00669412147502663	0.00669285096205786	0.00669285778841556	0.00677097978542667	0.00669916184811602	0.00771835264985943	0.00719013049298534	0.00669286086329221	0.00682579744014284	1	0	0.8	0	0	0	0.4	0	0	0	2.06377586363956	Th1
54	0.997999778006755	0.997239109502901	0.0066928557540139	0.00669406299539077	0.00669285097070868	0.00669285779048511	0.00676736194086479	0.00669916182830723	0.00771835723558206	0.00719020322307654	0.00669286041632438	0.00682571698771292	1	0	0.9	0	0	0	0.4	0	0	0	2.06390517665212	Th1
55	0.998000061893904	0.997369725806105	0.00669285553099792	0.00669400575112851	0.00669285096640632	0.00669285778534328	0.00676382604257844	0.00669916179558219	0.00771836144774184	0.00719027426221202	0.00669285996600805	0.00682574327467316	1	0	1	0	0	0	0.4	0	0	0	2.06403258452268	Th1
56	0.00669285479754046	0.00669285471963108	0.00669285478474153	0.00669399811211615	0.00669286640319626	0.00669357090799474	0.997387962402755	0.00669286640719549	0.00669518535562826	0.00719028173186517	0.00669285878078251	0.998359752045624	1	0	0	0	0	0	0.5	0	0	0	2.06317790644907	Tfh
57	0.00669285471867317	0.00669288305622823	0.00669285468654919	0.00669399814952606	0.00669286627474225	0.00669357114330465	0.997387927232683	0.00669286627874998	0.00669518556740004	0.00719028094690028	0.00669285865128228	0.998359614924383	1	0	0.1	0	0	0	0.5	0	0	0	2.06317776163042	Tfh
58	0.00669285500067836	0.00669290797626496	0.00669285504899355	0.0066939984091956	0.00669286673291459	0.00669357116200259	0.997388020710156	0.00669286673691033	0.00669518561753241	0.00719028202362707	0.00669285911065803	0.998359860420259	1	0	0.2	0	0	0	0.5	0	0	0	2.06317812894919	Tfh
59	0.00669285486526737	0.00669293513736289	0.00669285491295006	0.00669399829765351	0.00669286656522495	0.00669357103063816	0.997387977579814	0.00669286656923382	0.00669518556550215	0.00719028174403015	0.00669285894264409	0.998359776156934	1	0	0.3	0	0	0	0.5	0	0	0	2.06317802736725	Tfh
60	0.00669285460108355	0.00669296227593339	0.00669285473050688	0.00669399741540129	0.00669286638807027	0.00669356918122465	0.997387957843584	0.00669286639203573	0.00669518394190301	0.00719028361346047	0.00669285877020178	0.998359869061515	1	0	0.4	0	0	0	0.5	0	0	0	2.06317812421492	Tfh
61	0.00669285337699366	0.00669297642736964	0.00669285470449502	0.00669399745243044	0.00669286643272533	0.00669356935014772	0.997387995988217	0.00669286643657246	0.00669518394944508	0.00719028343782009	0.00669285881486231	0.998359931346697	1	0	0.5	0	0	0	0.5	0	0	0	2.06317823771778	Tfh
62	0.00669285527069078	0.00669302560890536	0.00669285466344432	0.00669399808941442	0.00669286631852734	0.00669357043851036	0.99738788704535	0.00669286632248917	0.00669518539482196	0.0071902817554653	0.00669285869566435	0.998359696948617	1	0	0.6	0	0	0	0.5	0	0	0	2.0631779465519	Tfh
63	0.00669285839565459	0.00669306669518623	0.00669285465032308	0.00669399711466368	0.0066928662965988	0.0066935688750952	0.997387913066292	0.00669286630063785	0.00669518343561897	0.00719028367307225	0.0066928586801866	0.998359838646991	1	0	0.7	0	0	0	0.5	0	0	0	2.06317815583032	Tfh
64	0.00669284521682197	0.00669302829306998	0.00669285466210129	0.00669399830944962	0.00669286637925131	0.00669357075185863	0.997387995591166	0.00669286638284278	0.00669518571401391	0.00719028176320353	0.00669285875529644	0.998359818576759	1	0	0.8	0	0	0	0.5	0	0	0	2.06317817039583	Tfh
65	0.00669284999967455	0.00669307669797085	0.00669285462158923	0.00669399757672669	0.00669286634334637	0.00669356966490095	0.997387989647638	0.00669286634692574	0.00669518426658886	0.00719028286158565	0.00669285872400953	0.998359895972554	1	0	0.9	0	0	0	0.5	0	0	0	2.06317829272351	Tfh
66	0.00669285446730845	0.00669312975293702	0.00669285466766829	0.0066939980192775	0.00669286633476405	0.00669357025567332	0.997387895750122	0.00669286633866923	0.00669518522426835	0.00719028206084556	0.00669285871249101	0.998359733130565	1	0	1	0	0	0	0.5	0	0	0	2.06317809471459	Tfh
67	0.00669285501032687	0.00669285493388787	0.00669285499864219	0.00669399823850227	0.00669286670659162	0.00669357094514149	0.997388054653341	0.00669286671058446	0.00669518529603935	0.00719028223816	0.00669285908525159	0.99835992296284	1	0	0	0	0	0	0.6	0	0	0	2.06317817177931	Tfh
68	0.00669285467347502	0.0066928819306904	0.00669285466680877	0.00669399732925759	0.0066928663512218	0.00669356904914241	0.9973879873928	0.00669286635519658	0.00669518380522758	0.0071902836257179	0.00669285873365706	0.99835986393217	1	0	0.1	0	0	0	0.6	0	0	0	2.06317806784537	Tfh
69	0.00669285477800884	0.0066929092713012	0.0066928547839701	0.00669399746691957	0.00669286644643937	0.00669356921754884	0.997388001066761	0.00669286645041331	0.00669518398760448	0.0071902837267073	0.00669285882860866	0.998359885706774	1	0	0.2	0	0	0	0.6	0	0	0	2.06317813173106	Tfh
70	0.00669285471364987	0.00669294013303313	0.00669285466547852	0.0066939980541526	0.00669286623975101	0.00669357094692546	0.997387949607921	0.00669286624376319	0.00669518541150118	0.00719028117560061	0.0066928586166917	0.998359656111908	1	0	0.3	0	0	0	0.6	0	0	0	2.06317788192038	Tfh
71	0.00669285461603773	0.00669295302151606	0.00669285503798756	0.00669399809378814	0.00669286676935332	0.00669357034053114	0.997388052882609	0.00669286677331225	0.00669518492610698	0.00719028301148807	0.00669285914941004	0.998359933238933	1	0	0.4	0	0	0	0.6	0	0	0	2.06317827786107	Tfh
72	0.00669285468273617	0.00669299169886802	0.00669285473782315	0.00669399808786742	0.00669286638293258	0.00669357056747669	0.997387953029478	0.00669286638692359	0.00669518532739049	0.0071902817531869	0.00669285876053961	0.998359720185219	1	0	0.5	0	0	0	0.6	0	0	0	2.06317800160044	Tfh
73	0.00669285339116927	0.00669300242946057	0.00669285473853382	0.00669399745136895	0.00669286645333311	0.00669356935922398	0.997388031626923	0.00669286645717309	0.00669518392401145	0.00719028353004002	0.00669285883559268	0.998359925738134	1	0	0.6	0	0	0	0.6	0	0	0	2.06317829393496	Tfh
74	0.00669285303197096	0.00669303089832583	0.00669285468636198	0.0066939972983331	0.00669286639439218	0.00669356920627166	0.997388033376872	0.0066928663981721	0.00669518366572215	0.00719028362427958	0.00669285877728903	0.998359930463723	1	0	0.7	0	0	0	0.6	0	0	0	2.06317832782171	Tfh
75	0.00669285475810201	0.00669307801158046	0.00669285466263633	0.00669399802143572	0.00669286632356897	0.00669357027151359	0.997387929680948	0.00669286632749768	0.00669518524429548	0.00719028186123491	0.00669285870119838	0.998359722540016	1	0	0.8	0	0	0	0.6	0	0	0	2.06317806640403	Tfh
76	0.0066928498264621	0.00669306844293284	0.00669285475960822	0.00669399853707639	0.00669286642560759	0.00669357090126508	0.997387971857316	0.00669286642943284	0.00669518617013315	0.00719028138817289	0.00669285880043006	0.998359715819089	1	0	0.9	0	0	0	0.6	0	0	0	2.06317808935753	Tfh
77	0.00669285231337928	0.00669311298410104	0.00669285466626663	0.00669399777744379	0.00669286635902691	0.00669356992565448	0.997387987895126	0.00669286636278314	0.00669518467990403	0.00719028251245959	0.00669285873849561	0.99835982690316	1	0	1	0	0	0	0.6	0	0	0	2.0631782611178	Tfh
78	0.00669285472728729	0.00669285465085159	0.00669285471483019	0.00669399737543562	0.00669286639335104	0.00669356911766647	0.997388033142425	0.00669286639732608	0.00669518385595927	0.00719028366032843	0.00669285877576424	0.998359873526251	1	0	0	0	0	0	0.7	0	0	0	2.06317809633748	Tfh
79	0.00669285472538985	0.00669288197770388	0.00669285471910644	0.00669399738287233	0.00669286639894546	0.00669356912923595	0.997388032162031	0.00669286640292168	0.00669518386514881	0.00719028365913853	0.00669285878134534	0.998359875652755	1	0	0.1	0	0	0	0.7	0	0	0	2.06317812485659	Tfh
80	0.00669285471456045	0.00669290918244044	0.00669285472028598	0.00669399738532113	0.00669286640085181	0.00669356913424576	0.997388030973069	0.00669286640482456	0.00669518386780319	0.00719028365864155	0.0066928587832482	0.998359876589407	1	0	0.2	0	0	0	0.7	0	0	0	2.0631781518147	Tfh
81	0.00669285469369019	0.0066929360552478	0.00669285472504319	0.00669399738438222	0.0066928664064604	0.00669356912900687	0.997388031343175	0.00669286641043211	0.00669518385923475	0.00719028368233448	0.00669285878890205	0.998359880664051	1	0	0.3	0	0	0	0.7	0	0	0	2.06317818314196	Tfh
82	0.00669285464924764	0.00669296459823671	0.00669285465903774	0.00669399730318199	0.00669286633010754	0.00669356904084592	0.997388019609795	0.00669286633405613	0.00669518377213181	0.00719028362579807	0.00669285871258331	0.998359852644391	1	0	0.4	0	0	0	0.7	0	0	0	2.06317817127941	Tfh
83	0.00669285428373968	0.00669298583686418	0.00669285481378157	0.00669399832937807	0.00669286645927315	0.00669357117115069	0.997388000292899	0.00669286646330521	0.00669518574154836	0.00719028110051599	0.00669285883577457	0.998359736905408	1	0	0.5	0	0	0	0.7	0	0	0	2.06317806023364	Tfh
84	0.00669285274074709	0.00669298593612462	0.00669285501278972	0.00669399845291472	0.00669286670603447	0.00669357098684884	0.99738805465741	0.00669286670996476	0.00669518572002493	0.00719028190370479	0.00669285908326167	0.998359854222928	1	0	0.6	0	0	0	0.7	0	0	0	2.06317823213275	Tfh
85	0.00669285462836315	0.00669304815300781	0.00669285463335973	0.00669399716335461	0.00669286631283482	0.00669356898660774	0.997388036607669	0.00669286631671022	0.00669518349179866	0.00719028377246535	0.00669285869611278	0.998359885895365	1	0	0.7	0	0	0	0.7	0	0	0	2.06317830465765	Tfh
86	0.0066928550787568	0.00669308148855864	0.00669285460910767	0.00669399709992804	0.00669286628014768	0.00669356895845367	0.997388027334084	0.00669286628404506	0.00669518339787847	0.00719028375914096	0.00669285866366652	0.998359879530071	1	0	0.8	0	0	0	0.7	0	0	0	2.06317832248384	Tfh
87	0.00669284960058426	0.00669304563580974	0.00669285490187717	0.00669399846376789	0.00669286659604262	0.00669357076193634	0.997388061998311	0.00669286659981744	0.00669518583051487	0.00719028184979035	0.00669285897245028	0.998359814258252	1	0	0.9	0	0	0	0.7	0	0	0	2.06317825546915	Tfh
88	0.00669285524492021	0.00669313714086764	0.00669285462223728	0.00669399709243485	0.00669286629203941	0.00669356900578794	0.997388025284445	0.0066928662958467	0.00669518336903471	0.0071902837389671	0.00669285867568504	0.998359887864412	1	0	1	0	0	0	0.7	0	0	0	2.06317838462668	Tfh
89	0.00669285480771667	0.00669285473152819	0.00669285479552261	0.00669399750927217	0.0066928664929614	0.00669356938983071	0.997388086612875	0.00669286649693875	0.00669518402573425	0.00719028358268416	0.00669285887511393	0.998359907909775	1	0	0	0	0	0	0.8	0	0	0	2.06317818522995	Tfh
90	0.00669285474997653	0.00669288192444325	0.00669285474547286	0.006693997410382	0.00669286643006119	0.00669356919812044	0.997388074518936	0.00669286643403572	0.00669518388888666	0.00719028366968734	0.0066928588124745	0.998359887750514	1	0	0.1	0	0	0	0.8	0	0	0	2.06317817953299	Tfh
91	0.00669285517481322	0.00669290867302073	0.00669285519636583	0.00669399849296926	0.00669286686684685	0.00669357134291241	0.997388136950424	0.00669286687084276	0.00669518564907354	0.00719028200225658	0.00669285924494193	0.998359875215942	1	0	0.2	0	0	0	0.8	0	0	0	2.06317826168041	Tfh
92	0.00669285472644894	0.00669293478187317	0.00669285480409863	0.00669399752331044	0.00669286650219786	0.00669356940432575	0.997388082982546	0.00669286650616591	0.00669518404300943	0.00719028358254854	0.00669285888431382	0.998359910216579	1	0	0.3	0	0	0	0.8	0	0	0	2.06317826395742	Tfh
93	0.00669285459494904	0.00669296602149648	0.00669285468140867	0.00669399815467803	0.00669286630243499	0.00669357122700947	0.997388027603849	0.00669286630645364	0.00669518555056381	0.00719028072116721	0.00669285867907943	0.998359687571598	1	0	0.4	0	0	0	0.8	0	0	0	2.06317801741469	Tfh
94	0.0066928543227448	0.0066929826415299	0.00669285481358338	0.00669399754841146	0.00669286651924028	0.00669356946378017	0.997388089708147	0.00669286652316697	0.00669518406904983	0.00719028355574614	0.00669285890127942	0.998359918081671	1	0	0.5	0	0	0	0.8	0	0	0	2.06317832614835	Tfh
95	0.0066928541401382	0.00669300929340037	0.00669285475853294	0.00669399739862109	0.00669286645723033	0.00669356923819278	0.997388091156047	0.00669286646112461	0.00669518382205407	0.00719028374682324	0.00669285883988574	0.998359914120801	1	0	0.6	0	0	0	0.8	0	0	0	2.06317834943285	Tfh
96	0.00669285445990271	0.00669304546588851	0.00669285466088922	0.00669399722276298	0.00669286634287709	0.00669356905350103	0.99738807830409	0.00669286634677566	0.00669518358173002	0.00719028377146252	0.0066928587259711	0.998359888128925	1	0	0.7	0	0	0	0.8	0	0	0	2.06317834606478	Tfh
97	0.00669285360108195	0.00669305852899472	0.00669285474667343	0.0066939973962727	0.00669286644275694	0.00669356932806704	0.997388099885647	0.00669286644655862	0.00669518382149488	0.00719028363911738	0.0066928588252831	0.998359913715359	1	0	0.8	0	0	0	0.8	0	0	0	2.06317840637731	Tfh
98	0.0066928542010591	0.00669309647644276	0.00669285467357245	0.00669399721642792	0.00669286635627184	0.00669356912763221	0.997388086765841	0.00669286636012079	0.00669518354736167	0.00719028375304512	0.0066928587394954	0.998359902531184	1	0	0.9	0	0	0	0.8	0	0	0	2.06317841974845	Tfh
99	0.00669284949164022	0.00669305905849421	0.00669285500061059	0.00669399845068576	0.00669286670111436	0.00669357070635149	0.997388118302864	0.00669286670487274	0.00669518568941081	0.00719028214865618	0.00669285907829785	0.9983598543658	1	0	1	0	0	0	0.8	0	0	0	2.0631783656988	Tfh
100	0.00669285471648279	0.00669285464023624	0.00669285470414456	0.0066939973336634	0.00669286639354505	0.00669356911224743	0.997388108525807	0.00669286639752209	0.00669518377016819	0.00719028371638584	0.00669285877622147	0.99835988495399	1	0	0	0	0	0	0.9	0	0	0	2.06317818304041	Tfh
101	0.00669285494364693	0.00669288260680878	0.00669285492999102	0.00669399827242675	0.00669286656119086	0.00669357130711256	0.997388132950351	0.00669286656519287	0.00669518551820812	0.00719028132850887	0.00669285893877543	0.998359756326028	1	0	0.1	0	0	0	0.9	0	0	0	2.06317811024824	Tfh
102	0.00669285506286781	0.00669290941891083	0.00669285506689804	0.00669399838321176	0.00669286671746869	0.00669357133370459	0.997388151264708	0.0066928667214716	0.00669518558118609	0.00719028166239205	0.00669285909533007	0.998359816983028	1	0	0.2	0	0	0	0.9	0	0	0	2.06317821729118	Tfh
103	0.00669285487009185	0.00669293221762696	0.00669285506478984	0.00669399826122668	0.00669286676603625	0.00669357099740277	0.997388153760907	0.00669286677002948	0.00669518527875592	0.00719028227388449	0.00669285914495727	0.998359920751588	1	0	0.3	0	0	0	0.9	0	0	0	2.0631783461573	Tfh
104	0.00669285464269778	0.00669296245149415	0.00669285473508708	0.0066939973909413	0.00669286641856183	0.00669356920827427	0.997388108199416	0.00669286642251376	0.00669518385842517	0.00719028365569058	0.00669285880102011	0.998359883819147	1	0	0.4	0	0	0	0.9	0	0	0	2.06317828960327	Tfh
105	0.00669285434845527	0.00669298281338727	0.00669285482248772	0.00669399755301375	0.00669286652633839	0.00669356949506704	0.99738812604452	0.00669286653026334	0.00669518407159041	0.00719028354732647	0.00669285890840164	0.998359918633852	1	0	0.5	0	0	0	0.9	0	0	0	2.0631783632947	Tfh
106	0.00669285341551257	0.00669299429851346	0.00669285499215268	0.00669399839048649	0.00669286666257756	0.00669357104310038	0.997388102707366	0.00669286666654606	0.00669518564617839	0.00719028169518064	0.00669285903989017	0.998359826805118	1	0	0.6	0	0	0	0.9	0	0	0	2.06317826136262	Tfh
107	0.00669285479864523	0.0066930598431546	0.0066928545407556	0.00669399783736113	0.0066928661898741	0.00669357027817048	0.997388023559973	0.00669286619386335	0.0066951850137572	0.00719028133393449	0.00669285856786028	0.998359692755052	1	0	0.7	0	0	0	0.9	0	0	0	2.0631781109124	Tfh
108	0.00669285425730973	0.00669306876568314	0.0066928546930414	0.00669399726203137	0.00669286637663701	0.00669356914499954	0.997388123586791	0.00669286638051171	0.00669518362281048	0.00719028376924427	0.00669285875967725	0.998359898459501	1	0	0.8	0	0	0	0.9	0	0	0	2.06317842507824	Tfh
109	0.00669285146841776	0.00669305391826263	0.00669285498811638	0.00669399846254722	0.00669286666532687	0.00669357082588954	0.997388105313212	0.00669286666928322	0.00669518577481359	0.00719028182997375	0.0066928590422847	0.99835980798304	1	0	0.9	0	0	0	0.9	0	0	0	2.06317830294117	Tfh
110	0.00669285516174793	0.00669314587910939	0.00669285458303078	0.0066939979456392	0.00669286623023155	0.00669357023096191	0.997388007763696	0.00669286623421968	0.00669518519328462	0.00719028142173638	0.00669285860777092	0.998359688315148	1	0	1	0	0	0	0.9	0	0	0	2.06317817756658	Tfh
111	0.0066928547421887	0.00669285466598055	0.00669285472989531	0.00669399735931404	0.00669286642242206	0.00669356918052038	0.997388150571222	0.0066928664263965	0.00669518379244841	0.00719028371943355	0.00669285880511226	0.998359896005988	1	0	0	0	0	0	1	0	0	0	2.06317823642092	Tfh
112	0.00669285498462852	0.00669288255557565	0.00669285497276295	0.00669399829143536	0.00669286660914051	0.00669357133832991	0.997388178504801	0.00669286661314347	0.00669518550683064	0.00719028142581116	0.00669285898691428	0.998359777462702	1	0	0.1	0	0	0	1	0	0	0	2.06317817725207	Tfh
113	0.00669285500514072	0.00669290977990255	0.00669285500103604	0.00669399831984414	0.00669286664154961	0.00669357133673143	0.997388177955038	0.00669286664555369	0.00669518553113517	0.00719028149004069	0.00669285901934028	0.998359789428676	1	0	0.2	0	0	0	1	0	0	0	2.06317821615399	Tfh
114	0.00669285483464998	0.00669293338344469	0.00669285499382468	0.00669399820889805	0.00669286667900933	0.00669357104172812	0.99738817711463	0.00669286668300687	0.00669518526340628	0.00719028201729643	0.00669285905771581	0.998359881895092	1	0	0.3	0	0	0	1	0	0	0	2.0631783311727	Tfh
115	0.00669285464230488	0.00669296195897816	0.00669285475323039	0.00669399740579028	0.00669286643896167	0.00669356925550682	0.997388148572559	0.00669286644292537	0.00669518386734714	0.00719028366163913	0.00669285882146111	0.998359892268868	1	0	0.4	0	0	0	1	0	0	0	2.06317833808957	Tfh
116	0.00669285436322563	0.00669298287111913	0.0066928548276321	0.0066939975292942	0.00669286653068675	0.00669356946729376	0.997388163892029	0.00669286653462095	0.00669518401865392	0.00719028361598757	0.00669285891293628	0.998359923961988	1	0	0.5	0	0	0	1	0	0	0	2.06317840652547	Tfh
117	0.00669285437284169	0.00669301326058232	0.00669285474234885	0.0066939973704573	0.00669286642756523	0.0066935692337456	0.99738815524642	0.0066928664314943	0.00669518379963442	0.00719028372099951	0.00669285881022562	0.99835989558469	1	0	0.6	0	0	0	1	0	0	0	2.063178399001	Tfh
118	0.00669285406207465	0.00669303607601244	0.00669285475943314	0.00669399739179699	0.00669286645090099	0.00669356929408779	0.997388165570655	0.0066928664547933	0.00669518381204723	0.00719028371270779	0.00669285883355728	0.998359907763749	1	0	0.7	0	0	0	1	0	0	0	2.06317844418182	Tfh
119	0.00669285449719616	0.00669307244693687	0.00669285468179641	0.00669399726094505	0.00669286635597754	0.00669356915481841	0.997388151117756	0.0066928663598797	0.00669518364701315	0.00719028372349662	0.0066928587389019	0.998359882591312	1	0	0.8	0	0	0	1	0	0	0	2.06317844057603	Tfh
120	0.0066928536708246	0.00669308562774142	0.00669285476470576	0.00669399742108535	0.00669286645410635	0.00669356938984796	0.997388170571633	0.00669286645791861	0.0066951838612975	0.00719028361400158	0.00669285883654545	0.998359906793246	1	0	0.9	0	0	0	1	0	0	0	2.06317849746295	Tfh
121	0.00669285344069083	0.00669310985807761	0.00669285476974599	0.00669399744867876	0.00669286645918406	0.0066935694460997	0.997388171992744	0.00669286646297113	0.00669518390887879	0.00719028354756786	0.00669285884149176	0.998359906005097	1	0	1	0	0	0	1	0	0	0	2.06317852218123	Tfh
122	0.00777323283729355	0.0077308600667654	0.00766593192890526	0.00717555886567237	0.00669978162852152	0.00670557585648124	0.00832748637851804	0.00670698867001607	0.0235042408672354	0.00671377427133687	0.00670318159991968	0.00780487876055689	1	0	0	0	0	0	0	0.1	0	0	0.103511491731222	Th0
123	0.00907031474653529	0.022577279180949	0.00764637302892458	0.00716750007892427	0.00669964777693482	0.00670565283273636	0.00839838705683225	0.00670697221874858	0.0235036822436084	0.00672025722616421	0.00670302646113304	0.00899112403206809	1	0	0.1	0	0	0	0	0.1	0	0	0.120890216883559	Th0
124	0.0197506189571021	0.0958203768632016	0.00754528882562423	0.00712805324134386	0.0066989663048069	0.00670623330017296	0.00895569740414106	0.00670688363737348	0.0234992919535211	0.00675258271204365	0.00670225467182153	0.0178445782073783	1	0	0.2	0	0	0	0	0.1	0	0	0.214110826078531	Th0
125	0.998005578378187	0.995278771887587	0.00669285896096947	0.00669492439735293	0.00669285103090133	0.00669287160130316	0.00669902758139687	0.00670606787278627	0.0235167272770102	0.00718917588498439	0.00669290016275125	0.00682299496643844	1	0	0.3	0	0	0	0	0.1	0	0	2.07768475000167	Th1
126	0.998005570024711	0.995604569113003	0.00669285854094736	0.00669478095914475	0.0066928510454482	0.00669287161126933	0.00669860152289091	0.00670606760829173	0.023516731667025	0.00718935117137833	0.00669289677835812	0.00682304363300335	1	0	0.4	0	0	0	0	0.1	0	0	2.07801019367547	Th1
127	0.998005727992094	0.995921330583291	0.00669285800103572	0.00669464156408419	0.0066928510674206	0.00669287161986445	0.00669818457892862	0.00670606737317222	0.0235167363069057	0.00718952138834334	0.00669289349822309	0.00682296694795061	1	0	0.5	0	0	0	0	0.1	0	0	2.07832665092131	Th1
128	0.99800574470151	0.99622911521943	0.00669285730159133	0.0066945059656827	0.00669285086120875	0.00669287140790881	0.0066977822536134	0.00670606691464584	0.0235167414458592	0.00718968654467534	0.00669289008430695	0.00682302455198792	1	0	0.6	0	0	0	0	0.1	0	0	2.07863413725242	Th1
129	0.998005816878378	0.996528221407757	0.00669285686690893	0.00669437486151481	0.00669285093373558	0.00669287148947892	0.00669739170275263	0.00670606673337022	0.0235167432952314	0.00718984663053297	0.00669288704916941	0.00682308880350924	1	0	0.7	0	0	0	0	0.1	0	0	2.07893301665234	Th1
130	0.998005856653697	0.996818874131407	0.00669285652297619	0.00669424783771182	0.00669285109260199	0.00669287166501763	0.00669701267110121	0.0067060666257518	0.0235167343749536	0.00719000156217482	0.00669288419491459	0.00682319028766125	1	0	0.8	0	0	0	0	0.1	0	0	2.07922344761997	Th1
131	0.998005974941589	0.997101451570072	0.00669285609054128	0.00669412395647393	0.00669285117448908	0.00669287175352709	0.00669664119209131	0.00670606647368559	0.0235167392265588	0.007190152951426	0.00669288134026402	0.00682320051575759	1	0	0.9	0	0	0	0	0.1	0	0	2.07950581118648	Th1
132	0.998006047510645	0.997376140557686	0.0066928554079115	0.00669400254870786	0.00669285092425656	0.00669287148431949	0.00669628220227131	0.00670606601650392	0.023516751808733	0.00719030112890563	0.00669287821877782	0.00682318554268143	1	0	1	0	0	0	0	0.1	0	0	2.0797802333514	Th1
133	0.00774937464810521	0.00770812927852552	0.00764640221401236	0.00716680601371044	0.00669964739617224	0.00673017468469499	0.024543233390504	0.00670668251921971	0.0233783949654431	0.00672076332284862	0.0067029587951465	0.00910566249795209	1	0	0	0	0	0	0.1	0.1	0	0	0.120858229726335	Th0
134	0.00896390358958065	0.0219876293663631	0.00762824234725395	0.0071593688810036	0.00669952032588274	0.00672970148596567	0.0242934790995664	0.00670666928979767	0.0233802724759606	0.00672677675377172	0.00670281316060843	0.0103745844153331	1	0	0.1	0	0	0	0.1	0.1	0	0	0.137352961191088	Th0
135	0.0170633677848456	0.0840785533034676	0.00754570578620631	0.00712706467396568	0.00669895995528515	0.00672817601630436	0.0236676972517921	0.006706610255724	0.0233851335744192	0.00675334654796856	0.00670217943704611	0.0182057219273727	1	0	0.2	0	0	0	0.1	0.1	0	0	0.214662516514397	Th0
136	0.998002971059529	0.995275520759832	0.00669285895611472	0.00669492559491246	0.0066928510069644	0.00669287168495725	0.00672928854929568	0.00670606734312779	0.0235164895651948	0.00718917435424156	0.00669290016716294	0.00682311338519547	1	0	0.3	0	0	0	0.1	0.1	0	0	2.07770903242653	Th1
137	0.998003121310824	0.99560150282805	0.00669285859516787	0.00669478283379875	0.00669285111026879	0.00669287179977404	0.00672677680501033	0.00670606719419861	0.0235165030275892	0.0071893485763654	0.00669289688577874	0.00682324056730426	1	0	0.4	0	0	0	0.1	0.1	0	0	2.07803282153413	Th1
138	0.998003437499449	0.995918499447859	0.00669285820659844	0.00669464364549904	0.0066928512584167	0.00669287193919885	0.00672432401049073	0.00670606711054859	0.0235165234374796	0.00718951883081596	0.00669289373348436	0.00682322301171242	1	0	0.5	0	0	0	0.1	0.1	0	0	2.07834771213155	Th1
139	0.99800371206741	0.996226628661088	0.00669285759991121	0.00669450782563644	0.00669285117325725	0.00669287183163521	0.00672193622742443	0.00670606680616085	0.0235165438203981	0.00718968457165103	0.00669289043295635	0.0068231933025976	1	0	0.6	0	0	0	0.1	0.1	0	0	2.07865374432013	Th1
140	0.998003916790442	0.996526043159695	0.0066928568837233	0.00669437579167687	0.00669285094381093	0.00669287158710054	0.0067196193430377	0.00670606637306869	0.0235165692705697	0.00718984551597799	0.00669288708077122	0.00682320895951411	1	0	0.7	0	0	0	0.1	0.1	0	0	2.07895111169939	Th1
141	0.99800408473855	0.996816894495745	0.0066928565151789	0.0066942486909215	0.00669285106609716	0.00669287172218455	0.00671738234845438	0.00670606626624994	0.0235165786468374	0.00719000053842355	0.00669288418888357	0.00682331722216365	1	0	0.8	0	0	0	0.1	0.1	0	0	2.07924003643969	Th1
142	0.998004386455601	0.997099792816747	0.00669285589267948	0.0066941238652482	0.00669285093441351	0.00669287156612863	0.00671519018243323	0.00670606594661505	0.0235166038355144	0.00719015302877851	0.00669288110299534	0.00682325537140558	1	0	0.9	0	0	0	0.1	0.1	0	0	2.07952103099856	Th1
143	0.998004616912062	0.997374615564831	0.00669285542422351	0.00669400321039926	0.0066928509377852	0.00669287156374549	0.00671306962166551	0.00670606575033948	0.0235166203849814	0.00719030035138315	0.00669287824753784	0.00682327279901128	1	0	1	0	0	0	0.1	0.1	0	0	2.07979402076796	Th1
144	0.00669285689991951	0.00669285671116486	0.00669285681663738	0.00669399824720501	0.00669286633811208	0.00669596487447204	0.99738769195423	0.00669287940162805	0.0180736491127108	0.00719029813172704	0.00669287185907125	0.997370988094323	1	0	0	0	0	0	0.2	0.1	0	0	2.0735697784412	Tfh
145	0.00669285679673022	0.00669290005647102	0.00669285678551965	0.00669399819651898	0.00669286633742152	0.00669596454560304	0.997387702729488	0.00669287940029328	0.0180736486269167	0.00719029821050112	0.00669287185809867	0.997371029081933	1	0	0.1	0	0	0	0.2	0.1	0	0	2.07356987262549	Tfh
146	0.011772410259109	0.0548147168313352	0.00749239404742031	0.00710255760570831	0.0066986345262698	0.00684280392250161	0.102668740065379	0.00670521360332487	0.0227971430344859	0.00677376284926596	0.00670148538465388	0.0282334309819453	1	0	0.2	0	0	0	0.2	0.1	0	0	0.268603293111399	Th0
147	0.998000308685942	0.99527215504961	0.00669285898766296	0.00669492722140733	0.00669285098700411	0.00669287178592293	0.00675973445232621	0.00670606681386051	0.0235162494416026	0.00718917226772734	0.00669290018524302	0.00682334728167697	1	0	0.3	0	0	0	0.2	0.1	0	0	2.07773344315999	Th1
148	0.998000730754179	0.9955985311203	0.0066928586041111	0.00669478407262582	0.0066928511098167	0.00669287190872086	0.00675510168964655	0.00670606672687165	0.023516283845613	0.0071893471988807	0.00669289691427897	0.00682338235927754	1	0	0.4	0	0	0	0.2	0.1	0	0	2.07805570630432	Th1
149	0.998001137090424	0.995915901679371	0.00669285787918416	0.00669464343025648	0.00669285087442909	0.00669287162856174	0.00675056866057665	0.00670606630859379	0.0235163275639452	0.00718951876486686	0.00669289335250986	0.00682330740249926	1	0	0.5	0	0	0	0.2	0.1	0	0	2.07836894463522	Th1
150	0.998001552360061	0.996224109929087	0.00669285755163642	0.00669450899039481	0.00669285109143556	0.00669287185392338	0.00674621307266703	0.00670606631932093	0.0235163537572102	0.00718968291600804	0.00669289038002426	0.00682338340708404	1	0	0.6	0	0	0	0.2	0.1	0	0	2.07867334162885	Th1
151	0.99800199645452	0.996523791760476	0.00669285705143326	0.00669437729205984	0.00669285111505947	0.00669287185779521	0.00674195825065256	0.00670606615435963	0.0235163852379173	0.00718984371266687	0.00669288728334265	0.00682337022169095	1	0	0.7	0	0	0	0.2	0.1	0	0	2.07896925639197	Th1
152	0.998002471930112	0.996814995079078	0.00669285671184207	0.00669424989624697	0.00669285130975323	0.00669287204610783	0.0067378350997022	0.00670606616486226	0.0235164156504443	0.00718999954087519	0.00669288445585831	0.0068233366512837	1	0	0.8	0	0	0	0.2	0.1	0	0	2.07925683453617	Th1
153	0.998002766287725	0.99709792955419	0.00669285616549866	0.00669412564444774	0.0066928512200718	0.00669287194998638	0.00673383207607697	0.00670606589369652	0.0235164444636049	0.00719015093323843	0.00669288142410246	0.00682342118962985	1	0	0.9	0	0	0	0.2	0.1	0	0	2.07953619680227	Th1
154	0.998003068661438	0.997372989170984	0.0066928553976451	0.00669400408057541	0.00669285088859393	0.00669287159272448	0.00672992781822591	0.00670606540980311	0.0235164840489959	0.00719029896471694	0.00669287821970225	0.00682345822357291	1	0	1	0	0	0	0.2	0.1	0	0	2.07980775247698	Th1
155	0.00669285696076288	0.00669285676992844	0.00669285687203962	0.00669399747842755	0.00669286633706118	0.00669595955670412	0.997387717916471	0.00669287939170341	0.0180736421676052	0.00719029962111237	0.00669287185425	0.997371073259913	1	0	0	0	0	0	0.3	0.1	0	0	2.07356987818598	Tfh
156	0.00669285700540783	0.00669290140309099	0.00669285692957205	0.00669399824021261	0.00669286634712219	0.00669596462388688	0.997387710925998	0.00669287941061533	0.0180736490713226	0.0071902982162936	0.00669287186810162	0.997370918135882	1	0	0.1	0	0	0	0.3	0.1	0	0	2.07356977217751	Tfh
157	0.00669285666986871	0.00669294229789756	0.00669285683054336	0.00669399819375221	0.00669286636918666	0.00669596446545423	0.997387751889472	0.00669287943175227	0.0180736484179371	0.00719029822670545	0.00669287188975761	0.997371031663878	1	0	0.2	0	0	0	0.3	0.1	0	0	2.07356996634621	Tfh
158	0.00669285697444185	0.00669299048301427	0.00669285687272907	0.00669399803767453	0.00669286633321343	0.00669596327010345	0.997387678192241	0.00669287939439821	0.0180736472782733	0.00719029837311908	0.00669287185319394	0.997370932925148	1	0	0.3	0	0	0	0.3	0.1	0	0	2.07356983998755	Tfh
159	0.997998284865324	0.995595637012486	0.00669285852641985	0.00669478426629218	0.00669285097592607	0.00669287186238066	0.00678354773711711	0.00670606612762622	0.0235160680270475	0.00718934705683839	0.00669289678715612	0.00682345431199741	1	0	0.4	0	0	0	0.3	0.1	0	0	2.07807866755661	Th1
160	0.997998934735621	0.995913149059386	0.00669285802765726	0.00669464523877302	0.00669285104743149	0.00669287191554245	0.00677697696702921	0.00670606603114869	0.0235161145450456	0.00718951664107731	0.00669289356430646	0.00682346332173932	1	0	0.5	0	0	0	0.3	0.1	0	0	2.07839034109476	Th1
161	0.997999541567506	0.996221717540738	0.00669285752609167	0.00669451005859866	0.00669285110624246	0.00669287195689567	0.00677059617473919	0.00670606592961558	0.0235161632476167	0.00718968166140671	0.00669289042005829	0.00682346584918121	1	0	0.6	0	0	0	0.3	0.1	0	0	2.07869321303869	Th1
162	0.998000079899262	0.996521681474109	0.00669285684648217	0.00669437739543207	0.00669285088883187	0.00669287170160537	0.00676436769798781	0.00670606557412827	0.0235162197605491	0.00718984347771709	0.00669288706445645	0.00682344103452607	1	0	0.7	0	0	0	0.3	0.1	0	0	2.07898754281509	Th1
163	0.99800043957288	0.996813047478734	0.00669285586319693	0.00669424936759022	0.00669285048816711	0.00669287126151051	0.00675836103204988	0.00670606497120199	0.0235162328946877	0.00718999800673223	0.00669288364120697	0.00682349661582203	1	0	0.8	0	0	0	0.3	0.1	0	0	2.07927335119378	Th1
164	0.998001168313711	0.997096231717172	0.0066928559938579	0.00669412598850263	0.00669285105015861	0.00669287184071574	0.00675252508078815	0.00670606541959985	0.0235163000891875	0.00719015027692066	0.0066928812662421	0.00682349159867559	1	0	0.9	0	0	0	0.3	0.1	0	0	2.07955151863553	Th1
165	0.99800171412218	0.997371485049278	0.00669285556022501	0.00669400498006947	0.00669285106867769	0.00669287183767512	0.00674684015563851	0.00670606530394492	0.0235163485757224	0.00719029820420619	0.00669287841699851	0.00682349321998672	1	0	1	0	0	0	0.3	0.1	0	0	2.0798217064946	Th1
166	0.00669285697582037	0.00669285678648549	0.00669285688833057	0.00669399752669414	0.00669286640618646	0.0066959598687991	0.997387795197254	0.0066928794606475	0.0180736421480045	0.00719029961875608	0.00669287192329404	0.997371119015016	1	0	0	0	0	0	0.4	0.1	0	0	2.07357000181529	Tfh
167	0.00669285695000963	0.00669290044795421	0.00669285688383776	0.00669399751275619	0.00669286639907338	0.00669595979005436	0.997387789680551	0.00669287945344386	0.0180736420650954	0.0071902996335752	0.0066928719161434	0.997371115263978	1	0	0.1	0	0	0	0.4	0.1	0	0	2.07357003599647	Tfh
168	0.00669285690494197	0.00669294396810092	0.00669285687626857	0.00669399748725898	0.0066928663859248	0.00669595966650083	0.997387783103958	0.0066928794401281	0.0180736419141516	0.00719029965502371	0.00669287190293126	0.997371108401245	1	0	0.2	0	0	0	0.4	0.1	0	0	2.07357006570643	Tfh
169	0.00669285677603546	0.00669298657125528	0.00669285685866969	0.00669399740766172	0.00669286637579639	0.00669595929090899	0.997387783162114	0.00669287942913719	0.0180736412350364	0.00719029978093075	0.00669287189243222	0.99737112613163	1	0	0.3	0	0	0	0.4	0.1	0	0	2.07357012491161	Tfh
170	0.00669285733832549	0.00669303843568036	0.00669285684654742	0.00669399732831511	0.0066928662998912	0.00669595915294228	0.997387743556346	0.00669287935319481	0.0180736410434291	0.00719029973386473	0.00669287181650647	0.997371047074677	1	0	0.4	0	0	0	0.4	0.1	0	0	2.07357005797972	Tfh
171	0.0066928522124991	0.00669306060510353	0.00669285691009888	0.00669399832443587	0.00669286635085889	0.00669596407169647	0.997387764492309	0.00669287941504476	0.0180736497078916	0.00719029818262866	0.00669287187222056	0.997370933092613	1	0	0.5	0	0	0	0.4	0.1	0	0	2.0735699952374	Tfh
172	0.00669285005346959	0.00669309634000631	0.00669285687108575	0.00669399824554748	0.00669286633868267	0.00669596370350018	0.997387781140435	0.0066928794017338	0.0180736489408982	0.0071902982881978	0.00669287185960182	0.997370976167452	1	0	0.6	0	0	0	0.4	0.1	0	0	2.07357008735061	Tfh
173	0.997998107828312	0.99651934519434	0.00669285690820116	0.00669437921418452	0.00669285097312646	0.00669287188932105	0.00678693464877695	0.00670606526810591	0.0235160335682735	0.00718984100190416	0.00669288718986851	0.00682363208891991	1	0	0.7	0	0	0	0.4	0.1	0	0	2.07900580577333	Th1
174	0.997998819947013	0.996810999964239	0.00669285641573874	0.0066942512489681	0.00669285097723708	0.00669287187057146	0.00677900744013343	0.00670606515321624	0.0235160944073701	0.00718999717758352	0.00669288416237808	0.00682363725698424	1	0	0.8	0	0	0	0.4	0.1	0	0	2.07929033602143	Th1
175	0.997999599383168	0.997094497832628	0.00669285592322935	0.00669412669210137	0.00669285098807611	0.00669287184681968	0.00677129635180332	0.00670606505294915	0.0235161562386589	0.0071901493180597	0.00669288122222189	0.00682357213153808	1	0	0.9	0	0	0	0.4	0.1	0	0	2.07956692298125	Th1
176	0.998000298581581	0.997369991096233	0.00669285544679831	0.00669400531665685	0.00669285096613151	0.00669287179271571	0.00676380032322004	0.00670606492942497	0.023516222202715	0.00719029780772075	0.00669287832486317	0.00682355181285252	1	0	1	0	0	0	0.4	0.1	0	0	2.07983568860091	Th1
177	0.00669285709691317	0.00669285690434943	0.00669285700704832	0.00669399816824319	0.00669286643431408	0.00669596425357225	0.997387850558674	0.00669287949590018	0.0180736478458952	0.00719029809405064	0.00669287195447029	0.997370980226244	1	0	0	0	0	0	0.5	0.1	0	0	2.07356992803968	Tfh
178	0.00669285714461765	0.00669290136711492	0.00669285705593633	0.00669399832341276	0.00669286649164163	0.00669596494394903	0.997387853607001	0.00669287955434062	0.0180736488832246	0.0071902977274923	0.00669287201226862	0.997370942062731	1	0	0.1	0	0	0	0.5	0.1	0	0	2.07356993917373	Tfh
179	0.00669285731140934	0.00669294294975461	0.00669285730378375	0.00669399847752129	0.00669286680439303	0.00669596422664788	0.997387915367004	0.00669287986534417	0.018073648259311	0.0071902985115013	0.00669287232427113	0.997371115208726	1	0	0.2	0	0	0	0.5	0.1	0	0	2.07357021660967	Tfh
180	0.00669285713715788	0.00669298634183502	0.00669285715203524	0.00669399835550838	0.00669286661738616	0.00669596420350966	0.997387867472148	0.00669287967903085	0.0180736483576501	0.00719029819083754	0.00669287213756172	0.997371019211242	1	0	0.3	0	0	0	0.5	0.1	0	0	2.0735701148559	Tfh
181	0.00669285687678101	0.006693031235907	0.0066928569302233	0.00669399747226722	0.00669286639051314	0.0066959596026458	0.99738783394087	0.0066928794444876	0.0180736417697714	0.00719029985791533	0.00669287190743281	0.997371092179966	1	0	0.4	0	0	0	0.5	0.1	0	0	2.07357018760878	Tfh
182	0.00669285568682621	0.00669306263885082	0.00669285689984398	0.0066939974879687	0.00669286642912902	0.00669595990213382	0.997387869474193	0.00669287948261524	0.0180736415342201	0.00719029971880849	0.00669287194588835	0.997371156506646	1	0	0.5	0	0	0	0.5	0.1	0	0	2.07357031770712	Tfh
183	0.00669284991763373	0.00669307723831218	0.00669285695962358	0.00669399821863812	0.00669286645213265	0.00669596314277109	0.997387887512037	0.006692879513691	0.0180736479612145	0.0071902985188783	0.00669287197233885	0.997371057710585	1	0	0.6	0	0	0	0.5	0.1	0	0	2.07357025511786	Tfh
184	0.00669285155957175	0.00669314122260438	0.00669285690746501	0.00669399853584768	0.006692866374474	0.00669596478871369	0.997387807317139	0.00669287944069067	0.0180736513959147	0.00719029771557986	0.00669287189673983	0.99737091241789	1	0	0.7	0	0	0	0.5	0.1	0	0	2.07357009957263	Tfh
185	0.00669285389577852	0.00669319520824947	0.00669285683895309	0.00669399779781873	0.00669286634240715	0.00669596173610995	0.997387827400493	0.00669287940014385	0.0180736448262582	0.00719029882363495	0.00669287186098838	0.997371051292061	1	0	0.8	0	0	0	0.5	0.1	0	0	2.0735703054229	Tfh
186	0.00669284788587149	0.00669320631503207	0.00669285682267212	0.00669399813624919	0.00669286636109034	0.00669596323179099	0.997387874579666	0.00669287942193655	0.018073647529242	0.00719029824920426	0.00669287188115596	0.997371064771288	1	0	0.9	0	0	0	0.5	0.1	0	0	2.0735703751852	Tfh
187	0.00669285534270561	0.00669329041011963	0.00669285685282767	0.00669399793963957	0.00669286633678266	0.0066959622341961	0.997387790911128	0.0066928793963754	0.0180736462139655	0.00719029857298376	0.00669287185612434	0.997370993678714	1	0	1	0	0	0	0.5	0.1	0	0	2.07357030974556	Tfh
188	0.00669285694666772	0.00669285675599988	0.00669285685755771	0.0066939973623165	0.00669286632661306	0.00669595928297859	0.997387888895055	0.00669287938007598	0.0180736411836698	0.00719029985238207	0.00669287184330496	0.99737107060289	1	0	0	0	0	0	0.6	0.1	0	0	2.07357004528951	Tfh
189	0.00669285706975776	0.00669290164088843	0.00669285697936649	0.00669399832686571	0.00669286638133549	0.00669596608509629	0.997387892606402	0.00669287944532388	0.0180736496349913	0.00719029703417888	0.00669287190251471	0.997370889203615	1	0	0.1	0	0	0	0.6	0.1	0	0	2.07356992631034	Tfh
190	0.00669285703839847	0.00669294498946956	0.00669285696452587	0.0066939974930213	0.00669286642559359	0.00669595958990152	0.997387899049287	0.00669287947942804	0.0180736417425067	0.0071902999589466	0.00669287194244302	0.997371101876189	1	0	0.2	0	0	0	0.6	0.1	0	0	2.07357017654971	Tfh
191	0.00669285714227892	0.00669299034063115	0.00669285703098585	0.00669399831880658	0.00669286645388813	0.00669596511274513	0.99738788727838	0.00669287951695089	0.0180736490910227	0.00719029745112937	0.00669287197466778	0.997370909723445	1	0	0.3	0	0	0	0.6	0.1	0	0	2.07357002943493	Tfh
192	0.00669285695594484	0.00669303230434644	0.00669285691466787	0.00669399748029763	0.00669286638757413	0.00669595988636055	0.997387888636197	0.00669287944167775	0.0180736418533955	0.00719029972574836	0.00669287190453695	0.997371081042822	1	0	0.4	0	0	0	0.6	0.1	0	0	2.07357023253357	Tfh
193	0.00669285696133537	0.00669307739981281	0.00669285693864121	0.00669399811695216	0.0066928663850975	0.00669596338033441	0.997387851429362	0.0066928794466501	0.018073647686004	0.00719029807189092	0.00669287190519485	0.997370934357023	1	0	0.5	0	0	0	0.6	0.1	0	0	2.0735701020783	Tfh
194	0.00669285568416024	0.00669310519267848	0.00669285693420938	0.00669399748611407	0.0066928664506637	0.00669595993663279	0.997387926966269	0.00669287950391679	0.0180736413795026	0.00719029980614323	0.00669287196736951	0.997371152604552	1	0	0.6	0	0	0	0.6	0.1	0	0	2.07357041391221	Tfh
195	0.00669285640675707	0.00669316368224181	0.00669285686966027	0.00669399795520855	0.00669286634289253	0.00669596239859883	0.997387849031019	0.00669287940290813	0.0180736463998794	0.00719029837170299	0.00669287186243875	0.997370975591842	1	0	0.7	0	0	0	0.6	0.1	0	0	2.07357022431515	Tfh
196	0.00669285711461186	0.00669321462584846	0.00669285686315252	0.00669399806858303	0.00669286632284067	0.00669596284269348	0.997387820495047	0.00669287938442945	0.018073647596196	0.00719029813480591	0.00669287184302187	0.997370928457979	1	0	0.8	0	0	0	0.6	0.1	0	0	2.07357020174921	Tfh
197	0.0066928534009604	0.00669322822570624	0.0066928568706852	0.00669399762388417	0.00669286638463704	0.00669596095109252	0.997387920790735	0.00669287943983784	0.0180736429211964	0.0071902992348712	0.00669287190220315	0.997371120479287	1	0	0.9	0	0	0	0.6	0.1	0	0	2.0735704982251	Tfh
198	0.00669285670141608	0.00669329922902403	0.00669285686876515	0.00669399806317061	0.00669286633379617	0.0066959627309773	0.997387821137626	0.00669287939513124	0.0180736474462698	0.0071902982515007	0.00669287185386092	0.997370942843354	1	0	1	0	0	0	0.6	0.1	0	0	2.07357030085489	Tfh
199	0.00669285699120362	0.00669285680074161	0.00669285690229818	0.00669399739300596	0.00669286638041664	0.00669595938233069	0.997387958868548	0.00669287943364256	0.0180736411178229	0.00719029993058434	0.006692871897008	0.997371096768199	1	0	0	0	0	0	0.7	0.1	0	0	2.0735701418658	Tfh
200	0.00669285699054077	0.00669290087477014	0.00669285690712173	0.00669399740149285	0.00669286638672878	0.00669595940429277	0.997387956494439	0.00669287943998156	0.018073641153646	0.0071902999300227	0.00669287190333065	0.997371099113295	1	0	0.1	0	0	0	0.7	0.1	0	0	2.07357018599966	Tfh
201	0.00669285706559303	0.00669294471049551	0.00669285701988182	0.00669399821105671	0.00669286646930677	0.00669596494339459	0.997387963840857	0.00669287953102062	0.0180736480051453	0.00719029763568097	0.00669287198950995	0.997371005900485	1	0	0.2	0	0	0	0.7	0.1	0	0	2.07357015532243	Tfh
202	0.00669285697271935	0.00669298789405368	0.00669285694580389	0.00669399745972484	0.00669286643590325	0.00669595957314063	0.997387959471576	0.00669287948927617	0.0180736413600802	0.00719029993470292	0.00669287195256598	0.997371118677797	1	0	0.3	0	0	0	0.7	0.1	0	0	2.07357029616734	Tfh
203	0.0066928567946114	0.00669302961039859	0.0066928570465098	0.00669399829663038	0.00669286650153356	0.00669596491552698	0.997387947614208	0.0066928795638908	0.0180736485762104	0.00719029761679068	0.00669287202198977	0.99737100000606	1	0	0.4	0	0	0	0.7	0.1	0	0	2.07357021856436	Tfh
204	0.00669285650067355	0.00669306979599602	0.00669285703935267	0.00669399836337732	0.00669286649239467	0.00669596487513248	0.997387928434046	0.00669287955565492	0.0180736492358386	0.00719029752428743	0.00669287201326361	0.997370966138457	1	0	0.5	0	0	0	0.7	0.1	0	0	2.07357020596847	Tfh
205	0.00669285627320393	0.00669311042250664	0.00669285694847687	0.00669399745564139	0.00669286645271681	0.00669595976146955	0.997387975100326	0.00669287950571092	0.0180736411364509	0.00719029992901363	0.00669287196927981	0.997371141784423	1	0	0.6	0	0	0	0.7	0.1	0	0	2.07357045673922	Tfh
206	0.00669285695146058	0.00669316805396318	0.0066928568273014	0.00669399719770678	0.00669286630767573	0.00669595918905335	0.997387951881575	0.00669287935930051	0.0180736397368441	0.00719030002778518	0.00669287182361729	0.997371113220776	1	0	0.7	0	0	0	0.7	0.1	0	0	2.07357046057706	Tfh
207	0.00669285606966076	0.00669320285317116	0.00669285689262163	0.00669399787411322	0.00669286637130461	0.00669596200182558	0.997387921434517	0.00669287943002072	0.0180736454596995	0.00719029858077849	0.00669287189028157	0.997371010513005	1	0	0.8	0	0	0	0.7	0.1	0	0	2.073570369371	Tfh
208	0.00669285225627477	0.00669320334923438	0.00669285708689844	0.00669399850951023	0.00669286657300928	0.00669596379116246	0.997387962739416	0.00669287963668743	0.0180736498612365	0.00719029804810928	0.00669287209415946	0.997371003048017	1	0	0.9	0	0	0	0.7	0.1	0	0	2.07357040699371	Tfh
209	0.00669285748096099	0.00669330592826652	0.00669285682213648	0.00669399713909788	0.00669286629503951	0.00669595927754512	0.99738793848324	0.00669287934597876	0.0180736392788198	0.00719029999349899	0.00669287181063208	0.99737111932594	1	0	1	0	0	0	0.7	0.1	0	0	2.07357059118116	Tfh
210	0.00669285701742486	0.00669285682707424	0.00669285692862975	0.00669399740798172	0.00669286641175208	0.00669595949770831	0.997388024554294	0.00669287946480787	0.0180736410533999	0.00719029996272653	0.00669287192827025	0.997371111991603	1	0	0	0	0	0	0.8	0.1	0	0	2.07357022304567	Tfh
211	0.00669285701146801	0.0066929008294446	0.00669285692956743	0.00669399741133786	0.00669286641305579	0.00669595950653753	0.997388021284733	0.00669287946613264	0.0180736410747766	0.00719029995971083	0.00669287192958444	0.997371112127778	1	0	0.1	0	0	0	0.8	0.1	0	0	2.07357026394413	Tfh
212	0.00669285748799657	0.00669294389789124	0.0066928574441715	0.00669399853562595	0.00669286692465392	0.00669596455162974	0.997388093989106	0.00669287998487539	0.0180736480296765	0.00719029848358322	0.00669287244422612	0.997371124086965	1	0	0.2	0	0	0	0.8	0.1	0	0	2.0735704058604	Tfh
213	0.00669285699212275	0.00669298719005226	0.0066928569909527	0.00669399752465762	0.00669286649061314	0.00669595992425723	0.997388027723723	0.00669287954413576	0.0180736415986259	0.00719029989700659	0.00669287200733932	0.9973711377246	1	0	0.3	0	0	0	0.8	0.1	0	0	2.07357038360809	Tfh
214	0.00669285687355345	0.00669303185091378	0.00669285699314156	0.0066939982295925	0.00669286643485274	0.00669596506160598	0.997387995697954	0.00669287949717475	0.0180736483998353	0.00719029743436877	0.00669287195532116	0.997370962378357	1	0	0.4	0	0	0	0.8	0.1	0	0	2.07357023080667	Tfh
215	0.00669285660557338	0.00669306869688948	0.00669285700621554	0.00669399756316251	0.00669286651264693	0.00669596012363244	0.997388032098114	0.00669287956630824	0.0180736417710668	0.00719029984654073	0.00669287202946314	0.997371145389926	1	0	0.5	0	0	0	0.8	0.1	0	0	2.07357047720954	Tfh
216	0.00669285646319419	0.00669311291156433	0.00669285694336523	0.00669399740077617	0.00669286644184557	0.0066959595721881	0.997388030559931	0.00669287949435824	0.0180736407251181	0.00719030003814908	0.00669287195817473	0.99737114102895	1	0	0.6	0	0	0	0.8	0.1	0	0	2.07357051353762	Tfh
217	0.00669285681199192	0.00669316610130149	0.00669285684744581	0.00669399723424267	0.00669286632930822	0.00669595929646719	0.997388015527412	0.0066928793811362	0.0180736399339965	0.00719030004246671	0.00669287184533932	0.997371115134288	1	0	0.7	0	0	0	0.8	0.1	0	0	2.0735705244854	Tfh
218	0.00669285588945284	0.00669319470241975	0.00669285694255027	0.00669399741899271	0.0066928664402207	0.00669595989991918	0.997388038107286	0.00669287949281088	0.0180736408428863	0.00719029992196529	0.00669287195660524	0.997371143923949	1	0	0.8	0	0	0	0.8	0.1	0	0	2.07357060553906	Tfh
219	0.0066928565669882	0.00669325457059181	0.00669285686356882	0.00669399790196851	0.00669286632942655	0.00669596227863741	0.997387954950759	0.00669287938902911	0.018073646015909	0.007190298308327	0.00669287184877643	0.997370973968747	1	0	0.9	0	0	0	0.8	0.1	0	0	2.07357041899273	Tfh
220	0.00669285177762255	0.00669322900565837	0.00669285719627098	0.00669399847100347	0.0066928666959068	0.00669596333139766	0.997388052776263	0.00669287975770401	0.0180736486798676	0.00719029844499607	0.00669287221633603	0.997371067010995	1	0	1	0	0	0	0.8	0.1	0	0	2.07357058536402	Tfh
221	0.00669285729519452	0.0066928571033609	0.00669285720543666	0.00669399831895271	0.00669286664892569	0.00669596495208951	0.99738812428523	0.00669287970974961	0.0180736478336079	0.0071902978997146	0.00669287216875588	0.997371014756904	1	0	0	0	0	0	0.9	0.1	0	0	2.07357023817792	Tfh
222	0.00669285736445066	0.00669290127101642	0.0066928572806945	0.00669399838018367	0.00669286673461517	0.0066959648333836	0.997388131453801	0.0066928797951801	0.0180736478399527	0.00719029808243703	0.00669287225433072	0.997371047906223	1	0	0.1	0	0	0	0.9	0.1	0	0	2.07357032319627	Tfh
223	0.00669285743574605	0.00669294441038333	0.006692857378359	0.00669399846390749	0.00669286684576205	0.00669596470640395	0.997388141788729	0.00669287990603739	0.0180736478864036	0.00719029830483719	0.00669287236535502	0.997371090216335	1	0	0.2	0	0	0	0.9	0.1	0	0	2.07357041970826	Tfh
224	0.00669285700399913	0.0066929869512103	0.0066928570115029	0.00669399754830976	0.006692866513298	0.00669596015304914	0.997388091012407	0.00669287956684171	0.0180736416690526	0.00719029985755566	0.00669287203003014	0.997371145556608	1	0	0.3	0	0	0	0.9	0.1	0	0	2.07357045487386	Tfh
225	0.00669285692165716	0.00669303206534284	0.00669285691444889	0.00669399737452484	0.00669286639586546	0.00669595952403419	0.997388072872987	0.00669287944867921	0.0180736408398373	0.00719029996186626	0.00669287191228971	0.997371108683509	1	0	0.4	0	0	0	0.9	0.1	0	0	2.07357044291504	Tfh
226	0.00669285663041886	0.00669306884800001	0.00669285701493727	0.00669399755431633	0.00669286651961135	0.00669596017424572	0.997388091730309	0.00669287957310352	0.0180736416501911	0.00719029986135503	0.00669287203634987	0.997371148748816	1	0	0.5	0	0	0	0.9	0.1	0	0	2.07357054034165	Tfh
227	0.00669285679246883	0.00669311938950707	0.00669285689241586	0.00669399732197744	0.00669286637195066	0.00669595948553334	0.997388074671394	0.00669287942438324	0.0180736404866167	0.00719030000641928	0.00669287188826298	0.99737111114867	1	0	0.6	0	0	0	0.9	0.1	0	0	2.0735705338796	Tfh
228	0.00669285528305212	0.00669313612038001	0.00669285719697913	0.00669399831523493	0.00669286664239332	0.00669596345436946	0.997388059907122	0.006692879703349	0.0180736478364439	0.00719029842560922	0.00669287216231158	0.99737103196903	1	0	0.7	0	0	0	0.9	0.1	0	0	2.07357046701627	Tfh
229	0.00669285655534425	0.00669320508324182	0.00669285688803896	0.00669399727743982	0.00669286637292093	0.00669595951974646	0.997388084293525	0.00669287942470865	0.0180736400270132	0.00719030005218736	0.006692871888991	0.997371130342071	1	0	0.8	0	0	0	0.9	0.1	0	0	2.07357064772523	Tfh
230	0.00669285370598546	0.00669320618591862	0.00669285718907623	0.00669399847001488	0.00669286666704138	0.00669596368096978	0.997388067360729	0.00669287972935436	0.018073648976097	0.00719029816961825	0.00669287218758076	0.997371025599368	1	0	0.9	0	0	0	0.9	0.1	0	0	2.07357053792175	Tfh
231	0.0066928526093968	0.00669322983824501	0.00669285728136128	0.00669399831507609	0.00669286676158346	0.00669596257848175	0.99738811478121	0.00669287982091881	0.018073646932618	0.00719029902099806	0.00669287228081692	0.997371102670074	1	0	1	0	0	0	0.9	0.1	0	0	2.07357068289078	Tfh
232	0.00669285731943761	0.00669285712766792	0.00669285722973593	0.00669399831484918	0.00669286667568521	0.00669596497974521	0.997388189582572	0.00669287973616284	0.0180736476250216	0.00719029796042835	0.00669287219537039	0.997371030064915	1	0	0	0	0	0	1	0.1	0	0	2.07357031881159	Tfh
233	0.00669285731410249	0.00669290134943426	0.00669285722810366	0.00669399831648513	0.00669286667372145	0.00669596495247378	0.997388183589222	0.00669287973423962	0.0180736476528935	0.00719029795782744	0.00669287219342296	0.997371027955654	1	0	0.1	0	0	0	1	0.1	0	0	2.07357035491758	Tfh
234	0.0066928567242309	0.00669294612154958	0.00669285660998336	0.0066939971010253	0.00669286606484467	0.00669595982816838	0.997388087536972	0.0066928791182806	0.0180736404833587	0.00719029932121243	0.00669287158152569	0.997370990174106	1	0	0.2	0	0	0	1	0.1	0	0	2.07357025066526	Tfh
235	0.00669285700691336	0.00669298664440522	0.00669285702336337	0.00669399750935936	0.00669286653040939	0.00669595998955868	0.99738815424834	0.00669287958331478	0.0180736412040461	0.00719029998721693	0.00669287204687227	0.997371164569958	1	0	0.3	0	0	0	1	0.1	0	0	2.07357053634376	Tfh
236	0.00669285692047406	0.00669303152413202	0.0066928569335415	0.00669399737844435	0.00669286641747686	0.00669595960248343	0.997388136680583	0.00669287947010957	0.0180736407365695	0.00719029998906119	0.00669287193382664	0.997371120374951	1	0	0.4	0	0	0	1	0.1	0	0	2.07357051796165	Tfh
237	0.00669285666982175	0.00669307258298781	0.00669285694773449	0.00669399768297132	0.00669286643318321	0.00669596159120584	0.997388126738263	0.00669287948916366	0.0180736433933331	0.00719029900588351	0.00669287195096964	0.997371075527916	1	0	0.5	0	0	0	1	0.1	0	0	2.07357050801343	Tfh
238	0.00669285665525001	0.00669311604161381	0.00669285693505362	0.00669399736580829	0.00669286642162686	0.0066959596393265	0.99738814258564	0.00669287947399577	0.0180736405593122	0.00719030003599328	0.00669287193790305	0.997371129416323	1	0	0.6	0	0	0	1	0.1	0	0	2.07357061706785	Tfh
239	0.00669285639087298	0.00669315640715726	0.00669285694628825	0.00669399737715229	0.00669286643802864	0.00669595974253485	0.997388150322278	0.00669287949029884	0.0180736405249949	0.00719030003015434	0.00669287195428914	0.997371139963265	1	0	0.7	0	0	0	1	0.1	0	0	2.07357067558732	Tfh
240	0.00669285665715607	0.0066932067399041	0.00669285688312197	0.00669399725367691	0.00669286636525004	0.00669595949686053	0.997388142436467	0.00669287941683377	0.0180736398699337	0.00719030007866195	0.00669287188115828	0.997371128720319	1	0	0.8	0	0	0	1	0.1	0	0	2.07357070579934	Tfh
241	0.00669285593251608	0.00669323809378554	0.00669285696327729	0.00669399743433722	0.00669286645436344	0.00669596008538093	0.997388153537872	0.00669287950701519	0.0180736409009855	0.00719029990566053	0.00669287197078836	0.997371139979674	1	0	0.9	0	0	0	1	0.1	0	0	2.07357076076566	Tfh
242	0.00669285571267809	0.00669327924364661	0.00669285696680916	0.00669399745605059	0.00669286645776626	0.00669596021148035	0.997388153550742	0.00669287951059076	0.0180736410591744	0.00719029984977022	0.00669287197430419	0.997371139234112	1	0	1	0	0	0	1	0.1	0	0	2.07357080122713	Tfh
243	0.00776416269202055	0.00761456433671746	0.00755793399373847	0.0071755838267915	0.00669969038717118	0.00675765651709822	0.00832132232905561	0.00675196676339058	0.119299322598048	0.00675638790415541	0.00674537150945493	0.00768011643704648	1	0	0	0	0	0	0	0.2	0	0	0.199124079294689	Th0
244	0.00900749855928865	0.0218988643918787	0.0075416199822224	0.00716782185450854	0.00669955579336652	0.00675792397674389	0.00837787224317556	0.00675187368208854	0.119264728033753	0.00676209171740968	0.00674458443803164	0.00868307204234839	1	0	0.1	0	0	0	0	0.2	0	0	0.215657506714816	Th0
245	0.0167523221171012	0.0804612946717008	0.00747258708096984	0.00713628950494975	0.0066990345170354	0.00675947381785097	0.00870671246382435	0.00675150163421694	0.119061685227192	0.00678568061307917	0.00674137629386463	0.0142658084437089	1	0	0.2	0	0	0	0	0.2	0	0	0.287593766385494	Th0
246	0.99800380525482	0.984964708736548	0.00669287423850498	0.00669945849863173	0.00669285111167379	0.00669295667143688	0.00671254039432936	0.00674855832004252	0.120305316985972	0.00718445356714398	0.00669365072183427	0.00680883605124763	1	0	0.3	0	0	0	0	0.2	0	0	2.16420001055218	Th1
247	0.998004474232745	0.987422552351829	0.0066928704552136	0.00669837701084391	0.00669285110895532	0.00669295660609711	0.0067093150507045	0.00674855043944992	0.120307452354472	0.0071856380239365	0.00669352000858333	0.00680907265594625	1	0	0.4	0	0	0	0	0.2	0	0	2.16665763029878	Th1
248	0.998005035133883	0.989608248362143	0.00669286705173531	0.00669741572055421	0.00669285105599918	0.00669295650999026	0.00670644982624043	0.00674854313640986	0.120308882412869	0.00718669166615271	0.00669340371891942	0.00680931783178095	1	0	0.5	0	0	0	0	0.2	0	0	2.16884266242668	Th1
249	0.998005564099088	0.991550924834938	0.00669286402649011	0.00669656162806505	0.00669285102416273	0.00669295643111312	0.00670390415883985	0.00674853665531605	0.120310135748803	0.00718762865230757	0.00669330036958717	0.0068095138520222	1	0	0.6	0	0	0	0	0.2	0	0	2.17078474148073	Th1
250	0.998006031561747	0.993276758230952	0.00669286135557421	0.00669580320791264	0.00669285101117196	0.00669295638299351	0.00670164415143458	0.00674853109894777	0.120311597710038	0.00718846128717822	0.00669320857770318	0.00680969248893206	1	0	0.7	0	0	0	0	0.2	0	0	2.17251039706458	Th1
251	0.998006450377573	0.994809367348463	0.00669285897986584	0.00669512988381797	0.00669285099570685	0.00669295633294911	0.00669963804666397	0.0067485262894542	0.120313137633155	0.0071892009965452	0.00669312705556656	0.0068098467981686	1	0	0.8	0	0	0	0	0.2	0	0	2.17404309073793	Th1
252	0.998006817520154	0.996169901247207	0.00669285686701701	0.00669453232354619	0.00669285097606903	0.00669295628326899	0.00669785804975676	0.0067485217108955	0.120313926436787	0.00718985783267565	0.006693054678365	0.00680998721055635	1	0	0.9	0	0	0	0	0.2	0	0	2.1754031211363	Th1
253	0.998007155763795	0.9973772859408	0.00669285498915092	0.0066940021192853	0.00669285095774705	0.00669295623151203	0.00669627877842242	0.00674851833489174	0.120315929976714	0.00719044097487866	0.00669299044476703	0.00681009972290049	1	0	1	0	0	0	0	0.2	0	0	2.17661136423486	Th1
254	0.00774162138286398	0.00760402965954704	0.00754949934043557	0.00716682107659087	0.00669955540019816	0.006872291583207	0.0245146677352236	0.00674722489023399	0.111338102580057	0.00675931783519453	0.0067410404972278	0.00884710995159542	1	0	0	0	0	0	0.1	0.2	0	0	0.208581281932375	Th0
255	0.00891300362812494	0.0214131853028704	0.00753402327961216	0.00715966468705439	0.00669944557379858	0.0068700071110831	0.0242358593418213	0.00674724448016524	0.111450291246527	0.00676474496646074	0.00674043505365677	0.00992046050390976	1	0	0.1	0	0	0	0.1	0.2	0	0	0.224448365175085	Th0
256	0.0154747523177476	0.0746203452298332	0.00747238729587755	0.00713208803093271	0.00669898644387364	0.00686250916036192	0.0234373964331287	0.00674722720679235	0.111774091625734	0.00678582892829357	0.00673800330628862	0.0153691021805988	1	0	0.2	0	0	0	0.1	0.2	0	0	0.289112718159463	Th0
257	0.997995431632813	0.984955384371585	0.0066928743725405	0.00669946187777051	0.00669285110339298	0.00669295857814873	0.00680961738578867	0.00674852469417835	0.120241399015093	0.00718444935986941	0.00669365069588418	0.006809339307457	1	0	0.3	0	0	0	0.1	0.2	0	0	2.16421594239452	Th1
258	0.997997485160597	0.987414483796444	0.00669287051903483	0.00669838004241132	0.00669285107554561	0.00669295817356129	0.00679038047274601	0.00674852224172288	0.120253886784667	0.0071856342758336	0.00669352004575209	0.00680950356935915	1	0	0.4	0	0	0	0.1	0.2	0	0	2.16667047615767	Th1
259	0.997999322301459	0.989601460289474	0.00669286714627268	0.00669741847592613	0.00669285110581552	0.0066929578813364	0.00677332323850444	0.00674852015141222	0.120265056077045	0.00718668849091884	0.00669340389477026	0.00680964754637178	1	0	0.5	0	0	0	0.1	0.2	0	0	2.16885351659931	Th1
260	0.998000945700937	0.991545383380538	0.00669286413575062	0.00669656398817074	0.00669285110948654	0.00669295758902227	0.00675819955881479	0.00674851835781026	0.120275149258049	0.00718762606734065	0.00669330060044854	0.00680976986148383	1	0	0.6	0	0	0	0.1	0.2	0	0	2.17079412960785	Th1
261	0.998002338563222	0.993272403116869	0.00669286137376552	0.00669580494839759	0.00669285100586883	0.00669295722203721	0.00674479444085568	0.00674851672341167	0.120284244831235	0.00718845930083763	0.00669320870343086	0.00680990525152937	1	0	0.7	0	0	0	0.1	0.2	0	0	2.17251834548146	Th1
262	0.998003594073875	0.994806112385334	0.00669285899404041	0.00669513123671435	0.00669285099293759	0.00669295698649387	0.00673291504197886	0.00674851472592061	0.120291132870558	0.00718919943877957	0.00669312716619696	0.00681001985109134	1	0	0.8	0	0	0	0.1	0.2	0	0	2.17404841376392	Th1
263	0.998004733685913	0.996167575653019	0.00669285690791512	0.00669453334879512	0.00669285101467309	0.00669295680540678	0.00672238775997913	0.0067485137627409	0.120298721256743	0.00718985675211879	0.00669305481163998	0.00681010206476525	1	0	0.9	0	0	0	0.1	0.2	0	0	2.17540814382371	Th1
264	0.998005723274093	0.99737575349633	0.00669285502733394	0.00669400285530728	0.00669285099518948	0.00669295660679467	0.00671306107104264	0.00674851248141581	0.120304718137477	0.00719044018293396	0.00669299055373608	0.00681018697157458	1	0	1	0	0	0	0.1	0.2	0	0	2.17661405165323	Th1
265	0.00669286410631492	0.00669286330557844	0.00669286352462714	0.00669399770939405	0.00669286633089133	0.00671093956457836	0.99738708805965	0.00669291343681882	0.0477555350338615	0.00719034172204162	0.00669290612096847	0.994217838147395	1	0	0	0	0	0	0.2	0.2	0	0	2.10011301706212	Tfh
266	0.00669286415207767	0.00669296062908854	0.00669286357679331	0.00669399761985092	0.00669286632970854	0.00671093721710056	0.997387050174642	0.00669291343273934	0.0477555319356829	0.00719034191939877	0.00669290611737616	0.994217805762894	1	0	0.1	0	0	0	0.2	0.2	0	0	2.10011303886735	Tfh
267	0.011758773860205	0.0540273763433479	0.00743732814027817	0.00710555217094476	0.00669863281846455	0.00729455072411781	0.0973848981325868	0.00673494923106618	0.0930340247087872	0.00679895566592251	0.00672833825279815	0.0242613292871133	1	0	0.2	0	0	0	0.2	0.2	0	0	0.329264709335632	Th0
268	0.997986947799432	0.984945778245736	0.00669287449070719	0.00669946559411959	0.00669285110488354	0.00669296056146034	0.00690819245992428	0.0067484908877542	0.120177132543836	0.00718444472675639	0.00669365071646874	0.00680986542869105	1	0	0.3	0	0	0	0.2	0.2	0	0	2.16423265455977	Th1
269	0.997990424867588	0.987406128883559	0.00669287060480369	0.00669838331628288	0.00669285107988547	0.00669295981437395	0.00687251043695359	0.00674849443258783	0.120200999176586	0.00718563030726815	0.00669352015077749	0.00680992938894735	1	0	0.4	0	0	0	0.2	0.2	0	0	2.16668470245961	Th1
270	0.997993489211616	0.989594553984836	0.00669286715776298	0.00669742108579492	0.00669285104871668	0.00669295915952604	0.00684093522057797	0.00674849695060154	0.120221040329447	0.00718668528640214	0.00669340395725087	0.00681000541246325	1	0	0.5	0	0	0	0.2	0.2	0	0	2.168864708805	Th1
271	0.997996202384584	0.991539780171104	0.0066928641147356	0.00669656615639216	0.0066928510354299	0.00669295860127309	0.00681299683427358	0.00674849951350832	0.120239443579837	0.00718762336199463	0.00669330066305421	0.0068100744215457	1	0	0.6	0	0	0	0.2	0.2	0	0	2.17080316083773	Th1
272	0.99799860216828	0.993268040333227	0.00669286140075168	0.00669580674957237	0.00669285100531144	0.00669295808385486	0.00678827244055527	0.00674850170182951	0.120255664229073	0.00718845720273897	0.00669320883533832	0.00681013384955381	1	0	0.7	0	0	0	0.2	0.2	0	0	2.17252535800009	Th1
273	0.998000734272364	0.994802826140422	0.00669285902840609	0.00669513263996358	0.00669285101679222	0.00669295767199237	0.00676639516927736	0.00674850347859526	0.120269682197078	0.00718919787727855	0.00669312730835169	0.00681018534638045	1	0	0.8	0	0	0	0.2	0.2	0	0	2.1740544521469	Th1
274	0.998002608680995	0.996165237520148	0.00669285689987455	0.00669453432096792	0.00669285099414907	0.00669295727249105	0.00674703571231636	0.00674850498451369	0.120282053936615	0.00718985559664601	0.00669305488245939	0.00681023638039453	1	0	0.9	0	0	0	0.2	0.2	0	0	2.17541178718157	Th1
275	0.99800426910026	0.997374212191251	0.00669285501639323	0.00669400350148443	0.00669285097664817	0.00669295692142375	0.00672990450126796	0.006748506349931	0.12029308335328	0.00719043940919406	0.00669299060169258	0.0068102804048712	1	0	1	0	0	0	0.2	0.2	0	0	2.1766163523277	Th1
276	0.00669286420580984	0.00669286339730056	0.00669286361485157	0.00669399770297875	0.00669286633918984	0.00671093926369657	0.997387195043516	0.00669291344612042	0.0477555360085599	0.00719034189970224	0.00669290613018527	0.994217781772298	1	0	0	0	0	0	0.3	0.2	0	0	2.10011306882421	Tfh
277	0.00669286425899661	0.0066929614961303	0.00669286364210929	0.00669399769986802	0.0066928663183694	0.00671093924118809	0.997387153719475	0.00669291342629146	0.0477555371664721	0.00719034182860909	0.00669290611019632	0.994217701069614	1	0	0.1	0	0	0	0.3	0.2	0	0	2.10011304597732	Tfh
278	0.00669286421781014	0.00669305879918436	0.00669286364528974	0.00669399824195384	0.00669286634318885	0.00671094936985981	0.997387167397238	0.00669291347291777	0.0477555607963555	0.00719034090846476	0.00669290615344251	0.994217593902018	1	0	0.2	0	0	0	0.3	0.2	0	0	2.10011308324772	Tfh
279	0.0066928649351125	0.00669316293858345	0.00669286366903568	0.00669399759561886	0.00669286631908641	0.00671093731873658	0.997387112223709	0.00669291342308972	0.047755533029252	0.00719034199339008	0.00669290610744185	0.994217690042606	1	0	0.3	0	0	0	0.3	0.2	0	0	2.10011318959566	Tfh
280	0.997983269157422	0.987397872319402	0.00669287068335035	0.00669838645290495	0.00669285107588361	0.0066929614675568	0.0069557134937399	0.00674846546083766	0.120145944539764	0.00718562649320026	0.0066935202182033	0.00681035620494776	1	0	0.4	0	0	0	0.3	0.2	0	0	2.16669783756721	Th1
281	0.99798763266032	0.989587579269761	0.00669286723479956	0.00669742393403942	0.00669285107670261	0.00669296055053135	0.00690929826725875	0.0067484735286022	0.120176450302685	0.00718668193653649	0.00669340412057651	0.00681034989855804	1	0	0.5	0	0	0	0.3	0.2	0	0	2.16887597278037	Th1
282	0.997991479004167	0.991534189981411	0.00669286416619061	0.00669656842201846	0.00669285105794466	0.00669295971220559	0.00686829715842027	0.00674848039312214	0.120203030519252	0.00718762076153938	0.00669330082126018	0.00681033958146149	1	0	0.6	0	0	0	0.3	0.2	0	0	2.17081198157899	Th1
283	0.997994865778071	0.993263678677591	0.0066928614536001	0.00669580859372221	0.00669285104115319	0.00669295898364595	0.00683207923267984	0.00674848640274273	0.120226486351619	0.0071884551345701	0.00669320900338076	0.00681034321740957	1	0	0.7	0	0	0	0.3	0.2	0	0	2.17253208387019	Th1
284	0.997997837128141	0.994799532475218	0.00669285902435363	0.00669513395139646	0.00669285099188744	0.00669295830909233	0.00680007920295901	0.00674849175640673	0.120247422776289	0.00718919634918585	0.00669312739379104	0.00681036033594549	1	0	0.8	0	0	0	0.3	0.2	0	0	2.17405984969467	Th1
285	0.998000481601287	0.996162894125794	0.00669285689413965	0.00669453525582545	0.00669285097533016	0.00669295773753475	0.00677180045386246	0.00674849633648373	0.120265628783457	0.00718985452681366	0.00669305495122954	0.00681036309016391	1	0	0.9	0	0	0	0.3	0.2	0	0	2.17541577473192	Th1
286	0.998002818586104	0.997372674807093	0.00669285500847386	0.00669400410820639	0.00669285096063205	0.00669295723309837	0.00674680736107792	0.00674850039454913	0.120281775414109	0.00719043872527628	0.00669299064803129	0.0068103655900964	1	0	1	0	0	0	0.3	0.2	0	0	2.17661903883675	Th1
287	0.00669286421340391	0.006692863405937	0.00669286362307034	0.00669399764746348	0.00669286636675	0.00671093915338154	0.997387331025178	0.00669291347038713	0.0477555324188774	0.00719034202461653	0.00669290615496967	0.994217805242579	1	0	0	0	0	0	0.4	0.2	0	0	2.10011322474661	Tfh
288	0.00669286419881417	0.00669296072407095	0.00669286361862348	0.00669399763979718	0.00669286635841804	0.00671093905258346	0.997387320046808	0.00669291346206307	0.0477555324027585	0.00719034202136855	0.00669290614664576	0.994217798443876	1	0	0.1	0	0	0	0.4	0.2	0	0	2.10011330411583	Tfh
289	0.00669286416570287	0.00669305578749345	0.00669286374295105	0.00669399840946648	0.00669286651312796	0.0067109523006961	0.997387361973486	0.00669291364306241	0.0477555615264253	0.00719034071464183	0.00669290632360773	0.994217747511856	1	0	0.2	0	0	0	0.4	0.2	0	0	2.10011343261252	Tfh
290	0.00669286395958217	0.00669315167447217	0.00669286363255481	0.00669399773118945	0.00669286641141424	0.00671094042357819	0.99738733196509	0.00669291351647945	0.0477555340935315	0.00719034192554951	0.00669290620092927	0.994217847901688	1	0	0.3	0	0	0	0.4	0.2	0	0	2.10011355943606	Tfh
291	0.00669286367188802	0.00669324836016997	0.00669286358876585	0.0066939975519911	0.00669286635174704	0.0067109383460832	0.997387317992802	0.00669291345120639	0.0477555279385124	0.0071903420837229	0.00669290613662473	0.994217851235732	1	0	0.4	0	0	0	0.4	0.2	0	0	2.10011363670925	Tfh
292	0.00669286760195654	0.00669336512437042	0.00669286363461159	0.00669399747601289	0.00669286632388235	0.00671093707118737	0.997387252728641	0.00669291342267814	0.0477555273122764	0.00719034213361965	0.00669290610759615	0.994217767575964	1	0	0.5	0	0	0	0.4	0.2	0	0	2.1001136065128	Tfh
293	0.997986645790706	0.991528459857037	0.00669286418687347	0.00669657068055424	0.00669285102415253	0.00669296080209216	0.00692411508762958	0.00674846136846079	0.120166926197042	0.00718761805478931	0.00669330092818247	0.00681065084615653	1	0	0.6	0	0	0	0.4	0.2	0	0	2.17082142482368	Th1
294	0.997991049013278	0.993259226012753	0.00669286145298378	0.0066958103561186	0.00669285100476468	0.00669295982834813	0.00687622136685926	0.0067484712894664	0.120197814493624	0.0071884530263874	0.00669320909832613	0.00681058735314522	1	0	0.7	0	0	0	0.4	0.2	0	0	2.17253951429605	Th1
295	0.997994923687606	0.994796194427533	0.00669285903620355	0.00669513532760887	0.00669285098566493	0.00669295897534295	0.00683397114522094	0.00674848038330271	0.120225796208855	0.00718919476502087	0.00669312750517501	0.00681053745585535	1	0	0.8	0	0	0	0.4	0.2	0	0	2.17406602990339	Th1
296	0.997998336831912	0.996160529303078	0.00669285689390194	0.00669453623157567	0.00669285096359161	0.00669295821795722	0.0067966854484796	0.00674848779565612	0.120249397748323	0.00718985339664106	0.00669305503145964	0.00681049672897044	1	0	0.9	0	0	0	0.4	0.2	0	0	2.17542004459155	Th1
297	0.998001362430593	0.997371128577616	0.006692855009989	0.00669400475576153	0.00669285095609273	0.00669295756335389	0.00676377210388866	0.00674849488260544	0.120271292573246	0.00719043799257226	0.00669299071036441	0.0068104536246145	1	0	1	0	0	0	0.4	0.2	0	0	2.1766226011807	Th1
298	0.0066928644635566	0.0066928636529488	0.00669286387105736	0.00669399835110639	0.00669286658718547	0.00671095060686229	0.9973875076346	0.00669291371170238	0.0477555564550673	0.00719034097956041	0.00669290639305798	0.994217760229412	1	0	0	0	0	0	0.5	0.2	0	0	2.10011339293612	Tfh
299	0.00669286439503741	0.00669296109531165	0.00669286381832387	0.0066939983459365	0.0066928665071735	0.00671095168999481	0.997387479455207	0.00669291363475201	0.0477555594505829	0.00719034072247557	0.00669290631562341	0.994217699050934	1	0	0.1	0	0	0	0.5	0.2	0	0	2.10011340448135	Tfh
300	0.00669286440745161	0.00669305857621482	0.00669286382746083	0.00669399842821618	0.00669286651563081	0.00671095275449269	0.997387467334509	0.00669291364607178	0.047755562803532	0.00719034041376046	0.00669290632649842	0.994217638946628	1	0	0.2	0	0	0	0.5	0.2	0	0	2.10011343398047	Tfh
301	0.00669286431817788	0.00669315776483263	0.00669286373650255	0.0066939983654749	0.00669286637563397	0.00671095344435538	0.997387420854227	0.00669291350946696	0.0477555657584508	0.00719034026827714	0.00669290618930988	0.994217571534209	1	0	0.3	0	0	0	0.5	0.2	0	0	2.10011342211892	Tfh
302	0.00669286418281137	0.00669325293202473	0.0066928636590984	0.0066939976283172	0.00669286635982004	0.00671093957918555	0.997387429807403	0.00669291346307392	0.0477555321177106	0.00719034214729324	0.0066929061477175	0.99421779208946	1	0	0.4	0	0	0	0.5	0.2	0	0	2.10011370011392	Tfh
303	0.006692864047784	0.00669334982240005	0.00669286362696361	0.00669399758093061	0.00669286634210538	0.00671093936906048	0.997387425843288	0.00669291344387089	0.0477555303640748	0.00719034212364249	0.0066929061288204	0.994217802589972	1	0	0.5	0	0	0	0.5	0.2	0	0	2.10011380128291	Tfh
304	0.00669286121927772	0.00669343020941682	0.00669286360387044	0.00669399783355777	0.00669286637022569	0.00671094396754539	0.997387452448537	0.00669291347997598	0.0477555391957185	0.00719034151081859	0.00669290616429215	0.994217811716958	1	0	0.6	0	0	0	0.5	0.2	0	0	2.10011392772019	Tfh
305	0.00669286321300621	0.00669354201529778	0.00669286361471265	0.00669399757862226	0.00669286633337574	0.00671093966434603	0.997387417791898	0.00669291343484439	0.0477555301523961	0.00719034201420056	0.00669290611995261	0.994217815457238	1	0	0.7	0	0	0	0.5	0.2	0	0	2.10011399738989	Tfh
306	0.00669286255652446	0.00669363622613517	0.00669286360913694	0.00669399806353278	0.00669286633854793	0.00671094736927488	0.997387387599824	0.00669291345959741	0.0477555514869504	0.00719034105625219	0.00669290614195537	0.994217681556021	1	0	0.8	0	0	0	0.5	0.2	0	0	2.10011395546375	Tfh
307	0.00669286343455228	0.00669373849595169	0.00669286362062854	0.00669399815567404	0.00669286633745995	0.00671094844859059	0.997387360966071	0.00669291346281668	0.0477555561400081	0.00719034090835956	0.00669290614435074	0.994217635637083	1	0	0.9	0	0	0	0.5	0.2	0	0	2.10011399175155	Tfh
308	0.0066928694391532	0.00669387716597141	0.00669286368591161	0.00669399770959858	0.00669286632766335	0.00671094081048349	0.997387291719326	0.00669291343862469	0.047755540225048	0.00719034186328414	0.00669290612076318	0.994217649702417	1	0	1	0	0	0	0.5	0.2	0	0	2.10011405820824	Tfh
309	0.00669286443902414	0.00669286363013294	0.00669286384737465	0.00669399780280281	0.00669286657770641	0.00671094049418437	0.997387630549995	0.00669291367941794	0.047755531621619	0.00719034228491333	0.00669290636430438	0.994217882365468	1	0	0	0	0	0	0.6	0.2	0	0	2.10011360365694	Tfh
310	0.00669286419097686	0.00669296151786502	0.00669286359209369	0.00669399803476597	0.00669286626088175	0.00671095057837989	0.997387565020489	0.00669291338534697	0.0477555547404066	0.00719034043695843	0.006692906066713	0.994217591533419	1	0	0.1	0	0	0	0.6	0.2	0	0	2.1001133753583	Tfh
311	0.00669286429326124	0.00669305834961679	0.00669286371498067	0.00669399763375514	0.00669286642319357	0.00671093948946267	0.997387586623255	0.00669291352411616	0.0477555299274895	0.00719034232602724	0.00669290620911816	0.994217828045971	1	0	0.2	0	0	0	0.6	0.2	0	0	2.10011369656025	Tfh
312	0.00669286430329787	0.0066931576874258	0.00669286371747837	0.00669399827441613	0.00669286635603845	0.00671095339043359	0.997387554672992	0.00669291348675707	0.0477555623062835	0.00719034020522295	0.00669290616709465	0.994217592560035	1	0	0.3	0	0	0	0.6	0.2	0	0	2.10011357312748	Tfh
313	0.00669286411795512	0.00669325177497793	0.00669286362129493	0.00669399749055716	0.00669286635980447	0.00671093839830292	0.997387567346971	0.00669291345730986	0.0477555255560069	0.0071903423422807	0.00669290614291818	0.994217837071098	1	0	0.4	0	0	0	0.6	0.2	0	0	2.10011387367948	Tfh
314	0.00669286422432237	0.00669335225740375	0.00669286363150691	0.00669399754166055	0.00669286632424232	0.0067109396666554	0.997387549729162	0.00669291342537575	0.0477555296165583	0.00719034219490656	0.00669290611032648	0.994217789283647	1	0	0.5	0	0	0	0.6	0.2	0	0	2.10011391400577	Tfh
315	0.00669286266509843	0.00669342818236526	0.00669286385478582	0.00669399852847435	0.00669286652595109	0.00671095151680942	0.997387542584768	0.00669291366077026	0.0477555672939258	0.00719034058764712	0.00669290634044422	0.994217627346076	1	0	0.6	0	0	0	0.6	0.2	0	0	2.10011386908712	Tfh
316	0.00669286387970563	0.00669354614921559	0.00669286362425625	0.00669399810414041	0.00669286633597144	0.00671094833663511	0.997387506639475	0.00669291345996502	0.0477555543803367	0.00719034077000369	0.00669290614159696	0.994217643419482	1	0	0.7	0	0	0	0.6	0.2	0	0	2.10011395124078	Tfh
317	0.00669286547069431	0.00669365460760374	0.00669286357546462	0.006693997311833	0.00669286629262229	0.00671093804658721	0.997387528159549	0.00669291338482495	0.0477555198564854	0.00719034230656303	0.00669290607124479	0.994217844134573	1	0	0.8	0	0	0	0.6	0.2	0	0	2.10011423921805	Tfh
318	0.00669285779681441	0.006693695486082	0.00669286366289128	0.00669399826770547	0.00669286642719891	0.00671094965372057	0.997387579990954	0.00669291355237585	0.0477555560426603	0.00719034082220676	0.00669290623480758	0.994217738895071	1	0	0.9	0	0	0	0.6	0.2	0	0	2.10011426683249	Tfh
319	0.00669286018862188	0.00669381209571682	0.00669286364559606	0.00669399836564087	0.0066928663792165	0.00671095115461643	0.997387517958471	0.00669291351114721	0.0477555632771663	0.00719034054235442	0.00669290619222657	0.994217638589315	1	0	1	0	0	0	0.6	0.2	0	0	2.10011423190009	Tfh
320	0.00669286403094667	0.00669286322432862	0.0066928634411362	0.00669399725617304	0.00669286619658215	0.00671093773083954	0.997387702254863	0.00669291329137659	0.0477555211994975	0.00719034238014332	0.00669290597733812	0.994217816642349	1	0	0	0	0	0	0.7	0.2	0	0	2.10011359362557	Tfh
321	0.00669286450004935	0.00669296087665809	0.00669286392298893	0.00669399813047434	0.00669286664358669	0.00671094795905545	0.997387763945454	0.00669291375643735	0.0477555441786848	0.00719034133888521	0.00669290643959951	0.994217819712379	1	0	0.1	0	0	0	0.7	0.2	0	0	2.10011379140425	Tfh
322	0.00669286430544854	0.00669305833715315	0.00669286372705158	0.00669399759056258	0.00669286643526481	0.00671093949498488	0.997387722036972	0.0066929135339046	0.0477555275083092	0.00719034241717345	0.00669290621926074	0.994217845826456	1	0	0.2	0	0	0	0.7	0.2	0	0	2.10011384743254	Tfh
323	0.00669286426108895	0.00669315581995013	0.00669286369078604	0.00669399755339449	0.00669286639329549	0.00671093946085773	0.997387707619746	0.00669291349210035	0.0477555274530242	0.00719034237231459	0.00669290617742768	0.994217829287139	1	0	0.3	0	0	0	0.7	0.2	0	0	2.10011391358112	Tfh
324	0.00669286417778209	0.00669325360430647	0.00669286361179983	0.00669399744589804	0.00669286633271517	0.00671093871574663	0.997387693943785	0.0066929134295071	0.0477555247242162	0.00719034233981867	0.00669290611519375	0.994217823691567	1	0	0.4	0	0	0	0.7	0.2	0	0	2.10011398813234	Tfh
325	0.006692863991762	0.00669334613180788	0.00669286368615946	0.00669399755849661	0.00669286642669613	0.00671093957048358	0.997387708016368	0.00669291352428453	0.0477555260117221	0.00719034232754707	0.00669290620992739	0.994217857178925	1	0	0.5	0	0	0	0.7	0.2	0	0	2.10011413063418	Tfh
326	0.00669286383914005	0.00669344779868304	0.00669286361957532	0.00669399795239413	0.00669286633716555	0.00671094749995261	0.997387658144616	0.00669291345505696	0.0477555475741309	0.00719034084640319	0.00669290613757059	0.994217691249187	1	0	0.6	0	0	0	0.7	0.2	0	0	2.10011404445387	Tfh
327	0.00669286426234442	0.00669354884145368	0.00669286357619108	0.00669399732219449	0.00669286630358972	0.00671093852249883	0.997387686453123	0.00669291339599076	0.047755519782246	0.007190342409596	0.00669290608254392	0.994217856026676	1	0	0.7	0	0	0	0.7	0.2	0	0	2.10011430297845	Tfh
328	0.00669286377426919	0.00669364266632855	0.00669286362723057	0.00669399802703827	0.00669286633950954	0.00671094767537269	0.997387635553778	0.00669291346019207	0.047755550731716	0.00719034083724668	0.00669290614236571	0.994217668980545	1	0	0.8	0	0	0	0.7	0.2	0	0	2.10011419781559	Tfh
329	0.00669286219209652	0.00669372037182611	0.00669286367363164	0.00669399780712653	0.00669286641719655	0.00671094403044776	0.997387690162367	0.00669291352464736	0.0477555367708349	0.00719034162505134	0.00669290620922313	0.994217810586521	1	0	0.9	0	0	0	0.7	0.2	0	0	2.10011445337097	Tfh
330	0.00669286182629838	0.00669381515564338	0.00669286366282523	0.00669399777643896	0.00669286640809488	0.00671094378979955	0.997387688567853	0.00669291351436114	0.047755535471945	0.00719034166645675	0.00669290619923377	0.994217821060701	1	0	1	0	0	0	0.7	0.2	0	0	2.10011455509965	Tfh
331	0.00669286423654335	0.00669286342788359	0.00669286364486232	0.00669399742881773	0.00669286636904403	0.00671093885552271	0.997387862985747	0.00669291346372658	0.047755522604856	0.00719034242610656	0.00669290614970364	0.994217849004373	1	0	0	0	0	0	0.8	0.2	0	0	2.10011379059719	Tfh
332	0.00669286423706398	0.00669296086067769	0.00669286365028616	0.00669399743964911	0.00669286637594969	0.00671093890349621	0.997387855780728	0.0066929134708113	0.0477555228261757	0.00719034242475711	0.00669290615675779	0.994217850851739	1	0	0.1	0	0	0	0.8	0.2	0	0	2.10011388297809	Tfh
333	0.00669286428788986	0.00669305757590314	0.00669286373053438	0.00669399756379257	0.00669286647430702	0.00671093979207566	0.997387863222139	0.00669291357039211	0.0477555246286244	0.0071903424132559	0.00669290625615725	0.994217884247279	1	0	0.2	0	0	0	0.8	0.2	0	0	2.10011402376235	Tfh
334	0.00669286418554684	0.00669315518956511	0.00669286363265255	0.00669399741720589	0.00669286636741967	0.00671093875026683	0.997387839786602	0.00669291346172022	0.047755522055147	0.0071903424431245	0.00669290614777602	0.994217856212717	1	0	0.3	0	0	0	0.8	0.2	0	0	2.10011406564974	Tfh
335	0.00669286420201386	0.00669325521138895	0.00669286356942	0.00669399734815991	0.00669286627952758	0.00671093867178579	0.997387819530068	0.0066929133744302	0.0477555224000776	0.00719034233918616	0.00669290606037542	0.994217810688172	1	0	0.4	0	0	0	0.8	0.2	0	0	2.10011409967461	Tfh
336	0.00669286388552078	0.00669334300399477	0.00669286374125939	0.00669399761088052	0.0066928664927189	0.0067109405229351	0.997387850104568	0.00669291358988465	0.0477555258134861	0.00719034233220758	0.00669290627562612	0.994217886576588	1	0	0.5	0	0	0	0.8	0.2	0	0	2.10011429994967	Tfh
337	0.00669286327245281	0.00669342704138349	0.00669286394386816	0.00669399838744858	0.0066928666239147	0.00671095058737296	0.997387819709942	0.0066929137484229	0.0477555569676073	0.00719034085702652	0.00669290642969126	0.994217720792255	1	0	0.6	0	0	0	0.8	0.2	0	0	2.10011422836139	Tfh
338	0.00669286494911058	0.00669356163219605	0.00669286349505312	0.00669399723293261	0.0066928661936614	0.00671093890256988	0.997387787426775	0.00669291328716133	0.0477555204817358	0.0071903422767758	0.00669290597332722	0.994217800083686	1	0	0.7	0	0	0	0.8	0.2	0	0	2.10011436193498	Tfh
339	0.00669286551964105	0.00669366773983615	0.00669286345218137	0.00669399710758758	0.00669286615261839	0.0067109381536772	0.99738777689589	0.00669291324253289	0.0477555162963479	0.0071903423731343	0.00669290592922421	0.994217815617424	1	0	0.8	0	0	0	0.8	0.2	0	0	2.1001144684801	Tfh
340	0.0066928640441115	0.00669374493844189	0.00669286360717784	0.00669399799582223	0.0066928663116193	0.0067109480333629	0.99738774743998	0.006692913432296	0.0477555505618542	0.00719034071732907	0.00669290611440501	0.994217655488143	1	0	0.9	0	0	0	0.8	0.2	0	0	2.10011439868454	Tfh
341	0.0066928622675404	0.00669381373514632	0.00669286370030613	0.00669399760867122	0.00669286644786385	0.00671094180639729	0.99738783656806	0.00669291354578167	0.0477555264851319	0.00719034212048205	0.00669290623191929	0.994217881810951	1	0	1	0	0	0	0.8	0.2	0	0	2.10011475232825	Tfh
342	0.00669286457354457	0.00669286376504537	0.00669286398210047	0.00669399778574383	0.00669286671788962	0.00671094088255123	0.997388050291564	0.00669291381310816	0.0477555254472123	0.00719034267343457	0.00669290649900266	0.994217957714858	1	0	0	0	0	0	0.9	0.2	0	0	2.10011409414605	Tfh
343	0.00669286456076677	0.0066929607429343	0.00669286398276055	0.00669399779083005	0.00669286671894826	0.00671094089148759	0.997388041891845	0.00669291381434208	0.0477555256362365	0.00719034266879893	0.00669290650020669	0.994217957041036	1	0	0.1	0	0	0	0.9	0.2	0	0	2.10011418224019	Tfh
344	0.00669286430401829	0.00669305745804833	0.00669286375032412	0.00669399754545491	0.00669286649654773	0.00671094018588323	0.997388000539384	0.00669291359098272	0.0477555229438811	0.0071903424454425	0.0066929062770093	0.994217903192235	1	0	0.2	0	0	0	0.9	0.2	0	0	2.10011417872921	Tfh
345	0.00669286443664105	0.00669315165978291	0.00669286403502061	0.00669399824483774	0.00669286676290929	0.00671094941413827	0.997388027220718	0.00669291387576377	0.0477555448125041	0.00719034146733591	0.00669290655891892	0.99421787972987	1	0	0.3	0	0	0	0.9	0.2	0	0	2.10011430821844	Tfh
346	0.00669286419981904	0.00669325545877815	0.00669286355952064	0.00669399727322487	0.00669286626526739	0.00671093849292932	0.997387952361752	0.0066929133576422	0.0477555195654175	0.00719034242550394	0.00669290604397036	0.994217825302319	1	0	0.4	0	0	0	0.9	0.2	0	0	2.10011424430614	Tfh
347	0.00669286365777707	0.00669333651802198	0.00669286393679593	0.00669399842380617	0.00669286663803984	0.00671095385126247	0.997387967875721	0.00669291376359659	0.0477555579205385	0.0071903403942286	0.00669290644476305	0.994217746334584	1	0	0.5	0	0	0	0.9	0.2	0	0	2.10011431575914	Tfh
348	0.00669286418892489	0.00669344894360892	0.00669286360580195	0.00669399731680294	0.0066928663263276	0.00671093887438065	0.997387956422321	0.00669291341790281	0.0477555189851979	0.00719034248937356	0.00669290610447749	0.994217858457154	1	0	0.6	0	0	0	0.9	0.2	0	0	2.10011447513227	Tfh
349	0.00669286269769342	0.00669351860563949	0.00669286394589618	0.00669399835317268	0.00669286662786623	0.00671095011813793	0.997387940050054	0.00669291375088461	0.0477555552210414	0.00719034092962059	0.00669290643244454	0.994217727418314	1	0	0.7	0	0	0	0.9	0.2	0	0	2.10011444415076	Tfh
350	0.00669286215243096	0.00669360948963331	0.00669286394999796	0.00669399838358442	0.00669286663255304	0.00671094973954894	0.997387932658596	0.00669291375659806	0.0477555564159484	0.00719034095819865	0.00669290643797826	0.994217715763349	1	0	0.8	0	0	0	0.9	0.2	0	0	2.10011451633842	Tfh
351	0.00669286140825848	0.00669370138024915	0.00669286390299802	0.00669399850476571	0.00669286661185912	0.00671095138905709	0.997387923720948	0.00669291374166459	0.0477555621592722	0.0071903405555336	0.00669290642242816	0.994217686138071	1	0	0.9	0	0	0	0.9	0.2	0	0	2.10011457593511	Tfh
352	0.00669286026409589	0.00669377707945877	0.0066928640098765	0.00669399837724448	0.00669286672086959	0.00671094794678351	0.997387966443862	0.00669291384073643	0.0477555519883883	0.00719034139349752	0.00669290652302454	0.994217782641994	1	0	1	0	0	0	0.9	0.2	0	0	2.10011477722983	Tfh
353	0.00669286479829911	0.00669286398866102	0.00669286420604528	0.00669399843820961	0.0066928669308724	0.00671095175172735	0.997388219140815	0.00669291404459059	0.0477555471289004	0.00719034125857031	0.00669290672761846	0.99421787799749	1	0	0	0	0	0	1	0.2	0	0	2.1001142164118	Tfh
354	0.00669286453621794	0.00669296133955296	0.00669286394575016	0.00669399824279222	0.00669286663394013	0.00671095317992894	0.997388165098449	0.00669291375168346	0.0477555498142797	0.00719034062974828	0.00669290643408231	0.994217749585253	1	0	0.1	0	0	0	1	0.2	0	0	2.10011413319168	Tfh
355	0.00669286431187536	0.0066930574009356	0.00669286376000861	0.00669399751181609	0.00669286650703711	0.00671094047456518	0.997388136233137	0.00669291359966524	0.0477555210173601	0.00719034247735153	0.00669290628596703	0.994217918901574	1	0	0.2	0	0	0	1	0.2	0	0	2.10011432848129	Tfh
356	0.00669286443691995	0.00669315183107943	0.00669286402873215	0.00669399818043905	0.00669286675380984	0.0067109494712807	0.997388159714232	0.00669291386433933	0.0477555422472812	0.00719034150900245	0.00669290654785699	0.994217891009405	1	0	0.3	0	0	0	1	0.2	0	0	2.10011444959438	Tfh
357	0.0066928641797871	0.00669325304137222	0.00669286363042111	0.00669399730270228	0.00669286635211778	0.00671093871658846	0.997388100433291	0.00669291344221541	0.0477555174886616	0.00719034256522483	0.00669290612892148	0.994217874513052	1	0	0.4	0	0	0	1	0.2	0	0	2.10011443779436	Tfh
358	0.0066928637752048	0.00669334121883761	0.00669286385485542	0.00669399831766717	0.00669286653994176	0.00671095471135443	0.997388083224139	0.00669291366511571	0.0477555569919776	0.0071903401637035	0.0066929063463073	0.994217712618879	1	0	0.5	0	0	0	1	0.2	0	0	2.10011440142798	Tfh
359	0.00669286403854823	0.00669344713752522	0.0066928636175329	0.00669399725478184	0.00669286634951484	0.00671093850632619	0.997388098623304	0.00669291343756704	0.0477555151503701	0.00719034264726375	0.00669290612475981	0.994217894048539	1	0	0.6	0	0	0	1	0.2	0	0	2.10011464693603	Tfh
360	0.00669286228589494	0.00669350886160609	0.00669286402849858	0.00669399830311081	0.00669286673134392	0.00671094903185481	0.997388098804615	0.00669291384788059	0.0477555486595988	0.00719034132243654	0.00669290653048026	0.994217809166451	1	0	0.7	0	0	0	1	0.2	0	0	2.10011466757377	Tfh
361	0.00669286407908365	0.00669364331023068	0.00669286360950263	0.00669399724549245	0.00669286633638429	0.00671093909222364	0.997388089839637	0.00669291342438742	0.0477555150871079	0.00719034258249055	0.00669290611165412	0.994217892570713	1	0	0.8	0	0	0	1	0.2	0	0	2.10011483328891	Tfh
362	0.006692863143605	0.00669372435739081	0.0066928637160161	0.00669399747428377	0.00669286645503952	0.00671094094240899	0.997388100916827	0.00669291354759632	0.0477555206238432	0.00719034239653638	0.00669290623434044	0.994217902297316	1	0	0.9	0	0	0	1	0.2	0	0	2.1001149421052	Tfh
363	0.00669286302747565	0.00669382306230136	0.00669286370179947	0.00669399769506879	0.00669286643038934	0.00671094407936555	0.997388067321143	0.0066929135332832	0.0477555317516514	0.00719034173538935	0.00669290621839691	0.994217822304433	1	0	1	0	0	0	1	0.2	0	0	2.1001149408607	Tfh
364	0.00769246197366679	0.00669319521252161	0.00669317698353106	0.00717563269493943	0.00669890871989647	0.00725327797624475	0.0082795008002467	0.0071789982993424	0.999627669534036	0.00719150199703875	0.00714568381187384	0.00669321936562168	1	0	0	0	0	0	0	0.3	0	0	1.07832322736896	TGFB+
365	0.00860521960032478	0.0174446620713406	0.00669317144731322	0.00716983924515421	0.00669883499972921	0.00725128450939583	0.00825876035916546	0.0071786043914405	0.999628532417029	0.00719150643242074	0.00714062954081344	0.00669347843281109	1	0	0.1	0	0	0	0	0.3	0	0	1.08995452344694	TGFB+
366	0.0114609777775621	0.044591000720498	0.00669315787383691	0.00715527435590646	0.00669864718036169	0.00724597269288571	0.00820679539754721	0.00717761504041876	0.99963164410805	0.00719151529077808	0.00712788394024579	0.0066941177327679	1	0	0.2	0	0	0	0	0.3	0	0	1.11987460211086	TGFB+
367	0.0234313191889024	0.109262388984485	0.00669312853888896	0.0071209290551119	0.00669817632083256	0.00723061176698014	0.00808519749296067	0.00717527960032622	0.999637790257327	0.00719153147408304	0.00709760187796427	0.00669558357530514	1	0	0.3	0	0	0	0	0.3	0	0	1.19631953813317	TGFB+
368	0.997777602130461	0.244354433078484	0.00669285148488759	0.00705075652489849	0.00669286123623815	0.00669398898247369	0.00781109449558829	0.00717077484660641	0.99965223109617	0.00719156374220366	0.00703452154022268	0.00669284935131062	1	0	0.4	0	0	0	0	0.3	0	0	2.30481552850954	Th1R
369	0.99785309640708	0.460467140570172	0.00669285126987284	0.00694264469207408	0.00669285793423661	0.00669390084133045	0.00746033064522782	0.00716337954378611	0.999670368741884	0.00719161042364415	0.0069351798386873	0.00669287082049102	1	0	0.5	0	0	0	0	0.3	0	0	2.52045623172849	Th1R
370	0.997928204364055	0.693979107517778	0.00669285108390059	0.00683119454979004	0.00669285470708131	0.00669381666750461	0.00711084992076065	0.00715575125447417	0.999688441675963	0.007191655599887	0.00682930645760521	0.00669288412211808	1	0	0.6	0	0	0	0	0.3	0	0	2.75348691792092	Th1R
371	0.997977898994332	0.859573915212546	0.00669285103346971	0.00675529721534167	0.0066928526566119	0.00669376283436291	0.00687944394710677	0.00715055476313213	0.999700540836862	0.00719168499219225	0.00675514560219299	0.00669287877853093	1	0	0.7	0	0	0	0	0.3	0	0	2.91875682686668	Th1R
372	0.998002488998057	0.945241978479954	0.00669285089695303	0.00671699823921893	0.00669285151304128	0.00669373647531647	0.00676460695602015	0.00714793242159199	0.999706415608381	0.00719169924569046	0.00671707752927702	0.00669289696108221	1	0	0.8	0	0	0	0	0.3	0	0	3.00426153332458	Th1R
373	0.998012941615107	0.982455478806491	0.00669285089097524	0.0067005599224699	0.00669285108325335	0.00669372582560803	0.00671570569153188	0.00714680494616041	0.999708753317993	0.0071917049842297	0.00670060417557917	0.00669289883763762	1	0	0.9	0	0	0	0	0.3	0	0	3.04140488009704	Th1R
374	0.998017098549874	0.997387681649055	0.00669285079549186	0.00669399691924722	0.00669285081098379	0.00669372110344284	0.00669624591040336	0.00714635651307085	0.999709790314355	0.0071917074405647	0.00669400461908013	0.00669291227294072	1	0	1	0	0	0	0	0.3	0	0	3.05630921689851	Th1R
375	0.00767380792215546	0.00669399696528999	0.00669393768374276	0.00716693680256431	0.00669880718809715	0.00847710455603449	0.0243797229384172	0.00716918844605293	0.998732586322935	0.00719102820608122	0.00713768214822932	0.00669543777703339	1	0	0	0	0	0	0.1	0.3	0	0	1.09471023695663	TGFB+
376	0.00854548412970474	0.0171873398363475	0.00669390693742326	0.00716160534918776	0.00669873939580786	0.00844137916251103	0.0239639303448214	0.00716906051468261	0.998757177509722	0.00719104586899243	0.0071330330041099	0.00669619785018363	1	0	0.1	0	0	0	0.1	0.3	0	0	1.10563889990349	TGFB+
377	0.0112181885305797	0.043395570614969	0.00669382668208286	0.00714829694410492	0.0066985669736967	0.00835595158308726	0.0229727624994689	0.00716871683609507	0.998815348038701	0.00719109325574428	0.00712139616026074	0.00669794503738878	1	0	0.2	0	0	0	0.1	0.3	0	0	1.13347766315618	TGFB+
378	0.0220731298324134	0.105738282064197	0.00669365979820411	0.0071167186281708	0.006698134705375	0.00816888831640501	0.0208522614306569	0.00716776001855516	0.998938237945565	0.00719119449572916	0.00709357980399689	0.00670143220664041	1	0	0.3	0	0	0	0.1	0.3	0	0	1.20443327924591	TGFB+
379	0.996866523454788	0.238271507040661	0.00669285270008387	0.0070502394352977	0.00669286533332663	0.00669635334675796	0.0170564469927186	0.00716589028378616	0.999153324425069	0.00719135735479763	0.00703387959731715	0.00669289283796001	1	0	0.4	0	0	0	0.1	0.3	0	0	2.30656413280256	Th1R
380	0.997347928399359	0.454262714403022	0.00669285170635474	0.0069442312673157	0.0066928596252165	0.00669508391630285	0.0128474569837161	0.00716071213308311	0.999384726776194	0.00719152471054364	0.00693659083195855	0.00669290019382854	1	0	0.5	0	0	0	0.1	0.3	0	0	2.51884958094689	Th1R
381	0.997704352028407	0.690934068960681	0.00669285114836253	0.00683225115698223	0.00669285510907395	0.00669429650358922	0.00960774167484172	0.00715456002783249	0.999557814330341	0.00719163306872818	0.00683030899268414	0.00669290637769774	1	0	0.6	0	0	0	0.1	0.3	0	0	2.75258563937922	Th1R
382	0.997890604584552	0.858733152127309	0.00669285097687758	0.00675561235722827	0.00669285265374176	0.00669394053262065	0.00788082179986488	0.00715007555855568	0.999648416181971	0.0071916807483557	0.00675545374862149	0.00669290125921531	1	0	0.7	0	0	0	0.1	0.3	0	0	2.91877836252891	Th1R
383	0.997971153543264	0.945079889179347	0.00669285102030044	0.00671706123907233	0.00669285165924312	0.00669379936051195	0.00712958448876934	0.00714775409023991	0.999687543068918	0.00719169854185952	0.00671713999287562	0.0066928793759444	1	0	0.8	0	0	0	0.1	0.3	0	0	3.00441420556035	Th1R
384	0.998003228456048	0.982431967520324	0.0066928508094068	0.00670056917756317	0.00669285099474262	0.00669374460527482	0.00682929667908325	0.00714675033954362	0.999702919261508	0.00719170500523658	0.00670061344526421	0.00669291229190047	1	0	0.9	0	0	0	0.1	0.3	0	0	3.0414794085859	Th1R
385	0.998015659658049	0.997386182460929	0.00669285066941114	0.00669399729911438	0.00669285067511851	0.00669372338975931	0.00671296061372309	0.00714634924325146	0.999708969962869	0.00719170746450055	0.00669400500855631	0.00669292949530416	1	0	1	0	0	0	0.1	0.3	0	0	3.05632218594059	Th1R
386	0.00669289362077712	0.00669288796967377	0.00669288861380501	0.00669399904459408	0.00669286634892869	0.00684016187300272	0.997384643971008	0.0066929967159487	0.120215573140501	0.0071904442314781	0.00669298995424488	0.981473733772488	1	0	0	0	0	0	0.2	0.3	0	0	2.15995607925645	Tfh
387	0.00669289356916639	0.00669320167531949	0.00669288860060303	0.00669399904506424	0.00669286634894067	0.00684012997593177	0.997384626463494	0.00669299670788891	0.120215545377846	0.00719044419758362	0.00669298994387887	0.981473842798802	1	0	0.1	0	0	0	0.2	0.3	0	0	2.15995642470452	Tfh
388	0.0102171626260807	0.0379995810134465	0.00669806575524104	0.0071141155971543	0.00669817113115002	0.016598761742805	0.0949336505168916	0.00712414595681145	0.993208524736941	0.00718844050325338	0.00708892323596569	0.00675086649788417	1	0	0.2	0	0	0	0.2	0.3	0	0	1.20162040931362	TGFB+
389	0.0182067810344573	0.0937722307182436	0.00669599795944434	0.00710068429041594	0.00669796781671773	0.0127034323002026	0.0672118420825834	0.00713989488723402	0.995742684503976	0.00718971890442323	0.00707805780795368	0.00673594865498119	1	0	0.3	0	0	0	0.2	0.3	0	0	1.23627524096063	TGFB+
390	0.994061818173532	0.223326555608045	0.00669285994344835	0.0070483574795925	0.00669287805306767	0.00670867127548479	0.0406776778857913	0.00715332787245869	0.997708581978515	0.00719076399568001	0.00703167642327998	0.00669308426528462	1	0	0.4	0	0	0	0.2	0.3	0	0	2.31098625295418	Th1R
391	0.996328548415174	0.442812185382223	0.00669285300354383	0.00694706283510988	0.00669286307692402	0.00669834698924673	0.0228487495068942	0.0071557403567566	0.998822589822623	0.00719135354688575	0.00693909145685924	0.00669298559808934	1	0	0.5	0	0	0	0.2	0.3	0	0	2.51582236999033	Th1R
392	0.997382718055075	0.686668404118692	0.00669285136324739	0.00683372540642001	0.00669285579504388	0.0066950956474798	0.0130859581619535	0.00715289911277766	0.99937173465155	0.00719160048975727	0.00683170599840725	0.00669292995997421	1	0	0.6	0	0	0	0.2	0.3	0	0	2.75129247876038	Th1R
393	0.997788312394639	0.857753471962757	0.00669285099144792	0.00675597880512016	0.00669285274122164	0.00669416169612831	0.00904199741969992	0.00714951965367609	0.999587589903276	0.0071916757984634	0.00675581196872742	0.00669291364760777	1	0	0.7	0	0	0	0.2	0.3	0	0	2.91879713698276	Th1R
394	0.997937788491428	0.944907359531471	0.00669285093440463	0.00671712819529484	0.00669285157263347	0.0066938668148234	0.00751624804451301	0.00714756739099366	0.999667444546926	0.00719169802096012	0.00671720647798857	0.00669289934058689	1	0	0.8	0	0	0	0.2	0.3	0	0	3.00457490936202	Th1R
395	0.997993380711075	0.982408023326853	0.00669285093472692	0.00670057895971829	0.00669285113385486	0.00669376440751642	0.00694507590617567	0.00714669367203672	0.999697064334688	0.00719170511237219	0.00670062323316536	0.00669289150118307	1	0	0.9	0	0	0	0.2	0.3	0	0	3.04155550323337	Th1R
396	0.998014283617603	0.997384647469424	0.00669285096746293	0.00669399859213782	0.0066928509982465	0.00669372726842093	0.00672974475428653	0.00714633885100183	0.999708071349025	0.00719170742581953	0.00669400630456675	0.00669288563634182	1	0	1	0	0	0	0.2	0.3	0	0	3.05633511323434	Th1R
397	0.00669289353117052	0.00669288789885347	0.00669288854310682	0.00669399868294966	0.00669286635857115	0.00684013706578297	0.997385103577067	0.00669299667710764	0.120215480496088	0.00719044463900895	0.00669298991773745	0.981474160775557	1	0	0	0	0	0	0.3	0.3	0	0	2.159956848163	Tfh
398	0.00669289347655836	0.00669320077350204	0.0066928885446448	0.00669399887999498	0.00669286637155295	0.00684015636375515	0.997385093880474	0.0066929967099975	0.120215515215293	0.00719044429985462	0.00669298994966069	0.981474011994483	1	0	0.1	0	0	0	0.3	0.3	0	0	2.15995705645977	Tfh
399	0.00669289372685852	0.00669351723327094	0.00669288861850171	0.00669399886909577	0.00669286633494994	0.00684015281641886	0.997384993649939	0.00669299668613588	0.120215547556166	0.00719044435573592	0.00669298992501757	0.981473839893491	1	0	0.2	0	0	0	0.3	0.3	0	0	2.15995712966558	Tfh
400	0.00669289281292821	0.00669382262916387	0.00669288853794346	0.00669399897301418	0.00669286635448098	0.00684015598978538	0.997385046035675	0.00669299669443764	0.120215505303445	0.00719044418157423	0.00669298993432956	0.981473993504743	1	0	0.3	0	0	0	0.3	0.3	0	0	2.15995760095152	Tfh
401	0.00669289137759234	0.00669414233863901	0.00669288858284078	0.0066939987696197	0.0066928663452576	0.00684012352913704	0.997384971776007	0.00669299667622754	0.120215502528762	0.00719044455389652	0.00669298991578365	0.98147414396622	1	0	0.4	0	0	0	0.3	0.3	0	0	2.15995796035998	Tfh
402	0.993730660510189	0.418634661998412	0.00669285879948259	0.00695258892304072	0.00669287216708304	0.00671102984817039	0.0442746944420945	0.00714499429301892	0.99746496899649	0.00719092910982988	0.00694388981158011	0.00669331547033095	1	0	0.5	0	0	0	0.3	0.3	0	0	2.50912746436972	Th1R
403	0.996901573526728	0.680513078734264	0.00669285167347756	0.00683583431605896	0.00669285675654841	0.00669651857468085	0.0180656339712069	0.00715051761983814	0.999096696592713	0.00719155134510434	0.00683370141669209	0.00669298694842393	1	0	0.6	0	0	0	0.3	0.3	0	0	2.74936380147574	Th1R
404	0.997667661896429	0.856605304926099	0.00669285105020484	0.00675640739132581	0.0066928528932619	0.00669443988304378	0.0103948863666766	0.00714887232362438	0.999516191860225	0.00719167008605627	0.00675623086098706	0.00669291852533129	1	0	0.7	0	0	0	0.3	0.3	0	0	2.91881028806326	Th1R
405	0.997902295809823	0.94472414920396	0.00669285094567163	0.00671719925343081	0.00669285159652398	0.00669394070789116	0.00792619105852388	0.00714736825417373	0.999646120938304	0.00719169731970682	0.00671727697966527	0.006692900428579	1	0	0.8	0	0	0	0.3	0.3	0	0	3.00474484249625	Th1R
406	0.997983277633145	0.982383566867643	0.00669285093572857	0.00670058880246154	0.00669285113585578	0.00669378460475256	0.00706309941747963	0.00714663578467768	0.999690951540686	0.00719170504551256	0.00670063307293406	0.00669289245954483	1	0	0.9	0	0	0	0.3	0.3	0	0	3.04163283730042	Th1R
407	0.998012836075772	0.997383111819379	0.00669285095439606	0.00669399925828859	0.00669285098367286	0.00669373014490274	0.0067465860916147	0.00714633040516813	0.99970716780526	0.00719170739222251	0.00669400697167048	0.00669288813704111	1	0	1	0	0	0	0.3	0.3	0	0	3.05634806603939	Th1R
408	0.0066928935880527	0.0066928879506183	0.00669288859441739	0.00669399859132583	0.00669286641170732	0.00684014316457344	0.99738553794826	0.00669299671749932	0.120215457349932	0.00719044481664093	0.00669298995893484	0.981474196594605	1	0	0	0	0	0	0.4	0.3	0	0	2.15995730168657	Tfh
409	0.0066928935707607	0.00669320115034354	0.00669288859303093	0.00669399860152981	0.00669286639873017	0.00684014389026974	0.997385505753411	0.00669299670741383	0.120215463099493	0.00719044477387158	0.00669298994866945	0.981474165295088	1	0	0.1	0	0	0	0.4	0.3	0	0	2.15995755778261	Tfh
410	0.0066928935140439	0.00669351394933789	0.00669288857500293	0.0066939984994039	0.00669286638968946	0.00684013481161829	0.997385477067565	0.0066929966869302	0.120215441600699	0.00719044499904758	0.00669298992878498	0.98147425012753	1	0	0.2	0	0	0	0.4	0.3	0	0	2.15995789614965	Tfh
411	0.00669289384460258	0.0066938348664339	0.00669288853698657	0.0066939984963936	0.00669286623540003	0.00684013824433466	0.997385379304196	0.00669299655353581	0.120215483787954	0.0071904446869148	0.00669298979395716	0.981474010904505	1	0	0.3	0	0	0	0.4	0.3	0	0	2.15995792525521	Tfh
412	0.00669289468435507	0.00669415504217543	0.00669288859098709	0.00669399855787047	0.00669286628864177	0.00684013804660777	0.997385349153262	0.0066929966099328	0.120215491220447	0.00719044473347667	0.00669298984962717	0.981474011306954	1	0	0.4	0	0	0	0.4	0.3	0	0	2.15995822408434	Tfh
413	0.00669289351155141	0.00669445694320688	0.00669288858154876	0.00669399858804056	0.00669286634279651	0.00684012828398957	0.997385373326882	0.00669299665660536	0.120215474024848	0.00719044476492902	0.00669298989719623	0.981474211843312	1	0	0.5	0	0	0	0.4	0.3	0	0	2.15995872276491	Tfh
414	0.996130129304539	0.671165202495316	0.00669285238360596	0.00683899847900889	0.00669285839196565	0.00669932747109383	0.0255459775651911	0.00714693061777721	0.998663550681663	0.00719147115801196	0.00683668747972045	0.00669309297448384	1	0	0.6	0	0	0	0.4	0.3	0	0	2.74629707900238	Th1R
415	0.997524099156516	0.855250585288769	0.00669285108593667	0.00675691230998088	0.0066928530294069	0.00669479495333118	0.0119806886363924	0.00714811287035947	0.999431428758387	0.00719166305510736	0.00675672411796536	0.0066929370392205	1	0	0.7	0	0	0	0.4	0.3	0	0	2.91881365030137	Th1R
416	0.997864461278184	0.944529346425841	0.0066928509699551	0.00671727463245888	0.00669285163750886	0.00669402170282553	0.00836116854304998	0.00714715572793508	0.999623325344169	0.0071916963152845	0.00671735170363749	0.00669289718456581	1	0	0.8	0	0	0	0.4	0.3	0	0	3.00492440146542	Th1R
417	0.997972974955381	0.982358600066858	0.00669285100662184	0.00670059918675689	0.0066928512229647	0.00669380589904847	0.00718343647278628	0.00714657531616933	0.999684754450009	0.00719170483551098	0.00670064344978642	0.00669286643799447	1	0	0.9	0	0	0	0.4	0.3	0	0	3.04171166329989	Th1R
418	0.99801138691035	0.997381565535113	0.00669285095200727	0.00669400004492045	0.00669285098695877	0.00669373315525043	0.00676349400938742	0.00714632150689623	0.999706350289926	0.00719170735708485	0.00669400777387788	0.00669287986635345	1	0	1	0	0	0	0.4	0.3	0	0	3.05636114838813	Th1R
419	0.00669289388804898	0.00669288824417888	0.00669288888858064	0.00669399896655891	0.00669286668781102	0.00684016277201992	0.997386019242734	0.00669299700842755	0.120215488318991	0.00719044466740615	0.0066929902491233	0.981474192604381	1	0	0	0	0	0	0.5	0.3	0	0	2.15995783153826	Tfh
420	0.00669289357654313	0.00669320124989358	0.00669288858748809	0.00669399831275352	0.00669286638921697	0.00684013496004739	0.997385928446463	0.00669299666633922	0.120215404194183	0.00719044525878423	0.00669298990923429	0.981474316409447	1	0	0.1	0	0	0	0.5	0.3	0	0	2.15995806396039	Tfh
421	0.00669289351721494	0.00669351673866121	0.00669288845743715	0.00669399815227116	0.00669286619840904	0.00684013174115845	0.99738585643519	0.00669299647906216	0.120215411411452	0.00719044508507973	0.00669298972168703	0.981474203329792	1	0	0.2	0	0	0	0.5	0.3	0	0	2.15995819726742	Tfh
422	0.0066928935073256	0.0066938274184488	0.00669288857142664	0.0066939982864766	0.00669286637570795	0.00684013251625785	0.997385873197374	0.00669299665107861	0.120215400659276	0.00719044530205901	0.00669298989407462	0.981474331764596	1	0	0.3	0	0	0	0.5	0.3	0	0	2.1599586441441	Tfh
423	0.00669289385222887	0.00669415097953275	0.0066928884232847	0.00669399807711128	0.0066928661689333	0.006840128827477	0.997385794000147	0.00669299644424808	0.12021540099622	0.00719044514627229	0.00669298968698262	0.981474238655528	1	0	0.4	0	0	0	0.5	0.3	0	0	2.15995879125797	Tfh
424	0.00669289177418447	0.00669443585372879	0.00669288865798973	0.0066939987697428	0.00669286647836399	0.00684016132850488	0.997385857749229	0.00669299679594009	0.120215478192545	0.00719044451720336	0.00669299003779801	0.981474110840582	1	0	0.5	0	0	0	0.5	0.3	0	0	2.15995912099581	Tfh
425	0.00669289572643578	0.00669478271610086	0.0066928885719235	0.00669399826176653	0.00669286632400842	0.0068401268228672	0.997385758069523	0.00669299660540859	0.120215416564277	0.00719044515506058	0.00669298984671266	0.981474302849164	1	0	0.6	0	0	0	0.5	0.3	0	0	2.15995946751325	Tfh
426	0.997351552769144	0.853637843944726	0.0066928511489597	0.00675751171777248	0.0066928532060668	0.00669525509719649	0.0138538344312693	0.00714721568239714	0.999330026042998	0.0071916545477862	0.00675730944162967	0.00669296258915458	1	0	0.7	0	0	0	0.5	0.3	0	0	2.9188008706191	Th1R
427	0.997824103426614	0.944321523877225	0.00669285095056103	0.00671735511440506	0.00669285161543389	0.00669410897843129	0.00882317585340453	0.0071469328031504	0.999599151474773	0.00719169578491502	0.00671743160710614	0.00669292368951	1	0	0.8	0	0	0	0.5	0.3	0	0	3.00511410517553	Th1R
428	0.997962457133668	0.982333160906903	0.00669285093521105	0.00670060900301929	0.00669285114074459	0.00669382647262068	0.00730609826101275	0.00714651669346306	0.999678407392192	0.00719170493157174	0.00670065327705206	0.00669289072971269	1	0	0.9	0	0	0	0.5	0.3	0	0	3.04179202687717	Th1R
429	0.998009972352367	0.997380092773344	0.00669285090527982	0.00669400016282641	0.00669285092997513	0.00669373503218159	0.00678042519897627	0.0071463153814522	0.99970560708134	0.00719170760644666	0.00669400789165462	0.00669290196386113	1	0	1	0	0	0	0.5	0.3	0	0	3.0563744672797	Th1R
430	0.00669289363409714	0.00669288799489089	0.00669288863818371	0.00669399823768244	0.0066928664515029	0.00684013991555586	0.997386399309554	0.00669299671352743	0.120215375909921	0.00719044535466893	0.00669298995724807	0.981474396202669	1	0	0	0	0	0	0.6	0.3	0	0	2.1599582783195	Tfh
431	0.00669289330204032	0.00669320177421489	0.00669288828501668	0.00669399781637949	0.00669286604581626	0.006840134874723	0.99738629876889	0.00669299630491191	0.120215367407008	0.00719044504804853	0.00669298954871386	0.981474254708537	1	0	0.1	0	0	0	0.6	0.3	0	0	2.1599583338843	Tfh
432	0.00669289330074574	0.00669351789683224	0.00669288820658457	0.00669399770438983	0.00669286591980812	0.00684013099809398	0.997386246340544	0.0066929961806867	0.120215371392882	0.00719044501194736	0.00669298942431474	0.981474205684938	1	0	0.2	0	0	0	0.6	0.3	0	0	2.15995854806177	Tfh
433	0.00669289351650258	0.00669382815563166	0.00669288857374885	0.00669399838645456	0.00669286635799118	0.00684015554013446	0.997386295343604	0.00669299664846356	0.120215428499029	0.00719044458139476	0.00669298989066017	0.981474178884752	1	0	0.3	0	0	0	0.6	0.3	0	0	2.15995896437837	Tfh
434	0.00669289343184017	0.00669414045616479	0.00669288859332727	0.00669399840080589	0.00669286638359791	0.00684015341892364	0.9973862717064	0.0066929966725709	0.120215425722721	0.00719044469668569	0.00669298991490629	0.981474201745167	1	0	0.4	0	0	0	0.6	0.3	0	0	2.15995927114311	Tfh
435	0.0066928943236464	0.00669447386539938	0.00669288836655486	0.00669399792651915	0.00669286609221148	0.00684013306697482	0.997386183806456	0.00669299635975626	0.120215386300566	0.00719044508554704	0.00669298960258448	0.981474245763918	1	0	0.5	0	0	0	0.6	0.3	0	0	2.15995950056013	Tfh
436	0.00669289510829268	0.00669479207635696	0.00669288844435291	0.00669399799612829	0.00669286617853063	0.00684013254182783	0.997386163969447	0.00669299644482851	0.120215385167015	0.00719044518917596	0.00669298968748771	0.981474286949577	1	0	0.6	0	0	0	0.6	0.3	0	0	2.15995983975302	Tfh
437	0.00669289492596581	0.00669509722330316	0.00669288854626357	0.00669399818882236	0.00669286629080421	0.00684013538913877	0.997386154555485	0.00669299656691613	0.12021540438011	0.0071904451633892	0.00669298980899345	0.981474282735982	1	0	0.7	0	0	0	0.6	0.3	0	0	2.15996015377517	Tfh
438	0.00669289565216982	0.00669541491366555	0.00669288858699573	0.00669399832756162	0.00669286631252651	0.00684014149005172	0.997386111532402	0.00669299660513365	0.120215436346466	0.00719044500761023	0.00669298984565829	0.981474165257644	1	0	0.8	0	0	0	0.6	0.3	0	0	2.15996034987789	Tfh
439	0.00669289335153193	0.00669571217009666	0.00669288860655731	0.00669399848488423	0.00669286634290715	0.00684015220529605	0.997386107534707	0.00669299664830107	0.120215457636249	0.00719044484236682	0.00669298988939355	0.981474086177296	1	0	0.9	0	0	0	0.6	0.3	0	0	2.15996059388959	Tfh
440	0.998008567849258	0.997378483024166	0.0066928509192456	0.00669400154622478	0.00669285096904084	0.0066937404881278	0.00679748405963075	0.0071463055570344	0.999704658441129	0.00719170751647452	0.00669400927565095	0.00669286148008784	1	0	1	0	0	0	0.6	0.3	0	0	3.05638752112607	Th1R
441	0.00669289338209529	0.00669288773471706	0.00669288837788562	0.0066939976994395	0.00669286612547771	0.00684013100685061	0.997386775753824	0.00669299636230849	0.120215327819963	0.00719044547259523	0.00669298960730073	0.981474405926996	1	0	0	0	0	0	0.7	0.3	0	0	2.15995860526945	Tfh
442	0.00669289350542888	0.00669320150435181	0.00669288850314678	0.00669399783257924	0.00669286628372093	0.00684013091514264	0.99738677375707	0.00669299651792802	0.120215323656058	0.00719044565888529	0.00669298976303751	0.981474466523486	1	0	0.1	0	0	0	0.7	0.3	0	0	2.15995897442084	Tfh
443	0.00669289388630221	0.00669351326171796	0.00669288896719179	0.00669399871721697	0.00669286675730018	0.00684016222861559	0.997386820420886	0.00669299704158751	0.120215422274909	0.00719044498303682	0.00669299028410023	0.981474374828387	1	0	0.2	0	0	0	0.7	0.3	0	0	2.15995937365125	Tfh
444	0.00669289393493227	0.00669382472126331	0.0066928890532521	0.00669399874215444	0.00669286685378096	0.00684015465221661	0.997386805425992	0.00669299712860685	0.120215406986163	0.00719044528718365	0.00669299037163544	0.981474391430173	1	0	0.3	0	0	0	0.7	0.3	0	0	2.15995966458735	Tfh
445	0.00669289355760647	0.00669414550367112	0.00669288843938655	0.00669399778259153	0.0066928662100448	0.00684013009749921	0.997386680776471	0.0066929964468903	0.120215327916199	0.00719044559330045	0.00669298969176534	0.981474446992478	1	0	0.4	0	0	0	0.7	0.3	0	0	2.1599598090079	Tfh
446	0.00669289326682481	0.00669445014476509	0.00669288861340388	0.00669399802907654	0.00669286642791479	0.00684013564403184	0.997386696534033	0.00669299666802901	0.120215334358047	0.00719044565824911	0.00669298991310733	0.98147449970946	1	0	0.5	0	0	0	0.7	0.3	0	0	2.15996019496694	Tfh
447	0.00669289274976859	0.00669475445351441	0.00669288869289453	0.00669399812766941	0.00669286649682251	0.00684013626516055	0.997386687876897	0.0066929967403449	0.120215342113452	0.00719044571546378	0.00669298998537834	0.981474515538842	1	0	0.6	0	0	0	0.7	0.3	0	0	2.15996051475621	Tfh
448	0.00669289377674178	0.00669508727365584	0.00669288853866794	0.00669399795880033	0.00669286630815714	0.0068401337742857	0.997386614521615	0.00669299655423612	0.120215346674534	0.0071904455114474	0.00669298979855892	0.981474450634928	1	0	0.7	0	0	0	0.7	0.3	0	0	2.15996071132563	Tfh
449	0.00669288933917568	0.00669534626113701	0.00669288875687567	0.0066939984904414	0.00669286659045585	0.00684015596289959	0.997386679449777	0.00669299686167511	0.120215391416071	0.00719044513468874	0.00669299010718281	0.981474371738302	1	0	0.8	0	0	0	0.7	0.3	0	0	2.15996102010868	Tfh
450	0.0066928953320633	0.00669573132445709	0.00669288852152011	0.00669399801844819	0.00669286626576464	0.00684013546593757	0.997386520203443	0.00669299652554536	0.120215373731333	0.00719044529517709	0.00669298976815836	0.98147435089476	1	0	0.9	0	0	0	0.7	0.3	0	0	2.15996119134661	Tfh
451	0.0066928956296592	0.00669604697142295	0.0066928885416893	0.00669399806598715	0.00669286628225155	0.00684013609336154	0.997386487540111	0.00669299654655772	0.120215382784209	0.00719044526943585	0.00669298978858235	0.981474325966907	1	0	1	0	0	0	0.7	0.3	0	0	2.15996145948017	Tfh
452	0.00669289358269952	0.00669288794181612	0.00669288858510845	0.00669399794138579	0.00669286638502846	0.00684014946435131	0.997387252120961	0.00669299662113413	0.120215326821544	0.00719044521549904	0.0066929898661937	0.981474461415405	1	0	0	0	0	0	0.8	0.3	0	0	2.15995915596113	Tfh
453	0.00669289337993565	0.00669320180915979	0.00669288836369281	0.00669399751117254	0.00669286611486346	0.00684013011983726	0.99738718055874	0.00669299633121533	0.120215289359411	0.00719044566675857	0.00669298957722904	0.981474496601599	1	0	0.1	0	0	0	0.8	0.3	0	0	2.15995937539362	Tfh
454	0.00669289349033598	0.00669351536053002	0.00669288847831285	0.00669399763725349	0.0066928662590258	0.00684013028381232	0.997387175504685	0.0066929964735972	0.120215286620364	0.00719044582974555	0.00669298971969546	0.98147454985719	1	0	0.2	0	0	0	0.8	0.3	0	0	2.15995973551455	Tfh
455	0.00669289387105875	0.00669382390052077	0.00669288901579599	0.00669399845213989	0.0066928668487856	0.00684014940655784	0.997387236809075	0.00669299709042305	0.120215343294914	0.00719044570072492	0.00669299033522281	0.981474557636107	1	0	0.3	0	0	0	0.8	0.3	0	0	2.15996019236133	Tfh
456	0.00669289349207559	0.0066941442007546	0.00669288842868274	0.00669399755470069	0.0066928662172863	0.00684012760816382	0.9973871178485	0.00669299642702452	0.120215276335119	0.00719044592238397	0.00669298967335853	0.981474580052825	1	0	0.4	0	0	0	0.8	0.3	0	0	2.15996032376087	Tfh
457	0.00669289327941444	0.00669445099599708	0.00669288861125435	0.0066939980188938	0.00669286641480567	0.00684014753294543	0.997387115141924	0.00669299665615074	0.120215336522729	0.00719044529158697	0.00669298990108625	0.981474449132829	1	0	0.5	0	0	0	0.8	0.3	0	0	2.15996057749962	Tfh
458	0.00669289297270683	0.00669476006607388	0.0066928886292923	0.00669399796598379	0.00669286643987959	0.00684014188318008	0.997387102277177	0.00669299667150997	0.120215318435194	0.00719044559015085	0.00669298991720707	0.981474520140686	1	0	0.6	0	0	0	0.8	0.3	0	0	2.15996092098904	Tfh
459	0.00669289386266118	0.00669508964859471	0.00669288850579834	0.00669399774223111	0.00669286627629629	0.00684013286298141	0.997387042186485	0.00669299650121905	0.120215306634621	0.00719044571150925	0.00669298974660382	0.981474539986988	1	0	0.7	0	0	0	0.8	0.3	0	0	2.15996118966599	Tfh
460	0.00669289371404599	0.00669540004180271	0.00669288853564547	0.00669399777948892	0.00669286631018204	0.00684013323753913	0.997387022624537	0.00669299653537087	0.120215307364429	0.00719044572696065	0.00669298978079286	0.981474551463152	1	0	0.8	0	0	0	0.8	0.3	0	0	2.15996149311395	Tfh
461	0.00669289699822324	0.00669576200554467	0.00669288830300953	0.00669399745425283	0.00669286604319441	0.00684012932586158	0.997386918168473	0.00669299626292061	0.120215296900002	0.00719044553142461	0.00669298950721028	0.981474483726402	1	0	0.9	0	0	0	0.8	0.3	0	0	2.15996167022652	Tfh
462	0.00669289622291257	0.00669606188053861	0.00669288843542106	0.00669399773927727	0.00669286617024148	0.00684013505511552	0.997386899774255	0.00669299640950596	0.120215334875475	0.00719044539437419	0.00669298965266838	0.981474410665745	1	0	1	0	0	0	0.8	0.3	0	0	2.15996192227553	Tfh
463	0.0066928934633133	0.00669288782397416	0.00669288846675767	0.00669399738134803	0.00669286626615802	0.00684012697812936	0.997387665090447	0.00669299645039	0.120215228977074	0.007190446217311	0.00669298969813135	0.981474713502045	1	0	0	0	0	0	0.9	0.3	0	0	2.15995970031508	Tfh
464	0.00669289348279839	0.00669320130310337	0.00669288848389032	0.00669399743854167	0.00669286627496049	0.00684012855779838	0.997387638605782	0.00669299646484331	0.120215240108415	0.00719044613855416	0.00669298971225238	0.981474692317651	1	0	0.1	0	0	0	0.9	0.3	0	0	2.15995997888859	Tfh
465	0.00669289349591531	0.00669351508241097	0.00669288849067338	0.00669399747277651	0.00669286627949822	0.00684012992120932	0.997387611672085	0.00669299647283454	0.120215246884035	0.00719044605243731	0.00669298972003767	0.981474657357339	1	0	0.2	0	0	0	0.9	0.3	0	0	2.15996023890125	Tfh
466	0.00669289385953495	0.00669382477392755	0.00669288897514619	0.0066939982885863	0.0066928667962903	0.00684015352862702	0.997387658698513	0.00669299702529501	0.120215319465004	0.00719044561680992	0.0066929902707076	0.981474584114665	1	0	0.3	0	0	0	0.9	0.3	0	0	2.15996062141311	Tfh
467	0.00669289347403159	0.00669414220007857	0.00669288847945045	0.00669399743843921	0.00669286628121545	0.00684012780076558	0.997387560571508	0.00669299647034907	0.120215238087262	0.00719044617797013	0.00669298971778344	0.981474697825363	1	0	0.4	0	0	0	0.9	0.3	0	0	2.15996084452422	Tfh
468	0.00669289329264022	0.00669445116080941	0.0066928886025915	0.00669399783460747	0.00669286640784673	0.00684014727867081	0.997387545099473	0.00669299662886317	0.120215298421769	0.00719044545855856	0.00669298987482079	0.981474541045635	1	0	0.5	0	0	0	0.9	0.3	0	0	2.15996106110629	Tfh
469	0.0066928939679337	0.00669478184774368	0.00669288836355088	0.00669399731762294	0.00669286614600339	0.00684012800556443	0.997387491585964	0.00669299633642369	0.120215239719784	0.00719044601110952	0.00669298958374904	0.981474654876897	1	0	0.6	0	0	0	0.9	0.3	0	0	2.15996137376235	Tfh
470	0.00669289279856724	0.00669507089116698	0.00669288861741574	0.00669399769984345	0.00669286643314534	0.00684013635804621	0.997387516245659	0.00669299663438333	0.12021526140994	0.0071904460181297	0.00669298988182879	0.981474678134769	1	0	0.7	0	0	0	0.9	0.3	0	0	2.15996174112289	Tfh
471	0.0066928928262684	0.00669538535922084	0.00669288859179617	0.00669399765556456	0.00669286640529586	0.00684013536028637	0.997387489627987	0.00669299660406908	0.120215256649902	0.00719044603040725	0.00669298985179144	0.981474687636555	1	0	0.8	0	0	0	0.9	0.3	0	0	2.15996203259914	Tfh
472	0.00669289569107058	0.00669574743661771	0.00669288835099268	0.00669399745975609	0.00669286609094064	0.00684013446266863	0.997387362614599	0.00669299630604514	0.12021528806132	0.00719044553971594	0.0066929895508669	0.981474513096704	1	0	0.9	0	0	0	0.9	0.3	0	0	2.1599621246613	Tfh
473	0.00669289605273364	0.0066960652374345	0.00669288832828506	0.00669399729373669	0.00669286608980941	0.00684012874846148	0.997387351496926	0.0066929962847766	0.120215249674511	0.00719044583776799	0.00669298953093949	0.981474630394656	1	0	1	0	0	0	0.9	0.3	0	0	2.15996250497004	Tfh
474	0.0066928934793337	0.00669288784136869	0.00669288848404993	0.00669399722219096	0.00669286629098622	0.0068401266232821	0.99738810121855	0.00669299645409415	0.120215189552633	0.00719044644295102	0.00669298970292948	0.98147482173677	1	0	0	0	0	0	1	0.3	0	0	2.15996020504914	Tfh
475	0.00669289342490443	0.00669320123674927	0.00669288842558863	0.00669399715955326	0.00669286622096543	0.00684012565163078	0.997388063006217	0.00669299638478808	0.120215190457101	0.00719044639053651	0.00669298963354781	0.981474797832033	1	0	0.1	0	0	0	1	0.3	0	0	2.15996045582362	Tfh
476	0.0066928934993296	0.00669351484018854	0.00669288849935505	0.00669399730363675	0.00669286629515478	0.00684012948700527	0.997388046603376	0.00669299646725158	0.120215207133607	0.00719044627022664	0.00669298971555995	0.98147476379392	1	0	0.2	0	0	0	1	0.3	0	0	2.15996073990861	Tfh
477	0.00669289383591348	0.00669382506850289	0.00669288894089856	0.00669399808736011	0.00669286675924096	0.00684015418965777	0.997388084603501	0.00669299696938271	0.120215283829203	0.00719044571184234	0.00669299021577185	0.981474658925383	1	0	0.3	0	0	0	1	0.3	0	0	2.15996108713666	Tfh
478	0.00669289356334708	0.00669414650151805	0.00669288837994368	0.00669399718634793	0.00669286614856205	0.00684012847409426	0.997387971318061	0.00669299632375052	0.120215212310192	0.00719044611836195	0.00669298957177917	0.98147470488312	1	0	0.4	0	0	0	1	0.3	0	0	2.15996124077908	Tfh
479	0.00669289377325337	0.00669446540888254	0.00669288834615224	0.00669399716413538	0.00669286611459924	0.00684012898232457	0.997387940291605	0.00669299629119012	0.120215214331972	0.00719044606539333	0.00669298953907622	0.981474699713028	1	0	0.5	0	0	0	1	0.3	0	0	2.15996152602161	Tfh
480	0.00669289401001964	0.00669478351600616	0.00669288832678681	0.00669399709876046	0.00669286610914735	0.00684012711711135	0.997387919277692	0.00669299627864549	0.120215200163192	0.00719044618652138	0.00669298952697789	0.981474742551973	1	0	0.6	0	0	0	1	0.3	0	0	2.15996185016283	Tfh
481	0.00669289471945584	0.00669510777591781	0.00669288830862508	0.00669399714250399	0.0066928660702058	0.00684013002114285	0.997387875343703	0.0066929962496539	0.120215219707032	0.00719044595943697	0.00669298949709585	0.981474685440101	1	0	0.7	0	0	0	1	0.3	0	0	2.15996209623488	Tfh
482	0.00669289484453577	0.00669542329518825	0.00669288833167342	0.00669399716045014	0.0066928660949476	0.00684012989802517	0.997387851534658	0.00669299627394393	0.120215219017785	0.00719044600807656	0.00669298952133157	0.981474704284299	1	0	0.8	0	0	0	1	0.3	0	0	2.15996240626491	Tfh
483	0.00669289249112446	0.00669569395738606	0.006692888619625	0.00669399761979341	0.00669286643023225	0.00684014105867846	0.997387891316749	0.00669299662239242	0.120215244365832	0.00719044597328194	0.00669298987051292	0.981474700240207	1	0	0.9	0	0	0	1	0.3	0	0	2.15996274856581	Tfh
484	0.00669289554257189	0.00669605993967129	0.00669288834779943	0.00669399724281738	0.00669286610128009	0.00684013219795878	0.997387779294874	0.00669299628982999	0.120215237836041	0.00719044585102745	0.0066929895362663	0.981474655414866	1	0	1	0	0	0	1	0.3	0	0	2.159962943595	Tfh
485	0.00769245334810788	0.00669313566632274	0.00669312059423618	0.00717563257593603	0.00669890863498143	0.00725331567630917	0.00827949695774265	0.00717903054177119	0.999691455962729	0.00719153922025901	0.00714571386258113	0.00669315563788253	1	0	0	0	0	0	0	0.4	0	0	1.07838695867886	TGFB+
486	0.00860520241572984	0.0174444258506362	0.00669311860947448	0.00716983980174576	0.00669883591427663	0.0072513197148362	0.00825875397829099	0.007178636040429	0.99969257822403	0.00719153995545306	0.00714065937857365	0.00669337403621695	1	0	0.1	0	0	0	0	0.4	0	0	1.09001828391969	TGFB+
487	0.0114609117148919	0.0445899425502416	0.0066931088918968	0.00715527415141952	0.00669864751844723	0.00724600550135387	0.0082067859822149	0.00717764394391725	0.999694710241027	0.00719154466111908	0.00712791078481839	0.00669391453231112	1	0	0.2	0	0	0	0	0.4	0	0	1.11993640047366	TGFB+
488	0.0234301489625588	0.109257252906435	0.00669308148896351	0.00712093163791356	0.00669817655882263	0.0072306461062906	0.00808517886993538	0.00717531051172373	0.999700114347625	0.00719156164176317	0.00709762989243324	0.00669511661885076	1	0	0.3	0	0	0	0	0.4	0	0	1.19637514954332	TGFB+
489	0.997777477770641	0.244290574893797	0.00669285129777609	0.00705079055258954	0.00669286108668529	0.00669398868550013	0.0078112061229666	0.00717080668111575	0.999712073408175	0.00719158859196229	0.00703457322210707	0.00669286282219872	1	0	0.4	0	0	0	0	0.4	0	0	2.30481165513551	Th1R
490	0.997853032986207	0.460398759436385	0.00669285115399087	0.00694267794672072	0.00669285786500067	0.00669390092022437	0.00746043740735246	0.00716340922634427	0.999727460433763	0.00719162717892432	0.00693522495812804	0.00669287184208484	1	0	0.5	0	0	0	0	0.4	0	0	2.52044511135513	Th1R
491	0.997928156065214	0.693934064327319	0.00669285096895424	0.00683121540258028	0.00669285461703123	0.00669381670112828	0.00711091440771745	0.00715577836341477	0.999742750584265	0.00719166458001011	0.00682933408319338	0.00669288062094526	1	0	0.6	0	0	0	0	0.4	0	0	2.75349628072177	Th1R
492	0.997977874260996	0.85955491096056	0.00669285096861412	0.00675530590674062	0.00669285259904048	0.00669376271297508	0.00687947020100728	0.00715058004599427	0.999752922968853	0.00719168906785872	0.00675515745776745	0.00669288056804456	1	0	0.7	0	0	0	0	0.4	0	0	2.91879025771845	Th1R
493	0.998002481755669	0.94523634138172	0.00669285087402587	0.00671700061809483	0.00669285149570085	0.0066937363934023	0.00676461401761077	0.00714795626545109	0.999757930456127	0.00719170082946126	0.00671708114084926	0.00669288605957913	1	0	0.8	0	0	0	0	0.4	0	0	3.00430743128769	Th1R
494	0.998012969058672	0.982454321636074	0.00669285087822881	0.00670056022087721	0.00669285107426262	0.006693725406771	0.00671570593858271	0.00714683003612748	0.999760073725211	0.00719170581156238	0.00670060490289026	0.00669288519988718	1	0	0.9	0	0	0	0	0.4	0	0	3.04145508388915	Th1R
495	0.998017140439401	0.99738770363973	0.00669285087819339	0.00669399691653725	0.00669285090458584	0.00669372105192979	0.00669624517599652	0.00714638040553236	0.999760925542747	0.00719170778388729	0.00669400468937117	0.00669288504124458	1	0	1	0	0	0	0	0.4	0	0	3.05636041246916	Th1R
496	0.00767379555282599	0.00669380560308953	0.00669375622762235	0.00716693682441097	0.00669880710927834	0.00847750125239517	0.0243796290807496	0.00716929211458425	0.998944231068496	0.00719114036069296	0.00713777985441641	0.00669500569806546	1	0	0	0	0	0	0.1	0.4	0	0	1.09492168074663	TGFB+
497	0.00854541974820336	0.0171865751114788	0.00669372860206032	0.00716160573490932	0.00669873919981397	0.00844177497713379	0.0239638612566281	0.00716916350388728	0.998964541521188	0.00719115747044239	0.00713312920035537	0.00669563260440796	1	0	0.1	0	0	0	0.1	0.4	0	0	1.10584532893051	TGFB+
498	0.011217702343802	0.0433921922037408	0.00669366030720534	0.00714829892544327	0.0066985662464892	0.00835633729446149	0.0229727924288961	0.00716881541157428	0.999012634727286	0.00719119896763575	0.00712148683822739	0.00669707870613169	1	0	0.2	0	0	0	0.1	0.4	0	0	1.13367076440089	TGFB+
499	0.0220700339040212	0.105724728280317	0.00669352613530541	0.00711672537514544	0.00669813492418037	0.00816919636156532	0.0208524630618634	0.00716784615769478	0.99911467294257	0.00719127955092027	0.00709365836776686	0.00670000878122969	1	0	0.3	0	0	0	0.1	0.4	0	0	1.20459227384258	TGFB+
500	0.996866182883323	0.238123762466907	0.00669285239801403	0.00705031354194669	0.00669286532637559	0.00669635421948676	0.0170599128959152	0.00716596200592441	0.999293500112271	0.00719141550540508	0.00703399569860404	0.00669288753336353	1	0	0.4	0	0	0	0.1	0.4	0	0	2.30656000458754	Th1R
501	0.997347672391144	0.454138422321823	0.00669285153878362	0.00694429237725799	0.0066928595830202	0.00669508456066515	0.0128495200249255	0.00716076473125522	0.999487102286053	0.00719155520892761	0.00693667314215944	0.00669289404683468	1	0	0.5	0	0	0	0.1	0.4	0	0	2.51882969221285	Th1R
502	0.997704239501985	0.690871132421568	0.00669285105801899	0.0068322812286569	0.00669285506329021	0.00669429689184064	0.0096084907277986	0.00715459717208177	0.999632615973067	0.00719164561847923	0.00683034831212703	0.00669289477535664	1	0	0.6	0	0	0	0.1	0.4	0	0	2.75259824874427	Th1R
503	0.997890633158761	0.858710972927629	0.00669285103380913	0.00675562207805812	0.00669285273912642	0.00669394039433148	0.0078810170988334	0.00715010489994619	0.999709069822691	0.00719168571151148	0.00675546719625002	0.00669288263379944	1	0	0.7	0	0	0	0.1	0.4	0	0	2.91881709969475	Th1R
504	0.997971127673387	0.945073696909243	0.00669285090215753	0.0067170638070713	0.00669285153643693	0.00669379883327059	0.00712963385550594	0.00714778052310947	0.999741990225575	0.00719170036552767	0.00671714392616839	0.00669288650396048	1	0	0.8	0	0	0	0.1	0.4	0	0	3.00446252506141	Th1R
505	0.998003276220521	0.982430809380543	0.00669285090278792	0.0067005697133654	0.00669285110223189	0.00669374454468298	0.00682930347499756	0.00714677480397013	0.999755125626764	0.00719170579235801	0.00670061440316556	0.00669288400371208	1	0	0.9	0	0	0	0.1	0.4	0	0	3.0415305099691	Th1R
506	0.998015725666161	0.997386194361384	0.00669285090141413	0.00669399758593627	0.00669285092998564	0.00669372385284916	0.00671296015913419	0.0071463722670053	0.999760206511254	0.00719170781228193	0.00669400536454394	0.00669288323443532	1	0	1	0	0	0	0.1	0.4	0	0	3.05637347864639	Th1R
507	0.00669307468583511	0.00669301167263271	0.00669301446568897	0.0066940054274877	0.00669286643496607	0.00864512058898386	0.997369930824883	0.00669317175297579	0.271596907878253	0.00719065582169454	0.00669316669934031	0.903427820735986	1	0	0	0	0	0	0.2	0.4	0	0	2.23508274698873	Tfh
508	0.00669307470665557	0.00669466099385735	0.00669301447178897	0.00669400548403656	0.00669286643572626	0.00864510259455494	0.997369781565535	0.00669317176865867	0.271596948636818	0.00719065577013295	0.00669316671379237	0.903427764832043	1	0	0.1	0	0	0	0.2	0.4	0	0	2.2350842139736	Tfh
509	0.0102152266797583	0.0379809441091641	0.00669700909598448	0.00711410635094134	0.00669817022361396	0.016625162788653	0.0949681391335396	0.00712472779468616	0.994584368457777	0.00718910181969585	0.00708947936560218	0.00673908417731128	1	0	0.2	0	0	0	0.2	0.4	0	0	1.20302551999673	TGFB+
510	0.0181973866823704	0.0937232867532409	0.00669541122714723	0.00710070097013762	0.00669796761831831	0.0127117971648334	0.0672262271835993	0.00714024983043875	0.996537171918168	0.00719008938598863	0.00707838826928245	0.00672788789877478	1	0	0.3	0	0	0	0.2	0.4	0	0	1.2370265649023	TGFB+
511	0.994054913459378	0.222913586147861	0.00669285843146299	0.00704854168763624	0.00669287816305741	0.00670871802975653	0.0407272358669793	0.00715350241002044	0.998102930385283	0.00719092605172509	0.00703198005787821	0.00669304008660574	1	0	0.4	0	0	0	0.2	0.4	0	0	2.31101111077764	Th1R
512	0.996327048123662	0.442567347449806	0.00669285261184164	0.00694717702712921	0.00669286304083123	0.00669835282896723	0.0228621661683682	0.00715583468461917	0.999018031628458	0.00719141234236964	0.0069392470526049	0.00669296206765493	1	0	0.5	0	0	0	0.2	0.4	0	0	2.51578529502631	Th1R
513	0.997382456533626	0.686577799139582	0.00669285123228938	0.00683376703367854	0.00669285573880691	0.00669509618859447	0.013088560866776	0.00715295029095094	0.999476242607426	0.00719161843286187	0.00683176092150906	0.00669291682559547	1	0	0.6	0	0	0	0.2	0.4	0	0	2.7513088758117	Th1R
514	0.997788288810797	0.857727391197143	0.00669285096263339	0.00675599023778243	0.00669285273629243	0.00669416144264555	0.00904248628237248	0.00714955347056499	0.999657782094674	0.00719168147508223	0.00675582774590583	0.00669289799133468	1	0	0.7	0	0	0	0.2	0.4	0	0	2.91884176444723	Th1R
515	0.997937838107862	0.94490099254945	0.00669285107176516	0.00671713103664294	0.00669285173407604	0.00669386693890416	0.00751634243239023	0.0071475942917287	0.999725106157263	0.00719169991234126	0.0067172107236288	0.00669287508166717	1	0	0.8	0	0	0	0.2	0.4	0	0	3.00462636003772	Th1R
516	0.997993390219129	0.982406793689408	0.0066928510715284	0.00670058004629132	0.00669285128645568	0.00669376559141768	0.00694510662970813	0.00714671697873032	0.999750007691683	0.00719170512633624	0.0067006247167763	0.00669287263805813	1	0	0.9	0	0	0	0.2	0.4	0	0	3.04160726568552	Th1R
517	0.998014320933444	0.997384685877229	0.00669285096446261	0.00669399830909869	0.00669285099896488	0.00669372669249459	0.00672973491471102	0.0071463641298921	0.999759500282246	0.00719170787772735	0.00669400609742075	0.00669287779273738	1	0	1	0	0	0	0.2	0.4	0	0	3.05638662487043	Th1R
518	0.00669307450195005	0.00669301152791849	0.00669301431833037	0.0066940044075893	0.00669286642253008	0.00864506869145064	0.997372208164472	0.00669317147290272	0.271596156502802	0.00719065677913211	0.00669316642663923	0.903430256733266	1	0	0	0	0	0	0.3	0.4	0	0	2.23508665594898	Tfh
519	0.00669307457242584	0.00669465982008766	0.00669301433258153	0.00669400447464282	0.00669286641852657	0.00864509886068958	0.997372048830707	0.00669317149156678	0.271596228024092	0.00719065671953408	0.00669316644605542	0.903430088437042	1	0	0.1	0	0	0	0.3	0.4	0	0	2.23508807842795	Tfh
520	0.00669307454660443	0.00669630792214912	0.00669301434397785	0.0066940045632792	0.0066928664269112	0.00864510358477352	0.99737191259157	0.00669317151691526	0.271596263707091	0.00719065661896756	0.00669316646792736	0.903429674836437	1	0	0.2	0	0	0	0.3	0.4	0	0	2.2350892171266	Tfh
521	0.00669307449261757	0.00669795635859353	0.00669301434765284	0.00669400462226312	0.00669286642565209	0.00864508384449725	0.997371763809977	0.00669317153099085	0.271596303837416	0.0071906565553473	0.00669316648001836	0.903429573070132	1	0	0.3	0	0	0	0.3	0.4	0	0	2.23509063537516	Tfh
522	0.00669307447072018	0.00669960602285811	0.00669301436153322	0.0066940046958832	0.00669286642513909	0.00864510597965276	0.997371610307155	0.00669317155153286	0.27159636550332	0.00719065648644346	0.00669316650004465	0.903429337301604	1	0	0.4	0	0	0	0.3	0.4	0	0	2.23509197960589	Tfh
523	0.993716173933261	0.418018280369193	0.00669285741625224	0.00695285097897262	0.0066928721806423	0.00671112150514393	0.0443782596052569	0.00714516486472662	0.99790269203347	0.00719106304531811	0.00694424569315547	0.00669324101670362	1	0	0.5	0	0	0	0.3	0.4	0	0	2.5090388226421	Th1R
524	0.99690073999351	0.68037802171786	0.00669285150576248	0.00683589552139559	0.00669285671950551	0.00669652156675769	0.0180734609066135	0.00715058813395966	0.999246086023169	0.00719157715713905	0.00683378166167609	0.00669296281184081	1	0	0.6	0	0	0	0.3	0.4	0	0	2.74938534371919	Th1R
525	0.997667545188013	0.8565746312103	0.00669285094092261	0.00675642097477648	0.00669285280106508	0.00669443977696581	0.0103958684048179	0.00714891090982933	0.999597564215043	0.00719167649890636	0.00675624946770554	0.00669291240080927	1	0	0.7	0	0	0	0.3	0.4	0	0	2.91886192278915	Th1R
526	0.997902275880318	0.944717310391629	0.00669285089846392	0.00671720210915425	0.0066928515537915	0.00669394044504038	0.00792635009510924	0.00714739681122048	0.999707039900075	0.007191699241218	0.00671728132643573	0.00669289319892456	1	0	0.8	0	0	0	0.3	0.4	0	0	3.00479909185138	Th1R
527	0.997983256756354	0.982382333389284	0.00669285086308459	0.00670058918000003	0.00669285106079146	0.00669378431502522	0.00706312232044665	0.00714666097193449	0.999744889719815	0.00719170562456617	0.0067006338763539	0.00669288953749355	1	0	0.9	0	0	0	0.3	0.4	0	0	3.04168556761515	Th1R
528	0.998012850982996	0.997383147255726	0.00669285087015392	0.00669399885061144	0.00669285089586688	0.00669372940222827	0.00674657172214049	0.00714635578251116	0.999758726707398	0.00719170776133163	0.00669400663265745	0.00669288648285622	1	0	1	0	0	0	0.3	0.4	0	0	3.05639968334648	Th1R
529	0.00669307430920342	0.00669301136939199	0.00669301415728378	0.00669400338179365	0.00669286636145621	0.00864504218108749	0.997374466160848	0.00669317115584684	0.271595438797779	0.00719065763279479	0.00669316611484776	0.903432345168431	1	0	0	0	0	0	0.4	0.4	0	0	2.23509025679076	Tfh
530	0.00669307437736558	0.00669465736509919	0.00669301425928534	0.00669400358408868	0.00669286651708295	0.00864505117340893	0.997374374365962	0.00669317131843432	0.271595444925545	0.00719065772347862	0.00669316627607291	0.903432214422287	1	0	0.1	0	0	0	0.4	0.4	0	0	2.23509169630811	Tfh
531	0.00669307432233822	0.00669630312472573	0.00669301424672032	0.00669400361929302	0.00669286650215493	0.00864504764453215	0.997374222324229	0.00669317131596041	0.271595477665819	0.0071906576661731	0.00669316627269785	0.903432060290511	1	0	0.2	0	0	0	0.4	0.4	0	0	2.23509306499515	Tfh
532	0.00669307426735933	0.00669794982508862	0.00669301424322981	0.00669400368021114	0.00669286647258999	0.00864506522616907	0.997374063048998	0.00669317131245176	0.271595554308898	0.00719065753453952	0.00669316626862821	0.90343182730761	1	0	0.3	0	0	0	0.4	0.4	0	0	2.23509441349577	Tfh
533	0.00669307481938718	0.00669960517446714	0.00669301421771091	0.00669400366749963	0.00669286639861656	0.00864506048906398	0.997373869247764	0.00669317126370264	0.271595641816386	0.00719065744317856	0.00669316621971354	0.903431790145243	1	0	0.4	0	0	0	0.4	0.4	0	0	2.23509592090273	Tfh
534	0.00669307045285802	0.00670124877498389	0.00669301422750228	0.00669400375519664	0.00669286641253376	0.00864507269208698	0.997373738660358	0.00669317128976021	0.271595664828586	0.0071906573508448	0.00669316624408431	0.90343144730734	1	0	0.5	0	0	0	0.4	0.4	0	0	2.23509712199613	Tfh
535	0.996127532200242	0.670947160927057	0.00669285206797592	0.00683909473958287	0.00669285832634081	0.00669933875698187	0.0255694375293547	0.00714702966535941	0.998885943442483	0.00719151042163144	0.00683681257450978	0.00669305283783733	1	0	0.6	0	0	0	0.4	0.4	0	0	2.74632262348936	Th1R
536	0.997523997966421	0.855214098529377	0.0066928511469361	0.0067569285506401	0.00669285313159586	0.00669479512716412	0.01198243739948	0.00714815777549344	0.999526397950929	0.00719167080599642	0.00675674626975663	0.006692911051535	1	0	0.7	0	0	0	0.4	0.4	0	0	2.91887384570532	Th1R
537	0.997864485901546	0.944521893613679	0.00669285102927589	0.00671727822357969	0.00669285171390108	0.00669402137986942	0.00836143123567948	0.00714718681171236	0.999687894494486	0.00719169845523304	0.00671735692228102	0.00669288160841572	1	0	0.8	0	0	0	0.4	0.4	0	0	3.00498183138966	Th1R
538	0.997972971717708	0.982357327829953	0.00669285098608056	0.00670059967145651	0.00669285120077674	0.00669380551581401	0.00718346993733343	0.00714660185142254	0.999739627405499	0.00719170535635286	0.00670064437599158	0.00669287574913919	1	0	0.9	0	0	0	0.4	0.4	0	0	3.04176533159753	Th1R
539	0.998011393748803	0.997381579603958	0.00669285091816418	0.00669399995198631	0.00669285095385536	0.00669373295187402	0.00676349035364863	0.00714634648662469	0.999757933826759	0.00719170728700591	0.00669400774429339	0.00669287842784476	1	0	1	0	0	0	0.4	0.4	0	0	3.05641277225482	Th1R
540	0.00669307419936712	0.006693011348703	0.00669301413419506	0.00669400250391699	0.00669286653148446	0.00864500598932949	0.997376789702757	0.00669317104017981	0.271594620002603	0.00719065881159869	0.00669316600344812	0.903434589161622	1	0	0	0	0	0	0.5	0.4	0	0	2.2350939694292	Tfh
541	0.00669307427639199	0.00669465581486879	0.00669301420419696	0.00669400266650331	0.00669286659336026	0.00864502959833056	0.997376653274037	0.00669317112995825	0.27159469810108	0.00719065873569561	0.00669316609229946	0.903434252661301	1	0	0.1	0	0	0	0.5	0.4	0	0	2.23509524314802	Tfh
542	0.00669307419045561	0.00669630357884334	0.00669301399049622	0.00669400250548704	0.00669286630282448	0.00864499129047252	0.997376435808399	0.00669317087735685	0.271594814227356	0.0071906583008899	0.00669316583859226	0.903434117609739	1	0	0.2	0	0	0	0.5	0.4	0	0	2.23509661452091	Tfh
543	0.00669307426420142	0.00669794975843331	0.00669301404419321	0.00669400261631162	0.00669286636448782	0.00864500585070683	0.997376299674553	0.00669317095206699	0.271594848848863	0.00719065831873417	0.00669316591253053	0.903433949967781	1	0	0.3	0	0	0	0.5	0.4	0	0	2.23509800657286	Tfh
544	0.00669307430846366	0.00669959673780858	0.00669301405477871	0.00669400262957268	0.00669286637604362	0.00864498536659871	0.997376154236628	0.00669317096466397	0.271594850592132	0.00719065839757051	0.00669316592468915	0.90343406118684	1	0	0.4	0	0	0	0.5	0.4	0	0	2.23509960077579	Tfh
545	0.006693073212593	0.00670123103818531	0.00669301413132152	0.00669400290320854	0.00669286646829698	0.00864500274802165	0.99737603764861	0.0066931710987651	0.27159495853208	0.00719065826269869	0.00669316605836241	0.903433656383933	1	0	0.5	0	0	0	0.5	0.4	0	0	2.23510083848608	Tfh
546	0.994701176894052	0.655016579691829	0.00669285366264517	0.00684439268434239	0.00669286154540296	0.00670605101306448	0.0380162247912265	0.00714110269576768	0.998248586144829	0.00719138652453507	0.00684181410276817	0.00669326454069885	1	0	0.6	0	0	0	0.5	0.4	0	0	2.74078629429116	Th1R
547	0.997351239939845	0.853593884716337	0.00669285102768636	0.00675753111331936	0.00669285312143899	0.00669525606398956	0.0138568734871398	0.00714726740204552	0.999441236046103	0.0071916633872884	0.00675733579884951	0.00669294652431439	1	0	0.7	0	0	0	0.5	0.4	0	0	2.91887093862836	Th1R
548	0.997824092009867	0.944313737647194	0.00669285090400572	0.00671735852526665	0.0066928515826834	0.00669410885207571	0.00882351549575618	0.00714696464085764	0.999667466294846	0.00719169791634719	0.00671743669952059	0.00669290331667865	1	0	0.8	0	0	0	0.5	0.4	0	0	3.0051749838851	Th1R
549	0.997962469952289	0.98233184243549	0.0066928509980418	0.00670060991628258	0.00669285121554771	0.00669382630816028	0.00730616061684657	0.00714654238626691	0.999734276917913	0.00719170544207249	0.00670065463113356	0.00669287321962871	1	0	0.9	0	0	0	0.5	0.4	0	0	3.04184666403967	Th1R
550	0.998010005026808	0.997380102142163	0.00669285093737903	0.00669400023247869	0.00669285097015472	0.00669373475945798	0.00678042300033329	0.00714633927780527	0.999757278351529	0.00719170780657678	0.0066940080282017	0.00669287957238208	1	0	1	0	0	0	0.5	0.4	0	0	3.05642618010527	Th1R
551	0.00669307388664094	0.00669301106772424	0.00669301385085472	0.0066940014098571	0.00669286632605387	0.00864494249416381	0.997379017660393	0.00669317059749743	0.271593952848136	0.00719065936062504	0.00669316556479912	0.903436573494263	1	0	0	0	0	0	0.6	0.4	0	0	2.23509744856101	Tfh
552	0.00669307390553645	0.00669465505369045	0.00669301383445721	0.00669400142558076	0.00669286630534102	0.00864493635143554	0.997378864551444	0.00669317058680512	0.271593980769485	0.00719065934161047	0.00669316555338171	0.903436549512076	1	0	0.1	0	0	0	0.6	0.4	0	0	2.23509893719084	Tfh
553	0.00669307396089009	0.00669629975958941	0.00669301384769725	0.00669400149190078	0.00669286631138705	0.00864493929428067	0.997378715834952	0.00669317060959996	0.271594028124407	0.00719065929419718	0.00669316557536301	0.903436417113134	1	0	0.2	0	0	0	0.6	0.4	0	0	2.2351003512174	Tfh
554	0.00669307405265677	0.0066979465617409	0.00669301383967994	0.00669400156573679	0.00669286627537975	0.00864494855050594	0.997378557173709	0.00669317060459952	0.271594118033418	0.00719065910230242	0.00669316556928322	0.903436128206371	1	0	0.3	0	0	0	0.6	0.4	0	0	2.23510164953538	Tfh
555	0.00669307413579721	0.00669959150406023	0.00669301391057234	0.00669400169534648	0.00669286635071954	0.00864496570030904	0.99737842049859	0.00669317069498146	0.271594159281932	0.00719065912852493	0.00669316565889804	0.903435932004607	1	0	0.4	0	0	0	0.6	0.4	0	0	2.23510302056434	Tfh
556	0.00669307386951623	0.00670123109622994	0.00669301394674138	0.00669400173253687	0.00669286642744338	0.00864498460254362	0.99737829617569	0.00669317075760637	0.271594113550334	0.00719065930312421	0.00669316572166523	0.903435990348123	1	0	0.5	0	0	0	0.6	0.4	0	0	2.23510456753155	Tfh
557	0.00669307570049574	0.00670290175947755	0.0066930138715502	0.00669400168868557	0.00669286627660635	0.00864495838803339	0.997378088781985	0.00669317064580693	0.271594237763633	0.00719065904688382	0.00669316560678012	0.903435881676078	1	0	0.6	0	0	0	0.6	0.4	0	0	2.23510602120602	Tfh
558	0.00669307499234845	0.00670453604484881	0.00669301395288502	0.00669400183707662	0.0066928663783821	0.00864497475788511	0.997377972364594	0.00669317075775105	0.271594262448621	0.00719065910336327	0.00669316571920658	0.903435800571121	1	0	0.7	0	0	0	0.6	0.4	0	0	2.23510749892808	Tfh
559	0.997780912790185	0.944091654264794	0.00669285092329506	0.00671744452699246	0.00669285160698044	0.00669420694342931	0.00931482981597909	0.0071467277375219	0.999645678268474	0.00719169709701696	0.0067175221027174	0.00669291182200068	1	0	0.8	0	0	0	0.6	0.4	0	0	3.00537928789939	Th1R
560	0.99795171346787	0.982305725854328	0.00669285102076715	0.0067006207705846	0.00669285124040337	0.00669384869693764	0.00743130594189998	0.00714648103072338	0.999728757021647	0.00719170528133142	0.00670066548179167	0.00669286848003803	1	0	0.9	0	0	0	0.6	0.4	0	0	3.04192939428832	Th1R
561	0.998008498505727	0.997378540469425	0.00669285087660172	0.00669400079927369	0.00669285090067491	0.00669373801262537	0.00679744917578535	0.00714633076548834	0.999756493769073	0.00719170767019631	0.0066940085876032	0.0066928931050864	1	0	1	0	0	0	0.6	0.4	0	0	3.05643936263756	Th1R
562	0.00669307391155954	0.00669301118500352	0.00669301396526056	0.00669400061492712	0.00669286665917487	0.00864491895804762	0.997381342103915	0.00669317062597646	0.271593082563001	0.00719066088529194	0.00669316559823281	0.903438900686896	1	0	0	0	0	0	0.7	0.4	0	0	2.23510120775729	Tfh
563	0.00669307377089509	0.00669465349583391	0.00669301375354984	0.00669400052593686	0.00669286634990615	0.00864490213406354	0.997381140138264	0.00669317037808492	0.271593264344842	0.00719066021276114	0.00669316534890738	0.903438565635558	1	0	0.1	0	0	0	0.7	0.4	0	0	2.2351024760886	Tfh
564	0.00669307381373944	0.00669629673486836	0.00669301375668598	0.00669400058462797	0.00669286634253696	0.00864490350719402	0.997380989172874	0.00669317038903685	0.271593316486938	0.00719066014194026	0.00669316535901314	0.90343842966924	1	0	0.2	0	0	0	0.7	0.4	0	0	2.23510388595869	Tfh
565	0.00669307378833319	0.00669793790626825	0.00669301377941245	0.00669400059825256	0.00669286640905116	0.00864492433033608	0.997380854111673	0.00669317043949309	0.271593263855711	0.00719066035001345	0.00669316540926132	0.903438428605363	1	0	0.3	0	0	0	0.7	0.4	0	0	2.23510535958317	Tfh
566	0.00669307392038555	0.00669958641848226	0.00669301370760968	0.00669400061441311	0.0066928662831667	0.00864489598213222	0.997380680202896	0.00669317035417508	0.271593384184075	0.00719066004939731	0.00669316532256683	0.903438296823711	1	0	0.4	0	0	0	0.7	0.4	0	0	2.23510679386301	Tfh
567	0.00669307406107715	0.00670123174323863	0.00669301376526363	0.00669400075678741	0.00669286632571977	0.00864491526292452	0.997380533914983	0.00669317042500229	0.271593465424218	0.00719065995148868	0.00669316539232704	0.903437975287484	1	0	0.5	0	0	0	0.7	0.4	0	0	2.23510807231051	Tfh
568	0.00669307436419193	0.00670288102334575	0.00669301375923601	0.00669400080031436	0.00669286630848923	0.00864491296957115	0.997380377000603	0.00669317042538873	0.271593516029422	0.00719065989123625	0.00669316539159596	0.903437857091679	1	0	0.6	0	0	0	0.7	0.4	0	0	2.23510949505507	Tfh
569	0.00669307438561052	0.00670452507102595	0.00669301380244317	0.00669400090066745	0.00669286634741065	0.00864492563327545	0.997380233209643	0.00669317048153496	0.271593564332971	0.00719065988410109	0.0066931654470266	0.903437660825177	1	0	0.7	0	0	0	0.7	0.4	0	0	2.23511086032089	Tfh
570	0.00669307437016347	0.00670616994332888	0.0066930138222091	0.0066940009663507	0.00669286636467758	0.00864493155362165	0.997380088257806	0.00669317051201835	0.271593601174854	0.00719065987368253	0.0066931654768933	0.903437550917363	1	0	0.8	0	0	0	0.7	0.4	0	0	2.23511229323297	Tfh
571	0.00669307467327595	0.00670781895854586	0.00669301383437256	0.00669400101760609	0.0066928663713309	0.00864493669504414	0.997379938213203	0.00669317053224757	0.27159364134236	0.00719065985389251	0.00669316549621793	0.903437482514944	1	0	0.9	0	0	0	0.7	0.4	0	0	2.23511376950304	Tfh
572	0.998007133108822	0.997377029952642	0.00669285093178586	0.0066940015075979	0.00669285096683281	0.00669373879859693	0.00681451127990835	0.00714632246428689	0.99975578323187	0.00719170771427926	0.00669400931019013	0.00669287715725763	1	0	1	0	0	0	0.7	0.4	0	0	3.05645281642407	Th1R
573	0.00669307350603209	0.00669301079852051	0.00669301357679091	0.00669399944527946	0.00669286631299119	0.00864484942185965	0.997383546987174	0.00669317005971202	0.271592466129364	0.00719066114724297	0.00669316503571528	0.903440877788407	1	0	0	0	0	0	0.8	0.4	0	0	2.23510470020909	Tfh
574	0.00669307354968997	0.00669465189307761	0.00669301358569067	0.00669399950856982	0.00669286631338079	0.00864485262643202	0.99738339781855	0.00669317007756072	0.271592515547324	0.00719066108860753	0.00669316505274651	0.903440736765118	1	0	0.1	0	0	0	0.8	0.4	0	0	2.23510610382675	Tfh
575	0.00669307359670815	0.00669629365322109	0.00669301359420744	0.00669399957160508	0.00669286631325644	0.00864485574934949	0.997383248404268	0.00669317009497371	0.271592565218627	0.00719066102912193	0.00669316506933787	0.903440595355125	1	0	0.2	0	0	0	0.8	0.4	0	0	2.2351075076498	Tfh
576	0.00669307364399717	0.0066979363873404	0.00669301358685408	0.00669399962202011	0.00669286629582436	0.00864485496999321	0.997383095935291	0.00669317009624633	0.271592618050304	0.00719066094420623	0.00669316506973595	0.903440453235626	1	0	0.3	0	0	0	0.8	0.4	0	0	2.23510890783744	Tfh
577	0.00669307370399616	0.00669958010977347	0.00669301356160485	0.00669399961591018	0.00669286627044662	0.00864484386318286	0.9973829434193	0.00669317007617691	0.271592632099183	0.00719066096735265	0.00669316504898421	0.903440499880632	1	0	0.4	0	0	0	0.8	0.4	0	0	2.23511044861654	Tfh
578	0.00669307386483167	0.00670122556702483	0.00669301356962903	0.00669399968190909	0.00669286626843128	0.00864484826308356	0.9973827923699	0.00669317009326706	0.271592686528032	0.00719066089194608	0.00669316506511792	0.903440338006753	1	0	0.5	0	0	0	0.8	0.4	0	0	2.23511184016993	Tfh
579	0.00669307406731357	0.00670287142060019	0.00669301358880077	0.00669399975617225	0.00669286627994633	0.00864485181418698	0.99738264284817	0.00669317012252925	0.271592737085725	0.00719066084404945	0.00669316509342653	0.903440193115148	1	0	0.6	0	0	0	0.8	0.4	0	0	2.23511324603607	Tfh
580	0.00669307427000663	0.00670451718370532	0.00669301361213885	0.00669399983448412	0.00669286629549168	0.00864485543786751	0.997382493619225	0.00669317015590316	0.271592787995758	0.00719066080227051	0.00669316512583866	0.903440045219115	1	0	0.7	0	0	0	0.8	0.4	0	0	2.2351146495518	Tfh
581	0.00669307444338034	0.00670616316766687	0.00669301364947339	0.00669399994961725	0.00669286631585977	0.00864487095830152	0.997382341466575	0.0066931702035568	0.271592866371182	0.00719066071217066	0.00669316517232255	0.903439742086768	1	0	0.8	0	0	0	0.8	0.4	0	0	2.23511593449687	Tfh
582	0.00669307431821032	0.0067078052089286	0.00669301366685425	0.00669399999150552	0.00669286633937414	0.00864486184113982	0.997382202514391	0.00669317023137848	0.271592877325299	0.00719066075398623	0.00669316519980814	0.903439793234971	1	0	0.9	0	0	0	0.8	0.4	0	0	2.23511749062585	Tfh
583	0.00669307309609773	0.0067094359674252	0.00669301371423974	0.0066940001228935	0.00669286638748202	0.00864489450000317	0.997382074032396	0.00669317029868368	0.271592927139798	0.00719066070457339	0.00669316526773397	0.903439466932522	1	0	1	0	0	0	0.8	0.4	0	0	2.23511874816385	Tfh
584	0.00669307343017927	0.00669301080205472	0.00669301357750557	0.00669399852886349	0.00669286650190234	0.00864480069900352	0.997385833855576	0.00669316995036441	0.27159161728146	0.00719066253069874	0.00669316493130557	0.903443356603126	1	0	0	0	0	0	0.9	0.4	0	0	2.23510856869204	Tfh
585	0.00669307332588337	0.00669465038900715	0.00669301341023313	0.00669399848711511	0.00669286626212686	0.00864479800042542	0.997385648709625	0.00669316976537647	0.27159177652937	0.00719066193822277	0.00669316474488463	0.903442917955921	1	0	0.1	0	0	0	0.9	0.4	0	0	2.23510973951819	Tfh
586	0.00669307339433933	0.00669629065980142	0.00669301344326706	0.00669399857418267	0.00669286629152193	0.00864480426353453	0.997385504079672	0.00669316981084305	0.271591821779546	0.00719066191674938	0.00669316478955445	0.903442770683431	1	0	0.2	0	0	0	0.9	0.4	0	0	2.23511113968644	Tfh
587	0.00669307343729004	0.00669793194794929	0.00669301343110459	0.00669399861477056	0.00669286627116662	0.00864480102280182	0.997385351720659	0.00669316980721474	0.271591868771134	0.00719066184654928	0.00669316478509425	0.903442660938349	1	0	0.3	0	0	0	0.9	0.4	0	0	2.23511256259408	Tfh
588	0.0066930733668648	0.00669956976065061	0.00669301346631186	0.00669399861747841	0.00669286635341396	0.00864480640140793	0.997385219861085	0.00669316986650407	0.271591796893106	0.0071906621614398	0.00669316484443554	0.903442795241188	1	0	0.4	0	0	0	0.9	0.4	0	0	2.23511413683389	Tfh
589	0.00669307298288218	0.00670119348217796	0.00669301386790126	0.00669399912678007	0.00669286675972805	0.00864483548123065	0.997385135387088	0.00669317030243787	0.271591885532072	0.00719066245500167	0.00669316528010965	0.90344250971472	1	0	0.5	0	0	0	0.9	0.4	0	0	2.23511551037213	Tfh
590	0.00669307368631733	0.00670285868430995	0.00669301349619425	0.00669399884083776	0.00669286631655439	0.00864481202170158	0.997384908329456	0.00669316990332867	0.271592012280314	0.00719066173931515	0.00669316487864258	0.903442231164614	1	0	0.6	0	0	0	0.9	0.4	0	0	2.23511677134159	Tfh
591	0.00669307377317205	0.00670450221490623	0.00669301351127862	0.00669399891599588	0.00669286632243216	0.00864481906865339	0.997384758229597	0.00669316992857103	0.27159206715631	0.0071906616765588	0.00669316490300258	0.903442043742701	1	0	0.7	0	0	0	0.9	0.4	0	0	2.23511813944318	Tfh
592	0.00669307394701507	0.00670614758005355	0.00669301351606175	0.00669399897216928	0.00669286631780875	0.00864482280076805	0.997384606466647	0.00669316994114772	0.271592116182995	0.00719066162197645	0.00669316491460982	0.903441919258489	1	0	0.8	0	0	0	0.9	0.4	0	0	2.23511956151974	Tfh
593	0.006693072735515	0.0067077711046645	0.00669301357554239	0.00669399902619269	0.00669286641679015	0.00864484587296258	0.997384500657882	0.00669317002262755	0.271592060375235	0.00719066182787388	0.00669316499768447	0.903442009722411	1	0	0.9	0	0	0	0.9	0.4	0	0	2.23512113633538	Tfh
594	0.00669307427668268	0.00670943892676166	0.00669301352283931	0.0066939990550478	0.0066928663162638	0.00864481364194087	0.997384309122366	0.0066931699633786	0.271592183544348	0.00719066158268153	0.00669316493519184	0.903441826244696	1	0	1	0	0	0	0.9	0.4	0	0	2.2351225211322	Tfh
595	0.0066930732394678	0.00669301066717871	0.00669301344017424	0.00669399754525854	0.00669286649580738	0.00864474985968908	0.99738808551895	0.00669316968152119	0.271590872646128	0.00719066344434923	0.00669316466676578	0.903445531469451	1	0	0	0	0	0	1	0.4	0	0	2.23511219867474	Tfh
596	0.00669307360654235	0.00669464737879636	0.00669301382104518	0.00669399800635307	0.00669286690289693	0.00864476859276382	0.997387997678902	0.00669317010521374	0.271590922452092	0.00719066382875254	0.00669316508973442	0.903445360584804	1	0	0.1	0	0	0	1	0.4	0	0	2.2351136480479	Tfh
597	0.00669307319472286	0.00669628763990864	0.00669301329615851	0.00669399758188876	0.00669286627419498	0.00864475328869135	0.99738775586512	0.00669316953132302	0.271591078851732	0.00719066281004833	0.00669316451437931	0.903444941735385	1	0	0.2	0	0	0	1	0.4	0	0	2.23511476458355	Tfh
598	0.00669307323743365	0.00669792748848299	0.00669301328354331	0.00669399762158388	0.00669286625369402	0.00864474992701606	0.997387603838672	0.00669316952734628	0.271591125167847	0.00719066274145032	0.00669316450956003	0.903444834463803	1	0	0.3	0	0	0	1	0.4	0	0	2.23511618806043	Tfh
599	0.00669307334813167	0.00669957082165657	0.00669301321191758	0.00669399760010405	0.00669286616033094	0.00864474463100193	0.997387440176849	0.00669316945398377	0.271591182587293	0.00719066257416948	0.00669316443517144	0.90344472818783	1	0	0.4	0	0	0	1	0.4	0	0	2.23511761318844	Tfh
600	0.00669307270926037	0.00670118230552063	0.00669301379994779	0.00669399820016194	0.00669286683429502	0.0086447813810112	0.997387400618062	0.00669317010772963	0.271591122806356	0.00719066351187333	0.00669316509007188	0.903444765081483	1	0	0.5	0	0	0	1	0.4	0	0	2.23511920244577	Tfh
601	0.00669307348732504	0.00670284968249879	0.00669301335625473	0.00669399785959895	0.00669286630595468	0.00864476667546351	0.997387161873749	0.00669316963166543	0.271591272720399	0.00719066262336503	0.00669316461130922	0.903444379438881	1	0	0.6	0	0	0	1	0.4	0	0	2.23512037826646	Tfh
602	0.00669307282831328	0.00670447718999083	0.00669301344155597	0.00669399793655346	0.00669286642939866	0.00864478995862153	0.997387048462527	0.00669316973958378	0.271591223305777	0.00719066289635241	0.00669316472026693	0.903444395642093	1	0	0.7	0	0	0	1	0.4	0	0	2.23512188255103	Tfh
603	0.00669307365196087	0.00670613436515095	0.00669301337753665	0.0066939979878584	0.00669286631178531	0.008644772510642	0.997386862956377	0.00669316967170983	0.271591369448293	0.007190662528268	0.0066931646496568	0.903444099808987	1	0	0.8	0	0	0	1	0.4	0	0	2.23512318726823	Tfh
604	0.00669307411500201	0.00670778404746007	0.00669301335464199	0.00669399801851954	0.00669286627419191	0.0086447706225683	0.997386703135074	0.00669316965395666	0.271591426598878	0.00719066242559883	0.00669316463056339	0.903443961754718	1	0	0.9	0	0	0	1	0.4	0	0	2.23512459463117	Tfh
605	0.00669307421865743	0.00670942791582467	0.00669301337167501	0.00669399808805757	0.00669286628340268	0.00864477420037178	0.997386554319565	0.00669316968021382	0.271591475025144	0.00719066238642036	0.00669316465594127	0.903443819334337	1	0	1	0	0	0	1	0.4	0	0	2.23512599947961	Tfh
606	0.00769244711378086	0.00669308336600582	0.00669307113146764	0.00717563164668411	0.00669890951572575	0.00725334670114266	0.00827948854033225	0.00717905854709902	0.999753817028377	0.00719156916189215	0.00714574070250992	0.00669309958261325	1	0	0	0	0	0	0	0.5	0	0	1.07844926303763	TGFB+
607	0.00860517041039861	0.0174442017008111	0.00669306775771601	0.00716983859822145	0.00669883595674851	0.00725135188434264	0.0082587426532832	0.00717866430575163	0.999754560805419	0.00719157112791677	0.00714068576956102	0.0066932744412196	1	0	0.1	0	0	0	0	0.5	0	0	1.09007996541139	TGFB+
608	0.0114607745239085	0.0445888251096051	0.00669305680294896	0.00715527453909137	0.0066986476127566	0.00724604003859904	0.00820677112535824	0.00717767496906957	0.999756462302472	0.00719157720712752	0.00712793947713778	0.00669369939538845	1	0	0.2	0	0	0	0	0.5	0	0	1.11999674310346	TGFB+
609	0.0234287881981137	0.109252202071651	0.0066930350166964	0.00712093466678281	0.0066981768600285	0.00723067993672755	0.00808515678233902	0.00717534124181076	0.999760954460234	0.00719159174907939	0.0070976580017916	0.00669465680338225	1	0	0.3	0	0	0	0	0.5	0	0	1.19642917578864	TGFB+
610	0.997777372594477	0.244228286792415	0.00669285125046848	0.00705082269418634	0.00669286112573358	0.00669398901370463	0.00781131243392367	0.00717083772005294	0.999770705183179	0.00719161287143442	0.00703462270530233	0.00669285984369031	1	0	0.4	0	0	0	0	0.5	0	0	2.30480813422857	Th1R
611	0.997853062756427	0.46033146459828	0.00669285114620746	0.0069427107273735	0.00669285792645914	0.00669390085678761	0.00746054080490941	0.00716343862321158	0.999783350373221	0.00719164392397299	0.00693526946997824	0.0066928650148196	1	0	0.5	0	0	0	0	0.5	0	0	2.52043395622165	Th1R
612	0.997928132606698	0.693889987001658	0.00669285091636637	0.00683123592995209	0.006692854592377	0.00669381675287787	0.00711097751255167	0.00715580497838071	0.999795877279022	0.0071916734748762	0.00682936124642686	0.00669287455183129	1	0	0.6	0	0	0	0	0.5	0	0	2.75350544684302	Th1R
613	0.997977830279731	0.859536323124555	0.00669285085421713	0.00675531415910412	0.00669285248997587	0.0066937626219629	0.00687949548965686	0.00715060453519893	0.999804203115984	0.00719169290722852	0.0067551688164226	0.00669287776709047	1	0	0.7	0	0	0	0	0.5	0	0	2.91882297616113	Th1R
614	0.998002540527924	0.945230896215238	0.00669285113184522	0.00671700362228422	0.00669285177601041	0.0066937378914456	0.00676462355513742	0.00714797885066657	0.999808332400164	0.00719170170140557	0.00671708531289225	0.00669286902641108	1	0	0.8	0	0	0	0	0.5	0	0	3.00435247201142	Th1R
615	0.998012988987352	0.982453189796689	0.00669285101425008	0.0067005614049496	0.00669285122154984	0.00669372683360507	0.00671570976741527	0.00714685199785341	0.999810055222571	0.00719170545269641	0.006700606451596	0.00669287331004217	1	0	0.9	0	0	0	0	0.5	0	0	3.04150397146057	Th1R
616	0.998017151937203	0.997387689795376	0.00669285098315389	0.00669399762995474	0.00669285101799177	0.00669372245121281	0.00669624738545698	0.00714640217741182	0.999810745344569	0.00719170697395402	0.00669400545025465	0.00669287438909064	1	0	1	0	0	0	0	0.5	0	0	3.05641024553563	Th1R
617	0.00767377867332194	0.00669362706605185	0.00669358698601727	0.00716693605640554	0.00669880785445903	0.00847791301044089	0.0243796666708501	0.00716938841782	0.999146858305429	0.00719124650712059	0.00713787078050563	0.00669460142463067	1	0	0	0	0	0	0.1	0.5	0	0	1.09512428175305	TGFB+
618	0.00854534873939239	0.0171858695604461	0.00669356498577769	0.00716160518142479	0.00669873991381869	0.00844216172758641	0.0239638651149762	0.00716925752162673	0.999163179917092	0.00719125985663035	0.00713321730533025	0.00669511195214326	1	0	0.1	0	0	0	0.1	0.5	0	0	1.10604318177625	TGFB+
619	0.0112173048798699	0.0433891423972467	0.00669350978238691	0.00714830027493501	0.00669856701950496	0.00835667378085626	0.0229727761739227	0.00716890491626136	0.999201931284623	0.00719129409237605	0.00712156938577102	0.00669628895892501	1	0	0.2	0	0	0	0.1	0.5	0	0	1.13385626294668	TGFB+
620	0.0220668131110317	0.105711659741043	0.00669339704770352	0.00711673239498002	0.00669813523003421	0.00816949642717109	0.0208526678282712	0.00716792958520638	0.999284349876124	0.00719136208730217	0.00709373471048346	0.00669863588884174	1	0	0.3	0	0	0	0.1	0.5	0	0	1.20474491392819	TGFB+
621	0.996865923214441	0.237981368686219	0.00669285213093598	0.00705038444330631	0.00669286535502206	0.00669635667420098	0.0170632378042355	0.00716603109448368	0.999429015356449	0.00719147152192646	0.00703410715092067	0.00669288025508378	1	0	0.4	0	0	0	0.1	0.5	0	0	2.30655649368722	Th1R
622	0.997347444678356	0.454017805973189	0.00669285137432301	0.00694435047823207	0.00669285954682184	0.00669508512834458	0.0128514765871174	0.00716081558461777	0.999586598517358	0.00719158480991733	0.00693675209861947	0.00669288567972212	1	0	0.5	0	0	0	0.1	0.5	0	0	2.51881051045662	Th1R
623	0.997704153195035	0.690809691317536	0.00669285099258786	0.00683230967545736	0.00669285504224558	0.00669429717583189	0.00960919701653834	0.00715463334160368	0.99970556045019	0.007191657918273	0.00683038592059338	0.00669288602413404	1	0	0.6	0	0	0	0.1	0.5	0	0	2.75261047807003	Th1R
624	0.997890529477887	0.858689354439803	0.00669285083723657	0.0067556318392061	0.00669285254083794	0.00669394049214736	0.00788122193591316	0.00715013275581261	0.999768164051017	0.00719168997336067	0.00675548052288982	0.00669288421287128	1	0	0.7	0	0	0	0.1	0.5	0	0	2.91885473307898	Th1R
625	0.997971140962169	0.945067875228625	0.00669285106108872	0.00671706691158979	0.00669285171088456	0.00669380046108052	0.00712969006351666	0.00714780417342567	0.999795208450785	0.00719170113865492	0.00671714826109776	0.00669287367145148	1	0	0.8	0	0	0	0.1	0.5	0	0	3.00451001209437	Th1R
626	0.998003256005933	0.98242962761484	0.00669285094486889	0.00670057085196261	0.00669285114907169	0.00669374606398113	0.00682932398215367	0.00714679694038235	0.999805959752184	0.00719170527003663	0.0067006159064388	0.00669287653457686	1	0	0.9	0	0	0	0.1	0.5	0	0	3.04158018101643	Th1R
627	0.998015698191712	0.997386158438325	0.00669285091262714	0.0066939982404437	0.0066928509434	0.00669372532786125	0.00671297204507847	0.00714639386687	0.999810123727944	0.00719170683119006	0.00669400606018994	0.00669287712189921	1	0	1	0	0	0	0.1	0.5	0	0	3.05642336170754	Th1R
628	0.0066941136737796	0.00669346718343646	0.00669347784234771	0.00669403915457821	0.0066928668891017	0.0847241549727183	0.997293104616594	0.00669341155854411	0.505100987407703	0.00719097220335596	0.00669345531419082	0.470649149730184	1	0	0	0	0	0	0.2	0.5	0	0	2.11181320054653	TGFB+
629	0.00669411496791804	0.00670281150420402	0.00669347804521228	0.00669403953325744	0.0066928668941899	0.084725278299788	0.997292220234622	0.00669341174204997	0.505101556500691	0.00719097196819406	0.00669345550671777	0.47064660580642	1	0	0.1	0	0	0	0.2	0.5	0	0	2.11182081100327	TGFB+
630	0.0102135349085215	0.0379646560497886	0.0066960844646627	0.00711409838416062	0.00669816947152031	0.0166483008914613	0.0949982850135522	0.00712523720645585	0.995788082233075	0.00718968094084415	0.00708996630729401	0.00672878483202155	1	0	0.2	0	0	0	0.2	0.5	0	0	1.20425488070336	TGFB+
631	0.0181888748052856	0.0936789456160067	0.00669487725459413	0.00710071616150603	0.00669796706723869	0.0127193482290443	0.0672390436231415	0.00714057274537329	0.99725832508981	0.00719042631184106	0.0070786887893543	0.0067205661876965	1	0	0.3	0	0	0	0.2	0.5	0	0	1.23770835188089	TGFB+
632	0.994048423804608	0.222525219580875	0.00669285695697808	0.00704871515236434	0.0066928781733823	0.00670876784856201	0.0407740161491703	0.00715366661203544	0.998474064748891	0.00719107872389123	0.00703226602821089	0.00669300447691454	1	0	0.4	0	0	0	0.2	0.5	0	0	2.31103495825588	Th1R
633	0.99632548992676	0.442332164315801	0.00669285224102224	0.00694728709288387	0.00669286300313052	0.0066983596617592	0.0228751647175485	0.00715592491460004	0.999205742202258	0.00719146859330011	0.00693939668163897	0.00669294204292374	1	0	0.5	0	0	0	0.2	0.5	0	0	2.51574965539363	Th1R
634	0.997382242273851	0.686490067625041	0.00669285124914722	0.00683380727610196	0.00669285583926025	0.00669509702802806	0.0130910715540192	0.00715299993189837	0.999577752005761	0.00719163591322324	0.00683181401987541	0.00669290052309385	1	0	0.6	0	0	0	0.2	0.5	0	0	2.7513250952393	Th1R
635	0.997788324737363	0.857702177074676	0.00669285118460661	0.00675600155546561	0.0066928529992424	0.00669416201367478	0.00904296049719232	0.00714958605901231	0.999726222701299	0.00719168690589372	0.0067558432390753	0.00669287715271304	1	0	0.7	0	0	0	0.2	0.5	0	0	2.91888554612021	Th1R
636	0.997937797996784	0.944894649860975	0.00669285099818833	0.00671713374329701	0.00669285165590907	0.0066938667472615	0.00751644291663149	0.00714762073638483	0.999781363739556	0.00719170165534937	0.00671721479987391	0.00669287651171251	1	0	0.8	0	0	0	0.2	0.5	0	0	3.00467637136192	Th1R
637	0.997993409540655	0.98240564116018	0.00669285102488827	0.00670058007077691	0.0066928512368685	0.00669376438454867	0.00694510816799441	0.00714674256380282	0.999801901049471	0.00719170629292494	0.00670062517540213	0.00669287127566024	1	0	0.9	0	0	0	0.2	0.5	0	0	3.04165805194317	Th1R
638	0.998014332790716	0.997384686836972	0.00669285103032522	0.00669399843631693	0.00669285106919062	0.00669372687703609	0.00672973627382796	0.00714638729961342	0.999809626051727	0.00719170791540162	0.00669400628416762	0.00669286976039696	1	0	1	0	0	0	0.2	0.5	0	0	3.05643678062569	Th1R
639	0.00669410786581178	0.0066934643578002	0.00669347496809069	0.00669403376432237	0.00669286681707878	0.0847104123511796	0.997305395545633	0.0066934090156987	0.505093106134895	0.0071909755286243	0.00669345256447779	0.470683415772357	1	0	0	0	0	0	0.3	0.5	0	0	2.11183811468597	TGFB+
640	0.00669410914788479	0.00670276563835201	0.00669347516370931	0.00669403413246574	0.00669286682115342	0.0847114013498135	0.997304518365476	0.00669340919389024	0.505093662608406	0.00719097530129219	0.00669345275236499	0.470681137056183	1	0	0.1	0	0	0	0.3	0.5	0	0	2.11184580753099	TGFB+
641	0.0066941104260269	0.00671208560623887	0.00669347536169874	0.00669403450295979	0.00669286682689244	0.0847122375446023	0.997303641907858	0.00669340937484305	0.505094218430962	0.00719097507451334	0.00669345294124609	0.470678786166798	1	0	0.2	0	0	0	0.3	0.5	0	0	2.11185329416464	TGFB+
642	0.00669411168791138	0.00672142436245732	0.00669347556528152	0.00669403488263994	0.0066928668322412	0.0847132488024965	0.997302763648719	0.00669340955876949	0.505094787402611	0.00719097483844732	0.00669345313392836	0.470676225163158	1	0	0.3	0	0	0	0.3	0.5	0	0	2.11186077587866	TGFB+
643	0.00669411308621791	0.0067307833773618	0.00669347576941593	0.00669403526957164	0.00669286683690519	0.0847142011908312	0.997301876159429	0.00669340974678445	0.505095375357166	0.00719097460329323	0.00669345333387784	0.470673685138555	1	0	0.4	0	0	0	0.3	0.5	0	0	2.11186824986941	TGFB+
644	0.993702435859506	0.417439017757963	0.00669285606791767	0.00695309695078351	0.00669287214523587	0.0067112078805357	0.0444759086097673	0.00714532470458719	0.998313977815322	0.00719118902280779	0.00694457994631313	0.00669316710664363	1	0	0.5	0	0	0	0.3	0.5	0	0	2.50895563386738	Th1R
645	0.996899933847747	0.68024748221019	0.00669285131785718	0.00683595463664229	0.00669285665925712	0.00669652452699719	0.0180810233068153	0.00715065627645658	0.999390378648567	0.00719160208935826	0.00683385921878066	0.00669294031818224	1	0	0.6	0	0	0	0.3	0.5	0	0	2.74940606305685	Th1R
646	0.997667390585427	0.856544748379252	0.00669285077521862	0.00675643424153781	0.00669285265124948	0.00669444018368538	0.0103968350280923	0.00714894812540737	0.999676829739868	0.00719168249164423	0.00675626759869158	0.00669290274230102	1	0	0.7	0	0	0	0.3	0.5	0	0	2.91891218254237	Th1R
647	0.997902285740245	0.944710610016561	0.00669285101876917	0.00671720536485756	0.0066928516941815	0.00669394119404145	0.0079265197955889	0.00714742414905214	0.999766560777128	0.00719170072588917	0.00671728601436365	0.00669287579938632	1	0	0.8	0	0	0	0.3	0.5	0	0	3.00485211229006	Th1R
648	0.997983241230558	0.982381083182335	0.00669285089851933	0.00670059014499579	0.00669285110757277	0.0066937851982249	0.00706316633877478	0.00714668462845008	0.999797591817741	0.00719170551370742	0.0067006352466123	0.00669287512616883	1	0	0.9	0	0	0	0.3	0.5	0	0	3.04173706043366	Th1R
649	0.998012894416447	0.997383161138825	0.00669285101240585	0.00669399904793777	0.00669285104985764	0.0066937295088226	0.00674657103265129	0.00714637915452993	0.999809021582902	0.00719170793385842	0.00669400689819474	0.00669287058177904	1	0	1	0	0	0	0.3	0.5	0	0	3.05645004335821	Th1R
650	0.00669410210574685	0.00669346156431539	0.0066934721264216	0.00669402842615886	0.00669286675811257	0.0846965865105838	0.997317564094335	0.00669340650399355	0.505085280198403	0.00719097884813199	0.0066934498462968	0.470717637189702	1	0	0	0	0	0	0.4	0.5	0	0	2.1118628341722	TGFB+
651	0.00669410338245672	0.00670272017475849	0.00669347232192339	0.00669402879730834	0.00669286675619593	0.0846976399173214	0.997316693889033	0.00669340668065389	0.505085850406512	0.00719097860180305	0.00669345003273847	0.470715091466493	1	0	0.1	0	0	0	0.4	0.5	0	0	2.1118703024272	TGFB+
652	0.00669410465588774	0.00671199750002489	0.0066934725115729	0.00669402915917268	0.00669286675365251	0.0846983575654469	0.997315822271403	0.00669340685270716	0.505086407786261	0.00719097836937141	0.00669345021417397	0.470712851935117	1	0	0.2	0	0	0	0.4	0.5	0	0	2.11187774557479	TGFB+
653	0.00669410585756759	0.00672129213046393	0.00669347272435436	0.00669402954295475	0.0066928667801226	0.0846995445901122	0.997314961517555	0.00669340705109385	0.505086947099266	0.00719097816911127	0.00669345041838067	0.470710292625891	1	0	0.3	0	0	0	0.4	0.5	0	0	2.11188534850687	TGFB+
654	0.00669410717323216	0.00673060768336192	0.00669347290797798	0.00669402989992536	0.00669286676641744	0.0847004468671161	0.997314081107334	0.00669340721393956	0.5050875171991	0.00719097791654913	0.0066934505929317	0.470708039801733	1	0	0.4	0	0	0	0.4	0.5	0	0	2.11189300512962	TGFB+
655	0.00669410810978073	0.00673994177323572	0.00669347311002561	0.00669403027915784	0.00669286676986465	0.084701534053977	0.997313204590357	0.00669340739700662	0.505088091395018	0.00719097767849187	0.00669345078594749	0.470705456276958	1	0	0.5	0	0	0	0.4	0.5	0	0	2.11190054221982	TGFB+
656	0.996125123081646	0.670737960324721	0.0066928518672805	0.00683918736342404	0.00669285837696517	0.00669934838366977	0.0255919883436204	0.007147124921872	0.999099077110427	0.00719154843661324	0.00683693288646257	0.00669300968918612	1	0	0.6	0	0	0	0.4	0.5	0	0	2.74634701078589	Th1R
657	0.99752367939814	0.855178550941889	0.00669285080181878	0.00675694407127869	0.00669285278970325	0.00669479602959985	0.0119841755200507	0.0071482005997704	0.999618586021947	0.00719167763928915	0.00675676749333913	0.00669291523554879	1	0	0.7	0	0	0	0.4	0.5	0	0	2.91893199654238	Th1R
658	0.997864522441182	0.944514706879399	0.00669285126703841	0.00671728191314441	0.00669285197131911	0.00669402242025873	0.00836168659052795	0.00714721590330946	0.999750871733295	0.00719170020508666	0.00671736213638645	0.00669286792396204	1	0	0.8	0	0	0	0.4	0.5	0	0	3.00503794138491	Th1R
659	0.997972927568131	0.98235611316545	0.00669285083336032	0.00670059973647695	0.00669285103301514	0.00669380506316229	0.00718349132140856	0.00714662730387914	0.999793302082811	0.00719170606512812	0.00670064485610748	0.00669288232932719	1	0	0.9	0	0	0	0.4	0.5	0	0	3.04181780135826	Th1R
660	0.998011418055416	0.997381619847291	0.00669285089325786	0.00669399951321752	0.00669285092126841	0.00669373212855159	0.00676346721228731	0.00714637092828356	0.999808394827015	0.00719170788193338	0.00669400735796386	0.00669287711475709	1	0	1	0	0	0	0.4	0.5	0	0	3.05646329668124	Th1R
661	0.00669409641403665	0.00669345878056121	0.00669346929505942	0.00669402313311837	0.00669286666135754	0.0846830031492938	0.997329593380613	0.00669340399258816	0.505077582300361	0.0071909820546691	0.00669344713392881	0.470751193259031	1	0	0	0	0	0	0.5	0.5	0	0	2.11188711955462	TGFB+
662	0.00669409769177896	0.00670267525950674	0.00669346951631572	0.00669402352660776	0.00669286669631989	0.084683992073965	0.997328741701485	0.00669340419930769	0.505078127912878	0.00719098186847876	0.00669344734879606	0.4707489231035	1	0	0.1	0	0	0	0.5	0.5	0	0	2.11189475089894	TGFB+
663	0.00669409893358899	0.00671190990052568	0.00669346970206383	0.00669402387650511	0.00669286669901833	0.0846849489262049	0.997327881868542	0.00669340436881431	0.505078658423141	0.00719098166024429	0.00669344752639491	0.470746570281842	1	0	0.2	0	0	0	0.5	0.5	0	0	2.11190226216688	TGFB+
664	0.00669410023746262	0.00672116469556281	0.0066934698771235	0.0066940242314954	0.00669286666535708	0.0846859828658611	0.997327009139853	0.00669340452000489	0.505079252634454	0.00719098135169111	0.00669344768926885	0.470744009833526	1	0	0.3	0	0	0	0.5	0.5	0	0	2.11190971374166	TGFB+
665	0.00669410141240771	0.00673043441141855	0.00669347010584895	0.00669402462614272	0.00669286671656575	0.0846869632926769	0.997326158632219	0.00669340473587781	0.505079774503538	0.00719098120515059	0.00669344791245767	0.470741702031152	1	0	0.4	0	0	0	0.5	0.5	0	0	2.11191732958546	TGFB+
666	0.00669410276286919	0.00673972630229765	0.0066934702754729	0.00669402496451285	0.00669286669702345	0.0846879038216024	0.997325286708747	0.00669340488861906	0.505080322672563	0.00719098095667328	0.0066934480736266	0.470739467197565	1	0	0.5	0	0	0	0.5	0.5	0	0	2.11192500532157	TGFB+
667	0.994691407206578	0.65462280338068	0.00669285310738885	0.00684455883072267	0.00669286154240596	0.00670610444073143	0.0380947757292637	0.00714123241028804	0.998587989115456	0.00719144857070388	0.00684202500605824	0.00669318567035307	1	0	0.6	0	0	0	0.5	0.5	0	0	2.74080124501063	Th1R
668	0.99735101762153	0.853551172163578	0.00669285104353405	0.00675755018150517	0.00669285318841327	0.00669525627619762	0.0138598255309089	0.00714731773832956	0.999549202000637	0.00719167211167293	0.00675736162726072	0.0066929188654357	1	0	0.7	0	0	0	0.5	0.5	0	0	2.918938998349	Th1R
669	0.997824112461057	0.944306103469073	0.00669285098661804	0.00671736207549596	0.0066928516831622	0.00669410841124303	0.00882384899099719	0.00714699583006947	0.999734140709813	0.00719170007462165	0.00671744189156321	0.00669288368726374	1	0	0.8	0	0	0	0.5	0.5	0	0	3.00523440027098	Th1R
670	0.997962492165252	0.982330591038435	0.00669285113195614	0.00670061057522068	0.00669285134533312	0.00669382662656521	0.00730620093067189	0.00714656800997401	0.999788932271617	0.00719170608961908	0.00670065571363403	0.00669287035145784	1	0	0.9	0	0	0	0.5	0.5	0	0	3.04190015624974	Th1R
671	0.998009885889342	0.9973800472959	0.00669285071384804	0.00669400003086219	0.00669285073014996	0.0066937357505604	0.0067804416745148	0.00714636227935777	0.999807732522439	0.00719170755995442	0.00669400786647327	0.00669288888681894	1	0	1	0	0	0	0.5	0.5	0	0	3.05647651120022	Th1R
672	0.00669409079114888	0.00669345606304242	0.00669346653034054	0.00669401792188016	0.00669286662324624	0.0846697304997098	0.997341513880745	0.00669340155081174	0.505069915346077	0.0071909853349803	0.00669344449044013	0.470784590365592	1	0	0	0	0	0	0.6	0.5	0	0	2.11191147939801	TGFB+
673	0.00669409204161379	0.00670263097642647	0.00669346670641573	0.00669401827441947	0.00669286659693425	0.0846706379427182	0.997340657679624	0.00669340170517164	0.505070493620045	0.00719098503910012	0.00669344465539707	0.470782100683806	1	0	0.1	0	0	0	0.6	0.5	0	0	2.11191879592167	TGFB+
674	0.00669409327955401	0.00671182407844764	0.00669346688720797	0.00669401862076867	0.00669286659454465	0.084671432858496	0.997339805256515	0.00669340187042576	0.505071025634021	0.00719098482596856	0.00669344482851619	0.470779875059105	1	0	0.2	0	0	0	0.6	0.5	0	0	2.11192623979357	TGFB+
675	0.00669409454452299	0.00672103626404422	0.00669346705611385	0.00669401895792069	0.00669286657084146	0.0846725027235122	0.997338946464783	0.00669340201871482	0.505071576703878	0.00719098456662903	0.00669344498679501	0.470777575536203	1	0	0.3	0	0	0	0.6	0.5	0	0	2.11193391639396	TGFB+
676	0.00669409584694514	0.00673026672620532	0.00669346725819971	0.00669401933009953	0.00669286658454713	0.0846735080244507	0.997338092415653	0.00669340220415565	0.505072124419455	0.00719098435374632	0.00669344518107903	0.47077518954861	1	0	0.4	0	0	0	0.6	0.5	0	0	2.11194146189315	TGFB+
677	0.00669409699086238	0.00673951201700713	0.00669346749731001	0.00669401973921587	0.00669286664308521	0.0846744594305963	0.997337247555687	0.00669340243116954	0.505072657473383	0.00719098420469842	0.00669344541541699	0.470772776006596	1	0	0.5	0	0	0	0.6	0.5	0	0	2.11194893540503	TGFB+
678	0.0066940973297365	0.00674876727381449	0.0066934676994822	0.00669402009881967	0.00669286668380967	0.0846752090163876	0.997336411910329	0.00669340262788714	0.5050731300075	0.00719098406464224	0.00669344561270896	0.470770669977476	1	0	0.6	0	0	0	0.6	0.5	0	0	2.11195647230259	TGFB+
679	0.997140354858206	0.851589956548629	0.00669285112385847	0.00675827819518154	0.00669285343119104	0.0066958740361463	0.0160989076328554	0.00714626305877473	0.999465401734175	0.00719166481887951	0.00675807493458585	0.00669293807658311	1	0	0.7	0	0	0	0.6	0.5	0	0	2.91892341844906	Th1R
680	0.997781013545212	0.944083551224443	0.00669285101225037	0.00671744825396007	0.00669285172082074	0.00669420560661552	0.00931525380436449	0.0071467607734959	0.99971630486166	0.00719169942847293	0.00671752758315116	0.00669288687843593	1	0	0.8	0	0	0	0.6	0.5	0	0	3.00544235469288	Th1R
681	0.997951676555371	0.982304566899865	0.00669285089614377	0.00670062052180743	0.00669285110261461	0.00669384805935695	0.00743131432288347	0.00714650765905111	0.999784406015132	0.007191705989478	0.00670066567047707	0.00669288163020679	1	0	0.9	0	0	0	0.6	0.5	0	0	3.04198389532239	Th1R
682	0.998008613815461	0.997378513307705	0.00669285118813193	0.00669400177931818	0.00669285123826451	0.00669373790934839	0.00679747049098264	0.0071463535311158	0.999807175227721	0.00719170758820075	0.00669400964291689	0.00669285507043871	1	0	1	0	0	0	0.6	0.5	0	0	3.0564901407896	Th1R
683	0.00669408521387143	0.00669345333582718	0.00669346375657189	0.00669401273701869	0.00669286652688485	0.0846564075606748	0.997353300480412	0.00669339908986136	0.505062375428065	0.00719098846191996	0.00669344183214614	0.470817479214857	1	0	0	0	0	0	0.7	0.5	0	0	2.11193527363811	TGFB+
684	0.00669408642368148	0.00670258694535413	0.00669346391569239	0.00669401306041692	0.00669286649879415	0.0846574088075565	0.997352454055828	0.00669339922928455	0.505062910920151	0.00719098820910332	0.00669344198100299	0.470815259738163	1	0	0.1	0	0	0	0.7	0.5	0	0	2.11194287978503	TGFB+
685	0.00669408765864879	0.00671173900454997	0.0066934640836509	0.00669401339637605	0.00669286647690074	0.0846582045798932	0.99735160656781	0.00669339937901816	0.505063457071718	0.00719098795410697	0.00669344213950866	0.470812986553767	1	0	0.2	0	0	0	0.7	0.5	0	0	2.11195025486595	TGFB+
686	0.00669408894666011	0.0067209086486628	0.00669346433158469	0.00669401381579229	0.00669286654041869	0.0846591756709133	0.997350771218611	0.00669339961337914	0.505064001699805	0.00719098779522593	0.0066934423823049	0.470810526065002	1	0	0.3	0	0	0	0.7	0.5	0	0	2.11195764672836	TGFB+
687	0.00669409020313831	0.00673009845811163	0.00669346445597288	0.00669401410338794	0.00669286647746011	0.0846601260426535	0.997349913444387	0.00669339971789924	0.505064534102054	0.00719098750858703	0.00669344249566375	0.470808317153012	1	0	0.4	0	0	0	0.7	0.5	0	0	2.11196525416233	TGFB+
688	0.00669409148534462	0.00673930385086051	0.00669346471308385	0.00669401453435889	0.00669286654612967	0.0846610512943901	0.997349074819071	0.00669339996043875	0.505065090269152	0.00719098734887841	0.00669344274714269	0.470805859124704	1	0	0.5	0	0	0	0.7	0.5	0	0	2.11197264669355	TGFB+
689	0.00669409287671787	0.0067485303720946	0.00669346488569909	0.00669401487093999	0.0066928665350396	0.084662122418546	0.997348221353427	0.00669340011600271	0.505065621893241	0.0071909871252077	0.00669344291122296	0.47080358951009	1	0	0.6	0	0	0	0.7	0.5	0	0	2.11198035486823	TGFB+
690	0.00669409415166169	0.00675777293015188	0.00669346509601622	0.0066940152540491	0.00669286655658842	0.0846628941228368	0.997347371441736	0.00669340031132437	0.505066173831551	0.00719098692025667	0.00669344311488542	0.470801171250701	1	0	0.7	0	0	0	0.7	0.5	0	0	2.11198765498176	TGFB+
691	0.00669409560807427	0.0067670348102174	0.00669346528898249	0.00669401561076641	0.00669286656810464	0.084663960231081	0.997346519265187	0.00669340048833289	0.505066704198301	0.00719098672046318	0.00669344330103905	0.470798987815478	1	0	0.8	0	0	0	0.7	0.5	0	0	2.11199547990603	TGFB+
692	0.997940673366887	0.982277984082617	0.00669285086844636	0.00670063113575889	0.00669285107414619	0.0066938707353684	0.00755892694704688	0.00714644605722206	0.999779808413087	0.00719170587808181	0.00670067629589442	0.00669288550298964	1	0	0.9	0	0	0	0.7	0.5	0	0	3.04206931035755	Th1R
693	0.998007082198221	0.997377001220853	0.00669285092163738	0.00669400153329383	0.00669285095140881	0.00669374099205334	0.00681452607473946	0.0071463459801978	0.999806564084601	0.00719170779300917	0.00669400938602029	0.00669287664750641	1	0	1	0	0	0	0.7	0.5	0	0	3.05650355778354	Th1R
694	0.00669407966357498	0.00669345062182233	0.00669346099630075	0.00669400757986806	0.00669286642995424	0.0846433021836249	0.997364968506914	0.00669339664147381	0.505054875851728	0.00719099159967581	0.00669343918721877	0.47085027304166	1	0	0	0	0	0	0.8	0.5	0	0	2.11195911230382	TGFB+
695	0.00669408093195846	0.00670254312483699	0.00669346124197651	0.00669400798933455	0.00669286650173984	0.0846441189276374	0.997364146387024	0.00669339687568093	0.50505539279392	0.00719099148153436	0.00669343942879917	0.470848021163805	1	0	0.1	0	0	0	0.8	0.5	0	0	2.11196646684825	TGFB+
696	0.00669408212647097	0.00671165397366007	0.00669346137923544	0.00669400829515108	0.00669286644532588	0.0846448925283834	0.997363302221842	0.00669339699261117	0.505055943496214	0.00719099117379563	0.00669343955477789	0.470845712328597	1	0	0.2	0	0	0	0.8	0.5	0	0	2.11197375051606	TGFB+
697	0.00669408337726621	0.00672078292595448	0.00669346157282209	0.006694008656212	0.00669286645071206	0.0846460251988025	0.997362465837877	0.00669339716772399	0.50505648729351	0.00719099094483443	0.00669343973957448	0.470843352550653	1	0	0.3	0	0	0	0.8	0.5	0	0	2.11198136171594	TGFB+
698	0.00669408463250547	0.00672993020040194	0.0066934617554075	0.00669400900508896	0.00669286644738692	0.0846469782449412	0.997361626326821	0.00669339733292792	0.505057024548689	0.00719099071625782	0.00669343991357774	0.470841041700343	1	0	0.4	0	0	0	0.8	0.5	0	0	2.11198885082435	TGFB+
699	0.006694085976528	0.00673909733134659	0.00669346192106916	0.00669400933678132	0.00669286642545078	0.0846478274957936	0.997360781376982	0.00669339748067167	0.505057565215943	0.00719099046671741	0.00669344006995358	0.470838783010517	1	0	0.5	0	0	0	0.8	0.5	0	0	2.11199630610776	TGFB+
700	0.00669408717308662	0.00674827827392579	0.00669346216389575	0.00669400975055861	0.00669286648306445	0.0846487899555036	0.997359947773168	0.0066933977089008	0.505058109690791	0.00719099030314914	0.00669344030698664	0.470836334293561	1	0	0.6	0	0	0	0.8	0.5	0	0	2.11200371387659	TGFB+
701	0.00669408862708593	0.00675748213773281	0.00669346233226697	0.00669401008176098	0.00669286646877903	0.084649833199797	0.997359100503548	0.00669339786037222	0.505058638529922	0.00719099007631686	0.00669344046685859	0.470834095695859	1	0	0.7	0	0	0	0.8	0.5	0	0	2.1120114059803	TGFB+
702	0.00669408938489169	0.00676669445047182	0.0066934625566214	0.00669401047351933	0.00669286651302086	0.0846507656526696	0.997358267193021	0.00669339807085014	0.505059163830642	0.00719098991119705	0.00669344068500658	0.47083170950102	1	0	0.8	0	0	0	0.8	0.5	0	0	2.11201885822293	TGFB+
703	0.00669409046994244	0.00677593020468986	0.00669346274195055	0.00669401082413899	0.00669286651539085	0.0846515154344763	0.99735742311341	0.00669339824052847	0.505059693254812	0.00719098969400017	0.00669344086213548	0.470829516056734	1	0	0.9	0	0	0	0.8	0.5	0	0	2.11202633741221	TGFB+
704	0.998005613470386	0.997375451332519	0.00669285091705954	0.00669400215614214	0.00669285094633665	0.0066937434950366	0.00683166747479302	0.00714633767346535	0.999805948709544	0.00719170774480451	0.00669401001350062	0.00669287715643884	1	0	1	0	0	0	0.8	0.5	0	0	3.05651706109003	Th1R
705	0.00669407421343941	0.00669344797622701	0.00669345830501062	0.00669400252078373	0.00669286637258535	0.084630217483332	0.997376524667777	0.00669339426007599	0.50504746466625	0.00719099473541208	0.00669343661139103	0.4708826244509	1	0	0	0	0	0	0.9	0.5	0	0	2.11198250626318	TGFB+
706	0.00669407538918784	0.00670250017645929	0.00669345845372837	0.00669400282857199	0.00669286634159557	0.0846312312760803	0.997375694902306	0.00669339439107777	0.50504797971676	0.00719099449377081	0.00669343675075597	0.470880394378904	1	0	0.1	0	0	0	0.9	0.5	0	0	2.1119900290992	TGFB+
707	0.00669407658873792	0.00671157091106517	0.00669345858776094	0.00669400313034236	0.00669286628143608	0.0846319743983575	0.997374858739074	0.00669339450417129	0.505048531098667	0.00719099417838434	0.00669343687308678	0.470878125668836	1	0	0.2	0	0	0	0.9	0.5	0	0	2.11199729095992	TGFB+
708	0.00669407786821971	0.00672065855544873	0.00669345883932933	0.00669400354641239	0.00669286635856082	0.0846330725259169	0.997374041727884	0.00669339474459337	0.50504905064562	0.00719099405489254	0.0066934371206671	0.470875771689106	1	0	0.3	0	0	0	0.9	0.5	0	0	2.11200482767665	TGFB+
709	0.00669407911093478	0.00672976489079403	0.00669345901998841	0.00669400388979278	0.00669286635713405	0.0846339946822121	0.997373211203937	0.00669339490755742	0.50504957630395	0.00719099384010034	0.00669343729292203	0.470873516907696	1	0	0.4	0	0	0	0.9	0.5	0	0	2.11201229840702	TGFB+
710	0.00669408036776467	0.00673888813316485	0.00669345925263615	0.00669400429268509	0.00669286640446037	0.0846348200641214	0.997372385650625	0.00669339512554608	0.50505012086153	0.00719099365947162	0.00669343751953581	0.470871161247548	1	0	0.5	0	0	0	0.9	0.5	0	0	2.11201961257909	TGFB+
711	0.0066940816758233	0.00674803115134652	0.0066934594308592	0.00669400463573859	0.00669286639830783	0.0846357773638734	0.997371550206766	0.00669339528676571	0.505050654293004	0.00719099343161716	0.00669343768929232	0.470868876437597	1	0	0.6	0	0	0	0.9	0.5	0	0	2.11202712800099	TGFB+
712	0.00669408290008362	0.00675719031099898	0.00669345963864622	0.00669400501176595	0.00669286641986798	0.0846366478382582	0.997370717229172	0.00669339547808133	0.505051196006424	0.00719099322865588	0.00669343788951204	0.470866520043939	1	0	0.7	0	0	0	0.9	0.5	0	0	2.1120345119954	TGFB+
713	0.00669408436131668	0.00676637095447346	0.00669345980707271	0.00669400534181017	0.0066928664072268	0.0846376659343962	0.997369877269433	0.0066933956298512	0.505051720493741	0.00719099300468822	0.0066934380495761	0.470864302729352	1	0	0.8	0	0	0	0.9	0.5	0	0	2.11204217998294	TGFB+
714	0.00669408489259175	0.00677555572004465	0.00669346002573216	0.00669400571996823	0.00669286645685411	0.0846384614906547	0.997369055378303	0.00669339583741871	0.505052215478801	0.00719099286821852	0.00669343826312367	0.470862146154667	1	0	0.9	0	0	0	0.9	0.5	0	0	2.11204967828638	TGFB+
715	0.00669408595568932	0.00678476911854243	0.00669346022172914	0.00669400609033331	0.00669286645793874	0.0846395552996752	0.997368214252542	0.00669339601460436	0.505052774318959	0.00719099262166676	0.00669343844916279	0.47085967712887	1	0	1	0	0	0	0.9	0.5	0	0	2.11205723592971	TGFB+
716	0.00669406874715159	0.00669344528195525	0.00669345556542043	0.00669399743356206	0.00669286623617862	0.0846172044451651	0.997387953130701	0.00669339182317155	0.505040126614128	0.00719099775219902	0.0066934339821595	0.470914754425837	1	0	0	0	0	0	1	0.5	0	0	2.11200569543763	TGFB+
717	0.00669407000831021	0.00670245753364545	0.00669345581162119	0.00669399784367201	0.00669286630688944	0.0846182449158541	0.997387146601906	0.00669339205664641	0.505040646602998	0.00719099761536509	0.00669343422381872	0.470912402791167	1	0	0.1	0	0	0	1	0.5	0	0	2.11201311231189	TGFB+
718	0.00669407115270969	0.00671148802683949	0.00669345590136948	0.00669399809460527	0.00669286620674717	0.0846190614926227	0.99738631300486	0.00669339212429173	0.505041179154167	0.00719099727155365	0.00669343430040676	0.470910207313865	1	0	0.2	0	0	0	1	0.5	0	0	2.11202046404404	TGFB+
719	0.00669407243503083	0.00672053319017858	0.00669345625155503	0.00669399860534013	0.00669286640316877	0.0846198208162922	0.997385522089814	0.00669339247331606	0.505041664137248	0.00719099733477611	0.00669343465519962	0.470908058016515	1	0	0.3	0	0	0	1	0.5	0	0	2.11202781640844	TGFB+
720	0.00669407365405193	0.00672960107706898	0.00669345633184611	0.00669399884899037	0.00669286628499668	0.0846210311636182	0.997384682048195	0.00669339252667794	0.505042212780554	0.00719099694252993	0.00669343471896583	0.470905656305069	1	0	0.4	0	0	0	1	0.5	0	0	2.11203540268256	TGFB+
721	0.00669407498120267	0.00673868659322933	0.00669345650168474	0.00669399918519283	0.00669286626807481	0.0846218122370952	0.997383854829662	0.00669339267919517	0.505042751943273	0.0071909966893522	0.00669343487993739	0.470903372098921	1	0	0.5	0	0	0	1	0.5	0	0	2.11204269888682	TGFB+
722	0.00669407636241651	0.00674778951578663	0.006693456695907	0.0066939995437629	0.00669286627949998	0.0846226676331195	0.997383029870275	0.00669339285725191	0.505043284379276	0.00719099648133623	0.00669343506656469	0.470901154975212	1	0	0.6	0	0	0	1	0.5	0	0	2.11205014966041	TGFB+
723	0.00669407740148918	0.00675690366093685	0.00669345694416016	0.00669399995825045	0.00669286634900796	0.0846237558391912	0.997382213588114	0.00669339309170458	0.505043810808367	0.00719099634233788	0.00669343530963606	0.470898731486576	1	0	0.7	0	0	0	1	0.5	0	0	2.11205764077977	TGFB+
724	0.00669407888067828	0.00676604400662818	0.006693457107575	0.00669400028356937	0.00669286633007875	0.0846247278497624	0.99738138056929	0.00669339323798936	0.505044337758601	0.00719099610548855	0.00669343546424201	0.470896500794738	1	0	0.8	0	0	0	1	0.5	0	0	2.11206521838864	TGFB+
725	0.0066940801402944	0.00677519851079414	0.00669345730442487	0.00669400064515157	0.00669286634450269	0.084625618937463	0.997380551746852	0.00669339341881002	0.505044868539409	0.00719099590321249	0.00669343565362347	0.470894227506223	1	0	0.9	0	0	0	1	0.5	0	0	2.11207269465076	TGFB+
726	0.00669408076733075	0.00678436121713956	0.00669345751546381	0.00669400101524348	0.00669286638516924	0.0846264746677931	0.997379733385947	0.00669339361743821	0.505045366107229	0.00719099575350856	0.00669343585900086	0.470892067674618	1	0	1	0	0	0	1	0.5	0	0	2.11208023396588	TGFB+
727	0.00769244603370078	0.00669301731216025	0.00669300840449238	0.00717563213228201	0.00669890686746346	0.00725338879649182	0.00827949525419687	0.00717909348749309	0.999814550181135	0.0071916075420898	0.00714577287031589	0.00669302911289345	1	0	0	0	0	0	0	0.6	0	0	1.07850994799471	TGFB+
728	0.00860515592933228	0.0174439276920717	0.00669300595896296	0.00716983904410955	0.00669883328147995	0.00725139325969347	0.00825874490102204	0.007178698988322	0.99981512712134	0.00719160885427272	0.00714071740586238	0.00669315600408517	1	0	0.1	0	0	0	0	0.6	0	0	1.09014020844055	TGFB+
729	0.0114605756135118	0.0445876587919571	0.00669300232425635	0.00715527629047252	0.00669864666976965	0.00724607815023028	0.00820675917602597	0.0071777080223889	0.999816808433249	0.00719161315109599	0.00712796905090479	0.0066934767890042	1	0	0.2	0	0	0	0	0.6	0	0	1.12005557246287	TGFB+
730	0.0234274091259625	0.109247202256893	0.00669298804428785	0.00712093679425665	0.00669817605642199	0.00723071252512163	0.00808513332287461	0.00717537061330482	0.999820205938357	0.00719162064017576	0.00709768478442054	0.00669420215836952	1	0	0.3	0	0	0	0	0.6	0	0	1.19648164226045	TGFB+
731	0.997777484166143	0.244167254822413	0.00669285116892642	0.00705085389831337	0.00669286112991052	0.00669398835186131	0.00781141516115217	0.00717086802604416	0.999828016670836	0.00719163667426431	0.00703467102237454	0.00669285743407652	1	0	0.4	0	0	0	0	0.6	0	0	2.30480475852631	Th1R
732	0.997853027883999	0.460265890959854	0.00669285105852158	0.00694274282030205	0.00669285789178427	0.0066939008368515	0.00746064305661873	0.0071634671940134	0.999837971237232	0.00719166008085619	0.00693531292889691	0.00669286201407199	1	0	0.5	0	0	0	0	0.6	0	0	2.520423187963	Th1R
733	0.997928180764524	0.693846666839726	0.00669285097592755	0.00683125603252089	0.00669285469614066	0.00669381663280838	0.00711103836031243	0.00715583137478251	0.999847881155835	0.00719168252825106	0.00682938790756968	0.0066928646605399	1	0	0.6	0	0	0	0	0.6	0	0	2.75351431192894	Th1R
734	0.99797791272455	0.859518132084876	0.00669285106911155	0.00675532234771765	0.00669285273584667	0.00669376279658416	0.00687951938679061	0.00715062904140151	0.999854465224769	0.00719169710149632	0.00675518007409475	0.00669286379566347	1	0	0.7	0	0	0	0	0.6	0	0	2.9188551883829	Th1R
735	0.998002430241451	0.945225363955403	0.00669285077729399	0.006717005566817	0.00669285141292529	0.00669373745119697	0.00676462975676182	0.00714800186735129	0.999857624681975	0.0071917026920307	0.00671708846043624	0.00669286973485783	1	0	0.8	0	0	0	0	0.6	0	0	3.0043961565985	Th1R
736	0.998012894109905	0.982452035631765	0.0066928506959333	0.0067005615129372	0.00669285089413599	0.00669372643073913	0.00671571050413341	0.00714687475735287	0.999858990121678	0.00719170545217927	0.00670060694570549	0.00669287186185315	1	0	0.9	0	0	0	0	0.6	0	0	3.04155167891832	Th1R
737	0.99801706427071	0.997387653005731	0.0066928506839808	0.00669399727275074	0.00669285070922123	0.00669372205242479	0.00669624675959721	0.00714642486334065	0.99985953839734	0.00719170660276474	0.00669400515325945	0.00669287223234028	1	0	1	0	0	0	0	0.6	0	0	3.05645893200346	Th1R
738	0.00767376735365129	0.0066934490425588	0.00669341816694552	0.00716693714444023	0.00669880784068546	0.0084783131388335	0.0243796797674059	0.00716948590514013	0.999341251533537	0.00719135348726307	0.00713796234758706	0.00669419954586297	1	0	0	0	0	0	0.1	0.6	0	0	1.09531862527391	TGFB+
739	0.0085452913043336	0.0171851622354756	0.00669340122862045	0.00716160655153429	0.00669873993441662	0.00844254498044107	0.0239638646881867	0.00716935318472074	0.999353881385685	0.00719136377811485	0.00713330644878701	0.00669459262350134	1	0	0.1	0	0	0	0.1	0.6	0	0	1.10623310834382	TGFB+
740	0.0112169601582238	0.0433860319661424	0.00669335680312749	0.00714830174298312	0.00669856598193982	0.00835702599713447	0.0229728023261001	0.00716899524189199	0.999383653435323	0.00719138961378433	0.00712165229296021	0.00669549407342609	1	0	0.2	0	0	0	0.1	0.6	0	0	1.13403422963304	TGFB+
741	0.0220636640097964	0.105699021778629	0.006693271178731	0.00711673823227552	0.00669813437796372	0.00816978595090917	0.0208528683832566	0.0071680091448931	0.999447510107481	0.0071914409340649	0.0070938074318545	0.00669730906883751	1	0	0.3	0	0	0	0.1	0.6	0	0	1.20489156059869	TGFB+
742	0.99686529712717	0.237843566766034	0.00669285184767575	0.00705045300498043	0.00669286535279632	0.00669636122694378	0.0170664551584956	0.00716609791305199	0.999560124516488	0.00719152574051727	0.00703421502357809	0.00669287380668733	1	0	0.4	0	0	0	0.1	0.6	0	0	2.30655268748442	Th1R
743	0.997347318640818	0.453900716091707	0.00669285137763552	0.00694440617063118	0.0066928596966399	0.00669508605253612	0.0128533446819208	0.00716086504865481	0.999683359542127	0.00719161371233389	0.00693682821798412	0.00669287470019583	1	0	0.5	0	0	0	0.1	0.6	0	0	2.51879212393318	Th1R
744	0.997704033026401	0.690749670642736	0.00669285080092093	0.00683233740487313	0.00669285489072089	0.00669429714844277	0.00960988800177731	0.00715466855608643	0.999776705384682	0.00719166985889118	0.00683042261131067	0.00669287940113635	1	0	0.6	0	0	0	0.1	0.6	0	0	2.75262227772798	Th1R
745	0.997890602626555	0.858668167509993	0.00669285105522893	0.0067556413760135	0.00669285279329115	0.00669394059786567	0.00788141072143657	0.00715016089576299	0.999826059660832	0.00719169482728764	0.00675549361328088	0.00669286852310712	1	0	0.7	0	0	0	0.1	0.6	0	0	2.91889174420065	Th1R
746	0.997971034817416	0.945061921504692	0.00669285068094685	0.00671706884534884	0.00669285131311025	0.00669379884396823	0.00712973233994441	0.00714782948993178	0.999847308923123	0.00719170323306624	0.00671715150694564	0.00669287753171086	1	0	0.8	0	0	0	0.1	0.6	0	0	3.0045561290302	Th1R
747	0.998003195007855	0.982428470416974	0.00669285069310437	0.00670057054271787	0.00669285088348976	0.0066937445108973	0.00682932277933262	0.00714682126921101	0.999855816032704	0.00719170648007105	0.00670061600397065	0.00669287639431073	1	0	0.9	0	0	0	0.1	0.6	0	0	3.04162884101464	Th1R
748	0.998015646226886	0.997386154561647	0.00669285069162361	0.006693997397623	0.0066928507086206	0.00669372380659167	0.0067129612876631	0.00714641779274996	0.999859106991736	0.00719170767087153	0.00669400527620563	0.00669287615235095	1	0	1	0	0	0	0.1	0.6	0	0	3.05647229856457	Th1R
749	0.00669498610268049	0.00669340348682584	0.00669341300725339	0.0066940098062409	0.00669286649468339	0.839810918592343	0.997359942678663	0.00669299007920895	0.737548214820883	0.00719132739994866	0.00669371165400186	0.0823767221819225	1	0	0	0	0	0	0.2	0.6	0	0	2.71114250630466	Th17
750	0.00669498991927915	0.0067092623603788	0.00669341331617846	0.00669401047083799	0.00669286650360048	0.839811731481371	0.99735847044695	0.00669299017216104	0.737549119705075	0.00719132719172724	0.00669371215433501	0.0823757863290219	1	0	0.1	0	0	0	0.2	0.6	0	0	2.71115768005092	Th17
751	0.0102120355633788	0.0379502793148622	0.00669526997716134	0.00711409088174473	0.00669816865384293	0.0166688148452112	0.0950253284280383	0.0071256853600732	0.996848565186805	0.00719019105723737	0.00709039483274014	0.00671972252566452	1	0	0.2	0	0	0	0.2	0.6	0	0	1.20533854662676	TGFB+
752	0.0181812084863537	0.0936386044808837	0.00669439132917147	0.00710073094778559	0.0066979674040889	0.0127262163092082	0.0672506043441347	0.00714086828727592	0.997915802786092	0.00719073445841365	0.00707896377263754	0.00671390077096517	1	0	0.3	0	0	0	0.2	0.6	0	0	1.23832999337701	TGFB+
753	0.102139722597153	0.220644696096472	0.00669357390117009	0.00704919547567658	0.00669696700677111	0.00966197230640789	0.0418963761383999	0.00715187465941689	0.99878892253839	0.0071912079452929	0.00703302256585662	0.00671118112950859	1	0	0.4	0	0	0	0.2	0.6	0	0	1.42165871236052	TGFB+
754	0.996324038014945	0.44210604657797	0.00669285191133627	0.00694739267500355	0.00669286300346353	0.00669836626251693	0.022887618399195	0.0071560118275904	0.999386301249789	0.00719152282456488	0.00693954045718204	0.00669292144125492	1	0	0.5	0	0	0	0.2	0.6	0	0	2.51571547464481	Th1R
755	0.997382017874844	0.686404895330932	0.00669285127997105	0.00683384627073119	0.00669285594788997	0.00669509828588434	0.0130935074407505	0.00715304800854075	0.999676398168535	0.00719165274697459	0.00683186548579463	0.00669288746186226	1	0	0.6	0	0	0	0.2	0.6	0	0	2.75134092430271	Th1R
756	0.997788224892341	0.857677286851532	0.00669285101373086	0.0067560127511096	0.00669285283373203	0.00669416178511667	0.00904344854012004	0.00714961792472363	0.999792961864485	0.00719169212224856	0.00675585853502176	0.00669287509431417	1	0	0.7	0	0	0	0.2	0.6	0	0	2.91892784420848	Th1R
757	0.997937766932067	0.944888462437885	0.00669285091564138	0.00671713644106394	0.00669285158353405	0.00669386692292866	0.00751654214038853	0.00714764627309357	0.99983639234302	0.00719170307956182	0.00671721883545206	0.00669286762239432	1	0	0.8	0	0	0	0.2	0.6	0	0	3.00472530552703	Th1R
758	0.997993457522231	0.98240448913599	0.00669285123289618	0.00670058121924743	0.00669285145428487	0.00669376582163225	0.00694513931612695	0.00714676542259007	0.999852601100965	0.00719170628991045	0.00670062670391637	0.00669286297089365	1	0	0.9	0	0	0	0.2	0.6	0	0	3.04170769819068	Th1R
759	0.998014377539925	0.997384692777856	0.0066928512182896	0.00669399906932143	0.00669285126423117	0.00669372822698866	0.00672975035776526	0.00714640935598447	0.99985869089059	0.00719170749788592	0.00669400696605419	0.00669286240409053	1	0	1	0	0	0	0.2	0.6	0	0	3.05648592756898	Th1R
760	0.00669498330465609	0.00669340275098059	0.00669341225880875	0.00669400828143467	0.00669286646179047	0.8398094039618	0.997363459528931	0.00669298989303797	0.737546198599085	0.007191327877433	0.00669371051890324	0.0823789349367808	1	0	0	0	0	0	0.3	0.6	0	0	2.71114469837364	Th17
761	0.00669498689137278	0.00670923930429659	0.00669341254138719	0.00669400884644786	0.00669286647750402	0.839809908590136	0.997362020568297	0.0066929899655473	0.737546964595037	0.00719132771219649	0.00669371093859209	0.0823781783361318	1	0	0.1	0	0	0	0.3	0.6	0	0	2.71115961476695	Th17
762	0.00669499080125499	0.00672513265947065	0.00669341286074626	0.00669400952892984	0.00669286648265493	0.839810769820687	0.99736055145228	0.00669299005353143	0.737547902487657	0.00719132747887156	0.00669371144954265	0.0823771101654814	1	0	0.2	0	0	0	0.3	0.6	0	0	2.71117477524111	Th17
763	0.00669499436346968	0.00674107673081897	0.00669341315621238	0.00669401011370027	0.00669286649855311	0.839811215083193	0.997359107443416	0.00669299012219778	0.737548698500419	0.00719132729922243	0.00669371188243542	0.0823762209746682	1	0	0.3	0	0	0	0.3	0.6	0	0	2.71118963216831	Th17
764	0.00669499815383957	0.00675707827077345	0.00669341346060617	0.00669401074632743	0.00669286650731177	0.839811876236801	0.997357639933332	0.00669299020050255	0.737549565698119	0.00719132709384147	0.00669371235395224	0.082375307498987	1	0	0.4	0	0	0	0.3	0.6	0	0	2.71120478615439	Th17
765	0.993689576922142	0.416893990146345	0.00669285489482226	0.00695332820519175	0.00669287224038733	0.00671128955263642	0.0445679505786721	0.00714547521144321	0.998701150429457	0.00719130796017925	0.00694489451746574	0.00669309339376318	1	0	0.5	0	0	0	0.3	0.6	0	0	2.50887778405251	Th1R
766	0.996899139876863	0.680121253488777	0.00669285111167601	0.00683601169638911	0.00669285656922682	0.00669652701035705	0.018088325503256	0.00715072223568167	0.999529881759334	0.00719162624258934	0.00683393415635668	0.00669292285188532	1	0	0.6	0	0	0	0.3	0.6	0	0	2.74942605250239	Th1R
767	0.997667432512245	0.856515625515523	0.00669285107472018	0.00675644745866971	0.00669285299879418	0.00669444035655552	0.0103977537402598	0.00714898523513817	0.999754206437461	0.00719168898478884	0.00675628560364735	0.00669288053968485	1	0	0.7	0	0	0	0.3	0.6	0	0	2.91896145045749	Th1R
768	0.997902294590109	0.944704037921347	0.00669285104472008	0.00671720817269752	0.00669285172415071	0.00669394068608079	0.00792667128192622	0.00714745194246971	0.999824773168131	0.00719170291595493	0.00671729026558056	0.00669286960017009	1	0	0.8	0	0	0	0.3	0.6	0	0	3.00490394331334	Th1R
769	0.997983257055309	0.982379909661028	0.00669285093566524	0.00670059066083432	0.00669285114744495	0.00669378514832311	0.00706318912387665	0.00714670888545065	0.999849219442647	0.00719170612051816	0.00670063617026585	0.00669286776851593	1	0	0.9	0	0	0	0.3	0.6	0	0	3.04178757211988	Th1R
770	0.998012818480737	0.997383108248227	0.00669285084950775	0.00669399926825221	0.00669285088155388	0.00669373035558605	0.00674659135426333	0.00714640103435669	0.999858153690023	0.00719170711627811	0.00669400716704108	0.00669286868255449	1	0	1	0	0	0	0.3	0.6	0	0	3.05649908712838	Th1R
771	0.00669498045846825	0.00669340202856064	0.00669341152410379	0.0066940067444855	0.00669286644755386	0.839808130034003	0.997366997914331	0.0066929897088354	0.737544148732152	0.00719132836280483	0.00669370937495137	0.0823810285827105	1	0	0	0	0	0	0.4	0.6	0	0	2.71114699991296	Th17
772	0.0066949841470877	0.00670921826578101	0.00669341182144754	0.00669400736128194	0.00669286645499222	0.839808726815016	0.997365550395549	0.00669298978420911	0.737544995380859	0.00719132816086355	0.00669370983376371	0.0823801281127051	1	0	0.1	0	0	0	0.4	0.6	0	0	2.71116191653355	Th17
773	0.00669498775788147	0.00672508752233831	0.00669341209616051	0.00669400792988271	0.00669286645871328	0.839809025268555	0.997364097988854	0.00669298985011184	0.737545779653841	0.00719132800207564	0.00669371025462235	0.0823794115710602	1	0	0.2	0	0	0	0.4	0.6	0	0	2.7111767043541	Th17
774	0.00669499153907801	0.00674101309074224	0.00669341243580228	0.00669400861370266	0.00669286649004476	0.839809812459334	0.997362648951574	0.00669298994925535	0.73754669042677	0.00719132779330934	0.00669371077062134	0.0823784429705469	1	0	0.3	0	0	0	0.4	0.6	0	0	2.71119191549078	Th17
775	0.00669499526712778	0.00675699162530244	0.00669341270374062	0.00669400918135055	0.00669286648249451	0.839810290549354	0.997361179436028	0.00669299001010235	0.737547486620549	0.00719132760081129	0.00669371118795249	0.0823775815440306	1	0	0.4	0	0	0	0.4	0.6	0	0	2.71120684220884	Th17
776	0.00669499901625889	0.00677302596571913	0.00669341301322095	0.00669400981834479	0.00669286649484478	0.83981111849363	0.997359714281642	0.0066929900901137	0.737548355761374	0.00719132739576624	0.00669371166310156	0.0823765956863923	1	0	0.5	0	0	0	0.4	0.6	0	0	2.71122212768041	Th17
777	0.996122742405253	0.670537416088385	0.00669285173058185	0.00683927607656965	0.00669285848191834	0.00669936018002503	0.0256136336928731	0.00714721570992695	0.999303512086839	0.00719158455547769	0.00683704809492651	0.00669297174792523	1	0	0.6	0	0	0	0.4	0.6	0	0	2.7463704708507	Th1R
778	0.997523682555625	0.855143974951025	0.00669285110352357	0.00675695976969676	0.00669285314985224	0.00669479570981085	0.0119858288253215	0.00714824338165502	0.999708478548632	0.00719168521708926	0.00675678879423095	0.00669288771267071	1	0	0.7	0	0	0	0.4	0.6	0	0	2.91898902971913	Th1R
779	0.997864469020073	0.944507755913622	0.00669285105972401	0.00671728437163495	0.00669285175291362	0.00669402091544752	0.00836189401075011	0.00714724554139387	0.99981240026433	0.00719170255621776	0.00671736613985979	0.00669287086242434	1	0	0.8	0	0	0	0.4	0.6	0	0	3.00509271240839	Th1R
780	0.997973033207082	0.982354887251805	0.00669285123512059	0.00670060120962924	0.00669285145901114	0.00669380673175607	0.00718354906904176	0.00714665113822395	0.999845850798237	0.00719170630098744	0.0067006467378385	0.00669286253301356	1	0	0.9	0	0	0	0.4	0.6	0	0	3.04186929767175	Th1R
781	0.998011416363693	0.997381572890399	0.00669285102058515	0.00669400036994218	0.00669285106254438	0.00669373401534133	0.00676350634152306	0.00714639249568803	0.999857683524849	0.00719170699534103	0.00669400827459827	0.00669286372956683	1	0	1	0	0	0	0.4	0.6	0	0	3.05651258708407	Th1R
782	0.00669497758538022	0.00669340130458938	0.00669341078755773	0.00669400519769014	0.00669286644530421	0.839806607731423	0.997370515770395	0.00669298953787138	0.737542066315426	0.00719132890148849	0.00669370822829161	0.0823832779564674	1	0	0	0	0	0	0.5	0.6	0	0	2.71114915576188	Th17
783	0.00669498125524439	0.00670919594415814	0.00669341108525901	0.0066940058128351	0.0066928664547969	0.83980723837727	0.997369073421071	0.0066929896144446	0.737542908110748	0.00719132870392708	0.00669370868638606	0.0823823771322992	1	0	0.1	0	0	0	0.5	0.6	0	0	2.71116408459844	Th17
784	0.00669498493646531	0.00672504458190549	0.00669341138450935	0.00669400643016778	0.00669286646523937	0.839807882336018	0.997367626170612	0.00669298969191639	0.73754375177029	0.00719132850810751	0.00669370914634698	0.0823814728333542	1	0	0.2	0	0	0	0.5	0.6	0	0	2.71117907425493	Th17
785	0.00669498863886341	0.00674094814206805	0.00669341166283967	0.00669400702967529	0.00669286645018717	0.839808264625608	0.997366167758895	0.00669298974690798	0.737544602493118	0.0071913282804238	0.00669370958596694	0.0823806319841691	1	0	0.3	0	0	0	0.5	0.6	0	0	2.71119391639872	Th17
786	0.00669499234539171	0.00675690534413358	0.00669341194270221	0.00669400761732814	0.00669286644905115	0.839808737622836	0.997364708070117	0.006692989811771	0.737545419990034	0.0071913280984789	0.00669371002047618	0.0823798125217008	1	0	0.4	0	0	0	0.5	0.6	0	0	2.71120888983402	Th17
787	0.00669499595152398	0.00677291746176859	0.0066934122792326	0.00669400828992582	0.00669286648261472	0.839809746168637	0.997363251413522	0.00669298991292201	0.737546311079495	0.00719132789929074	0.00669371052807524	0.0823787325510179	1	0	0.5	0	0	0	0.5	0.6	0	0	2.71122427001803	Th17
788	0.994682075217067	0.654249172686125	0.00669285259583273	0.00684471630831206	0.00669286156109761	0.00670615874247229	0.0381694328514518	0.00714135513783497	0.998909754030255	0.00719150745219269	0.00684222500122499	0.00669310984691067	1	0	0.6	0	0	0	0.5	0.6	0	0	2.74081522143078	Th1R
789	0.997350824019462	0.85350967941241	0.00669285121238711	0.00675756888707753	0.00669285340354786	0.00669525742584213	0.0138626979200673	0.0071473665608591	0.999654050809561	0.00719168061742996	0.00675738688745325	0.00669289751270074	1	0	0.7	0	0	0	0.5	0.6	0	0	2.9190051146688	Th1R
790	0.997824018278409	0.944298644066868	0.00669285084934473	0.00671736514588691	0.00669285154147022	0.00669410931303906	0.00882417877589806	0.00714702603690471	0.99979919207459	0.00719170192575936	0.00671744655624645	0.00669288126102058	1	0	0.8	0	0	0	0.5	0.6	0	0	3.00529226582544	Th1R
791	0.99796245412838	0.982329327012708	0.00669285108722719	0.00670061118443286	0.00669285129943476	0.00669382700708196	0.00730625831104261	0.00714659267693659	0.999842363368933	0.00719170641027079	0.00670065673800289	0.0066928677315394	1	0	0.9	0	0	0	0.5	0.6	0	0	3.04195236695599	Th1R
792	0.998010015330554	0.997380100274218	0.00669285097947406	0.00669400026972029	0.00669285101390622	0.00669373451544064	0.00678041958966355	0.00714638577104401	0.999857260485602	0.00719170803517102	0.00669400817997015	0.00669286588052831	1	0	1	0	0	0	0.5	0.6	0	0	3.05652620032529	Th1R
793	0.00669497466207766	0.00669340054883761	0.00669341001907524	0.00669400361121923	0.00669286641674152	0.839804889407967	0.997374016255756	0.00669298933968649	0.737539961889035	0.00719132946301287	0.00669370704504957	0.0823856378663081	1	0	0	0	0	0	0.6	0.6	0	0	2.71115118652477	Th17
794	0.00669497836978014	0.00670917387759259	0.00669341032872378	0.00669400425138713	0.00669286642735948	0.839805467994926	0.997372577936744	0.00669298942231281	0.737540836407106	0.00719132922079211	0.00669370752218351	0.0823846215579203	1	0	0.1	0	0	0	0.6	0.6	0	0	2.71116596331683	Th17
795	0.00669498204631398	0.00672500118759141	0.00669341062565851	0.00669400486730147	0.00669286643463603	0.839806068049868	0.997371134311239	0.00669298949739339	0.737541682014876	0.00719132901668615	0.0066937079802509	0.0823837187881635	1	0	0.2	0	0	0	0.6	0.6	0	0	2.71118089481998	Th17
796	0.00669498573530523	0.00674088274538267	0.00669341092336337	0.00669400548464092	0.00669286644206782	0.83980667690074	0.997369685559133	0.00669298957271205	0.737542529437361	0.00719132881360338	0.00669370843940513	0.0823828144196946	1	0	0.3	0	0	0	0.6	0.6	0	0	2.71119588447341	Th17
797	0.00669498940483963	0.00675681812487208	0.00669341119874356	0.00669400606923974	0.00669286643510508	0.839807298399734	0.997368230491541	0.00669298963089394	0.737543350246788	0.00719132862774358	0.00669370887022282	0.0823820302323197	1	0	0.4	0	0	0	0.6	0.6	0	0	2.71121102773204	Th17
798	0.00669499313902266	0.00677280902882817	0.00669341150156583	0.00669400669367087	0.00669286644589488	0.839807952192239	0.997366772298199	0.00669298970985465	0.737544203275788	0.00719132842247823	0.00669370933551277	0.0823811121956209	1	0	0.5	0	0	0	0.6	0.6	0	0	2.71122615423867	Th17
799	0.00669499698547067	0.00678885687411942	0.00669341181461106	0.00669400734042571	0.00669286645789196	0.839808506836242	0.99736530630861	0.00669298979412795	0.73754508600585	0.00719132819903767	0.00669370981818056	0.0823801476261243	1	0	0.6	0	0	0	0.6	0.6	0	0	2.71124121406069	Th17
800	0.997139945794141	0.85153940664375	0.00669285106983322	0.00675830088737624	0.00669285342394279	0.00669587048815405	0.0161037734852813	0.00714631957272736	0.999588463029402	0.00719167474506651	0.00675810539621244	0.00669291813458366	1	0	0.7	0	0	0	0.6	0.6	0	0	2.91900048267047	Th1R
801	0.997780986672265	0.944075543355965	0.00669285103991879	0.00671745204172481	0.00669285175927595	0.00669420503429842	0.00931571537231245	0.0071467928562926	0.999785185009079	0.00719170152885616	0.00671753307013318	0.00669287645270257	1	0	0.8	0	0	0	0.6	0.6	0	0	3.00550369419282	Th1R
802	0.997951582883667	0.982303242138072	0.00669285074586891	0.00670062108571669	0.00669285094824896	0.00669384864522785	0.00743140009143899	0.00714653263162699	0.999838771885353	0.00719170624503015	0.00670066665881205	0.00669287865527345	1	0	0.9	0	0	0	0.6	0.6	0	0	3.04203695261434	Th1R
803	0.998008532356539	0.997378471822606	0.00669285108998204	0.00669400179617662	0.00669285113150129	0.00669373906004191	0.00679749463482159	0.00714637627563677	0.999856733043517	0.00719170733255789	0.00669400970908958	0.00669286115326294	1	0	1	0	0	0	0.6	0.6	0	0	3.05653962940573	Th1R
804	0.00669497181808528	0.00669339972007768	0.00669340917812459	0.00669400200744385	0.0066928662630347	0.839803422453154	0.997377484633739	0.00669298904088612	0.73753799084491	0.00719132970484168	0.00669370581582755	0.08238777033377	1	0	0	0	0	0	0.7	0.6	0	0	2.71115334181389	Th17
805	0.00669497548398194	0.0067091527731881	0.00669340947409367	0.00669400261960942	0.00669286627199491	0.839804040786702	0.997376050670208	0.00669298911687993	0.737538829254293	0.00719132950636949	0.00669370627159193	0.0823868738921097	1	0	0.1	0	0	0	0.7	0.6	0	0	2.71116822612102	Th17
806	0.00669497917768965	0.00672495989526004	0.00669340977183412	0.00669400323471045	0.00669286628176414	0.839804656987817	0.99737461156648	0.00669298919394818	0.737539670800965	0.00719132930832242	0.00669370672976408	0.0823859747362303	1	0	0.2	0	0	0	0.7	0.6	0	0	2.71118315768479	Th17
807	0.00669498291323735	0.00674082157430315	0.00669341007217788	0.00669400385357217	0.00669286629326801	0.839805279159125	0.997373167272721	0.00669298927297607	0.737540515518558	0.00719132911196482	0.00669370719121936	0.0823850717117233	1	0	0.3	0	0	0	0.7	0.6	0	0	2.71119814394485	Th17
808	0.00669498672677446	0.00675673856762053	0.006693410376716	0.00669400447912604	0.00669286630736768	0.83980576362099	0.997371717437458	0.00669298935585562	0.737541366531999	0.00719132891760595	0.00669370765844826	0.0823841809506175	1	0	0.4	0	0	0	0.7	0.6	0	0	2.71121306093058	Th17
809	0.00669499064248315	0.0067727107692255	0.00669341069045558	0.00669400511272225	0.00669286633195951	0.839806552273791	0.997370262967347	0.00669298944734098	0.737542215626695	0.00719132873963932	0.00669370813449344	0.0823832513592215	1	0	0.5	0	0	0	0.7	0.6	0	0	2.71122829209537	Th17
810	0.00669499400212435	0.00678872585993533	0.00669341105680577	0.00669400577335835	0.00669286643319987	0.8398070389839	0.997368825796113	0.00669298960187781	0.737543003186688	0.00719132872232252	0.00669370865065468	0.0823824154619933	1	0	0.6	0	0	0	0.7	0.6	0	0	2.71124331352897	Th17
811	0.00669499797793247	0.00680480795011099	0.00669341135725708	0.00669400640113742	0.00669286643727034	0.839807562656746	0.997367357109931	0.00669298967740311	0.737543870056305	0.00719132849983925	0.00669370911687917	0.0823815061858509	1	0	0.7	0	0	0	0.7	0.6	0	0	2.71125841342666	Th17
812	0.00669500150844415	0.00682094239658526	0.00669341168010069	0.00669400705810813	0.0066928664579115	0.839808479390951	0.997365889045421	0.00669298976699477	0.737544755296652	0.00719132829607622	0.00669370960925449	0.0823804755125942	1	0	0.8	0	0	0	0.7	0.6	0	0	2.71127385601909	Th17
813	0.997940703906661	0.982276692593631	0.00669285091063869	0.00670063178942759	0.00669285112115934	0.00669387057048799	0.00755898705943565	0.00714647174348421	0.999835191293947	0.00719170645386083	0.00670067738666851	0.00669287355151311	1	0	0.9	0	0	0	0.7	0.6	0	0	3.04212350838092	Th1R
814	0.998007103258927	0.997377009344328	0.00669285094894225	0.00669400156042036	0.00669285098056545	0.00669374053483329	0.00681452078635307	0.00714636915253401	0.999856286766347	0.00719170792000663	0.00669400947216508	0.00669286819165815	1	0	1	0	0	0	0.7	0.6	0	0	3.05655331891708	Th1R
815	0.00669496900587046	0.0066933990879107	0.00669340853332445	0.0066940005433089	0.00669286636773761	0.839801767752872	0.997380986376047	0.00669298896680162	0.737535887551773	0.00719133045935845	0.00669370476009451	0.0823900464357579	1	0	0	0	0	0	0.8	0.6	0	0	2.71115535584086	Th17
816	0.00669497264493178	0.00670913106141262	0.00669340872726415	0.0066940010817578	0.00669286624322925	0.839802446856499	0.99737953557651	0.00669298892624179	0.737536792130134	0.00719132999441034	0.00669370512501417	0.0823890797595077	1	0	0.1	0	0	0	0.8	0.6	0	0	2.71117025812691	Th17
817	0.00669497632771517	0.00672491705670441	0.00669340902386117	0.00669400169478572	0.00669286625267818	0.839803056914008	0.997378100770571	0.00669298900282254	0.737537631214958	0.00719132979642549	0.00669370558156005	0.0823881838192398	1	0	0.2	0	0	0	0.8	0.6	0	0	2.71118516745533	Th17
818	0.00669498005154487	0.00674075747099047	0.00669340932273749	0.006694002311393	0.0066928662634163	0.839803653200674	0.99737666077455	0.00669298908104992	0.737538473789504	0.00719132959932918	0.00669370604113401	0.0823872864017993	1	0	0.3	0	0	0	0.8	0.6	0	0	2.71120011430812	Th17
819	0.00669498384430825	0.00675665293755556	0.00669340962524378	0.00669400293313912	0.00669286627681705	0.839804229282744	0.997375215455501	0.00669298916237888	0.737539320381701	0.00719132940468379	0.00669370650530294	0.0823863876685779	1	0	0.4	0	0	0	0.8	0.6	0	0	2.71121509347795	Th17
820	0.00669498744472856	0.0067725960031721	0.00669341000149169	0.006694003607456	0.00669286638643342	0.839804726740493	0.997373783734376	0.0066929893269321	0.737540117250457	0.0071913293977534	0.00669370703431629	0.0823855421510701	1	0	0.5	0	0	0	0.8	0.6	0	0	2.71123005907868	Th17
821	0.00669499172682825	0.00678860944664262	0.00669341025097619	0.00669400419912351	0.00669286632404477	0.839805647445468	0.997372309381922	0.00669298934434991	0.737541019584104	0.00719132904546418	0.00669370745601928	0.0823845481009117	1	0	0.6	0	0	0	0.8	0.6	0	0	2.71124543230585	Th17
822	0.00669499577299233	0.00680466977677794	0.00669341057401452	0.00669400484488704	0.00669286635638927	0.839806323952317	0.997370848621239	0.00669298944471136	0.737541875787139	0.00719132887817526	0.00669370794336352	0.0823836259202289	1	0	0.7	0	0	0	0.8	0.6	0	0	2.71126064787224	Th17
823	0.00669499871412414	0.00682076872588928	0.0066934109170902	0.00669400548443374	0.00669286642944961	0.839806739969485	0.997369405307214	0.0066929895728616	0.737542668258541	0.00719132880842872	0.00669370843580029	0.0823827953012632	1	0	0.8	0	0	0	0.8	0.6	0	0	2.71127568592458	Th17
824	0.00669500219114551	0.00683693926927811	0.0066934112501926	0.00669400616692566	0.00669286644883666	0.839807532102184	0.997367932452123	0.00669298966437038	0.73754359087364	0.00719132858818184	0.00669370894744143	0.0823817244098967	1	0	0.9	0	0	0	0.8	0.6	0	0	2.71129103236421	Th17
825	0.99800562057321	0.997375378789605	0.00669285098435025	0.00669400284358167	0.00669285102095896	0.00669374213326888	0.00683171664474424	0.0071463601469069	0.999855766980486	0.00719170767432012	0.00669401076228625	0.0066928653016933	1	0	1	0	0	0	0.8	0.6	0	0	3.05656687385541	Th1R
826	0.00669496616127506	0.00669339825574062	0.00669340768903868	0.00669399893835922	0.00669286621123895	0.839800335950413	0.997384435950987	0.00669298866202696	0.737533919425307	0.00719133069875198	0.00669370353000445	0.0823921560636639	1	0	0	0	0	0	0.9	0.6	0	0	2.71115750753681	Th17
827	0.00669496980324676	0.00670910927644766	0.0066934079831026	0.00669399954674388	0.00669286621993755	0.839800944667397	0.997383010533376	0.00669298873736655	0.737534752903509	0.00719133050106823	0.00669370398288202	0.0823912657504222	1	0	0.1	0	0	0	0.9	0.6	0	0	2.7111723499055	Th17
828	0.00669497356308066	0.00672487276038526	0.00669340843808393	0.00669400030868485	0.00669286640285781	0.839801666846119	0.997381606331202	0.00669298897775663	0.737535577487747	0.0071913305354958	0.0066937045964981	0.082390312439767	1	0	0.2	0	0	0	0.9	0.6	0	0	2.71118730868768	Th17
829	0.00669497721316467	0.00674069031758624	0.00669340873392369	0.00669400092061871	0.00669286641165246	0.839802297010281	0.997380170738481	0.00669298905340284	0.737536415712843	0.0071913303379961	0.00669370505202102	0.0823894147776864	1	0	0.3	0	0	0	0.9	0.6	0	0	2.71120226627966	Th17
830	0.00669498082627001	0.00675656179432019	0.00669340896478623	0.00669400145517178	0.00669286636263976	0.83980263045392	0.99737872259722	0.00669298907093481	0.737537220461029	0.00719133012242156	0.00669370543404583	0.082388653587317	1	0	0.4	0	0	0	0.9	0.6	0	0	2.71121707113008	Th17
831	0.00669498458063404	0.00677248926723123	0.00669340925941906	0.00669400207339041	0.00669286636363208	0.839803187549994	0.997377275251449	0.0066929891419047	0.737538077554928	0.00719132989499009	0.00669370589221422	0.082387742569167	1	0	0.5	0	0	0	0.9	0.6	0	0	2.71123205939895	Th17
832	0.00669498882063655	0.00678848112429657	0.00669340949820008	0.00669400265268013	0.00669286629136792	0.839804035064756	0.997375805397611	0.0066929891493252	0.737538975349946	0.00719132952854522	0.00669370630195126	0.0823867633460657	1	0	0.6	0	0	0	0.9	0.6	0	0	2.71124735252538	Th17
833	0.00669499282440617	0.00680451982437778	0.00669340981546969	0.00669400329119676	0.00669286631864088	0.839804726926025	0.997374348803496	0.00669298924427223	0.737539827956064	0.00719132935405114	0.00669370678242836	0.0823858425234142	1	0	0.7	0	0	0	0.9	0.6	0	0	2.71126256366384	Th17
834	0.00669499577823485	0.00682059605533274	0.00669341017132885	0.00669400394234342	0.00669286640679393	0.839805205488089	0.997372910675629	0.00669298938645631	0.737540617281393	0.00719132931414211	0.0066937072877755	0.0823850080440305	1	0	0.8	0	0	0	0.9	0.6	0	0	2.71127763983155	Th17
835	0.00669499953793052	0.00683674716896465	0.00669341051013229	0.00669400463385621	0.00669286642994088	0.839805954587295	0.997371438784049	0.00669298948492582	0.737541548113243	0.007191329076771	0.0066937078073473	0.0823839409862315	1	0	0.9	0	0	0	0.9	0.6	0	0	2.71129293712069	Th17
836	0.00669500509330149	0.00685296740306377	0.00669341078791485	0.00669400523628578	0.00669286641877874	0.839806576283428	0.9973699470007	0.00669298954944678	0.737542404008819	0.00719132886480989	0.00669370825217962	0.082383098459389	1	0	1	0	0	0	0.9	0.6	0	0	2.71130830735812	Th17
837	0.00669496335339407	0.00669339753096302	0.00669340695194431	0.00669399741568514	0.0066928661874453	0.839798830649392	0.997387895690602	0.00669298847720378	0.737531896572654	0.00719133118993703	0.00669370239604411	0.0823943357890769	1	0	0	0	0	0	1	0.6	0	0	2.71115961220434	Th17
838	0.0066949670677702	0.0067090874185226	0.00669340735630347	0.00669399812717923	0.00669286631650688	0.83979934324143	0.997386492358037	0.00669298866718046	0.737532719393437	0.00719133115710744	0.00669370295742656	0.0823934354556504	1	0	0.1	0	0	0	1	0.6	0	0	2.71117433951655	Th17
839	0.00669497059566446	0.00672482883411898	0.00669340763180499	0.00669399868520611	0.00669286633385407	0.839799785101615	0.997385067922916	0.00669298874184669	0.737533472746227	0.00719133108546655	0.00669370337473933	0.0823926517331296	1	0	0.2	0	0	0	1	0.6	0	0	2.71118907278659	Th17
840	0.00669497437858888	0.00674062653288701	0.00669340799866783	0.00669399939682214	0.00669286639262485	0.839800780768644	0.997383643417023	0.00669298887255918	0.73753438525627	0.00719133083781882	0.00669370391853184	0.082391603821614	1	0	0.3	0	0	0	1	0.6	0	0	2.71120431159205	Th17
841	0.00669497807123115	0.0067564790068118	0.00669340823633663	0.00669399995631915	0.00669286633483005	0.839801145754139	0.997382196745347	0.00669298888844168	0.737535235530144	0.00719133054396785	0.00669370431695722	0.0823907467523648	1	0	0.4	0	0	0	1	0.6	0	0	2.71121908013689	Th17
842	0.0066949817246423	0.00677238278377562	0.0066934085201431	0.0066940005440636	0.00669286634185285	0.839801660071471	0.997380756399722	0.00669298895808309	0.737536042953356	0.00719133039284537	0.00669370475388461	0.0823899367502919	1	0	0.5	0	0	0	1	0.6	0	0	2.71123406019413	Th17
843	0.00669498593977001	0.00678835320365902	0.00669340874972586	0.00669400111238248	0.00669286626119416	0.839802638144627	0.997379290767633	0.00669298895622946	0.737536936174895	0.00719133001387054	0.0066937051531133	0.0823889437216356	1	0	0.6	0	0	0	1	0.6	0	0	2.71124944819874	Th17
844	0.00669498991579079	0.00680437026559517	0.00669340906401722	0.00669400174691667	0.00669286628612721	0.839803331545674	0.997377838610085	0.00669298904868972	0.737537786206434	0.00719132983597715	0.00669370562995038	0.0823880253533104	1	0	0.7	0	0	0	1	0.6	0	0	2.71126464350857	Th17
845	0.00669499387821856	0.00682044175168023	0.00669340938168049	0.00669400238659528	0.00669286631338682	0.839803851519019	0.997376381368042	0.00669298914447916	0.737538640450529	0.00719132966160238	0.00669370611133979	0.0823871270826943	1	0	0.8	0	0	0	1	0.6	0	0	2.71127973904927	Th17
846	0.00669499678432684	0.00683655117608404	0.00669340972954713	0.00669400303357481	0.00669286638983173	0.839804216372711	0.99737494020692	0.00669298927724403	0.737539438707739	0.00719132959748861	0.00669370661047986	0.0823862999316593	1	0	0.9	0	0	0	1	0.6	0	0	2.71129474781761	Th17
847	0.00669500032769868	0.00685273322158046	0.00669341007110999	0.00669400372288885	0.00669286641926086	0.83980507685079	0.997373470513915	0.00669298937906166	0.737540357696676	0.00719132937915838	0.00669370712980582	0.0823852275561521	1	0	1	0	0	0	1	0.6	0	0	2.7113101722681	Th17
848	0.00769244082027641	0.00669296849447326	0.0066929623084693	0.00717563278318038	0.0066989091439356	0.00725342077720734	0.00827948884749338	0.00717912192933815	0.999874344887432	0.00719163833881668	0.00714579991776469	0.00669297669625274	1	0	0	0	0	0	0	0.7	0	0	1.07856970494464	TGFB+
849	0.00860513319336551	0.0174437241143834	0.00669296064400744	0.0071698398979974	0.0066988356353288	0.0072514250304771	0.00825873596156133	0.00717872741159874	0.999874779763687	0.00719163930107602	0.00714074426965379	0.0066930649863941	1	0	0.1	0	0	0	0	0.7	0	0	1.09019961020953	TGFB+
850	0.0114604651649493	0.0445866752651346	0.00669295674307421	0.00715527595498897	0.00669864750884122	0.00724610748245433	0.00820674433863206	0.0071777349531397	0.999875836657078	0.00719164091990177	0.00712799428823508	0.00669328602730936	1	0	0.2	0	0	0	0	0.7	0	0	1.12011336530374	TGFB+
851	0.0234261192486598	0.109242398790775	0.00669294375041976	0.00712093941293151	0.00669817621101463	0.00723074444820582	0.00808511253528924	0.00717539959848405	0.999878312446506	0.00719164901247322	0.00709771125295329	0.00669376491430539	1	0	0.3	0	0	0	0	0.7	0	0	1.19653327162202	TGFB+
852	0.997777469233736	0.244107645905968	0.00669285110008131	0.00705088438728809	0.00669286116191561	0.00669398968417225	0.00781151589853567	0.00717089763175522	0.999884064199855	0.00719165990361198	0.00703471821974752	0.0066928551274155	1	0	0.4	0	0	0	0	0.7	0	0	2.30480141245408	Th1R
853	0.997852947067098	0.460201993620168	0.00669285095704966	0.00694277395262628	0.00669285783971053	0.00669390119320006	0.00746074313570673	0.00716349494943094	0.999891402555464	0.00719167566347812	0.00693535511488478	0.00669285928421284	1	0	0.5	0	0	0	0	0.7	0	0	2.52041285533303	Th1R
854	0.997928110878441	0.693804506441744	0.00669285082772094	0.00683127576895269	0.00669285456269866	0.00669381658480154	0.00711109950845759	0.0071558567164026	0.999898718357492	0.0071916909095504	0.00682941396924883	0.00669286363826629	1	0	0.6	0	0	0	0	0.7	0	0	2.75352305816378	Th1R
855	0.997977894764595	0.859500307470956	0.00669285102121403	0.0067553303784261	0.00669285269765148	0.00669376278889356	0.00687954369103855	0.00715065263648731	0.999903609112074	0.00719170086585325	0.00675519108780735	0.00669285935524905	1	0	0.7	0	0	0	0	0.7	0	0	2.91888655587025	Th1R
856	0.998002497052308	0.945219977079933	0.00669285098711113	0.00671700819067586	0.00669285162712694	0.00669373730551237	0.00676463701975358	0.00714802525786992	0.999905989960115	0.0071917049031662	0.00671709227261722	0.00669286415155112	1	0	0.8	0	0	0	0	0.7	0	0	3.00443923580774	Th1R
857	0.998012984045709	0.982450971543551	0.00669285091114167	0.00670056180965422	0.00669285112380418	0.0066937257758336	0.0067157104908047	0.00714689833058832	0.999907017240151	0.00719170709988317	0.006700607643839	0.0066928584744051	1	0	0.9	0	0	0	0	0.7	0	0	3.04159874448936	Th1R
858	0.998017260385801	0.99738775105235	0.006692851300566	0.00669399779618905	0.00669285134902503	0.00669372255578302	0.00669624684538817	0.0071464480783685	0.999907468199772	0.00719170767609873	0.00669400574884182	0.0066928555295714	1	0	1	0	0	0	0	0.7	0	0	3.05650716651776	Th1R
859	0.00767375549933895	0.00669327588549781	0.00669325388591887	0.00716693706684607	0.00669880616421397	0.00847871038824408	0.0243797302679873	0.00716957869095619	0.999527516074856	0.00719145593121145	0.0071380490747097	0.00669381070648961	1	0	0	0	0	0	0.1	0.7	0	0	1.09550487963627	TGFB+
860	0.00854523328987655	0.0171844730491532	0.00669324165457617	0.00716160680925425	0.00669873829956178	0.00844292541713409	0.023963898297641	0.00716944437621678	0.999536690582845	0.00719146345330167	0.00713339099329285	0.00669409018344757	1	0	0.1	0	0	0	0.1	0.7	0	0	1.1064151964063	TGFB+
861	0.0112166531100157	0.0433831856592389	0.00669321640917586	0.00714830310559873	0.00669856705756482	0.00835732886267746	0.0229727487378676	0.00716907935203935	0.999558608979657	0.00719147774617787	0.0071217301568402	0.00669475615310325	1	0	0.2	0	0	0	0.1	0.7	0	0	1.13420565532996	TGFB+
862	0.0220606579420799	0.105686918501433	0.00669315174727212	0.0071167448675458	0.00669813482266217	0.00817006576029517	0.0208530627077408	0.00716808656248885	0.999604995595296	0.0071915175616811	0.00709387827317395	0.0066960379800052	1	0	0.3	0	0	0	0.1	0.7	0	0	1.20503325232167	TGFB+
863	0.996865185905826	0.23771013728443	0.00669285158169997	0.00705051952281376	0.00669286535014337	0.00669636120703879	0.0170695772363363	0.00716616268101043	0.999687076220063	0.00719157833100411	0.00703431961100168	0.00669286717239246	1	0	0.4	0	0	0	0.1	0.7	0	0	2.30654950210376	Th1R
864	0.997347059909504	0.453786470525079	0.00669285115591321	0.0069444618695739	0.00669285958096403	0.00669508631690198	0.0128552245620041	0.00716091325208499	0.999777431097186	0.00719164173706118	0.00693690354319082	0.00669286913599868	1	0	0.5	0	0	0	0.1	0.7	0	0	2.51877377268546	Th1R
865	0.997704008950262	0.690691036943637	0.00669285086414878	0.00683236468364613	0.006692855003173	0.00669429726693311	0.00961056110765733	0.00715470332195879	0.999846192791794	0.00719168187190446	0.00683045864206925	0.00669287030402674	1	0	0.6	0	0	0	0.1	0.7	0	0	2.75263388175121	Th1R
866	0.997890570140453	0.858647443062727	0.00669285100749034	0.00675565069341493	0.00669285275813408	0.0066939406478533	0.00788160186240213	0.00715018794763323	0.999882610898269	0.0071916991825228	0.00675550637926496	0.00669286281353755	1	0	0.7	0	0	0	0.1	0.7	0	0	2.9189277773937	Th1R
867	0.997971123194259	0.94505630322339	0.00669285099825764	0.00671707181744881	0.00669285164989917	0.00669379984830143	0.007129781684712	0.00714785330748601	0.999898351259729	0.00719170468579543	0.0067171557054591	0.00669286502744914	1	0	0.8	0	0	0	0.1	0.7	0	0	3.00460171240219	Th1R
868	0.998003243131804	0.98242737280417	0.00669285085380856	0.00670057154014291	0.00669285106142092	0.00669374549362188	0.00682933705423139	0.00714684356058611	0.99990461226953	0.00719170638222264	0.00670061738551608	0.00669286229541438	1	0	0.9	0	0	0	0.1	0.7	0	0	3.04167661383247	Th1R
869	0.998015689931122	0.997386163667588	0.00669285083508847	0.00669399793890824	0.00669285086683836	0.00669372477649849	0.00671296748246404	0.00714643959483153	0.999907042347871	0.00719170712974768	0.00669400588503603	0.00669286239421161	1	0	1	0	0	0	0.1	0.7	0	0	3.05652030285021	Th1R
870	0.00669511027452737	0.00669310155068226	0.00669310586652634	0.00669399923316616	0.0066928663519555	0.977303449318029	0.997383730548529	0.00669287438001586	0.887501604674604	0.00719154632923162	0.00669387720358561	0.0200693748874744	1	0	0	0	0	0	0.2	0.7	0	0	2.93630464061833	Th17
871	0.00669511440869043	0.00670991591429809	0.00669310601010756	0.00669399988763784	0.00669286636074485	0.977303210911225	0.997382202547073	0.00669287439658286	0.887502034207406	0.00719154623838746	0.0066938777891073	0.0200692615646681	1	0	0.1	0	0	0	0.2	0.7	0	0	2.93632001023593	Th17
872	0.010210711369838	0.037937554957961	0.00669454809816006	0.00711408415707348	0.00669816778668469	0.0166870086574265	0.0950492315660093	0.00712608250049251	0.997788373168032	0.0071906431215812	0.00709077459029275	0.00671169857521827	1	0	0.2	0	0	0	0.2	0.7	0	0	1.20629887854877	TGFB+
873	0.0181741047300495	0.0936016907253973	0.00669394671763143	0.00710074327229391	0.00669796694299423	0.0127325557771645	0.0672614639578056	0.00714113680024231	0.998517046631501	0.00719101492160049	0.00707921378920001	0.00670782026127515	1	0	0.3	0	0	0	0.2	0.7	0	0	1.23889870452716	TGFB+
874	0.101890074952207	0.220541158904825	0.00669337051951868	0.00704924150254195	0.00669696866024815	0.00966524620982209	0.0419088663808269	0.00715203086296242	0.999130351229977	0.00719134877898018	0.00703318341225136	0.006706010580833	1	0	0.4	0	0	0	0.2	0.7	0	0	1.42165785199499	TGFB+
875	0.996322676961066	0.44188831680659	0.00669285160483538	0.00694749440667357	0.00669286301942999	0.00669837233444421	0.022899617115044	0.00715609559416071	0.999560130441537	0.00719157516180484	0.00693967901743379	0.00669290130458	1	0	0.5	0	0	0	0.2	0.7	0	0	2.5156825737676	Th1R
876	0.997381725921194	0.686321755880463	0.00669285105057379	0.00683388463248493	0.00669285577989158	0.00669509854027648	0.0130959167474587	0.00715309479735684	0.999772303734486	0.00719166914056464	0.00683191601618055	0.00669287860270425	1	0	0.6	0	0	0	0.2	0.7	0	0	2.75135595084364	Th1R
877	0.99778816630674	0.857653077056132	0.00669285096223514	0.0067560236033078	0.00669285279831933	0.00669416193263272	0.00904391633599778	0.00714964896376867	0.999858169086209	0.00719169716972244	0.00675587338470856	0.00669286780573122	1	0	0.7	0	0	0	0.2	0.7	0	0	2.9189693054055	Th1R
878	0.997937767774025	0.944882482857902	0.00669285105554337	0.00671713962637598	0.00669285172556982	0.00669386870924922	0.00751665383196259	0.0071476705463806	0.99989023992596	0.00719170396159245	0.0067172232845737	0.00669286393836092	1	0	0.8	0	0	0	0.2	0.7	0	0	3.0047733172375	Th1R
879	0.997993284489033	0.982403293829305	0.00669285067151635	0.00670058070430705	0.0066928508644092	0.00669376425812463	0.00694514427503879	0.00714678882892661	0.999902176913156	0.00719170689186296	0.00670062657367996	0.00669287015800617	1	0	0.9	0	0	0	0.2	0.7	0	0	3.04175593845737	Th1R
880	0.998014210909461	0.997384633093229	0.00669285067332208	0.00669399803219971	0.00669285069048572	0.00669372669236733	0.00672973819039306	0.00714643200876508	0.999906683577631	0.0071917077097795	0.00669400596979141	0.00669286959717666	1	0	1	0	0	0	0.2	0.7	0	0	3.0565337071446	Th1R
881	0.00669510990160055	0.00669310150482062	0.00669310581980204	0.00669399904356434	0.00669286635051919	0.97730347460505	0.99738424623869	0.00669287439110469	0.887501479176269	0.00719154638479955	0.00669387703602655	0.0200694180050059	1	0	0	0	0	0	0.3	0.7	0	0	2.93630509845725	Th17
882	0.00669511404980029	0.00670991309340543	0.00669310596261454	0.00669399969545863	0.00669286635816004	0.977303240603994	0.997382719897367	0.00669287440509023	0.887501908186267	0.00719154628994945	0.00669387761888528	0.0200693035286434	1	0	0.1	0	0	0	0.3	0.7	0	0	2.93632046968964	Th17
883	0.00669511822555984	0.00672678619795922	0.0066931061066985	0.00669400035249744	0.00669286636624496	0.977303004129854	0.997381187952464	0.0066928744194583	0.887502340460742	0.00719154619245235	0.00669387820645642	0.0200691888184998	1	0	0.2	0	0	0	0.3	0.7	0	0	2.93633589742889	Th17
884	0.00669512287399089	0.00674372654899605	0.00669310625928783	0.0066940010838158	0.00669286637176241	0.977302714671681	0.99737962431455	0.0066928744553063	0.887502815842186	0.00719154607339871	0.00669387886141778	0.0200690553667815	1	0	0.3	0	0	0	0.3	0.7	0	0	2.93635133272317	Th17
885	0.00669512672642456	0.0067607186440601	0.00669310639725106	0.00669400166751357	0.00669286638463523	0.977302528805557	0.997378105154668	0.00669287445121529	0.887503204042631	0.007191545994185	0.00669387938257312	0.0200689598016993	1	0	0.4	0	0	0	0.3	0.7	0	0	2.93636691745241	Th17
886	0.99367733622817	0.416380074101402	0.00669285376519181	0.00695354618179695	0.00669287230382634	0.00671136817302305	0.0446550218940905	0.0071456167980627	0.99906615974089	0.00719142017037172	0.00694519115721847	0.00669302547953512	1	0	0.5	0	0	0	0.3	0.7	0	0	2.50880448599358	Th1R
887	0.996898392882026	0.679999120017395	0.00669285101751514	0.00683606711003967	0.00669285659825831	0.00669653056221902	0.0180954164493416	0.00715078588535465	0.999664870464018	0.00719164953613035	0.00683400681657835	0.00669290235243467	1	0	0.6	0	0	0	0.3	0.7	0	0	2.74944544969131	Th1R
888	0.99766728344532	0.856487142360968	0.00669285088674553	0.0067564601027813	0.00669285282253559	0.00669444061607653	0.0103986771382367	0.00714902076667205	0.999829566631182	0.00719169474203248	0.00675630289542029	0.00669287465093128	1	0	0.7	0	0	0	0.3	0.7	0	0	2.9190091670589	Th1R
889	0.99790227317199	0.944697608547004	0.00669285100930788	0.00671721095759007	0.00669285169184065	0.00669394066269118	0.00792682643275403	0.00714747863110759	0.999881664722138	0.00719170468186179	0.00671729444387973	0.00669286340749141	1	0	0.8	0	0	0	0.3	0.7	0	0	3.00495456835966	Th1R
890	0.997983359617475	0.982378791284653	0.00669285126835317	0.00670059165068386	0.00669285149228976	0.00669378612180103	0.00706321818812433	0.00714673245488485	0.999899780590337	0.00719170681237286	0.00670063755375001	0.00669285720353481	1	0	0.9	0	0	0	0.3	0.7	0	0	3.04183716423826	Th1R
891	0.998012944156511	0.997383177726817	0.00669285120202879	0.00669399937208837	0.00669285124388254	0.00669373017138322	0.00674657573656745	0.00714642435195918	0.999906412291092	0.00719170807025305	0.00669400733243119	0.00669285738613779	1	0	1	0	0	0	0.3	0.7	0	0	3.05654753904115	Th1R
892	0.0066951093962766	0.00669310144757202	0.00669310576167556	0.00669399878599477	0.00669286634562059	0.977303661831901	0.997384769689823	0.00669287437356912	0.887501316845068	0.00719154647888921	0.00669387680605159	0.0200694181731066	1	0	0	0	0	0	0.4	0.7	0	0	2.93630564593555	Th17
893	0.00669511352465563	0.00670990918444039	0.0066931059058347	0.00669399943620551	0.00669286635531491	0.977303435946384	0.997383245833148	0.00669287438814331	0.887501744068503	0.0071915463877309	0.00669387738766374	0.0200693031123278	1	0	0.1	0	0	0	0.4	0.7	0	0	2.93632102153035	Th17
894	0.00669511765517721	0.00672677809772813	0.00669310604940523	0.00669400008650933	0.00669286636394756	0.977303207304602	0.997381716247442	0.00669287440166955	0.887502171910215	0.00719154629312128	0.00669387796913625	0.0200691885742101	1	0	0.2	0	0	0	0.4	0.7	0	0	2.93633645095316	Th17
895	0.00669512184254013	0.00674370920700784	0.00669310620642434	0.00669400076739726	0.00669286638244055	0.977302933375625	0.997380185119669	0.00669287442984217	0.887502613910229	0.00719154619555343	0.00669387857913937	0.0200690924372514	1	0	0.3	0	0	0	0.4	0.7	0	0	2.93635192845312	Th17
896	0.00669512591626837	0.00676070129682155	0.0066931063451044	0.00669400141017024	0.00669286638512466	0.97730268678053	0.997378644831427	0.00669287443786564	0.887503039905698	0.00719154607030322	0.00669387915259636	0.0200689848560882	1	0	0.4	0	0	0	0.4	0.7	0	0	2.936367457388	Th17
897	0.00669512749089886	0.00677775840714012	0.00669310649341996	0.0066940020931022	0.00669286639041633	0.977302474129436	0.997377096538805	0.00669287444825934	0.887503490498471	0.00719154593218332	0.00669387976249621	0.0200688648641967	1	0	0.5	0	0	0	0.4	0.7	0	0	2.93638308704883	Th17
898	0.99612044327955	0.670344615019289	0.00669285149710059	0.00683936134591754	0.00669285847490398	0.00669937023704228	0.0256344696194599	0.00714730305015969	0.999499843715665	0.0071916193603296	0.00683715888371959	0.00669293746708345	1	0	0.6	0	0	0	0.4	0.7	0	0	2.74639283195022	Th1R
899	0.997523493822769	0.855110268418379	0.00669285100380397	0.00675697472855712	0.00669285307133678	0.00669479627104844	0.0119874673667392	0.00714828443715933	0.999795908665645	0.00719169208725605	0.00675680918855575	0.00669287835222831	1	0	0.7	0	0	0	0.4	0.7	0	0	2.91904427741348	Th1R
900	0.997864383409909	0.944500907715646	0.00669285086026968	0.00671728709187592	0.00669285155048238	0.00669402072811193	0.00836212125114772	0.00714727362080299	0.999872502510302	0.00719170431414333	0.00671737033756477	0.0066928676773429	1	0	0.8	0	0	0	0.4	0.7	0	0	3.0051461410676	Th1R
901	0.997972931871134	0.982353725315062	0.00669285085697262	0.00670060081585707	0.00669285106307331	0.00669380507991227	0.00718355877262376	0.00714667570603401	0.999897221917497	0.0071917071157639	0.00670064675241001	0.00669286568111146	1	0	0.9	0	0	0	0.4	0.7	0	0	3.04191944094745	Th1R
902	0.998011405499399	0.997381612722334	0.00669285086219699	0.00669399948411744	0.00669285089006061	0.00669373220017106	0.0067634679964029	0.00714641623660811	0.999906014293427	0.00719170798659142	0.00669400744040525	0.00669286418211955	1	0	1	0	0	0	0.4	0.7	0	0	3.05656092979383	Th1R
903	0.00669510903788455	0.00669310141656826	0.00669310572988941	0.00669399860913701	0.00669286635449269	0.977303711739377	0.997385294916691	0.00669287438751542	0.887501197009075	0.00719154653500523	0.00669387664957166	0.0200694619117911	1	0	0	0	0	0	0.5	0.7	0	0	2.936306144297	Th17
904	0.0066951131733074	0.00670990639278596	0.00669310587412519	0.00669399925885972	0.00669286636452371	0.97730348732382	0.99738377164079	0.00669287440248436	0.887501623739987	0.00719154644544071	0.006693877230825	0.0200693464148165	1	0	0.1	0	0	0	0.5	0.7	0	0	2.93632151826177	Th17
905	0.00669511732470078	0.00672677238988631	0.00669310603226572	0.00669399992347574	0.00669286638934428	0.977303282509017	0.997382246235813	0.00669287443044078	0.887502052896036	0.0071915463714485	0.00669387782747891	0.0200692264866179	1	0	0.2	0	0	0	0.5	0.7	0	0	2.93633696881652	Th17
906	0.00669512147164941	0.00674370017572291	0.00669310616129736	0.00669400056120098	0.0066928663818104	0.977303029279096	0.997380708198771	0.00669287442992898	0.887502480563535	0.00719154625797157	0.006693878395467	0.0200691169979164	1	0	0.3	0	0	0	0.5	0.7	0	0	2.93635242887437	Th17
907	0.00669512583666	0.00676069364817983	0.00669310625542853	0.0066940011762286	0.00669286633250806	0.977302724408411	0.997379151227968	0.00669287439692316	0.887502913752848	0.00719154606556385	0.00669387893691192	0.0200690072160265	1	0	0.4	0	0	0	0.5	0.7	0	0	2.93636788925366	Th17
908	0.00669513089701396	0.00677775615681575	0.00669310641051465	0.00669400189241057	0.00669286633960807	0.977302414634176	0.997377589580928	0.00669287442100464	0.887503384265871	0.00719154590670813	0.0066938795771565	0.0200688933464053	1	0	0.5	0	0	0	0.5	0.7	0	0	2.93638344342861	Th17
909	0.994673254555573	0.653893955489009	0.00669285223499628	0.00684486609422203	0.00669286172362677	0.00670621599699331	0.0382405725433067	0.0071414714367594	0.999215229367265	0.00719156348752638	0.00684241519811631	0.00669303461228429	1	0	0.6	0	0	0	0.5	0.7	0	0	2.74082829273968	Th1R
910	0.997350483918085	0.853469374519703	0.0066928509901609	0.00675758650557151	0.00669285320803499	0.00669525802889352	0.0138654859230515	0.00714741392296979	0.999755883958925	0.00719168863475745	0.0067574109017037	0.00669288689959753	1	0	0.7	0	0	0	0.5	0.7	0	0	2.91906917741145	Th1R
911	0.997824007504362	0.944291196972541	0.00669285097113257	0.00671736908368218	0.00669285168297704	0.00669410944756363	0.00882454622032617	0.00714705537379834	0.999862773567905	0.00719170360030142	0.00671745204457607	0.00669286639825458	1	0	0.8	0	0	0	0.5	0.7	0	0	3.00534878286742	Th1R
912	0.997962433460249	0.982328043751829	0.00669285110727212	0.0067006121555541	0.00669285133057946	0.00669382772728439	0.00730633250312012	0.00714661636248271	0.999894653649777	0.00719170647209984	0.0067006581159889	0.00669285834261406	1	0	0.9	0	0	0	0.5	0.7	0	0	3.04200344497885	Th1R
913	0.998009993261607	0.99738006974432	0.00669285099355155	0.00669400056683385	0.0066928510308519	0.00669373501162137	0.00678043949809973	0.00714640780207677	0.999905666160181	0.00719170772791034	0.00669400853432088	0.00669285874883378	1	0	1	0	0	0	0.5	0.7	0	0	3.05657458908021	Th1R
914	0.00669510862318654	0.00669310138993597	0.00669310570243174	0.00669399840964678	0.00669286637469224	0.977303827682978	0.997385822187707	0.00669287440464809	0.887501058108019	0.00719154659859978	0.00669387647441852	0.0200694884042509	1	0	0	0	0	0	0.6	0.7	0	0	2.93630667436051	Th17
915	0.00669511283575752	0.0067099034522621	0.00669310587955346	0.00669399911653793	0.0066928664137364	0.977303607857679	0.997384305099697	0.00669287444312878	0.887501507703457	0.00719154650678046	0.00669387711108418	0.0200693763364696	1	0	0.1	0	0	0	0.6	0.7	0	0	2.93632208275614	Th17
916	0.00669511690202062	0.00672676594373695	0.00669310598755391	0.0066939997083346	0.00669286639037502	0.977303371162759	0.997382770304714	0.00669287443078789	0.887501913255299	0.0071915464136144	0.00669387763562095	0.0200692585186305	1	0	0.2	0	0	0	0.6	0.7	0	0	2.93633746665345	Th17
917	0.00669512105266082	0.00674369049839685	0.00669310611671282	0.00669400034664879	0.00669286638306743	0.977303121913213	0.997381233400168	0.00669287443015041	0.887502341294803	0.00719154630244346	0.00669387820425561	0.0200691477980836	1	0	0.3	0	0	0	0.6	0.7	0	0	2.9363529277406	Th17
918	0.00669512523022779	0.00676067736020526	0.00669310624271838	0.00669400098276971	0.00669286637203328	0.977302863902457	0.997379690450809	0.00669287442624187	0.887502769836804	0.00719154618249954	0.00669387877039325	0.0200690391625625	1	0	0.4	0	0	0	0.6	0.7	0	0	2.93636843891972	Th17
919	0.00669512976008497	0.00677773237866822	0.0066931063369021	0.00669400160440047	0.00669286632175903	0.9773025540008	0.997378129591377	0.00669287439153424	0.88750320859325	0.00719154597751631	0.00669387931798162	0.0200689307055258	1	0	0.5	0	0	0	0.6	0.7	0	0	2.9363839589798	Th17
920	0.00669513483663742	0.0067948531557454	0.00669310650063193	0.00669400231437845	0.00669286634164267	0.977302269307395	0.997376567509122	0.00669287442502653	0.887503669303751	0.00719154584500633	0.00669387995421981	0.0200688159629125	1	0	0.6	0	0	0	0.6	0.7	0	0	2.93639958545647	Th17
921	0.997139486728166	0.851490585868905	0.00669285102235579	0.00675832234060477	0.00669285342160251	0.00669587273846102	0.0161084216548952	0.00714637435491814	0.999707782853609	0.00719168437358983	0.00675813440794656	0.00669289886100928	1	0	0.7	0	0	0	0.6	0.7	0	0	2.91907526862606	Th1R
922	0.997780825139485	0.944067815070663	0.00669285084236926	0.00671745497830814	0.0066928515555194	0.00669420709027494	0.0093161367259387	0.00714682411618599	0.99985241405761	0.0071917034410365	0.00671753766714702	0.0066928753485051	1	0	0.8	0	0	0	0.6	0.7	0	0	3.00556349603304	Th1R
923	0.997951691940898	0.982302078473153	0.0066928509418202	0.00670062167416309	0.00669285115393118	0.00669384847637934	0.00743142008642993	0.00714655771455219	0.999892042921002	0.00719170709381918	0.00670066766801925	0.00669286477073027	1	0	0.9	0	0	0	0.6	0.7	0	0	3.0420892029149	Th1R
924	0.998008529593026	0.99737851596696	0.00669285096548527	0.00669400124701537	0.00669285100122599	0.00669373739666168	0.00679746633102764	0.00714639957134667	0.999905303033029	0.0071917076960002	0.00669400921715147	0.00669285960564148	1	0	1	0	0	0	0.6	0.7	0	0	3.05658823162457	Th1R
925	0.00669510818237585	0.00669310134116201	0.00669310565281723	0.00669399818548354	0.00669286637144503	0.977303907275784	0.997386344888027	0.0066928744004161	0.88750091492671	0.00719154663170314	0.0066938762738863	0.0200695253248485	1	0	0	0	0	0	0.7	0.7	0	0	2.93630716945466	Th17
926	0.00669511231295963	0.00670989976455687	0.00669310579226288	0.00669399883080376	0.00669286637621487	0.977303675939631	0.997384821878577	0.00669287441067441	0.887501341407941	0.00719154653640086	0.00669387685047799	0.0200694113372235	1	0	0.1	0	0	0	0.7	0.7	0	0	2.93632253143772	Th17
927	0.00669511645532239	0.00672675942709254	0.00669310592649828	0.00669399947288086	0.0066928663748304	0.97730343630464	0.997383292263628	0.00669287441532428	0.887501768913445	0.00719154643330396	0.00669387742332392	0.0200692986430561	1	0	0.2	0	0	0	0.7	0.7	0	0	2.93633794205335	Th17
928	0.0066951206427376	0.00674368296857596	0.00669310598595573	0.00669400006022198	0.00669286628816184	0.977303082804391	0.997381742502266	0.00669287434362566	0.887502203809844	0.00719154619945698	0.00669387793579702	0.0200692044852392	1	0	0.3	0	0	0	0.7	0.7	0	0	2.93635330802627	Th17
929	0.00669512482067568	0.00676066526396095	0.0066931061672566	0.00669400073683174	0.00669286634020218	0.977302910348327	0.99738021111065	0.00669287439562144	0.887502627011488	0.00719154617962361	0.00669387854661428	0.0200690816684947	1	0	0.4	0	0	0	0.7	0.7	0	0	2.93636889258975	Th17
930	0.0066951289428282	0.00677770854524756	0.00669310634926548	0.00669400142397423	0.00669286639056594	0.977302732500847	0.99737867477545	0.00669287444726651	0.887503057820171	0.00719154613614409	0.00669387916672498	0.0200689571227269	1	0	0.5	0	0	0	0.7	0.7	0	0	2.93638453362121	Th17
931	0.0066951332754595	0.00679481852515757	0.00669310646905358	0.00669400205402004	0.00669286637271396	0.977302452480757	0.997377119856049	0.00669287443771977	0.887503486094416	0.00719154599726654	0.00669387972644426	0.0200688550414398	1	0	0.6	0	0	0	0.7	0.7	0	0	2.9364001403305	Th17
932	0.00669513798408777	0.00681199402549955	0.00669310660402315	0.00669400270492842	0.00669286636923798	0.977302165302801	0.997375556804704	0.00669287444412788	0.887503920665431	0.0071915458587466	0.00669388030657152	0.020068753117931	1	0	0.7	0	0	0	0.7	0.7	0	0	2.93641580418809	Th17
933	0.00669514414002807	0.00682923780707998	0.0066931067746263	0.00669400340306371	0.00669286640393409	0.977301915046425	0.99737398285905	0.00669287449457328	0.887504366221739	0.00719154574986756	0.00669388093509744	0.0200686395138593	1	0	0.8	0	0	0	0.7	0.7	0	0	2.93643156334934	Th17
934	0.997940741136649	0.982275383333113	0.00669285097617598	0.00670063276914165	0.0066928511948511	0.00669386814213026	0.0075590732575065	0.00714649682552562	0.999889364025068	0.00719170696036462	0.00670067879632984	0.00669286191747792	1	0	0.9	0	0	0	0.7	0.7	0	0	3.04217650933433	Th1R
935	0.99800710957813	0.997376989886992	0.00669285098707726	0.00669400183937302	0.00669285102327397	0.00669373877196967	0.00681453513514563	0.00714639159307942	0.999904955560103	0.00719170786549737	0.00669400981369525	0.00669285858787174	1	0	1	0	0	0	0.7	0.7	0	0	3.05660200064221	Th1R
936	0.00669510772264892	0.00669310127633554	0.00669310558714572	0.00669399794358671	0.00669286635149003	0.977303967046712	0.997386865053227	0.00669287438039799	0.88750076871299	0.00719154664582689	0.00669387605526233	0.0200695676544942	1	0	0	0	0	0	0.8	0.7	0	0	2.93630764443012	Th17
937	0.00669511185499925	0.00670989642488451	0.00669310572839902	0.00669399859048668	0.00669286635827688	0.977303738299058	0.997385343087081	0.00669287439250763	0.887501195211247	0.00719154655264049	0.00669387663354499	0.0200694531285127	1	0	0.1	0	0	0	0.8	0.7	0	0	2.93632300626164	Th17
938	0.00669511600239245	0.00672675278517981	0.00669310586769934	0.00669399923749232	0.00669286636238108	0.977303505024521	0.997383815076916	0.0066928744021937	0.887501623169739	0.00719154645539107	0.00669387721155368	0.0200693390778804	1	0	0.2	0	0	0	0.8	0.7	0	0	2.93633842067334	Th17
939	0.00669512016662136	0.00674367047844102	0.00669310601962858	0.00669399989776233	0.00669286637979552	0.977303287379498	0.997382283585159	0.0066928744240715	0.88750205307882	0.00719154637317912	0.00669387780320707	0.0200692211987598	1	0	0.3	0	0	0	0.8	0.7	0	0	2.93635390678494	Th17
940	0.0066951243726944	0.00676065217656419	0.00669310610401046	0.00669400049729584	0.00669286632314805	0.977302975223515	0.997380734998307	0.0066928743781206	0.887502480980858	0.00719154619683808	0.00669387833060362	0.0200691227692744	1	0	0.4	0	0	0	0.8	0.7	0	0	2.93636936235123	Th17
941	0.00669512851343331	0.00677769206273229	0.00669310629679939	0.00669400119595641	0.00669286638471693	0.97730281150242	0.997379200191394	0.00669287444036892	0.887502913550341	0.00719154616769739	0.00669387896246544	0.0200689943211986	1	0	0.5	0	0	0	0.8	0.7	0	0	2.93638501358952	Th17
942	0.00669513281086097	0.00679479834786862	0.00669310641836561	0.00669400182900347	0.00669286636870021	0.977302541705803	0.997377646815719	0.00669287443198882	0.887503342886001	0.00719154603615893	0.00669387952524134	0.0200688887371867	1	0	0.6	0	0	0	0.8	0.7	0	0	2.9364006259129	Th17
943	0.0066951373469274	0.00681197062582684	0.00669310651717602	0.0066940024323542	0.006692866331659	0.977302357375338	0.997376081982087	0.00669287439926401	0.887503764215596	0.00719154587939097	0.00669388005928279	0.0200687425089751	1	0	0.7	0	0	0	0.8	0.7	0	0	2.93641632967388	Th17
944	0.00669514167907232	0.00682919776493975	0.00669310669651131	0.00669400311508991	0.00669286637750471	0.977302066131298	0.997374528290744	0.00669287445361568	0.887504194107981	0.00719154581660821	0.00669388067386739	0.0200686665546192	1	0	0.8	0	0	0	0.8	0.7	0	0	2.93643207166185	Th17
945	0.00669514616970105	0.00684648924349939	0.00669310686121414	0.00669400378184679	0.00669286640867445	0.977301824660482	0.997372965764589	0.00669287449077935	0.887504621229148	0.00719154570387392	0.00669388127255587	0.0200685646182232	1	0	0.9	0	0	0	0.8	0.7	0	0	2.93644789020459	Th17
946	0.998005616897667	0.997375410684127	0.00669285094979536	0.00669400257518685	0.00669285098384975	0.00669374134795897	0.00683169702942741	0.00714638320751203	0.999904584296677	0.00719170779235611	0.00669401055139079	0.00669286086217212	1	0	1	0	0	0	0.8	0.7	0	0	3.05661571717812	Th1R
947	0.00669510726982111	0.00669310122110086	0.00669310553106503	0.0066939977103866	0.00669286634208795	0.977304038073015	0.997387386898267	0.00669287436993354	0.887500622882397	0.00719154667093413	0.00669387584585646	0.0200696080776587	1	0	0	0	0	0	0.9	0.7	0	0	2.93630813089252	Th17
948	0.00669511140176464	0.00670989305038694	0.00669310567300752	0.0066939983577275	0.00669286634968476	0.977303810379289	0.997385865751047	0.00669287438278928	0.887501049258157	0.00719154657870369	0.0066938764246437	0.020069493394328	1	0	0.1	0	0	0	0.9	0.7	0	0	2.93632349100153	Th17
949	0.00669511554961811	0.00672674604893013	0.0066931058147563	0.00669399900667544	0.00669286635655969	0.977303580974012	0.997384338857698	0.00669287439499652	0.887501477085895	0.0071915464849921	0.00669387700476625	0.0200693785323566	1	0	0.2	0	0	0	0.9	0.7	0	0	2.93633890611126	Th17
950	0.00669511971502111	0.00674366033858365	0.00669310596971344	0.00669399966978393	0.00669286637725304	0.97730336703582	0.997382808463733	0.00669287441995033	0.887501907173917	0.00719154640661639	0.00669387759939731	0.0200692598776116	1	0	0.3	0	0	0	0.9	0.7	0	0	2.9363543930474	Th17
951	0.00669512386741867	0.00676063582008577	0.00669310613232795	0.00669400034185706	0.00669286640585356	0.977303167395952	0.997381273862106	0.00669287445182841	0.887502339108745	0.00719154633496879	0.00669387820315348	0.0200691365168586	1	0	0.4	0	0	0	0.9	0.7	0	0	2.93636994844115	Th17
952	0.00669512820212055	0.00677767922865091	0.00669310618277679	0.00669400091067882	0.00669286631210391	0.977302799261662	0.997379714911507	0.00669287437230832	0.887502766044445	0.00719154610998184	0.00669387869809014	0.0200690515271002	1	0	0.5	0	0	0	0.9	0.7	0	0	2.93638541176143	Th17
953	0.00669513225666754	0.00679477606488248	0.00669310638834943	0.00669400162121827	0.00669286638733041	0.977302654127232	0.997378177681016	0.00669287444686633	0.887503199273116	0.00719154609934458	0.0066938793423309	0.0200689193062755	1	0	0.6	0	0	0	0.9	0.7	0	0	2.93640113299463	Th17
954	0.00669513659500541	0.00681194229893665	0.00669310648754017	0.0066940022202046	0.00669286635211619	0.977302426534949	0.997376617428242	0.00669287441515911	0.887503616702633	0.00719154596265394	0.00669387987276578	0.0200687963243869	1	0	0.7	0	0	0	0.9	0.7	0	0	2.93641681119459	Th17
955	0.00669514070664681	0.00682916636847143	0.00669310667364962	0.0066940029295749	0.0066928663998781	0.97730217169529	0.997375063110947	0.00669287447011608	0.887504062827538	0.00719154588759437	0.00669388051151426	0.0200686955370002	1	0	0.8	0	0	0	0.9	0.7	0	0	2.93643257711822	Th17
956	0.00669514529684253	0.00684646072427294	0.00669310681559334	0.0066940035952936	0.00669286640223409	0.977301891722617	0.997373491779027	0.00669287448347169	0.887504504289601	0.00719154575968327	0.00669388110584257	0.0200685894395342	1	0	0.9	0	0	0	0.9	0.7	0	0	2.93644836141401	Th17
957	0.00669515095775133	0.00686382163977294	0.00669310695988177	0.00669400423889471	0.0066928664170959	0.977301610711215	0.997371913280482	0.00669287451063426	0.887504925524737	0.00719154563770806	0.00669388168313093	0.0200685004729604	1	0	1	0	0	0	0.9	0.7	0	0	2.93646420203426	Th17
958	0.00669510682457112	0.00669310117673523	0.00669310548585684	0.00669399748689466	0.00669286634462686	0.977304122682305	0.997387910348216	0.00669287437043202	0.887500477357076	0.00719154670991962	0.0066938756467398	0.0200696458986097	1	0	0	0	0	0	1	0.7	0	0	2.93630863033198	Th17
959	0.00669511095412873	0.00670988963831348	0.00669310562722745	0.0066939981334883	0.00669286635167157	0.977303894525186	0.997386389796845	0.00669287438277134	0.887500903521739	0.00719154661715173	0.00669387622478551	0.0200695313687801	1	0	0.1	0	0	0	1	0.7	0	0	2.93632398714209	Th17
960	0.00669511509891414	0.00672673924888577	0.00669310576751366	0.00669399878085479	0.00669286635701439	0.97730366357678	0.997384863364588	0.0066928743935578	0.887501331090127	0.0071915465217726	0.00669387680329154	0.0200694168760515	1	0	0.2	0	0	0	1	0.7	0	0	2.93633939787935	Th17
961	0.00669511926112862	0.00674365019145215	0.00669310591810017	0.00669399943966316	0.00669286637301437	0.977303444287199	0.997383332923458	0.00669287441419452	0.88750176074554	0.00719154643800261	0.00669387739344544	0.0200692993780322	1	0	0.3	0	0	0	1	0.7	0	0	2.93635487676323	Th17
962	0.00669512350050744	0.0067606270858565	0.00669310595484542	0.0066940000006704	0.00669286626326568	0.977303066057541	0.997381778249301	0.00669287431931829	0.887502190573761	0.007191546182888	0.0066938778793731	0.0200692120339968	1	0	0.4	0	0	0	1	0.7	0	0	2.93637026810132	Th17
963	0.00669512755628353	0.00677765665695755	0.00669310622428492	0.00669400076695588	0.00669286640890352	0.977303009238848	0.997380256771548	0.00669287445873104	0.887502624363937	0.00719154627004793	0.00669387858288831	0.0200690621225962	1	0	0.5	0	0	0	1	0.7	0	0	2.93638600942198	Th17
964	0.00669513166125356	0.00679475354342285	0.00669310634695491	0.00669400139569675	0.00669286639669053	0.977302793894081	0.997378706842412	0.00669287444955608	0.88750304906236	0.00719154615740707	0.00669387914286199	0.0200689368517355	1	0	0.6	0	0	0	1	0.7	0	0	2.93640164574443	Th17
965	0.00669513591739717	0.00681191429906022	0.00669310649537162	0.00669400206306068	0.00669286640604749	0.977302519329659	0.997377153215433	0.006692874467867	0.887503487556893	0.00719154604928783	0.0066938797391397	0.0200688385446785	1	0	0.7	0	0	0	1	0.7	0	0	2.93641732408389	Th17
966	0.00669514018047618	0.00682913825237445	0.00669310663126495	0.00669400271199227	0.00669286640478593	0.977302268607288	0.997375592280797	0.00669287447262419	0.88750391981486	0.00719154593611887	0.00669388031807924	0.020068728213421	1	0	0.8	0	0	0	1	0.7	0	0	2.93643306382408	Th17
967	0.00669514450169149	0.00684642589952838	0.00669310677005901	0.00669400336472327	0.0066928664062567	0.977302016737214	0.997374025482771	0.00669287448014823	0.887504353223864	0.00719154582187418	0.00669388090073847	0.0200686181105208	1	0	0.9	0	0	0	1	0.7	0	0	2.93644886169939	Th17
968	0.00669515042105359	0.00686380296550559	0.00669310689252873	0.00669400405849452	0.0066928663763599	0.977301646051599	0.997372423386322	0.00669287446892907	0.887504830319203	0.00719154561733714	0.00669388151628715	0.0200685105109354	1	0	1	0	0	0	1	0.7	0	0	2.93646464258455	Th17
969	0.00769244052071656	0.00669290742018503	0.00669290437576861	0.00717563331831229	0.00669890742919148	0.00725345794187017	0.0082794920692162	0.00717915471043798	0.999932349228528	0.00719167341799388	0.00714583089344126	0.00669291146685509	1	0	0	0	0	0	0	0.8	0	0	1.07862766279252	TGFB+
970	0.00860511881972498	0.0174434760894081	0.00669290519148637	0.00716984120969138	0.00669883498729854	0.00725146411939915	0.00825873701950014	0.00717876046201575	0.999932737450773	0.00719167503165356	0.00714077459527695	0.00669295692180459	1	0	0.1	0	0	0	0	0.8	0	0	1.09025728189803	TGFB+
971	0.0114603446412494	0.0445856285363237	0.00669290726965437	0.00715527522423399	0.00669864635198915	0.00724613891243474	0.00820673126060384	0.00717776260833233	0.999933354688315	0.00719166993851118	0.00712801959723459	0.00669308532963912	1	0	0.2	0	0	0	0	0.8	0	0	1.12016956435852	TGFB+
972	0.0234248977562407	0.109237705197324	0.0066929010460235	0.00712094259721974	0.0066981770218076	0.00723077635529602	0.00808509310551698	0.00717542862659237	0.999935232210348	0.0071916773930318	0.00709773782566436	0.00669333752365749	1	0	0.3	0	0	0	0	0.8	0	0	1.19658390665872	TGFB+
973	0.997777302955224	0.244049307855959	0.00669285101907289	0.00705091417969083	0.00669286117112146	0.00669399073583776	0.00781161462363825	0.00717092657084395	0.99993889491351	0.00719168262758846	0.0070347643855831	0.0066928531226251	1	0	0.4	0	0	0	0	0.8	0	0	2.30479796416069	Th1R
974	0.997853003059929	0.46013896863959	0.00669285097233883	0.0069428048450993	0.00669285791809721	0.00669390098472635	0.00746084063487494	0.00716352257109899	0.999943726992746	0.00719169144252724	0.00693539698509084	0.00669285457049113	1	0	0.5	0	0	0	0	0.8	0	0	2.52040241961661	Th1R
975	0.997928203197885	0.693763178881157	0.00669285104923299	0.00683129499552753	0.00669285483093826	0.00669381687639772	0.00711115812933687	0.00715588202107508	0.999948558753447	0.00719169960339433	0.00682943944597081	0.00669285399217008	1	0	0.6	0	0	0	0	0.8	0	0	2.75353179177653	Th1R
976	0.997977805740135	0.859482838498949	0.00669285073816348	0.00675533800063585	0.00669285242138331	0.00669376263493807	0.00687956733793444	0.00715067541320392	0.999951700495198	0.00719170422849612	0.00675520162635494	0.00669285565189467	1	0	0.7	0	0	0	0	0.8	0	0	2.91891715278729	Th1R
977	0.998002495263359	0.945214674725307	0.00669285089614291	0.00671701026193588	0.00669285155063026	0.00669373677391324	0.0067646427572991	0.00714804793912588	0.999953306076371	0.00719170661942307	0.00671709552317305	0.00669285279161226	1	0	0.8	0	0	0	0	0.8	0	0	3.00448127117829	Th1R
978	0.998013022183055	0.9824499312628	0.0066928510982666	0.00670056293055711	0.00669285131278971	0.00669372703936676	0.00671571390367672	0.00714691945492439	0.999953992557301	0.0071917069468252	0.00670060910987167	0.00669285444856207	1	0	0.9	0	0	0	0	0.8	0	0	3.041644742248	Th1R
979	0.998017166298042	0.9973877038288	0.00669285101151875	0.00669399767930984	0.00669285104714345	0.00669372265267744	0.0066962473930278	0.00714646914006376	0.999954244995934	0.00719170716067837	0.00669400566841179	0.00669285633283678	1	0	1	0	0	0	0	0.8	0	0	3.05655382320844	Th1R
980	0.00767374109234801	0.00669311653740799	0.00669310278157242	0.00716693576587343	0.00669880607043282	0.0084790543356541	0.0243796942236765	0.00716966367147175	0.999706681831552	0.00719154882161624	0.00713812929515578	0.00669345092829526	1	0	0	0	0	0	0.1	0.8	0	0	1.09568392535506	TGFB+
981	0.00854517623288888	0.017183850482503	0.00669309593513759	0.00716160604617761	0.0066987381077103	0.00844324315542023	0.0239638229738271	0.00716952742958041	0.999712643319977	0.00719155343108669	0.00713346883067273	0.0066936284841595	1	0	0.1	0	0	0	0.1	0.8	0	0	1.10659035442914	TGFB+
982	0.0112163055130508	0.0433803323444657	0.00669307661851339	0.00714830501577939	0.00669856678321295	0.00835766089733401	0.0229727994472391	0.00716916272056549	0.999726822871256	0.00719156638508519	0.00712180664244782	0.00669402721208146	1	0	0.2	0	0	0	0.1	0.8	0	0	1.13437043245103	TGFB+
983	0.0220578517468052	0.105675253269287	0.00669303665739723	0.0071167511471439	0.00669813536778242	0.00817033235384513	0.0208532384529278	0.00716816125019893	0.999756923957568	0.00719159133014276	0.00709394661052055	0.00669481223559689	1	0	0.3	0	0	0	0.1	0.8	0	0	1.20517003437922	TGFB+
984	0.99686465258346	0.237580949619884	0.00669285132303409	0.00705058390521227	0.00669286535218399	0.00669636303381169	0.0170725912156197	0.00716622546821526	0.999810087923534	0.00719162928467848	0.00703442087602708	0.00669286080662726	1	0	0.4	0	0	0	0.1	0.8	0	0	2.30654608139229	Th1R
985	0.997346766615572	0.453675679947611	0.00669285099378262	0.00694451546264246	0.00669285952606586	0.00669508767315014	0.0128570366588244	0.0071609598746314	0.999868997359186	0.00719166876234704	0.00693697621499573	0.00669286320588049	1	0	0.5	0	0	0	0.1	0.8	0	0	2.51875626229469	Th1R
986	0.997704036042202	0.690633850885803	0.00669285103990608	0.00683239119165462	0.00669285523890693	0.00669429762707421	0.00961121249922537	0.00715473732511057	0.999914064446884	0.00719169367304555	0.00683049370833763	0.00669285861445952	1	0	0.6	0	0	0	0.1	0.8	0	0	2.75264534229261	Th1R
987	0.99789046032353	0.858627146605326	0.00669285070622166	0.00675565955444221	0.00669285246551843	0.0066939405326061	0.00788178909149838	0.00715021406890638	0.99993789593551	0.00719170310662192	0.00675551860954949	0.00669285824007069	1	0	0.7	0	0	0	0.1	0.8	0	0	2.9189628892398	Th1R
988	0.997971107358906	0.945050681547981	0.00669285089281719	0.0067170739944296	0.00669285155039252	0.00669379902296085	0.00712982292563055	0.00714787729113802	0.999948282665172	0.00719170661475698	0.00671715912680221	0.00669285692284339	1	0	0.8	0	0	0	0.1	0.8	0	0	3.00464606991383	Th1R
989	0.998003276728347	0.982426293292132	0.00669285090450844	0.00670057178155744	0.00669285111933246	0.00669374489694623	0.00682933975526555	0.00714686652046882	0.99995241734162	0.00719170754259971	0.00670061801599419	0.00669285288824164	1	0	0.9	0	0	0	0.1	0.8	0	0	3.04172339078701	Th1R
990	0.998015758022396	0.997386195130131	0.00669285107029177	0.00669399835882378	0.00669285110855774	0.00669372551868981	0.00671297088899898	0.00714646130572783	0.999954025057024	0.00719170728392268	0.00669400635473158	0.00669285501374884	1	0	1	0	0	0	0.1	0.8	0	0	3.05656740511304	Th1R
991	0.00669513088309162	0.00669294251069533	0.00669294408770321	0.00669399791127669	0.00669286633384011	0.993078752757818	0.997386644471433	0.00669285861249171	0.959261462095215	0.00719164951394593	0.00669395891306418	0.00998305376322873	1	0	0	0	0	0	0.2	0.8	0	0	3.0137562618538	Th17
992	0.00669513512155853	0.00670992624793064	0.00669294413664289	0.0066939985669408	0.00669286634261983	0.993078475114954	0.997385053172871	0.00669285866398389	0.959261591453666	0.00719164948324664	0.00669395954584225	0.00998303922305289	1	0	0.1	0	0	0	0.2	0.8	0	0	3.01377149707331	Th17
993	0.0102095364067787	0.0379262229099794	0.00669390586516303	0.00711407916150133	0.00669816779272708	0.0167032492814581	0.0950706020131516	0.0071264373126375	0.998625404891045	0.00719104698352983	0.00709111391584581	0.00670455808315205	1	0	0.2	0	0	0	0.2	0.8	0	0	1.20715432461697	TGFB+
994	0.0181676307379098	0.0935678890423692	0.00669353927411843	0.00710075459372	0.00669796680839699	0.0127383673080964	0.0672713739959327	0.00714138316328516	0.99906884863871	0.00719127211101383	0.00707944321453317	0.00670225047934551	1	0	0.3	0	0	0	0.2	0.8	0	0	1.23942071936743	TGFB+
995	0.101656420391671	0.220443671679155	0.00669317824633918	0.00704928486741238	0.00669697008690396	0.00966832343255384	0.0419206244014165	0.00715217832067927	0.999452491920821	0.00719148175964715	0.00703333519914598	0.00670113345373276	1	0	0.4	0	0	0	0.2	0.8	0	0	1.42165909375948	TGFB+
996	0.996321406186624	0.441678434313062	0.0066928513225753	0.00694759256429067	0.00669286304638846	0.00669837703154535	0.0229111832866667	0.00715617650392647	0.999727633925156	0.00719162581581306	0.00693981274970604	0.00669288243700398	1	0	0.5	0	0	0	0.2	0.8	0	0	2.51565083918276	Th1R
997	0.99738146667788	0.686240979953852	0.00669285092412161	0.00683392176394108	0.0066928557191826	0.00669509937440252	0.0130982458381269	0.00715314025308982	0.999865644517523	0.00719168503822395	0.00683196497209351	0.00669286805290582	1	0	0.6	0	0	0	0.2	0.8	0	0	2.75137072308534	Th1R
998	0.997788089266293	0.857629420408614	0.00669285086111537	0.00675603422775563	0.00669285270978688	0.00669416215562889	0.00904437720456335	0.00714967917971945	0.999921876596545	0.00719170202315837	0.00675588791016493	0.00669286176126528	1	0	0.7	0	0	0	0.2	0.8	0	0	2.91900979430461	Th1R
999	0.997937791229239	0.944876518917422	0.00669285104707581	0.00671714185019878	0.00669285172475033	0.00669386705055944	0.00751673074157952	0.00714769652984469	0.999942980303226	0.00719170656042797	0.00671722684768258	0.00669285434506606	1	0	0.8	0	0	0	0.2	0.8	0	0	3.00482021714707	Th1R
1000	0.997993367956062	0.9824022065892	0.00669285088626189	0.00670058144584646	0.00669285110131331	0.00669376440911598	0.00694515846534514	0.00714681178651513	0.99995082200173	0.00719170755025017	0.00670062771460457	0.00669285349059712	1	0	0.9	0	0	0	0.2	0.8	0	0	3.04180360339684	Th1R
1001	0.99801429534971	0.997384664593767	0.00669285089245487	0.00669399829518265	0.00669285092988305	0.00669372685262441	0.00672973633774679	0.00714645419708727	0.999953785771624	0.00719170795779257	0.00669400630794254	0.00669285294775602	1	0	1	0	0	0	0.2	0.8	0	0	3.05658093043357	Th1R
1002	0.00669513086292895	0.00669294250922344	0.00669294408612955	0.00669399790228211	0.00669286633754843	0.993078715605478	0.997386784252345	0.00669285864575555	0.9592614575201	0.00719164955228359	0.00669395890472046	0.00998305592196025	1	0	0	0	0	0	0.3	0.8	0	0	3.01375636210075	Th17
1003	0.00669513626940718	0.00670993445556591	0.0066929442012014	0.00669399916426369	0.00669286637640346	0.993078526371434	0.997385272301149	0.00669285867077983	0.959261711160915	0.00719164938753941	0.00669396012729056	0.00998298171790595	1	0	0.1	0	0	0	0.3	0.8	0	0	3.01377184020386	Th17
1004	0.00669513912455297	0.00672697011763443	0.00669294419527282	0.00669399918151341	0.00669286636115358	0.993078420230039	0.997383719277152	0.00669285863829902	0.959261719878725	0.00719164948947254	0.00669396014214411	0.00998301505821179	1	0	0.2	0	0	0	0.3	0.8	0	0	3.01378726169417	Th17
1005	0.00669514324210526	0.00674407759373689	0.00669294424237984	0.00669399982613323	0.00669286636230161	0.99307822407447	0.997382163387349	0.00669285864066521	0.959261851290552	0.00719164943421286	0.00669396076339094	0.00998299965758581	1	0	0.3	0	0	0	0.3	0.8	0	0	3.01380273851488	Th17
1006	0.00669514702164547	0.00676124345250917	0.00669294428989203	0.0066940004118818	0.0066928663674328	0.993078076342293	0.997380609699654	0.00669285863388252	0.959261971651979	0.00719164938583875	0.00669396132847301	0.00998297825165516	1	0	0.4	0	0	0	0.3	0.8	0	0	3.01381830683714	Th17
1007	0.993665736306736	0.415894910958257	0.00669285275082918	0.00695375178720177	0.00669287242995332	0.00671144471465243	0.0447373938835533	0.00714575034737976	0.999410806707494	0.00719152626897866	0.00694547118610428	0.00669296065019687	1	0	0.5	0	0	0	0.3	0.8	0	0	2.50873547799134	Th1R
1008	0.996897800528738	0.679880971955458	0.0066928510512091	0.00683612040212789	0.00669285676820763	0.00669653250343902	0.0181021989927666	0.00715084808018548	0.999795617869927	0.00719167253273951	0.00683407694552456	0.00669287880375309	1	0	0.6	0	0	0	0.3	0.8	0	0	2.74946442643408	Th1R
1009	0.997667138221837	0.856459441099954	0.00669285073499435	0.00675647217637045	0.00669285269352993	0.00669444150420583	0.0103995580008361	0.00714905503640803	0.99990310422715	0.00719169990450784	0.00675631948371048	0.00669286472361825	1	0	0.7	0	0	0	0.3	0.8	0	0	2.91905579780712	Th1R
1010	0.99790225351082	0.944691319993956	0.00669285098849653	0.00671721372362597	0.00669285167592427	0.00669394073999282	0.00792697947872016	0.0071475046788678	0.999937319106043	0.00719170635315016	0.00671729857159037	0.00669285655409664	1	0	0.8	0	0	0	0.3	0.8	0	0	3.00500409537528	Th1R
1011	0.99798324850108	0.982377640070853	0.00669285086638574	0.00670059124303068	0.00669285107436504	0.00669378440396353	0.00706322227167672	0.00714675605440966	0.999949195531064	0.0071917076440381	0.00670063754037959	0.00669285763645399	1	0	0.9	0	0	0	0.3	0.8	0	0	3.0418853428377	Th1R
1012	0.998012919065689	0.997383153179358	0.00669285116668404	0.00669399971721217	0.00669285120731071	0.00669373131071167	0.00674659495287836	0.00714644549012394	0.999953578139722	0.00719170749454403	0.0066940077241021	0.00669285362218456	1	0	1	0	0	0	0.3	0.8	0	0	3.05659469307052	Th1R
1013	0.00669513068821322	0.00669294240128849	0.00669294397793194	0.00669399775529324	0.00669286621944385	0.993078607261453	0.997386898717492	0.00669285854979137	0.959261433040233	0.00719164945527265	0.00669395875177133	0.00998305108657246	1	0	0	0	0	0	0.4	0.8	0	0	3.01375633790476	Th17
1014	0.00669513502285519	0.00670992638521621	0.0066929440414116	0.00669399847088409	0.00669286624121504	0.993078478267245	0.997385365657743	0.00669285854500592	0.959261579301688	0.00719164935574555	0.00669395944723964	0.00998301577672627	1	0	0.1	0	0	0	0.4	0.8	0	0	3.01377177651298	Th17
1015	0.00669513903872733	0.00672696794337986	0.00669294421326647	0.00669399913969877	0.0066928663911031	0.993078482019446	0.997383875071513	0.00669285866823071	0.959261709401229	0.00719164959669308	0.00669396010593464	0.00998299724078161	1	0	0.2	0	0	0	0.4	0.8	0	0	3.01378744883	Th17
1016	0.00669514378315672	0.0067440873814483	0.00669294427895351	0.006694000078616	0.00669286639179798	0.99307823444042	0.997382311549342	0.00669285866903513	0.959261899643235	0.00719164932830497	0.0066939610114738	0.00998296352018893	1	0	0.3	0	0	0	0.4	0.8	0	0	3.01380292007597	Th17
1017	0.00669514718349091	0.00676124454250031	0.00669294430628404	0.00669400046683794	0.00669286638850213	0.993078084419057	0.997380774102472	0.00669285866441051	0.959261980581776	0.0071916494592163	0.00669396138461485	0.00998297511253755	1	0	0.4	0	0	0	0.4	0.8	0	0	3.0138184866117	Th17
1018	0.0066951600248457	0.00677848802771871	0.00669294434469601	0.00669400114357596	0.00669286637722733	0.99307782626183	0.997379180263309	0.00669285867525813	0.959262118175191	0.00719164935238663	0.00669396203526112	0.00998296032089534	1	0	0.5	0	0	0	0.4	0.8	0	0	3.01383401500219	Th17
1019	0.996118264710088	0.670159188277543	0.00669285133937237	0.00683944328961742	0.0066928585408894	0.006699380052315	0.0256544918536062	0.0071473871054378	0.999688596159128	0.00719165290613264	0.00683726540531617	0.00669290300881264	1	0	0.6	0	0	0	0.4	0.8	0	0	2.74641428264826	Th1R
1020	0.997523434971799	0.855077436582278	0.00669285135951223	0.00675698991686162	0.00669285347484442	0.00669479915321354	0.0119890754722513	0.00714832402557001	0.999881141098522	0.00719169856838126	0.0067568296140902	0.00669285904316633	1	0	0.7	0	0	0	0.4	0.8	0	0	2.91909829328049	Th1R
1021	0.997864387461355	0.944494223439221	0.00669285094088943	0.00671729020612474	0.00669285164054726	0.00669402109317854	0.00836234934628527	0.00714730106581869	0.999931307875851	0.00719170609507588	0.00671737489176902	0.00669285832800045	1	0	0.8	0	0	0	0.4	0.8	0	0	3.00519852238412	Th1R
1022	0.997972840700548	0.982352523049178	0.0066928505708466	0.00670060104384211	0.00669285077334619	0.00669380486634247	0.00718359800833624	0.00714669879091596	0.999947492746063	0.00719170726775368	0.00670064737348251	0.00669286163779574	1	0	0.9	0	0	0	0.4	0.8	0	0	3.04196847682845	Th1R
1023	0.998011410202125	0.997381614806041	0.0066928508738247	0.00669399949512124	0.00669285090260374	0.00669373221731746	0.00676346747575487	0.00714643824928175	0.999953320355115	0.00719170807013722	0.00669400750659803	0.00669285749116323	1	0	1	0	0	0	0.4	0.8	0	0	3.05660825764508	Th1R
1024	0.00669513047648944	0.00669294242376129	0.00669294400035809	0.00669399766979874	0.00669286625996709	0.993078741101804	0.997387085383078	0.00669285856924461	0.959261415247904	0.00719164959591441	0.00669395867621077	0.00998303783103672	1	0	0	0	0	0	0.5	0.8	0	0	3.01375662723557	Th17
1025	0.00669513561944185	0.00670993002820102	0.00669294414158892	0.00669399880739744	0.00669286632894098	0.993078408492834	0.997385555330894	0.00669285864293902	0.959261641150885	0.00719164908264127	0.00669395977652167	0.00998303912615152	1	0	0.1	0	0	0	0.5	0.8	0	0	3.01377198652844	Th17
1026	0.0066951398515693	0.00672698066580638	0.00669294414402496	0.00669399942320893	0.00669286628633137	0.993078252340193	0.997383994153247	0.0066928585941788	0.959261769899963	0.00719164890632238	0.00669396036967009	0.00998299980815167	1	0	0.2	0	0	0	0.5	0.8	0	0	3.01378741444267	Th17
1027	0.00669514316379962	0.00674407312793839	0.00669294421202324	0.0066939996839387	0.00669286634495259	0.993078274071359	0.997382467895373	0.00669285863322322	0.95926182288311	0.00719164956399636	0.0066939606268118	0.00998297739240727	1	0	0.3	0	0	0	0.5	0.8	0	0	3.01380303759893	Th17
1028	0.00669514832189673	0.00676126651674695	0.0066929443792116	0.00669400086860518	0.00669286644022944	0.99307797911016	0.997380909669069	0.00669285872943149	0.959262056902709	0.00719164917410882	0.00669396177448526	0.00998296517299022	1	0	0.4	0	0	0	0.5	0.8	0	0	3.01381860705964	Th17
1029	0.00669515173060611	0.00677847833198004	0.00669294433505552	0.00669400105101088	0.00669286637421453	0.993077880541741	0.997379358249785	0.00669285866030255	0.959262100510632	0.00719164942577704	0.0066939619464617	0.00998295857714264	1	0	0.5	0	0	0	0.5	0.8	0	0	3.01383420973471	Th17
1030	0.994664685907133	0.653556146039508	0.00669285166383279	0.00684500828951951	0.00669286161874737	0.00670626259847037	0.0383083261074762	0.00714158210413975	0.999505565587066	0.00719161681007124	0.00684259593262759	0.00669296930097391	1	0	0.6	0	0	0	0.5	0.8	0	0	2.74084047195957	Th1R
1031	0.997350225408041	0.853430161196675	0.00669285096040231	0.00675760390912751	0.00669285321288724	0.00669525895227811	0.0138682002526967	0.00714746001397939	0.999854929062775	0.00719169654966889	0.00675743451802469	0.00669287193296124	1	0	0.7	0	0	0	0.5	0.8	0	0	2.91913154596952	Th1R
1032	0.997823981788278	0.944284074926089	0.00669285096806991	0.00671737223136858	0.00669285168654135	0.00669410952694518	0.00882485803617193	0.00714708442747723	0.999924917582683	0.00719170551038487	0.00671745672462696	0.00669285800243184	1	0	0.8	0	0	0	0.5	0.8	0	0	3.00540412141107	Th1R
1033	0.997962470315541	0.982326877073295	0.00669285121319989	0.00670061280091915	0.00669285144132307	0.00669382779813736	0.00730637131135363	0.00714664034309646	0.999945879773384	0.00719170707273723	0.00670065916562191	0.00669284982700056	1	0	0.9	0	0	0	0.5	0.8	0	0	3.04205359813561	Th1R
1034	0.998009988543124	0.997380043412811	0.00669285113115255	0.00669400108675719	0.00669285116897068	0.00669373702640004	0.00678046604366503	0.0071464293144024	0.999953102197236	0.00719170739501004	0.00669400910369041	0.00669285335061249	1	0	1	0	0	0	0.5	0.8	0	0	3.05662203977383	Th1R
1035	0.00669513090274968	0.00669294253595426	0.00669294411281045	0.00669399793831103	0.00669286637090151	0.993078758498709	0.997387269841916	0.00669285867175761	0.95926146309093	0.00719164933017405	0.00669395894392065	0.00998304016868449	1	0	0	0	0	0	0.6	0.8	0	0	3.01375688040682	Th17
1036	0.0066951351195835	0.00670992586173808	0.0066929441721636	0.00669399859755903	0.00669286638691146	0.993078593101025	0.997385730629472	0.00669285868271794	0.959261597112904	0.00719164932065381	0.0066939595813546	0.00998302001683243	1	0	0.1	0	0	0	0.6	0.8	0	0	3.01377227858292	Th17
1037	0.00669513985188999	0.00672697709245032	0.00669294435645428	0.00669399955320725	0.00669286651079172	0.993078310101899	0.997384199901591	0.00669285881467167	0.95926178353109	0.00719164916852248	0.00669396050598032	0.00998302148717741	1	0	0.2	0	0	0	0.6	0.8	0	0	3.01378771087573	Th17
1038	0.00669514393208035	0.00674408742232103	0.00669294428433172	0.00669400005199745	0.00669286639398412	0.993078116590006	0.997382625185614	0.00669285869552963	0.959261892916589	0.00719164910000679	0.00669396098218313	0.00998300323262249	1	0	0.3	0	0	0	0.6	0.8	0	0	3.01380314878727	Th17
1039	0.00669514727804451	0.00676123849974603	0.00669294435924141	0.00669400043168489	0.00669286645681894	0.993078191063825	0.997381093626599	0.00669285873060142	0.959261969574753	0.00719164960406334	0.00669396135696374	0.00998295155448977	1	0	0.4	0	0	0	0.6	0.8	0	0	3.01381887253683	Th17
1040	0.0066951519775665	0.00677847993772062	0.00669294425445317	0.00669400091564573	0.00669286629310691	0.993077845151312	0.997379498490496	0.00669285858668413	0.959262077800617	0.00719164937816095	0.00669396181048132	0.00998295108558443	1	0	0.5	0	0	0	0.6	0.8	0	0	3.01383428568183	Th17
1041	0.00669515629579253	0.00679580711615626	0.00669294447126346	0.0066940022085348	0.00669286644100718	0.993077640228901	0.997377917862641	0.00669285872016824	0.959262330934891	0.00719164913502471	0.00669396306821922	0.00998291609488823	1	0	0.6	0	0	0	0.6	0.8	0	0	3.01385005257749	Th17
1042	0.997138951679213	0.851443176547173	0.00669285096940103	0.00675834293914233	0.0066928534114829	0.00669588027933038	0.0161129350002529	0.00714642734802601	0.999823541805698	0.00719169367783037	0.0067581623518051	0.00669288074172946	1	0	0.7	0	0	0	0.6	0.8	0	0	2.91914769675108	Th1R
1043	0.997780709345335	0.94406015435798	0.00669285076056256	0.00671745830120752	0.00669285147479743	0.00669420981233604	0.00931658009281871	0.00714685443479754	0.999918096056712	0.00719170526825892	0.00671754260515573	0.00669286941660612	1	0	0.8	0	0	0	0.6	0.8	0	0	3.00562188192657	Th1R
1044	0.99795172054252	0.982300873487229	0.0066928509949157	0.00670062238502677	0.00669285121404964	0.00669384681810177	0.00743147443899474	0.00714658205496157	0.999944145849817	0.00719170762453892	0.00670066879475392	0.00669285426407582	1	0	0.9	0	0	0	0.6	0.8	0	0	3.04214019846898	Th1R
1045	0.998008585431424	0.997378509785263	0.00669285124608511	0.00669400188535419	0.00669285128623904	0.00669373876702106	0.00679747880119243	0.00714642134706829	0.99995288591823	0.00719170768045	0.00669400991208818	0.00669284821853128	1	0	1	0	0	0	0.6	0.8	0	0	3.05663589027895	Th1R
1046	0.00669513029549743	0.00669294247288862	0.00669294404934391	0.00669399761067955	0.00669286632322056	0.993078839116432	0.997387421681903	0.00669285862644806	0.959261400352954	0.00719164969323263	0.00669395862442586	0.00998303305047207	1	0	0	0	0	0	0.7	0.8	0	0	3.0137570418975	Th17
1047	0.00669513486499808	0.00670992339262489	0.00669294423179715	0.00669399851180143	0.00669286646212925	0.993078706429385	0.997385904134121	0.00669285875272287	0.959261576132341	0.00719164956284217	0.00669395950376075	0.00998301383335719	1	0	0.1	0	0	0	0.7	0.8	0	0	3.01377253581188	Th17
1048	0.00669513913236923	0.0067269678239036	0.00669294425700148	0.00669399917653458	0.00669286643840653	0.993078488046484	0.997384352888871	0.0066928587269424	0.959261713295323	0.00719164943242908	0.00669396014370626	0.00998299892410864	1	0	0.2	0	0	0	0.7	0.8	0	0	3.01378793828608	Th17
1049	0.00669514376574008	0.0067440820409082	0.0066929443569753	0.00669400003789261	0.00669286647836774	0.993078200695609	0.997382801611741	0.00669285877383526	0.959261885749687	0.00719164919975603	0.00669396097429838	0.00998300300109561	1	0	0.3	0	0	0	0.7	0.8	0	0	3.01380339668591	Th17
1050	0.00669514830463077	0.00676126132662558	0.00669294440157455	0.0066940007988696	0.00669286646666909	0.993077969519008	0.99738123173582	0.0066928587767376	0.959262041094024	0.00719164900763661	0.00669396170622314	0.00998299576820326	1	0	0.4	0	0	0	0.7	0.8	0	0	3.01381892890602	Th17
1051	0.00669515125065633	0.006778464812302	0.00669294440660489	0.00669400103206767	0.0066928664628604	0.993078030720397	0.997379694225174	0.00669285873411707	0.959262092221087	0.00719164957360805	0.00669396193644833	0.00998293331571634	1	0	0.5	0	0	0	0.7	0.8	0	0	3.01383464869104	Th17
1052	0.00669515529462229	0.0067957588303533	0.00669294448981756	0.00669400175979604	0.00669286649567702	0.993077835076751	0.997378134133104	0.0066928587725302	0.959262238584988	0.00719164951478062	0.00669396263847532	0.00998292354105173	1	0	0.6	0	0	0	0.7	0.8	0	0	3.01385032913195	Th17
1053	0.00669515947535973	0.00681314375162156	0.00669294449267814	0.00669400258907268	0.00669286643731855	0.993077582926353	0.997376524290025	0.00669285869944772	0.959262410748468	0.00719164922802987	0.00669396343688353	0.00998288953266942	1	0	0.7	0	0	0	0.7	0.8	0	0	3.01386599560793	Th17
1054	0.00669516484597057	0.00683055078424389	0.0066929444881459	0.00669400291836618	0.00669286640085341	0.993077360597215	0.997374965870612	0.00669285868472887	0.959262481769891	0.00719164926762416	0.00669396374977722	0.00998291285150403	1	0	0.8	0	0	0	0.7	0.8	0	0	3.01388172222893	Th17
1055	0.997940681704935	0.982274203014047	0.00669285089677603	0.00670063288250203	0.00669285111018576	0.00669387104695066	0.00755911955333313	0.00714652159300174	0.999942372938806	0.00719170748673414	0.00670067932356131	0.00669285946539877	1	0	0.9	0	0	0	0.7	0.8	0	0	3.04222835101623	Th1R
1056	0.998007146614229	0.997377020452005	0.00669285100841913	0.00669400170717984	0.0066928510453607	0.00669373788309469	0.0068145149467445	0.00714641402946424	0.999952638027648	0.0071917080881097	0.00669400973696501	0.0066928516047309	1	0	1	0	0	0	0.7	0.8	0	0	3.05664974514395	Th1R
1057	0.00669513062345623	0.00669294250539255	0.00669294408206103	0.00669399778680055	0.00669286634688962	0.993078761133075	0.997387587147093	0.00669285865272664	0.959261434089873	0.00719164925753146	0.00669395879566468	0.0099830494698696	1	0	0	0	0	0	0.8	0.8	0	0	3.01375717989043	Th17
1058	0.00669513485743794	0.00670992413980099	0.0066929441325819	0.00669399844666282	0.00669286635256607	0.99307858252951	0.997386046401173	0.00669285865463345	0.959261568751191	0.00719164921531597	0.00669395943289755	0.00998303043635919	1	0	0.1	0	0	0	0.8	0.8	0	0	3.01377256335013	Th17
1059	0.00669513853311577	0.00672696213699529	0.00669294405440349	0.00669399878575101	0.00669286624909679	0.99307851433997	0.997384486634999	0.00669285852623232	0.959261646386492	0.00719164945236562	0.00669395976004655	0.00998298529540821	1	0	0.2	0	0	0	0.8	0.8	0	0	3.01378801015488	Th17
1060	0.00669514333713689	0.00674407477075148	0.00669294426814271	0.00669399979060872	0.00669286640188144	0.993078264755982	0.997382952625628	0.00669285869243399	0.959261840979435	0.00719164922732864	0.00669396073348905	0.0099829879797616	1	0	0.3	0	0	0	0.8	0.8	0	0	3.01380354356258	Th17
1061	0.00669514708515987	0.00676123075089832	0.00669294435333705	0.00669400029543045	0.00669286645982696	0.993078231593091	0.997381413800558	0.00669285873771727	0.959261942119075	0.0071916496464184	0.00669396122506823	0.00998295204204446	1	0	0.4	0	0	0	0.8	0.8	0	0	3.01381919810863	Th17
1062	0.00669515157407377	0.00677846755323636	0.00669294432302667	0.00669400090200521	0.00669286637214852	0.993077929729794	0.99737983806867	0.00669285866641061	0.959262070787991	0.00719164947103722	0.00669396180205012	0.00998295527363668	1	0	0.5	0	0	0	0.8	0.8	0	0	3.01383469452408	Th17
1063	0.00669515615139663	0.00679578198142997	0.00669294459291803	0.00669400212267556	0.00669286657888615	0.993077687359158	0.997378265871326	0.0066928588616046	0.959262306085972	0.00719164917256856	0.0066939629907125	0.00998293494310892	1	0	0.6	0	0	0	0.8	0.8	0	0	3.01385041671176	Th17
1064	0.00669515981874364	0.00681311709141038	0.00669294444648587	0.0066940022301867	0.00669286640972433	0.993077604754291	0.99737670887899	0.0066928586877663	0.959262340640424	0.00719164941638878	0.00669396308723833	0.00998291672820048	1	0	0.7	0	0	0	0.8	0.8	0	0	3.01386613218985	Th17
1065	0.00669516279358319	0.00683054107963755	0.00669294462549791	0.00669400320829239	0.00669286653316337	0.993077438634623	0.99737513683029	0.0066928588096141	0.959262531919965	0.0071916493583039	0.00669396403709901	0.00998289321234597	1	0	0.8	0	0	0	0.8	0.8	0	0	3.01388199104242	Th17
1066	0.00669516552874411	0.00684805691890225	0.00669294457718645	0.0066940039565537	0.00669286642122438	0.993077251341164	0.99737351361444	0.00669285867001538	0.959262690991295	0.00719164919473347	0.00669396475366529	0.00998283162876561	1	0	0.9	0	0	0	0.8	0.8	0	0	3.01389779759669	Th17
1067	0.998005594105414	0.997375395634992	0.00669285093867419	0.00669400262313515	0.00669285097203325	0.00669374213395035	0.00683170831770278	0.0071464053651189	0.999952379125063	0.00719170780958794	0.00669401065409293	0.00669285546446559	1	0	1	0	0	0	0.8	0.8	0	0	3.05666350314423	Th1R
1068	0.00669513045983511	0.00669294251745868	0.00669294409401034	0.00669399771467667	0.0066928663663784	0.993078803172384	0.997387750978565	0.00669285867083174	0.959261418750548	0.00719164932296518	0.00669395872743108	0.00998304960007472	1	0	0	0	0	0	0.9	0.8	0	0	3.01375737037516	Th17
1069	0.00669513468742709	0.00670992269959853	0.00669294414667782	0.00669399837406816	0.00669286637456893	0.993078627769099	0.997386211087662	0.00669285867498441	0.959261553187708	0.0071916492885462	0.00669395936439361	0.00998303032158796	1	0	0.1	0	0	0	0.9	0.8	0	0	3.01377275597632	Th17
1070	0.0066951389154975	0.00672696436476502	0.00669294425725945	0.00669399906788089	0.00669286644558497	0.993078515978902	0.997384674957248	0.00669285873942767	0.959261691129062	0.00719164938626084	0.0066939600384049	0.00998300539327832	1	0	0.2	0	0	0	0.9	0.8	0	0	3.01378826867357	Th17
1071	0.00669514321362462	0.00674407223542714	0.00669294424990402	0.00669399971555382	0.0066928663866874	0.993078264358084	0.99738311142278	0.00669285867955304	0.959261826827374	0.00719164918598126	0.00669396065988997	0.00998299234052087	1	0	0.3	0	0	0	0.9	0.8	0	0	3.01380368927538	Th17
1072	0.00669514696342727	0.00676122687479933	0.00669294434712219	0.00669400022710806	0.00669286645789232	0.993078247336521	0.997381574412721	0.00669285873699136	0.959261928606776	0.00719164964966998	0.00669396115887369	0.0099829537105485	1	0	0.4	0	0	0	0.9	0.8	0	0	3.01381935848245	Th17
1073	0.00669515167911388	0.00677847476132767	0.00669294436632253	0.00669400107015282	0.00669286641280733	0.993077922375006	0.997379987986075	0.00669285869583911	0.959262102339826	0.00719164916232374	0.00669396196899061	0.00998294910442871	1	0	0.5	0	0	0	0.9	0.8	0	0	3.01383486992221	Th17
1074	0.00669515529528486	0.00679575015931686	0.00669294455702511	0.00669400176410827	0.00669286656908026	0.993077856759384	0.997378458327716	0.00669285884951436	0.959262235324682	0.00719164954980293	0.00669396264580227	0.0099829379490947	1	0	0.6	0	0	0	0.9	0.8	0	0	3.01385067775081	Th17
1075	0.00669516029174498	0.006813141918261	0.00669294445861843	0.00669400246234513	0.00669286640797619	0.99307754575187	0.997376828627178	0.00669285868392748	0.959262387015952	0.00719164907038986	0.00669396331211785	0.00998290328496476	1	0	0.7	0	0	0	0.9	0.8	0	0	3.01386625128535	Th17
1076	0.0066951639694983	0.00683053253582899	0.00669294449249578	0.00669400282794569	0.00669286641503995	0.993077441643662	0.997375293318959	0.00669285868970129	0.959262463064286	0.00719164937615225	0.00669396366442648	0.00998290018634676	1	0	0.8	0	0	0	0.9	0.8	0	0	3.01388208018434	Th17
1077	0.00669516650911354	0.00684801996743009	0.0066929445963036	0.00669400368781443	0.00669286646820566	0.993077322014338	0.997373709830488	0.00669285871816684	0.959262634864733	0.00719164928634791	0.00669396449923039	0.00998285729052832	1	0	0.9	0	0	0	0.9	0.8	0	0	3.0138979977327	Th17
1078	0.998004241772562	0.997373846942177	0.00669285095194034	0.00669400351326373	0.00669285098673882	0.00669372269563025	0.00684889916925564	0.0071463969201135	0.999952139681134	0.00719170792328348	0.00669401154750922	0.00669285528650766	1	0	1	0	0	0	0.9	0.8	0	0	3.05667752739012	Th1R
1079	0.00669513028154733	0.00669294254605957	0.00669294412247305	0.00669399764456995	0.00669286640478316	0.993078869185206	0.997387917371709	0.00669285870586543	0.959261402847049	0.00719164945049935	0.00669395866250936	0.00998304678964403	1	0	0	0	0	0	1	0.8	0	0	3.01375758401192	Th17
1080	0.00669513410691404	0.00670991939517235	0.0066929440069904	0.00669399801278811	0.00669286623996896	0.993078615449959	0.997386353643123	0.00669285855145735	0.959261488169513	0.00719164952342838	0.00669395900547365	0.00998303123687588	1	0	0.1	0	0	0	1	0.8	0	0	3.01377281734166	Th17
1081	0.00669513923485009	0.00672696676757569	0.00669294439719526	0.00669399930277762	0.00669286658518784	0.993078513001522	0.997384854567624	0.00669285887812123	0.959261730373038	0.00719164924548305	0.00669396027306108	0.00998302584961634	1	0	0.2	0	0	0	1	0.8	0	0	3.01378850847605	Th17
1082	0.0066951430902699	0.00674406974666043	0.0066929442306984	0.00669399964062702	0.00669286637043494	0.993078263499742	0.997383270211773	0.00669285866549131	0.959261812771057	0.00719164914228545	0.0066939605863894	0.00998299666867417	1	0	0.3	0	0	0	1	0.8	0	0	3.0138038346241	Th17
1083	0.00669514696292422	0.0067612289702435	0.00669294416575182	0.00669399999097866	0.00669286626570726	0.993078089230175	0.997381707687199	0.0066928585649681	0.959261891585947	0.00719164942109768	0.00669396091658877	0.00998297442455886	1	0	0.4	0	0	0	1	0.8	0	0	3.01381931818614	Th17
1084	0.00669515109935621	0.0067784492845272	0.00669294431227575	0.00669400066768944	0.00669286637728423	0.993078027478876	0.997380169980696	0.00669285867363411	0.959262023868444	0.00719164964145113	0.00669396157574972	0.00998294295980016	1	0	0.5	0	0	0	1	0.8	0	0	3.01383504591978	Th17
1085	0.00669515555940269	0.0067957626171303	0.00669294459737385	0.00669400195799016	0.00669286660072821	0.993077813206948	0.997378596945525	0.00669285888512423	0.959262272172125	0.0071916492359358	0.00669396283498464	0.00998294446229579	1	0	0.6	0	0	0	1	0.8	0	0	3.01385082907556	Th17
1086	0.00669516029576627	0.00681313686236151	0.00669294444255837	0.00669400238726449	0.0066928663954795	0.993077543824336	0.997376987113493	0.00669285867411142	0.959262372767306	0.00719164902618299	0.00669396323874059	0.00998290866815242	1	0	0.7	0	0	0	1	0.8	0	0	3.01386639369575	Th17
1087	0.00669516341809522	0.00683054567395683	0.00669294465476622	0.00669400324814027	0.00669286656476442	0.99307743329434	0.997375431600847	0.00669285883226227	0.959262538312644	0.00719164920967383	0.00669396407828786	0.00998289042914274	1	0	0.8	0	0	0	1	0.8	0	0	3.01388228931692	Th17
1088	0.00669516906292103	0.00684806230603055	0.00669294459710661	0.0066940038508959	0.00669286645208724	0.993077143941051	0.997373809228302	0.00669285872754761	0.959262668425354	0.00719164904641476	0.00669396465259634	0.00998287557066805	1	0	0.9	0	0	0	1	0.8	0	0	3.01389801586097	Th17
1089	0.00669517485517142	0.00686560881766269	0.00669294458848058	0.00669400426407216	0.00669286640677119	0.993076930420507	0.997372226905023	0.00669285870002129	0.959262757213602	0.00719164911855576	0.00669396504730673	0.00998290498250549	1	0	1	0	0	0	1	0.8	0	0	3.01391389131968	Th17
1090	0.00769243346522787	0.00669286296782682	0.00669286239929933	0.0071756335428143	0.00669890967882024	0.00725348876759417	0.00827948601307588	0.00717918037407521	0.999989580252863	0.00719170203917374	0.00714585470219779	0.00669286372192055	1	0	0	0	0	0	0	0.9	0	0	1.07868485792489	TGFB+
1091	0.00860509521320471	0.0174432850131097	0.00669286216572111	0.00716984084039496	0.00669883617395527	0.00725149221576941	0.00825872695904157	0.00717878567731136	0.999989720386172	0.0071917021624224	0.00714079845520765	0.00669287163087931	1	0	0.1	0	0	0	0	0.9	0	0	1.09031401689319	TGFB+
1092	0.0114602083378472	0.0445845750366376	0.00669285918105004	0.00715527802224263	0.00669864714127001	0.0072461752537134	0.00820672411357489	0.00717779410900661	0.999989921665463	0.0071917034140102	0.00712804812695043	0.00669288404414826	1	0	0.2	0	0	0	0	0.9	0	0	1.12022481844591	TGFB+
1093	0.023423586312048	0.109233072813263	0.0066928572953357	0.00712094425748163	0.00669817607300771	0.00723080620583271	0.00808507057867928	0.00717545550559007	0.999990659241937	0.00719170384334276	0.007097762332974	0.00669291608132052	1	0	0.3	0	0	0	0	0.9	0	0	1.19663301054081	TGFB+
1094	0.997777445760931	0.24399215968859	0.00669285091241407	0.00705094349035225	0.00669286109307053	0.00669398617928687	0.00781171026177798	0.00717095496047675	0.999992552644367	0.00719170491305775	0.00703480968814654	0.00669285152427993	1	0	0.4	0	0	0	0	0.9	0	0	2.30479483111675	Th1R
1095	0.997852921142994	0.460077536698757	0.00669285082405911	0.00694283494308578	0.00669285781208812	0.00669390096844585	0.00746093676659281	0.00716354925421749	0.999994922053243	0.00719170648462922	0.0069354377199324	0.00669285259286789	1	0	0.5	0	0	0	0	0.9	0	0	2.52039230726091	Th1R
1096	0.997928181586157	0.693722711901279	0.00669285099427114	0.00683131385043719	0.006692854802638	0.00669381687861191	0.00711121614727763	0.00715590646418086	0.999997325018632	0.00719170778580201	0.00682946439521205	0.00669284966615343	1	0	0.6	0	0	0	0	0.9	0	0	2.75354019949065	Th1R
1097	0.997977891672637	0.859465765183664	0.0066928510150786	0.00675534596706096	0.00669285271667581	0.0066937629125738	0.0068795906104379	0.00715069846075338	0.999998901117679	0.00719170822922895	0.00675521246559005	0.00669284811029371	1	0	0.7	0	0	0	0	0.9	0	0	2.91894742846167	Th1R
1098	0.998002409157236	0.945209493852453	0.00669285066558077	0.0067170123449589	0.00669285130405706	0.00669373645613753	0.0067646496292715	0.00714806946516674	0.999999624321101	0.00719170786123458	0.00671709871959854	0.0066928556435235	1	0	0.8	0	0	0	0	0.9	0	0	3.00452235942032	Th1R
1099	0.998013043334086	0.982448891478309	0.00669285115688212	0.00670056342815667	0.00669285137544132	0.00669372708654893	0.00671571519678991	0.00714694106565576	1.00000002577222	0.00719170751017506	0.00670060997048236	0.00669284727811264	1	0	0.9	0	0	0	0	0.9	0	0	3.04168977465286	Th1R
1100	0.998017183966249	0.997387713008062	0.00669285106120828	0.00669399770825325	0.00669285109917391	0.00669372270136629	0.00669624733712566	0.00714649061130831	1.00000014196766	0.00719170732315404	0.00669400575271785	0.00669284926164442	1	0	1	0	0	0	0	0.9	0	0	3.05659976179793	Th1R
1101	0.00767373228515241	0.00669295978685307	0.0066929541602164	0.00716693746328867	0.00669880661520071	0.0084794054363977	0.0243796977496639	0.00716975057425539	0.999879170730965	0.00719164394387386	0.00713821101897574	0.00669309640566413	1	0	0	0	0	0	0.1	0.9	0	0	1.09585636617051	TGFB+
1102	0.00854512785979352	0.0171832202845026	0.00669295060230994	0.00716160765160786	0.00669873874164947	0.00844359205194797	0.0239638472605726	0.00716961308939992	0.999882041096322	0.00719164612079159	0.00713354868942544	0.00669316634243026	1	0	0.1	0	0	0	0.1	0.9	0	0	1.10675909979075	TGFB+
1103	0.0112160001067425	0.0433776010989834	0.00669294223525833	0.00714830684318788	0.00669856661390799	0.00835796541472854	0.0229728024105673	0.00716924300853951	0.999888882389545	0.00719165125300784	0.00712188041086073	0.00669332614471479	1	0	0.2	0	0	0	0.1	0.9	0	0	1.13452916793004	TGFB+
1104	0.0220550145962942	0.105663943353257	0.00669292384112563	0.00711675621780081	0.00669813451209969	0.00817059237453158	0.0208534202376354	0.0071682323260713	0.999903402370103	0.00719166179574182	0.00709401157697172	0.00669362508583968	1	0	0.3	0	0	0	0.1	0.9	0	0	1.20530171828747	TGFB+
1105	0.996864152489094	0.237455722100317	0.00669285107424209	0.00705064629483286	0.00669286536975813	0.00669636755513845	0.017075517679071	0.0071662863164941	0.999929364944877	0.0071916787075263	0.0070345190624278	0.00669285456873713	1	0	0.4	0	0	0	0.1	0.9	0	0	2.30654282616252	Th1R
1106	0.99734664308313	0.453567366943713	0.00669285089503481	0.00694456766287422	0.00669285955066515	0.00669508761044575	0.0128587892532368	0.00716100569855817	0.999958188909712	0.00719169559488099	0.0069370472371053	0.00669285492049742	1	0	0.5	0	0	0	0.1	0.9	0	0	2.51873895735985	Th1R
1107	0.997703960561463	0.690578004663263	0.00669285098266719	0.00683241706731317	0.00669285522339035	0.00669429781486522	0.00961185492338889	0.00715477021387421	0.99998033212755	0.007191704888726	0.00683052791890348	0.00669285184248339	1	0	0.6	0	0	0	0.1	0.9	0	0	2.75265642822789	Th1R
1108	0.997890537062483	0.85860733368638	0.00669285099439967	0.00675566875511954	0.00669285277515197	0.00669394085731001	0.00788197052803151	0.00715024040003875	0.999992094004841	0.00719170768361357	0.00675553112385015	0.00669284938659578	1	0	0.7	0	0	0	0.1	0.9	0	0	2.91899757725782	Th1R
1109	0.997971162599058	0.945045249724942	0.00669285106671453	0.00671707659441097	0.00669285174033737	0.00669379936283561	0.00712986743330087	0.00714790041016751	0.999997210654797	0.00719170817116457	0.00671716292114179	0.00669284595717588	1	0	0.8	0	0	0	0.1	0.9	0	0	3.00468968663605	Th1R
1110	0.998003290243056	0.982425237645917	0.00669285096893336	0.0067005722352856	0.00669285118062783	0.00669374480889802	0.00682934696843546	0.0071468885467158	0.999999234237521	0.00719170822927238	0.0067006188329267	0.00669284877504351	1	0	0.9	0	0	0	0.1	0.9	0	0	3.04176919267263	Th1R
1111	0.998015777610938	0.997386205289087	0.00669285112501589	0.00669399838962828	0.00669285116580327	0.00669372555677669	0.00671297032332629	0.00714648284291308	1.00000003890118	0.00719170745775735	0.00669400644121473	0.00669284784257564	1	0	1	0	0	0	0.1	0.9	0	0	3.05661346294622	Th1R
1112	0.00669513599406553	0.00669287633966434	0.00669287677729567	0.00669399758616224	0.00669286632933878	0.996688333094608	0.997387331770589	0.00669285466681866	0.988720487650352	0.00719169180311166	0.00669399262024683	0.0074780190856234	1	0	0	0	0	0	0.2	0.9	0	0	3.04432046371788	Th17
1113	0.00669513996735816	0.00670990295996491	0.00669287678956136	0.00669399814293178	0.00669286633680881	0.996688173771287	0.99738577303683	0.00669285468305499	0.988720510476439	0.00719169179588825	0.00669399317395169	0.00747801821192019	1	0	0.1	0	0	0	0.2	0.9	0	0	3.044335799346	Th17
1114	0.0102084782598876	0.0379161158962158	0.00669333158355955	0.00711407315782308	0.00669816682627054	0.016717766496949	0.0950896717833828	0.00712675250853479	0.999373659333457	0.00719140605716925	0.00709141538265511	0.00669818588067726	1	0	0.2	0	0	0	0.2	0.9	0	0	1.20791902316658	TGFB+
1115	0.01816168052085	0.0935367988779664	0.00669316329068196	0.00710076533359713	0.00669796638282074	0.0127436981127468	0.0672803915037788	0.00714161067534015	0.999576600632642	0.00719150970147178	0.00707965492496086	0.00669711954574844	1	0	0.3	0	0	0	0.2	0.9	0	0	1.23990095950261	TGFB+
1116	0.101437424889849	0.220351741790201	0.00669299640479638	0.00704932571706263	0.00669697138315822	0.00967122596055958	0.0419317233401744	0.00715231758588118	0.9997569381244	0.00719160738013272	0.00703347851719798	0.00669652924126267	1	0	0.4	0	0	0	0.2	0.9	0	0	1.42166228033468	TGFB+
1117	0.996320274499064	0.441476289541271	0.00669285113636984	0.00694768674557878	0.00669286317542423	0.00669838183449057	0.022922264612107	0.00715625462766085	0.999889189712383	0.00719167477552999	0.00693994134621217	0.00669286225072888	1	0	0.5	0	0	0	0.2	0.9	0	0	2.51562053425682	Th1R
1118	0.997381172510428	0.686162404541349	0.00669285075719775	0.00683395782592969	0.00669285560941767	0.00669510039662611	0.0131005137087721	0.0071531843296796	0.999956518537595	0.00719170035816848	0.00683201253042477	0.00669285986001287	1	0	0.6	0	0	0	0.2	0.9	0	0	2.7513851309656	Th1R
1119	0.997788087312836	0.857606295722887	0.00669285095064204	0.0067560446203054	0.00669285282368536	0.00669416229305219	0.00904481776353593	0.00714970906317508	0.999984185546351	0.00719170702304902	0.00675590213612208	0.00669285139664442	1	0	0.7	0	0	0	0.2	0.9	0	0	2.91904946665229	Th1R
1120	0.997937817385796	0.944870784137197	0.00669285123131346	0.00671714495278762	0.00669285191910039	0.00669386877716712	0.00751683658664154	0.00714771993005023	0.999994600959294	0.00719170747867826	0.00671723117261435	0.00669284748525669	1	0	0.8	0	0	0	0.2	0.9	0	0	3.0048662620159	Th1R
1121	0.997993415382173	0.982401141819588	0.0066928510563859	0.00670058209747486	0.00669285127584584	0.00669376459424154	0.00694517389780531	0.00714683419368991	0.999998461693343	0.0071917081903897	0.00670062874041844	0.00669284580002824	1	0	0.9	0	0	0	0.2	0.9	0	0	3.04185025874138	Th1R
1122	0.9980143417647	0.9973846892467	0.0066928510586546	0.00669399848316393	0.0066928510990749	0.00669372707711577	0.00672973656405085	0.00714647581712053	0.999999923074395	0.00719170815977679	0.00669400655043939	0.00669284547979914	1	0	1	0	0	0	0.2	0.9	0	0	3.05662715437499	Th1R
1123	0.00669513717835011	0.00669287637823494	0.00669287681618481	0.00669399819775856	0.00669286637292097	0.996688221623756	0.997387414157178	0.00669285474561179	0.988720515474236	0.00719169174799559	0.00669399323007113	0.00747801848392339	1	0	0	0	0	0	0.3	0.9	0	0	3.04432046440622	Th17
1124	0.00669514122724933	0.00670991161282008	0.00669287683508748	0.00669399878707182	0.00669286638909288	0.996688136143869	0.997385886029909	0.00669285473579631	0.988720540920498	0.00719169177408101	0.0066939938192248	0.00747801422620172	1	0	0.1	0	0	0	0.3	0.9	0	0	3.0443359125009	Th17
1125	0.00669514525854516	0.00672700799230118	0.00669287684434815	0.00669399942263556	0.00669286639186743	0.996688012264981	0.997384341100695	0.00669285472173847	0.988720566557643	0.0071916917771756	0.00669399445211531	0.00747800965009325	1	0	0.2	0	0	0	0.3	0.9	0	0	3.04435136643414	Th17
1126	0.00669514826853585	0.00674414911346171	0.00669287682673993	0.00669399962559459	0.00669286636424055	0.996687887219281	0.997382758751973	0.00669285468719206	0.988720572079666	0.00719169179031613	0.00669399465152278	0.00747800766195573	1	0	0.3	0	0	0	0.3	0.9	0	0	3.04436680704048	Th17
1127	0.00669515269324656	0.00676136473554531	0.00669287683447919	0.00669400018032573	0.00669286636416428	0.996687671080072	0.997381168865532	0.00669285472141258	0.988720593812405	0.0071916917681008	0.00669399520058003	0.00747800890842246	1	0	0.4	0	0	0	0.3	0.9	0	0	3.04438224516429	Th17
1128	0.993654592967265	0.415436078257403	0.00669285166927171	0.0069539462038692	0.00669287241183206	0.00671151756409656	0.0448155724714397	0.00714587624174598	0.999736633135871	0.00719162654257264	0.00694573601888843	0.00669290147341849	1	0	0.5	0	0	0	0.3	0.9	0	0	2.50867020495767	Th1R
1129	0.996897051696919	0.679766036853568	0.00669285087966307	0.00683617281234795	0.00669285669731116	0.00669653530321836	0.0181089215784592	0.00715090788439945	0.99992226272555	0.00719169449925753	0.00683414555995062	0.00669286385010798	1	0	0.6	0	0	0	0.3	0.9	0	0	2.74948230034075	Th1R
1130	0.997667117250285	0.856432264819176	0.00669285084820353	0.00675648466360945	0.00669285282811589	0.00669444122198731	0.0104004413805485	0.00714908965571734	0.999974946119933	0.00719170616527654	0.00675633643474519	0.00669285504209525	1	0	0.7	0	0	0	0.3	0.9	0	0	2.91910138642969	Th1R
1131	0.997902240258723	0.944685167627562	0.00669285098348838	0.00671721644494233	0.00669285167642494	0.00669394082123824	0.007927128961263	0.00714753019501833	0.999991785515414	0.00719170800990852	0.00671730262650189	0.00669284945656482	1	0	0.8	0	0	0	0.3	0.9	0	0	3.00505257257705	Th1R
1132	0.997983302307887	0.982376548572519	0.00669285102994348	0.00670059193699866	0.00669285124738096	0.00669378455209207	0.0070632454349706	0.00714677878793812	0.999997656776666	0.00719170824257863	0.00670063861972045	0.00669284742086583	1	0	0.9	0	0	0	0.3	0.9	0	0	3.04193280492956	Th1R
1133	0.998012906719936	0.997383166147389	0.00669285104758448	0.00669399906745556	0.0066928510855129	0.00669372962837785	0.0067465698502751	0.0071464679367896	0.999999807734119	0.00719170825881038	0.00669400713638466	0.00669284663617182	1	0	1	0	0	0	0.3	0.9	0	0	3.05664091124881	Th1R
1134	0.00669513608671322	0.00669287638919886	0.00669287682683799	0.00669399766299621	0.00669286639317831	0.996688330204324	0.997387466595335	0.00669285476248042	0.988720497065108	0.00719169194566127	0.00669399270128958	0.00747800972342272	1	0	0	0	0	0	0.4	0.9	0	0	3.04432059635655	Th17
1135	0.00669514033342695	0.00670990508446922	0.00669287681328297	0.00669399830574132	0.00669286636412044	0.996688121455623	0.997385908613309	0.00669285475329437	0.988720519203369	0.00719169191308121	0.00669399333525696	0.0074780107511657	1	0	0.1	0	0	0	0.4	0.9	0	0	3.04433588692614	Th17
1136	0.00669514458261264	0.00672699674974271	0.00669287682249718	0.00669399896105279	0.00669286636671017	0.996687969206774	0.997384359083426	0.00669285475040829	0.98872054548369	0.00719169189111427	0.00669399398725116	0.00747800818902644	1	0	0.2	0	0	0	0.4	0.9	0	0	3.04435130607431	Th17
1137	0.00669514852670273	0.00674414790362581	0.00669287686332888	0.00669399962490166	0.00669286641087936	0.996687896229607	0.997382824463671	0.00669285475687168	0.988720576851864	0.00719169190371989	0.00669399465411725	0.00747800126475976	1	0	0.3	0	0	0	0.4	0.9	0	0	3.04436687945405	Th17
1138	0.00669515362140281	0.00676139156904533	0.00669287684517978	0.00669400064797483	0.00669286637444968	0.996687589758153	0.997381219252909	0.00669285472815743	0.988720612906469	0.00719169165843493	0.00669399566681636	0.0074780046943889	1	0	0.4	0	0	0	0.4	0.9	0	0	3.04438225772338	Th17
1139	0.00669512897654161	0.00677867644222593	0.00669287686137814	0.00669400138791048	0.00669286638063268	0.996687537075072	0.997379683605485	0.00669285469477622	0.988720642934415	0.00719169174948734	0.00669399640239213	0.00747799531422633	1	0	0.5	0	0	0	0.4	0.9	0	0	3.04439795182454	Th17
1140	0.996116085839485	0.66998078272467	0.00669285101530695	0.00683952210227481	0.00669285841598212	0.0066993892374504	0.0256738096802556	0.00714746780823042	0.999870188153634	0.0071916850918571	0.00683736788315682	0.00669287375386178	1	0	0.6	0	0	0	0.4	0.9	0	0	2.74643488170617	Th1R
1141	0.997523123496333	0.855045261024313	0.00669285107588455	0.00675700417093278	0.00669285320028487	0.00669480106189751	0.0119906728474434	0.00714836238321918	0.999964134576763	0.00719170437402697	0.00675684899157591	0.00669285479494294	1	0	0.7	0	0	0	0.4	0.9	0	0	2.91915047199762	Th1R
1142	0.997864336365283	0.944487582346413	0.00669285093894399	0.00671729351173648	0.00669285164773409	0.0066940222847822	0.00836260150887122	0.00714732736338375	0.999988814551864	0.00719170724054882	0.00671737958685297	0.00669284968491923	1	0	0.8	0	0	0	0.4	0.9	0	0	3.00524961703133	Th1R
1143	0.997972957557586	0.982351402669088	0.00669285099590682	0.00670060232751492	0.00669285121403556	0.00669380580308675	0.0071836433572404	0.0071467217540896	0.999996829651428	0.00719170771903255	0.00670064904601323	0.00669284772392113	1	0	0.9	0	0	0	0.4	0.9	0	0	3.04201686981894	Th1R
1144	0.998011315694886	0.997381571575125	0.00669285062052306	0.0066939992931272	0.00669285063837104	0.00669373271659171	0.00676347927423229	0.00714645932341132	0.999999625145999	0.00719170775453504	0.0066940073473008	0.00669285789149843	1	0	1	0	0	0	0.4	0.9	0	0	3.0566544572756	Th1R
1145	0.00669513597012648	0.00669287636475076	0.00669287680228537	0.00669399759018604	0.00669286636498421	0.996688313836545	0.997387527879826	0.0066928547474444	0.988720491044364	0.00719169198605501	0.00669399262601283	0.00747800288357493	1	0	0	0	0	0	0.5	0.9	0	0	3.04432062809616	Th17
1146	0.00669514061082798	0.0067099067926575	0.00669287685957129	0.00669399846534834	0.00669286641062261	0.996688085272268	0.997385989692313	0.0066928547992243	0.988720530418975	0.0071916917681934	0.00669399349477562	0.00747801733073669	1	0	0.1	0	0	0	0.5	0.9	0	0	3.04433595191551	Th17
1147	0.00669514490339435	0.00672700091718215	0.00669287686037632	0.00669399915500898	0.00669286641064334	0.996687961763137	0.99738443881957	0.00669285477972046	0.988720557821907	0.00719169169430457	0.006693994184398	0.00747801448156079	1	0	0.2	0	0	0	0.5	0.9	0	0	3.0443514017912	Th17
1148	0.00669514965867065	0.00674416890819572	0.00669287682231658	0.00669399996226459	0.00669286635192582	0.996687642409698	0.997382858867004	0.00669285473653839	0.988720583124187	0.00719169142354172	0.00669399498035483	0.00747803365935952	1	0	0.3	0	0	0	0.5	0.9	0	0	3.04436672090406	Th17
1149	0.00669515407149729	0.00676139521884568	0.00669287684346774	0.00669400066291024	0.00669286636755413	0.996687500827165	0.997381290523834	0.00669285474438743	0.988720612602448	0.00719169145196081	0.00669399567823811	0.00747802688939905	1	0	0.4	0	0	0	0.5	0.9	0	0	3.04438226588171	Th17
1150	0.00669515742658815	0.00677867940829425	0.00669287694058939	0.00669400153924103	0.00669286646804248	0.996687484379578	0.997379750280583	0.00669285482535737	0.988720658124927	0.00719169163521523	0.00669399655632876	0.00747801267476658	1	0	0.5	0	0	0	0.5	0.9	0	0	3.04439803025951	Th17
1151	0.994656725496812	0.653233782141084	0.00669285128958114	0.00684514427290439	0.00669286171704353	0.00670630625616027	0.0383731840155041	0.00714168719693903	0.999781878272998	0.00719166777876359	0.00684276862955353	0.00669290198542516	1	0	0.6	0	0	0	0.5	0.9	0	0	2.74085175905277	Th1R
1152	0.997349972879129	0.853392001585429	0.00669285092955933	0.0067576208406064	0.00669285321564107	0.0066952598744294	0.0138708420232405	0.00714750485621088	0.999951291319467	0.00719170425195253	0.00675745749760432	0.00669285742163528	1	0	0.7	0	0	0	0.5	0.9	0	0	2.91919221669491	Th1R
1153	0.997823939264297	0.944277083957403	0.00669285094229825	0.00671737535544448	0.00669285166631806	0.00669410986915664	0.00882517194200767	0.0071471127318361	0.999985671712298	0.00719170729182506	0.00671746134359689	0.00669285035393813	1	0	0.8	0	0	0	0.5	0.9	0	0	3.00545818643042	Th1R
1154	0.997962398354873	0.982325685820963	0.00669285105154651	0.00670061318733423	0.00669285127497237	0.0066938281735527	0.00730642589163403	0.00714666346971377	0.999995997999496	0.00719170731283735	0.00670065994242804	0.00669284715358176	1	0	0.9	0	0	0	0.5	0.9	0	0	3.04210252963293	Th1R
1155	0.998010019161768	0.997380102782476	0.00669285100039053	0.0066940002985033	0.00669285103540979	0.00669373454117877	0.00678041954130295	0.00714645195764418	0.999999571384771	0.00719170825096616	0.00669400837255402	0.00669284774033107	1	0	1	0	0	0	0.5	0.9	0	0	3.0566685660673	Th1R
1156	0.00669513628686084	0.00669287643916982	0.00669287687674867	0.00669399778383932	0.00669286643567939	0.996688264471955	0.997387614644606	0.0066928548305372	0.988720506146253	0.00719169183605128	0.00669399281720677	0.00747801847811567	1	0	0	0	0	0	0.6	0.9	0	0	3.04432069704702	Th17
1157	0.006695140514481	0.00670990562507952	0.00669287691567094	0.00669399844942658	0.0066928664707186	0.996688146932831	0.99738607582902	0.00669285485726366	0.988720536386645	0.00719169189100943	0.00669399348099051	0.00747801210813657	1	0	0.1	0	0	0	0.6	0.9	0	0	3.04433609946127	Th17
1158	0.00669514521687198	0.0067270056953982	0.00669287683916031	0.00669399926405871	0.00669286637829035	0.996687824047015	0.997384504646539	0.00669285476570949	0.988720558367442	0.00719169141921976	0.00669399428709665	0.00747804184178473	1	0	0.2	0	0	0	0.6	0.9	0	0	3.04435136276859	Th17
1159	0.00669514938725915	0.00674416449672101	0.00669287678061128	0.00669399982751934	0.00669286631396797	0.996687672527586	0.997382931472214	0.00669285469256034	0.988720573831763	0.00719169131612583	0.00669399484774213	0.00747802974615442	1	0	0.3	0	0	0	0.6	0.9	0	0	3.04436680524022	Th17
1160	0.00669515287120463	0.00676136461354669	0.00669287691742013	0.00669400031846336	0.00669286646028925	0.99668776350595	0.997381411344322	0.00669285481139354	0.988720609583666	0.00719169195823825	0.0066939953445781	0.00747799087214649	1	0	0.4	0	0	0	0.6	0.9	0	0	3.04438257860122	Th17
1161	0.00669515709276892	0.00677864570888984	0.00669287682888956	0.00669400080963391	0.0066928663571868	0.996687548897848	0.997379830949605	0.00669285471377315	0.9887206179613	0.00719169188500316	0.0066939958282093	0.00747798905694561	1	0	0.5	0	0	0	0.6	0.9	0	0	3.04439807609005	Th17
1162	0.00669516052725884	0.00679598217751766	0.00669287688369074	0.00669400150007634	0.00669286640922954	0.996687447682482	0.997378281314856	0.00669285474732805	0.988720650996334	0.00719169188364628	0.00669399651780524	0.0074779894295577	1	0	0.6	0	0	0	0.6	0.9	0	0	3.04441380006978	Th17
1163	0.997138545885339	0.851397116443931	0.00669285092678122	0.00675836339453958	0.00669285341161985	0.00669587991937963	0.016117342672674	0.00714647902437107	0.999935923641506	0.00719170277981151	0.00675818992603209	0.00669286233801452	1	0	0.7	0	0	0	0.6	0.9	0	0	2.919218110364	Th1R
1164	0.997780806717218	0.944052828822788	0.00669285088737113	0.00671746169929676	0.0066928516204455	0.00669420583928704	0.00931695452911973	0.00714688479287795	0.999982324724348	0.00719170752305805	0.00671754760389334	0.00669285407661456	1	0	0.8	0	0	0	0.6	0.9	0	0	3.00567927883632	Th1R
1165	0.997951705142819	0.982299706060845	0.00669285097916644	0.00670062276312414	0.00669285119613362	0.00669384821523813	0.00743152011838004	0.00714660576966411	0.999995149396739	0.00719170815364683	0.00670066956987456	0.0066928497043153	1	0	0.9	0	0	0	0.6	0.9	0	0	3.04219008706995	Th1R
1166	0.998008582955207	0.997378568147216	0.00669285101378107	0.00669400095420869	0.00669285104773167	0.00669373753743324	0.00679743433220181	0.00714644387741686	0.999999457794488	0.00719170826400866	0.00669400902918271	0.00669284798123455	1	0	1	0	0	0	0.6	0.9	0	0	3.05668249293411	Th1R
1167	0.00669513626689935	0.0066928764081779	0.00669287684575602	0.00669399775996948	0.00669286640847474	0.996688273596757	0.997387687045573	0.00669285479483881	0.98872050229396	0.00719169171486034	0.00669399279540697	0.00747802097830782	1	0	0	0	0	0	0.7	0.9	0	0	3.04432077690898	Th17
1168	0.00669514050462531	0.00670990589227814	0.00669287686459619	0.00669399842032779	0.00669286642172419	0.996688133040263	0.997386143629212	0.00669285480111911	0.988720529940754	0.00719169172141159	0.00669399345303483	0.00747801681268431	1	0	0.1	0	0	0	0.7	0.9	0	0	3.04433615150203	Th17
1169	0.00669514475097375	0.0067269982751136	0.00669287687448511	0.00669399907870922	0.00669286642543135	0.99668798399268	0.997384592629924	0.00669285479820397	0.988720556467105	0.00719169171032672	0.00669399410835124	0.00747801334398775	1	0	0.2	0	0	0	0.7	0.9	0	0	3.04435157245529	Th17
1170	0.00669514871090505	0.0067441472474087	0.00669287691165176	0.00669399963427087	0.00669286646067369	0.996687919116137	0.99738304593534	0.0066928548213429	0.988720582504696	0.00719169198252299	0.00669399466331483	0.00747799235966056	1	0	0.3	0	0	0	0.7	0.9	0	0	3.04436712034792	Th17
1171	0.00669515378799047	0.00676138786991294	0.00669287682524274	0.00669400051957793	0.0066928663493129	0.996687496957873	0.997381449251647	0.00669285472833291	0.988720605094324	0.00719169134744695	0.00669399553499006	0.00747803758211533	1	0	0.4	0	0	0	0.7	0.9	0	0	3.04438241584877	Th17
1172	0.00669515693659781	0.0067786429613817	0.00669287693656841	0.00669400097288058	0.00669286647306392	0.996687622061286	0.997379923138176	0.00669285481859384	0.988720636916855	0.0071916919440092	0.00669399599578571	0.00747798743892999	1	0	0.5	0	0	0	0.7	0.9	0	0	3.04439825659413	Th17
1173	0.0066951607671076	0.00679598420082493	0.00669287693058374	0.00669400159892222	0.0066928664596851	0.996687471128829	0.997378355747197	0.00669285479751821	0.988720660304961	0.00719169192614683	0.00669399661822844	0.00747798519436678	1	0	0.6	0	0	0	0.7	0.9	0	0	3.04441390567437	Th17
1174	0.00669516651137374	0.00681344998401384	0.00669287691914588	0.0066940027161989	0.00669286642924032	0.996687106279085	0.997376707880566	0.00669285477825492	0.988720700792035	0.00719169152986344	0.00669399772484959	0.00747800928954626	1	0	0.7	0	0	0	0.7	0.9	0	0	3.04442943083417	Th17
1175	0.00669516783365705	0.00683091092105756	0.00669287690427297	0.00669400328336694	0.00669286640686564	0.996687043830988	0.997375142208908	0.00669285472667206	0.988720720862073	0.00719169171806592	0.00669399828905596	0.0074779858132565	1	0	0.8	0	0	0	0.7	0.9	0	0	3.04444526279824	Th17
1176	0.99794076128709	0.982272869222476	0.00669285106558105	0.00670063428269694	0.00669285129223887	0.00669386808732524	0.00755922582727094	0.00714654533200856	0.999994289023149	0.00719170791559477	0.00670068113529037	0.00669284528782966	1	0	0.9	0	0	0	0.7	0.9	0	0	3.04227912975855	Th1R
1177	0.998007197067992	0.997376980819733	0.00669285120198772	0.00669400242272599	0.00669285124833547	0.0066937372180062	0.00681454022961068	0.00714643522460926	0.999999362207286	0.0071917079706735	0.00669401051144875	0.0066928384439908	1	0	1	0	0	0	0.7	0.9	0	0	3.0566965145664	Th1R
1178	0.00669513618330586	0.00669287640480679	0.0066928768423641	0.00669399771664439	0.00669286640530729	0.996688281590114	0.997387762987185	0.00669285479200334	0.988720500276293	0.00719169171880972	0.00669399275219239	0.00747802044909933	1	0	0	0	0	0	0.8	0.9	0	0	3.04432085811812	Th17
1179	0.00669514043962382	0.0067099054246591	0.00669287686207726	0.0066939983859851	0.00669286641901674	0.996688135364519	0.997386219690996	0.00669285479975526	0.988720528314999	0.00719169170840416	0.00669399341856044	0.0074780175815971	1	0	0.1	0	0	0	0.8	0.9	0	0	3.04433622841019	Th17
1180	0.00669514430928732	0.00672699352405238	0.00669287676433871	0.00669399878545113	0.00669286630783375	0.996687971978765	0.997384653956747	0.00669285469268269	0.988720532268043	0.00719169187129648	0.00669399381109342	0.00747799961005762	1	0	0.2	0	0	0	0.8	0.9	0	0	3.04435157787965	Th17
1181	0.00669514867153741	0.00674414612509747	0.00669287691588971	0.00669399961284367	0.00669286646506235	0.996687925673043	0.997383122632719	0.00669285482678264	0.988720582152778	0.00719169198117562	0.00669399464192748	0.00747799234117025	1	0	0.3	0	0	0	0.8	0.9	0	0	3.04436720204003	Th17
1182	0.00669515403588512	0.00676138799533843	0.00669287704376842	0.00669400082172824	0.00669286657308898	0.996687571435103	0.997381557076822	0.00669285495580244	0.988720641170032	0.00719169140143766	0.00669399583965449	0.00747805160674177	1	0	0.4	0	0	0	0.8	0.9	0	0	3.0443826499554	Th17
1183	0.0066951579210979	0.00677866732416447	0.0066928769066806	0.00669400119467075	0.0066928664296541	0.99668741684007	0.997379967408325	0.0066928547971617	0.988720640675887	0.00719169147605011	0.00669399620973728	0.00747802696877625	1	0	0.5	0	0	0	0.8	0.9	0	0	3.04439816415228	Th17
1184	0.00669516184470523	0.00679599626573812	0.00669287678555894	0.00669400139773497	0.00669286630168686	0.996687339658669	0.997378401001547	0.00669285466472291	0.98872063531412	0.00719169177684273	0.00669399640968008	0.00747799267872824	1	0	0.6	0	0	0	0.8	0.9	0	0	3.04441381409973	Th17
1185	0.00669516474504795	0.00681339022914126	0.00669287694341132	0.00669400225137172	0.00669286646586269	0.996687324707574	0.997376856190831	0.00669285479752584	0.988720686848787	0.00719169190133411	0.00669399726734114	0.00747798286152243	1	0	0.7	0	0	0	0.8	0.9	0	0	3.04442969520975	Th17
1186	0.00669516868919903	0.0068308806880236	0.00669287694381329	0.0066940030723122	0.00669286645659939	0.996687122839011	0.997375253264045	0.00669285477969757	0.988720718190672	0.00719169175131636	0.00669399808334018	0.00747798761854888	1	0	0.8	0	0	0	0.8	0.9	0	0	3.04444542237658	Th17
1187	0.00669517361382245	0.00684840179445547	0.00669287690686571	0.00669400342548591	0.00669286640794441	0.996686956886337	0.997373686679919	0.00669285474227886	0.988720727315738	0.00719169173177847	0.00669399843071401	0.00747799187864902	1	0	0.9	0	0	0	0.8	0.9	0	0	3.04446122981399	Th17
1188	0.998005665595213	0.997375473563371	0.00669285094285966	0.00669400218381015	0.00669285097595808	0.006693740715383	0.0068316528351852	0.00714642767116322	0.999999215126714	0.00719170811416544	0.00669401026778731	0.00669284900782552	1	0	1	0	0	0	0.8	0.9	0	0	3.05671044699943	Th1R
1189	0.00669513584164552	0.00669287635544277	0.00669287679294917	0.00669399751869655	0.0066928663494395	0.996688293550004	0.997387830510203	0.00669285474963477	0.988720486486565	0.00719169195690305	0.00669399255074483	0.00747800983071175	1	0	0	0	0	0	0.9	0.9	0	0	3.04432091249294	Th17
1190	0.00669514008905319	0.00670990321781445	0.00669287681597908	0.00669399818219393	0.00669286636710132	0.996688154216589	0.997386289929461	0.00669285476023515	0.988720514738071	0.0071916919599007	0.00669399321161732	0.00747800599759552	1	0	0.1	0	0	0	0.9	0.9	0	0	3.04433628948561	Th17
1191	0.0066951451216112	0.00672700197424255	0.00669287697474589	0.00669399930840288	0.00669286652571548	0.996687923237868	0.997384754033122	0.00669285490203727	0.988720576248931	0.00719169118669496	0.00669399433765642	0.00747803452927495	1	0	0.2	0	0	0	0.9	0.9	0	0	3.0443517183803	Th17
1192	0.00669514905504154	0.00674415663055063	0.00669287680331975	0.00669399969014281	0.00669286634094848	0.99668773189826	0.997383172476406	0.00669285471699175	0.988720571506879	0.00719169138764337	0.00669399471269062	0.0074780276360707	1	0	0.3	0	0	0	0.9	0.9	0	0	3.04436709285494	Th17
1193	0.00669515279454534	0.00676135963509673	0.00669287693990189	0.00669400025328199	0.00669286648361768	0.99668779585265	0.997381641780466	0.00669285483871062	0.98872060960079	0.00719169199287982	0.00669399527967752	0.00747798775849927	1	0	0.4	0	0	0	0.9	0.9	0	0	3.04438283321012	Th17
1194	0.0066951576962663	0.00677866367511215	0.00669287683963866	0.00669400105794169	0.00669286636527335	0.996687438843026	0.997380035927287	0.00669285472722872	0.988720628390165	0.00719169140730843	0.00669399607455362	0.00747801848150092	1	0	0.5	0	0	0	0.9	0.9	0	0	3.0443982294853	Th17
1195	0.00669516228247838	0.00679600812996615	0.00669287662017332	0.00669400123003976	0.0066928661300081	0.996687234747412	0.997378447154926	0.00669285449907224	0.988720610127206	0.00719169153845959	0.00669399623858622	0.00747799943592489	1	0	0.6	0	0	0	0.9	0.9	0	0	3.04441374813425	Th17
1196	0.00669516573248694	0.00681341538585247	0.00669287692880514	0.00669400242002801	0.00669286644584153	0.996687226866712	0.997376895546779	0.00669285478844475	0.988720691176944	0.00719169163606604	0.00669399743272113	0.00747799780423709	1	0	0.7	0	0	0	0.9	0.9	0	0	3.04442968216492	Th17
1197	0.00669516877629503	0.00683086063201792	0.00669287695329793	0.00669400289788825	0.00669286646902773	0.996687176611211	0.997375350448896	0.00669285479470407	0.988720712844351	0.00719169187775048	0.00669399791048866	0.00747798058341813	1	0	0.8	0	0	0	0.9	0.9	0	0	3.04444554079935	Th17
1198	0.00669517344062238	0.00684839640759652	0.00669287691080461	0.00669400341549754	0.00669286641627739	0.996686997135958	0.99737376531728	0.00669285474231135	0.98872072781928	0.00719169182787244	0.00669399842294255	0.00747798135782521	1	0	0.9	0	0	0	0.9	0.9	0	0	3.04446133321427	Th17
1199	0.998004148107029	0.997373904477765	0.00669285091016453	0.00669400274264138	0.00669285094020218	0.00669374969661526	0.0068488662049369	0.00714641947648171	0.999999093307467	0.00719170800033716	0.00669401082781487	0.00669285149404283	1	0	1	0	0	0	0.9	0.9	0	0	3.0567244561855	Th1R
1200	0.00669513577915122	0.00669287636064315	0.00669287679813892	0.00669399749046395	0.00669286635530402	0.996688305193464	0.99738790858367	0.00669285475540399	0.988720486042979	0.00719169196689537	0.00669399252286284	0.00747800945289814	1	0	0	0	0	0	1	0.9	0	0	3.04432100130187	Th17
1201	0.00669514034652512	0.00670990509112932	0.00669287681543808	0.00669399831232006	0.00669286636937834	0.996688092585024	0.997386365976024	0.00669285475431851	0.988720520033271	0.00719169155853667	0.0066939933432027	0.00747802613099482	1	0	0.1	0	0	0	1	0.9	0	0	3.04433633131616	Th17
1202	0.00669514512386188	0.00672700349370833	0.00669287688099847	0.00669399924522455	0.00669286642491439	0.996687823504522	0.997384814753528	0.00669285480973097	0.988720562762972	0.00719169089749446	0.00669399427055991	0.00747804857951955	1	0	0.2	0	0	0	1	0.9	0	0	3.04435168074703	Th17
1203	0.00669514900930245	0.00674415599497703	0.00669287678315634	0.00669399964967922	0.00669286631940458	0.996687715644868	0.997383246354457	0.00669285469788091	0.988720567586932	0.00719169132532304	0.00669399467147269	0.0074780312045146	1	0	0.3	0	0	0	1	0.9	0	0	3.04436714924197	Th17
1204	0.00669515279705426	0.00676136184431587	0.00669287676794058	0.00669400002715408	0.00669286629755231	0.996687660079209	0.997381693212823	0.00669285467152152	0.988720580503415	0.00719169182218085	0.00669399504583565	0.00747799636379161	1	0	0.4	0	0	0	1	0.9	0	0	3.04438272943279	Th17
1205	0.00669515719884032	0.00677864429009095	0.0066928767580908	0.00669400066576472	0.0066928662804805	0.996687502708404	0.997380125896781	0.00669285465097686	0.98872060401565	0.00719169178814229	0.0066939956807971	0.00747799504196915	1	0	0.5	0	0	0	1	0.9	0	0	3.04439831497599	Th17
1206	0.00669516171910778	0.00679599144064181	0.00669287677665224	0.00669400133699232	0.00669286629275914	0.996687345689938	0.997378556087168	0.00669285465715747	0.988720632003475	0.00719169176928138	0.00669399634891889	0.00747799333139796	1	0	0.6	0	0	0	1	0.9	0	0	3.04441396745349	Th17
1207	0.00669516549277226	0.00681341065753506	0.00669287705413373	0.0066940026038489	0.00669286657297536	0.996687238612362	0.997376981474466	0.00669285491534406	0.988720712120294	0.00719169166008495	0.00669399761738924	0.00747800800287326	1	0	0.7	0	0	0	1	0.9	0	0	3.04442980678408	Th17
1208	0.00669516957024002	0.0068308912999832	0.00669287704079126	0.00669400327956494	0.00669286655187911	0.996687073715667	0.997375386651744	0.00669285488742255	0.988720736609673	0.0071916916424572	0.00669399828922969	0.00747800318552559	1	0	0.8	0	0	0	1	0.9	0	0	3.04444555272418	Th17
1209	0.00669517456967014	0.00684844601796865	0.00669287697667413	0.00669400386466753	0.00669286647702933	0.996686867875652	0.997373777749494	0.00669285481341409	0.988720751806493	0.00719169160182217	0.00669399886884698	0.00747799892661693	1	0	0.9	0	0	0	1	0.9	0	0	3.04446130954835	Th17
1210	0.00669517930007256	0.00686604989876278	0.00669287693644197	0.00669400438073658	0.00669286642956134	0.996686731882123	0.997372185485595	0.00669285476451071	0.988720767323237	0.00719169164865114	0.00669399938122911	0.00747799211340693	1	0	1	0	0	0	1	0.9	0	0	3.04447719954433	Th17
1211	0.00769242466434961	0.00669281157583625	0.00669281365577801	0.00717563029269593	0.00669890780407431	0.00725351650495248	0.00827947730805005	0.00717920407193453	1.00004502853675	0.0071917281781577	0.00714587688605111	0.00669280882732271	1	0	0	0	0	0	0	1	0	0	1.07874022830595	TGFB+
1212	0.00860506875938442	0.0174430763143574	0.00669281408124587	0.00716983765528558	0.00669883426801869	0.00725151949589056	0.00825871534501284	0.00717880923038498	1.00004502274796	0.00719172784085344	0.00714082032280168	0.00669277927550622	1	0	0.1	0	0	0	0	1	0	0	1.0903690253367	TGFB+
1213	0.0114600834096707	0.044583579648862	0.00669281264803961	0.00715527830737754	0.00669864676292997	0.00724620647490761	0.00820671273717275	0.00717782149094811	1.00004508647587	0.00719173230790419	0.00712807311956519	0.00669269306078522	1	0	0.2	0	0	0	0	1	0	0	1.12027872644403	TGFB+
1214	0.0234223850212618	0.109228550979177	0.00669281554881135	0.00712094674721455	0.00669817616920902	0.00723083633011157	0.00808505092928554	0.00717548279852802	1.00004506465124	0.00719173058036311	0.00709778725955558	0.00669250459430812	1	0	0.3	0	0	0	0	1	0	0	1.19668133160906	TGFB+
1215	0.997777189618132	0.243936325020899	0.00669285085385108	0.00705097203251662	0.00669286115306521	0.00669398997654506	0.007811804891752	0.00717098268598934	1.00004509519784	0.00719172668055374	0.00703485391167959	0.00669284933663119	1	0	0.4	0	0	0	0	1	0	0	2.30479150135946	Th1R
1216	0.997852871271738	0.46001751499281	0.00669285077808855	0.00694286416226399	0.00669285781740129	0.0066939013435912	0.00746103041990037	0.00716357537610309	1.00004507927391	0.00719172120415524	0.00693547735222629	0.00669284947834324	1	0	0.5	0	0	0	0	1	0	0	2.52038259347053	Th1R
1217	0.997928170712502	0.693683066954671	0.0066928509690294	0.00683133232711401	0.00669285480475063	0.00669381693385352	0.00711127302168009	0.00715593043675286	1.00004510751597	0.00719171582807899	0.00682948884446306	0.00669284508368436	1	0	0.6	0	0	0	0	1	0	0	2.75354845343255	Th1R
1218	0.997977885345196	0.859449007288053	0.0066928509981299	0.00675535352310501	0.00669285271113226	0.0066937629515469	0.00687961336537573	0.00715072067372402	1.00004510993743	0.00719171179211841	0.0067552228303728	0.00669284292785189	1	0	0.7	0	0	0	0	1	0	0	2.91897693434404	Th1R
1219	0.998002544625339	0.945204506511423	0.00669285106743902	0.00671701494855496	0.00669285173212909	0.00669373696948846	0.0067646563055202	0.00714809135147833	1.00004511957768	0.00719170962587776	0.00671710244064148	0.00669284084359839	1	0	0.8	0	0	0	0	1	0	0	3.00456302599917	Th1R
1220	0.998013030027123	0.982447850665349	0.00669285107071309	0.0067005633408996	0.00669285128831547	0.00669372600633743	0.00671571471092975	0.00714696294721029	1.00004511955328	0.0071917086433884	0.00670061025314413	0.00669284039658587	1	0	0.9	0	0	0	0	1	0	0	3.04173382890327	Th1R
1221	0.998017174055175	0.997387716929098	0.00669285099221103	0.0066939970312531	0.00669285102738583	0.00669372141397442	0.00669624519679799	0.00714651258296027	1.00004510691389	0.00719170831397427	0.0066940051369706	0.00669284221792128	1	0	1	0	0	0	0	1	0	0	3.05664473181161	Th1R
1222	0.00767371623575572	0.00669281225520822	0.00669281425091755	0.00716693458904462	0.00669880575876049	0.00847971474192441	0.024379638417553	0.00716982719352178	1.00004502708442	0.00719172778789765	0.00713828344014777	0.00669276407789288	1	0	0	0	0	0	0.1	1	0	0	1.09602206583304	TGFB+
1223	0.00854507038319686	0.0171826411849044	0.00669281464272949	0.00716160497323693	0.00669873784633527	0.00844388867626765	0.0239637822928492	0.00716968821712078	1.00004502081488	0.00719172746206158	0.00713361913777913	0.00669273691088844	1	0	0.1	0	0	0	0.1	1	0	0	1.10692133254225	TGFB+
1224	0.0112156920677279	0.0433749822038028	0.00669281317616314	0.0071483079112149	0.00669856619015216	0.00835826044403041	0.0229728148237714	0.0071693192309764	1.00004508894551	0.00719173199443737	0.00712195045507051	0.0066926541358034	1	0	0.2	0	0	0	0.1	1	0	0	1.13468218157866	TGFB+
1225	0.0220523364766746	0.105653043541788	0.00669281582865514	0.00711676178298765	0.00669813453448318	0.00817084277115071	0.0208535907533207	0.00716830170279962	1.00004507052261	0.00719173044843075	0.00709407503082615	0.0066924804263886	1	0	0.3	0	0	0	0.1	1	0	0	1.20542918382012	TGFB+
1226	0.996863884454496	0.237334244154146	0.00669285082784385	0.00705070683540294	0.00669286532352738	0.0066963586698793	0.0170783553806178	0.00716634537533105	1.00004509541288	0.00719172668752316	0.00703461434249441	0.00669284864370451	1	0	0.4	0	0	0	0.1	1	0	0	2.30653989610785	Th1R
1227	0.997346446239991	0.453462049603042	0.00669285078087065	0.00694461852670844	0.00669285954719584	0.00669508824579707	0.012860502984083	0.00716105015011992	1.0000450824743	0.00719172151377752	0.00693711633493826	0.0066928481132233	1	0	0.5	0	0	0	0.1	1	0	0	2.51872223451405	Th1R
1228	0.997703893767136	0.690523413059018	0.00669285094291606	0.00683244237562381	0.00669285522508691	0.00669429803741751	0.00961248297218472	0.00715480237800857	1.00004510384814	0.00719171587215327	0.00683056137659775	0.00669284498790389	1	0	0.6	0	0	0	0.1	1	0	0	2.75266726484219	Th1R
1229	0.997890516623096	0.858587904817336	0.00669285097549515	0.00675567749749569	0.00669285277009185	0.00669394094270095	0.00788214924445566	0.00715026578965082	1.00004510645255	0.00719171179224405	0.0067555431038651	0.00669284314225259	1	0	0.7	0	0	0	0.1	1	0	0	2.91903136315124	Th1R
1230	0.997971157104121	0.945039929198588	0.0066928511108747	0.006717079161376	0.00669285178456974	0.00669380001722401	0.00712991519782324	0.00714792252624057	1.0000451255478	0.00719170933922066	0.00671716663355313	0.00669284306416663	1	0	0.8	0	0	0	0.1	1	0	0	3.00473235068555	Th1R
1231	0.998003322124653	0.982424203104644	0.00669285106721031	0.00670057286102269	0.00669285128583084	0.00669374509055098	0.00682935611042941	0.00714690995353262	1.00004511899244	0.0071917086532062	0.00670061982011112	0.00669284044925614	1	0	0.9	0	0	0	0.1	1	0	0	3.04181409951289	Th1R
1232	0.998015775288438	0.997386212720887	0.00669285107045522	0.00669399783516634	0.00669285111011423	0.00669372439997391	0.00671296103191488	0.00714650472731872	1.0000451192756	0.00719170825831338	0.0066940059488227	0.00669284025013948	1	0	1	0	0	0	0.1	1	0	0	3.05665855191714	Th1R
1233	0.00669513750010736	0.00669285082261282	0.00669285082086213	0.00669399743311749	0.00669286632722053	0.997798191376713	0.997387531827195	0.00669285342446116	1.0000450960748	0.00719170805555144	0.00669400554407315	0.00668988109368221	1	0	0	0	0	0	0.2	1	0	0	3.0559669703004	Th17
1234	0.0066951438955639	0.00670990812330168	0.00669285082071129	0.00669399911529906	0.00669286634972161	0.997797744485384	0.997385925576876	0.00669285353707356	1.0000450960748	0.00719170805566019	0.00669400722893956	0.00668988110500037	1	0	0.1	0	0	0	0.2	1	0	0	3.05598198436833	Th17
1235	0.0102075393102893	0.0379070348243333	0.00669281614535651	0.00711406948610586	0.0066981668375541	0.016730821540653	0.0951067888222433	0.00712703770543213	1.00004514372962	0.00719173078677382	0.00709168808598002	0.00669246241534807	1	0	0.2	0	0	0	0.2	1	0	0	1.20860529968969	TGFB+
1236	0.0181562045802421	0.0935081468624721	0.00669281701457929	0.0071007752710305	0.00669796626859018	0.0127486266698025	0.0672887462929438	0.00714182044242753	1.00004502223056	0.00719172874960011	0.00707985019673287	0.00669239492742213	1	0	0.3	0	0	0	0.2	1	0	0	1.2403440995064	TGFB+
1237	0.101231570619439	0.220264892249259	0.00669282418071538	0.00704936435141144	0.00669697264123148	0.00967396745423908	0.0419422040769292	0.00715244950705542	1.00004510610393	0.00719172640321638	0.00703361419741356	0.00669217359014296	1	0	0.4	0	0	0	0.2	1	0	0	1.42166686537499	TGFB+
1238	0.996318944687908	0.441280798082876	0.00669285073138831	0.00694777834324717	0.00669286304571141	0.00669838706683827	0.0229331181337464	0.00715632960665506	1.00004507915985	0.00719172169515753	0.00694006598289266	0.00669284642360897	1	0	0.5	0	0	0	0.2	1	0	0	2.51559078295988	Th1R
1239	0.997380950473221	0.686085767511106	0.00669285069605892	0.00683399304889012	0.00669285561420969	0.00669510113524342	0.0131027190779026	0.00715322754460092	1.00004506472715	0.00719171554137813	0.00683205899276737	0.00669284907796443	1	0	0.6	0	0	0	0.2	1	0	0	2.75139915344049	Th1R
1240	0.99778804188368	0.857583673839376	0.00669285092551255	0.00675605477003826	0.00669285281534095	0.00669416245542302	0.00904525410801972	0.00714973809333005	1.00004509866229	0.00719171176695573	0.0067559160262745	0.00669284388254363	1	0	0.7	0	0	0	0.2	1	0	0	2.91908819922878	Th1R
1241	0.997937724121237	0.944865034041569	0.00669285088770008	0.006717146765559	0.00669285156812115	0.00669386700553041	0.00751691334765945	0.00714774429279153	1.00004509137077	0.00719170954218642	0.00671723425384282	0.00669284437932385	1	0	0.8	0	0	0	0.2	1	0	0	3.00491101157629	Th1R
1242	0.997993406929713	0.982400070010239	0.00669285108025025	0.00670058276963021	0.00669285129597847	0.00669376529146419	0.00694519682303486	0.0071468555294009	1.00004512026397	0.00719170836939517	0.00670062976366264	0.00669284355572488	1	0	0.9	0	0	0	0.2	1	0	0	3.04189588168246	Th1R
1243	0.998014342579083	0.997384690068802	0.00669285105937893	0.00669399847867682	0.00669285109988448	0.00669372710490108	0.00672973639169375	0.00714649685314062	1.00004511774579	0.00719170823402336	0.00669400659806711	0.00669283961878228	1	0	1	0	0	0	0.2	1	0	0	3.05667236583223	Th1R
1244	0.00669513900191503	0.00669285083983103	0.00669285083820021	0.0066939981958473	0.00669286635824137	0.9977980115981	0.997387572226839	0.00669285350624733	1.00004509922516	0.00719170796976968	0.00669400630846234	0.00668988840415849	1	0	0	0	0	0	0.3	1	0	0	3.05596684447278	Th17
1245	0.00669514181509904	0.00670989341467646	0.0066928508340272	0.00669399817037268	0.00669286635762358	0.997798057377517	0.997386037633313	0.00669285345462053	1.0000450991749	0.00719170810903761	0.00669400628893078	0.00668987849171113	1	0	0.1	0	0	0	0.3	1	0	0	3.05598239112183	Th17
1246	0.00669514712865986	0.00672701556644924	0.00669285084809541	0.00669399946251544	0.00669286639270615	0.997797883067061	0.997384519414649	0.00669285346383107	1.00004510185737	0.00719170803036707	0.00669400759095221	0.00668988542521016	1	0	0.2	0	0	0	0.3	1	0	0	3.05599783824787	Th17
1247	0.00669514980302051	0.00674416301206647	0.00669285082267182	0.00669399939539304	0.0066928663577579	0.997797773086838	0.997382925283592	0.00669285344718965	1.00004509670789	0.0071917080780849	0.00669400751978491	0.0066898798751702	1	0	0.3	0	0	0	0.3	1	0	0	3.05601327338946	Th17
1248	0.00669515435083869	0.00676139912810979	0.00669285082061996	0.00669400010440639	0.00669286636308537	0.997797578485861	0.997381345411374	0.00669285347021862	1.00004509607484	0.00719170805577899	0.00669400823124169	0.00668988110836093	1	0	0.4	0	0	0	0.3	1	0	0	3.05602874160474	Th17
1249	0.993644143833882	0.415001817829592	0.00669285069570421	0.00695413018169429	0.00669287246150272	0.00671158510472321	0.0448896669470297	0.00714599558941209	1.00004508122115	0.00719172179418162	0.00694598682460652	0.0066928439961169	1	0	0.5	0	0	0	0.3	1	0	0	2.5086086964796	Th1R
1250	0.996896376443927	0.679654801943172	0.00669285076338264	0.00683622321790525	0.00669285669026097	0.00669653788638825	0.018115376689554	0.00715096594228911	1.00004507670505	0.00719171584087568	0.00683421173137842	0.00669284664961124	1	0	0.6	0	0	0	0.3	1	0	0	2.74949984050379	Th1R
1251	0.997667022399309	0.856405867565551	0.0066928509191478	0.00675649659551074	0.0066928529181751	0.00669444314127672	0.0104012978319597	0.00714912232805236	1.00004509642829	0.00719171121584467	0.00675635264891923	0.00669284707142066	1	0	0.7	0	0	0	0.3	1	0	0	2.91914596106346	Th1R
1252	0.997902287382495	0.944679154199179	0.00669285120947642	0.00671721946588848	0.00669285191567329	0.00669394173211317	0.00792728053301323	0.00714755508420673	1.00004514121397	0.00719170957677882	0.00671730694356394	0.00669283981412495	1	0	0.8	0	0	0	0.3	1	0	0	3.00510013907048	Th1R
1253	0.997983300988152	0.982375460088801	0.00669285102961225	0.00670059241617307	0.00669285124850686	0.0066937845973068	0.00706326890085313	0.00714680090263453	1.00004511302445	0.00719170870441786	0.00670063947095203	0.00669284122206328	1	0	0.9	0	0	0	0.3	1	0	0	3.04197921259392	Th1R
1254	0.998012907797417	0.997383166904402	0.00669285104931519	0.00669399906866701	0.00669285108744167	0.00669372966635244	0.00674656979370772	0.00714648901524824	1.00004511587516	0.00719170832628797	0.00669400718990149	0.0066928407083322	1	0	1	0	0	0	0.3	1	0	0	3.05668623648224	Th1R
1255	0.0066951383062028	0.00669285081447837	0.00669285081273556	0.00669399783364477	0.00669286632744968	0.997798017085446	0.997387596318305	0.00669285347002262	1.00004509529809	0.00719170784279014	0.00669400594477022	0.00668989119281995	1	0	0	0	0	0	0.4	1	0	0	3.05596687124676	Th17
1256	0.00669514201200112	0.00670989449221933	0.00669285084744721	0.00669399823997919	0.0066928663683755	0.9977979969961	0.997386064033482	0.00669285350946328	1.00004510066837	0.00719170818124634	0.00669400635458069	0.00668987371273645	1	0	0.1	0	0	0	0.4	1	0	0	3.055982355416	Th17
1257	0.00669514626141316	0.00672700110286781	0.00669285084320889	0.00669399889605695	0.00669286637260151	0.997797858613521	0.997384513992387	0.00669285350706765	1.00004509997425	0.00719170817114891	0.00669400701495998	0.0066898742184727	1	0	0.2	0	0	0	0.4	1	0	0	3.05599777896796	Th17
1258	0.00669515128171129	0.00674418704635847	0.00669285092584238	0.00669400008832025	0.0066928664799444	0.997797709161463	0.997382984462518	0.00669285359075646	1.00004511379627	0.00719170799300349	0.00669400821943969	0.00668989466797982	1	0	0.3	0	0	0	0.4	1	0	0	3.05601332771361	Th17
1259	0.00669515544041833	0.0067614287104741	0.00669285081869924	0.00669400060299783	0.00669286637041058	0.997797477037076	0.997381364548423	0.00669285347653394	1.00004509617018	0.00719170794115013	0.00669400873312308	0.00668988662930669	1	0	0.4	0	0	0	0.4	1	0	0	3.05602869647879	Th17
1260	0.00669512482792685	0.00677871349925638	0.0066928508205246	0.0066940011883708	0.0066928663779491	0.997797517529195	0.997379858001548	0.0066928534314749	1.00004509607536	0.00719170805576918	0.00669400932261138	0.00668988111972347	1	0	0.5	0	0	0	0.4	1	0	0	3.05604448024971	Th17
1261	0.996114023809025	0.669808791295612	0.00669285081691222	0.00683959817118758	0.00669285841945528	0.00669939862724237	0.0256924462632097	0.00714754557218787	1.00004508772598	0.00719171618917163	0.00683746675852635	0.00669284319754587	1	0	0.6	0	0	0	0.4	1	0	0	2.74645462684605	Th1R
1262	0.997523075807083	0.855014195206387	0.00669285088036975	0.00675701745647868	0.00669285303547133	0.00669479631869275	0.0119921144982998	0.00714840185437793	1.00004509341101	0.00719171203998817	0.00675686745074421	0.00669284029265202	1	0	0.7	0	0	0	0.4	1	0	0	2.91920181825156	Th1R
1263	0.997864295340462	0.944481155863866	0.00669285089123146	0.006717296368188	0.0066928516042474	0.00669402259859941	0.00836282364880693	0.00714735356372445	1.00004509243335	0.00719170881306545	0.00671738382207835	0.00669284308819274	1	0	0.8	0	0	0	0.4	1	0	0	3.00529967803581	Th1R
1264	0.99797298057392	0.982350278275504	0.00669285111437991	0.00670060318194985	0.00669285133847012	0.00669380717279355	0.007183689607066	0.00714674378730395	1.00004512618387	0.00719170797024003	0.00670065027187489	0.00669284048531466	1	0	0.9	0	0	0	0.4	1	0	0	3.04206412996269	Th1R
1265	0.998011335730264	0.997381548814364	0.00669285076496923	0.00669399996804591	0.00669285079426032	0.00669373364705217	0.00676350537143666	0.00714647986197012	1.00004507202248	0.00719170709718374	0.00669400808465366	0.00669284611134678	1	0	1	0	0	0	0.4	1	0	0	3.05669993826803	Th1R
1266	0.00669513777097895	0.00669285083812408	0.00669285083636727	0.00669399757639085	0.00669286634647537	0.997798118488793	0.997387651357583	0.00669285349866986	1.00004509870366	0.00719170818601918	0.00669400568524201	0.00668987187532988	1	0	0	0	0	0	0.5	1	0	0	3.05596701116363	Th17
1267	0.00669514274018906	0.00670990045848103	0.00669285077528323	0.0066939985482731	0.00669286629063607	0.997797770641802	0.997386089336846	0.0066928534452757	1.00004508827882	0.00719170761360245	0.00669400665897595	0.00668991157634002	1	0	0.1	0	0	0	0.5	1	0	0	3.05598218636452	Th17
1268	0.00669514630617416	0.00672700090055208	0.00669285090448048	0.00669399897965405	0.00669286644518069	0.997797923058878	0.997384577057239	0.00669285355845098	1.00004511078468	0.00719170821637362	0.00669400710479743	0.00668986960641165	1	0	0.2	0	0	0	0.5	1	0	0	3.05599791292287	Th17
1269	0.00669515056113236	0.00674417179270615	0.00669285082624716	0.00669399954465513	0.00669286636225079	0.997797705604792	0.997383001886345	0.00669285349392474	1.00004509708999	0.00719170816652892	0.00669400766669684	0.00668987285020714	1	0	0.3	0	0	0	0.5	1	0	0	3.05601328584547	Th17
1270	0.00669515582110688	0.00676143159794579	0.00669285081648748	0.00669400061070352	0.00669286636319191	0.997797403129941	0.997381412944424	0.0066928534907293	1.00004509506554	0.00719170773679227	0.00669400873745316	0.00668990451391315	1	0	0.4	0	0	0	0.5	1	0	0	3.05602869082823	Th17
1271	0.00669515956840107	0.00677873641806313	0.00669285088499109	0.00669400150357927	0.00669286645077185	0.997797367111526	0.997379861005967	0.00669285356454436	1.00004510651997	0.00719170790217662	0.00669400963990414	0.00668989730649536	1	0	0.5	0	0	0	0.5	1	0	0	3.05604441787639	Th17
1272	0.994649001368383	0.652926965328975	0.00669285085772023	0.00684527344209256	0.00669286172412729	0.00670635037920908	0.038434926569372	0.00714178733850244	1.00004509693273	0.00719171631991127	0.00684293284166884	0.00669284010289922	1	0	0.6	0	0	0	0.5	1	0	0	2.74086260320559	Th1R
1273	0.99734972191247	0.853354849390987	0.00669285089101788	0.00675763730946127	0.00669285320918704	0.00669526086751311	0.0138734145266433	0.007147548495083	1.00004509370485	0.00719171174196342	0.00675747985681329	0.00669284354621014	1	0	0.7	0	0	0	0.5	1	0	0	2.9192512654522	Th1R
1274	0.997823908486032	0.944270262629271	0.00669285093109158	0.0067173783816195	0.00669285166125728	0.00669411005474161	0.00882547334477906	0.00714714047655011	1.00004509862997	0.0071917090887274	0.0067174658345521	0.00669284241318717	1	0	0.8	0	0	0	0.5	1	0	0	3.00551109193178	Th1R
1275	0.997962392937139	0.982324550930563	0.00669285104605581	0.00670061368842649	0.00669285127083427	0.00669382825538266	0.00730646784672704	0.00714668635199538	1.00004511587012	0.00719170777677589	0.00670066083010055	0.00669284078672808	1	0	0.9	0	0	0	0.5	1	0	0	3.04215056759085	Th1R
1276	0.998009879803651	0.997380044493167	0.00669285067122545	0.00669399998879783	0.00669285069116663	0.00669373608821276	0.00678044268289885	0.00714647256553571	1.00004505660104	0.00719170787527055	0.00669400810122297	0.006692851950214	1	0	1	0	0	0	0.5	1	0	0	3.05671390151241	Th1R
1277	0.00669513783282857	0.00669285091798447	0.00669285091620987	0.00669399765257379	0.00669286643823665	0.997798197264668	0.997387719830678	0.0066928535699119	1.00004511243366	0.00719170823437766	0.00669400576800896	0.00668986701897024	1	0	0	0	0	0	0.6	1	0	0	3.05596716787811	Th17
1278	0.00669514285335159	0.00670990009146506	0.00669285092194763	0.00669399868765592	0.00669286644570027	0.997797880546934	0.997386171271997	0.00669285359960412	1.00004511147205	0.00719170770339075	0.0066940068027204	0.00668991651838591	1	0	0.1	0	0	0	0.6	1	0	0	3.0559824069152	Th17
1279	0.0066951462586814	0.00672700096666652	0.00669285084148406	0.0066939988819087	0.0066928663693067	0.997797856867154	0.997384610276296	0.00669285350733766	1.00004509950559	0.00719170820432684	0.00669400699978271	0.00668987048537703	1	0	0.2	0	0	0	0.6	1	0	0	3.05599786916391	Th17
1280	0.00669515084019187	0.00674417633095377	0.0066928508889198	0.00669399972546335	0.00669286642912411	0.997797677540903	0.997383057779414	0.00669285355736111	1.00004510684735	0.00719170801445488	0.00669400784957547	0.00668988431127808	1	0	0.3	0	0	0	0.6	1	0	0	3.05601334011499	Th17
1281	0.00669515482801242	0.00676140480121345	0.0066928508300552	0.00669400019725584	0.0066928663750093	0.997797578036348	0.997381493278114	0.00669285349943802	1.00004509769452	0.00719170817834893	0.00669400832385729	0.00668987193971335	1	0	0.4	0	0	0	0.6	1	0	0	3.05602888798188	Th17
1282	0.00669515879636082	0.00677869729033347	0.00669285081143516	0.00669400078040031	0.0066928663681849	0.997797464703891	0.99737992988107	0.00669285347277087	1.00004509547085	0.00719170819288448	0.00669400891344881	0.00668986600020123	1	0	0.5	0	0	0	0.6	1	0	0	3.05604450068183	Th17
1283	0.00669516222694059	0.00679605016135002	0.00669285084412496	0.00669400146666074	0.00669286641235716	0.997797368117131	0.997378377253621	0.0066928534985165	1.00004510076117	0.0071917081915042	0.00669400960600902	0.00668986997706	1	0	0.6	0	0	0	0.6	1	0	0	3.05606021851645	Th17
1284	0.997138332604704	0.851352322339039	0.00669285091860204	0.00675838349705069	0.00669285345021273	0.00669587095431704	0.016121618095843	0.00714652923016043	1.00004509809834	0.00719171168102354	0.0067582169514217	0.006692842958127	1	0	0.7	0	0	0	0.6	1	0	0	2.91928663077885	Th1R
1285	0.997780771410529	0.94404557731045	0.00669285088109076	0.00671746489888141	0.00669285162117004	0.00669420599003795	0.00931735396701072	0.00714691404691872	1.00004509020464	0.00719170944790178	0.00671755235580928	0.00669284530546546	1	0	0.8	0	0	0	0.6	1	0	0	3.0057351874399	Th1R
1286	0.997951702542999	0.982298552510216	0.00669285098036306	0.0067006232730381	0.00669285119902584	0.00669384824131986	0.00743157051287314	0.00714662902497546	1.00004510499201	0.00719170864309987	0.00670067047305483	0.00669284298030614	1	0	0.9	0	0	0	0.6	1	0	0	3.04223895537328	Th1R
1287	0.998008584961338	0.997378569284441	0.00669285101690346	0.00669400095698833	0.00669285105115075	0.00669373754365842	0.00679743395056211	0.00714646511188139	1.00004511041649	0.00719170833441202	0.00669400908486069	0.00669284191795514	1	0	1	0	0	0	0.6	1	0	0	3.05672816363064	Th1R
1288	0.00669513803613159	0.00669285086838323	0.00669285086662502	0.006693997727284	0.00669286638448409	0.99779809611344	0.997387760461122	0.00669285352593334	1.00004510414693	0.00719170789418827	0.00669400584013108	0.0066898877690616	1	0	0	0	0	0	0.7	1	0	0	3.05596711963372	Th17
1289	0.00669514230283336	0.00670989644737313	0.00669285086460587	0.00669399839386512	0.00669286639118104	0.997797956398096	0.99738621425893	0.00669285352595308	1.00004510380568	0.00719170788060183	0.00669400651113769	0.00668988868735355	1	0	0.1	0	0	0	0.7	1	0	0	3.05598248546761	Th17
1290	0.00669514622620405	0.00672700037680499	0.00669285084768952	0.00669399886899607	0.00669286637555041	0.997797865293577	0.997384662304903	0.00669285351347649	1.00004510047691	0.00719170821807049	0.0066940069868877	0.00668986955967081	1	0	0.2	0	0	0	0.7	1	0	0	3.05599792904874	Th17
1291	0.00669515049678837	0.00674416897886475	0.00669285091597502	0.00669399961544357	0.00669286646374287	0.997797796887609	0.997383119263431	0.00669285357526625	1.00004511230449	0.00719170824761414	0.00669400774396002	0.00668986531131905	1	0	0.3	0	0	0	0.7	1	0	0	3.0560134998045	Th17
1292	0.00669515463845635	0.00676140045356845	0.00669285089896711	0.00669400024817511	0.00669286645461983	0.997797658547759	0.997381556867232	0.00669285355867872	1.00004510963612	0.00719170825374536	0.0066940083807268	0.00668986377769222	1	0	0.4	0	0	0	0.7	1	0	0	3.05602903171574	Th17
1293	0.00669515873232158	0.00677869682269689	0.00669285090903005	0.00669400095418679	0.00669286647449668	0.997797522374178	0.997379992911809	0.00669285356947921	1.00004511120975	0.00719170822953959	0.00669400909177665	0.00668986689776923	1	0	0.5	0	0	0	0.7	1	0	0	3.05604463817703	Th17
1294	0.00669516254776154	0.00679605393255581	0.00669285088937725	0.00669400157976959	0.0066928664621738	0.997797385135088	0.997378424404292	0.00669285354849424	1.00004510807182	0.0071917082278733	0.0066940097212031	0.00668986722159495	1	0	0.6	0	0	0	0.7	1	0	0	3.056060291742	Th17
1295	0.00669516788479854	0.00681348983242925	0.00669285081523274	0.0066940021413725	0.00669286638512259	0.997797156603006	0.99737682856046	0.00669285349060009	1.00004509526923	0.00719170812014997	0.00669401028067586	0.0066898759904155	1	0	0.7	0	0	0	0.7	1	0	0	3.0560759053735	Th17
1296	0.00669515599405418	0.00683097395399831	0.00669285082601181	0.0066940035520919	0.00669286641664989	0.997797099221287	0.997375283147453	0.00669285342761143	1.00004509716874	0.0071917080595783	0.00669401170361201	0.00668988154723833	1	0	0.8	0	0	0	0.7	1	0	0	3.05609178501833	Th17
1297	0.997940583163807	0.982271770606576	0.00669285081928754	0.00670063387770606	0.00669285103043669	0.00669387503296976	0.00755926976944555	0.00714656915038073	1.00004507954314	0.00719170834529663	0.00670068112215097	0.00669284952452622	1	0	0.9	0	0	0	0.7	1	0	0	3.04232872198572	Th1R
1298	0.998007202483654	0.997376984998451	0.00669285120716976	0.00669400241423112	0.0066928512537131	0.00669373705438851	0.00681453788572767	0.00714645656169581	1.00004514069661	0.00719170805343745	0.00669401055629701	0.00669283244422143	1	0	1	0	0	0	0.7	1	0	0	3.0567423156096	Th1R
1299	0.00669513799774131	0.00669285085786649	0.006692850856108	0.00669399770225046	0.00669286637260625	0.997798085853257	0.997387809383073	0.00669285351620208	1.00004510240015	0.00719170785246235	0.0066940058143436	0.00668988988880971	1	0	0	0	0	0	0.8	1	0	0	3.05596715849487	Th17
1300	0.00669514225620991	0.00670989613312284	0.0066928508606675	0.00669399836771738	0.00669286638642217	0.997797955170266	0.997386264395929	0.0066928535223869	1.00004510313846	0.00719170786271355	0.00669400648454467	0.0066898894370583	1	0	0.1	0	0	0	0.8	1	0	0	3.05598253401549	Th17
1301	0.00669514611224605	0.00672700162596989	0.00669285066803861	0.00669399869163009	0.00669286618289926	0.997797719910816	0.997384683104193	0.00669285333483987	1.00004507167375	0.0071917079452223	0.00669400680245095	0.00668987983859905	1	0	0.2	0	0	0	0.8	1	0	0	3.05599778589065	Th17
1302	0.00669515047889783	0.0067441683502036	0.00669285092009498	0.00669399960397749	0.00669286646748246	0.99779780025971	0.997383169874433	0.00669285358006177	1.00004511289416	0.0071917082449961	0.00669400773226131	0.00668986519735653	1	0	0.3	0	0	0	0.8	1	0	0	3.05601355360363	Th17
1303	0.00669515534746666	0.0067614214860451	0.00669285076761059	0.00669400039341595	0.00669286631488689	0.997797429552576	0.997381567167322	0.00669285343699281	1.00004508819053	0.00719170757081161	0.00669400852083632	0.00668990555813864	1	0	0.4	0	0	0	0.8	1	0	0	3.05602885430663	Th17
1304	0.00669515979084041	0.00677872339301598	0.00669285085262938	0.00669400116786685	0.00669286640865609	0.997797309278888	0.997380007288995	0.00669285352699043	1.00004510081631	0.00719170773492317	0.00669400929971054	0.00668990752664772	1	0	0.5	0	0	0	0.8	1	0	0	3.05604449708547	Th17
1305	0.00669516360900657	0.00679606616092842	0.00669285074312901	0.00669400137881452	0.00669286630174612	0.997797262599302	0.997378444440737	0.00669285341384055	1.00004508419965	0.00719170808578079	0.00669400951230989	0.00668987223581244	1	0	0.6	0	0	0	0.8	1	0	0	3.05606018268106	Th17
1306	0.00669516656604435	0.0068134772732283	0.00669285088456008	0.00669400223552118	0.00669286646529417	0.997797246964673	0.99737689718893	0.00669285354500843	1.00004510721155	0.00719170821455757	0.0066940103809669	0.00668986787197861	1	0	0.7	0	0	0	0.8	1	0	0	3.05607605480231	Th17
1307	0.00669517064791708	0.0068309874675921	0.00669285086338858	0.00669400307293406	0.00669286645322714	0.997797049259843	0.997375288703903	0.00669285352427508	1.00004510368236	0.00719170806341897	0.00669401122284263	0.00668987903342512	1	0	0.8	0	0	0	0.8	1	0	0	3.05609177199513	Th17
1308	0.00669517499974544	0.00684857331077603	0.00669285082097751	0.00669400387245835	0.00669286641477227	0.997796831844355	0.997373661748176	0.00669285348406442	1.00004509624286	0.00719170804964314	0.00669401202417399	0.00668988132686056	1	0	0.9	0	0	0	0.8	1	0	0	3.05610751413886	Th17
1309	0.998005665662055	0.997375473905189	0.006692850942708	0.00669400218390921	0.0066928509759442	0.00669374074765088	0.0068316528942103	0.00714644901096937	1.00004509919294	0.00719170818062696	0.00669401032097437	0.00669284302378133	1	0	1	0	0	0	0.8	1	0	0	3.05675634704096	Th1R
1310	0.00669513763158396	0.00669285084946521	0.00669285084770226	0.00669399751223693	0.00669286635715481	0.997798142670254	0.997387857197104	0.00669285351002698	1.00004510045128	0.00719170821924466	0.00669400562071847	0.00668986928170837	1	0	0	0	0	0	0.9	1	0	0	3.05596724014848	Th17
1311	0.00669514188580877	0.00670989348914131	0.00669285085568459	0.00669399817632048	0.00669286637453038	0.997798014371459	0.997386315162998	0.006692853519604	1.00004510173129	0.00719170823077778	0.00669400628961546	0.00668986877322611	1	0	0.1	0	0	0	0.9	1	0	0	3.05598261886046	Th17
1312	0.00669514567061913	0.00672699764283556	0.00669285052454941	0.00669399844312651	0.00669286605593207	0.997797800668206	0.997384716416815	0.00669285316621173	1.00004505293036	0.00719170790793981	0.006694006563489	0.00668985671863474	1	0	0.2	0	0	0	0.9	1	0	0	3.05599785270872	Th17
1313	0.00669515044484824	0.00674416748370428	0.00669285092189089	0.0066939995854504	0.00669286646884104	0.99779780433888	0.997383220726214	0.00669285358223117	1.00004511313776	0.00719170824524518	0.00669400771348594	0.00668986497679661	1	0	0.3	0	0	0	0.9	1	0	0	3.05601360762534	Th17
1314	0.00669515533338929	0.00676142132145873	0.00669285074737203	0.00669400036085852	0.0066928662929495	0.997797411217512	0.997381615112554	0.00669285341747524	1.00004508493581	0.00719170750549613	0.00669400848735743	0.0066899090698619	1	0	0.4	0	0	0	0.9	1	0	0	3.05602888380209	Th17
1315	0.00669515902667197	0.00677869987646449	0.00669285076744348	0.00669400072578589	0.00669286631884162	0.99779741595403	0.997380071707916	0.00669285343347606	1.00004508811423	0.00719170812011865	0.00669400885568406	0.00668986956486113	1	0	0.5	0	0	0	0.9	1	0	0	3.05604459246552	Th17
1316	0.00669516302041566	0.00679604656164344	0.00669285085902443	0.00669400137818793	0.00669286642038942	0.997797379518951	0.997378526636331	0.00669285353104879	1.00004510215952	0.00719170835886136	0.00669400951320728	0.00668985640834875	1	0	0.6	0	0	0	0.9	1	0	0	3.05606036436593	Th17
1317	0.00669516844511803	0.00681352267616604	0.00669285085788133	0.00669400254012279	0.00669286643287636	0.997797044644054	0.997376887931156	0.00669285353495503	1.00004510170712	0.00719170778576583	0.00669401068170932	0.00668990343250823	1	0	0.7	0	0	0	0.9	1	0	0	3.05607592066944	Th17
1318	0.00669517073328107	0.00683096517669644	0.00669285086990717	0.00669400286326212	0.00669286645776366	0.99779710440658	0.997375364197084	0.00669285353212382	1.00004510479553	0.00719170820385539	0.00669401101227968	0.00668986817969937	1	0	0.8	0	0	0	0.9	1	0	0	3.05609187042806	Th17
1319	0.00669517522061614	0.00684851735080604	0.00669285082621636	0.00669400341325393	0.00669286641805968	0.997796943654359	0.997373778375553	0.00669285348999711	1.00004509766747	0.00719170816248324	0.0066940115643278	0.00668987116052924	1	0	0.9	0	0	0	0.9	1	0	0	3.05610767730367	Th17
1320	0.998004207647032	0.997373873119778	0.00669285094088709	0.00669400322671946	0.00669285097405911	0.00669373388056315	0.00684888603678462	0.00714644054428135	1.00004509891672	0.00719170806223397	0.00669401136874046	0.00669284359762283	1	0	1	0	0	0	0.9	1	0	0	3.05677050831542	Th1R
1321	0.00669513759177131	0.00669285085505351	0.00669285085329098	0.00669399749521564	0.00669286636277642	0.997798150986173	0.99738790934152	0.00669285351550368	1.000045101337	0.00719170822802833	0.00669400560372257	0.00668986883505649	1	0	0	0	0	0	1	1	0	0	3.05596730100512	Th17
1322	0.00669514184536936	0.0067098931536303	0.00669285086011593	0.00669399815855591	0.0066928663789214	0.997798021768725	0.997386367157489	0.00669285352394121	1.00004510243235	0.00719170823765905	0.00669400627183519	0.00668986841391086	1	0	0.1	0	0	0	1	1	0	0	3.05598267820251	Th17
1323	0.00669514564341303	0.00672699715802377	0.00669285052802181	0.0066939984309266	0.00669286605928327	0.997797805219291	0.997384768158059	0.00669285317025076	1.00004505346265	0.00719170790389347	0.00669400655120373	0.00668985726373695	1	0	0.2	0	0	0	1	1	0	0	3.05599790954875	Th17
1324	0.00669515088736581	0.0067441803335125	0.00669285075716494	0.00669399965276515	0.00669286629384189	0.997797566605722	0.997383236921024	0.00669285342505778	1.0000450865115	0.00719170752408014	0.00669400777478242	0.00668990803544397	1	0	0.3	0	0	0	1	1	0	0	3.05601341472226	Th17
1325	0.00669515509149606	0.00676140572977013	0.00669285108383087	0.00669400057250145	0.00669286664297986	0.99779766117267	0.997381725247655	0.00669285375604612	1.00004513750235	0.00719170811131615	0.0066940087063644	0.00668988692595687	1	0	0.4	0	0	0	1	1	0	0	3.05602926054293	Th17
1326	0.00669515900361394	0.00677869734639071	0.00669285082328438	0.00669400078037948	0.00669286637568151	0.997797453976573	0.997380131601174	0.00669285349448276	1.00004509661083	0.0071917081756174	0.00669400891072485	0.0066898715630477	1	0	0.5	0	0	0	1	1	0	0	3.0560446986618	Th17
1327	0.00669516310215979	0.0067960653179968	0.00669285106415654	0.00669400198056677	0.00669286664187072	0.997797378932925	0.997378569461691	0.00669285373888176	1.00004513446944	0.00719170806710686	0.00669401012393141	0.0066898915399124	1	0	0.6	0	0	0	1	1	0	0	3.05606049444064	Th17
1328	0.00669516723551372	0.00681350708642124	0.00669285100313966	0.00669400272767903	0.00669286659054429	0.997797175847297	0.997376960685327	0.00669285367629519	1.0000451251765	0.00719170788289194	0.00669401087588237	0.00668989874013204	1	0	0.7	0	0	0	1	1	0	0	3.05607612752762	Th17
1329	0.00669517154057596	0.00683099985803675	0.00669285095471369	0.00669400329012231	0.00669286654512158	0.997797003420671	0.997375371099514	0.00669285362820124	1.00004511718003	0.00719170795260371	0.00669401143989692	0.00668989397665358	1	0	0.8	0	0	0	1	1	0	0	3.05609185088614	Th17
1330	0.00669517626821486	0.00684856680634741	0.00669285089166543	0.00669400388007842	0.00669286648718417	0.997796827736305	0.997373766710315	0.00669285356817712	1.00004510718291	0.00719170795459996	0.00669401203230774	0.00668989110803488	1	0	0.9	0	0	0	1	1	0	0	3.05610763062614	Th17
1331	0.00669518081999903	0.00686615412478154	0.0066928506904842	0.00669400387653749	0.00669286629193044	0.997796748786083	0.997372214663332	0.00669285333238755	1.00004507759682	0.00719170802234522	0.00669401203344272	0.00668988225868025	1	0	1	0	0	0	1	1	0	0	3.05612355249682	Th17
