# Supplementary material for: Role of Cytokine Combinations on CD4+ T Cell Differentiation, Partial Polarization, and Plasticity: Continuous Network Modeling Approach
Source: Front Physiol. 2018 Aug 2;9:877. doi: 10.3389/fphys.2018.00877 (PMC6089340; doi:10.3389/fphys.2018.00877)
Supplement: DATA SHEET S7 — Code and simulations of the CD4+ T cell regulatory network. [file Data_Sheet_7.ZIP › plasticity-Nnodes/csv/Th0_IFNGe_IL4e.csv]

	TBET	IFNG	GATA3	IL2	IL4	RORGT	IL21	FOXP3	TGFB	IL10	IL9	BCL6	TCR	IL12e	IFNGe	IL2e	IL4e	IL6e	IL21e	TGFBe	IL10e	IL27e	Sum	Label
1	0.00777475454258006	0.00775038601818475	0.00768403372525606	0.00717555891840203	0.00669981031073085	0.00669703882827735	0.0083285266704378	0.00669961698504333	0.00771652428709326	0.00670684338458227	0.00669626739329441	0.00782583293901025	1	0	0	0	0	0	0	0	0	0	0.0877551940028924	Th0
2	0.00908122441454413	0.0226946622535934	0.00766390336084163	0.00716744190164204	0.00669966225324526	0.00669705294616864	0.00840198493121021	0.00669959690496151	0.00771644320894352	0.0067134426683138	0.00669620374491474	0.00904455720177931	1	0	0.1	0	0	0	0	0	0	0	0.105276175790158	Th0
3	0.0206809768334204	0.100084457723257	0.00755426291537438	0.00712576903415673	0.00669893876932869	0.00669726923137938	0.00902678982155383	0.00669955377851624	0.00771568751379062	0.00674807831130791	0.00669593636304087	0.018863166642157	1	0	0.2	0	0	0	0	0	0	0	0.204590886937283	Th0
4	0.998005681541543	0.996425548835279	0.00669285709659654	0.00669442076816172	0.00669285101489239	0.00669285774154808	0.00669752698516738	0.0066991626833975	0.00771844106578404	0.00718975938926123	0.00669286324834322	0.00682527718515809	1	0	0.3	0	0	0	0	0	0	0	2.06302724755513	Th1
5	0.998005644170078	0.996566873695748	0.00669285706317719	0.00669435889512917	0.00669285114048848	0.00669285786950849	0.006697343446792	0.00669916274982242	0.00771844112230427	0.00718983632343038	0.00669286289026821	0.00682532660623249	1	0	0.4	0	0	0	0	0	0	0	2.06316841597298	Th1
6	0.998005631548901	0.996706341446929	0.00669285678462239	0.00669429730865966	0.00669285106454783	0.00669285779198446	0.00669716097189425	0.00669916261788155	0.00771844129363581	0.00718991263555834	0.00669286233483536	0.00682533061501648	1	0	0.5	0	0	0	0	0	0	0	2.06330770641447	Th1
7	0.998005758177164	0.996844004070764	0.0066928566101181	0.00669423675289608	0.0066928511543746	0.00669285788035372	0.00669697896250016	0.00669916265550536	0.00771844181752898	0.0071899880235246	0.00669286195241111	0.00682527498302244	1	0	0.6	0	0	0	0	0	0	0	2.06344527304016	Th1
8	0.998005767594816	0.99697975007068	0.00669285618598538	0.00669417661109226	0.00669285094420044	0.00669285766807814	0.00669680103060112	0.00669916239235211	0.00771844213185727	0.00719006247976841	0.00669286127516268	0.00682527188160269	1	0	0.7	0	0	0	0	0	0	0	2.0635808602662	Th1
9	0.998005721593363	0.997113505081313	0.00669285607359126	0.00669411847628079	0.00669285105331663	0.00669285778463556	0.00669662819664061	0.0066991624452301	0.00771844182348294	0.0071901344386104	0.00669286093042065	0.00682538458653448	1	0	0.8	0	0	0	0	0	0	0	2.06371452248342	Th1
10	0.998005836662027	0.997245685003391	0.00669285571762358	0.00669405984305329	0.00669285093637997	0.00669285766285612	0.00669645312561372	0.00669916227982661	0.00771844253039527	0.00719020732497132	0.00669286035766304	0.00682530587082493	1	0	0.9	0	0	0	0	0	0	0	2.06384657731463	Th1
11	0.998005852727382	0.997375828237831	0.00669285583654222	0.00669400373768758	0.00669285129219427	0.0066928580289178	0.00669628454372452	0.00669916257963853	0.00771844225426632	0.00719027719086871	0.0066928602736772	0.00682539370630939	1	0	1	0	0	0	0	0	0	0	2.06397667040904	Th1
12	0.00775827633093739	0.00773429615364416	0.00862343998037521	0.00717557088534545	0.0178144492443388	0.00669701962685448	0.00830624584925715	0.00669953728203318	0.00771653084346995	0.00670723569449863	0.00670191421884301	0.00782293762560736	1	0	0	0	0.1	0	0	0	0	0	0.0997574537352048	Th0
13	0.00900989223197316	0.0223099397226054	0.0085605562067862	0.00716765126019536	0.0175603273704338	0.00669703961370671	0.00837719100495949	0.00669952563690673	0.00771643918869152	0.0067136536516109	0.00670164755074531	0.0090091059933551	1	0	0.1	0	0.1	0	0	0	0	0	0.11652296943197	Th0
14	0.018542455289367	0.0912141839548085	0.00827543543146533	0.00713052819822213	0.0164042921343612	0.00669721996545761	0.0089022609923706	0.00669949217793916	0.00771582780249016	0.00674435029260951	0.00670048153531538	0.0173692131440142	1	0	0.2	0	0.1	0	0	0	0	0	0.202395740918421	Th0
15	0.998003541229928	0.996423222017835	0.00669285724005884	0.00669442082787329	0.00671666919278341	0.00669285767696191	0.00669752918092394	0.00669916246713919	0.00771844116957175	0.00718975955990214	0.00669286323011586	0.00682533130119361	1	0	0.3	0	0.1	0	0	0	0	0	2.06304665509429	Th1
16	0.998003713012359	0.9965647093815	0.00669285697757089	0.00669435926034922	0.00671573209691143	0.00669285777427768	0.00669734441023863	0.00669916250713687	0.00771844130906255	0.00718983603991707	0.0066928628369604	0.00682539743649529	1	0	0.4	0	0.1	0	0	0	0	0	2.06318727304278	Th1
17	0.998003901063111	0.99670433087527	0.00669285681920022	0.00669429820688999	0.00671480224269846	0.00669285791740099	0.00669715927646987	0.00669916260439863	0.00771844167812011	0.00718991181351682	0.00669286249994547	0.00682532130859242	1	0	0.5	0	0.1	0	0	0	0	0	2.06332590630561	Th1
18	0.99800393881519	0.996841978434481	0.00669285660149464	0.00669423764191044	0.00671388340217592	0.00669285786715538	0.00669698173162025	0.00669916250271178	0.00771844176200707	0.00718998686078745	0.00669286197393353	0.00682540503540824	1	0	0.6	0	0.1	0	0	0	0	0	2.06346259262888	Th1
19	0.998004043374908	0.996977848042764	0.00669285620426056	0.0066941774488655	0.00671297219785112	0.0066928576769701	0.00669680341930804	0.00669916226825747	0.00771844212053023	0.00719006144567145	0.00669286131589672	0.00682538572549083	1	0	0.7	0	0.1	0	0	0	0	0	2.06359747124077	Th1
20	0.998004145735348	0.997111824456553	0.00669285595900722	0.00669411860927594	0.00671207893497262	0.00669285766182702	0.0066966283282407	0.0066991622046765	0.00771844229388059	0.00719013440144617	0.00669286083861766	0.00682540530586785	1	0	0.8	0	0.1	0	0	0	0	0	2.06373051472971	Th1
21	0.998004266399729	0.997243993662796	0.00669285573527903	0.00669406059045935	0.00671119778454929	0.00669285767348164	0.00669645521910013	0.00669916216924217	0.00771844252601115	0.00719020640878343	0.00669286039469557	0.00682540813721924	1	0	0.9	0	0.1	0	0	0	0	0	2.06386176670135	Th1
22	0.998004322980071	0.997374357879466	0.00669285536920107	0.00669400307565473	0.00671032712880389	0.00669285750988985	0.00669628515694471	0.00669916196082188	0.0077184426437077	0.00719027744908486	0.00669285978228961	0.00682544535018904	1	0	1	0	0.1	0	0	0	0	0	2.06399119628612	Th1
23	0.00771564425442689	0.00769266525096915	0.0116564081342726	0.00717562914115826	0.0464952657642534	0.0066969688268827	0.00824934287802619	0.00669933284485968	0.00771660714002604	0.00670851878936343	0.00671651169614118	0.00781555047115459	1	0	0	0	0.2	0	0	0	0	0	0.131338445191534	Th0
24	0.00883761540601325	0.021371446260452	0.0113972153704548	0.0071681878050336	0.04528765990613	0.00669698509475197	0.00831501337046175	0.0066993255429186	0.00771650936036708	0.00671443595781213	0.00671556745758962	0.00892312606947484	1	0	0.1	0	0.2	0	0	0	0	0	0.14584308760146	Th0
25	0.0155602173015931	0.0772250998347565	0.0104676317197434	0.00713806409511586	0.0406597688327654	0.00669713517374646	0.00870292281412744	0.00669933666180403	0.00771606021127667	0.00673893250127093	0.00671207682680808	0.0152282187823493	1	0	0.2	0	0.2	0	0	0	0	0	0.209545464755357	Th0
26	0.998001512653533	0.996420866137125	0.00669285729183741	0.00669442179028588	0.00674060043344857	0.00669285768819778	0.00669753156025697	0.00669916232139786	0.00771844116263712	0.00718975837260501	0.00669286328694353	0.00682544493175795	1	0	0.3	0	0.2	0	0	0	0	0	2.06306631763003	Th1
27	0.998001708586202	0.99656239969057	0.00669285695446689	0.00669436052543641	0.00673872771264945	0.00669285779727394	0.00669734817849832	0.00669916237834104	0.00771844123079824	0.00718983425290861	0.00669286290193176	0.00682554616123669	1	0	0.4	0	0.2	0	0	0	0	0	2.06320610637031	Th1
28	0.998001975067002	0.996702210099619	0.0066928567500687	0.00669429864840836	0.00673684233327727	0.00669285778406819	0.0066971633386327	0.00669916232712836	0.00771844174355754	0.0071899112904123	0.00669286240455245	0.00682546423292173	1	0	0.5	0	0.2	0	0	0	0	0	2.06334404601965	Th1
29	0.998002090302465	0.996839925127234	0.00669285657326404	0.00669423857991936	0.00673501037058783	0.00669285783647358	0.00669698478581539	0.00669916233085762	0.00771844162929564	0.0071899855472714	0.00669286197803222	0.00682555146748209	1	0	0.6	0	0.2	0	0	0	0	0	2.0634799665287	Th1
30	0.998002290961148	0.996975815450258	0.00669285647971268	0.00669417938613596	0.00673320112979135	0.00669285801268042	0.00669680772110448	0.0066991624573884	0.00771844169573735	0.00719005924820814	0.00669286168120885	0.00682558039675384	1	0	0.7	0	0.2	0	0	0	0	0	2.06361411462013	Th1
31	0.998002497747782	0.997110025352983	0.00669285598285206	0.00669411940987491	0.0067313854102395	0.00669285767945125	0.00669663046110383	0.00669916209489573	0.00771844230037678	0.00719013343406265	0.00669286088547458	0.00682550906955357	1	0	0.8	0	0.2	0	0	0	0	0	2.06374647982865	Th1
32	0.998002749999088	0.997242321267837	0.00669285582093834	0.00669406149388358	0.00672961768078892	0.00669285779276217	0.00669645621624673	0.00669916216779283	0.00771844266856117	0.00719020551351182	0.00669286054068454	0.0068254659508601	1	0	0.9	0	0.2	0	0	0	0	0	2.06387705711296	Th1
33	0.998002781783868	0.997372704976819	0.00669285545208275	0.00669400401322979	0.0067278758091091	0.00669285756628349	0.00669628843293116	0.00669916189640907	0.00771844244580811	0.00719027630222959	0.00669285986167091	0.00682558553156504	1	0	1	0	0.2	0	0	0	0	0	2.06400569407201	Th1
34	0.00760702830988471	0.00758658618061778	0.0255055361224763	0.00717575767158099	0.117317895948198	0.00669684820384775	0.00811179494734045	0.00669885610457202	0.00771672611415283	0.00671452643047989	0.00675273289471645	0.00779726505220235	1	0	0	0	0.3	0	0	0	0	0	0.21568155398007	Th0
35	0.00846011035332958	0.019287085844845	0.0238780690702399	0.00716940197080844	0.113513223097141	0.00669687546367416	0.00816764831173756	0.00669887661613725	0.00771666072958631	0.00671892066635163	0.00675009336651165	0.008734076542927	1	0	0.1	0	0.3	0	0	0	0	0	0.223791042033289	Th0
36	0.0121246503668074	0.0577891148546441	0.0196783812117895	0.0071485851081922	0.101901451842166	0.00669697524172102	0.00840387681635368	0.00669893377946233	0.00771638260586126	0.00673406591902384	0.00674217620271952	0.0126512645514741	1	0	0.2	0	0.3	0	0	0	0	0	0.254285858500214	Th0
37	0.997999514023058	0.996418492938365	0.00669285702110763	0.00669442310273287	0.00676465775076754	0.00669285770697796	0.00669753371275433	0.00669916217966347	0.00771844110652131	0.00718975665759035	0.00669286334889254	0.00682558142809692	1	0	0.3	0	0.3	0	0	0	0	0	2.06308614097653	Th1
38	0.997999700212517	0.996560116526457	0.00669285688027681	0.00669436148993049	0.00676182804562175	0.00669285776220024	0.00669735133925245	0.00669916219041615	0.00771844121141513	0.00718983298800644	0.00669286290847452	0.00682569306266571	1	0	0.4	0	0.3	0	0	0	0	0	2.06322506461723	Th1
39	0.997999969650289	0.996699943920498	0.00669285669400168	0.00669430012391703	0.00675901248549992	0.00669285777408545	0.00669716708290865	0.00669916216503459	0.00771844133300044	0.00718990896699404	0.00669286243218217	0.00682567470940757	1	0	0.5	0	0.3	0	0	0	0	0	2.06336215733782	Th1
40	0.99800030612138	0.996837870952604	0.00669285659059634	0.00669423989735558	0.00675623973631115	0.00669285797826894	0.00669698729629182	0.00669916232762881	0.00771844161062291	0.00718998416990602	0.00669286215376194	0.00682567064337233	1	0	0.6	0	0.3	0	0	0	0	0	2.0634974794781	Th1
41	0.998000469394175	0.996973945200958	0.00669285622343769	0.00669417915044148	0.00675347769612258	0.00669285759895385	0.00669681042935607	0.00669916191897827	0.00771844181228938	0.00719005906548388	0.00669286130186449	0.00682569283000422	1	0	0.7	0	0.3	0	0	0	0	0	2.06363081262206	Th1
42	0.998000874315757	0.997108193985881	0.00669285611252415	0.00669412066627949	0.00675078113240394	0.00669285788346689	0.00669663266764453	0.00669916216791961	0.00771844229684926	0.00719013208441495	0.00669286111812826	0.00682561549822163	1	0	0.8	0	0.3	0	0	0	0	0	2.06376252992949	Th1
43	0.998001111470065	0.997240545788658	0.00669285587279462	0.00669406256135854	0.00674812112590223	0.00669285785949368	0.00669645990444229	0.00669916210725639	0.00771844241863518	0.00719020408307135	0.00669286063300638	0.00682563481238494	1	0	0.9	0	0.3	0	0	0	0	0	2.06389231863707	Th1
44	0.998001354779737	0.997371103050979	0.00669285563654753	0.00669400525027022	0.00674549779528796	0.0066928578449695	0.00669628930215021	0.00669916205681082	0.00771844256178663	0.00719027512783413	0.00669286016399771	0.00682564728589749	1	0	1	0	0.3	0	0	0	0	0	2.06402035085627	Th1
45	0.00669285427887372	0.00669285420518099	0.997254586038812	0.00717675334134439	0.998586390870246	0.00669286022159769	0.00669477051975806	0.00669286054733935	0.00771792652973607	0.00719021198201058	0.00722134975863915	0.00762555715322399	1	0	0	0	0.4	0	0	0	0	0	2.06623897544676	Th2
46	0.0066928543143294	0.00670204678472189	0.997253643214802	0.00717674837549768	0.998585632044639	0.0066928602216148	0.00669476906243167	0.00669286053828957	0.00771792654220232	0.00719021192661508	0.0072213453011184	0.0076262347692501	1	0	0.1	0	0.4	0	0	0	0	0	2.06624713309551	Th2
47	0.00669285455242117	0.00671128294310389	0.997252692547445	0.00717674338628877	0.998584580107283	0.00669286022716785	0.00669477212821992	0.00669286055305636	0.00771792653669307	0.00719021108485378	0.00722133903391236	0.00762691676247096	1	0	0.2	0	0.4	0	0	0	0	0	2.06625503986292	Th2
48	0.997997336275337	0.996416047800177	0.00669285766170589	0.00669442390296483	0.00678881948367372	0.0066928577113535	0.00669753932048109	0.00669916202479841	0.00771844111924322	0.00718975581330318	0.00669286340310084	0.00682575084811985	1	0	0.3	0	0.4	0	0	0	0	0	2.06310585536426	Th1
49	0.997997695430295	0.996557806354588	0.00669285659044768	0.00669436279891046	0.00678505436909827	0.00669285773737197	0.00669735257324399	0.00669916201170366	0.00771844116932823	0.00718983102905859	0.00669286292396454	0.00682583923766318	1	0	0.4	0	0.4	0	0	0	0	0	2.06324412222567	Th1
50	0.997998188621922	0.996697854881571	0.00669285641039674	0.00669430116738403	0.00678126286985607	0.00669285784211478	0.00669716743398305	0.00669916208642251	0.00771844150671473	0.00718990790244501	0.00669286253651476	0.00682574083970872	1	0	0.5	0	0.4	0	0	0	0	0	2.06338060409903	Th1
51	0.997998413066764	0.996835869092236	0.00669285652624873	0.00669423996703935	0.00677752760029767	0.00669285770078813	0.00669699025848698	0.00669916191824084	0.00771844170935618	0.00718998366407933	0.00669286191433437	0.006825778563911	1	0	0.6	0	0.4	0	0	0	0	0	2.06351498198178	Th1
52	0.997998846256902	0.996972063743562	0.00669285625758575	0.00669418036986491	0.00677386261011363	0.00669285782328905	0.00669681069127813	0.00669916200909841	0.00771844202372663	0.00719005787437998	0.00669286155772497	0.00682573870223069	1	0	0.7	0	0.4	0	0	0	0	0	2.06364773991976	Th1
53	0.997999087807502	0.99710632904514	0.00669285603873586	0.00669412115427818	0.00677024854148664	0.00669285766531088	0.00669663657948784	0.00669916182109879	0.00771844207453244	0.00719013107890056	0.00669286093029418	0.00682578731162387	1	0	0.8	0	0.4	0	0	0	0	0	2.06377852004839	Th1
54	0.997999499731255	0.997238841505506	0.0066928558000759	0.00669406304588695	0.00676668237452717	0.0066928577488161	0.00669646221896014	0.00669916187384795	0.00771844235924969	0.00719020339682283	0.00669286054894183	0.00682574968925152	1	0	0.9	0	0.4	0	0	0	0	0	2.06390768029314	Th1
55	0.997999755712369	0.997369420678587	0.00669285553703932	0.00669400613639019	0.00676319793865449	0.00669285775080007	0.00669629157164354	0.00669916184255076	0.00771844229474712	0.00719027362173541	0.00669286009364133	0.00682579866390336	1	0	1	0	0.4	0	0	0	0	0	2.06403492184206	Th1
56	0.00669285404362989	0.00669285397364383	0.997254533155274	0.0071767534481228	0.998676152050731	0.00669286014275016	0.00669464656582428	0.00669285985038697	0.00771792681446012	0.00719021264735228	0.00722140004579618	0.00762554717762603	1	0	0	0	0.5	0	0	0	0	0	2.0663285999156	Th2
57	0.00669285407556685	0.00670146512659037	0.997253658487559	0.00717674874672674	0.99867537192385	0.00669286011677874	0.006694647601456	0.00669285982635559	0.00771792674916412	0.00719021213018328	0.00722139484051823	0.00762618275453769	1	0	0.1	0	0.5	0	0	0	0	0	2.06633618237929	Th2
58	0.00669285408435394	0.00671009394789701	0.997252877688874	0.00717674416905975	0.998674705410094	0.00669286019952079	0.00669464851207319	0.00669285991078977	0.00771792683903873	0.00719021179830365	0.00722138983022565	0.00762681948121364	1	0	0.2	0	0.5	0	0	0	0	0	2.06634399187144	Th2
59	0.00669285350323435	0.0067188076198941	0.997252123908359	0.00717673913726025	0.998673876820864	0.00669286032966474	0.00669465477110587	0.00669286006181962	0.0077179265319186	0.00719020966405555	0.00722138212525105	0.00762749326593477	1	0	0.3	0	0.5	0	0	0	0	0	2.06635178773936	Th2
60	0.00669285323945425	0.00672746352406214	0.997251260131983	0.00717673464041344	0.998673138154839	0.00669286023533372	0.00669465356827339	0.00669285996077693	0.00771792662848883	0.00719020989819689	0.00722137799134985	0.0076281115728873	1	0	0.4	0	0.5	0	0	0	0	0	2.06635944954606	Th2
61	0.997996236885365	0.996695701210185	0.00669285642433174	0.00669430176661983	0.00680360272998773	0.00669285772541674	0.00669716926544205	0.00669916182569561	0.00771844146521129	0.00718990691686385	0.0066928624587342	0.00682585942484023	1	0	0.5	0	0.5	0	0	0	0	0	2.06339895809869	Th1
62	0.997996535426449	0.996833811736983	0.00669285668586178	0.00669424069121475	0.00679892182143694	0.00669285769809627	0.00669699430679693	0.00669916177328707	0.00771844170499132	0.0071899829517297	0.00669286194780295	0.00682592547623412	1	0	0.6	0	0.5	0	0	0	0	0	2.06353259222088	Th1
63	0.997997039907341	0.996970130290776	0.00669285629958729	0.00669418087106707	0.00679431850004176	0.00669285770885038	0.00669681385424854	0.00669916176177501	0.00771844195688722	0.00719005710078525	0.00669286147736433	0.00682585895852867	1	0	0.7	0	0.5	0	0	0	0	0	2.06366457868725	Th1
64	0.997997520092978	0.997104524852484	0.00669285585924774	0.00669412237559608	0.0067898137021974	0.0066928577599439	0.00669663507727017	0.00669916178529519	0.00771844210124788	0.00719012951695446	0.00669286105243515	0.00682583465146803	1	0	0.8	0	0.5	0	0	0	0	0	2.06379475882712	Th1
65	0.997997819431199	0.997237088799734	0.00669285587751126	0.00669406366971145	0.00678532216898095	0.00669285769025162	0.00669646618716827	0.00669916169284002	0.00771844230993821	0.0071902025170074	0.00669286051851219	0.00682590010360686	1	0	0.9	0	0.5	0	0	0	0	0	2.06392304096646	Th1
66	0.997998309716454	0.99736792063111	0.00669285560486021	0.00669400613870454	0.0067809057937279	0.00669285770032763	0.00669629368574833	0.00669916168206689	0.00771844259650776	0.00719027393927636	0.00669286006930721	0.00682583172565455	1	0	1	0	0.5	0	0	0	0	0	2.06404971928375	Th1
67	0.00669285401960099	0.00669285395474602	0.997254685854762	0.00717675383682942	0.99876353403629	0.00669286037176464	0.00669452917589988	0.00669285949009394	0.0077179273376813	0.00719021283532989	0.00722144799436976	0.0076255392492025	1	0	0	0	0.6	0	0	0	0	0	2.06641605815657	Th2
68	0.00669285381967676	0.00670090118134814	0.997253780821024	0.00717674911952609	0.998762765617868	0.00669286010465722	0.00669453004164267	0.00669285922499204	0.0077179268838275	0.00719021195865872	0.00722144274192711	0.00762613450889433	1	0	0.1	0	0.6	0	0	0	0	0	2.06642301602404	Th2
69	0.00669285383294035	0.00670899962081965	0.997252987028322	0.00717674403248802	0.998761944012171	0.00669286016239619	0.00669453449751119	0.00669285929409143	0.00771792548320941	0.00719020912962713	0.0072214354443234	0.00762674786108012	1	0	0.2	0	0.6	0	0	0	0	0	2.06643010039898	Th2
70	0.0066928539258352	0.00671704605013988	0.997252123780944	0.00717674030284991	0.998761374611199	0.00669285994421966	0.00669453108242514	0.00669285906562324	0.00771792682423942	0.0071902112628424	0.00722143336315418	0.00762732159528335	1	0	0.3	0	0.6	0	0	0	0	0	2.06643728180876	Th2
71	0.00669285429317304	0.00672517698755946	0.99725135481858	0.00717673581242838	0.998760636335548	0.0066928601022707	0.00669453369426919	0.00669285922885743	0.00771792651923483	0.0071902101170067	0.00722142774601053	0.00762792995584233	1	0	0.4	0	0.6	0	0	0	0	0	2.06644450561078	Th2
72	0.00669285417538763	0.00673327308520619	0.997250639850659	0.00717673167465078	0.998760064813841	0.00669286022819355	0.00669453380181973	0.00669285935473503	0.00771792674382287	0.00719021025813066	0.00722142348557976	0.00762851942260072	1	0	0.5	0	0.6	0	0	0	0	0	2.06645189689463	Th2
73	0.997994820369258	0.996831801356455	0.00669285633563977	0.00669424185296974	0.00682042591680146	0.00669285772296626	0.00669699264638109	0.00669916165625213	0.00771844168197285	0.0071899813293182	0.00669286200481788	0.00682598883072608	1	0	0.6	0	0.6	0	0	0	0	0	2.06355043170356	Th1
74	0.997995193560592	0.996968121661851	0.00669285642254062	0.00669418185242264	0.00681488799998581	0.00669285772213266	0.00669681858195536	0.00669916163551992	0.00771844190793151	0.0071900559564703	0.0066928615236137	0.00682604986316895	1	0	0.7	0	0.6	0	0	0	0	0	2.06368148868818	Th1
75	0.118928287238403	0.486763788071992	0.00952379299911372	0.00692299029195187	0.117118173239085	0.00670304510806563	0.0353109127980277	0.00669847146357876	0.00768427361251791	0.00693540128400779	0.00672272553911351	0.352965521885471	1	0	0.8	0	0.6	0	0	0	0	0	1.16227738353133	Th0
76	0.10165553681559	0.48849620345271	0.00934265168549309	0.00692095221965976	0.114548284866458	0.0067041518366561	0.0401907303673403	0.00669845532893709	0.0076784869059792	0.00693739870294786	0.00672180034970893	0.381621110506038	1	0	0.9	0	0.6	0	0	0	0	0	1.17751576303752	Th0
77	0.0894636864637683	0.491674792890253	0.00913208105557461	0.00691823566451018	0.1111941296942	0.00670515214902551	0.0451283137509095	0.0066984432003755	0.0076726417341992	0.00694007604785215	0.00672061099853144	0.40828009021367	1	0	1	0	0.6	0	0	0	0	0	1.19652825386287	Th0
78	0.00669285366592939	0.00669285360552081	0.997254651016257	0.00717675372238651	0.998848493841843	0.00669286021277842	0.00669441375600165	0.00669285875316438	0.00771792722938605	0.00719021260186709	0.00722149451664441	0.00762553043522578	1	0	0	0	0.7	0	0	0	0	0	2.066500903357	Th2
79	0.00669285364571238	0.00670034680012011	0.997253903635202	0.00717674963475962	0.998847873715293	0.00669286018966044	0.00669441458083975	0.00669285873165534	0.00771792720362598	0.00719021219395034	0.0072214900238227	0.00762608470512803	1	0	0.1	0	0.7	0	0	0	0	0	2.06650757505977	Th2
80	0.0066928536220813	0.0067078563712964	0.997253148969748	0.00717674552136869	0.998847248742609	0.00669286014854725	0.00669441538350994	0.00669285869208425	0.00771792715105594	0.00719021176548617	0.00722148550961213	0.00762663946322562	1	0	0.2	0	0.7	0	0	0	0	0	2.06651425134062	Th2
81	0.00669285385339824	0.00671542450820231	0.997252493049475	0.00717674079391967	0.998846535935931	0.00669286045548802	0.0066944196498755	0.00669285900577721	0.00771792562878898	0.00719020890135932	0.00722147876961037	0.00762721604643169	1	0	0.3	0	0.7	0	0	0	0	0	2.06652101659826	Th2
82	0.00669285360121431	0.00672293777318732	0.997251756398452	0.007176737342493	0.998846021519094	0.00669286042339726	0.00669441842699987	0.00669285897266252	0.00771792693402716	0.00719021041772269	0.0072214759451961	0.00762776308352096	1	0	0.4	0	0.7	0	0	0	0	0	2.06652782083797	Th2
83	0.00669285271875977	0.00673051218434552	0.997251042236349	0.00717673295249583	0.998845379166912	0.00669286050593807	0.00669442045730067	0.00669285905947605	0.00771792667809365	0.00719020918478034	0.00722147063763153	0.00762834247527161	1	0	0.5	0	0.7	0	0	0	0	0	2.06653460825735	Th2
84	0.00669285299502927	0.00673811775521203	0.997250165242337	0.00717672855843848	0.998844684534723	0.00669286024974358	0.00669442107860862	0.00669285880529893	0.00771792666254828	0.00719020841391691	0.00722146590251719	0.00762891333300874	1	0	0.6	0	0.7	0	0	0	0	0	2.06654120353138	Th2
85	0.0066928522444332	0.00674568238948513	0.997249487666683	0.00717672462421437	0.998844134764981	0.00669286023914005	0.00669442067739116	0.00669285879528043	0.00771792679322236	0.00719020860118464	0.00722146190064098	0.00762945732903631	1	0	0.7	0	0.7	0	0	0	0	0	2.06654807602569	Th2
86	0.0625186142025868	0.406434337141296	0.0230589815796559	0.00696579463044448	0.287586965116893	0.00669988559567492	0.0198433943712478	0.00669749266357303	0.00770259354763336	0.00689715189363723	0.0067796158591528	0.24455234169663	1	0	0.8	0	0.7	0	0	0	0	0	1.08573716829842	Th0
87	0.0748983271003661	0.450258835560894	0.0146153290587893	0.00694230253804162	0.223460559489306	0.00670167117045681	0.0278714961100911	0.00669784909581382	0.0076930615727066	0.0069175590806818	0.00675459063257391	0.321715488218226	1	0	0.9	0	0.7	0	0	0	0	0	1.15452706962795	Th0
88	0.07384827483803	0.467504627840151	0.0126280045464559	0.00693267977796377	0.200378401953685	0.00670270744339388	0.0330890253221465	0.00669796083178016	0.00768687029894558	0.00692652611222274	0.00674611295210365	0.363087257418918	1	0	1	0	0.7	0	0	0	0	0	1.1922284493358	Th0
89	0.00669285328358663	0.00669285322636164	0.997254608268026	0.00717675287134256	0.998931199037628	0.00669285996730513	0.00669430271298236	0.00669285794625413	0.00771792554099297	0.00719021039962835	0.00722153818070375	0.00762552146060051	1	0	0	0	0.8	0	0	0	0	0	2.06658348289541	Th2
90	0.00669285345188815	0.0066998076085143	0.997253989938963	0.00717675000352453	0.998930728237238	0.00669286019058461	0.00669430213690921	0.00669285816946308	0.00771792732251587	0.00719021224705622	0.00722153589166661	0.00762603647205055	1	0	0.1	0	0.8	0	0	0	0	0	2.06658986167037	Th2
91	0.00669285345672817	0.00670677607120519	0.997253307649522	0.00717674623948475	0.998930173980669	0.00669286020321175	0.00669430292487136	0.00669285818359205	0.00771792733210696	0.00719021189223346	0.00722153174438805	0.00762655165539039	1	0	0.2	0	0.8	0	0	0	0	0	2.0665961013334	Th2
92	0.00669285356247888	0.00671377766993065	0.997252626972209	0.00717674200934919	0.998929575309984	0.0066928602587171	0.00669430500900035	0.00669285824149715	0.00771792636051456	0.0071902101936358	0.00722152647393121	0.00762707469816039	1	0	0.3	0	0.8	0	0	0	0	0	2.06660233675941	Th2
93	0.00669285350199714	0.00672075796142847	0.99725191794802	0.00717673863167732	0.998929052944479	0.00669286016294846	0.00669430441176416	0.00669285814616201	0.00771792725302954	0.00719021112759869	0.00722152339666402	0.00762758163959045	1	0	0.4	0	0.8	0	0	0	0	0	2.06660858712536	Th2
94	0.00669285400553094	0.00672779049797208	0.997251099811668	0.00717673440961495	0.998928430650465	0.00669285982707096	0.00669430490974425	0.00669285781207216	0.00771792671717045	0.00719021026754884	0.00722151873283531	0.0076280996968045	1	0	0.5	0	0.8	0	0	0	0	0	2.0666146873385	Th2
95	0.00669285357313746	0.00673479826232648	0.997250571748821	0.00717673107461618	0.99892794113642	0.00669286022791301	0.00669430612747932	0.00669285821384804	0.00771792713596227	0.00719021038105958	0.00722151502665124	0.00762861448206611	1	0	0.6	0	0.8	0	0	0	0	0	2.0666211873903	Th2
96	0.00669285030598651	0.00674188641786977	0.997249936086287	0.0071767265726318	0.99892730269714	0.00669286039306763	0.00669430963698679	0.0066928583820132	0.0077179267110446	0.00719020778007107	0.00722150909549565	0.00762919068418924	1	0	0.7	0	0.8	0	0	0	0	0	2.06662756476278	Th2
97	0.00669285246049868	0.00674893460528465	0.997249168122731	0.0071767228955	0.998926766727464	0.00669286024715776	0.00669430850224891	0.00669285823848418	0.00771792685311087	0.00719020821286787	0.00722150556899531	0.00762969181672142	1	0	0.8	0	0.8	0	0	0	0	0	2.06663380425106	Th2
98	0.00669285314114788	0.00675596058241523	0.997248504619028	0.00717671936625423	0.998926276638936	0.00669286023607433	0.00669430805754099	0.00669285823039788	0.0077179269114357	0.00719020914291448	0.00722150218973541	0.00763018066203926	1	0	0.9	0	0.8	0	0	0	0	0	2.06664015977792	Th2
99	0.00669285478695284	0.00676304528576024	0.997247739543356	0.00717671566698566	0.998925702886173	0.00669286023568672	0.00669430909348365	0.00669285823060616	0.00771792691029365	0.00719020920711861	0.0072214982813105	0.00763069809550503	1	0	1	0	0.8	0	0	0	0	0	2.06664641822323	Th2
100	0.00669285318248559	0.00669285313097775	0.997254703904763	0.0071767536688999	0.999011958894345	0.00669286014406794	0.00669419201876139	0.00669285757284309	0.00771792708437461	0.0071902121840215	0.00722158407159167	0.00762551391923653	1	0	0	0	0.9	0	0	0	0	0	2.06666426977637	Th2
101	0.00669285315510689	0.00669928277957544	0.997254063695994	0.007176750171944	0.999011455453702	0.00669286012668134	0.00669419267973245	0.00669285755670894	0.00771792709309285	0.00719021186763808	0.0072215802504979	0.00762599001915363	1	0	0.1	0	0.9	0	0	0	0	0	2.06667002484983	Th2
102	0.00669285348583473	0.00670575536811431	0.997253368236188	0.0071767453318534	0.999010888251857	0.00669286009185796	0.00669419605312178	0.00669285752386065	0.00771792426926897	0.00719020797458398	0.00722157355888541	0.00762647588056962	1	0	0.2	0	0.9	0	0	0	0	0	2.066675706026	Th2
103	0.00669285292162365	0.00671218199796162	0.997252678184529	0.00717674286668486	0.999010398735022	0.00669285975096568	0.00669419355716244	0.00669285718336908	0.00771792683097065	0.00719021108360852	0.00722157240603727	0.00762694093900195	1	0	0.3	0	0.9	0	0	0	0	0	2.06668141645694	Th2
104	0.00669285329037858	0.00671864447895891	0.997252178413923	0.00717673989937368	0.999009970831346	0.00669286022762098	0.0066941946651794	0.00669285766150836	0.00771792741432444	0.00719021128636697	0.00722156909371583	0.00762741798604923	1	0	0.4	0	0.9	0	0	0	0	0	2.06668742524875	Th2
105	0.00669285288609155	0.00672515557645793	0.99725160794631	0.00717673570739259	0.999009445662047	0.00669286055319572	0.00669419770158258	0.00669285798844065	0.0077179261507872	0.0071902087378246	0.007221563483396	0.00762793390144226	1	0	0.5	0	0.9	0	0	0	0	0	2.06669334629497	Th2
106	0.006692852297653	0.00673164757682318	0.997250966094436	0.00717673212093569	0.999008940153245	0.00669286064215168	0.00669419855538715	0.00669285807882922	0.00771792630148737	0.00719020814776518	0.00722155949150663	0.0076284275631831	1	0	0.6	0	0.9	0	0	0	0	0	2.0666991770234	Th2
107	0.00669285403264325	0.0067381353343116	0.997250228202643	0.00717672924745496	0.999008444175835	0.00669286015092854	0.00669419674768154	0.00669285758894435	0.00771792711666146	0.00719021018373708	0.007221557384292	0.00762885296909695	1	0	0.7	0	0.9	0	0	0	0	0	2.06670485313423	Th2
108	0.00669285116948434	0.00674468219638381	0.997249644596087	0.00717672510592784	0.999007902796723	0.0066928603633031	0.00669419917313027	0.00669285780125542	0.0077179267166061	0.00719020773869772	0.007221552108901	0.00762938255586396	1	0	0.8	0	0.9	0	0	0	0	0	2.06671079232236	Th2
109	0.00669285023764714	0.00675118051212517	0.997249097575753	0.00717672177473474	0.999007450523497	0.00669286031605472	0.00669419817707705	0.00669285775783779	0.00771792700162968	0.0071902081003719	0.00722154882555941	0.00762983212944391	1	0	0.9	0	0.9	0	0	0	0	0	2.06671673293173	Th2
110	0.00669285157357764	0.006757782667078	0.997248301156138	0.00717671793311995	0.999006863378424	0.00669286027252304	0.00669420023888239	0.00669285771328615	0.00771792686168723	0.00719020688738919	0.00722154438137711	0.00763035569239431	1	0	1	0	0.9	0	0	0	0	0	2.06672246875588	Th2
111	0.00669285322071299	0.00669285317327933	0.997254792645712	0.0071767539408097	0.999090662997414	0.00669286036740888	0.00669408539532907	0.0066928572609458	0.00771792735787366	0.00719021235775295	0.00722162753857449	0.00762550629939769	1	0	0	0	1	0	0	0	0	0	2.06674299255521	Th2
112	0.00669285320304091	0.00669877021462028	0.997254205875838	0.00717675073518285	0.999090212451299	0.00669286036061194	0.00669408599185477	0.00669285725524747	0.00771792738825398	0.00719021208833635	0.00722162404449142	0.0076259446818571	1	0	0.1	0	1	0	0	0	0	0	2.06674830429063	Th2
113	0.00669285295748638	0.0067046981925599	0.997253562270882	0.0071767472959254	0.999089729381646	0.00669286013717576	0.00669408639714973	0.00669285703282036	0.00771792717400122	0.00719021158817373	0.00722162032332434	0.00762638296253641	1	0	0.2	0	1	0	0	0	0	0	2.06675353571368	Th2
114	0.00669285307463435	0.00671063536126924	0.997252990889957	0.00717674427903096	0.999089292084433	0.00669286020680108	0.00669408689897516	0.00669285710367295	0.00771792750836984	0.00719021171791796	0.0072216171475831	0.00762681979078164	1	0	0.3	0	1	0	0	0	0	0	2.06675889606343	Th2
115	0.00669285308500774	0.00671658454192828	0.997252425745992	0.00717674109981431	0.999088851805119	0.00669286026968554	0.00669408762151572	0.00669285716774749	0.00771792751625742	0.00719021139141563	0.00722161362084455	0.00762725834484126	1	0	0.4	0	1	0	0	0	0	0	2.06676427221017	Th2
116	0.00669285272485278	0.00672257086941155	0.997251898393498	0.0071767371855275	0.999088408631827	0.00669286056909591	0.00669409025375654	0.00669285746715955	0.00771792622626843	0.00719020891940841	0.00722160845161681	0.00762773312266113	1	0	0.5	0	1	0	0	0	0	0	2.06676975281508	Th2
117	0.00669285170443626	0.0067285237980703	0.997251360505604	0.00717673420483321	0.999087969392277	0.00669286062631349	0.00669409050149863	0.00669285752527301	0.00771792677259928	0.00719020914143309	0.00722160538734129	0.00762817016693538	1	0	0.6	0	1	0	0	0	0	0	2.06677515972661	Th2
118	0.00669285100173696	0.00673450980531854	0.99725075003889	0.00717673075060186	0.999087507538822	0.00669286064773441	0.00669409125844984	0.0066928575473082	0.00771792666838759	0.00719020826032712	0.00722160151506576	0.00762862370116205	1	0	0.7	0	1	0	0	0	0	0	2.0667805187338	Th2
119	0.00669285304298402	0.00674050185600365	0.997250085865804	0.00717672810903765	0.999087042026927	0.00669286024207203	0.00669409025952612	0.00669285714487692	0.00771792729078037	0.00719021011782555	0.00722159932078463	0.00762901915364772	1	0	0.8	0	1	0	0	0	0	0	2.06678577443027	Th2
120	0.00669285091159829	0.00674649897440131	0.99724957584448	0.00717672460139545	0.999086600341409	0.00669286038235567	0.00669409099961477	0.00669285728560133	0.00771792715811686	0.00719020884995679	0.00722159526670165	0.00762947113083536	1	0	0.9	0	1	0	0	0	0	0	2.06679126174647	Th2
121	0.00669285098618889	0.00675258007580447	0.997248834158195	0.00717672069518664	0.99908607899799	0.00669286035950462	0.00669409351097483	0.00669285725920122	0.00771792668381432	0.00719020672327155	0.00722159058598235	0.00762997495775953	1	0	1	0	1	0	0	0	0	0	2.06679657499387	Th2
