# Supplementary material for: Role of Cytokine Combinations on CD4+ T Cell Differentiation, Partial Polarization, and Plasticity: Continuous Network Modeling Approach
Source: Front Physiol. 2018 Aug 2;9:877. doi: 10.3389/fphys.2018.00877 (PMC6089340; doi:10.3389/fphys.2018.00877)
Supplement: DATA SHEET S7 — Code and simulations of the CD4+ T cell regulatory network. [file Data_Sheet_7.ZIP › plasticity-Nnodes/csv/Th0_IL2e_IL21e_TGFBe.csv]

	TBET	IFNG	GATA3	IL2	IL4	RORGT	IL21	FOXP3	TGFB	IL10	IL9	BCL6	TCR	IL12e	IFNGe	IL2e	IL4e	IL6e	IL21e	TGFBe	IL10e	IL27e	Sum	Label
1	0.00777475454258006	0.00775038601818475	0.00768403372525606	0.00717555891840203	0.00669981031073085	0.00669703882827735	0.0083285266704378	0.00669961698504333	0.00771652428709326	0.00670684338458227	0.00669626739329441	0.00782583293901025	1	0	0	0	0	0	0	0	0	0	0.0877551940028924	Th0
2	0.00777480819004206	0.00775043601841279	0.00769203071612855	0.0211945873745811	0.00670681003965093	0.00669700230775528	0.00829910456875064	0.00671282961650504	0.00771765266238152	0.00670681257842604	0.00669629009089663	0.0078064043103018	1	0	0	0.1	0	0	0	0	0	0	0.101754768473832	Th0
3	0.00777500327916535	0.00775062084296466	0.00772856237554727	0.0847160216806414	0.00673891629615895	0.00669694946315941	0.0081686209527028	0.00677347242589806	0.0077227776949942	0.00670678320276271	0.00669650553204612	0.00771990213363754	1	0	0	0.2	0	0	0	0	0	0	0.165194135879678	Th0
4	0.00777689928167191	0.00775236959940265	0.00832340525420579	0.997912437138031	0.00725892741098061	0.00669624552475605	0.00669555902558479	0.00778941706825596	0.00780859346358582	0.00670643533124758	0.00669971974174613	0.00669483009996054	1	0	0	0.3	0	0	0	0	0	0	1.07811483893943	Th0
5	0.00777689944699602	0.00775236979023325	0.00832346932344121	0.998001428125372	0.00725898318050049	0.00669624630728148	0.00669544876171757	0.00778952866031397	0.00780860392386037	0.00670643613645862	0.0066997209085318	0.00669474973323986	1	0	0	0.4	0	0	0	0	0	0	1.07820388429795	Th0
6	0.0077768983746543	0.0077523686399621	0.00832353282350788	0.998087577218062	0.00725903805656541	0.00669624413711685	0.00669533025256575	0.00778964186010415	0.00780861137977534	0.00670643402828296	0.00669971913196909	0.00669466255655651	1	0	0	0.5	0	0	0	0	0	0	1.07829005845912	Th0
7	0.00777689698105127	0.00775236740344132	0.00832358850717003	0.998172093572488	0.00725908956365912	0.00669624640128861	0.00669522789002002	0.00778974406810544	0.00780861824918117	0.00670643626667479	0.00669972172985845	0.00669458837172491	1	0	0	0.6	0	0	0	0	0	0	1.07837461900466	Th0
8	0.00777689863880413	0.00775236895787052	0.00832365308368261	0.998253950069855	0.00725914390081464	0.00669624574661049	0.00669511882792944	0.00778985390918168	0.00780862961627756	0.0067064356775027	0.00669972146216272	0.00669450851529177	1	0	0	0.7	0	0	0	0	0	0	1.07845652840598	Th0
9	0.00777689536878643	0.00775236577101566	0.00832370524001167	0.998333621680449	0.00725919140164049	0.00669624484167513	0.00669501487843313	0.00778995151694037	0.00780863339310159	0.00670643477687026	0.00669972088945713	0.00669443232117121	1	0	0	0.8	0	0	0	0	0	0	1.07853621207955	Th0
10	0.00777689766659682	0.00775236804443891	0.00832376517102842	0.998411626155476	0.00725924320521569	0.00669624647686133	0.00669491575660747	0.00779005422084266	0.00780864451505024	0.00670643644786673	0.00669972287170841	0.00669436034462259	1	0	0	0.9	0	0	0	0	0	0	1.07861428087632	Th0
11	0.00777689278858729	0.00775236327079767	0.0083238134568287	0.998487172955312	0.00725928731567621	0.00669624465983286	0.00669481775050678	0.00779014522934835	0.00780864776932356	0.00670643461643255	0.0066997213708036	0.0066942882096554	1	0	0	1	0	0	0	0	0	0	1.07868982939311	Th0
12	0.00775077593136572	0.00772699511012687	0.00766394046487371	0.00716679939357412	0.00669966130618977	0.00670511767079822	0.0245486504611585	0.00669947594640882	0.00769715408169628	0.00671395820128192	0.0066961898275161	0.00915280200091857	1	0	0	0	0	0	0.1	0	0	0	0.105221520395909	Th0
13	0.0077516134202484	0.00772781213666258	0.00767215966183298	0.0207350941424562	0.00670635416435306	0.00670486184420288	0.0239946157734109	0.00671208530202953	0.00769880577559843	0.00671373514506714	0.00669625287589011	0.00906586963254949	1	0	0	0.1	0	0	0.1	0	0	0	0.118179259874302	Th0
14	0.00775490324007504	0.00773101622251674	0.00770728379045343	0.0783787529171203	0.0067350266471116	0.00670380696038876	0.0218518399251649	0.00676627121698251	0.00770574833589045	0.00671281325026889	0.00669644925384953	0.00873633291835426	1	0	0	0.2	0	0	0.1	0	0	0	0.173480244678176	Th0
15	0.00777688044459261	0.00775235124268932	0.00832337257350795	0.997911035954807	0.00725891438867643	0.00669625234249696	0.00670890686230492	0.00778939223040654	0.00780857261276743	0.00670644121970898	0.00669971964175101	0.00669483546971246	1	0	0	0.3	0	0	0.1	0	0	0	1.07812667498342	Th0
16	0.00777688324399845	0.00775235382166932	0.00832344674825901	0.998000180720322	0.00725897653941383	0.00669625062506616	0.00670815292838074	0.00778951909504934	0.00780858461844708	0.00670643964926814	0.00669971860571528	0.00669474068181935	1	0	0	0.4	0	0	0.1	0	0	0	1.07821524727741	Th0
17	0.00777688155301774	0.0077523522927887	0.00832350554328114	0.998086605969857	0.00725902803052513	0.00669625123798712	0.00670755505546118	0.00778962155555017	0.00780859443689661	0.00670644026696503	0.00669971993376581	0.00669466799954473	1	0	0	0.5	0	0	0.1	0	0	0	1.07830122387564	Th0
18	0.00777688148291529	0.00775235228469879	0.00832356438422753	0.998171102707525	0.00725908088765282	0.00669625240893828	0.00670691410441156	0.00778972749380123	0.00780860214364627	0.00670644147618209	0.00669972169026508	0.00669459043444553	1	0	0	0.6	0	0	0.1	0	0	0	1.07838523149871	Th0
19	0.00777688350169927	0.00775235419963261	0.00832362922104584	0.998253019488108	0.00725913522640501	0.00669625153988369	0.00670627482087654	0.00778983731524721	0.00780861375228996	0.00670644070445316	0.00669972149284351	0.00669451072819441	1	0	0	0.7	0	0	0.1	0	0	0	1.07846667199068	Th0
20	0.00777687896530388	0.00775234979118526	0.00832367877669886	0.998332693014799	0.00725918123324168	0.00669625012008487	0.00670566562988232	0.0077899325387272	0.0078086156742065	0.00670643930098438	0.00669972063034276	0.00669443463426153	1	0	0	0.8	0	0	0.1	0	0	0	1.07854584030972	Th0
21	0.00777688618416954	0.0077523567099728	0.00832375119818268	0.998410447522526	0.00725923792153079	0.0066962492405067	0.00670504945896596	0.00779004567704952	0.00780863428545303	0.00670643858261313	0.0066997204725016	0.00669435781837123	1	0	0	0.9	0	0	0.1	0	0	0	1.07862317507184	Th0
22	0.00777687931151433	0.00775235012988483	0.00832379228308397	0.998486379340828	0.007259279526586	0.00669624958965405	0.00670449966754681	0.00779013043172427	0.00780863367074142	0.00670643887618572	0.00669972127378862	0.00669429018989186	1	0	0	1	0	0	0.1	0	0	0	1.07869864429143	Th0
23	0.00669285460621823	0.006692854531019	0.006692854596438	0.00669399731997032	0.0066928663256435	0.00669356901611383	0.997387858283191	0.00669286632962225	0.00669518381133691	0.00719028336907517	0.00669285870804341	0.998359898636254	1	0	0	0	0	0	0.2	0	0	0	2.06317794553293	Tfh
24	0.00669285464127158	0.0066928545653257	0.00669285462993367	0.00671116060879652	0.00669286635442954	0.00669356969850453	0.997386288818865	0.00669286637790103	0.00669518524099578	0.00719028250128542	0.00669285871295459	0.998358329349712	1	0	0	0.1	0	0	0.2	0	0	0	2.06319197149998	Tfh
25	0.00766740582174498	0.00764565025810109	0.007620454967308	0.0600748313246519	0.00672356395433891	0.00673300820051774	0.0813281760514068	0.00674527515608722	0.00763358036160205	0.00673911725936916	0.00669613305003408	0.0150920914063143	1	0	0	0.2	0	0	0.2	0	0	0	0.220699287811476	Th0
26	0.00777686114879849	0.00775233243440927	0.0083233382393182	0.997909757817434	0.00725890056870583	0.00669625929089979	0.00672232883276292	0.00778936582536054	0.00780855092103928	0.00670644721777561	0.00669971950076966	0.00669484066463808	1	0	0	0.3	0	0	0.2	0	0	0	1.07813870246191	Th0
27	0.00777686180644529	0.00775233309071003	0.0083234069829924	0.997998916713857	0.00725895918720587	0.00669625899003396	0.00672106560057433	0.007789483726974	0.00780856255822555	0.0067064470253503	0.0066997202392653	0.00669475640249145	1	0	0	0.4	0	0	0.2	0	0	0	1.07822677232413	Th0
28	0.00777686678543663	0.00775233786476305	0.00832348314116964	0.99808565494303	0.00725902052694203	0.00669625752931062	0.00671978128041863	0.00778960735379567	0.007808578891343	0.00670644575210458	0.00669971997119927	0.00669466857736835	1	0	0	0.5	0	0	0.2	0	0	0	1.07831242261688	Th0
29	0.00777686215377335	0.00775233344125244	0.00832353359203918	0.998169864306356	0.0072590684645091	0.00669625750244601	0.00671865565133788	0.00778970472370329	0.00780858167479082	0.00670644572617434	0.00669972064931861	0.0066945937387871	1	0	0	0.6	0	0	0.2	0	0	0	1.07839562162449	Th0
30	0.00777686295624098	0.00775233423297427	0.00832359474431783	0.998251949598709	0.00725912137523672	0.00669625724549399	0.00671751413033194	0.00778981119976639	0.00780859130897239	0.00670644556227106	0.00669972130434481	0.00669451641616516	1	0	0	0.7	0	0	0.2	0	0	0	1.07847672007482	Th0
31	0.00777687100469162	0.007752341955118	0.00832366934245381	0.99833189194745	0.00725917952028718	0.00669625584615664	0.0067163154131299	0.00778992805589083	0.00780860965628073	0.00670644438002624	0.00669972098418228	0.00669443460742323	1	0	0	0.8	0	0	0.2	0	0	0	1.07855566271309	Th0
32	0.0077768723201559	0.00775234323558226	0.00832372808885366	0.998409767135427	0.00725922981140475	0.00669625544880132	0.00671521732554178	0.00779002944860234	0.00780861926689259	0.00670644407914547	0.00669972143299434	0.00669436075212978	1	0	0	0.9	0	0	0.2	0	0	0	1.07863258834553	Th0
33	0.00777686485362045	0.00775233606714187	0.00832376855302198	0.99848564846546	0.00725927073801325	0.00669625498167873	0.00671422259224023	0.00779011332090065	0.00780861826175845	0.00670644357203217	0.00669972159575784	0.00669429297926146	1	0	0	1	0	0	0.2	0	0	0	1.07870755598089	Th0
34	0.00669285468211295	0.00669285460550779	0.0066928546700777	0.00669399739914157	0.00669286633816068	0.00669356912011513	0.997387885092207	0.00669286634213631	0.00669518396206193	0.00719028340967011	0.00669285872008289	0.998359861552173	1	0	0	0	0	0	0.3	0	0	0	2.06317793589345	Tfh
35	0.00669285460897014	0.00669285453410869	0.00669285459934482	0.00671116064754414	0.00669286638129038	0.00669356987997071	0.997386357996726	0.00669286640453834	0.00669518531096644	0.00719028244991161	0.00669285873988741	0.998358393682761	1	0	0	0.1	0	0	0.3	0	0	0	2.06319210523602	Tfh
36	0.00669285469370197	0.00669285461657484	0.00669285468058407	0.00672838811975929	0.00669286637849531	0.0066935703347887	0.997384745938218	0.00669286642199003	0.00669518665190001	0.00719028168637763	0.00669285871264288	0.998356737097379	1	0	0	0.2	0	0	0.3	0	0	0	2.06320606533241	Tfh
37	0.00669285470541027	0.00669285462812978	0.00669285469290172	0.00674570589502392	0.00669286642056417	0.00669357250037759	0.997383158124808	0.00669286648421802	0.00669518925000783	0.00719027968147106	0.00669285872639694	0.998355081829559	1	0	0	0.3	0	0	0.3	0	0	0	2.06322014293887	Tfh
38	0.00777684553062015	0.00775231720494659	0.00832338428918676	0.997997762998437	0.00725895112422869	0.00669626535054873	0.0067339185735234	0.00778946799848287	0.00780854775948032	0.00670645252095486	0.00669972001881241	0.00669475815199102	1	0	0	0.4	0	0	0.3	0	0	0	1.07823839152121	Th0
39	0.00777684930172733	0.00775232081736849	0.008323455115189	0.998084575052998	0.00725901002826834	0.00669626376223533	0.00673205638831682	0.0077895875561321	0.00780856022069123	0.00670645113298627	0.0066997198326066	0.00669467018897942	1	0	0	0.5	0	0	0.3	0	0	0	1.0783235193975	Th0
40	0.00777684592609244	0.00775231763515241	0.00832350672473148	0.998168947659783	0.00725905886071839	0.00669626422905178	0.00673039869964399	0.00778968638203599	0.00780856347172999	0.00670645163446945	0.00669972121101005	0.00669459568887986	1	0	0	0.6	0	0	0.3	0	0	0	1.0784063581233	Th0
41	0.0077768443110137	0.00775231607825296	0.0083235636645026	0.998250944861279	0.00725910902822721	0.00669626287384023	0.00672873784990963	0.0077897886274468	0.00780857024194429	0.00670645036955208	0.00669972091966573	0.00669451869478254	1	0	0	0.7	0	0	0.3	0	0	0	1.07848682752042	Th0
42	0.00777684920963436	0.00775232078970372	0.00832363163179806	0.998330935770227	0.00725916403938299	0.00669626146101658	0.00672705084393734	0.00778989958870216	0.00780858442942866	0.00670644915476808	0.00669972083053282	0.00669443888375777	1	0	0	0.8	0	0	0.3	0	0	0	1.07856530663289	Th0
43	0.00777684978387665	0.00775232135129651	0.00832368920633116	0.998408831420887	0.00725921355502856	0.00669626050076795	0.00672545932386959	0.0077899999185987	0.0078085930707158	0.00670644831066785	0.00669972094979306	0.00669436486050957	1	0	0	0.9	0	0	0.3	0	0	0	1.07864175225234	Th0
44	0.00777685132528872	0.00775232284929291	0.00832374716079169	0.998484796600113	0.00725926275545384	0.00669625967544184	0.00672390138246341	0.00779009926904138	0.00780860277955718	0.00670644761071707	0.00669972120334695	0.00669429249409333	1	0	0	1	0	0	0.3	0	0	0	1.0787163051056	Th0
45	0.00669285470325409	0.00669285462750559	0.00669285469180229	0.00669399748961248	0.00669286640968877	0.006693569350584	0.997387937975156	0.00669286641366964	0.00669518407216502	0.00719028332373963	0.00669285879143814	0.998359897363082	1	0	0	0	0	0	0.4	0	0	0	2.0631780252117	Tfh
46	0.00669285470633017	0.00669285463048832	0.00669285469476023	0.00671116125593786	0.00669286643644232	0.00669356998352745	0.997386382737605	0.00669286645993752	0.00669518543391235	0.00719028251055033	0.00669285879451547	0.998358362803469	1	0	0	0.1	0	0	0.4	0	0	0	2.06319210044748	Tfh
47	0.00669285472089879	0.00669285464277367	0.00669285470814265	0.00672841757403494	0.00669286637248265	0.00669357275615181	0.997384767290529	0.00669286641704738	0.00669518856279777	0.00719027945030617	0.00669285869936764	0.998356560622575	1	0	0	0.2	0	0	0.4	0	0	0	2.06320594181711	Tfh
48	0.00669285480643684	0.0066928547305668	0.0066928547940051	0.00674569051788507	0.00669286660923215	0.00669357249379083	0.99738329615824	0.00669286667046819	0.00669518917021491	0.00719028010538599	0.0066928589184509	0.998355300655918	1	0	0	0.3	0	0	0.4	0	0	0	2.06322048563059	Tfh
49	0.00669285463306118	0.00669285455736064	0.00669285461873254	0.006763023300843	0.00669286643970566	0.00669357170143034	0.997381692346898	0.00669286651672699	0.00669518938835986	0.0071902799693602	0.0066928587321595	0.9983537438814	1	0	0	0.4	0	0	0.4	0	0	0	2.06323465608604	Tfh
50	0.00777682875178633	0.00775230084726675	0.00832341963122065	0.998083371219458	0.00725899593639298	0.00669627092972735	0.00674446542236134	0.00778956025138736	0.00780853788909137	0.00670645736468717	0.00669972027616467	0.00669467843646158	1	0	0	0.5	0	0	0.4	0	0	0	1.07833460695601	Th0
51	0.00777683010588249	0.00775230221940196	0.00832348163689729	0.99816801850507	0.00725904984281739	0.00669627090599228	0.00674214419351232	0.00778966866639242	0.0078085472954741	0.0067064574803669	0.00669972160922697	0.0066945966752111	1	0	0	0.6	0	0	0.4	0	0	0	1.07841708913625	Th0
52	0.00777683878491325	0.00775231051675133	0.00832356134303549	0.998249957580271	0.00725911016974281	0.00669626691077837	0.00673990553535426	0.00778979074400205	0.007808567779669	0.00670645382113413	0.00669971970280404	0.00669451560536489	1	0	0	0.7	0	0	0.4	0	0	0	1.07849699849382	Th0
53	0.00777683703601815	0.00775230893744307	0.00832361294484043	0.998330191712336	0.00725915823771433	0.00669626827734225	0.00673776525017675	0.00778988687007305	0.00780857304427467	0.00670645523225276	0.00669972198851555	0.00669444263592506	1	0	0	0.8	0	0	0.4	0	0	0	1.07857522216691	Th0
54	0.00777683901731205	0.00775231086043938	0.00832367314544946	0.998408136245147	0.00725920888492084	0.00669626698862106	0.00673568777112415	0.00778998920673083	0.00780858352299995	0.0067064541034624	0.00669972206255996	0.00669436909000351	1	0	0	0.9	0	0	0.4	0	0	0	1.07865124089877	Th0
55	0.00777683881245177	0.00775231063962298	0.00832372789095789	0.998484022604043	0.00725925597442657	0.00669626487449498	0.00673363204848732	0.00779008613076965	0.00780859005231851	0.0067064521441646	0.00669972131760228	0.00669429360405245	1	0	0	1	0	0	0.4	0	0	0	1.07872519609339	Th0
56	0.00669285479754046	0.00669285471963108	0.00669285478474153	0.00669399811211615	0.00669286640319626	0.00669357090799474	0.997387962402755	0.00669286640719549	0.00669518535562826	0.00719028173186517	0.00669285878078251	0.998359752045624	1	0	0	0	0	0	0.5	0	0	0	2.06317790644907	Tfh
57	0.00669285493094714	0.00669285485356102	0.00669285491802369	0.00671117211003846	0.00669286658754009	0.00669357175138032	0.997386431115595	0.00669286661146035	0.00669518690897888	0.0071902808795252	0.0066928589409247	0.998358228604447	1	0	0	0.1	0	0	0.5	0	0	0	2.06319202821242	Tfh
58	0.00669285487872087	0.00669285480101618	0.00669285486565847	0.00672841013273525	0.0066928665449302	0.00669357238244641	0.997384848167121	0.00669286658899861	0.00669518827304803	0.00719027992874593	0.00669285887378632	0.998356641143921	1	0	0	0.2	0	0	0.5	0	0	0	2.06320609658113	Tfh
59	0.00669285498385267	0.00669285490756205	0.00669285497135193	0.00674569560685289	0.0066928667741657	0.00669357294608814	0.997383330884385	0.00669286683642187	0.00669518950766981	0.00719027981626575	0.00669285908164385	0.998355294230525	1	0	0	0.3	0	0	0.5	0	0	0	2.06322052054678	Tfh
60	0.00669285469001455	0.00669285461336844	0.00669285467710279	0.00676302787763736	0.00669286645780048	0.00669357167662394	0.997381708068895	0.00669286653910391	0.00669518938502078	0.00719028015563292	0.00669285874580921	0.998353696464709	1	0	0	0.4	0	0	0.5	0	0	0	2.06323462935172	Tfh
61	0.00669285467948609	0.00669285460274865	0.00669285466621135	0.00678044461038621	0.00669286646685279	0.00669357225117666	0.997380139430834	0.00669286656649551	0.0066951907223213	0.00719027919871033	0.00669285873236059	0.998352148112375	1	0	0	0.5	0	0	0.5	0	0	0	2.06324893003996	Tfh
62	0.00777681658591488	0.00775228897181656	0.00832346275386287	0.998166913075463	0.00725904340376185	0.00669627580518167	0.00675394408507158	0.00778965690054772	0.00780853402493893	0.00670646163896855	0.00669972072452928	0.00669459782148712	1	0	0	0.6	0	0	0.5	0	0	0	1.07842771579154	Th0
63	0.00777682427398993	0.007752296384276	0.00832353824899307	0.998249097179152	0.00725910206373272	0.00669627309058115	0.0067511621517068	0.0077897747680584	0.0078085526126321	0.00670645924091694	0.00669972017850888	0.00669451883361219	1	0	0	0.7	0	0	0.5	0	0	0	1.07850731902616	Th0
64	0.00777682034027761	0.00775229265933909	0.00832358648062325	0.998329186315726	0.00725914809492792	0.00669627373076082	0.00674855106034478	0.00778986789096607	0.00780855552278792	0.00670645990447575	0.00669972161805377	0.00669444569861084	1	0	0	0.8	0	0	0.5	0	0	0	1.07858490931689	Th0
65	0.00777682992590906	0.00775230193293881	0.00832366038542891	0.998407373215441	0.0072592051689875	0.0066962718349204	0.00674583628913425	0.00778998213876271	0.00780857433672108	0.0067064583462028	0.00669972200942477	0.00669436515449532	1	0	0	0.9	0	0	0.5	0	0	0	1.07866058073837	Th0
66	0.00777683316643228	0.00775230501094544	0.00832372307755867	0.998483157223542	0.00725925541335488	0.00669626840646566	0.00674336603415377	0.00779008477313741	0.00780858669722968	0.00670645515371026	0.006699720359715	0.00669429286935253	1	0	0	1	0	0	0.5	0	0	0	1.0787340481856	Th0
67	0.00669285501032687	0.00669285493388787	0.00669285499864219	0.00669399823850227	0.00669286670659162	0.00669357094514149	0.997388054653341	0.00669286671058446	0.00669518529603935	0.00719028223816	0.00669285908525159	0.99835992296284	1	0	0	0	0	0	0.6	0	0	0	2.06317817177931	Tfh
68	0.0066928546763164	0.00669285459959411	0.00669285466368452	0.00671116034810267	0.00669286635321445	0.00669356969537578	0.997386429615651	0.00669286637689712	0.00669518520253597	0.00719028273878684	0.00669285871160868	0.998358307000697	1	0	0	0.1	0	0	0.6	0	0	0	2.06319208998246	Tfh
69	0.00669285474323949	0.00669285466604956	0.00669285473047096	0.00672838784104983	0.00669286642799749	0.00669357048992435	0.997384878109297	0.00669286647160268	0.00669518671596805	0.00719028193725737	0.00669285876196577	0.998356776708102	1	0	0	0.2	0	0	0.6	0	0	0	2.06320623760292	Tfh
70	0.00669285478772418	0.00669285471053312	0.00669285477495418	0.00674567748549907	0.00669286650333025	0.00669357121897931	0.997383321707663	0.00669286656667908	0.00669518815672453	0.00719028111762435	0.00669285881328423	0.998355248585946	1	0	0	0.3	0	0	0.6	0	0	0	2.06322044442894	Tfh
71	0.00669285492296663	0.00669285484575995	0.00669285490929889	0.00676306403183709	0.00669286669031263	0.00669357384115323	0.997381744381299	0.00669286677312411	0.00669519103965553	0.00719027845897345	0.00669285897226115	0.998353631272285	1	0	0	0.4	0	0	0.6	0	0	0	2.06323464013893	Tfh
72	0.00669285466865629	0.00669285459159917	0.0066928546559381	0.00678044865529587	0.00669286644195926	0.00669357226075475	0.99738016295575	0.00669286654354193	0.00669519071858482	0.00719027930020084	0.00669285870546099	0.998352114852789	1	0	0	0.5	0	0	0.6	0	0	0	2.06324892435053	Tfh
73	0.0066928546855766	0.0066928546087203	0.00669285467191696	0.00679792660425361	0.00669286649559069	0.00669357295485388	0.997378597655087	0.00669286661471316	0.0066951921420319	0.00719027832250049	0.00669285873741018	0.998350587736897	1	0	0	0.6	0	0	0.6	0	0	0	2.06326331122955	Tfh
74	0.00777680415428039	0.00775227683570997	0.00832350321769015	0.99824824800357	0.0072590882917215	0.00669627998336983	0.00676244448457766	0.0077897487614042	0.00780852972310712	0.00670646524796487	0.00669972077908136	0.00669451403144649	1	0	0	0.7	0	0	0.6	0	0	0	1.07851762351392	Th0
75	0.00777681197201621	0.00775228439048863	0.00832357699286716	0.998328237475154	0.00725914545804012	0.00669627712392959	0.00675932451691635	0.00778986332680061	0.00780854825603657	0.00670646272269352	0.00669972028393316	0.00669444586618681	1	0	0	0.8	0	0	0.6	0	0	0	1.07859469838506	Th0
76	0.00777681313572286	0.0077522855745857	0.00832363337013226	0.998406474225615	0.00725919449446167	0.00669627678497516	0.00675611939703598	0.00778996245392384	0.00780855634257686	0.00670646254903204	0.0066997215230555	0.00669436355423778	1	0	0	0.9	0	0	0.6	0	0	0	1.07866986340535	Th0
77	0.00777681986232411	0.00775229210093134	0.00832370042381537	0.998482625713749	0.00725924762917611	0.00669627499975827	0.00675305255484289	0.00779006889761044	0.00780857209562606	0.00670646105077051	0.00669972186411222	0.00669428980155483	1	0	0	1	0	0	0.6	0	0	0	1.07874312699427	Th0
78	0.00669285472728729	0.00669285465085159	0.00669285471483019	0.00669399737543562	0.00669286639335104	0.00669356911766647	0.997388033142425	0.00669286639732608	0.00669518385595927	0.00719028366032843	0.00669285877576424	0.998359873526251	1	0	0	0	0	0	0.7	0	0	0	2.06317809633748	Tfh
79	0.00669285472101231	0.00669285464442323	0.00669285470849478	0.00671116008355051	0.0066928664073477	0.00669356976666149	0.997386476486498	0.00669286643101242	0.00669518523039156	0.00719028280483079	0.00669285876583066	0.998358330830892	1	0	0	0.1	0	0	0.7	0	0	0	2.06319216088095	Tfh
80	0.00669285479435215	0.0066928547170681	0.00669285478144831	0.00672839751831267	0.0066928664752131	0.00669357146193498	0.997384915045992	0.00669286651894661	0.00669518738590309	0.00719028073970359	0.00669285880704238	0.998356712508964	1	0	0	0.2	0	0	0.7	0	0	0	2.06320622075488	Tfh
81	0.00669285467890808	0.00669285460192439	0.00669285466621529	0.00674567654351822	0.0066928664002393	0.00669357103464908	0.997383341838592	0.00669286646340231	0.0066951879687333	0.00719028104158559	0.00669285871066505	0.998355215642263	1	0	0	0.3	0	0	0.7	0	0	0	2.0632204295907	Tfh
82	0.0066928547442818	0.00669285466681219	0.00669285473145052	0.00676303267197513	0.00669286647290617	0.00669357185507732	0.997381778852311	0.00669286655643024	0.00669518949969242	0.00719028019743965	0.00669285875839957	0.998353671784041	1	0	0	0.4	0	0	0.7	0	0	0	2.06323468079082	Tfh
83	0.00669285463908644	0.00669285456166054	0.00669285462679062	0.00678045581292825	0.00669286639273305	0.00669357231616046	0.997380186493957	0.00669286649610984	0.00669519074706971	0.00719027919787118	0.00669285865423809	0.998352067541238	1	0	0	0.5	0	0	0.7	0	0	0	2.06324890747984	Tfh
84	0.00669285472340243	0.00669285464660161	0.00669285470917964	0.00679792519820763	0.00669286654129549	0.00669357313710704	0.997378637268493	0.0066928666599728	0.00669519227582422	0.00719027838745254	0.00669285878318628	0.998350598212343	1	0	0	0.6	0	0	0.7	0	0	0	2.06326336054307	Tfh
85	0.00777679087215931	0.00775226385243501	0.00832348421653727	0.998247193138015	0.00725908178728995	0.00669628527844032	0.00677382280888292	0.00778973595785226	0.00780851725907995	0.00670646980636572	0.00669972035347971	0.00669451989984058	1	0	0	0.7	0	0	0.7	0	0	0	1.07852788523038	Th0
86	0.00777679208208295	0.00775226505699981	0.00832354267723257	0.998327312728372	0.00725913198390455	0.00669628383068209	0.00677016073201988	0.00778983805918597	0.0078085257174242	0.00670646857068787	0.00669972079123698	0.00669444844971055	1	0	0	0.8	0	0	0.7	0	0	0	1.07860449067954	Th0
87	0.00777680309302173	0.00775227573478975	0.0083236196248763	0.998405596210406	0.00725919019729945	0.00669628118661204	0.00676643326683371	0.00778995387123862	0.00780854708748875	0.00670646633650737	0.0066997210737529	0.00669437032230808	1	0	0	0.9	0	0	0.7	0	0	0	1.07867925800514	Th0
88	0.0077768087848573	0.00775228127117512	0.00832368419942403	0.9984817959867	0.00725924212044987	0.00669627947958698	0.00676286655461628	0.00779005810884663	0.00780856129693268	0.00670646491252677	0.00669972153712482	0.00669429618139266	1	0	0	1	0	0	0.7	0	0	0	1.07875206043363	Th0
89	0.00669285480771667	0.00669285473152819	0.00669285479552261	0.00669399750927217	0.0066928664929614	0.00669356938983071	0.997388086612875	0.00669286649693875	0.00669518402573425	0.00719028358268416	0.00669285887511393	0.998359907909775	1	0	0	0	0	0	0.8	0	0	0	2.06317818522995	Tfh
90	0.00669285480773327	0.00669285473141832	0.00669285479546971	0.00671116045186272	0.00669286651508882	0.00669357003934006	0.997386530652201	0.00669286653871481	0.0066951854016629	0.00719028274741517	0.00669285887337131	0.998358368777887	1	0	0	0.1	0	0	0.8	0	0	0	2.06319225433217	Tfh
91	0.0066928549573963	0.00669285487990683	0.00669285494468335	0.00672840163684591	0.00669286664102746	0.00669357211575108	0.997384975798825	0.00669286668500422	0.00669518785715845	0.00719028036729449	0.00669285897160634	0.998356744258127	1	0	0	0.2	0	0	0.8	0	0	0	2.06320631911363	Tfh
92	0.00669285477762894	0.0066928547003669	0.00669285476485006	0.00674567653416726	0.00669286648825689	0.00669357119604519	0.997383393696983	0.00669286655171779	0.00669518808222939	0.00719028116740265	0.00669285879829034	0.998355244605314	1	0	0	0.3	0	0	0.8	0	0	0	2.06322051136325	Tfh
93	0.00669285493943003	0.00669285486144703	0.00669285492611613	0.00676306195596204	0.00669286666281659	0.00669357362665975	0.997381814470561	0.00669286674734884	0.00669519080625831	0.00719027867037557	0.00669285894367452	0.998353619230061	1	0	0	0.4	0	0	0.8	0	0	0	2.06323469584071	Tfh
94	0.00669285487966801	0.00669285480198933	0.00669285486529374	0.00678049367862368	0.00669286664872436	0.00669357462930766	0.997380204798815	0.0066928667521319	0.00669519242211752	0.0071902773810353	0.00669285890572389	0.998352012717542	1	0	0	0.5	0	0	0.8	0	0	0	2.06324891248097	Tfh
95	0.00669285486973141	0.00669285479249367	0.00669285485556703	0.00679791600111709	0.00669286667049786	0.00669357327191041	0.997378692394936	0.00669286679106105	0.00669519237314584	0.0071902785861568	0.00669285891060463	0.998350634686907	1	0	0	0.6	0	0	0.8	0	0	0	2.06326344420413	Tfh
96	0.00669285472853471	0.00669285465163164	0.00669285471359564	0.00681547013503696	0.00669286656949988	0.00669357382525809	0.997377090650351	0.00669286670731221	0.00669519368042568	0.00719027751115069	0.00669285878796664	0.998349039908739	1	0	0	0.7	0	0	0.8	0	0	0	2.0632778018695	Tfh
97	0.00777677966181619	0.00775225292674456	0.00832352396202021	0.99832649756805	0.00725912554342284	0.00669628880372719	0.00678094138352786	0.0077898257663851	0.00780851300180375	0.00670647286476894	0.00669972058479202	0.0066944465720539	1	0	0	0.8	0	0	0.8	0	0	0	1.07861438863911	Th0
98	0.00777678502136433	0.00775225814607803	0.00832358955286355	0.99840473998784	0.00725917836190093	0.00669628693072563	0.00677676678043023	0.00778993188421262	0.00780852723880259	0.00670647128052596	0.00669972104532806	0.00669436735197696	1	0	0	0.9	0	0	0.8	0	0	0	1.07868862358205	Th0
99	0.00777678767785263	0.00775226074390485	0.00832364860447802	0.998480882256165	0.00725922753175295	0.00669628510715584	0.00677279712899232	0.00779003151706444	0.00780853769979824	0.00670646970504455	0.00669972126486731	0.00669429774908343	1	0	0	1	0	0	0.8	0	0	0	1.07876094698616	Th0
100	0.00669285471648279	0.00669285464023624	0.00669285470414456	0.0066939973336634	0.00669286639354505	0.00669356911224743	0.997388108525807	0.00669286639752209	0.00669518377016819	0.00719028371638584	0.00669285877622147	0.99835988495399	1	0	0	0	0	0	0.9	0	0	0	2.06317818304041	Tfh
101	0.0066928547212279	0.00669285464485568	0.00669285470884451	0.00671115933972447	0.00669286642092563	0.00669356978454239	0.99738655402847	0.00669286644455126	0.00669518516250724	0.00719028286397942	0.00669285877968758	0.998358347295324	1	0	0	0.1	0	0	0.9	0	0	0	2.06319225419464	Tfh
102	0.00669285505564712	0.00669285497815498	0.00669285504285183	0.00672840739395766	0.00669286673695508	0.00669357265686282	0.997385026863777	0.00669286678089809	0.00669518831600903	0.00719027995551194	0.0066928590664028	0.998356715396831	1	0	0	0.2	0	0	0.9	0	0	0	2.06320634824386	Tfh
103	0.00669285475755553	0.00669285468024412	0.00669285474476978	0.00674567622577999	0.00669286646477413	0.00669357117319475	0.997383428309622	0.00669286652830857	0.00669518803288237	0.0071902811640006	0.00669285877484785	0.99835523833143	1	0	0	0.3	0	0	0.9	0	0	0	2.06322053918741	Tfh
104	0.00669285467339043	0.00669285459627096	0.00669285466065363	0.0067630295622644	0.0066928664164453	0.00669357170135161	0.997381847401247	0.00669286649932001	0.00669518931398612	0.00719028020487613	0.00669285870300411	0.998353664921531	1	0	0	0.4	0	0	0.9	0	0	0	2.06323473865434	Tfh
105	0.00669285527145586	0.00669285519473069	0.00669285525621647	0.00678045685183359	0.00669286709283354	0.00669357450741021	0.997380330327735	0.00669286719237924	0.00669519239235999	0.00719027849228966	0.00669285935499695	0.998352218434173	1	0	0	0.5	0	0	0.9	0	0	0	2.06324921036841	Tfh
106	0.00669285489595369	0.00669285481841845	0.00669285488217774	0.0067979543847309	0.00669286668802957	0.00669357439335416	0.997378681404373	0.0066928668104351	0.00669519317955555	0.00719027755228815	0.00669285892361996	0.998350500834189	1	0	0	0.6	0	0	0.9	0	0	0	2.06326333876713	Tfh
107	0.00669285494675345	0.00669285487005058	0.00669285492671314	0.00681548598168008	0.00669286681706012	0.00669357554035499	0.997377108546955	0.00669286695109134	0.00669519491009699	0.00719027662836612	0.00669285903617252	0.998349047479431	1	0	0	0.7	0	0	0.9	0	0	0	2.06327784663472	Tfh
108	0.00669285470464519	0.00669285462665417	0.00669285469355009	0.00683310646349168	0.00669286652163184	0.00669357441204853	0.997375503331563	0.00669286668721506	0.00669519500003458	0.0071902765926217	0.00669285870792674	0.99834736198722	1	0	0	0.8	0	0	0.9	0	0	0	2.0632921737286	Tfh
109	0.00777677418036714	0.00775224755721274	0.00832357412221549	0.998403956373443	0.00725917340765596	0.00669629147789495	0.00678706603339212	0.00778992207553143	0.00780851661104299	0.00670647520562616	0.00669972086085499	0.00669436924186617	1	0	0	0.9	0	0	0.9	0	0	0	1.0786980871471	Th0
110	0.00777678059253438	0.00775225378079505	0.00832363977829584	0.998480171710033	0.00725922513922253	0.00669628825777915	0.00678258730655892	0.00779002708003703	0.00780853079796418	0.00670647236477007	0.00669972068240324	0.00669430134458921	1	0	0	1	0	0	0.9	0	0	0	1.07876999883498	Th0
111	0.0066928547421887	0.00669285466598055	0.00669285472989531	0.00669399735931404	0.00669286642242206	0.00669356918052038	0.997388150571222	0.0066928664263965	0.00669518379244841	0.00719028371943355	0.00669285880511226	0.998359896005988	1	0	0	0	0	0	1	0	0	0	2.06317823642092	Tfh
112	0.00669285476181383	0.00669285468550971	0.00669285474949959	0.00671115941729068	0.00669286646703531	0.00669356990195165	0.997386598481813	0.00669286649065772	0.00669518522246117	0.00719028284663197	0.00669285882575099	0.998358362739521	1	0	0	0.1	0	0	1	0	0	0	2.06319231458994	Tfh
113	0.00669285499113428	0.00669285491348875	0.00669285497827295	0.00672840812319809	0.00669286666219896	0.00669357266554255	0.99738505372717	0.00669286670625001	0.00669518826907642	0.00719027978022608	0.0066928589914747	0.998356686907396	1	0	0	0.2	0	0	1	0	0	0	2.06320634671543	Tfh
114	0.00669285507888868	0.0066928550015555	0.00669285506610358	0.00674569208044577	0.00669286680311517	0.00669357277925967	0.997383499735398	0.0066928668668458	0.00669518919648226	0.00719027992523701	0.006692859110266	0.99835525583989	1	0	0	0.3	0	0	1	0	0	0	2.06322064748349	Tfh
115	0.00669285467036777	0.00669285459310688	0.00669285465767006	0.00676303106002656	0.00669286640486322	0.0066935717493103	0.997381882649542	0.00669286648806797	0.00669518932371279	0.0071902801330129	0.00669285869101678	0.998353650058083	1	0	0	0.4	0	0	1	0	0	0	2.06323476047878	Tfh
116	0.00669285496452366	0.00669285488670151	0.00669285495131359	0.0067804826816779	0.00669286671499079	0.00669357415532494	0.997380305951674	0.00669286681952449	0.00669519207719043	0.00719027801490908	0.00669285897206765	0.998352023126601	1	0	0	0.5	0	0	1	0	0	0	2.0632490133165	Tfh
117	0.00669285465973154	0.00669285458220665	0.00669285464747709	0.00679793721867652	0.00669286643866924	0.00669357302535794	0.997378726108017	0.00669286656202557	0.00669519211561972	0.00719027838156756	0.0066928586761318	0.998350518033921	1	0	0	0.6	0	0	1	0	0	0	2.0632633804494	Tfh
118	0.0066928550004983	0.00669285492387853	0.00669285498028207	0.00681547538462914	0.00669286687637263	0.00669357547171025	0.997377156817104	0.00669286700982704	0.00669519483173407	0.00719027680444475	0.0066928590964343	0.998349089699517	1	0	0	0.7	0	0	1	0	0	0	2.06327792689643	Tfh
119	0.00669285491293842	0.00669285483546974	0.00669285489294421	0.00683310170508582	0.00669286677248832	0.00669357601342797	0.997375539372556	0.0066928669302754	0.00669519611630358	0.00719027593446434	0.0066928589642153	0.998347449636157	1	0	0	0.8	0	0	1	0	0	0	2.06329229608633	Tfh
120	0.00669285475592627	0.00669285467762687	0.00669285474324252	0.0068507593963845	0.00669286658890719	0.00669357484286995	0.997373973313433	0.00669286677541011	0.00669519619455991	0.00719027602498866	0.00669285875097966	0.998345856796526	1	0	0	0.9	0	0	1	0	0	0	2.06330679286086	Tfh
121	0.00777676700446998	0.00775224054561889	0.00832361862936016	0.998479323381036	0.00725921781877971	0.00669629419529308	0.00679249924260401	0.0077900120601865	0.00780851755150539	0.00670647758745931	0.0066997210562188	0.0066943079578127	1	0	0	1	0	0	1	0	0	0	1.07877899703034	Th0
122	0.00777323283729355	0.0077308600667654	0.00766593192890526	0.00717555886567237	0.00669978162852152	0.00670557585648124	0.00832748637851804	0.00670698867001607	0.0235042408672354	0.00671377427133687	0.00670318159991968	0.00780487876055689	1	0	0	0	0	0	0	0.1	0	0	0.103511491731222	Th0
123	0.00777326084018931	0.00773087978407972	0.00767373530397694	0.0211948321778274	0.00670679676443701	0.00670554480949884	0.00829805663481632	0.00673475347841531	0.023511373311552	0.00671377756617054	0.00670324606261324	0.00778580415911482	1	0	0	0.1	0	0	0	0.1	0	0	0.117532060892691	Th0
124	0.00777347085792239	0.00773104176825249	0.00770952519684347	0.0847119800890009	0.00673880075241854	0.00670535144681897	0.0081678276282273	0.0068627617946793	0.0235447366258889	0.00671374099683029	0.00670348354774812	0.0077009928331595	1	0	0	0.2	0	0	0	0.1	0	0	0.18106371353779	Th0
125	0.00777530274300863	0.00773207862155691	0.00829066847321642	0.997820299053926	0.00725656792637947	0.00670334870918269	0.00669568320893003	0.00925177356518742	0.024169877651588	0.00671363137374322	0.0067074309863126	0.00669488313060008	1	0	0	0.3	0	0	0	0.1	0	0	1.09581154544363	Th0
126	0.00777530308260741	0.00773207871703092	0.0082907449890799	0.997924431658343	0.0072566353103127	0.00670334889368033	0.00669554746011886	0.00925214332341729	0.024170009899186	0.00671363176100098	0.00670743186881882	0.00669478582996876	1	0	0	0.4	0	0	0	0.1	0	0	1.09591609279357	Th0
127	0.00777530252972776	0.00773207796986958	0.00829081861024653	0.998025054464312	0.00725669951764084	0.00670334706133204	0.00669541280059396	0.00925249068500527	0.0241701055830238	0.00671363013998411	0.00670743072697857	0.00669468875281598	1	0	0	0.5	0	0	0	0.1	0	0	1.09601705884153	Th0
128	0.00777530093681215	0.00773207669285792	0.00829088227426396	0.998123437430847	0.00725675924695744	0.00670334917566652	0.00669529193871456	0.00925279017006527	0.0241701415482335	0.00671363235593033	0.00670743339105909	0.00669460268870947	1	0	0	0.6	0	0	0	0.1	0	0	1.09611569785012	Th0
129	0.00777530341853313	0.00773207878155507	0.00829095569383107	0.99821869871064	0.00725682244696963	0.00670334882384818	0.006695165272614	0.00925313518739407	0.0241702684768584	0.00671363222608363	0.00670743370054998	0.00669451175421125	1	0	0	0.7	0	0	0	0.1	0	0	1.09621135449309	Th0
130	0.00777530362689838	0.00773207887537977	0.00829102243310086	0.998311308969815	0.00725688136901315	0.00670334845218865	0.00669504462922707	0.00925344867615741	0.02417035260474	0.006713632029296	0.00670743393563061	0.0066944251341818	1	0	0	0.8	0	0	0	0.1	0	0	1.09630428073563	Th0
131	0.00777530398094922	0.00773207917676911	0.00829108781055631	0.998401390928104	0.00725693890445733	0.00670334792616481	0.00669492638973036	0.009253745356207	0.0241704114003295	0.00671363167864047	0.00670743399750873	0.00669434021118663	1	0	0	0.9	0	0	0	0.1	0	0	1.0963946377606	Th0
132	0.00777529682192887	0.00773207247193947	0.00829113790951977	0.998489037083589	0.00725698794027079	0.00670334695016307	0.00669481602603195	0.00925400391245031	0.0241704219333776	0.00671363075717046	0.00670743350616871	0.00669426078150396	1	0	0	1	0	0	0	0.1	0	0	1.09648244609411	Th0
133	0.00774937464810521	0.00770812927852552	0.00764640221401236	0.00716680601371044	0.00669964739617224	0.00673017468469499	0.024543233390504	0.00670668251921971	0.0233783949654431	0.00672076332284862	0.0067029587951465	0.00910566249795209	1	0	0	0	0	0	0.1	0.1	0	0	0.120858229726335	Th0
134	0.00775020750394512	0.00770891591619387	0.00765445372737852	0.0207354988556031	0.00670630382403469	0.00672934560691269	0.0239897310783197	0.00673301342294559	0.0233890694711237	0.00672052645623057	0.00670301385239793	0.00902058258739103	1	0	0	0.1	0	0	0.1	0.1	0	0	0.133840662302477	Th0
135	0.00775346661949159	0.00771199191062954	0.00768882076174018	0.0783774174593373	0.00673492168395581	0.00672616997033457	0.0218487891089205	0.00684708226401897	0.023433692204839	0.00671964851678318	0.00670328306355362	0.00869791119387497	1	0	0	0.2	0	0	0.1	0.1	0	0	0.189243194757479	Th0
136	0.00777528313787167	0.00773206048538532	0.00829063510920917	0.997819006134147	0.00725655465026294	0.00670337048962249	0.00670962027083951	0.0092516527025741	0.0241696054179097	0.00671363716193473	0.00670743043091368	0.00669488644690685	1	0	0	0.3	0	0	0.1	0.1	0	0	1.09582374243758	Th0
137	0.00777528498908833	0.00773206153250245	0.00829071782489999	0.99792321640389	0.00725662496796606	0.00670336978636151	0.00670881916413054	0.00925208516900008	0.024169888247738	0.0067136376012895	0.00670743177680887	0.00669478981875566	1	0	0	0.4	0	0	0.1	0.1	0	0	1.09592792728243	Th0
138	0.00777528502452883	0.00773206140917819	0.00829079046256158	0.998024061709481	0.00725668896687812	0.00670336779964088	0.006708036990036	0.00925242937666814	0.02416998123202	0.00671363651375325	0.00670743143885583	0.00669469396912844	1	0	0	0.5	0	0	0.1	0.1	0	0	1.09602846489273	Th0
139	0.0077752869649483	0.00773206311340936	0.00829086435050343	0.998122155834718	0.00725675290336874	0.00670336625338813	0.00670727267117411	0.00925276838762859	0.024170078095767	0.00671363591425518	0.00670743158308388	0.00669460075488205	1	0	0	0.6	0	0	0.1	0.1	0	0	1.09612627682713	Th0
140	0.00777528712510341	0.0077320633047992	0.00829093083745441	0.998217671919999	0.00725681285608512	0.00670336642581505	0.00670654763274285	0.00925308115355825	0.0241701507829234	0.00671363684497543	0.0067074331948738	0.00669451406338057	1	0	0	0.7	0	0	0.1	0.1	0	0	1.09622149614171	Th0
141	0.00777528842841269	0.00773206444500469	0.00829099915974501	0.998310386504148	0.00725687252318618	0.00670336531505296	0.00670583105978363	0.00925339809146699	0.0241702415196933	0.0067136365904252	0.00670743363783442	0.00669442723663301	1	0	0	0.8	0	0	0.1	0.1	0	0	1.09631394451139	Th0
142	0.00777529014846622	0.00773206582819817	0.00829106812384514	0.998400362949616	0.0072569311767251	0.00670336263520188	0.0067051277263258	0.00925371639650268	0.0241703448036379	0.00671363484052612	0.00670743259259915	0.00669434032351141	1	0	0	0.9	0	0	0.1	0.1	0	0	1.09640367754516	Th0
143	0.0077752911552303	0.00773206679201976	0.00829113138546912	0.998488296250445	0.0072569873853592	0.00670336247769428	0.00670445623532201	0.0092540088491042	0.024170417443835	0.00671363545310964	0.00670743385774784	0.00669425949377175	1	0	0	1	0	0	0.1	0.1	0	0	1.09649134677911	Th0
144	0.00669285689991951	0.00669285671116486	0.00669285681663738	0.00669399824720501	0.00669286633811208	0.00669596487447204	0.99738769195423	0.00669287940162805	0.0180736491127108	0.00719029813172704	0.00669287185907125	0.997370988094323	1	0	0	0	0	0	0.2	0.1	0	0	2.0735697784412	Tfh
145	0.00669285690881686	0.00669285671951241	0.00669285682196935	0.00671116158200685	0.00669286635523635	0.00669596115074207	0.997386106857765	0.00669287946899219	0.0180736476363574	0.00719029876510175	0.00669287185614687	0.997369403722214	1	0	0	0.1	0	0	0.2	0.1	0	0	2.07358376784486	Tfh
146	0.00766665262793012	0.00762921422561608	0.00760454632377863	0.0601103620932815	0.00672352144387302	0.00681420724895066	0.0811753129820176	0.00680174460619994	0.0229744806987901	0.0067453921723634	0.00670238911144927	0.0148819373765951	1	0	0	0.2	0	0	0.2	0.1	0	0	0.235829760910845	Th0
147	0.00777526356748038	0.00773204144057362	0.00829060491254211	0.997817731871326	0.00725654283273316	0.00670339304388487	0.00672363189547954	0.00925162981942267	0.0241695802757171	0.00671364351202053	0.00670743037598475	0.00669489154261038	1	0	0	0.3	0	0	0.2	0.1	0	0	1.09583638508977	Th0
148	0.00777526453946918	0.00773204223309504	0.00829068333363849	0.997921890705858	0.00725661100427624	0.0067033909495404	0.00672215299109897	0.00925199869966795	0.0241697052495539	0.00671364326356174	0.00670743129187443	0.00669479438914194	1	0	0	0.4	0	0	0.2	0.1	0	0	1.09593960865078	Th0
149	0.00777526953911171	0.00773204670417835	0.00829076768356788	0.998023040843797	0.00725668101647624	0.0067033875087759	0.0067206672690677	0.00925237728826371	0.0241698541940756	0.00671364194876173	0.0067074312088568	0.0066946947049521	1	0	0	0.5	0	0	0.2	0.1	0	0	1.09603985990988	Th0
150	0.00777526540803066	0.00773204299155237	0.00829082790101333	0.998121146969962	0.00725673787466135	0.00670338623167499	0.00671934368313618	0.00925266641636972	0.0241698712914266	0.00671364182519433	0.00670743196415963	0.00669460816396153	1	0	0	0.6	0	0	0.2	0.1	0	0	1.09613697072114	Th0
151	0.00777527227657318	0.00773204914142224	0.00829090959296392	0.998216565839937	0.0072568046781555	0.0067033830579078	0.00671793953043256	0.00925303302251025	0.0241700363850959	0.00671364060702072	0.00670743185270331	0.00669451363981267	1	0	0	0.7	0	0	0.2	0.1	0	0	1.09623157962453	Th0
152	0.00777527464810501	0.00773205130231658	0.00829097919106668	0.998309391489338	0.00725686506490686	0.00670338142597276	0.00671663349339187	0.00925335393612753	0.0241701375705524	0.00671364052399767	0.00670743274580539	0.00669442734447399	1	0	0	0.8	0	0	0.2	0.1	0	0	1.09632356873605	Th0
153	0.00777527619446211	0.00773205272085053	0.00829104571375527	0.998399668128129	0.00725692306120531	0.00670337962788979	0.00671536050518357	0.00925365930770095	0.0241702206903898	0.00671364017895256	0.0067074333278885	0.00669434321649886	1	0	0	0.9	0	0	0.2	0.1	0	0	1.09641300267291	Th0
154	0.00777527821467999	0.00773205449058687	0.00829111200642405	0.998487482636633	0.00725698010583949	0.00670337738930916	0.0067141167628581	0.00925396623946097	0.0241703201254624	0.00671363940005997	0.00670743346240836	0.00669426070811679	1	0	0	1	0	0	0.2	0.1	0	0	1.09650002154184	Th0
155	0.00669285696076288	0.00669285676992844	0.00669285687203962	0.00669399747842755	0.00669286633706118	0.00669595955670412	0.997387717916471	0.00669287939170341	0.0180736421676052	0.00719029962111237	0.00669287185425	0.997371073259913	1	0	0	0	0	0	0.3	0.1	0	0	2.07356987818598	Tfh
156	0.0066928568876603	0.00669285669966454	0.00669285680243586	0.00671116150277786	0.00669286638016678	0.00669596157119222	0.997386191124942	0.00669287949358572	0.0180736477890035	0.00719029872996122	0.00669287188133271	0.997369453638136	1	0	0	0.1	0	0	0.3	0.1	0	0	2.07358390250086	Tfh
157	0.00669285690466181	0.00669285671581072	0.00669285681806523	0.0067283895159609	0.00669286639716564	0.00669596369326506	0.997384619967195	0.00669287956987162	0.0180736542547305	0.00719029782480795	0.0066928718830502	0.997367721094011	1	0	0	0.2	0	0	0.3	0.1	0	0	2.0735978346386	Tfh
158	0.00669285695472221	0.00669285676382048	0.00669285686571206	0.00674567746424714	0.00669286641116257	0.00669596467590371	0.997383030052207	0.00669287964417009	0.0180736593466466	0.00719029720425073	0.00669287188005094	0.997365981831551	1	0	0	0.3	0	0	0.3	0.1	0	0	2.07361179909445	Tfh
159	0.00777524763921463	0.00773202604177719	0.00829066043261131	0.997920635532657	0.00725660277896315	0.00670341143468229	0.0067354998788594	0.00925195955619684	0.0241696172187936	0.00671364870969071	0.00670743081002067	0.00669479608716723	1	0	0	0.4	0	0	0.3	0.1	0	0	1.09595153612063	Th0
160	0.00777525075051148	0.0077320289031744	0.00829073867941303	0.998021795018718	0.00725666952342976	0.0067034068803048	0.00673336736562275	0.00925230920353981	0.0241697059473495	0.0067136468688105	0.00670743042230538	0.00669469704276224	1	0	0	0.5	0	0	0.3	0.1	0	0	1.09605104660594	Th0
161	0.00777525177228524	0.00773203006987873	0.00829080910808285	0.998120098004734	0.00725673139423703	0.00670340426832125	0.00673135715412732	0.00925261307393642	0.0241697349504589	0.00671364634831399	0.00670743110772246	0.00669460590885687	1	0	0	0.6	0	0	0.3	0.1	0	0	1.09614771316095	Th0
162	0.00777525436848067	0.00773203253521925	0.00829088050288759	0.99821568919084	0.00725679334302199	0.00670340200754864	0.00672939081299853	0.00925293622207686	0.0241698246675589	0.00671364628620454	0.00670743229001734	0.00669451744876095	1	0	0	0.7	0	0	0.3	0.1	0	0	1.09624179967562	Th0
163	0.00777525909126398	0.00773203644123958	0.00829095589698854	0.998308375269525	0.00725685595915917	0.00670339763670761	0.00672749479656967	0.00925330969100975	0.0241700413163459	0.00671364448638237	0.00670743187700925	0.0066944294758411	1	0	0	0.8	0	0	0.3	0.1	0	0	1.09633323193804	Th0
164	0.007775261694603	0.00773203882587606	0.00829102421128353	0.998398709876381	0.00725691466835612	0.00670339480256184	0.006725637934866	0.00925362172930642	0.0241701386908956	0.0067136437932396	0.00670743238185664	0.00669434485697439	1	0	0	0.9	0	0	0.3	0.1	0	0	1.0964221634662	Th0
165	0.00777526303675083	0.00773204016430926	0.00829108733096953	0.998486811778181	0.00725697071496864	0.00670339362497853	0.00672383304083767	0.00925391292213135	0.0241702113196747	0.00671364439240261	0.00670743403601917	0.00669426445658926	1	0	0	1	0	0	0.3	0.1	0	0	1.09650886681781	Th0
166	0.00669285697582037	0.00669285678648549	0.00669285688833057	0.00669399752669414	0.00669286640618646	0.0066959598687991	0.997387795197254	0.0066928794606475	0.0180736421480045	0.00719029961875608	0.00669287192329404	0.997371119015016	1	0	0	0	0	0	0.4	0.1	0	0	2.07357000181529	Tfh
167	0.00669285697920592	0.00669285678962361	0.00669285689149392	0.00671116194282514	0.00669286642972518	0.00669596175779908	0.997386238830629	0.00669287954425318	0.0180736481614503	0.00719029881162466	0.00669287193081939	0.997369422611367	1	0	0	0.1	0	0	0.4	0.1	0	0	2.07358392068082	Tfh
168	0.00669285702012947	0.00669285682761446	0.00669285693058722	0.0067284165334231	0.00669286641660881	0.00669596957899183	0.997384643347554	0.00669287960435723	0.0180736618694268	0.00719029595069333	0.00669287190478341	0.997367492375541	1	0	0	0.2	0	0	0.4	0.1	0	0	2.07359766835971	Tfh
169	0.00669285695654256	0.00669285676418839	0.00669285686678944	0.00674570957453801	0.00669286637502998	0.00669596945094201	0.997383043381576	0.00669287962060376	0.0180736652069324	0.00719029568814707	0.00669287184543149	0.99736577582979	1	0	0	0.3	0	0	0.4	0.1	0	0	2.07361164756051	Tfh
170	0.00669285689623558	0.00669285670753965	0.0066928568056373	0.00676302764279595	0.00669286644178478	0.00669596766113753	0.997381556182237	0.00669287971749434	0.0180736664410063	0.00719029614106187	0.00669287190177953	0.997364336060648	1	0	0	0.4	0	0	0.4	0.1	0	0	2.07362603859936	Tfh
171	0.00777523073557516	0.00773201002410078	0.00829070492361439	0.998020692131526	0.00725665621307536	0.00670342899977599	0.00674615949719451	0.00925223066162011	0.0241695505995151	0.00671365366825793	0.00670743116350489	0.00669470463165441	1	0	0	0.5	0	0	0.4	0.1	0	0	1.09606245324942	Th0
172	0.00777523808034877	0.00773201681607415	0.00829078825048036	0.998119253720517	0.00725672468289585	0.00670342409486544	0.00674341099583383	0.00925259699693634	0.0241697018494681	0.00671365260602147	0.00670743200566369	0.00669460775079965	1	0	0	0.6	0	0	0.4	0.1	0	0	1.0961588478499	Th0
173	0.00777524166594689	0.00773201997108015	0.00829086358210005	0.99821454963912	0.00725678750509962	0.00670341825749429	0.00674086201587165	0.0092529403959238	0.0241698291351368	0.0067136500085401	0.0067074310551219	0.00669451907312554	1	0	0	0.7	0	0	0.4	0.1	0	0	1.09625211230456	Th0
174	0.00777524044959634	0.00773201909569479	0.00829092428066038	0.998307662787254	0.00725684381018793	0.00670341761600246	0.00673837414843676	0.0092532214820664	0.024169858382436	0.00671365120128214	0.00670743335813673	0.0066944353323648	1	0	0	0.8	0	0	0.4	0.1	0	0	1.09634308194412	Th0
175	0.00777524287819395	0.0077320213199088	0.00829099250585567	0.998398024563034	0.00725690227852347	0.00670341361444039	0.00673596135585952	0.00925353287879537	0.0241699545657796	0.00671364997418462	0.00670743358821988	0.00669435145826843	1	0	0	0.9	0	0	0.4	0.1	0	0	1.09643148098106	Th0
176	0.0077752507584938	0.00773202835118529	0.00829107017105172	0.99848584688057	0.00725696402411485	0.00670340704974112	0.00673356519004301	0.00925388133957243	0.0241701360675145	0.00671364714564748	0.00670743256391986	0.00669426480461733	1	0	0	1	0	0	0.4	0.1	0	0	1.09651749434647	Th0
177	0.00669285709691317	0.00669285690434943	0.00669285700704832	0.00669399816824319	0.00669286643431408	0.00669596425357225	0.997387850558674	0.00669287949590018	0.0180736478458952	0.00719029809405064	0.00669287195447029	0.997370980226244	1	0	0	0	0	0	0.5	0.1	0	0	2.07356992803968	Tfh
178	0.00669285709209087	0.00669285689908123	0.00669285700195467	0.00671117273588232	0.00669286644303397	0.00669596633959831	0.997386286126549	0.00669287956662038	0.0180736540949623	0.00719029720082408	0.00669287194675997	0.99736926172505	1	0	0	0.1	0	0	0.5	0.1	0	0	2.07358382717241	Tfh
179	0.00669285728459955	0.00669285709299185	0.00669285719524804	0.00672840848113715	0.00669286671231253	0.00669596847021623	0.997384766936585	0.00669287989606714	0.0180736606241538	0.00719029655919056	0.00669287219987885	0.997367630270146	1	0	0	0.2	0	0	0.5	0.1	0	0	2.07359792172253	Tfh
180	0.00669285703897768	0.00669285684876671	0.00669285695020959	0.00674567956209842	0.00669286652895457	0.00669596604016663	0.997383174025837	0.00669287976284819	0.0180736607270162	0.00719029714498076	0.006692871998738	0.997366017670163	1	0	0	0.3	0	0	0.5	0.1	0	0	2.07361198429876	Tfh
181	0.00669285716536658	0.00669285697460874	0.00669285707452977	0.0067630592939214	0.0066928666836315	0.00669597239361644	0.997381607338361	0.00669287998105814	0.0180736724251124	0.00719029505204354	0.00669287214155894	0.997364249390238	1	0	0	0.4	0	0	0.5	0.1	0	0	2.07362604591405	Tfh
182	0.00669285699036627	0.00669285679819038	0.00669285690198312	0.00678045546900803	0.00669286646626055	0.00669596880935154	0.997380004026099	0.00669287982582193	0.0180736717810128	0.00719029551617545	0.00669287190134852	0.997362529048691	1	0	0	0.5	0	0	0.5	0.1	0	0	2.07364011353431	Tfh
183	0.0077752187672175	0.00773199877532587	0.00829075762616965	0.998118102601437	0.00725671238553258	0.00670344352290406	0.0067555792553993	0.00925250130875861	0.024169492181991	0.00671365779272613	0.00670743156110806	0.0066946124903775	1	0	0	0.6	0	0	0.5	0.1	0	0	1.09616950826895	Th0
184	0.00777522689188155	0.00773200597332734	0.00829084075476924	0.998213665759134	0.00725677929500305	0.00670343651537643	0.00675234881788633	0.00925289011407646	0.0241697180533853	0.00671365541458738	0.006707431381392	0.00669452232260261	1	0	0	0.7	0	0	0.5	0.1	0	0	1.09626252129342	Th0
185	0.00777522364170896	0.00773200315509807	0.0082908984226538	0.998306644339315	0.00725683367046433	0.00670343522556204	0.00674930599119364	0.00925316286556945	0.0241697312278158	0.00671365581535224	0.00670743282736779	0.006694438377705	1	0	0	0.8	0	0	0.5	0.1	0	0	1.09635276555981	Th0
186	0.00777523421332299	0.00773201287652883	0.0082909809328366	0.998397241580617	0.00725689904136747	0.0067034286900151	0.00674619177050661	0.009253521221444	0.0241699174920892	0.00671365414926856	0.00670743343580483	0.00669434810376789	1	0	0	0.9	0	0	0.5	0.1	0	0	1.09644086350757	Th0
187	0.00777523744233259	0.00773201574500406	0.0082910500824559	0.998485028320554	0.00725695631012955	0.00670342175392833	0.00674330427935028	0.00925383209986426	0.0241700231234691	0.00671365094655191	0.00670743205228991	0.00669426535653882	1	0	0	1	0	0	0.5	0.1	0	0	1.09652621751247	Th0
188	0.00669285694666772	0.00669285675599988	0.00669285685755771	0.0066939973623165	0.00669286632661306	0.00669595928297859	0.997387888895055	0.00669287938007598	0.0180736411836698	0.00719029985238207	0.00669287184330496	0.99737107060289	1	0	0	0	0	0	0.6	0.1	0	0	2.07357004528951	Tfh
189	0.0066928569031342	0.00669285671245381	0.00669285681407841	0.00671116035803163	0.00669286631049374	0.00669596102092561	0.997386327434154	0.00669287942418098	0.0180736468594673	0.00719029905559832	0.0066928718108972	0.997369369625929	1	0	0	0.1	0	0	0.6	0.1	0	0	2.07358395232934	Tfh
190	0.00669285690635208	0.00669285671343149	0.00669285681610249	0.00672840935971134	0.00669286627601798	0.00669596769073592	0.997384744342411	0.00669287946063948	0.0180736590833308	0.00719029619339835	0.00669287176282677	0.997367468651853	1	0	0	0.2	0	0	0.6	0.1	0	0	2.07359773325681	Tfh
191	0.00669285705572305	0.00669285686389657	0.00669285696607104	0.00674567984125733	0.0066928664889049	0.00669596562094612	0.997383223346446	0.00669287972595088	0.0180736602226803	0.00719029738525017	0.00669287195711321	0.997365986419886	1	0	0	0.3	0	0	0.6	0.1	0	0	2.07361200189412	Tfh
192	0.00669285728483758	0.0066928570937558	0.0066928571943873	0.00676305611948785	0.00669286679693543	0.00669597220554446	0.997381675821281	0.00669288009646165	0.0180736720705814	0.00719029517366849	0.00669287225342511	0.997364279776152	1	0	0	0.4	0	0	0.6	0.1	0	0	2.07362614188652	Tfh
193	0.00669285695787964	0.00669285676627579	0.0066928568683258	0.00678045158394825	0.0066928664499773	0.00669596903494139	0.99738006849532	0.00669287980427126	0.0180736717990901	0.00719029560792229	0.00669287188693359	0.997362542749756	1	0	0	0.5	0	0	0.6	0.1	0	0	2.07364018800464	Tfh
194	0.00669285708001386	0.00669285688480387	0.00669285699425746	0.00679795190719913	0.00669286650175979	0.00669597069563171	0.997378461878756	0.00669287995225695	0.0180736777640944	0.00719029477910744	0.00669287190986368	0.997360733139346	1	0	0	0.6	0	0	0.6	0.1	0	0	2.07365427948709	Tfh
195	0.00777520976472437	0.00773198974067057	0.00829081397365	0.998212650059719	0.00725676897789322	0.00670345500458644	0.00676394082479921	0.00925283177767039	0.0241695939825337	0.00671366054050279	0.0067074312364008	0.00669452663201962	1	0	0	0.7	0	0	0.6	0.1	0	0	1.09627287251517	Th0
196	0.00777521500545477	0.00773199459954024	0.00829088837316449	0.998305682226701	0.00725683081718688	0.00670344881162081	0.00676022559096055	0.00925316280692982	0.0241697158746724	0.00671365873176376	0.00670743152457684	0.00669443855850682	1	0	0	0.8	0	0	0.6	0.1	0	0	1.09636269292108	Th0
197	0.0077752194625895	0.00773199875692355	0.00829095927788528	0.998396214189001	0.00725689044795563	0.00670344357284617	0.00675661397435952	0.00925348040591555	0.0241698272915269	0.00671365744490657	0.0067074321538286	0.00669435338796882	1	0	0	0.9	0	0	0.6	0.1	0	0	1.09645009036571	Th0
198	0.00777522471369223	0.00773200375976763	0.00829102924309619	0.998484489517231	0.0072569492032321	0.00670343903053324	0.00675298841287285	0.00925378591890739	0.0241699256934073	0.00671365688653691	0.00670743351722823	0.00669426451816164	1	0	0	1	0	0	0.6	0.1	0	0	1.09653519041467	Th0
199	0.00669285699120362	0.00669285680074161	0.00669285690229818	0.00669399739300596	0.00669286638041664	0.00669595938233069	0.997387958868548	0.00669287943364256	0.0180736411178229	0.00719029993058434	0.006692871897008	0.997371096768199	1	0	0	0	0	0	0.7	0.1	0	0	2.0735701418658	Tfh
200	0.00669285698656633	0.00669285679580607	0.006692856897511	0.00671116060040368	0.006692866394277	0.006695961351036	0.997386402131219	0.00669287950820002	0.0180736472215056	0.00719029908267949	0.00669287189474797	0.997369394346365	1	0	0	0.1	0	0	0.7	0.1	0	0	2.07358405321032	Tfh
201	0.00669285691390676	0.00669285672241341	0.00669285682435875	0.00672838790090007	0.00669286632115274	0.0066959631935544	0.997384825858232	0.00669287949632172	0.0180736531704191	0.00719029815022594	0.00669287180535086	0.997367646744516	1	0	0	0.2	0	0	0.7	0.1	0	0	2.07359796310135	Tfh
202	0.00669285695167299	0.00669285676020984	0.00669285686223385	0.00674567818864335	0.00669286639183419	0.00669596528111851	0.997383268002798	0.00669287962765136	0.018073659461769	0.00719029733654087	0.00669287185997876	0.997365959686107	1	0	0	0.3	0	0	0.7	0.1	0	0	2.07361201641056	Tfh
203	0.00669285702714071	0.00669285683488193	0.00669285693728998	0.00676303477026622	0.00669286647396322	0.00669596764120676	0.997381706277033	0.00669287977282004	0.0180736661956637	0.00719029650433016	0.00669287192558216	0.997364257034955	1	0	0	0.4	0	0	0.7	0.1	0	0	2.07362611739513	Tfh
204	0.00669285690376878	0.0066928567113021	0.00669285681464179	0.0067804612675008	0.00669286636555499	0.00669596924557803	0.997380107512675	0.00669287972719249	0.0180736718745665	0.00719029547630653	0.00669287180020056	0.997362471217638	1	0	0	0.5	0	0	0.7	0.1	0	0	2.07364016491693	Tfh
205	0.00669285698778797	0.00669285679426419	0.00669285689868492	0.00679793464568272	0.00669286644908166	0.00669597035323112	0.997378548531192	0.00669287987832924	0.0180736770029132	0.00719029498847043	0.0066928718639455	0.997360804461336	1	0	0	0.6	0	0	0.7	0.1	0	0	2.07365441885492	Tfh
206	0.00777519286814565	0.0077319739175318	0.00829078729665591	0.998211763672948	0.00725675866354856	0.00670347348166744	0.00677545128228129	0.00925275307705351	0.0241694185340063	0.00671366571643634	0.00670743114769643	0.00669452303744884	1	0	0	0.7	0	0	0.7	0.1	0	0	1.09628319269542	Th0
207	0.00777520102166864	0.0077319813242815	0.00829086712810392	0.998304823224295	0.00725682314223807	0.0067034659192424	0.00677115460442325	0.0092531170753145	0.024169613282892	0.0067136636359947	0.00670743159444246	0.00669444090402525	1	0	0	0.8	0	0	0.7	0.1	0	0	1.09637258285692	Th0
208	0.00777520675927018	0.00773198674929347	0.00829093990671641	0.99839546609666	0.00725688354014732	0.0067034595491672	0.00676690463779144	0.00925343358119595	0.0241697196635811	0.00671366210634531	0.00670743234223917	0.00669435273604257	1	0	0	0.9	0	0	0.7	0.1	0	0	1.09645944766845	Th0
209	0.00777521322311968	0.00773199278692762	0.00829101254884048	0.998483669607918	0.00725694319854218	0.00670345312920387	0.00676277942951573	0.0092537517750184	0.0241698454608925	0.00671366051846908	0.00670743300423881	0.00669426857186936	1	0	0	1	0	0	0.7	0.1	0	0	1.09654402325456	Th0
210	0.00669285701742486	0.00669285682707424	0.00669285692862975	0.00669399740798172	0.00669286641175208	0.00669595949770831	0.997388024554294	0.00669287946480787	0.0180736410533999	0.00719029996272653	0.00669287192827025	0.997371111991603	1	0	0	0	0	0	0.8	0.1	0	0	2.07357022304567	Tfh
211	0.00669285698675509	0.00669285679597083	0.00669285689767876	0.00671116027904482	0.00669286639324182	0.0066959613703146	0.997386462876905	0.00669287950694931	0.0180736470356209	0.00719029910577059	0.00669287189360924	0.997369396775138	1	0	0	0.1	0	0	0.8	0.1	0	0	2.073584115917	Tfh
212	0.00669285752384376	0.0066928573324022	0.00669285743452635	0.0067284044515324	0.00669286695642789	0.00669596851620401	0.997384974908327	0.0066928801386018	0.0180736601360808	0.00719029683336743	0.00669287244344862	0.997367708354613	1	0	0	0.2	0	0	0.8	0.1	0	0	2.07359820502938	Tfh
213	0.00669285704328095	0.00669285685134936	0.006692856953579	0.00674567794182551	0.00669286647152726	0.00669596558015197	0.997383341774866	0.00669287970829069	0.018073659733474	0.00719029745616401	0.00669287193939271	0.997365987006518	1	0	0	0.3	0	0	0.8	0.1	0	0	2.07361211846042	Tfh
214	0.00669285730492158	0.00669285711338645	0.0066928572149393	0.00676304272861304	0.0066928667905099	0.00669597044080713	0.9973817964801	0.00669288008945729	0.0180736693987652	0.00719029579818089	0.0066928722445261	0.997364301376807	1	0	0	0.4	0	0	0.8	0.1	0	0	2.07362626698101	Tfh
215	0.00669285726347497	0.00669285707155427	0.00669285717164303	0.00678047992159211	0.00669286677345157	0.00669597462484856	0.997380185845735	0.00669288013421066	0.0180736781651542	0.00719029416947972	0.00669287221367332	0.997362509600319	1	0	0	0.5	0	0	0.8	0.1	0	0	2.07364031295514	Tfh
216	0.00669285703249983	0.00669285683954113	0.0066928569425433	0.00679792291255636	0.00669286651246298	0.00669597035981018	0.997378627222892	0.00669287993493836	0.018073676890912	0.00719029515258588	0.00669287192951522	0.997360855974047	1	0	0	0.6	0	0	0.8	0.1	0	0	2.0736545377043	Tfh
217	0.00669285697116494	0.00669285677790441	0.0066928568834023	0.00681550033247159	0.0066928664696172	0.00669597335440468	0.997377000690443	0.00669287996106686	0.0180736843555055	0.00719029376720373	0.00669287186907527	0.997359008632943	1	0	0	0.7	0	0	0.8	0.1	0	0	2.0736686500652	Tfh
218	0.00777518275070153	0.00773196442083222	0.00829083775680833	0.998303937016641	0.00725681126581427	0.0067034840649473	0.00678212245816222	0.00925301040312045	0.0241693761178021	0.00671366861031795	0.00670743135882684	0.00669443775488423	1	0	0	0.8	0	0	0.8	0.1	0	0	1.09638226397886	Th0
219	0.00777518883097745	0.00773197001429079	0.0082909113779585	0.998394606482968	0.00725687196061114	0.00670347710125636	0.0067773029443974	0.00925334485139687	0.0241695265209048	0.00671366686271135	0.00670743204727827	0.00669434975413428	1	0	0	0.9	0	0	0.8	0.1	0	0	1.09646864874888	Th0
220	0.00777519765142743	0.00773197795981416	0.00829098875575973	0.998482717640529	0.00725693374542652	0.00670346856709712	0.00677273375820174	0.00925370393600405	0.0241697431705269	0.00671366433191902	0.00670743222225053	0.00669427774952252	1	0	0	1	0	0	0.8	0.1	0	0	1.09655283948848	Th0
221	0.00669285729519452	0.0066928571033609	0.00669285720543666	0.00669399831895271	0.00669286664892569	0.00669596495208951	0.99738812428523	0.00669287970974961	0.0180736478336079	0.0071902978997146	0.00669287216875588	0.997371014756904	1	0	0	0	0	0	0.9	0.1	0	0	2.07357023817792	Tfh
222	0.00669285742431089	0.00669285723268115	0.0066928573348109	0.00671117067668545	0.00669286681766645	0.00669596678465098	0.997386585099774	0.00669287993919174	0.0180736539245147	0.00719029737789531	0.00669287232098111	0.997369369757579	1	0	0	0.1	0	0	0.9	0.1	0	0	2.07358423469074	Tfh
223	0.00669285749524494	0.00669285730363073	0.00669285740580833	0.00672840453347033	0.00669286692081948	0.00669596865680842	0.997385029452633	0.00669288010311765	0.0180736600060793	0.00719029673705759	0.00669287240773922	0.997367693879073	1	0	0	0.2	0	0	0.9	0.1	0	0	2.07359824490148	Tfh
224	0.00669285729900367	0.00669285710677017	0.00669285720918018	0.00674569630638659	0.00669286673327093	0.00669596967755975	0.997383423810285	0.0066928799761283	0.0180736644344912	0.00719029601484641	0.00669287220299323	0.997365958347749	1	0	0	0.3	0	0	0.9	0.1	0	0	2.07361219911866	Tfh
225	0.00669285717787413	0.00669285698538444	0.0066928570874437	0.00676306648810845	0.00669286663905029	0.00669597295373439	0.99738181582743	0.00669287994550593	0.018073671989716	0.00719029458397881	0.00669287209337494	0.997364172985709	1	0	0	0.4	0	0	0.9	0.1	0	0	2.07362618475731	Tfh
226	0.00669285751048355	0.00669285731879735	0.00669285741953717	0.00678046172607575	0.00669286702217333	0.00669597366815168	0.997380294797055	0.00669288038072354	0.0180736773722537	0.0071902948385767	0.0066928724618011	0.997362594948274	1	0	0	0.5	0	0	0.9	0.1	0	0	2.0736404894639	Tfh
227	0.00669285718464021	0.00669285699219361	0.00669285709378174	0.00679795416098136	0.00669286669106275	0.00669597459962221	0.997378657016744	0.00669288011369808	0.0180736818984764	0.0071902939502156	0.00669287211270103	0.997360760647692	1	0	0	0.6	0	0	0.9	0.1	0	0	2.07365451246181	Tfh
228	0.00669285702135196	0.00669285682957942	0.00669285693035936	0.00681547423201084	0.00669286656798296	0.00669597351601199	0.997377096104975	0.00669288003914298	0.0180736843940745	0.00719029390645264	0.00669287197450581	0.997359127504838	1	0	0	0.7	0	0	0.9	0.1	0	0	2.07366883902128	Tfh
229	0.00669285711843643	0.00669285692438912	0.00669285702490227	0.00683315480904592	0.00669286663884849	0.00669598046224184	0.997375414134331	0.00669288019670491	0.0180736961815401	0.00719029186797883	0.00669287202554725	0.997357181130796	1	0	0	0.8	0	0	0.9	0.1	0	0	2.07368290851476	Tfh
230	0.00777517778379527	0.00773195928438899	0.00829089564839857	0.998393813499451	0.00725686682240687	0.00670349162659759	0.00678767099286132	0.00925333490524684	0.0241694996905623	0.00671367082005073	0.00670743184891109	0.00669435178888206	1	0	0	0.9	0	0	0.9	0.1	0	0	1.09647816471155	Th0
231	0.00777518315773553	0.00773196471416892	0.00829096659165769	0.998481980090823	0.00725692494402532	0.00670348365862694	0.00678252763063705	0.00925360205310039	0.0241695097447921	0.00671366837140431	0.00670743191226525	0.00669427528967127	1	0	0	1	0	0	0.9	0.1	0	0	1.09656151815891	Th0
232	0.00669285731943761	0.00669285712766792	0.00669285722973593	0.00669399831484918	0.00669286667568521	0.00669596497974521	0.997388189582572	0.00669287973616284	0.0180736476250216	0.00719029796042835	0.00669287219537039	0.997371030064915	1	0	0	0	0	0	1	0.1	0	0	2.07357031881159	Tfh
233	0.00669285733542824	0.00669285714344854	0.00669285724568087	0.00671117093233678	0.00669286671496621	0.00669596695993018	0.99738663091198	0.0066928798367349	0.018073653761303	0.00719029716110066	0.0066928722182794	0.997369332152785	1	0	0	0.1	0	0	1	0.1	0	0	2.07358424237397	Tfh
234	0.00669285717330504	0.00669285698051369	0.00669285708317384	0.00672840385577628	0.00669286655509641	0.00669596826730859	0.997385035043784	0.00669287973801432	0.0180736585277937	0.00719029632099289	0.00669287204124639	0.99736759964741	1	0	0	0.2	0	0	1	0.1	0	0	2.07359815123441	Tfh
235	0.00669285747706245	0.00669285728516403	0.00669285738739409	0.00674570011662595	0.0066928669222399	0.00669597063839392	0.997383511750218	0.0066928801654948	0.0180736658573699	0.00719029592698913	0.00669287239274093	0.997365976400034	1	0	0	0.3	0	0	1	0.1	0	0	2.07361231231973	Tfh
236	0.00669285693646312	0.00669285674462312	0.00669285684690661	0.00676302977769117	0.0066928663916365	0.00669596726048157	0.997381879202969	0.00669287968807886	0.0180736649980146	0.00719029654681391	0.00669287184313238	0.99736424836492	1	0	0	0.4	0	0	1	0.1	0	0	2.07362627460173	Tfh
237	0.00669285729671253	0.00669285710411083	0.00669285720624378	0.00678047643867366	0.00669286677198072	0.00669597351947118	0.997380315372101	0.00669288013755028	0.01807367670222	0.00719029457170045	0.00669287220890832	0.997362476165521	1	0	0	0.5	0	0	1	0.1	0	0	2.07364040349519	Tfh
238	0.00669285690650095	0.00669285671370231	0.00669285681772325	0.00679794350663231	0.00669286638678927	0.00669597127986915	0.997378713341227	0.00669287981137718	0.0180736775361323	0.00719029468664746	0.00669287180399115	0.997360752710131	1	0	0	0.6	0	0	1	0.1	0	0	2.07365454150072	Tfh
239	0.00669285703521322	0.00669285684211797	0.00669285694500371	0.00681545917881264	0.00669286653970097	0.00669597205089379	0.997377173661684	0.00669288002241455	0.0180736824050843	0.00719029443673357	0.00669287194012198	0.997359159713784	1	0	0	0.7	0	0	1	0.1	0	0	2.07366893077156	Tfh
240	0.00669285720496107	0.00669285701262766	0.00669285710777738	0.0068330983522818	0.00669286677832425	0.00669597931178428	0.99737554095485	0.00669288030891525	0.0180736946985006	0.00719029237180575	0.00669287217290544	0.997357391326422	1	0	0	0.8	0	0	1	0.1	0	0	2.07368318760116	Tfh
241	0.0066928570431118	0.00669285684916954	0.0066928569533974	0.00685076585131195	0.00669286658198198	0.00669597681819982	0.997373962869886	0.00669288019734918	0.0180736957257776	0.0071902923693388	0.00669287194727758	0.997355619021047	1	0	0	0.9	0	0	1	0.1	0	0	2.07369750222785	Tfh
242	0.00777517159550212	0.00773195326835778	0.00829094903137638	0.998481199433746	0.0072569191055247	0.0067034990076132	0.00679237638065795	0.00925361499739682	0.0241695430993431	0.00671367288880325	0.00670743214167827	0.00669428014371852	1	0	0	1	0	0	1	0.1	0	0	1.09657061109372	Th0
243	0.00776416269202055	0.00761456433671746	0.00755793399373847	0.0071755838267915	0.00669969038717118	0.00675765651709822	0.00832132232905561	0.00675196676339058	0.119299322598048	0.00675638790415541	0.00674537150945493	0.00768011643704648	1	0	0	0	0	0	0	0.2	0	0	0.199124079294689	Th0
244	0.00776414397075177	0.00761395593725698	0.00756422869440992	0.0211966458845507	0.00670659049571263	0.00675770430412152	0.00829216742473365	0.00686985420921181	0.119829438284798	0.0067566114061835	0.00674568680943275	0.00766265408626901	1	0	0	0.1	0	0	0	0.2	0	0	0.213759681507432	Th0
245	0.0077640742272878	0.00761079786377244	0.00759248920115032	0.0846802828442178	0.00673809173553633	0.00675814228024701	0.00816306788512215	0.0074482530602244	0.122608140390366	0.00675782100483736	0.00674731296217778	0.00758479843322199	1	0	0	0.2	0	0	0	0.2	0	0	0.280453271888162	Th0
246	0.00769317950947213	0.00669319949810146	0.00669326384318681	0.470427438634217	0.00690385417169571	0.00698987270959331	0.00745644963927016	0.404857007879673	0.999621118940562	0.00719150142131814	0.00696937629994796	0.00669303883092683	1	0	0	0.3	0	0	0	0.2	0	0	1.93818930137796	TGFB+
247	0.00769329188101195	0.00669318817939448	0.00669326558126764	0.555237434876987	0.00694206340699557	0.00688191886790104	0.00732106540124174	0.611171957658169	0.999633495372434	0.00719150814157966	0.00687329489977708	0.00669300212634829	1	0	0	0.4	0	0	0	0.2	0	0	2.22902548639311	iTreg
248	0.00769340318382008	0.00669317749912197	0.00669326815261904	0.645034095129485	0.00698275296831566	0.00679059630087736	0.00718415330886583	0.793793850320312	0.999645170332779	0.00719151447997011	0.0067885311207667	0.00669296661706512	1	0	0	0.5	0	0	0	0.2	0	0	2.501183479414	iTreg
249	0.00769353706752779	0.00669316636142305	0.00669327387603416	0.76151517695641	0.00703589383258521	0.00672630952816579	0.0070153965595789	0.927377569459338	0.999657431933013	0.00719152107199283	0.00672665740661113	0.00669292506592326	1	0	0	0.6	0	0	0	0.2	0	0	2.7510188591186	iTreg
250	0.00769366524941142	0.00669315657384529	0.00669328101956876	0.881844592186056	0.00709121879670027	0.00670139604967769	0.00684929407261974	0.980968019009043	0.99966786904707	0.00719152692472347	0.0067017653231973	0.00669288608617482	1	0	0	0.7	0	0	0	0.2	0	0	2.92478867033809	iTreg
251	0.00769373842456478	0.00669315084936824	0.00669328511389128	0.954465043391922	0.0071248202947128	0.00669552759858752	0.00675241453764648	0.993949369139935	0.999673593360152	0.0071915303512938	0.00669569698941531	0.00669286412803141	1	0	0	0.8	0	0	0	0.2	0	0	3.01032103417952	iTreg
252	0.00769376992228424	0.00669314846146426	0.00669328699991556	0.986455546218964	0.00713967338515059	0.00669400561330955	0.00671047563342461	0.997372472398406	0.999676030615356	0.00719153168475021	0.00669408897816713	0.00669285480952483	1	0	0	0.9	0	0	0	0.2	0	0	3.04570688472072	iTreg
253	0.00769378233636392	0.00669314777129006	0.00669328809718974	0.999089788902075	0.00714554811204429	0.00669352602219689	0.00669403290746818	0.998460005985849	0.99967703855384	0.00719153200394349	0.00669357714637169	0.00669285118419887	1	0	0	1	0	0	0	0.2	0	0	3.05941811902283	iTreg
254	0.00774162138286398	0.00760402965954704	0.00754949934043557	0.00716682107659087	0.00669955540019816	0.006872291583207	0.0245146677352236	0.00674722489023399	0.111338102580057	0.00675931783519453	0.0067410404972278	0.00884710995159542	1	0	0	0	0	0	0.1	0.2	0	0	0.208581281932375	Th0
255	0.00774240463764055	0.00760411891300209	0.0075561089740648	0.0207376359214151	0.00670613813062937	0.00686906584993178	0.0239639349543362	0.00685234932776563	0.11187520514014	0.00675934437221283	0.00674138707226955	0.00877072891592804	1	0	0	0.1	0	0	0.1	0.2	0	0	0.222178422209336	Th0
256	0.00774531891928719	0.00760394910644451	0.00758387713520226	0.0783662522665801	0.00673433032465141	0.00685671637628223	0.021832401637977	0.00733272933485091	0.114319200844889	0.0067595808784372	0.0067428950154631	0.00848037297857077	1	0	0	0.2	0	0	0.1	0.2	0	0	0.280357624818636	Th0
257	0.00768717901975404	0.00669348262985708	0.00669359923638851	0.469674732649612	0.00690241280429696	0.00721057857816966	0.012631194386654	0.396844472297958	0.999309511339206	0.00719133350625693	0.00697153616201076	0.00669331889757347	1	0	0	0.3	0	0	0.1	0.2	0	0	1.93450335150774	TGFB+
258	0.0076886245465974	0.00669340455576341	0.00669353168293856	0.554899887247647	0.00694089410042564	0.00699294742256774	0.0113452521583654	0.604803505527947	0.999395726642184	0.0071913798347807	0.00687546121681919	0.00669317182600995	1	0	0	0.4	0	0	0.1	0.2	0	0	2.22621378676205	iTreg
259	0.00768994405478749	0.00669333541877434	0.00669346981337331	0.644270111460176	0.0069815278214257	0.00683465894631629	0.010166386556381	0.789234613147653	0.999471885551965	0.00719142084844611	0.00679033171366975	0.0066930604549874	1	0	0	0.5	0	0	0.1	0.2	0	0	2.49871074578795	iTreg
260	0.00769141346352568	0.00669326205478543	0.00669340197346602	0.760368846719047	0.0070347296513083	0.00673614533959788	0.00884625842091469	0.925523414979904	0.999552570505844	0.00719146434763504	0.00672744921079299	0.00669296117620485	1	0	0	0.6	0	0	0.1	0.2	0	0	2.74975191784303	iTreg
261	0.00769270611786112	0.006693199605664	0.006693341487585	0.881295594253299	0.00709062881366255	0.00670258832229926	0.00767617045723008	0.980649730682699	0.999620910612381	0.00719150141064606	0.00670190586997227	0.00669289370859696	1	0	0	0.7	0	0	0.1	0.2	0	0	2.9247011713419	iTreg
262	0.00769338910613992	0.00669316669151691	0.00669330803508135	0.954350561976445	0.00712463403030913	0.00669567035846175	0.00705359084018367	0.993899127366902	0.999656545463893	0.00719152092680826	0.00669571980811014	0.00669286517481457	1	0	0	0.8	0	0	0.1	0.2	0	0	3.01044009977866	iTreg
263	0.00769367004006832	0.00669315516490283	0.00669329683338308	0.986440203638549	0.00713962782504392	0.00669402622532575	0.00679785330644868	0.997363087309311	0.999671038784843	0.00719152708214268	0.006694094769854	0.00669285492414378	1	0	0	0.9	0	0	0.1	0.2	0	0	3.04576443590402	iTreg
264	0.00769377523258678	0.00669314732924466	0.00669328743711042	0.999089348547022	0.00714554481483949	0.00669352640535243	0.00669984719525174	0.998459492774724	0.999676707922014	0.00719153238398	0.00669357691979344	0.00669285118385935	1	0	0	1	0	0	0.1	0.2	0	0	3.05942263814578	iTreg
265	0.00669286410631492	0.00669286330557844	0.00669286352462714	0.00669399770939405	0.00669286633089133	0.00671093956457836	0.99738708805965	0.00669291343681882	0.0477555350338615	0.00719034172204162	0.00669290612096847	0.994217838147395	1	0	0	0	0	0	0.2	0.2	0	0	2.10011301706212	Tfh
266	0.00669286409823585	0.00669286330002156	0.00669286352173934	0.00671117606962008	0.00669286636752797	0.00671095932891887	0.99738556321696	0.00669291366176748	0.0477555932987613	0.00719033988901885	0.00669290618398191	0.994215529309787	1	0	0	0.1	0	0	0.2	0.2	0	0	2.10012643824634	Tfh
267	0.00766290776249118	0.00755096829637008	0.00752876755434319	0.0602599106698289	0.00672331228897803	0.00721428539320497	0.0805311345893578	0.00708037802676242	0.0966508857078299	0.00677585423410215	0.0067325380645413	0.0139320711129539	1	0	0	0.2	0	0	0.2	0.2	0	0	0.308643013700764	Th0
268	0.0076768168243092	0.00669399586689765	0.00669420710221789	0.468208380514608	0.00689985504763969	0.00762357651420854	0.0215885571535758	0.382725115813128	0.998736240019206	0.00719102885681505	0.00697528143886143	0.00669410708097556	1	0	0	0.3	0	0	0.2	0.2	0	0	1.92770716223244	TGFB+
269	0.00768135396417286	0.00669375337418742	0.00669396075939026	0.554360210885636	0.00693906688418051	0.00717693945687442	0.0176247375851477	0.594755653193591	0.99900825228274	0.00719117285814521	0.00687883917258242	0.00669356137560106	1	0	0	0.4	0	0	0.2	0.2	0	0	2.22169750179225	iTreg
270	0.00768502509311822	0.00669356530162156	0.00669376327003786	0.643200254004773	0.00697979570486866	0.00690110007540794	0.0144122888211531	0.782658487240104	0.999217709487618	0.00719128448572498	0.00679291059177427	0.00669324043520274	1	0	0	0.5	0	0	0.2	0.2	0	0	2.4951194245114	iTreg
271	0.00768870931509449	0.00669338555161571	0.0066935671589336	0.758918808063621	0.00703325410867127	0.00674937958514359	0.011179264278215	0.923115287542504	0.999416676620601	0.00719139111335813	0.00672847422205735	0.00669301717820793	1	0	0	0.6	0	0	0.2	0.2	0	0	2.74810121473802	iTreg
272	0.00769162209451956	0.00669324827468229	0.00669340984289268	0.880673371868389	0.00708996155100899	0.00670398038182477	0.0086109488639043	0.980285167333603	0.99956747235213	0.00719147256003744	0.00670206645663268	0.00669290317263067	1	0	0	0.7	0	0	0.2	0.2	0	0	2.92459562475226	iTreg
273	0.00769302262862587	0.00669318292324228	0.00669333151246319	0.954230163990032	0.00712443841875888	0.00669582207832497	0.00736955580766469	0.993846212696471	0.999638635254707	0.00719151126607824	0.00669574353451009	0.00669286630002432	1	0	0	0.8	0	0	0.2	0.2	0	0	3.0105644864109	iTreg
274	0.00769356569186861	0.00669315793972551	0.00669330089014182	0.986424511827876	0.00713957832612639	0.00669404467012725	0.00688654957715998	0.997353666435822	0.999666090605929	0.00719152605549776	0.00669409788778626	0.00669285499554478	1	0	0	0.9	0	0	0.2	0.2	0	0	3.04582294490361	iTreg
275	0.00769377018009282	0.00669315042986942	0.00669329202505609	0.999088902759551	0.00714554364730056	0.00669352894679507	0.00670567232278915	0.99845880872185	0.999676260955116	0.00719152987472978	0.00669357902172162	0.00669285118722866	1	0	0	1	0	0	0.2	0.2	0	0	3.0594268900721	iTreg
276	0.00669286420580984	0.00669286339730056	0.00669286361485157	0.00669399770297875	0.00669286633918984	0.00671093926369657	0.997387195043516	0.00669291344612042	0.0477555360085599	0.00719034189970224	0.00669290613018527	0.994217781772298	1	0	0	0	0	0	0.3	0.2	0	0	2.10011306882421	Tfh
277	0.00669286422551755	0.00669286341465275	0.00669286363174573	0.00671116584846325	0.00669286635230104	0.0067109452253768	0.997385617448012	0.00669291362573375	0.0477555650610588	0.00719034109395429	0.00669290614622841	0.994215550878734	1	0	0	0.1	0	0	0.3	0.2	0	0	2.10012646295178	Tfh
278	0.00669286425487854	0.00669286344331448	0.00669286366154858	0.00672841351723685	0.00669286640264206	0.00671096272587476	0.997384068262631	0.00669291386708622	0.0477556200389766	0.00719033935970249	0.00669290621959083	0.994213211799185	1	0	0	0.2	0	0	0.3	0.2	0	0	2.10013989355267	Tfh
279	0.00669286418256158	0.00669286337596895	0.00669286359313025	0.00674568800076156	0.00669286641369745	0.00671095870073571	0.997382525599742	0.00669291399525608	0.0477556241186184	0.00719033944345423	0.00669290621704212	0.994211236245564	1	0	0	0.3	0	0	0.3	0.2	0	0	2.10015364988653	Tfh
280	0.00766997707816766	0.0066943296312221	0.00669466982415383	0.553474932975869	0.00693619091631362	0.00749408921064818	0.0274772246197435	0.578714697858746	0.998357344581086	0.00719083059235096	0.00688413135918792	0.00669450697183284	1	0	0	0.4	0	0	0.3	0.2	0	0	2.21428292561932	iTreg
281	0.00767799957484478	0.00669390485721472	0.00669419653510357	0.641704481580286	0.00697734131793777	0.00700409013816947	0.0204869046229934	0.77307689770084	0.998838202577782	0.0071910829399795	0.00679663019900117	0.00669359868869338	1	0	0	0.5	0	0	0.3	0.2	0	0	2.48983533073285	iTreg
282	0.00768524362489333	0.00669354647185019	0.00669378217809516	0.757076241316735	0.00703137427886376	0.00676754723882783	0.0141719412833217	0.919951163964727	0.999238574560603	0.0071912956495028	0.00672981511137458	0.0066931061189486	1	0	0	0.6	0	0	0.3	0.2	0	0	2.74592363179774	iTreg
283	0.0076903937992261	0.00669330411778107	0.00669348824483145	0.879966203729149	0.00708920554510132	0.00670561675561509	0.00967066062882076	0.979865951017498	0.999506411464291	0.0071914393774071	0.00670225105584383	0.0066929150789954	1	0	0	0.7	0	0	0.3	0.2	0	0	2.92446784081456	iTreg
284	0.00769263777934225	0.00669320002627416	0.00669335625436405	0.954103530310893	0.00712423271846798	0.00669598387143784	0.0077012172374784	0.993790386043113	0.999619784556928	0.00719150119824468	0.00669576860336378	0.0066928675216846	1	0	0	0.8	0	0	0.3	0.2	0	0	3.01069446612159	iTreg
285	0.00769346236551414	0.00669316498376257	0.00669331122449356	0.986408685056081	0.00713953111584025	0.0066940662787305	0.00697657642968533	0.997343971065735	0.999660948063656	0.00719152146077141	0.00669410397309522	0.00669285511687803	1	0	0	0.9	0	0	0.3	0.2	0	0	3.04588219713424	iTreg
286	0.00769376305998556	0.00669315123499421	0.00669329321179675	0.999088459549571	0.00714554059155826	0.0066935301010956	0.00671150782664848	0.998458322465172	0.999675954967236	0.00719152961083492	0.00669357962338759	0.00669285118821675	1	0	0	1	0	0	0.3	0.2	0	0	3.0594314834305	iTreg
287	0.00669286421340391	0.006692863405937	0.00669286362307034	0.00669399764746348	0.00669286636675	0.00671093915338154	0.997387331025178	0.00669291347038713	0.0477555324188774	0.00719034202461653	0.00669290615496967	0.994217805242579	1	0	0	0	0	0	0.4	0.2	0	0	2.10011322474661	Tfh
288	0.00669286422021155	0.00669286341166698	0.00669286362901397	0.00671116482177614	0.00669286638380004	0.00671094578337425	0.997385771894018	0.00669291365423777	0.0477555628208931	0.00719034121946466	0.00669290617620236	0.994215605743093	1	0	0	0.1	0	0	0.4	0.2	0	0	2.10012666975775	Tfh
289	0.00669286424423013	0.00669286343665916	0.00669286365414142	0.00672839497547741	0.0066928664542383	0.00671095342710731	0.997384227416838	0.00669291388911596	0.0477555945107983	0.00719034036709271	0.00669290625213464	0.994213443348427	1	0	0	0.2	0	0	0.4	0.2	0	0	2.10014023197626	Tfh
290	0.00669286424629892	0.00669286343486408	0.00669286365287901	0.00674570834723807	0.00669286642385191	0.00671096830310067	0.997382621771931	0.00669291404647673	0.0477556429571555	0.0071903385843131	0.00669290623945224	0.994211047489526	1	0	0	0.3	0	0	0.4	0.2	0	0	2.10015360549709	Tfh
291	0.00669286429908148	0.00669286348384349	0.00669286370306331	0.00676304674546163	0.0066928664451399	0.00671096457708607	0.997381069626221	0.00669291423623818	0.0477556528344667	0.00719033882005671	0.00669290624648874	0.994208974158628	1	0	0	0.4	0	0	0.4	0.2	0	0	2.10016732517577	Tfh
292	0.00766791114514504	0.00669441679126202	0.00669484937340971	0.639617130962228	0.00697385417006668	0.00716988194277606	0.0292313686046051	0.758927765643695	0.99825722685889	0.00719077880567423	0.00680204187064758	0.00669434163893785	1	0	0	0.5	0	0	0.4	0.2	0	0	2.48192156780734	iTreg
293	0.00768076295396523	0.00669375919275746	0.00669406606154219	0.754721146825433	0.00702896300502291	0.00679314316549209	0.0180454654373772	0.915729867382708	0.99900153648015	0.00719116940061041	0.00673159420635076	0.00669325140586418	1	0	0	0.6	0	0	0.4	0.2	0	0	2.74300472551727	iTreg
294	0.00768899691399681	0.00669336778734175	0.00669357758986841	0.879159326665891	0.00708834487226777	0.00670755501977798	0.0108761103158741	0.979380842646159	0.999436311147088	0.0071914016185222	0.00670246413802941	0.00669293009964879	1	0	0	0.7	0	0	0.4	0.2	0	0	2.92431122881447	iTreg
295	0.00769223390487197	0.00669321808336441	0.00669338237056717	0.95397024887489	0.00712401700036492	0.00669615653422389	0.00804954087070016	0.993731470738163	0.999599910935637	0.00719149043807172	0.00669579502282852	0.00669286886297486	1	0	0	0.8	0	0	0.4	0.2	0	0	3.01083033363666	iTreg
296	0.00769335633837529	0.00669316976376924	0.00669331823004102	0.986392541192204	0.00713948172602036	0.00669408675445325	0.00706797385055389	0.997334163058746	0.999655765886372	0.00719151862817175	0.00669410848613914	0.00669285521421579	1	0	0	0.9	0	0	0.4	0.2	0	0	3.04594233912906	iTreg
297	0.00769375627661878	0.0066931515397465	0.00669329366069001	0.999088015779961	0.00714553766874314	0.00669353091912027	0.00671735402243612	0.998457810403782	0.999675624368998	0.00719152943022331	0.00669357986131473	0.00669285118873215	1	0	0	1	0	0	0.4	0.2	0	0	3.05943603512037	iTreg
298	0.0066928644635566	0.0066928636529488	0.00669286387105736	0.00669399835110639	0.00669286658718547	0.00671095060686229	0.9973875076346	0.00669291371170238	0.0477555564550673	0.00719034097956041	0.00669290639305798	0.994217760229412	1	0	0	0	0	0	0.5	0.2	0	0	2.10011339293612	Tfh
299	0.00669286442046315	0.00669286360770453	0.00669286382562845	0.00671117519934398	0.00669286652668504	0.00671095982577341	0.997385924391626	0.00669291382635333	0.0477555929542929	0.00719033958315414	0.00669290634124597	0.994215433524458	1	0	0	0.1	0	0	0.5	0.2	0	0	2.10012670402673	Tfh
300	0.00669286408956883	0.00669286327499924	0.00669286349297718	0.00672839863048151	0.00669286617195799	0.00671095318427192	0.997384287893209	0.00669291361791619	0.047755594165182	0.00719034015938557	0.00669290596915279	0.994213250445176	1	0	0	0.2	0	0	0.5	0.2	0	0	2.10014010109428	Tfh
301	0.00669286409261094	0.00669286327627855	0.0066928634953127	0.0067457068636647	0.00669286617945685	0.00671096351868219	0.99738271159602	0.00669291381125221	0.0477556344637289	0.00719033892911584	0.00669290598727056	0.994210973467558	1	0	0	0.3	0	0	0.5	0.2	0	0	2.10015360568095	Tfh
302	0.00669286440168358	0.00669286358952466	0.00669286380699299	0.00676306588469698	0.00669286660372525	0.00671097591502284	0.997381214103238	0.00669291438934345	0.0477556749642157	0.00719033791838974	0.00669290642456474	0.994208890360646	1	0	0	0.4	0	0	0.5	0.2	0	0	2.10016743836204	Tfh
303	0.00669286432080814	0.00669286350403279	0.00669286372487577	0.00678046959447643	0.00669286647311446	0.00671097157542997	0.997379623318028	0.00669291444948289	0.0477556821413874	0.00719033805105999	0.00669290627545329	0.994206745830504	1	0	0	0.5	0	0	0.5	0.2	0	0	2.10018110925865	Tfh
304	0.00767490084893503	0.00669404537840898	0.00669444736237141	0.751686245411647	0.00702584063212522	0.00683044277101274	0.0231207018649406	0.909982088088822	0.998679523459276	0.00719099948149625	0.00673399849112238	0.00669349692303296	1	0	0	0.6	0	0	0.5	0.2	0	0	2.73900673071319	iTreg
305	0.00768740197085278	0.00669344064828907	0.00669367976701636	0.878234450528796	0.00708736118144066	0.0067098712161397	0.0122529881422153	0.978815981491251	0.999355423068545	0.00719135844944261	0.00670271138080741	0.00669294923259313	1	0	0	0.7	0	0	0.5	0.2	0	0	2.92411761707739	iTreg
306	0.00769180929503126	0.00669323723112922	0.00669341006608237	0.953829880115207	0.00712378989012234	0.00669634122791707	0.0084156068805197	0.993669271951894	0.999579002845741	0.0071914791396934	0.00669582307795546	0.00669287032930295	1	0	0	0.8	0	0	0.5	0.2	0	0	3.0109725220506	iTreg
307	0.00769324869816629	0.00669317500908837	0.00669332592166769	0.986376149221764	0.0071394315988903	0.00669410793913531	0.00716076542496943	0.997324242420814	0.999650524635174	0.00719151555165233	0.00669411335670924	0.00669285531721006	1	0	0	0.9	0	0	0.5	0.2	0	0	3.04600345509524	iTreg
308	0.0076937494679296	0.00669315219644234	0.00669329462967947	0.999087570862467	0.00714553474925866	0.00669353198509484	0.00672321088052885	0.998457363076651	0.999675327425671	0.00719152907694298	0.00669358036484448	0.00669285118964209	1	0	0	1	0	0	0.5	0.2	0	0	3.05944069590515	iTreg
309	0.00669286443902414	0.00669286363013294	0.00669286384737465	0.00669399780280281	0.00669286657770641	0.00671094049418437	0.997387630549995	0.00669291367941794	0.047755531621619	0.00719034228491333	0.00669290636430438	0.994217882365468	1	0	0	0	0	0	0.6	0.2	0	0	2.10011360365694	Tfh
310	0.00669286429375681	0.00669286348190936	0.00669286369936839	0.00671116874745154	0.00669286640324079	0.00671095313544479	0.997386035930447	0.00669291368514463	0.0477555736935729	0.00719034034412516	0.00669290620356952	0.994215504161617	1	0	0	0.1	0	0	0.6	0.2	0	0	2.10012685377965	Tfh
311	0.0066928642960149	0.006692863484179	0.00669286370199986	0.00672839361320107	0.00669286643618462	0.00671095322459238	0.997384480546045	0.00669291387458318	0.0477555913035325	0.00719034064137303	0.00669290623064681	0.994213417725497	1	0	0	0.2	0	0	0.6	0.2	0	0	2.10014045507785	Tfh
312	0.00669286429203791	0.00669286347924343	0.00669286369739242	0.00674568738872436	0.00669286644496978	0.00671096017258157	0.997382911453371	0.00669291405350059	0.0477556223764598	0.00719033978192685	0.00669290624385713	0.994211200171204	1	0	0	0.3	0	0	0.6	0.2	0	0	2.10015399955527	Tfh
313	0.0066928643404111	0.006692863530312	0.00669286374741644	0.00676303990820692	0.00669286656963541	0.00671096792995537	0.997381359029598	0.00669291432939488	0.0477556541665047	0.00719033887683103	0.00669290637572751	0.994209042171336	1	0	0	0.4	0	0	0.6	0.2	0	0	2.10016768097533	Tfh
314	0.00669286422884651	0.00669286341584862	0.00669286363449443	0.0067804646457906	0.00669286643037503	0.00671097222373162	0.997379758011374	0.00669291436684271	0.0477556805021164	0.00719033810718736	0.00669290623636364	0.994206764456777	1	0	0	0.5	0	0	0.6	0.2	0	0	2.10018125625975	Tfh
315	0.0066928643560744	0.00669286353684239	0.00669286376061027	0.00679796174441575	0.00669286650426525	0.00671097886408408	0.997378163126893	0.00669291468529598	0.0477557122444835	0.00719033725736589	0.00669290630600068	0.994204482330842	1	0	0	0.6	0	0	0.6	0.2	0	0	2.10019491471717	Tfh
316	0.00768557232909914	0.00669352591140646	0.00669379927880596	0.877169239533082	0.00708623284942199	0.00671267032122619	0.0138334183705196	0.97815369665294	0.999261460552747	0.00719130781979736	0.00670300143549299	0.00669297406706414	1	0	0	0.7	0	0	0.6	0.2	0	0	2.9238768991216	iTreg
317	0.00769136305423754	0.00669325724539597	0.00669343899533537	0.953681905934427	0.00712355132333243	0.00669653882923787	0.00880055161754864	0.993603587811345	0.999556977168022	0.00719146719121515	0.0066958526333306	0.00669287194386897	1	0	0	0.8	0	0	0.6	0.2	0	0	3.0111213637473	iTreg
318	0.00769313939210873	0.00669317939864762	0.00669333234717949	0.98635946766369	0.00713938063024025	0.00669412895242016	0.0072549792460101	0.997314098920651	0.99964517838588	0.00719151291163217	0.00669411764980909	0.00669285541605284	1	0	0	0.9	0	0	0.6	0.2	0	0	3.04606537091432	iTreg
319	0.00769374160193438	0.00669314968470409	0.00669329091978356	0.999087128837259	0.00714553052518675	0.00669353092006037	0.00672907798524659	0.998456868161035	0.999675012124877	0.00719153092190504	0.0066935785792893	0.00669285118739816	1	0	0	1	0	0	0.6	0.2	0	0	3.05944529144868	iTreg
320	0.00669286403094667	0.00669286322432862	0.0066928634411362	0.00669399725617304	0.00669286619658215	0.00671093773083954	0.997387702254863	0.00669291329137659	0.0477555211994975	0.00719034238014332	0.00669290597733812	0.994217816642349	1	0	0	0	0	0	0.7	0.2	0	0	2.10011359362557	Tfh
321	0.00669286391304964	0.00669286310643979	0.00669286332335324	0.00671116062938151	0.00669286610493848	0.00671094383800698	0.997386129788967	0.00669291336510435	0.0477555497601567	0.00719034152351063	0.00669290588921473	0.994215601697715	1	0	0	0.1	0	0	0.7	0.2	0	0	2.10012700293984	Tfh
322	0.00669286416384076	0.00669286335233548	0.00669286357001788	0.0067283913644385	0.00669286630176434	0.00671095229308075	0.997384593492902	0.00669291373607248	0.047755586327409	0.00719034060478267	0.0066929060930775	0.994213385571024	1	0	0	0.2	0	0	0.7	0.2	0	0	2.10014052687075	Tfh
323	0.00669286445990215	0.00669286364487706	0.00669286386359601	0.00674571001789248	0.00669286659390103	0.00671097300477788	0.997383051159252	0.00669291423019021	0.0477556472474308	0.00719033825501625	0.00669290641052038	0.994211088474577	1	0	0	0.3	0	0	0.7	0.2	0	0	2.10015408736193	Tfh
324	0.00669286394909297	0.00669286313608605	0.00669286335485833	0.00676305166781001	0.00669286611323519	0.00671096744248489	0.997381412650963	0.0066929138905567	0.0477556495583415	0.00719033843804127	0.0066929059152286	0.994208850622441	1	0	0	0.4	0	0	0.7	0.2	0	0	2.10016754673914	Tfh
325	0.00669286435573388	0.00669286354480328	0.00669286376141727	0.00678045383641251	0.00669286659795111	0.00671097457875385	0.99737991943681	0.00669291451383244	0.0477556827742183	0.00719033814088893	0.00669290640792518	0.994206843387571	1	0	0	0.5	0	0	0.7	0.2	0	0	2.10018149133632	Tfh
326	0.0066928642331066	0.00669286341526627	0.00669286363751621	0.00679795769131413	0.00669286638692809	0.00671097792918956	0.997378294994293	0.00669291454170292	0.047755707052053	0.00719033741137104	0.00669290618707451	0.994204486808349	1	0	0	0.6	0	0	0.7	0.2	0	0	2.10019504028817	Tfh
327	0.00768346011318906	0.00669362438278583	0.00669393717489623	0.87593329238752	0.00708492852793655	0.00671609361284818	0.0156588880039763	0.977369206104292	0.999151491822433	0.00719124942095668	0.00670334319176044	0.0066930064463619	1	0	0	0.7	0	0	0.7	0.2	0	0	2.92357252118896	iTreg
328	0.00769089321869911	0.00669327853032263	0.006693469787405	0.953525778304715	0.00712329966864543	0.00669675052564395	0.00920567744383391	0.993533919533548	0.999533651007458	0.00719145466641157	0.0066958839007116	0.00669287369401811	1	0	0	0.8	0	0	0.7	0.2	0	0	3.01127693028141	iTreg
329	0.00769302841722326	0.00669318481051078	0.00669334028308036	0.986342540966901	0.00713932893600622	0.00669415105931104	0.00735064521264178	0.997303844634091	0.999639764707958	0.00719150974110198	0.00669412267839003	0.00669285552459304	1	0	0	0.9	0	0	0.7	0.2	0	0	3.04612831697181	iTreg
330	0.00769373561018601	0.00669315202525602	0.00669329437266058	0.999086680019773	0.00714552859881759	0.0066935331298265	0.00673495664832356	0.998456366038247	0.999674685258615	0.00719152924050918	0.00669358030527819	0.00669285118987947	1	0	0	1	0	0	0.7	0.2	0	0	3.05944989243737	iTreg
331	0.00669286423654335	0.00669286342788359	0.00669286364486232	0.00669399742881773	0.00669286636904403	0.00671093885552271	0.997387862985747	0.00669291346372658	0.047755522604856	0.00719034242610656	0.00669290614970364	0.994217849004373	1	0	0	0	0	0	0.8	0.2	0	0	2.10011379059719	Tfh
332	0.0066928642358348	0.00669286342623721	0.00669286364350485	0.00671116136486199	0.00669286638085057	0.00671094561240449	0.997386305933575	0.0066929136432437	0.0477555531697137	0.0071903416050811	0.00669290616576983	0.994215650213793	1	0	0	0.1	0	0	0.8	0.2	0	0	2.10012723539487	Tfh
333	0.0066928645314633	0.00669286371839217	0.00669286393679052	0.0067284050367875	0.00669286666998412	0.00671096473848016	0.997384777777972	0.00669291412739399	0.0477556109443959	0.00719033940952666	0.00669290647829492	0.994213385244182	1	0	0	0.2	0	0	0.8	0.2	0	0	2.10014076261366	Tfh
334	0.0066928643245924	0.0066928635121182	0.00669286373018175	0.006745681332615	0.00669286648200241	0.00671096003758061	0.997383187529459	0.00669291408485117	0.0477556170890272	0.00719033999371625	0.0066929062767062	0.994211245839561	1	0	0	0.3	0	0	0.8	0.2	0	0	2.10015431023241	Tfh
335	0.00669286463000553	0.00669286381532998	0.00669286403357923	0.00676306551929891	0.00669286680012968	0.00671098033409447	0.997381627261685	0.00669291460138579	0.0477556762076361	0.00719033757542835	0.00669290661890113	0.994208917543974	1	0	0	0.4	0	0	0.8	0.2	0	0	2.10016788494145	Tfh
336	0.00669286463924809	0.0066928638278969	0.00669286404301079	0.00678046742968067	0.00669286689509797	0.0067109852988412	0.997380062148615	0.00669291482260105	0.0477557022822896	0.00719033730024972	0.00669290671943417	0.994206819051884	1	0	0	0.5	0	0	0.8	0.2	0	0	2.10018165445885	Tfh
337	0.00669286451249576	0.00669286369578142	0.00669286391263664	0.00679797435741402	0.00669286670515033	0.00671099379560633	0.997378423637037	0.00669291484404373	0.0477557365204315	0.00719033621138594	0.00669290653207935	0.994204422611533	1	0	0	0.6	0	0	0.8	0.2	0	0	2.10019516733559	Tfh
338	0.00669286431162092	0.0066928634970986	0.0066928637141343	0.00681552549465104	0.00669286655283191	0.00671099586850945	0.9973768231993	0.00669291482907974	0.0477557576520992	0.00719033563478239	0.00669290638045428	0.994202193835852	1	0	0	0.7	0	0	0.8	0.2	0	0	2.10020891097041	Tfh
339	0.00769039889570069	0.00669330108021733	0.00669350239401544	0.953360950614369	0.0071230351067851	0.00669697781531613	0.00963231985652447	0.993460181270502	0.99950900810037	0.00719144120765822	0.00669591703161206	0.00669287563527476	1	0	0	0.8	0	0	0.8	0.2	0	0	3.01143990900835	iTreg
340	0.00769291572439496	0.00669318940244237	0.00669334700623371	0.986325313983412	0.00713927638360193	0.00669417302777935	0.00744779264229555	0.997293348063129	0.999634234528482	0.00719150698149885	0.00669412714767824	0.00669285562935231	1	0	0	0.9	0	0	0.8	0.2	0	0	3.0461920805203	iTreg
341	0.00769372901722529	0.00669315275436005	0.0066932954496274	0.99908623232761	0.00714552592140277	0.00669353420511128	0.00674084586581834	0.998455754866576	0.999674297476538	0.00719152871035179	0.00669358081191948	0.00669285119080557	1	0	0	1	0	0	0.8	0.2	0	0	3.05945432859734	iTreg
342	0.00669286457354457	0.00669286376504537	0.00669286398210047	0.00669399778574383	0.00669286671788962	0.00671094088255123	0.997388050291564	0.00669291381310816	0.0477555254472123	0.00719034267343457	0.00669290649900266	0.994217957714858	1	0	0	0	0	0	0.9	0.2	0	0	2.10011409414605	Tfh
343	0.00669286458638157	0.00669286377711011	0.00669286399443063	0.00671116135522517	0.00669286674678434	0.00671094761059831	0.997386495406882	0.0066929140093793	0.0477555558878836	0.00719034187978015	0.00669290653201354	0.994215766524054	1	0	0	0.1	0	0	0.9	0.2	0	0	2.10012754831052	Tfh
344	0.00669286427020201	0.00669286345935081	0.00669286367692277	0.00672838843771159	0.0066928664217543	0.00671095362872186	0.99738488215321	0.00669291385223312	0.0477555836751461	0.00719034072971539	0.00669290621061091	0.994213449960243	1	0	0	0.2	0	0	0.9	0.2	0	0	2.10014087647582	Tfh
345	0.0066928647262486	0.00669286391529157	0.00669286413301741	0.00674568596891768	0.00669286692676124	0.00671096729442614	0.997383377845841	0.00669291453472584	0.0477556292796173	0.00719033952068086	0.00669290672945123	0.994211325543081	1	0	0	0.3	0	0	0.9	0.2	0	0	2.10015460641806	Tfh
346	0.0066928644903655	0.00669286367696544	0.00669286389481031	0.00676306400336633	0.0066928666822606	0.00671098102883575	0.997381743528887	0.00669291447557176	0.0477556737431172	0.00719033744226065	0.00669290650077943	0.994208918400513	1	0	0	0.4	0	0	0.9	0.2	0	0	2.10016799786773	Tfh
347	0.00669286449760645	0.00669286368457327	0.0066928639023994	0.00678044248801875	0.00669286670628992	0.00671097425532165	0.997380202048428	0.0066929146356395	0.0477556775959044	0.00719033848360841	0.00669290650909784	0.994206883965795	1	0	0	0.5	0	0	0.9	0.2	0	0	2.10018179877268	Tfh
348	0.00669286418601242	0.00669286337144886	0.00669286359126765	0.00679794289937271	0.00669286638818575	0.00671097903038454	0.997378574445589	0.00669291449942968	0.0477557044006688	0.00719033742828018	0.00669290619187008	0.994204540003909	1	0	0	0.6	0	0	0.9	0.2	0	0	2.10019535643642	Tfh
349	0.00669286439569329	0.00669286358105657	0.00669286379807099	0.00681547650207031	0.0066928666340501	0.00671098849376303	0.997377017819696	0.00669291489681872	0.0477557412833656	0.00719033657715157	0.00669290644837122	0.994202383773882	1	0	0	0.7	0	0	0.9	0.2	0	0	2.10020922420399	Tfh
350	0.00669286430746671	0.00669286348841281	0.00669286371181279	0.0068331133873394	0.00669286650304461	0.00671099239311941	0.997375393758871	0.00669291500614409	0.0477557662807456	0.0071903358276448	0.00669290630803636	0.994200038581638	1	0	0	0.8	0	0	0.9	0.2	0	0	2.10022291955427	Tfh
351	0.00769279990007783	0.00669319150685887	0.00669335007514313	0.986307727480967	0.00713922128385924	0.00669419363190824	0.00754647695508014	0.997282861555273	0.999628739266208	0.00719150622742133	0.00669412990195108	0.00669285570294559	1	0	0	0.9	0	0	0.9	0.2	0	0	3.04625705348769	iTreg
352	0.00769372192588778	0.00669315254815786	0.00669329514094957	0.999085785003237	0.00714552269710819	0.00669353473801392	0.0067467456007047	0.998455341007844	0.99967402396245	0.00719152892333099	0.00669358073708841	0.00669285119079527	1	0	0	1	0	0	0.9	0.2	0	0	3.05945908347557	iTreg
353	0.00669286479829911	0.00669286398866102	0.00669286420604528	0.00669399843820961	0.0066928669308724	0.00671095175172735	0.997388219140815	0.00669291404459059	0.0477555471289004	0.00719034125857031	0.00669290672761846	0.99421787799749	1	0	0	0	0	0	1	0.2	0	0	2.1001142164118	Tfh
354	0.00669286442227591	0.00669286361355374	0.00669286383077728	0.00671115869953558	0.00669286658902913	0.00671094586726846	0.997386606358808	0.006692913844802	0.0477555475568765	0.00719034206454814	0.00669290636877422	0.99421577656772	1	0	0	0.1	0	0	1	0.2	0	0	2.10012765578397	Tfh
355	0.00669286423162611	0.00669286342187657	0.00669286363929934	0.00672838433085916	0.00669286640222634	0.00671095224126603	0.99738501490884	0.00669291382655689	0.0477555779611185	0.00719034095011002	0.00669290618706288	0.994213487660182	1	0	0	0.2	0	0	1	0.2	0	0	2.10014103576102	Tfh
356	0.00669286399708329	0.00669286318237343	0.00669286340098853	0.00674568312138661	0.0066928661009004	0.00671095996484846	0.997383401588301	0.00669291370722097	0.0477556117186219	0.00719033959019565	0.00669290589219955	0.994211110045199	1	0	0	0.3	0	0	1	0.2	0	0	2.10015438230932	Tfh
357	0.00669286419912128	0.00669286338647341	0.0066928636047728	0.00676303054515208	0.00669286637569241	0.00671096599519486	0.99738186925096	0.00669291414057223	0.0477556407747812	0.00719033918316893	0.00669290617000397	0.994209021071746	1	0	0	0.4	0	0	1	0.2	0	0	2.10016814469764	Tfh
358	0.00669286429869251	0.00669286348342139	0.00669286370304358	0.0067804783829434	0.00669286646594561	0.00671098159604921	0.997380269582057	0.00669291442881948	0.0477556890306082	0.00719033721109435	0.00669290627576312	0.994206645184979	1	0	0	0.5	0	0	1	0.2	0	0	2.10018167964342	Tfh
359	0.00669286435806036	0.00669286354581106	0.00669286376255424	0.00679792312653644	0.00669286660391193	0.00671098101612192	0.99737874030703	0.00669291468097831	0.0477557061834835	0.00719033753267362	0.00669290641259831	0.994204649583974	1	0	0	0.6	0	0	1	0.2	0	0	2.10019561711373	Tfh
360	0.00669286423646127	0.00669286342137112	0.00669286364131678	0.00681548531171545	0.00669286645982534	0.00671098599160506	0.997377131364133	0.00669291473740725	0.0477557336766492	0.00719033667628394	0.00669290626647342	0.994202335392534	1	0	0	0.7	0	0	1	0.2	0	0	2.10020928717578	Tfh
361	0.00669286427904255	0.00669286346329439	0.00669286368336234	0.00683309759751307	0.00669286652193289	0.00671099308322659	0.99737554182203	0.00669291496981559	0.0477557655555394	0.0071903358275328	0.00669290633335307	0.994200099974951	1	0	0	0.8	0	0	1	0.2	0	0	2.10022311311159	Tfh
362	0.00669286433543639	0.0066928635200768	0.00669286373620315	0.00685080105131573	0.00669286661700158	0.0067110080122719	0.997373909374918	0.00669291521536344	0.0477558121157747	0.00719033433526754	0.00669290644850089	0.994197768008777	1	0	0	0.9	0	0	1	0.2	0	0	2.10023691277091	Tfh
363	0.00769371525724617	0.00669315285543889	0.006693295587608	0.99908533596093	0.00714551992157383	0.00669353563796504	0.00675265648456295	0.998454807291909	0.999673690029075	0.00719152861589576	0.00669358105141061	0.00669285119109938	1	0	0	1	0	0	1	0.2	0	0	3.05946366988472	iTreg
364	0.00769246197366679	0.00669319521252161	0.00669317698353106	0.00717563269493943	0.00669890871989647	0.00725327797624475	0.0082795008002467	0.0071789982993424	0.999627669534036	0.00719150199703875	0.00714568381187384	0.00669321936562168	1	0	0	0	0	0	0	0.3	0	0	1.07832322736896	TGFB+
365	0.00769248372353377	0.00669319234614284	0.00669317665736465	0.021206217945031	0.00670502304372594	0.00725075437475457	0.00825237952498644	0.00823241574529768	0.999629166971445	0.00719150524459219	0.00714562823072349	0.0066932104788053	1	0	0	0.1	0	0	0	0.3	0	0	1.0933851542864	TGFB+
366	0.00769258834899819	0.00669319123613216	0.00669318630908282	0.0839930925724763	0.00673245553223323	0.00723838323299448	0.00813294235644068	0.0151431509992277	0.999635427097279	0.00719150705611734	0.00714432657508938	0.00669318361745144	1	0	0	0.2	0	0	0	0.3	0	0	1.16298343493352	TGFB+
367	0.00769317546689685	0.00669314793231465	0.00669320275591085	0.470411636416097	0.00690384512956091	0.00698989100038758	0.00745647424783317	0.40485671874392	0.999677165731478	0.00719153197739394	0.00696939192520063	0.00669301103858509	1	0	0	0.3	0	0	0	0.3	0	0	1.93822919236558	TGFB+
368	0.00769328800499467	0.00669313866288043	0.00669320469870659	0.555227991715014	0.00694205683109318	0.00688192708589725	0.0073210794001725	0.611176974310055	0.999687304210027	0.00719153748144346	0.00687330216700549	0.0066929799297041	1	0	0	0.4	0	0	0	0.3	0	0	2.22907478449699	iTreg
369	0.0076933994569737	0.00669312984586298	0.00669320727034757	0.645029924725381	0.00698274840317223	0.0067905993584537	0.0071841590749289	0.793798342826746	0.999696944001681	0.00719154271424937	0.00678853394540587	0.00669294973681702	1	0	0	0.5	0	0	0	0.3	0	0	2.50123548136002	iTreg
370	0.00769353344571866	0.00669312043794813	0.00669321229429955	0.761514224451846	0.00703589021784033	0.00672631040059598	0.00701539756012937	0.927378979858158	0.999707263044008	0.00719154827851558	0.00672665825788596	0.00669291427870302	1	0	0	0.6	0	0	0	0.3	0	0	2.75106905252565	iTreg
371	0.00769366181323724	0.00669311206030556	0.00669321838291536	0.881844532187329	0.00709121499115348	0.00670139630598152	0.00684929405133073	0.980968216732727	0.999716192193702	0.00719155328252065	0.00670176558364185	0.00669288096035172	1	0	0	0.7	0	0	0	0.3	0	0	2.9248370385452	iTreg
372	0.00769373515137473	0.00669310734755928	0.0066932221485497	0.954465076817085	0.00712481631083881	0.00669552779115463	0.00675241428853573	0.99394937229727	0.999721111286988	0.00719155606708384	0.0066956971942497	0.00669286219092593	1	0	0	0.8	0	0	0	0.3	0	0	3.01036849889162	iTreg
373	0.00769376643514564	0.00669310789744431	0.00669322755249183	0.986455648813316	0.00713966928310505	0.00669400792688246	0.00671047589427746	0.997372440822233	0.999723234925818	0.00719155555904064	0.00669409144936651	0.00669285429604052	1	0	0	0.9	0	0	0	0.3	0	0	3.04575408085516	iTreg
374	0.00769377917686087	0.00669310623528187	0.00669322692615955	0.999089792395756	0.0071455441939474	0.00669352747889437	0.00669403314959795	0.998459967809676	0.999724092294938	0.00719155635451477	0.00669357871073495	0.00669285116283739	1	0	0	1	0	0	0	0.3	0	0	3.0594650558892	iTreg
375	0.00767380792215546	0.00669399696528999	0.00669393768374276	0.00716693680256431	0.00669880718809715	0.00847710455603449	0.0243797229384172	0.00716918844605293	0.998732586322935	0.00719102820608122	0.00713768214822932	0.00669543777703339	1	0	0	0	0	0	0.1	0.3	0	0	1.09471023695663	TGFB+
376	0.00767442430928534	0.00669396961198648	0.00669391928623181	0.0207492298669994	0.00670463695210207	0.0084312418396796	0.0238424815816569	0.00816646464347291	0.998764531798996	0.00719104356233384	0.00713788756609954	0.00669529686895249	1	0	0	0.1	0	0	0.1	0.3	0	0	1.1087451278878	TGFB+
377	0.00767678973530074	0.00669385982910116	0.00669384321577513	0.0779516408959533	0.00672930575103144	0.00825377423486504	0.0217706474752268	0.0141186752015695	0.998885840951022	0.00719110959187454	0.00713784078160207	0.00669478286319902	1	0	0	0.2	0	0	0.1	0.3	0	0	1.16979811052652	TGFB+
378	0.00768717149364515	0.00669339192149908	0.00669349177534896	0.469646117613316	0.00690239653404353	0.00721065302756664	0.0126316520627531	0.396842683954294	0.999408652343909	0.00719138727151303	0.00697156435188852	0.00669325173278774	1	0	0	0.3	0	0	0.1	0.3	0	0	1.93457241408256	TGFB+
379	0.00768861818617985	0.0066933256215343	0.00669343461889441	0.554884474468316	0.00694088348747731	0.0069929736239237	0.0113454670534284	0.604811460968994	0.999481875563511	0.00719142661532704	0.0068754731141356	0.00669312608722103	1	0	0	0.4	0	0	0.1	0.3	0	0	2.22629253940894	iTreg
380	0.00768993862326345	0.00669326660802387	0.0066933819128074	0.644263811032326	0.00698152112792627	0.0068346662867249	0.0101664626198766	0.789241108917356	0.999546886891116	0.00719146162473919	0.00679033587603712	0.00669303070120626	1	0	0	0.5	0	0	0.1	0.3	0	0	2.4987858722214	iTreg
381	0.00769140888053705	0.00669320349811824	0.00669332348557622	0.760367750938922	0.00703472503148159	0.0067361470066853	0.00884627021702161	0.925525218719199	0.999616277095746	0.00719149902823074	0.00672745046600761	0.00669294547682163	1	0	0	0.6	0	0	0.1	0.3	0	0	2.74981621984435	iTreg
382	0.00769270231740324	0.00669314920105781	0.00669327055970883	0.881295345327418	0.00709062460478269	0.00670258831223451	0.00767616961241563	0.980650042605514	0.999675432309397	0.00719153126479158	0.00670190586582879	0.00669288754093193	1	0	0	0.7	0	0	0.1	0.3	0	0	2.92475564952149	iTreg
383	0.00769338559952253	0.00669312086516495	0.00669324170276042	0.954350558985781	0.0071246296945225	0.00669567037691544	0.00705359041662643	0.993899151415367	0.999706311518842	0.00719154805767523	0.00669571982578659	0.00669286309114491	1	0	0	0.8	0	0	0.1	0.3	0	0	3.01048979155011	iTreg
384	0.00769366538656407	0.00669310954441712	0.00669322997682673	0.986440165125654	0.00713962217893056	0.0066940252386824	0.0067978550559475	0.997363103787112	0.999718923590329	0.00719155452016721	0.00669409372954515	0.00669285429964854	1	0	0	0.9	0	0	0.1	0.3	0	0	3.04581220243383	iTreg
385	0.00769377205917912	0.00669310865774578	0.00669323047393007	0.999089354383322	0.00714554114505277	0.00669353012958435	0.00669985083866422	0.998459447973794	0.999723825286337	0.00719155498999852	0.00669358080851824	0.0066928512245485	1	0	0	1	0	0	0.1	0.3	0	0	3.05946964797067	iTreg
386	0.00669289362077712	0.00669288796967377	0.00669288861380501	0.00669399904459408	0.00669286634892869	0.00684016187300272	0.997384643971008	0.0066929967159487	0.120215573140501	0.0071904442314781	0.00669298995424488	0.981473733772488	1	0	0	0	0	0	0.2	0.3	0	0	2.15995607925645	Tfh
387	0.00669289362560344	0.00669288799019528	0.00669288863526792	0.0067111880208484	0.00669286637784472	0.00684017134298216	0.997383091688548	0.00669299716354348	0.120215697371331	0.00719044344182413	0.00669299002936278	0.9814697390458	1	0	0	0.1	0	0	0.2	0.3	0	0	2.15996785473315	Tfh
388	0.00760932715757352	0.00669744481369543	0.00669734866270289	0.0601451571463141	0.00671990383655878	0.0144917222575342	0.0806831397718341	0.0114438108399502	0.994581357443429	0.00718897283818734	0.00710894271006523	0.00672229417982957	1	0	0	0.2	0	0	0.2	0.3	0	0	1.21008942165767	TGFB+
389	0.00767680101787862	0.00669383063292554	0.00669401135333457	0.468153971112616	0.00689982422448983	0.0076239002255345	0.021591377974815	0.382717660179627	0.998918591717739	0.00719112684043021	0.00697533541163108	0.00669392602330303	1	0	0	0.3	0	0	0.2	0.3	0	0	1.92783035671432	TGFB+
390	0.00768134294244178	0.00669362531134985	0.00669380325479893	0.554334189032723	0.00693904915441211	0.00717702528630824	0.0176257864353873	0.594767495472432	0.999148970111499	0.00719124878029386	0.00687885943991252	0.0066934606247129	1	0	0	0.4	0	0	0.2	0.3	0	0	2.22182485584627	iTreg
391	0.007685016993194	0.00669346492966138	0.0066936350783656	0.643190799233741	0.00697978573312316	0.00690111867143253	0.0144125938746643	0.7826680007406	0.999327612524925	0.00719134397972929	0.006792917078711	0.00669318572347922	1	0	0	0.5	0	0	0.2	0.3	0	0	2.49522947456163	iTreg
392	0.00768870340553681	0.00669331043640023	0.00669346652856856	0.758917483053479	0.00703324820510934	0.00674938272157486	0.0111792988875978	0.923117764120132	0.999498614233471	0.00719143560720505	0.00672847601165703	0.00669299381843992	1	0	0	0.6	0	0	0.2	0.3	0	0	2.74818417702917	iTreg
393	0.00769161772790594	0.00669319165730517	0.00669333020174632	0.880673294497532	0.00708995669740612	0.00670398081655153	0.00861095017416543	0.980285431647658	0.999629033207648	0.00719150610197839	0.00670206680585684	0.00669289572965214	1	0	0	0.7	0	0	0.2	0.3	0	0	2.92465725526541	iTreg
394	0.00769301919256948	0.00669313534197183	0.00669326264708172	0.954230225210061	0.00712443442376595	0.00669582237003097	0.00736954759667214	0.993846283237332	0.999690741034808	0.00719153922510477	0.00669574384513503	0.00669286407640847	1	0	0	0.8	0	0	0.2	0.3	0	0	3.01061661820094	iTreg
395	0.00769356248649071	0.00669311339260582	0.00669323558838893	0.986424525716879	0.00713957418728149	0.00669404474920279	0.00688654771740968	0.997353763056672	0.999714644940356	0.00719155241454159	0.00669409801945495	0.00669285442122656	1	0	0	0.9	0	0	0.2	0.3	0	0	3.04587151669051	iTreg
396	0.00769376590333735	0.00669310638797534	0.00669322716777149	0.999088901090489	0.00714553855696535	0.00669352878772847	0.00670567422835333	0.998458846040727	0.999723469048925	0.00719155599378528	0.00669357884292399	0.00669285113112617	1	0	0	1	0	0	0.2	0.3	0	0	3.05947404318011	iTreg
397	0.00669289353117052	0.00669288789885347	0.00669288854310682	0.00669399868294966	0.00669286635857115	0.00684013706578297	0.997385103577067	0.00669299667710764	0.120215480496088	0.00719044463900895	0.00669298991773745	0.981474160775557	1	0	0	0	0	0	0.3	0.3	0	0	2.159956848163	Tfh
398	0.00669289362767814	0.00669288797091281	0.00669288861498034	0.00671118145011431	0.00669286636305631	0.00684016150475096	0.99738350611572	0.00669299711569749	0.120215631586929	0.00719044401749645	0.00669298997696204	0.981470066576155	1	0	0	0.1	0	0	0.3	0.3	0	0	2.15996851492045	Tfh
399	0.00669289366575206	0.00669288800708171	0.00669288865249024	0.00672843030640605	0.00669286640186388	0.00684020056384647	0.997381953643489	0.00669299759679825	0.120215794612876	0.00719044315193409	0.0066929900792814	0.981465937905158	1	0	0	0.2	0	0	0.3	0.3	0	0	2.15998028458698	Tfh
400	0.00669289367503043	0.00669288802477399	0.00669288867092809	0.00674574153670492	0.00669286643124248	0.00684021761142755	0.99738039032129	0.00669299800485637	0.120215929130377	0.00719044233503486	0.00669299015939185	0.981461926851951	1	0	0	0.3	0	0	0.3	0.3	0	0	2.15999217275301	Tfh
401	0.00766995604343824	0.0066941159894842	0.00669440699582944	0.553428816744466	0.00693615981252324	0.00749439066618158	0.0274815189086516	0.578730593852787	0.998594622809729	0.00719095731341681	0.0068841681745297	0.00669426804924343	1	0	0	0.4	0	0	0.3	0.3	0	0	2.21449397536028	iTreg
402	0.00767798706548437	0.00669375625757031	0.00669400679944073	0.64168939835311	0.00697732608528977	0.00700413828709451	0.0204879069233796	0.773090944402193	0.999001987605891	0.00719117104693584	0.00679664047130803	0.00669349331452227	1	0	0	0.5	0	0	0.3	0.3	0	0	2.48999875661222	iTreg
403	0.00768523599945684	0.00669344940366083	0.00669365221388326	0.757074250936173	0.00703136670459181	0.00676755244259384	0.0141720232490926	0.919954659671015	0.999344836159926	0.00719135317923035	0.00672981739081341	0.00669307050832503	1	0	0	0.6	0	0	0.3	0.3	0	0	2.74603126785876	iTreg
404	0.00769038875933222	0.00669323976169066	0.00669339773067521	0.879965961010544	0.00708919972925946	0.00670561701732827	0.00967067642934819	0.97986615337375	0.999576095384575	0.00719147756858291	0.00670225122457285	0.00669290598567415	1	0	0	0.7	0	0	0.3	0.3	0	0	2.92453736397533	iTreg
405	0.00769263404235866	0.00669315007983959	0.00669328395980991	0.95410357449822	0.00712422816081875	0.00669598413592527	0.00770121317099636	0.993790432678474	0.999674384196522	0.0071915307606237	0.0066957688579298	0.00669286514300658	1	0	0	0.8	0	0	0.3	0.3	0	0	3.01074904968452	iTreg
406	0.00769345804903881	0.00669311900141559	0.00669324381937893	0.986408681010869	0.0071395258867597	0.00669406625211134	0.00697658135731218	0.99734407129884	0.999710189495054	0.00719154875527354	0.00669410386241902	0.00669285451147746	1	0	0	0.9	0	0	0.3	0.3	0	0	3.04593144329995	iTreg
407	0.00769375889039389	0.00669310708503459	0.00669322817938072	0.999088462520322	0.00714553549172589	0.00669353006170398	0.00671151122673309	0.998458415531309	0.999723224239256	0.00719155581351503	0.00669357949585356	0.00669285115672183	1	0	0	1	0	0	0.3	0.3	0	0	3.05947875969195	iTreg
408	0.0066928935880527	0.0066928879506183	0.00669288859441739	0.00669399859132583	0.00669286641170732	0.00684014316457344	0.99738553794826	0.00669299671749932	0.120215457349932	0.00719044481664093	0.00669298995893484	0.981474196594605	1	0	0	0	0	0	0.4	0.3	0	0	2.15995730168657	Tfh
409	0.00669289361920669	0.00669288797815827	0.00669288862261245	0.00671117869652606	0.00669286644295764	0.0068401721718385	0.997383980653764	0.00669299716945592	0.120215594186981	0.00719044416754509	0.00669299004006552	0.981470174107956	1	0	0	0.1	0	0	0.4	0.3	0	0	2.15996906785707	Tfh
410	0.0066928936523981	0.0066928880036903	0.00669288864883679	0.00672842374991036	0.0066928664498268	0.00684020882492588	0.99738240826272	0.00669299760875069	0.120215753106685	0.0071904432817775	0.00669299010775657	0.981466031139448	1	0	0	0.2	0	0	0.4	0.3	0	0	2.15998079283673	Tfh
411	0.00669289368476466	0.00669288802084576	0.00669288866714115	0.00674573368007406	0.00669286640831218	0.00684023301415226	0.997380810704428	0.00669299802311596	0.120215900564395	0.00719044262866806	0.00669299011932663	0.981461923573577	1	0	0	0.3	0	0	0.4	0.3	0	0	2.1599925690888	Tfh
412	0.00669289361343498	0.00669288798724647	0.00669288862900318	0.00676310085911607	0.00669286646359153	0.00684029259653652	0.997379303967748	0.00669299805779507	0.120216068186825	0.007190441414032	0.00669299025562878	0.981457773880583	1	0	0	0.4	0	0	0.4	0.3	0	0	2.16000450591154	Tfh
413	0.00766789060017969	0.0066941919895078	0.00669456244303891	0.639591992556493	0.00697382987345407	0.00717001724322577	0.0292345115699506	0.75894800853032	0.998507372784389	0.00719091215343268	0.00680205933340372	0.00669412784494797	1	0	0	0.5	0	0	0.4	0.3	0	0	2.48216947692234	iTreg
414	0.00768075291847169	0.0066936323874477	0.00669389640586121	0.754718218912018	0.00702895297964681	0.0067931526079489	0.0180456699851592	0.9157346590314	0.999140889392089	0.0071912445787995	0.00673159729776745	0.00669319551946175	1	0	0	0.6	0	0	0.4	0.3	0	0	2.74314586201607	iTreg
415	0.00768899121716548	0.00669329490219102	0.00669347510863418	0.87915907351595	0.00708833833498319	0.00670755542646158	0.0108761341193586	0.979381094930034	0.999515387105345	0.00719144486484304	0.00670246438094585	0.00669291895320457	1	0	0	0.7	0	0	0.4	0.3	0	0	2.92439017285912	iTreg
416	0.00769223015628113	0.00669316596405443	0.00669330693994054	0.953970336165607	0.00712401259305278	0.00669615692159972	0.00804952441654069	0.993731567483507	0.999657128059252	0.00719152110982661	0.00669579543334113	0.00669286632305682	1	0	0	0.8	0	0	0.4	0.3	0	0	3.01088761156606	iTreg
417	0.00769335153385168	0.00669312155256355	0.00669324757712438	0.986392477499942	0.00713947556918137	0.00669408518546055	0.00706798325897045	0.997334131722682	0.999705624708418	0.00719154762437477	0.00669410679201143	0.00669285458260671	1	0	0	0.9	0	0	0.4	0.3	0	0	3.04599200760719	iTreg
418	0.00769375210637165	0.00669310719711762	0.00669322833926541	0.999088019859386	0.00714553255440165	0.00669353075097885	0.00671735733735451	0.998457937861874	0.999722955513595	0.00719155580276052	0.00669357961414195	0.00669285114479503	1	0	0	1	0	0	0.4	0.3	0	0	3.05948340808204	iTreg
419	0.00669289388804898	0.00669288824417888	0.00669288888858064	0.00669399896655891	0.00669286668781102	0.00684016277201992	0.997386019242734	0.00669299700842755	0.120215488318991	0.00719044466740615	0.0066929902491233	0.981474192604381	1	0	0	0	0	0	0.5	0.3	0	0	2.15995783153826	Tfh
420	0.00669289393645928	0.00669288829001136	0.00669288893505869	0.00671118020209617	0.00669286674503901	0.0068401932847421	0.997384465640122	0.00669299749026179	0.120215626197832	0.00719044403728574	0.00669299035667391	0.981470167888864	1	0	0	0.1	0	0	0.5	0.3	0	0	2.15996960300445	Tfh
421	0.00669289351554575	0.00669288785500669	0.00669288850017906	0.0067284186150595	0.00669286622338462	0.00684019751237192	0.997382784448089	0.00669299737578448	0.120215704177637	0.00719044352705938	0.00669298985523245	0.981466046537781	1	0	0	0.2	0	0	0.5	0.3	0	0	2.15998111814313	Tfh
422	0.00669289393338492	0.00669288828151035	0.00669288892702875	0.0067457310586689	0.00669286675013773	0.00684026430483415	0.99738131575385	0.00669299833255232	0.120215926768593	0.0071904423252972	0.0066929904766848	0.981461924248924	1	0	0	0.3	0	0	0.5	0.3	0	0	2.15999313116147	Tfh
423	0.0066928936626403	0.00669288800030599	0.00669288864701881	0.00676308853868291	0.00669286641628047	0.00684025964892143	0.997379677069039	0.0066929984127715	0.120215981577351	0.00719044224254661	0.00669299014992126	0.981458001325427	1	0	0	0.4	0	0	0.5	0.3	0	0	2.16000497569091	Tfh
424	0.00669289360865781	0.00669288797924952	0.00669288861651106	0.00678051532062406	0.00669286648948753	0.00684032811952593	0.997378159316718	0.00669299835774452	0.120216184434229	0.00719044079842538	0.00669299032559623	0.981453805814804	1	0	0	0.5	0	0	0.5	0.3	0	0	2.16001695918157	Tfh
425	0.00767488744596003	0.00669387754525826	0.00669422304059138	0.751681982860393	0.00702582720602396	0.00683046163625293	0.0231211935284	0.909988800350226	0.998865067008892	0.00719109900011121	0.00673400303041436	0.00669340618290983	1	0	0	0.6	0	0	0.5	0.3	0	0	2.73919482883543	iTreg
426	0.00768739550248741	0.00669335853679562	0.00669356436948951	0.87823454097644	0.00708735422497331	0.00670987309556835	0.012252988213471	0.978816372501929	0.999445395820934	0.00719140709682698	0.00670271237008508	0.0066929355694578	1	0	0	0.7	0	0	0.5	0.3	0	0	2.92420789827846	iTreg
427	0.00769180517283314	0.00669318237032943	0.0066933306695356	0.953829926468356	0.00712378485742257	0.00669634154039422	0.00841560059528959	0.993669278106005	0.999638960602519	0.00719151158421129	0.00669582330743344	0.00669286761997279	1	0	0	0.8	0	0	0.5	0.3	0	0	3.0110324128943	iTreg
428	0.00769324410670724	0.00669312579552482	0.00669325378797217	0.986376077668382	0.00713942571732271	0.00669410603337107	0.00716077426557645	0.99732421956742	0.999701075623559	0.00719154493479282	0.00669411147099738	0.00669285469790879	1	0	0	0.9	0	0	0.5	0.3	0	0	3.04605381366953	iTreg
429	0.00769374520694367	0.00669310770152419	0.0066932290954201	0.999087567394876	0.00714552955424142	0.00669353196773948	0.00672321744440843	0.998457353315379	0.999722626369185	0.00719155545454453	0.00669357999484708	0.00669285116329406	1	0	0	1	0	0	0.5	0.3	0	0	3.0594878946624	iTreg
430	0.00669289363409714	0.00669288799489089	0.00669288863818371	0.00669399823768244	0.0066928664515029	0.00684013991555586	0.997386399309554	0.00669299671352743	0.120215375909921	0.00719044535466893	0.00669298995724807	0.981474396202669	1	0	0	0	0	0	0.6	0.3	0	0	2.1599582783195	Tfh
431	0.00669289366660673	0.00669288802287442	0.00669288866692306	0.00671117292655964	0.0066928664783226	0.0068401720032467	0.997384841166796	0.00669299716775948	0.120215520702194	0.00719044462180769	0.00669299003789098	0.981470338770726	1	0	0	0.1	0	0	0.6	0.3	0	0	2.15997001423171	Tfh
432	0.00669289336852046	0.00669288771284452	0.00669288835771501	0.00672841259052004	0.00669286610716502	0.0068402003859438	0.99738320690954	0.00669299723186713	0.120215660845775	0.00719044353726751	0.00669298971905151	0.981466117160768	1	0	0	0.2	0	0	0.6	0.3	0	0	2.15998156392698	Tfh
433	0.00669289372955875	0.0066928880769099	0.00669288872223764	0.00674571128228701	0.00669286653032623	0.00684023630945031	0.997381708990736	0.00669299806785181	0.120215811912658	0.00719044314821136	0.00669299019865457	0.981462185870188	1	0	0	0.3	0	0	0.6	0.3	0	0	2.15999362283907	Tfh
434	0.00669289376259554	0.00669288810521238	0.0066928887508925	0.00676307795543793	0.00669286655586473	0.00684027284100464	0.997380133932474	0.0066929985115747	0.120215969786448	0.00719044225633554	0.00669299028530458	0.981458050491501	1	0	0	0.4	0	0	0.6	0.3	0	0	2.16000547323464	Tfh
435	0.00669289396838282	0.00669288831109036	0.006692888953859	0.00678050300074583	0.00669286679067536	0.00684032516470179	0.997378591764749	0.00669299908213024	0.120216168003727	0.00719044122848576	0.00669299060545765	0.981453878971549	1	0	0	0.5	0	0	0.6	0.3	0	0	2.16001743584555	Tfh
436	0.00669289370600989	0.00669288805638897	0.00669288869484747	0.00679800420988885	0.00669286651292326	0.00684036461747416	0.997376980521272	0.00669299887560033	0.120216316134399	0.00719044021745902	0.00669299039217821	0.981449617896379	1	0	0	0.6	0	0	0.6	0.3	0	0	2.16002924983482	Tfh
437	0.00768556496190946	0.0066934315239397	0.00669366665112622	0.877168937129378	0.00708622442495515	0.00671267119744813	0.0138334759138461	0.978154080966128	0.999364292909264	0.00719136383937026	0.00670300188096405	0.00669295681593972	1	0	0	0.7	0	0	0.6	0.3	0	0	2.92397966821427	iTreg
438	0.00769135878597449	0.00669319978963944	0.00669335584766202	0.953681961235053	0.00712354611847324	0.00669653889387651	0.00880053942753449	0.993603639682396	0.99961986440719	0.00719150123448889	0.0066958528980059	0.00669286892228214	1	0	0	0.8	0	0	0.6	0.3	0	0	3.01118422724258	iTreg
439	0.00769313489894556	0.00669313116300316	0.00669326163121836	0.986359445298	0.00713937513133511	0.00669412848568483	0.0072549864474939	0.997314276279518	0.999696529835213	0.00719154167707949	0.00669411726434137	0.00669285460830822	1	0	0	0.9	0	0	0.6	0.3	0	0	3.04611678272014	iTreg
440	0.00769373873247727	0.00669310769067786	0.0066932290859731	0.999087115971512	0.00714552693398801	0.00669353240461403	0.00672908816863434	0.998456764054236	0.999722303270587	0.00719155517462842	0.00669358003174546	0.00669285124730303	1	0	0	1	0	0	0.6	0.3	0	0	3.05949239276638	iTreg
441	0.00669289338209529	0.00669288773471706	0.00669288837788562	0.0066939976994395	0.00669286612547771	0.00684013100685061	0.997386775753824	0.00669299636230849	0.120215327819963	0.00719044547259523	0.00669298960730073	0.981474405926996	1	0	0	0	0	0	0.7	0.3	0	0	2.15995860526945	Tfh
442	0.00669289400685721	0.00669288835708164	0.00669288900189102	0.00671117527249585	0.00669286679222135	0.00684019474123467	0.997385320868181	0.00669299750405973	0.120215561210011	0.00719044427715656	0.0066929903697131	0.981470325660118	1	0	0	0.1	0	0	0.7	0.3	0	0	2.15997054806102	Tfh
443	0.0066928940752684	0.00669288842289116	0.00669288906824641	0.00672841279900172	0.00669286687065831	0.00684022514121649	0.997383763672133	0.00669299800622951	0.120215698732606	0.00719044370004088	0.00669299049820787	0.981466294786816	1	0	0	0.2	0	0	0.7	0.3	0	0	2.15998236577332	Tfh
444	0.00669289378402107	0.00669288812815514	0.00669288877373115	0.00674570531233818	0.00669286656176632	0.00684023869008707	0.997382144147136	0.00669299809530266	0.120215784507653	0.0071904433148022	0.00669299021492294	0.981462245412625	1	0	0	0.3	0	0	0.7	0.3	0	0	2.15999408694254	Tfh
445	0.0066928938224236	0.00669288815868117	0.00669288880529565	0.00676307184704169	0.00669286657007607	0.00684027490917641	0.997380563313241	0.00669299855132171	0.120215942282482	0.00719044237486186	0.00669299028242676	0.981458075118641	1	0	0	0.4	0	0	0.7	0.3	0	0	2.16000589603567	Tfh
446	0.00669289402339672	0.00669288836097863	0.00669288900526248	0.00678050152723292	0.00669286681705906	0.0068403316553896	0.997379005281778	0.00669299916388162	0.12021615103472	0.00719044116844006	0.0066929906200296	0.981453865669705	1	0	0	0.5	0	0	0.7	0.3	0	0	2.16001782432787	Tfh
447	0.00669289372651487	0.00669288805598447	0.00669288870451967	0.00679798793082881	0.00669286647325834	0.00684032375018484	0.997377391329025	0.00669299930502175	0.120216200395586	0.00719044111281274	0.00669299027787469	0.981449963447692	1	0	0	0.6	0	0	0.7	0.3	0	0	2.1600298345093	Tfh
448	0.00768345162058727	0.00669351728521003	0.00669378677278348	0.87593341099308	0.00708491952156966	0.00671609784639117	0.0156588898468538	0.977369739253576	0.999269416994502	0.00719131290388998	0.00670334470184231	0.00669298518093267	1	0	0	0.7	0	0	0.7	0.3	0	0	2.92369087292122	iTreg
449	0.0076908887199452	0.00669321829931761	0.00669338262527296	0.953525843644397	0.00712329417449849	0.00669675112921678	0.00920566719075197	0.993533886126066	0.999599595434073	0.00719149028754752	0.00669588419038048	0.00669287074306204	1	0	0	0.8	0	0	0.7	0.3	0	0	3.01134277256453	iTreg
450	0.00769302395635377	0.00669313513296853	0.00669326747346469	0.986342482661401	0.00713932334299391	0.00669415008118107	0.00735066158360376	0.997303741093417	0.99969168459297	0.00719153910997362	0.00669412155179216	0.00669285514773901	1	0	0	0.9	0	0	0.7	0.3	0	0	3.04617998572786	iTreg
451	0.00769373150147854	0.00669310659823925	0.00669322747410945	0.999086681880408	0.00714552331311789	0.00669353178639289	0.00673495858658626	0.998456277816865	0.999722022499646	0.00719155634654395	0.00669357895787618	0.00669285130226833	1	0	0	1	0	0	0.7	0.3	0	0	3.05949704806353	iTreg
452	0.00669289358269952	0.00669288794181612	0.00669288858510845	0.00669399794138579	0.00669286638502846	0.00684014946435131	0.997387252120961	0.00669299662113413	0.120215326821544	0.00719044521549904	0.0066929898661937	0.981474461415405	1	0	0	0	0	0	0.8	0.3	0	0	2.15995915596113	Tfh
453	0.00669289359645352	0.00669288795005695	0.00669288859418515	0.00671116989279768	0.0066928663856849	0.00684018455400854	0.997385689548166	0.00669299705564129	0.120215479588597	0.00719044433141959	0.00669298992469831	0.981470361711676	1	0	0	0.1	0	0	0.8	0.3	0	0	2.15997085313339	Tfh
454	0.00669289341336242	0.00669288776004559	0.00669288840474639	0.00672839807966923	0.00669286616665063	0.00684019267394253	0.997384092495923	0.00669299723913254	0.120215565150697	0.00719044430215253	0.00669298972986227	0.98146641694467	1	0	0	0.2	0	0	0.8	0.3	0	0	2.15998263236085	Tfh
455	0.00669289371867843	0.00669288806542372	0.0066928887107568	0.00674569901653638	0.00669286651350167	0.00684024300292284	0.997382568567989	0.00669299802667209	0.120215754274423	0.00719044322649141	0.00669299015243041	0.981462290676528	1	0	0	0.3	0	0	0.8	0.3	0	0	2.15999452395235	Tfh
456	0.00669289381677173	0.0066928881536276	0.00669288880020901	0.00676306174714276	0.00669286656585993	0.00684027556171055	0.997380996139923	0.00669299852937385	0.120215905758867	0.00719044251776669	0.0066929902595947	0.981458158180122	1	0	0	0.4	0	0	0.8	0.3	0	0	2.16000636603097	Tfh
457	0.00669289346833859	0.00669288779644939	0.00669288844583121	0.00678049722953865	0.00669286617013308	0.00684029230894334	0.997379360678589	0.00669299861620939	0.120216018994385	0.00719044178187778	0.00669298990068988	0.981454022368161	1	0	0	0.5	0	0	0.8	0.3	0	0	2.16001815775915	Tfh
458	0.00669289367341675	0.00669288800194672	0.00669288865110169	0.00679797620804301	0.00669286641082116	0.00684032350470953	0.997377816208611	0.00669299924691025	0.120216161052487	0.00719044128328822	0.00669299019468173	0.981450023818928	1	0	0	0.6	0	0	0.8	0.3	0	0	2.16003026825495	Tfh
459	0.00669289372181942	0.00669288803825252	0.00669288869224691	0.00681555464872771	0.00669286640825107	0.00684035832930275	0.99737619781342	0.0066929998323188	0.120216321212464	0.00719044035996255	0.00669299024643132	0.981445754483397	1	0	0	0.7	0	0	0.8	0.3	0	0	2.16004215378659	Tfh
460	0.00769039409009247	0.00669323764477537	0.00669341059345196	0.953361000427813	0.00712302932461983	0.0066969774426709	0.00963229772144446	0.993460377919871	0.999578344547387	0.00719147876968039	0.0066959172806858	0.00669287161731054	1	0	0	0.8	0	0	0.8	0.3	0	0	3.0115093373798	iTreg
461	0.00769291100124176	0.00669313842409909	0.006693272277974	0.986325257894403	0.00713927028300028	0.00669417051866426	0.00744780104235187	0.997293503941583	0.999687010430339	0.00719153757863021	0.00669412537418505	0.00669285466769847	1	0	0	0.9	0	0	0.8	0.3	0	0	3.04624485343417	iTreg
462	0.00769372481276198	0.00669310867814697	0.0066932305215196	0.999086227704338	0.00714552084122807	0.00669353491920879	0.00674085263562815	0.998455903265018	0.999721820835829	0.00719155491665259	0.00669358098045294	0.0066928508195876	1	0	0	1	0	0	0.8	0.3	0	0	3.05950191093037	iTreg
463	0.0066928934633133	0.00669288782397416	0.00669288846675767	0.00669399738134803	0.00669286626615802	0.00684012697812936	0.997387665090447	0.00669299645039	0.120215228977074	0.007190446217311	0.00669298969813135	0.981474713502045	1	0	0	0	0	0	0.9	0.3	0	0	2.15995970031508	Tfh
464	0.00669289349532838	0.00669288784942942	0.00669288849314018	0.00671116303360111	0.00669286627738185	0.00684016101306548	0.99738610808973	0.00669299689648339	0.120215384223178	0.00719044536527013	0.00669298976815665	0.981470630317453	1	0	0	0.1	0	0	0.9	0.3	0	0	2.15997141482222	Tfh
465	0.00669289349883326	0.00669288784729555	0.00669288849190013	0.0067283926816284	0.00669286626621055	0.00684019370851715	0.997384542080341	0.00669299731905765	0.12021553222646	0.00719044455277268	0.00669298981231081	0.981466540003486	1	0	0	0.2	0	0	0.9	0.3	0	0	2.15998316848881	Tfh
466	0.00669289369754932	0.00669288804429483	0.00669288868962345	0.00674569212024777	0.00669286649024193	0.0068402448832859	0.997382997865798	0.00669299798789367	0.120215721049416	0.0071904432959274	0.0066929901123347	0.981462356739838	1	0	0	0.3	0	0	0.9	0.3	0	0	2.15999498097645	Tfh
467	0.00669289373889032	0.00669288808159162	0.00669288872736279	0.00676304872403304	0.00669286652892991	0.00684027565454745	0.997381426133703	0.00669299844386856	0.120215863432015	0.00719044265275532	0.00669299020390646	0.981458278822615	1	0	0	0.4	0	0	0.9	0.3	0	0	2.16000686114422	Tfh
468	0.00669289366924845	0.006692888006488	0.00669288865336714	0.00678046330464649	0.00669286643994908	0.00684029158727043	0.997379845615994	0.00669299877467901	0.120215972208073	0.00719044234912062	0.00669299015019685	0.981454286893419	1	0	0	0.5	0	0	0.9	0.3	0	0	2.16001882765245	Tfh
469	0.0066928935805353	0.00669288790655969	0.00669288855702951	0.006797970633971	0.00669286629657843	0.00684032376386469	0.997378231351384	0.00669299916296772	0.120216125129533	0.00719044134015761	0.00669299006029907	0.981450042783212	1	0	0	0.6	0	0	0.9	0.3	0	0	2.16003066056609	Tfh
470	0.00669289370432273	0.00669288802702222	0.00669288867817499	0.00681551940588125	0.00669286642747892	0.00684035646724828	0.997376657091266	0.00669299972641739	0.120216273862628	0.00719044065841677	0.00669299024633745	0.98144594466265	1	0	0	0.7	0	0	0.9	0.3	0	0	2.16004271895784	Tfh
471	0.00669289383189528	0.00669288814456047	0.00669288879783615	0.00683315481326706	0.00669286652053494	0.00684040137938033	0.997375041145544	0.00669300035048175	0.120216457311661	0.00719043967151819	0.00669299040825139	0.981441620454075	1	0	0	0.8	0	0	0.9	0.3	0	0	2.16005464282901	Tfh
472	0.00769279661167711	0.00669314506323976	0.00669328201370215	0.986307770811657	0.00713921753874185	0.00669419677017022	0.00754648589004053	0.997282746884741	0.999682090445765	0.00719153318621623	0.00669413257348885	0.006692854903965	1	0	0	0.9	0	0	0.9	0.3	0	0	3.0463102526934	iTreg
473	0.00769371777721071	0.00669310696235796	0.0066932280020468	0.999085795167602	0.00714551733109403	0.00669353306359484	0.006746741066878	0.99845534384749	0.999721494065053	0.00719155625582932	0.00669357929360259	0.00669285109865409	1	0	0	1	0	0	0.9	0.3	0	0	3.05950646393141	iTreg
474	0.0066928934793337	0.00669288784136869	0.00669288848404993	0.00669399722219096	0.00669286629098622	0.0068401266232821	0.99738810121855	0.00669299645409415	0.120215189552633	0.00719044644295102	0.00669298970292948	0.98147482173677	1	0	0	0	0	0	1	0.3	0	0	2.15996020504914	Tfh
475	0.0066928934264803	0.00669288778177552	0.0066928884253074	0.00671115936832335	0.00669286621291974	0.00684015796030022	0.997386531746228	0.00669299680561284	0.12021533412333	0.00719044561010622	0.00669298967882442	0.981470734237718	1	0	0	0.1	0	0	1	0.3	0	0	2.15997188537693	Tfh
476	0.00669289351141061	0.00669288786149332	0.00669288850596203	0.00672838649354735	0.00669286628920895	0.00684019287926639	0.997384979530826	0.00669299731886603	0.120215490892238	0.00719044479838995	0.00669298981440512	0.981466654648604	1	0	0	0.2	0	0	1	0.3	0	0	2.15998367254422	Tfh
477	0.00669289368268652	0.00669288802991621	0.0066928886751712	0.00674568419988535	0.00669286647665319	0.00684024531463867	0.997383429477749	0.00669299795535467	0.120215683757811	0.00719044343686693	0.00669299007988366	0.981462443115845	1	0	0	0.3	0	0	1	0.3	0	0	2.15999545420246	Tfh
478	0.00669289407814923	0.00669288841609932	0.00669288906201463	0.00676304530222812	0.0066928668470973	0.00684029207429146	0.997381896389022	0.0066929987829116	0.120215881425402	0.00719044259908685	0.00669299052776656	0.981458310393696	1	0	0	0.4	0	0	1	0.3	0	0	2.16000739589776	Tfh
479	0.00669289373909649	0.00669288807579477	0.0066928887221657	0.00678046590322727	0.00669286651051657	0.00684031573166948	0.997380266720416	0.00669299884506953	0.12021599188617	0.00719044178476821	0.00669299023098128	0.98145415755615	1	0	0	0.5	0	0	1	0.3	0	0	2.16001916570603	Tfh
480	0.00669289349710289	0.00669288782242003	0.00669288847355758	0.00679796104256878	0.00669286620372522	0.00684032253550352	0.997378654978332	0.00669299907471848	0.120216083943512	0.00719044146200825	0.0066929899458448	0.981450106627165	1	0	0	0.6	0	0	1	0.3	0	0	2.16003109560646	Tfh
481	0.00669289371079326	0.00669288803680293	0.00669288868658516	0.00681549133749614	0.00669286645417857	0.0068403554795345	0.997377105372682	0.00669299968551079	0.120216231347757	0.00719044092847947	0.00669299025366743	0.981446090467896	1	0	0	0.7	0	0	1	0.3	0	0	2.16004324176138	Tfh
482	0.00669289374051281	0.00669288805776104	0.00669288871091323	0.00683312155773835	0.00669286645259686	0.00684038933968788	0.997375493640662	0.0066930002163653	0.120216385344221	0.00719044006057413	0.00669299030579707	0.981441855991947	1	0	0	0.8	0	0	1	0.3	0	0	2.16005521341878	Tfh
483	0.00669289396484656	0.0066928882906843	0.00669288892973521	0.00685076255358465	0.00669286675317343	0.00684045758895193	0.997373931495164	0.00669300055088076	0.120216609926643	0.00719043892329938	0.0066929907183328	0.981437629738559	1	0	0	0.9	0	0	1	0.3	0	0	2.16006735943385	Tfh
484	0.00769371090997169	0.0066931089604729	0.00669323094563269	0.999085319121379	0.0071455147391689	0.0066935363971958	0.00675267479079244	0.998454768587485	0.999721191520483	0.00719155481439598	0.00669358131067583	0.006692850990422	1	0	0	1	0	0	1	0.3	0	0	3.05951104308807	iTreg
485	0.00769245334810788	0.00669313566632274	0.00669312059423618	0.00717563257593603	0.00669890863498143	0.00725331567630917	0.00827949695774265	0.00717903054177119	0.999691455962729	0.00719153922025901	0.00714571386258113	0.00669315563788253	1	0	0	0	0	0	0	0.4	0	0	1.07838695867886	TGFB+
486	0.00769247983309757	0.00669313662891687	0.00669312352870793	0.0212062065471445	0.00670502365377873	0.00725078874340644	0.0082523754566156	0.00823251367856971	0.999692844521665	0.00719153810337723	0.00714565747646108	0.00669315176695236	1	0	0	0.1	0	0	0	0.4	0	0	1.09344883993869	TGFB+
487	0.00769258595482288	0.00669312815329242	0.0066931241440436	0.083992993624019	0.00673245538408211	0.0072384226856053	0.00813294297887662	0.0151439625825977	0.999698181843528	0.0071915444392262	0.00714435896363757	0.00669312194444083	1	0	0	0.2	0	0	0	0.4	0	0	1.16304682269817	TGFB+
488	0.00769317149090598	0.00669309721519628	0.00669314267491121	0.470395965341397	0.00690383620869343	0.00698990894645669	0.00745649854076074	0.404856286257621	0.999732290936177	0.00719156203142607	0.00696940725535401	0.00669298370184568	1	0	0	0.3	0	0	0	0.4	0	0	1.93826815060075	TGFB+
489	0.00769328417955742	0.00669308979456072	0.00669314461372214	0.555218644458033	0.00694205035495095	0.00688193516779019	0.0073210931704863	0.61118199517147	0.99974040920693	0.00719156643817567	0.00687330931295736	0.00669295802254345	1	0	0	0.4	0	0	0	0.4	0	0	2.22912347989118	iTreg
490	0.00769339576600159	0.00669308267952533	0.00669314701088738	0.645025759563105	0.00698274386054447	0.00679060236619583	0.00718416485317446	0.793802700930145	0.999748191887192	0.00719157065657106	0.00678853672392918	0.0066929330277834	1	0	0	0.5	0	0	0	0.4	0	0	2.50128682932505	iTreg
491	0.00769352981961909	0.00669307492331755	0.00669315127756795	0.761513632550342	0.00703588659425151	0.00672631153791637	0.00701539858018286	0.927380304619044	0.999756675405121	0.00719157517477339	0.00672665937179339	0.00669290355643255	1	0	0	0.6	0	0	0	0.4	0	0	2.75111910341036	iTreg
492	0.00769365828690217	0.00669306812793896	0.00669315657785388	0.881844679247346	0.00709121142422662	0.00670139687708725	0.0068492934145922	0.980968506504274	0.999764170853444	0.00719157917906774	0.00670176617222558	0.00669287587755244	1	0	0	0.7	0	0	0	0.4	0	0	2.92488536254251	iTreg
493	0.00769373189503023	0.00669306391879046	0.00669315927924588	0.954465084929696	0.00712481227645926	0.00669552787575795	0.00675241414853436	0.993949454515481	0.999768354683211	0.00719158183592184	0.00669569728347937	0.00669286027479515	1	0	0	0.8	0	0	0	0.4	0	0	3.0104157429164	iTreg
494	0.00769376339400066	0.0066930629244504	0.00669316159926278	0.986455610550804	0.0071396653448653	0.00669400670029124	0.00671047558748574	0.997372567358673	0.999770177327323	0.00719158212988219	0.00669409014012735	0.00669285377082006	1	0	0	0.9	0	0	0	0.4	0	0	3.04580101682799	iTreg
495	0.00769377561658014	0.00669306231328302	0.00669316221407745	0.999089804713501	0.00714553963114538	0.00669352693522701	0.00669403317405475	0.998459966283531	0.999770869454877	0.00719158243717984	0.00669357812651093	0.00669285117530714	1	0	0	1	0	0	0	0.4	0	0	3.05951175207527	iTreg
496	0.00767379555282599	0.00669380560308953	0.00669375622762235	0.00716693682441097	0.00669880710927834	0.00847750125239517	0.0243796290807496	0.00716929211458425	0.998944231068496	0.00719114036069296	0.00713777985441641	0.00669500569806546	1	0	0	0	0	0	0.1	0.4	0	0	1.09492168074663	TGFB+
497	0.00767440992454487	0.00669378228886341	0.00669374039486669	0.0207492331518764	0.0067046365401514	0.00843163000970608	0.0238424309309657	0.0081667974465273	0.998970475397234	0.00719115431631416	0.0071379827336955	0.00669488732444997	1	0	0	0.1	0	0	0.1	0.4	0	0	1.1089511604592	TGFB+
498	0.0076767772114269	0.00669369255847523	0.00669367870234204	0.0779516245435471	0.00672930505174725	0.00825409057799262	0.0217706422152384	0.0141205971647541	0.9990710155042	0.00719120916396477	0.00713792501213927	0.00669446240177685	1	0	0	0.2	0	0	0.1	0.4	0	0	1.1699850201076	TGFB+
499	0.00768716413535184	0.00669330323625321	0.00669338671390359	0.469618055691867	0.00690238058043367	0.00721072585414035	0.0126321011259726	0.39684068486635	0.99950558476691	0.007191439840218	0.00697159192747092	0.00669318605544606	1	0	0	0.3	0	0	0.1	0.4	0	0	1.93463960479432	TGFB+
500	0.00768861193622406	0.00669324806407838	0.00669333924930613	0.554869296916305	0.00694087303697394	0.0069929993636771	0.0113456788771326	0.604819156053503	0.999566522797214	0.00719147258252739	0.00687548480093128	0.00669308114177529	1	0	0	0.4	0	0	0.1	0.4	0	0	2.22636976481965	iTreg
501	0.0076899332617013	0.00669319871069091	0.00669329517984956	0.644257682452076	0.00698151451978616	0.00683467362849545	0.010166537782027	0.789247504861571	0.999620893767185	0.00719150186285087	0.00679034004094717	0.00669300134067932	1	0	0	0.5	0	0	0.1	0.4	0	0	2.49886007740786	iTreg
502	0.00769140441744453	0.00669314544090151	0.00669324565855577	0.760366722374539	0.00703472044451031	0.00673614878977167	0.00884628289023315	0.925526968126576	0.9996793637293	0.00719153348985167	0.00672745179706361	0.00669292992912045	1	0	0	0.6	0	0	0.1	0.4	0	0	2.74987991708787	iTreg
503	0.0076926982559126	0.0066930997838046	0.00669320106529958	0.881295600015397	0.00709062031051946	0.00670258922437594	0.0076761691355636	0.980650218753135	0.999729466350858	0.00719156040393582	0.00670190667556869	0.00669288141893144	1	0	0	0.7	0	0	0.1	0.4	0	0	2.9248100113933	iTreg
504	0.00769338217952456	0.00669307550095544	0.00669317603726968	0.954350586735661	0.00712462559158107	0.00669567053699849	0.00705358836075354	0.993899248457423	0.999755751660934	0.00719157488795932	0.00669572000642741	0.00669286103098302	1	0	0	0.8	0	0	0.1	0.4	0	0	3.01053926098647	iTreg
505	0.00769366149454822	0.00669306619504481	0.00669316651088871	0.986440175761635	0.00713961772883524	0.00669402582737612	0.00679785580976409	0.997363026469449	0.99976643653979	0.00719157957077064	0.00669409435043101	0.00669285359161437	1	0	0	0.9	0	0	0.1	0.4	0	0	3.04585955985015	iTreg
506	0.00769376885737603	0.0066930625188339	0.00669316251454346	0.99908936323214	0.00714553671191929	0.00669352771438389	0.00669984829819226	0.998459462096006	0.999770627835953	0.0071915823418246	0.00669357834015392	0.00669285117819083	1	0	0	1	0	0	0.1	0.4	0	0	3.05951637163952	iTreg
507	0.00669307468583511	0.00669301167263271	0.00669301446568897	0.0066940054274877	0.00669286643496607	0.00864512058898386	0.997369930824883	0.00669317175297579	0.271596907878253	0.00719065582169454	0.00669316669934031	0.903427820735986	1	0	0	0	0	0	0.2	0.4	0	0	2.23508274698873	Tfh
508	0.0066930748371791	0.00669301178450474	0.00669301458092608	0.00671128988035343	0.00669286646394868	0.00864538031619384	0.997368351669031	0.00669317276004602	0.271597412343956	0.00719065520538711	0.00669316688359012	0.903414908785792	1	0	0	0.1	0	0	0.2	0.4	0	0	2.23508630551091	Tfh
509	0.00760925845953819	0.00669655266643274	0.00669647521398907	0.0601428827296575	0.00671989942051978	0.0145047456333689	0.0806920166006986	0.0114498298447761	0.995634304568811	0.00718950388829475	0.00710938933567898	0.00671656968894429	1	0	0	0.2	0	0	0.2	0.4	0	0	1.21116142805071	TGFB+
510	0.00767678572791552	0.00669367074989918	0.0066938219532284	0.46810103514736	0.00689979433093437	0.00762421310762413	0.0215941150444305	0.382710064628103	0.999095047495748	0.00719122165945276	0.00697538756907054	0.00669375075651171	1	0	0	0.3	0	0	0.2	0.4	0	0	1.92794890817028	TGFB+
511	0.00768133218755323	0.00669350035245347	0.00669364957175743	0.554308806783995	0.00693903184752654	0.00717710907895976	0.0176268105826025	0.594779002594896	0.999286282555243	0.00719132286747417	0.00687887922616954	0.00669336229470389	1	0	0	0.4	0	0	0.2	0.4	0	0	2.22194908994333	iTreg
512	0.00768500903227561	0.00669336633604752	0.00669350916043	0.64318150898827	0.00697977600058475	0.00690113686099483	0.0144128890226349	0.782677587313613	0.999435572896546	0.00719140241547283	0.00679292342053927	0.00669313197481403	1	0	0	0.5	0	0	0.2	0.4	0	0	2.49533781342222	iTreg
513	0.00768869758460921	0.00669323622668854	0.00669336710915348	0.758916018949539	0.00703324239279019	0.00674938555546678	0.0111793324137968	0.92312025134449	0.99957956477792	0.00719147957281412	0.00672847764587008	0.00669297074368422	1	0	0	0.6	0	0	0.2	0.4	0	0	2.74826602431682	iTreg
514	0.00769161336896974	0.00669313563096519	0.00669325140743096	0.880673284188369	0.00708995192927392	0.00670398137267102	0.00861094953307506	0.98028569347199	0.999690040835436	0.00719153924616389	0.00670206724432052	0.00669288833830351	1	0	0	0.7	0	0	0.2	0.4	0	0	2.92471839656697	iTreg
515	0.00769301506251627	0.00669308804567397	0.00669319424224878	0.954230317473076	0.0071244299754671	0.00669582286754274	0.0073695428261996	0.993846294108539	0.999742461446505	0.00719156673699052	0.00669574432701662	0.00669286177514394	1	0	0	0.8	0	0	0.2	0.4	0	0	3.01066833888692	iTreg
516	0.00769355850505884	0.00669307026763627	0.00669317237190311	0.986424586318129	0.00713956973599161	0.00669404634466695	0.00688655223431184	0.997353722693287	0.999762805583867	0.00719157758454581	0.00669409956471192	0.00669285388023183	1	0	0	0.9	0	0	0.2	0.4	0	0	3.04591961508434	iTreg
517	0.00769376159885585	0.00669306338699861	0.00669316382018402	0.999088907524169	0.00714553350080925	0.00669352939913937	0.00670567903310178	0.998458881359483	0.99977036097933	0.0071915815320466	0.00669357938623274	0.00669285112573251	1	0	0	1	0	0	0.2	0.4	0	0	3.05952089264608	iTreg
518	0.00669307450195005	0.00669301152791849	0.00669301431833037	0.0066940044075893	0.00669286642253008	0.00864506869145064	0.997372208164472	0.00669317147290272	0.271596156502802	0.00719065677913211	0.00669316642663923	0.903430256733266	1	0	0	0	0	0	0.3	0.4	0	0	2.23508665594898	Tfh
519	0.0066930746876511	0.00669301165084385	0.0066930144446024	0.00671127402969999	0.00669286644713154	0.00864539418134658	0.997370621464525	0.00669317249778194	0.271596698311059	0.00719065614791766	0.00669316661856429	0.903417157175925	1	0	0	0.1	0	0	0.3	0.4	0	0	2.23509010765705	Tfh
520	0.00669307483644575	0.00669301177404098	0.00669301457156547	0.00672860832998066	0.0066928664828195	0.0086457115022737	0.997369048622934	0.00669317351107013	0.271597217161445	0.00719065546585664	0.00669316681585994	0.903403686827497	1	0	0	0.2	0	0	0.3	0.4	0	0	2.23509323590179	Tfh
521	0.00669307501441118	0.00669301188787545	0.00669301468865507	0.00674600660075206	0.00669286650964136	0.00864599640075293	0.997367450491427	0.00669317458924885	0.271597741324865	0.00719065487710769	0.00669316700356669	0.903390848730334	1	0	0	0.3	0	0	0.3	0.4	0	0	2.23509700811864	Tfh
522	0.00766993573475829	0.00669390979053737	0.00669415333539611	0.553384480943525	0.00693612982791536	0.00749468221008481	0.0274856580468478	0.578746091477366	0.99882365098598	0.00719107963399703	0.00688420378233735	0.00669403734096164	1	0	0	0.4	0	0	0.3	0.4	0	0	2.21469801310971	iTreg
523	0.0076779748548716	0.00669361122707859	0.00669382162470687	0.641674675028498	0.00697731120959498	0.00700418527707355	0.0204888864657794	0.773104612474895	0.999161847388858	0.00719125704158249	0.0067966504957436	0.00669339045319219	1	0	0	0.5	0	0	0.3	0.4	0	0	2.49015822354187	iTreg
524	0.00768522849178863	0.0066933537829385	0.00669352418665767	0.757072322365426	0.00703135913399854	0.00676755772253122	0.0141721146787675	0.919957918547904	0.999449488449509	0.00719140985339474	0.0067298196873276	0.00669303543046241	1	0	0	0.6	0	0	0.3	0.4	0	0	2.74613713233071	iTreg
525	0.00769038391113902	0.00669317649072081	0.00669330875965653	0.879965926587676	0.0070891944388099	0.00670561758213907	0.00967067300854932	0.979866489342815	0.999645084609011	0.00719151507156992	0.00670225169995102	0.00669289701535093	1	0	0	0.7	0	0	0.3	0.4	0	0	2.92460651851739	iTreg
526	0.00769263026765263	0.0066931003355686	0.00669321196699988	0.954103600098277	0.0071242236013005	0.00669598423231794	0.00770120811995578	0.993790499944214	0.999728570929035	0.00719156015645892	0.00669576900301763	0.00669286275473367	1	0	0	0.8	0	0	0.3	0.4	0	0	3.01080322140953	iTreg
527	0.00769345366637889	0.00669307376366179	0.00669317754233797	0.98640867551656	0.00713952074951178	0.00669406672405732	0.00697658985429105	0.997343942833475	0.999758991335154	0.00719157524913911	0.00669410400609172	0.00669285388640283	1	0	0	0.9	0	0	0.3	0.4	0	0	3.04598002512706	iTreg
528	0.00769375524676299	0.0066930628892873	0.00669316307938393	0.999088470203886	0.00714553083062597	0.00669352913604786	0.0067115097843911	0.998458438076448	0.999770131059205	0.00719158207003531	0.00669357873790772	0.00669285112288927	1	0	0	1	0	0	0.3	0.4	0	0	3.05952560223687	iTreg
529	0.00669307430920342	0.00669301136939199	0.00669301415728378	0.00669400338179365	0.00669286636145621	0.00864504218108749	0.997374466160848	0.00669317115584684	0.271595438797779	0.00719065763279479	0.00669316611484776	0.903432345168431	1	0	0	0	0	0	0.4	0.4	0	0	2.23509025679076	Tfh
530	0.00669307452594856	0.00669301157673072	0.00669301436828869	0.00671125775536537	0.00669286653925217	0.00864534940639081	0.997372947221404	0.00669317230449707	0.271595919472979	0.00719065714144419	0.00669316644359549	0.903419268491992	1	0	0	0.1	0	0	0.4	0.4	0	0	2.23509370524789	Tfh
531	0.00669307465436942	0.00669301163942427	0.00669301443437872	0.006728577443998	0.00669286647952334	0.00864565477031626	0.997371333124335	0.00669317325398738	0.271596476848856	0.00719065639048489	0.00669316655541376	0.903405994437098	1	0	0	0.2	0	0	0.4	0.4	0	0	2.23509700003219	Tfh
532	0.00669307480600522	0.00669301172801315	0.00669301452646346	0.00674596022342235	0.00669286646275627	0.00864595494297227	0.997369725517645	0.0066931742759419	0.271596972637024	0.00719065579152506	0.00669316668802406	0.903393062867899	1	0	0	0.3	0	0	0.4	0.4	0	0	2.23510064046769	Tfh
533	0.00669307496854136	0.00669301186838888	0.00669301467014289	0.00676340804913246	0.00669286652602126	0.00864626390488509	0.997368152538053	0.00669317517929539	0.271597515196571	0.00719065510521412	0.00669316692313063	0.903379518692084	1	0	0	0.4	0	0	0.4	0.4	0	0	2.23510382362146	Tfh
534	0.00766787073183518	0.00669397461612735	0.00669428500186943	0.639567734939341	0.00697380640519036	0.00717014824558384	0.0292375445996828	0.758967667029745	0.99874926800574	0.00719104111146576	0.00680207624165395	0.00669392104590316	1	0	0	0.5	0	0	0.4	0.4	0	0	2.48240933797414	iTreg
535	0.00768074308879418	0.00669350802540172	0.00669373002509476	0.754715439903776	0.0070289431099762	0.00679316222851951	0.0180458784304265	0.915739253302971	0.999277579538015	0.00719131829702433	0.00673160042664765	0.00669314069418853	1	0	0	0.6	0	0	0.4	0.4	0	0	2.74328429707084	iTreg
536	0.0076889854588072	0.00669322346602483	0.00669337470269454	0.879159225495854	0.00708833216366105	0.00670755710929078	0.010876137232914	0.979381390272781	0.999593563353717	0.00719148708888982	0.00670246531715582	0.00669290800044873	1	0	0	0.7	0	0	0.4	0.4	0	0	2.92446864966224	iTreg
537	0.00769222586929713	0.0066931137206328	0.00669323133102855	0.953970330122688	0.00712400712956575	0.00669615714582232	0.00804953883386169	0.993731565925745	0.999713904814183	0.00719155225698687	0.00669579551706627	0.00669286375879056	1	0	0	0.8	0	0	0.4	0.4	0	0	3.01094428642567	iTreg
538	0.00769334773992766	0.0066930772478692	0.00669318261856559	0.986392527353498	0.00713947162722022	0.00669408704049256	0.00706798718202205	0.997334226738019	0.999755191365932	0.00719157310118898	0.0066941085601579	0.00669285398002016	1	0	0	0.9	0	0	0.4	0.4	0	0	3.04604163455491	iTreg
539	0.00769374877137618	0.00669306237488101	0.00669316231805738	0.999088036827071	0.00714552776556301	0.00669352888511835	0.00671734590781043	0.998457978106139	0.999769893910786	0.00719158292081856	0.00669357795555783	0.00669285110630775	1	0	0	1	0	0	0.4	0.4	0	0	3.05953029684949	iTreg
540	0.00669307419936712	0.006693011348703	0.00669301413419506	0.00669400250391699	0.00669286653148446	0.00864500598932949	0.997376789702757	0.00669317104017981	0.271594620002603	0.00719065881159869	0.00669316600344812	0.903434589161622	1	0	0	0	0	0	0.5	0.4	0	0	2.2350939694292	Tfh
541	0.00669307442144219	0.00669301152464973	0.00669301431371705	0.00671124154372528	0.0066928666194898	0.00864532530006653	0.99737523095924	0.0066931721184236	0.271595167277658	0.00719065816485533	0.00669316626209238	0.903421343514652	1	0	0	0.1	0	0	0.5	0.4	0	0	2.23509727202001	Tfh
542	0.0066930744183728	0.00669301144378775	0.00669301423637491	0.00672854801518261	0.00669286638413078	0.00864559279927432	0.997373592110189	0.0066931729170765	0.271595755792258	0.00719065717286248	0.0066931662081304	0.903408193160263	1	0	0	0.2	0	0	0.5	0.4	0	0	2.2351006446579	Tfh
543	0.00669307460942794	0.00669301159466552	0.00669301439072796	0.00674591632492105	0.00669286645873566	0.00864590740287493	0.997372018312789	0.00669317398376845	0.271596265580564	0.00719065659784486	0.00669316644035279	0.903395005942059	1	0	0	0.3	0	0	0.5	0.4	0	0	2.23510407763873	Tfh
544	0.00669307467904736	0.00669301158944282	0.00669301439050527	0.00676335829248522	0.00669286631844471	0.00864619761951658	0.997370377576591	0.00669317503567982	0.271596774914907	0.00719065587516883	0.00669316645093374	0.903381986933621	1	0	0	0.4	0	0	0.5	0.4	0	0	2.23510765967634	Tfh
545	0.0066930749212495	0.00669301183672773	0.00669301463904482	0.00678084164208116	0.00669286654193918	0.00864649429379002	0.997368848809775	0.00669317581926204	0.271597271014851	0.00719065539433535	0.006693166835606	0.903368649941641	1	0	0	0.5	0	0	0.5	0.4	0	0	2.2351110716903	Tfh
546	0.00767487430958889	0.00669371372313996	0.00669400408314654	0.751677854916757	0.00702581402020765	0.00683048052427881	0.023121687282031	0.909995242017377	0.999046136341333	0.00719119612944396	0.0067340075117188	0.00669331763626757	1	0	0	0.6	0	0	0.5	0.4	0	0	2.73937832849529	iTreg
547	0.00768738955395294	0.0066932771125813	0.00669344987599041	0.878234392833105	0.00708734753609108	0.0067098729933388	0.0122529806020293	0.978816994690307	0.999534353188542	0.0071914555910014	0.00670271289752512	0.00669292179820964	1	0	0	0.7	0	0	0.5	0.4	0	0	2.92429714867267	iTreg
548	0.00769180100360693	0.00669312769437007	0.00669325155646563	0.953829942078764	0.00712377969672062	0.00669634180043577	0.00841559952764335	0.993669333725682	0.999698451283842	0.0071915439199826	0.00669582336771268	0.00669286490687358	1	0	0	0.8	0	0	0.5	0.4	0	0	3.0110918605621	iTreg
549	0.00769324001844097	0.00669308037617373	0.00669318722807785	0.986376094433033	0.00713942118026626	0.00669410713671788	0.00716078236429694	0.997324236981746	0.999751285922283	0.00719157139690113	0.00669411258140782	0.00669285405613979	1	0	0	0.9	0	0	0.5	0.4	0	0	3.04610397367548	iTreg
550	0.00769374101209668	0.00669306423375839	0.00669316506748804	0.999087558656235	0.00714552480114206	0.00669353215680563	0.00672322992339342	0.998457343058522	0.999769623472259	0.00719158085467906	0.00669358044775968	0.00669285108695329	1	0	0	1	0	0	0.5	0.4	0	0	3.05953479477109	iTreg
551	0.00669307388664094	0.00669301106772424	0.00669301385085472	0.0066940014098571	0.00669286632605387	0.00864494249416381	0.997379017660393	0.00669317059749743	0.271593952848136	0.00719065936062504	0.00669316556479912	0.903436573494263	1	0	0	0	0	0	0.6	0.4	0	0	2.23509744856101	Tfh
552	0.0066930741402044	0.00669301129656164	0.00669301408284554	0.00671122504107138	0.00669286651561062	0.0086452527977292	0.997377480225116	0.00669317174001204	0.271594386876211	0.00719065908002089	0.00669316588672456	0.903423747508806	1	0	0	0.1	0	0	0.6	0.4	0	0	2.23510105519091	Tfh
553	0.00669307423841969	0.00669301132697745	0.00669301411705546	0.00672851637166928	0.0066928664093038	0.00864555201434076	0.99737587927483	0.00669317266327091	0.27159499394321	0.00719065811323091	0.00669316596978093	0.903410380186643	1	0	0	0.2	0	0	0.6	0.4	0	0	2.23510428462873	Tfh
554	0.00669307439085859	0.00669301143009225	0.00669301422373228	0.00674587102193864	0.00669286641765089	0.00864585439104881	0.997374294132835	0.00669317368032175	0.271595523364244	0.00719065744399183	0.00669316614157033	0.903397204633726	1	0	0	0.3	0	0	0.6	0.4	0	0	2.23510771127201	Tfh
555	0.00669307466471762	0.00669301168181299	0.0066930144778554	0.00676327734180465	0.00669286663328141	0.00864615953131014	0.997372749160137	0.00669317477747652	0.271595963246731	0.00719065718857455	0.00669316649290481	0.9033842971059	1	0	0	0.4	0	0	0.6	0.4	0	0	2.23511141230251	Tfh
556	0.00669307474482155	0.00669301169396215	0.00669301449466485	0.00678077231468637	0.00669286651110256	0.0086464632605192	0.997371118944244	0.00669317578854669	0.271596558585029	0.00719065625385125	0.00669316655420998	0.903370799419178	1	0	0	0.5	0	0	0.6	0.4	0	0	2.23511467856482	Tfh
557	0.006693074930474	0.00669301182384528	0.00669301462824293	0.00679831981836739	0.00669286655843354	0.00864676574158778	0.997369520939557	0.00669317706119525	0.271597068890657	0.0071906557068207	0.00669316675644227	0.903357750941203	1	0	0	0.6	0	0	0.6	0.4	0	0	2.23511839379683	Tfh
558	0.00768555787620216	0.00669333900456692	0.00669353667163341	0.87716888685253	0.00708621664534302	0.00671267288259226	0.0138334782860478	0.978154569934043	0.999465657203833	0.00719141865529724	0.00670300262857531	0.00669294005214031	1	0	0	0.7	0	0	0.6	0.4	0	0	2.9240812766928	iTreg
559	0.00769135448960646	0.00669314264586978	0.00669327312092552	0.953681997953628	0.00712354070871124	0.00669653824188322	0.00880053381054003	0.993603749239847	0.999682240496115	0.00719153527916427	0.00669585308344138	0.00669286578449598	1	0	0	0.8	0	0	0.6	0.4	0	0	3.01124662485423	iTreg
560	0.0076931309469835	0.00669308309771193	0.00669319123464418	0.986359408955552	0.00713936971919128	0.00669412812200358	0.00725499645874545	0.997314058055674	0.99974731745525	0.00719157034542857	0.00669411587341458	0.00669285437592169	1	0	0	0.9	0	0	0.6	0.4	0	0	3.04616722464052	iTreg
561	0.00769373433167679	0.00669306412446178	0.00669316490283702	0.999087113528141	0.00714552190710565	0.00669353255485335	0.00672909517597993	0.998456827118068	0.999769379248516	0.00719158107855532	0.00669358025481337	0.00669285105741534	1	0	0	1	0	0	0.6	0.4	0	0	3.05953944528242	iTreg
562	0.00669307391155954	0.00669301118500352	0.00669301396526056	0.00669400061492712	0.00669286665917487	0.00864491895804762	0.997381342103915	0.00669317062597646	0.271593082563001	0.00719066088529194	0.00669316559823281	0.903438900686896	1	0	0	0	0	0	0.7	0.4	0	0	2.23510120775729	Tfh
563	0.00669307401604854	0.00669301123344283	0.00669301401726287	0.00671120876579053	0.00669286659513372	0.00864520701415252	0.997379761887364	0.00669317154805796	0.271593626200965	0.00719066012538056	0.0066931657029308	0.903425932970778	1	0	0	0.1	0	0	0.7	0.4	0	0	2.23510470007731	Tfh
564	0.00669307402182008	0.00669301116366412	0.00669301395132064	0.00672848585091118	0.00669286636825962	0.00864549578653401	0.997378147207025	0.00669317236007844	0.271594251979126	0.00719065897300752	0.00669316567100762	0.903412604754577	1	0	0	0.2	0	0	0.7	0.4	0	0	2.23510794808733	Tfh
565	0.00669307416602221	0.00669301126006556	0.00669301405126251	0.00674582543598065	0.0066928663727626	0.00864579792443416	0.997376565444765	0.00669317337075922	0.271594775845816	0.00719065830651505	0.00669316583723994	0.903399443133562	1	0	0	0.3	0	0	0.7	0.4	0	0	2.23511137114919	Tfh
566	0.00669307435099198	0.00669301140272089	0.00669301419738431	0.00676322783512248	0.00669286643604866	0.00864609519547738	0.997374987599192	0.0066931744313082	0.271595282575214	0.00719065775324248	0.00669316605656111	0.903386332460848	1	0	0	0.4	0	0	0.7	0.4	0	0	2.23511489029411	Tfh
567	0.00669307453697462	0.00669301154079343	0.00669301433911271	0.00678069664912546	0.0066928664835006	0.00864640924459085	0.997373398854344	0.0066931754987462	0.27159581153433	0.00719065712785506	0.00669316626719999	0.903373035760436	1	0	0	0.5	0	0	0.7	0.4	0	0	2.23511831783701	Tfh
568	0.00669307471452353	0.00669301167210957	0.00669301447400329	0.00679822961638321	0.00669286652787525	0.00864671555633734	0.997371804363768	0.00669317656058453	0.271596332445522	0.00719065653165695	0.00669316647207645	0.90335976579839	1	0	0	0.6	0	0	0.7	0.4	0	0	2.23512181473323	Tfh
569	0.00768344367594882	0.00669341121406433	0.00669363779938979	0.875933165950727	0.0070849110179684	0.00671611204924689	0.0156588550684188	0.977370446211495	0.999385547132426	0.00719137574162046	0.00670334508884171	0.00669296445556357	1	0	0	0.7	0	0	0.7	0.4	0	0	2.92380721540571	iTreg
570	0.00769088441792216	0.00669315826248905	0.00669329571675306	0.953525888985457	0.00712328891053531	0.00669674919883338	0.00920563341338854	0.993534164312599	0.999665068742174	0.00719152590257556	0.00669588426808	0.00669286699447102	1	0	0	0.8	0	0	0.7	0.4	0	0	3.01140840912528	iTreg
571	0.00769301948265986	0.00669308798335309	0.00669319830085011	0.986342497093136	0.00713931826599058	0.00669414924917141	0.00735065739126408	0.997303984616298	0.999743395448581	0.0071915672970666	0.00669412248800835	0.0066928534101097	1	0	0	0.9	0	0	0.7	0.4	0	0	3.04623185102649	iTreg
572	0.00769372761323073	0.00669306416751461	0.00669316495478456	0.999086674434261	0.00714551895997092	0.00669353252776111	0.00673496771810617	0.998456364639117	0.999769149645685	0.00719158125931181	0.00669358027663124	0.00669285085537118	1	0	0	1	0	0	0.7	0.4	0	0	3.05954417705175	iTreg
573	0.00669307350603209	0.00669301079852051	0.00669301357679091	0.00669399944527946	0.00669286631299119	0.00864484942185965	0.997383546987174	0.00669317005971202	0.271592466129364	0.00719066114724297	0.00669316503571528	0.903440877788407	1	0	0	0	0	0	0.8	0.4	0	0	2.23510470020909	Tfh
574	0.00669307367058063	0.00669301091722871	0.00669301369892001	0.00671119517295528	0.00669286634421879	0.00864514793032537	0.997381985783126	0.0066931710748775	0.271592980829369	0.0071906605273827	0.00669316522589524	0.903427865104918	1	0	0	0.1	0	0	0.8	0.4	0	0	2.2351081362798	Tfh
575	0.00669307378000356	0.00669301098396436	0.00669301376894712	0.00672845353987561	0.006692866329245	0.00864542785295909	0.997380412156708	0.0066931720381068	0.271593464992427	0.00719065996251356	0.0066931653595111	0.903414999645965	1	0	0	0.2	0	0	0.8	0.4	0	0	2.23511172041023	Tfh
576	0.00669307394638048	0.00669301110370752	0.00669301389220496	0.0067457769516742	0.00669286636002157	0.00864572891841958	0.997378838901693	0.00669317306691124	0.271593985418019	0.00719065933107701	0.00669316555092175	0.903401880722375	1	0	0	0.3	0	0	0.8	0.4	0	0	2.23511517416341	Tfh
577	0.00669307442934787	0.00669301155794963	0.00669301434893909	0.00676315291901429	0.00669286677218157	0.00864607597803165	0.997377319900357	0.00669317437150558	0.271594487544114	0.00719065912689368	0.0066931661194401	0.903388592926385	1	0	0	0.4	0	0	0.8	0.4	0	0	2.23511859599416	Tfh
578	0.00669307431808196	0.00669301140213171	0.0066930141965394	0.00678060719478817	0.0066928665232819	0.00864634982065499	0.997375696819973	0.00669317511390451	0.271594962349428	0.00719065830340007	0.00669316601621872	0.903375628074456	1	0	0	0.5	0	0	0.8	0.4	0	0	2.23512221013286	Tfh
579	0.0066930744731165	0.00669301148142681	0.00669301428170178	0.00679814374379193	0.00669286645546091	0.00864664119704947	0.997374073905609	0.00669317630076279	0.271595582771594	0.00719065737910753	0.00669316613769219	0.903362111753224	1	0	0	0.6	0	0	0.8	0.4	0	0	2.23512551988054	Tfh
580	0.006693074708327	0.00669301168926707	0.0066930144900314	0.00681570775614914	0.00669286660673983	0.00864697110186607	0.997372507098237	0.00669317714753889	0.271596102222785	0.00719065686738558	0.00669316645567244	0.903348699044552	1	0	0	0.7	0	0	0.8	0.4	0	0	2.23512895518855	Tfh
581	0.00769038959800086	0.00669317471311447	0.00669331951428345	0.953361035740927	0.00712302345229715	0.00669697652504461	0.0096322854556135	0.993460440759901	0.999646940412731	0.00719151613463527	0.00669591686732841	0.00669286856128873	1	0	0	0.8	0	0	0.8	0.4	0	0	3.01157788773517	iTreg
582	0.00769290659936196	0.00669309147796481	0.00669320345242266	0.986325265561615	0.00713926544736367	0.00669416990270161	0.00744781279291983	0.997293517279991	0.999739299329156	0.00719156522735532	0.00669412711931761	0.00669285335764513	1	0	0	0.9	0	0	0.8	0.4	0	0	3.04629707754781	iTreg
583	0.0076937213286165	0.00669306346039335	0.00669316393769031	0.99908624891077	0.0071455159059086	0.00669353224929145	0.00674083907767341	0.998455849856752	0.999768892782046	0.00719158206990052	0.00669357906298935	0.00669285115549099	1	0	0	1	0	0	0.8	0.4	0	0	3.05954883979752	iTreg
584	0.00669307343017927	0.00669301080205472	0.00669301357750557	0.00669399852886349	0.00669286650190234	0.00864480069900352	0.997385833855576	0.00669316995036441	0.27159161728146	0.00719066253069874	0.00669316493130557	0.903443356603126	1	0	0	0	0	0	0.9	0.4	0	0	2.23510856869204	Tfh
585	0.00669307344479326	0.00669301074473587	0.0066930135239869	0.00671117947507583	0.00669286629352393	0.0086450931245952	0.997384239829544	0.00669317076255324	0.271592241133477	0.00719066137779705	0.00669316491836686	0.90343005739714	1	0	0	0.1	0	0	0.9	0.4	0	0	2.23511177202559	Tfh
586	0.00669307361417128	0.00669301086837948	0.00669301365108953	0.00672842415660888	0.00669286633020115	0.00864539313880991	0.997382676615488	0.00669317178836499	0.271592756280751	0.00719066076286786	0.00669316511404869	0.903417004677491	1	0	0	0.2	0	0	0.9	0.4	0	0	2.23511521699827	Tfh
587	0.00669307378168611	0.00669301098976402	0.00669301377597632	0.00674573295139073	0.00669286636379584	0.00864569407388177	0.997381106578281	0.00669317281914723	0.271593273557063	0.00719066014257678	0.00669316530721984	0.903403901129446	1	0	0	0.3	0	0	0.9	0.4	0	0	2.23511867147023	Tfh
588	0.00669307411755748	0.00669301130481445	0.00669301409332274	0.00676309199278513	0.0066928666508715	0.00864600934937488	0.997379572815688	0.0066931739774895	0.271593703810394	0.00719066001587257	0.00669316572708313	0.903390976116834	1	0	0	0.4	0	0	0.9	0.4	0	0	2.23512231997209	Tfh
589	0.00669307437505242	0.00669301151331747	0.00669301430444218	0.00678052157539463	0.00669286676579766	0.00864632530348746	0.997378004382032	0.00669317502008164	0.271594262901437	0.00719065937782116	0.00669316601663401	0.903377638914368	1	0	0	0.5	0	0	0.9	0.4	0	0	2.23512572044987	Tfh
590	0.00669307427731767	0.00669301134338237	0.00669301414089258	0.00679805060319669	0.00669286644826184	0.00864659805059772	0.997376352846485	0.00669317599064779	0.271594835221147	0.00719065827223576	0.00669316587192463	0.903364308599795	1	0	0	0.6	0	0	0.9	0.4	0	0	2.23512911166588	Tfh
591	0.0066930744691279	0.00669301148860725	0.00669301428967697	0.00681561814288112	0.00669286650629216	0.00864691030479773	0.997374760074499	0.00669317706646502	0.271595360608293	0.00719065767584361	0.00669316609203348	0.903350971500056	1	0	0	0.7	0	0	0.9	0.4	0	0	2.23513258821857	Tfh
592	0.00669307465380715	0.00669301162801101	0.00669301443234846	0.0068332488823302	0.00669286656049791	0.00864722015624401	0.997373163133409	0.00669317811735248	0.271595883068055	0.00719065708527336	0.00669316630779035	0.903337628407579	1	0	0	0.8	0	0	0.9	0.4	0	0	2.2351361124327	Tfh
593	0.0076927919159931	0.00669309495094793	0.00669320856543442	0.986307757813385	0.00713921163237925	0.00669418959373496	0.0075464790264066	0.997282838750767	0.999735132490533	0.00719156329360808	0.00669413177509458	0.00669285346300058	1	0	0	0.9	0	0	0.9	0.4	0	0	3.04636325327128	iTreg
594	0.00769371451461133	0.00669306370861442	0.00669316429775535	0.999085809089225	0.00714551301445731	0.00669353180483622	0.0067467315693306	0.998455383382568	0.999768659787397	0.00719158192436312	0.0066935793091331	0.00669285092235251	1	0	0	1	0	0	0.9	0.4	0	0	3.05955358332464	iTreg
595	0.0066930732394678	0.00669301066717871	0.00669301344017424	0.00669399754525854	0.00669286649580738	0.00864474985968908	0.99738808551895	0.00669316968152119	0.271590872646128	0.00719066344434923	0.00669316466676578	0.903445531469451	1	0	0	0	0	0	1	0.4	0	0	2.23511219867474	Tfh
596	0.00669307339768712	0.00669301077905323	0.00669301355540409	0.00671116123184392	0.00669286651863017	0.00864504798344528	0.997386530063089	0.00669317067867686	0.271591388775002	0.00719066280974144	0.00669316484920882	0.903432537439674	1	0	0	0.1	0	0	1	0.4	0	0	2.23511562808146	Tfh
597	0.00669307341101099	0.0066930107207454	0.00669301350099377	0.00672839342912669	0.00669286630999102	0.00864534120422559	0.997384934151554	0.00669317150273734	0.27159201133236	0.00719066165598153	0.00669316483535496	0.903419203868757	1	0	0	0.2	0	0	1	0.4	0	0	2.23511884592284	Tfh
598	0.00669307358090573	0.00669301084480588	0.0066930136285501	0.00674568713739654	0.00669286634699307	0.00864564219779473	0.99738336799272	0.00669317253483439	0.271592527079277	0.00719066104115339	0.00669316503145045	0.903406113023687	1	0	0	0.3	0	0	1	0.4	0	0	2.23512230043957	Tfh
599	0.00669307392838363	0.0066930111715485	0.00669301395756528	0.00676303074348694	0.00669286664662034	0.00864595754823561	0.997381837814798	0.0066931737035897	0.271592955646246	0.00719066093471845	0.0066931654632416	0.903393200965178	1	0	0	0.4	0	0	1	0.4	0	0	2.23512594852361	Tfh
600	0.00669307390717135	0.0066930110774037	0.00669301386846568	0.00678046959388075	0.00669286640144533	0.00864624629028053	0.997380212640952	0.00669317462128793	0.271593565473969	0.00719065978563894	0.00669316540568197	0.903379773767331	1	0	0	0.5	0	0	1	0.4	0	0	2.23512923283351	Tfh
601	0.00669307409733177	0.00669301122288032	0.00669301401742065	0.00679795546148584	0.00669286646311838	0.00864655499490443	0.997378630696178	0.00669317568415657	0.271594082948112	0.00719065920404504	0.00669316562700733	0.903366525893564	1	0	0	0.6	0	0	1	0.4	0	0	2.2351327163102	Tfh
602	0.00669307427231299	0.0066930113509329	0.00669301414908318	0.00681550812788615	0.00669286650237567	0.00864686185077143	0.997377039156755	0.00669317674288496	0.271594606698122	0.0071906585900733	0.00669316582765281	0.903353228635598	1	0	0	0.7	0	0	1	0.4	0	0	2.23513621190445	Tfh
603	0.00669307444092898	0.00669301147111275	0.0066930142731224	0.00683312792457248	0.00669286653121555	0.00864716265549961	0.9973754394315	0.00669317782226051	0.271595131270095	0.00719065797045086	0.00669316601757178	0.903339920229376	1	0	0	0.8	0	0	1	0.4	0	0	2.23513975003771	Tfh
604	0.00669307462400457	0.00669301160896683	0.00669301441413445	0.00685080794065387	0.0066928665838957	0.00864747594432631	0.997373840414831	0.00669317886219337	0.271595656288255	0.00719065736892832	0.00669316623275639	0.903326523998385	1	0	0	0.9	0	0	1	0.4	0	0	2.23514327428133	Tfh
605	0.00769370663989583	0.00669306468994391	0.00669316574316897	0.999085312419014	0.00714550957859129	0.0066935334021053	0.00675268382812649	0.998454774478017	0.999768388273354	0.00719158118893293	0.00669358124536503	0.00669285059052767	1	0	0	1	0	0	1	0.4	0	0	3.05955815207704	iTreg
606	0.00769244711378086	0.00669308336600582	0.00669307113146764	0.00717563164668411	0.00669890951572575	0.00725334670114266	0.00827948854033225	0.00717905854709902	0.999753817028377	0.00719156916189215	0.00714574070250992	0.00669309958261325	1	0	0	0	0	0	0	0.5	0	0	1.07844926303763	TGFB+
607	0.00769247614377303	0.00669307462188752	0.00669306434721444	0.0212062291614252	0.00670502323778726	0.00725083069166698	0.00825237917511289	0.00823263762459213	0.999754994062862	0.00719157730068273	0.00714568938691727	0.00669308649325216	1	0	0	0.1	0	0	0	0.5	0	0	1.09351106224717	TGFB+
608	0.00769258061592891	0.00669307227878552	0.00669306907265674	0.0839927781391955	0.00673245445626786	0.00723845563028898	0.00813294061189007	0.0151446477542108	0.999759145347863	0.00719157651273118	0.00714438605115394	0.00669306731755517	1	0	0	0.2	0	0	0	0.5	0	0	1.16310817378853	TGFB+
609	0.00769316757945085	0.00669304732238082	0.00669308357128343	0.470380640121877	0.00690382740876328	0.00698992669918677	0.00745652252580676	0.40485573123741	0.999786520994251	0.00719159159781164	0.00696942242182491	0.00669295680765561	1	0	0	0.3	0	0	0	0.5	0	0	1.9383064382877	TGFB+
610	0.00769328040380384	0.00669304156038214	0.00669308530899515	0.555209442064503	0.00694204393986833	0.00688194317800527	0.00732110683816031	0.611186829301029	0.999792825918248	0.00719159501988182	0.00687331639651958	0.00669293639863661	1	0	0	0.4	0	0	0	0.5	0	0	2.22917144632803	iTreg
611	0.00769339211619086	0.00669303598498965	0.00669308735392558	0.645021691687673	0.00698273938513678	0.00679060537673724	0.00718417051372855	0.793807094142212	0.999798923198745	0.00719159832811234	0.0067885395051514	0.00669291648668611	1	0	0	0.5	0	0	0	0.5	0	0	2.50133779407929	iTreg
612	0.00769352634541046	0.0066930297844057	0.00669309074212933	0.761512727630376	0.00703588311978838	0.00672631245319995	0.00701539953891426	0.927381730804705	0.999805714845412	0.00719160199096122	0.00672666026704978	0.00669289297127576	1	0	0	0.6	0	0	0	0.5	0	0	2.75116857049363	iTreg
613	0.00769365508139905	0.00669302400180888	0.00669309447381098	0.881844378932728	0.00709120763645598	0.00670139675389222	0.00684929365965231	0.980968688242073	0.999811826686161	0.00719160547078434	0.00670176604112406	0.00669287082239381	1	0	0	0.7	0	0	0	0.5	0	0	2.92493280780228	iTreg
614	0.00769372883978433	0.00669302085645114	0.00669309687718314	0.954465108964882	0.00712480847207108	0.00669552807524602	0.00675241406458033	0.993949618082065	0.999815294512741	0.00719160764314212	0.00669569748848072	0.00669285851054245	1	0	0	0.8	0	0	0	0.5	0	0	3.01046278238717	iTreg
615	0.00769376014592716	0.0066930197308667	0.00669309827935289	0.986455607531528	0.00713966102708451	0.00669400638899111	0.00671047547045041	0.997372626348307	0.999816769086687	0.00719160800384549	0.00669408980864423	0.00669285323586712	1	0	0	0.9	0	0	0	0.5	0	0	3.04584757505755	iTreg
616	0.00769377230646752	0.0066930194118882	0.00669309899264097	0.999089821210713	0.00714553527453394	0.00669352686155912	0.0066940331682495	0.998460023130784	0.999817349168416	0.00719160810928944	0.00669357804318902	0.00669285121871021	1	0	0	1	0	0	0	0.5	0	0	3.05955821689644	iTreg
617	0.00767377867332194	0.00669362706605185	0.00669358698601727	0.00716693605640554	0.00669880785445903	0.00847791301044089	0.0243796666708501	0.00716938841782	0.999146858305429	0.00719124650712059	0.00713787078050563	0.00669460142463067	1	0	0	0	0	0	0.1	0.5	0	0	1.09512428175305	TGFB+
618	0.00767439615211505	0.00669360228304327	0.00669356848604852	0.0207492334104496	0.00670463627208531	0.00843203503899347	0.0238424823217776	0.00816711951538346	0.99916801515217	0.00719126238157161	0.00713807442770325	0.00669449372088382	1	0	0	0.1	0	0	0.1	0.5	0	0	1.10914891916222	TGFB+
619	0.00767676367141715	0.00669353035197089	0.00669351915286828	0.0779514319432729	0.00672930308046975	0.0082543963234804	0.0217706474578837	0.0141224054460277	0.999248758015161	0.00719130375676313	0.00713800478784366	0.00669415269450515	1	0	0	0.2	0	0	0.1	0.5	0	0	1.17016421668166	TGFB+
620	0.00768715693882571	0.00669321649909362	0.00669328396304964	0.469590779279486	0.0069023650662455	0.00721079703716558	0.0126325373606865	0.396839187746305	0.999600390560053	0.0071914912566728	0.00697161887735755	0.00669312181049261	1	0	0	0.3	0	0	0.1	0.5	0	0	1.93470594639543	TGFB+
621	0.00768860579388828	0.00669317184657167	0.00669324552886938	0.554854466413118	0.00694086276869115	0.00699302475505981	0.0113458870280721	0.604826721800484	0.99964971001039	0.00719151775715291	0.00687549633364517	0.00669303696845268	1	0	0	0.4	0	0	0.1	0.5	0	0	2.2264457470044	iTreg
622	0.00768992796502918	0.00669313171138517	0.0066932095955704	0.644251613198777	0.00698150799706418	0.00683468084293642	0.0101666119221553	0.789253814145258	0.999693925042079	0.00719154156253241	0.00679034413285005	0.00669297236538933	1	0	0	0.5	0	0	0.1	0.5	0	0	2.49893328048103	iTreg
623	0.00769139975348635	0.0066930881593284	0.00669316890654366	0.760365732316279	0.00703471597324112	0.00673615039518016	0.00884629197064579	0.92552883274316	0.999741805874623	0.00719156722834026	0.00672745301543767	0.00669291452041748	1	0	0	0.6	0	0	0.1	0.5	0	0	2.74994312085668	iTreg
624	0.00769269352600457	0.00669305050788077	0.00669313191153497	0.881295441293109	0.00709061633237238	0.00670258893285233	0.00767615822461928	0.980650478259051	0.999783018433311	0.00719158824431494	0.00670190638991515	0.0066928750200932	1	0	0	0.7	0	0	0.1	0.5	0	0	2.92486354707506	iTreg
625	0.00769337896033749	0.00669303039763746	0.00669311068266302	0.954350596219639	0.00712462145161453	0.00669567065225623	0.00705358818777058	0.993899386770249	0.999804862893621	0.00719160198237363	0.00669572014437276	0.00669285912207714	1	0	0	0.8	0	0	0.1	0.5	0	0	3.01058842746461	iTreg
626	0.00769365878235283	0.0066930223445226	0.00669310210040376	0.986440198673759	0.00713961366022308	0.00669402528130945	0.00679785355722611	0.997363311762454	0.999813749979634	0.00719160663655661	0.00669409382889715	0.00669285329993803	1	0	0	0.9	0	0	0.1	0.5	0	0	3.04590708990728	iTreg
627	0.00769376554924447	0.00669301958565254	0.00669309924635154	0.999089379723186	0.00714553235563711	0.00669352762587378	0.00669984769594069	0.998459517948444	0.999817148731006	0.00719160803100943	0.00669357826003462	0.0066928512194548	1	0	0	1	0	0	0.1	0.5	0	0	3.05956287597183	iTreg
628	0.0066941136737796	0.00669346718343646	0.00669347784234771	0.00669403915457821	0.0066928668891017	0.0847241549727183	0.997293104616594	0.00669341155854411	0.505100987407703	0.00719097220335596	0.00669345531419082	0.470649149730184	1	0	0	0	0	0	0.2	0.5	0	0	2.11181320054653	TGFB+
629	0.0066941145250151	0.00669346759909147	0.00669347827066934	0.00671183001613996	0.00669286692021506	0.0847345771157745	0.99729141659898	0.00669341339187741	0.505102072392909	0.00719097174365721	0.00669345569250978	0.470622465140309	1	0	0	0.1	0	0	0.2	0.5	0	0	2.11181412940715	TGFB+
630	0.00760919803533416	0.0066957552441345	0.00669569447850627	0.0601410516455824	0.00671989478288304	0.014516304328399	0.0806995009964912	0.0114552437762209	0.996572876468823	0.00718997754656189	0.00710978794998606	0.00671145992772814	1	0	0	0.2	0	0	0.2	0.5	0	0	1.21211674518065	TGFB+
631	0.00767677092379805	0.00669351595033148	0.0066936385842131	0.468049883221484	0.00689976543202596	0.00762451612427036	0.0215967609892321	0.382702912786434	0.999265901916687	0.00719131347171129	0.00697543807229507	0.00669358099402593	1	0	0	0.3	0	0	0.2	0.5	0	0	1.92806399846651	TGFB+
632	0.00768132168825139	0.00669337838558525	0.00669349957235224	0.554284141098178	0.00693901496984627	0.00717719106502766	0.0176278091461585	0.594790300580071	0.999420312300371	0.00719139518567709	0.00687889859065786	0.00669326629898974	1	0	0	0.4	0	0	0.2	0.5	0	0	2.22207052888117	iTreg
633	0.00768500122824093	0.00669326947225445	0.00669338545102303	0.643172241928176	0.00697976635475852	0.00690115458031904	0.0144131852517769	0.782686662960143	0.999541640882505	0.00719145984177736	0.006792929599898	0.00669307916724787	1	0	0	0.5	0	0	0.2	0.5	0	0	2.49544377671812	iTreg
634	0.00768869180172989	0.00669316292367188	0.00669326891469282	0.758914715580245	0.00703323657435712	0.00674938859139766	0.011179368668765	0.923122583007307	0.999659522274831	0.00719152295909883	0.00672847937128575	0.00669294793299366	1	0	0	0.6	0	0	0.2	0.5	0	0	2.74834688860038	iTreg
635	0.00769160915245872	0.00669307997647577	0.00669317312463277	0.880673137347862	0.00708994735022012	0.00670398153441177	0.0086109451418812	0.98028603264806	0.99975052555231	0.00719157223379846	0.00670206743701448	0.00669288101202325	1	0	0	0.7	0	0	0.2	0.5	0	0	2.92477895251115	iTreg
636	0.00769301154004857	0.00669304026421165	0.00669312505846725	0.954230201571054	0.00712442475703681	0.00669582241549746	0.00736955511960208	0.993846277071117	0.999793848986263	0.00719159569781742	0.00669574382972493	0.00669285959149214	1	0	0	0.8	0	0	0.2	0.5	0	0	3.01071950590233	iTreg
637	0.00769355422185808	0.00669302642688119	0.00669310815721504	0.986424600115566	0.00713956500987473	0.00669404705877346	0.00688655766006649	0.99735358168045	0.999810631808329	0.0071916028590014	0.00669410024756143	0.00669285323312407	1	0	0	0.9	0	0	0.2	0.5	0	0	3.0459672284787	iTreg
638	0.0076937580821511	0.00669302056254479	0.00669310068436239	0.999088931479408	0.00714552918567591	0.00669352967672213	0.00670568091071279	0.998458973773208	0.999816946317248	0.00719160691221328	0.00669357979340979	0.00669285120854107	1	0	0	1	0	0	0.2	0.5	0	0	3.0595675085862	iTreg
639	0.00669410786581178	0.0066934643578002	0.00669347496809069	0.00669403376432237	0.00669286681707878	0.0847104123511796	0.997305395545633	0.0066934090156987	0.505093106134895	0.0071909755286243	0.00669345256447779	0.470683415772357	1	0	0	0	0	0	0.3	0.5	0	0	2.11183811468597	TGFB+
640	0.00669410870334286	0.00669346476374035	0.00669347538646711	0.00671174365530324	0.00669286684698024	0.0847206057254041	0.997303723459453	0.006693410831332	0.505094172177148	0.00719097507971832	0.00669345293593243	0.470657139444024	1	0	0	0.1	0	0	0.3	0.5	0	0	2.11183913900885	TGFB+
641	0.00669410954913484	0.00669346517564932	0.00669347581094697	0.00672952130118726	0.00669286687831268	0.0847306360810945	0.997302046014156	0.00669341265979071	0.505095250225675	0.0071909746262627	0.00669345331251128	0.470630640735501	1	0	0	0.2	0	0	0.3	0.5	0	0	2.11183985237022	TGFB+
642	0.00669411041513614	0.00669346559573926	0.00669347624376225	0.00674736769871128	0.00669286690974923	0.0847411368031661	0.997300359758761	0.00669341450983399	0.50509635012123	0.00719097416347051	0.0066934536966846	0.470603750182941	1	0	0	0.3	0	0	0.3	0.5	0	0	2.11184072609919	TGFB+
643	0.0076699161249075	0.00669371067425934	0.00669390839858541	0.553341648900562	0.00693610087120973	0.0074949637308394	0.0274896564238261	0.578761014588112	0.999044827449189	0.00719119776625345	0.00688423815783358	0.0066938144553536	1	0	0	0.4	0	0	0.3	0.5	0	0	2.21489499754093	iTreg
644	0.00767796294165979	0.00669346964915057	0.00669364086060541	0.641660298081868	0.00697729671558177	0.00700423110495031	0.02048983920071	0.773118049030531	0.999317905679354	0.00719134100348144	0.0067966602716288	0.00669329002322824	1	0	0	0.5	0	0	0.3	0.5	0	0	2.49031398456275	iTreg
645	0.00768522105352242	0.00669325964357051	0.00669339815450669	0.757070433624082	0.00703135169873716	0.00676756286357833	0.0141722020665819	0.919961154225593	0.999552549593955	0.00719146554874637	0.00672982191663573	0.00669300088219062	1	0	0	0.6	0	0	0.3	0.5	0	0	2.7462414212717	iTreg
646	0.00769037817783559	0.00669311401867295	0.00669322108284871	0.879966029627644	0.00708918925927871	0.00670561837913419	0.009670644354865	0.979866805040863	0.999713307700128	0.00719155077007889	0.00670225189129141	0.00669288793309556	1	0	0	0.7	0	0	0.3	0.5	0	0	2.92467499823574	iTreg
647	0.00769262660727583	0.00669305086952496	0.00669314033851099	0.954103599677141	0.00712421908206151	0.00669598425095214	0.00770120371504506	0.993790606585788	0.99978235946245	0.00719158962756578	0.00669576906564405	0.00669286043918861	1	0	0	0.8	0	0	0.3	0.5	0	0	3.01085700972115	iTreg
648	0.0076934510255678	0.00669302781573644	0.00669311017148739	0.986408641895098	0.00713951646517389	0.00669406455772222	0.00697657691968617	0.997344096641712	0.999807533051318	0.00719160330367664	0.00669410230807918	0.00669285329556435	1	0	0	0.9	0	0	0.3	0.5	0	0	3.04602857745082	iTreg
649	0.00769375097109335	0.00669302059614894	0.00669310080553209	0.999088457340513	0.0071455260987452	0.00669353055465882	0.00671152249325922	0.998458333288498	0.999816704019782	0.00719160648359587	0.00669357987749059	0.00669285107940646	1	0	0	1	0	0	0.3	0.5	0	0	3.05957198360872	iTreg
650	0.00669410210574685	0.00669346156431539	0.0066934721264216	0.00669402842615886	0.00669286675811257	0.0846965865105838	0.997317564094335	0.00669340650399355	0.505085280198403	0.00719097884813199	0.0066934498462968	0.470717637189702	1	0	0	0	0	0	0.4	0.5	0	0	2.1118628341722	TGFB+
651	0.00669410291807794	0.0066934619830192	0.00669347255742058	0.00671165743431602	0.00669286682276476	0.0847066660449921	0.997315924630655	0.00669340831935293	0.505086287293585	0.00719097847294222	0.00669345023236907	0.470691541531244	1	0	0	0.1	0	0	0.4	0.5	0	0	2.11186381824074	TGFB+
652	0.0066941037802134	0.00669346235688233	0.00669347294376134	0.00672935553941601	0.00669286678786203	0.0847169695556743	0.99731423756416	0.00669341010059443	0.505087436207644	0.00719097790199434	0.00669345056722937	0.470664842386481	1	0	0	0.2	0	0	0.4	0.5	0	0	2.11186458569191	TGFB+
653	0.00669410461613566	0.00669346277691683	0.00669347337631002	0.00674711930616779	0.00669286683696236	0.0847272451125759	0.997312578223083	0.0066934119234485	0.505088487243829	0.00719097747939544	0.00669345095254174	0.470638434869272	1	0	0	0.3	0	0	0.4	0.5	0	0	2.11186561271664	TGFB+
654	0.00669410544905174	0.00669346318368411	0.00669347379555402	0.00676495070866774	0.00669286686780358	0.0847374768645913	0.997310906765364	0.00669341371666232	0.505089548770882	0.00719097702957083	0.00669345132302836	0.470611980104173	1	0	0	0.4	0	0	0.4	0.5	0	0	2.11186661457903	TGFB+
655	0.00766785151425279	0.00669376436882563	0.00669401666381443	0.639544278038202	0.00697378370622559	0.00717027497653944	0.0292404788280863	0.758986663843522	0.998983250400517	0.00719116585597745	0.0068020925961738	0.00669372096140902	1	0	0	0.5	0	0	0.4	0.5	0	0	2.48264134175355	iTreg
656	0.00768073346299968	0.00669338604440538	0.00669356683204062	0.754712688191271	0.00702893344190081	0.00679317153926807	0.0180460820400463	0.915743767927261	0.999411671734528	0.00719139060989133	0.00673160346598082	0.00669308690989531	1	0	0	0.6	0	0	0.4	0.5	0	0	2.74342008219949	iTreg
657	0.00768898048885967	0.0066931526056555	0.00669327498563241	0.879159040968942	0.00708832644843349	0.00670755694143066	0.0108761332808126	0.979381932341479	0.999670967528735	0.00719152955476753	0.00670246575480262	0.00669289716205057	1	0	0	0.7	0	0	0.4	0.5	0	0	2.9245462580616	iTreg
658	0.00769222194045942	0.00669306235182091	0.0066931569013725	0.953970434095023	0.00712400268601489	0.00669615748629291	0.0080495227712014	0.993731793661554	0.999770260916153	0.00719158282259295	0.00669579623614186	0.00669286127966133	1	0	0	0.8	0	0	0.4	0.5	0	0	3.01100085314829	iTreg
659	0.00769334410779837	0.00669303184471325	0.00669311599914588	0.986392553145475	0.0071394669427863	0.00669408651313105	0.00706798459101268	0.997334375980881	0.999804399713969	0.00719160047438131	0.00669410865815012	0.00669285340778959	1	0	0	0.9	0	0	0.4	0.5	0	0	3.04609092137923	iTreg
660	0.00769374427709085	0.00669302066276208	0.00669310088734627	0.99908801568397	0.0071455231996953	0.00669353112915457	0.00671736940707492	0.998457855219277	0.999816509226666	0.00719160667869436	0.00669357992753467	0.00669285109095175	1	0	0	1	0	0	0.4	0.5	0	0	3.05957670739022	iTreg
661	0.00669409641403665	0.00669345878056121	0.00669346929505942	0.00669402313311837	0.00669286666135754	0.0846830031492938	0.997329593380613	0.00669340399258816	0.505077582300361	0.0071909820546691	0.00669344713392881	0.470751193259031	1	0	0	0	0	0	0.5	0.5	0	0	2.11188711955462	TGFB+
662	0.00669409721290872	0.0066934591077812	0.00669346963475254	0.00671157475661033	0.00669286658074906	0.0846933071385444	0.997327929774871	0.0066934056956605	0.505078711440443	0.00719098141276673	0.00669344741675552	0.470724811873934	1	0	0	0.1	0	0	0.5	0.5	0	0	2.11188806204578	TGFB+
663	0.00669409806796896	0.00669345958380603	0.00669347012291441	0.00672919103219444	0.00669286671968981	0.0847032940739759	0.997326312909017	0.00669340757298281	0.505079690391224	0.00719098116114976	0.00669344786741296	0.470698766135434	1	0	0	0.2	0	0	0.5	0.5	0	0	2.11188898563777	TGFB+
664	0.00669409890837099	0.00669345998385061	0.00669347053546978	0.00674687612332909	0.00669286673652772	0.0847135178991846	0.997324658754584	0.00669340938093085	0.505080770504186	0.00719098068309555	0.00669344823034649	0.470672406866667	1	0	0	0.3	0	0	0.5	0.5	0	0	2.11188996460654	TGFB+
665	0.00669409972981846	0.00669346040415789	0.00669347096791465	0.00676462463449784	0.00669286680140971	0.0847238155102828	0.997323013603657	0.00669341118345767	0.505081784241766	0.00719098031480147	0.00669344861917925	0.470646101859607	1	0	0	0.4	0	0	0.5	0.5	0	0	2.11189107787055	TGFB+
666	0.00669410056330531	0.00669346080632406	0.00669347138257665	0.00678244348768089	0.00669286682645569	0.0847339440256079	0.997321349744786	0.00669341300050977	0.50508285099621	0.00719097985618267	0.00669344898567614	0.470619662649513	1	0	0	0.5	0	0	0.5	0.5	0	0	2.11189199232483	TGFB+
667	0.00767486163446338	0.00669355384675058	0.00669379039381342	0.751673589230008	0.00702580119540487	0.00683049741471933	0.0231221702566637	0.910001566824435	0.999222862100347	0.00719129097639112	0.00673401164312397	0.00669323114220928	1	0	0	0.6	0	0	0.5	0.5	0	0	2.73955722665833	iTreg
668	0.00768738322903933	0.00669319667129077	0.00669333685650662	0.878234272612413	0.00708734050321573	0.00670987452392335	0.0122530000898388	0.978817257616725	0.99962210164348	0.00719150313947613	0.00670271336808181	0.006692908548827	1	0	0	0.7	0	0	0.5	0.5	0	0	2.92438488880282	iTreg
669	0.00769179712690843	0.00669307366744905	0.00669317328616541	0.953829986059453	0.007123774875663	0.00669634104145209	0.00841558343616421	0.993669557505436	0.999757493332999	0.00719157625448151	0.0066958236634162	0.00669286205167546	1	0	0	0.8	0	0	0.5	0.5	0	0	3.01115104230126	iTreg
670	0.00769323707442858	0.00669303383356932	0.006693118956863	0.986376113262862	0.00713941663548193	0.00669410517399337	0.00716076343650704	0.997324409922173	0.999801169242624	0.00719159977061508	0.00669411160656751	0.00669285334651685	1	0	0	0.9	0	0	0.5	0.5	0	0	3.0461539322622	iTreg
671	0.00769373784146183	0.00669302066827855	0.00669310084674814	0.999087589508984	0.00714552043002157	0.00669353095402038	0.00672321630622496	0.9984574477592	0.999816333578985	0.00719160714941787	0.00669357983686698	0.00669285102205511	1	0	0	1	0	0	0.5	0.5	0	0	3.05958153590226	iTreg
672	0.00669409079114888	0.00669345606304242	0.00669346653034054	0.00669401792188016	0.00669286662324624	0.0846697304997098	0.997341513880745	0.00669340155081174	0.505069915346077	0.0071909853349803	0.00669344449044013	0.470784590365592	1	0	0	0	0	0	0.6	0.5	0	0	2.11191147939801	TGFB+
673	0.00669409161360302	0.00669345647499787	0.00669346695437549	0.0067114896511463	0.00669286667593182	0.0846794485192184	0.997339898836188	0.00669340333627643	0.505070940788537	0.00719098494342765	0.00669344487133646	0.470758734475699	1	0	0	0.1	0	0	0.6	0.5	0	0	2.11191222714074	TGFB+
674	0.00669409241125201	0.00669345682231755	0.00669346731412163	0.00672902861190147	0.00669286662913602	0.0846898214547688	0.997338257242317	0.00669340505770555	0.505072036599059	0.00719098435237433	0.00669344517664594	0.470732347220861	1	0	0	0.2	0	0	0.6	0.5	0	0	2.11191320889246	TGFB+
675	0.00669409321773188	0.00669345721035814	0.0066934677143635	0.00674663303486558	0.00669286665139786	0.0847000052132566	0.997336623380942	0.0066934068411538	0.505073070877892	0.00719098391861284	0.00669344552968569	0.4707062718742	1	0	0	0.3	0	0	0.6	0.5	0	0	2.11191432546446	TGFB+
676	0.006694094045096	0.00669345761545331	0.00669346813181879	0.00676430439458425	0.00669286668715763	0.0847101760644375	0.997334984920096	0.00669340865286578	0.505074117943056	0.00719098348783213	0.00669344590044597	0.470679990816699	1	0	0	0.4	0	0	0.6	0.5	0	0	2.11191529865954	TGFB+
677	0.0066940948839112	0.00669345804533157	0.00669346857378077	0.00678203918791506	0.00669286675727741	0.0847201760005526	0.997333349542559	0.00669341045169988	0.505075145162461	0.00719098311669468	0.00669344629905811	0.470653761164091	1	0	0	0.5	0	0	0.6	0.5	0	0	2.11191619918533	TGFB+
678	0.00669409575808888	0.00669345846191691	0.00669346900328353	0.00679985059916463	0.0066928667858919	0.0847305280935075	0.99733168666814	0.0066934125312561	0.505076255519236	0.00719098264336045	0.0066934466832838	0.470626917146447	1	0	0	0.6	0	0	0.6	0.5	0	0	2.11191696989358	TGFB+
679	0.00768555096798399	0.00669324767829534	0.00669340834265082	0.877168790965999	0.00708620901050903	0.00671267323380249	0.0138334742159637	0.978155149087129	0.999565647332223	0.00719147289365417	0.00670300334502224	0.0066929232084128	1	0	0	0.7	0	0	0.6	0.5	0	0	2.92418155028164	iTreg
680	0.00769135019244037	0.00669308585927837	0.00669319093832535	0.953682013142683	0.00712353542195366	0.00669653795575484	0.00880052728882132	0.993603794982042	0.9997440407314	0.00719156891426184	0.00669585308573654	0.00669286295516649	1	0	0	0.8	0	0	0.6	0.5	0	0	3.01130836146786	iTreg
681	0.00769312754262623	0.00669303682573058	0.00669312335707692	0.986359442911664	0.00713936544434908	0.0066941260405148	0.00725497917876964	0.997314265448519	0.999797894348644	0.00719159791925315	0.00669411623290371	0.00669285334093153	1	0	0	0.9	0	0	0.6	0.5	0	0	3.04621792859098	iTreg
682	0.007693731797831	0.00669302010304491	0.00669310004626832	0.99908715923392	0.00714551764871517	0.00669352922361043	0.00672906308134501	0.998456982928144	0.999816128468614	0.00719160789537772	0.00669357874586267	0.00669285091630189	1	0	0	1	0	0	0.6	0.5	0	0	3.05958627008904	iTreg
683	0.00669408521387143	0.00669345333582718	0.00669346375657189	0.00669401273701869	0.00669286652688485	0.0846564075606748	0.997353300480412	0.00669339908986136	0.505062375428065	0.00719098846191996	0.00669344183214614	0.470817479214857	1	0	0	0	0	0	0.7	0.5	0	0	2.11193527363811	TGFB+
684	0.00669408600200139	0.00669345371306547	0.00669346414576568	0.00671140721507599	0.0066928665441572	0.0846662805369841	0.99735169556734	0.00669340082811895	0.505063393990018	0.00719098802812973	0.006693442175517	0.47079170342788	1	0	0	0.1	0	0	0.7	0.5	0	0	2.11193618217405	TGFB+
685	0.00669408678415749	0.00669345407035748	0.00669346451517645	0.00672886739407043	0.00669286652963031	0.0846763669599425	0.997350078684437	0.00669340255362862	0.505064436741442	0.00719098753159333	0.0066934424952489	0.470765813284795	1	0	0	0.2	0	0	0.7	0.5	0	0	2.11193726754448	TGFB+
686	0.00669408762873234	0.00669345450045072	0.00669346495743869	0.00674639271336183	0.0066928665967445	0.08468656829563	0.997348468894461	0.00669340435958531	0.505065470564277	0.00719098713846835	0.00669344289300038	0.470739664876821	1	0	0	0.3	0	0	0.7	0.5	0	0	2.11193827341897	TGFB+
687	0.00669408840947323	0.00669345485899248	0.0066934653282595	0.00676398558430177	0.00669286658646785	0.0846964705452328	0.997346839648124	0.006693406126038	0.505066509236676	0.00719098666052736	0.00669344321523277	0.470713658679292	1	0	0	0.4	0	0	0.7	0.5	0	0	2.11193917487862	TGFB+
688	0.00669408926502262	0.00669345531777339	0.00669346579884942	0.00678163832237498	0.00669286669594866	0.0847066565733144	0.997345227716245	0.00669340791928109	0.505067513080725	0.00719098635535179	0.00669344364545018	0.470687524292782	1	0	0	0.5	0	0	0.7	0.5	0	0	2.11194027498312	TGFB+
689	0.00669409009754704	0.00669345572541135	0.0066934662186841	0.00679936141311429	0.00669286672980196	0.0847169269003679	0.997343594539269	0.00669340967707114	0.505068570332351	0.00719098590326897	0.00669344401826991	0.470661013601826	1	0	0	0.6	0	0	0.7	0.5	0	0	2.11194118515698	TGFB+
690	0.00669409092403452	0.00669345611756609	0.00669346662350643	0.00681715632806652	0.00669286674484715	0.0847270070987059	0.997341947211902	0.0066934115496785	0.505069637568589	0.00719098543187458	0.00669344437453798	0.470634578113352	1	0	0	0.7	0	0	0.7	0.5	0	0	2.11194204808666	TGFB+
691	0.0076908797428722	0.00669309878235548	0.00669320965670435	0.953525896602598	0.00712328306475911	0.00669675155674291	0.00920565140731372	0.993534105025282	0.99972984329699	0.00719156111182694	0.0066958843201382	0.00669286429054524	1	0	0	0.8	0	0	0.7	0.5	0	0	3.01147302885813	iTreg
692	0.00769301566238398	0.00669304049503278	0.00669312869832035	0.986342501131541	0.00713931326356553	0.00669414774782583	0.00735065645325688	0.997303990007553	0.999794583738166	0.00719159561007346	0.0066941222590637	0.00669285298317155	1	0	0	0.9	0	0	0.7	0.5	0	0	3.04628294804995	iTreg
693	0.00769372499241947	0.00669302020371034	0.00669310021955047	0.999086709726851	0.00714551459315606	0.00669353048026489	0.00673494179907579	0.998456428046419	0.999815912864779	0.00719160780490147	0.00669357878650939	0.00669285097931385	1	0	0	1	0	0	0.7	0.5	0	0	3.05959092049695	iTreg
694	0.00669407966357498	0.00669345062182233	0.00669346099630075	0.00669400757986806	0.00669286642995424	0.0846433021836249	0.997364968506914	0.00669339664147381	0.505054875851728	0.00719099159967581	0.00669343918721877	0.47085027304166	1	0	0	0	0	0	0.8	0.5	0	0	2.11195911230382	TGFB+
695	0.00669408045647939	0.00669345101333284	0.0066934613996221	0.0067113250361638	0.00669286646958728	0.0846530680441655	0.997363383608611	0.00669339838418694	0.50505587556427	0.00719099120865522	0.00669343954641173	0.470824700602765	1	0	0	0.1	0	0	0.8	0.5	0	0	2.11196004133425	TGFB+
696	0.00669408127157354	0.00669345140710974	0.00669346180550238	0.0067287075511724	0.00669286649453369	0.0846632124696379	0.997361789637557	0.00669340013080261	0.505056916930816	0.00719099074462763	0.00669343990531049	0.470798706842437	1	0	0	0.2	0	0	0.8	0.5	0	0	2.11196102519108	TGFB+
697	0.00669408208963112	0.0066934518313278	0.00669346224150703	0.00674615317339031	0.00669286657385542	0.0846729771736787	0.997360199223392	0.00669340191464367	0.505057904967979	0.00719099042216115	0.00669344029981938	0.470773056818368	1	0	0	0.3	0	0	0.8	0.5	0	0	2.11196198672975	TGFB+
698	0.0066940828551139	0.00669345215676466	0.00669346257937014	0.00676366922816458	0.00669286651473776	0.0846831112907993	0.997358578216504	0.00669340364099911	0.5050589758148	0.00719098983391928	0.00669344058438719	0.470746892915297	1	0	0	0.4	0	0	0.8	0.5	0	0	2.11196292563086	TGFB+
699	0.00669408371922868	0.00669345260761839	0.00669346304230983	0.00678124634677029	0.00669286660325798	0.0846933489277734	0.997356975095668	0.00669340544616498	0.505060011812483	0.00719098946106024	0.00669344100442827	0.470720571886711	1	0	0	0.5	0	0	0.8	0.5	0	0	2.11196385595347	TGFB+
700	0.00669408453017048	0.00669345300787303	0.00669346345459619	0.00679888937885305	0.00669286664341698	0.0847033906747353	0.997355359641755	0.00669340721769735	0.505061034537329	0.00719098905488695	0.00669344137173847	0.470694450154956	1	0	0	0.6	0	0	0.8	0.5	0	0	2.11196482966801	TGFB+
701	0.00669408533193859	0.00669345339521052	0.00669346385413454	0.00681659981404997	0.00669286666951245	0.084713529833479	0.99735373589533	0.00669340902291195	0.505062056785773	0.00719098862929807	0.0066934417243414	0.47066826906537	1	0	0	0.7	0	0	0.8	0.5	0	0	2.11196590002135	TGFB+
702	0.00769038454319956	0.0066931125466699	0.00669322954620445	0.953361077026813	0.00712301755571059	0.00669697298733497	0.00963227648732979	0.993460533539602	0.999714897182001	0.00719155293633435	0.00669591737570628	0.0066928651795241	1	0	0	0.8	0	0	0.8	0.5	0	0	3.01164583690643	iTreg
703	0.00769290251383984	0.00669304341737887	0.00669313303672543	0.98632523953382	0.00713926024373876	0.00669417290513813	0.00744783739491851	0.997293338986178	0.99979117057023	0.00719159370316639	0.00669412691536719	0.00669285355842107	1	0	0	0.9	0	0	0.8	0.5	0	0	3.04634867277892	iTreg
704	0.00769371722112602	0.00669302111783593	0.00669310152102102	0.999086247518312	0.00714551133581721	0.00669352987993588	0.00674084243409281	0.998455947125349	0.99981572073473	0.00719160710352796	0.00669358057325579	0.00669285037888129	1	0	0	1	0	0	0.8	0.5	0	0	3.05959567694388	iTreg
705	0.00669407421343941	0.00669344797622701	0.00669345830501062	0.00669400252078373	0.00669286637258535	0.084630217483332	0.997376524667777	0.00669339426007599	0.50504746466625	0.00719099473541208	0.00669343661139103	0.4708826244509	1	0	0	0	0	0	0.9	0.5	0	0	2.11198250626318	TGFB+
706	0.00669407501799031	0.00669344839744694	0.00669345873780901	0.00671124354167419	0.00669286645840451	0.0846400709076315	0.997374962829797	0.00669339602269597	0.505048426025802	0.00719099443847719	0.00669343700370096	0.470857250865734	1	0	0	0.1	0	0	0.9	0.5	0	0	2.11198363024716	TGFB+
707	0.00669407578582967	0.00669344873835445	0.00669345909075891	0.00672854960049795	0.00669286642440642	0.0846498243252421	0.997373376238158	0.00669339770457416	0.505049476495009	0.00719099388758163	0.00669343730723285	0.470831407208612	1	0	0	0.2	0	0	0.9	0.5	0	0	2.11198431280626	TGFB+
708	0.00669407662713374	0.00669344917882563	0.00669345954305942	0.00674591849827536	0.00669286651448	0.0846599511796822	0.997371802676051	0.00669339948892524	0.505050478037884	0.00719099354649231	0.00669343771714611	0.470805627406096	1	0	0	0.3	0	0	0.9	0.5	0	0	2.11198546041405	TGFB+
709	0.00669407735145665	0.00669344947521214	0.00669345985164877	0.00676335632248214	0.00669286643647045	0.0846698552728307	0.997370196477836	0.00669340117744264	0.505051519201168	0.00719099296768302	0.00669343797317938	0.470779807640224	1	0	0	0.4	0	0	0.9	0.5	0	0	2.11198642014763	TGFB+
710	0.00669407815510046	0.00669344986551925	0.00669346025415636	0.00678085828874877	0.00669286646504265	0.0846799130506147	0.997368599922424	0.00669340296095039	0.505052543282204	0.00719099253370573	0.00669343832937134	0.470753801667245	1	0	0	0.5	0	0	0.9	0.5	0	0	2.11198740477508	TGFB+
711	0.00669407901665986	0.00669345031177365	0.00669346071248088	0.00679842257392115	0.00669286654858922	0.0846900830953302	0.997367005115345	0.00669340477018218	0.50505357926569	0.00719099215491369	0.00669343874407121	0.470727556129021	1	0	0	0.6	0	0	0.9	0.5	0	0	2.11198833843798	TGFB+
712	0.00669407982367649	0.00669345071257808	0.00669346112519249	0.0068160518548441	0.00669286659329967	0.0846999493050877	0.997365400846598	0.00669340653234463	0.505054592626881	0.00719099176104041	0.00669343911293493	0.470701563327295	1	0	0	0.7	0	0	0.9	0.5	0	0	2.11198925362177	TGFB+
713	0.00669408062961912	0.00669345111336172	0.00669346153771118	0.00683374454889868	0.00669286663727703	0.0847102334268823	0.997363793360794	0.0066934082399432	0.50505560332542	0.00719099136078281	0.00669343948058772	0.470675413756761	1	0	0	0.8	0	0	0.9	0.5	0	0	2.11199048741804	TGFB+
714	0.00769278895543889	0.00669304610496648	0.0066931369784079	0.986307810896375	0.00713920721483625	0.00669418862638106	0.00754644449387	0.997282914066757	0.999787768722241	0.00719159233285846	0.00669413033881376	0.00669285352405054	1	0	0	0.9	0	0	0.9	0.5	0	0	3.046415882255	iTreg
715	0.0076937100888738	0.0066930211699091	0.0066931016477245	0.999085762511421	0.00714550812319149	0.00669353462375826	0.00674677388346949	0.998455244417061	0.999815478156846	0.00719160691270916	0.00669358069427706	0.00669285101430522	1	0	0	1	0	0	0.9	0.5	0	0	3.05960017324355	iTreg
716	0.00669406874715159	0.00669344528195525	0.00669345556542043	0.00669399743356206	0.00669286623617862	0.0846172044451651	0.997387953130701	0.00669339182317155	0.505040126614128	0.00719099775219902	0.0066934339821595	0.470914754425837	1	0	0	0	0	0	1	0.5	0	0	2.11200569543763	TGFB+
717	0.00669406958818931	0.00669344572620022	0.00669345602140602	0.00671116372081443	0.00669286633346686	0.0846271590392315	0.997386408370324	0.00669339359660683	0.505041120635289	0.00719099741163207	0.00669343439696907	0.470889203881397	1	0	0	0.1	0	0	1	0.5	0	0	2.11200671872153	TGFB+
718	0.00669407038938859	0.00669344614652608	0.00669345645323435	0.00672839217125225	0.00669286642058211	0.0846370049203265	0.997384856249082	0.0066933953499886	0.505042075866572	0.00719099711955311	0.00669343478858415	0.47086386826046	1	0	0	0.2	0	0	1	0.5	0	0	2.11200786413555	TGFB+
719	0.00669407119435206	0.00669344652954078	0.00669345684825249	0.00674568624590893	0.00669286643368562	0.0846469373672715	0.997383286631362	0.00669339706771326	0.505043119680109	0.0071909966222021	0.00669343513662658	0.470837971297847	1	0	0	0.3	0	0	1	0.5	0	0	2.11200867105487	TGFB+
720	0.00669407198373599	0.00669344691913723	0.00669345724955816	0.00676304257538678	0.0066928664731918	0.0846567883120929	0.997381715484569	0.00669339879540309	0.505044113158285	0.00719099623241466	0.00669343549377295	0.470812360373772	1	0	0	0.4	0	0	1	0.5	0	0	2.11200969305132	TGFB+
721	0.00669407272210844	0.00669344723248646	0.00669345757522135	0.0067804695036888	0.00669286641502646	0.0846668345602501	0.997380121844163	0.0066934005207231	0.505045148862183	0.00719099567527046	0.00669343576745604	0.470786495879537	1	0	0	0.5	0	0	1	0.5	0	0	2.11201074655811	TGFB+
722	0.00669407357099835	0.00669344768757796	0.00669345804172605	0.00679795011942341	0.00669286652416326	0.084676932916006	0.997378550441707	0.00669340224780675	0.505046142223236	0.00719099536734817	0.00669343619446706	0.470760543587409	1	0	0	0.6	0	0	1	0.5	0	0	2.11201179892187	TGFB+
723	0.00669407437489751	0.0066934480575659	0.0066934584243938	0.00681550940894173	0.00669286651715759	0.0846869168679251	0.997376948476878	0.00669340407564098	0.505047202264406	0.00719099485531693	0.0066934365264228	0.470734412320574	1	0	0	0.7	0	0	1	0.5	0	0	2.11201267217012	TGFB+
724	0.00669407516833564	0.0066934484503334	0.00669345882894534	0.0068331247827052	0.00669286655785206	0.0846968127010523	0.997375354583034	0.00669340582399262	0.505048204260387	0.00719099446171127	0.00669343688759434	0.47070841172854	1	0	0	0.8	0	0	1	0.5	0	0	2.11201359423448	TGFB+
725	0.00669407597893193	0.0066934488444073	0.00669345923519822	0.00685080980632176	0.00669286658853705	0.0847070378982716	0.997373749762215	0.00669340762540375	0.505049233935204	0.00719099403087622	0.00669343724753474	0.47068216789054	1	0	0	0.9	0	0	1	0.5	0	0	2.11201468884344	TGFB+
726	0.00769370422052467	0.00669302094102957	0.00669310131303541	0.999085377695966	0.00714550566459102	0.00669352717399824	0.00675262809946554	0.998454932538641	0.999815299934958	0.00719160724878916	0.00669357962605899	0.00669285085695708	1	0	0	1	0	0	1	0.5	0	0	3.05960513531401	iTreg
727	0.00769244603370078	0.00669301731216025	0.00669300840449238	0.00717563213228201	0.00669890686746346	0.00725338879649182	0.00827949525419687	0.00717909348749309	0.999814550181135	0.0071916075420898	0.00714577287031589	0.00669302911289345	1	0	0	0	0	0	0	0.6	0	0	1.07850994799471	TGFB+
728	0.00769247089416632	0.00669301704877878	0.00669300934826797	0.021206221562667	0.0067050215053549	0.00725086333745333	0.008252375182995	0.00823273715320716	0.999815389109013	0.00719160829463501	0.00714571648871611	0.00669302594688693	1	0	0	0.1	0	0	0	0.6	0	0	1.09357145587214	TGFB+
729	0.00769257723644841	0.00669301611111046	0.00669301371284133	0.0839926092555911	0.00673245383321228	0.00723849030749592	0.00813294112956706	0.015145347062551	0.999818916787525	0.00719161002438416	0.00714441431217493	0.00669301239459034	1	0	0	0.2	0	0	0	0.6	0	0	1.16316840216749	TGFB+
730	0.00769316373087719	0.00669299823050834	0.00669302541731866	0.470365404801814	0.00690381873921502	0.00698994407956953	0.0074565461568725	0.404855125147563	0.999839881265835	0.00719162069035401	0.00696943726889009	0.00669293034349262	1	0	0	0.3	0	0	0	0.6	0	0	1.93834389587231	TGFB+
731	0.00769327667663882	0.00669299394637692	0.00669302676734604	0.55520035624726	0.00694203765608852	0.00688195104506396	0.00732112017104174	0.611191853816569	0.999844569414893	0.00719162323485385	0.00687332335224634	0.0066929150517309	1	0	0	0.4	0	0	0	0.6	0	0	2.22921904738011	iTreg
732	0.00769338850431421	0.00669298976223733	0.0066930282999473	0.645017651792829	0.00698273495991041	0.00679060834679829	0.00718417610563691	0.793811454932491	0.999849145282568	0.00719162571972386	0.006788542249069	0.00669290011246486	1	0	0	0.5	0	0	0	0.6	0	0	2.50138824606799	iTreg
733	0.00769352282818203	0.00669298500421621	0.00669303070292107	0.761511964084994	0.00703587969247049	0.00672631342826286	0.00701540024027539	0.92738321722111	0.999854352330895	0.00719162851096889	0.00672666122138941	0.00669288243810502	1	0	0	0.6	0	0	0	0.6	0	0	2.75121783770379	iTreg
734	0.00769365138959188	0.00669298057692148	0.00669303340089063	0.881844613177911	0.00709120376347779	0.00670139743448077	0.00684929355753856	0.980968837038847	0.999859123536481	0.00719163098101624	0.00670176674034664	0.00669286575975457	1	0	0	0.7	0	0	0	0.6	0	0	2.92498039735726	iTreg
735	0.00769372534352945	0.006692977821752	0.00669303463805387	0.954465085035569	0.00712480420485292	0.00669552795900396	0.00675241390853289	0.993949561764982	0.999861851578807	0.00719163291833957	0.00669569736978448	0.00669285648762389	1	0	0	0.8	0	0	0	0.6	0	0	3.01050916903083	iTreg
736	0.00769375564333397	0.00669297786462852	0.0066930369809154	0.986455650954628	0.00713965607346636	0.0066940077132317	0.00671047619472874	0.997372457429119	0.999863014451092	0.00719163196955768	0.00669409121426967	0.00669285256096179	1	0	0	0.9	0	0	0	0.6	0	0	3.04589360904993	iTreg
737	0.00769376827367173	0.00669297739640437	0.00669303713815995	0.999089814735212	0.00714553045956951	0.00669352771849212	0.00669403377541989	0.998459953756663	0.999863494192812	0.00719163259423111	0.00669357895392975	0.00669285113299368	1	0	0	1	0	0	0	0.6	0	0	3.05960420012756	iTreg
738	0.00767376735365129	0.0066934490425588	0.00669341816694552	0.00716693714444023	0.00669880784068546	0.0084783131388335	0.0243796797674059	0.00716948590514013	0.999341251533537	0.00719135348726307	0.00713796234758706	0.00669419954586297	1	0	0	0	0	0	0.1	0.6	0	0	1.09531862527391	TGFB+
739	0.00767438238985385	0.00669343462943039	0.00669340842521122	0.0207492276342376	0.00670463695293624	0.00843239330025575	0.0238424641591638	0.00816741566535502	0.999357583717718	0.00719136204626673	0.00713816041454485	0.00669412588975604	1	0	0	0.1	0	0	0.1	0.6	0	0	1.10933859522473	TGFB+
740	0.00767675342523092	0.00669337530912423	0.00669336667187675	0.0779512223556627	0.00672930278414819	0.00825469417767434	0.0217706618773013	0.0141241424274231	0.999420109902899	0.00719139703754901	0.00713808391354617	0.00669385521570228	1	0	0	0.2	0	0	0.1	0.6	0	0	1.17033696509814	TGFB+
741	0.00768714989842218	0.00669313163882338	0.00669318343819548	0.469563935319047	0.00690234982975451	0.00721086664907705	0.0126329661210989	0.396837411458543	0.999693147254931	0.00719154156291777	0.00697164523184453	0.00669305894606364	1	0	0	0.3	0	0	0.1	0.6	0	0	1.93477038734872	TGFB+
742	0.0076885997579652	0.00669309693166126	0.00669315341156066	0.554839726020014	0.0069408526887585	0.00699304950267693	0.0113460912032827	0.60483422111833	0.999731477416788	0.00719156216158629	0.00687550756484106	0.00669299354584542	1	0	0	0.4	0	0	0.1	0.6	0	0	2.22652033132331	iTreg
743	0.00768992275039657	0.00669306558722813	0.00669312512828523	0.644245650002771	0.00698150157687907	0.00683468799524849	0.010166684800033	0.78926008947185	0.999766001167875	0.00719158075940135	0.0067903481904612	0.00669294377014243	1	0	0	0.5	0	0	0.1	0.6	0	0	2.49900560120057	iTreg
744	0.00769139531733039	0.00669303129116168	0.00669309268624102	0.760364871814235	0.00703471155975499	0.00673615226119071	0.00884630129705562	0.925530732264121	0.999803654552896	0.00719160099584024	0.00672745440157	0.00669289926695215	1	0	0	0.6	0	0	0.1	0.6	0	0	2.75000589770835	iTreg
745	0.00769269051831112	0.00669300143506958	0.00669306271258105	0.881295550131842	0.00709061183100595	0.00670259002496428	0.00767616956719229	0.980650662144942	0.999836327783026	0.00719161861205673	0.00670190739630088	0.0066928693191007	1	0	0	0.7	0	0	0.1	0.6	0	0	2.92491706147639	iTreg
746	0.00769337518127997	0.00669298585427539	0.0066930462031596	0.954350698139502	0.0071246175557328	0.00669567119087359	0.00705358371810575	0.993899488346495	0.999853589177722	0.00719162799112292	0.00669572070447686	0.00669285710749001	1	0	0	0.8	0	0	0.1	0.6	0	0	3.01063726117024	iTreg
747	0.00769365363804263	0.00669298039449838	0.00669304069749108	0.986440265192467	0.00713960864564597	0.00669402760503726	0.00679786092752269	0.997363082553487	0.999860607462867	0.00719162998950883	0.00669409613964545	0.00669285258952842	1	0	0	0.9	0	0	0.1	0.6	0	0	3.04595370583574	iTreg
748	0.00769376152643071	0.00669297753425892	0.00669303733456075	0.999089373758395	0.00714552755431027	0.00669352854770399	0.00669985162150809	0.998459455044551	0.999863336482282	0.00719163255840099	0.00669357917374186	0.00669285114413901	1	0	0	1	0	0	0.1	0.6	0	0	3.05960891228028	iTreg
749	0.00669498610268049	0.00669340348682584	0.00669341300725339	0.0066940098062409	0.00669286649468339	0.839810918592343	0.997359942678663	0.00669299007920895	0.737548214820883	0.00719132739994866	0.00669371165400186	0.0823767221819225	1	0	0	0	0	0	0.2	0.6	0	0	2.71114250630466	Th17
750	0.00669498746569822	0.00669340382726359	0.00669341335820779	0.00671136086349239	0.00669286652474782	0.839815397047253	0.997358335798012	0.0066929905445755	0.737549184954036	0.00719132716714489	0.00669371220227092	0.0823722456687107	1	0	0	0.1	0	0	0.2	0.6	0	0	2.71115922542141	Th17
751	0.00760914221113266	0.00669504322388837	0.00669499736790757	0.0601391894886877	0.00671989095562482	0.0145267237128043	0.0807066187505215	0.0114600395884321	0.997414262668504	0.0071904006518584	0.00711014390075226	0.006706895187512	1	0	0	0.2	0	0	0.2	0.6	0	0	1.21297334770763	TGFB+
752	0.00767675657943094	0.00669336598542552	0.00669346095067278	0.468000446489411	0.00689973745132016	0.00762481003217669	0.0215993233329735	0.382696040600745	0.999431428593844	0.0071914024240129	0.00697548705153731	0.0066934164696409	1	0	0	0.3	0	0	0.2	0.6	0	0	1.92817567596119	TGFB+
753	0.00768131144062022	0.00669325930442008	0.00669335312552758	0.554259884425636	0.0069389984581742	0.00717727082923699	0.017628786914935	0.594801144632107	0.999551175914198	0.00719146579749144	0.00687891742022508	0.00669317255533946	1	0	0	0.4	0	0	0.2	0.6	0	0	2.22218874081791	iTreg
754	0.00768499355022306	0.00669317430280169	0.00669326390811921	0.643163224324726	0.00697975690683961	0.00690117210413293	0.014413474087208	0.782695697859988	0.999645858435486	0.00719151625804132	0.00679293571147419	0.00669302727705196	1	0	0	0.5	0	0	0.2	0.6	0	0	2.49554809472609	iTreg
755	0.00768868630499004	0.00669309045835598	0.00669317181738177	0.758913167742065	0.00703323087959652	0.0067493912786665	0.0111794063085876	0.923124880015732	0.999738525359261	0.00719156604563573	0.00672848093374256	0.00669292542634801	1	0	0	0.6	0	0	0.2	0.6	0	0	2.74842652257036	iTreg
756	0.00769160521155651	0.00669302516134477	0.00669309591825708	0.880673164880502	0.00708994290350248	0.00670398230361697	0.00861094616851038	0.980286421226037	0.99981052408843	0.00719160517920408	0.00670206816830469	0.00669287399813063	1	0	0	0.7	0	0	0.2	0.6	0	0	2.9248392552074	iTreg
757	0.00769300830856655	0.00669299355965178	0.00669305734108328	0.954230244564618	0.00712442070822592	0.00669582264744758	0.00736955145476818	0.993846496219108	0.999844886171916	0.0071916238459319	0.00669574417069682	0.00669285763523148	1	0	0	0.8	0	0	0.2	0.6	0	0	3.01077070662724	iTreg
758	0.00769355130449691	0.00669298187431889	0.0066930428706997	0.986424568988862	0.00713956078101976	0.00669404589157496	0.00688655127502915	0.997353674755983	0.999858168763641	0.0071916296602444	0.00669409918561286	0.00669285261013326	1	0	0	0.9	0	0	0.2	0.6	0	0	3.04601472796161	iTreg
759	0.00769375462514242	0.00669297732943369	0.00669303711863371	0.999088901195736	0.00714552463667032	0.00669352889375392	0.00670567846372627	0.998458860098002	0.999863143732896	0.00719163228810653	0.00669357897415986	0.00669285096877043	1	0	0	1	0	0	0.2	0.6	0	0	3.05961346832503	iTreg
760	0.00669498330465609	0.00669340275098059	0.00669341225880875	0.00669400828143467	0.00669286646179047	0.8398094039618	0.997363459528931	0.00669298989303797	0.737546198599085	0.007191327877433	0.00669371051890324	0.0823789349367808	1	0	0	0	0	0	0.3	0.6	0	0	2.71114469837364	Th17
761	0.00669498448746801	0.00669340306803682	0.00669341258617219	0.00671133512510325	0.00669286649871478	0.839813401773715	0.997361884488936	0.00669299033566875	0.737547044195362	0.00719132768663175	0.00669371099692765	0.0823746759816732	1	0	0	0.1	0	0	0.3	0.6	0	0	2.71116103722441	Th17
762	0.00669498590813217	0.00669340342224311	0.00669341295115761	0.0067287292377949	0.00669286652663942	0.8398177110226	0.997360279360956	0.00669299083784795	0.737548059556405	0.00719132743006263	0.00669371156608015	0.0823700977577752	1	0	0	0.2	0	0	0.3	0.6	0	0	2.71117757557769	Th17
763	0.00669498718444306	0.00669340376509766	0.00669341330471315	0.006746185040574	0.00669286656283192	0.839822097577312	0.99735869812247	0.00669299118817032	0.737548979933735	0.0071913272124084	0.00669371208029755	0.0823655408916572	1	0	0	0.3	0	0	0.3	0.6	0	0	2.71119420286371	Th17
764	0.00766989717871039	0.00669351830533435	0.00669367177181382	0.553300275903841	0.00693607288235322	0.00749523587493396	0.0274935229082772	0.578775331534516	0.999258522966949	0.0071913119078869	0.00688427138439765	0.00669359902759721	1	0	0	0.4	0	0	0.3	0.6	0	0	2.21508523164661	iTreg
765	0.00767795130340472	0.00669333142239725	0.00669346437914676	0.641646282640138	0.00697728254436801	0.00700427592790565	0.0204907720323797	0.773131089192344	0.99947027812717	0.00719142297791696	0.00679666983244033	0.00669319195406336	1	0	0	0.5	0	0	0.3	0.6	0	0	2.49046601233367	iTreg
766	0.00768521380124748	0.00669316690636266	0.00669327398494341	0.757068610103021	0.00703134449171604	0.00676756807747055	0.0141722779776591	0.919964545515123	0.999654065202932	0.00719152060859172	0.00672982419035912	0.00669296686192733	1	0	0	0.6	0	0	0.3	0.6	0	0	2.74634437772135	iTreg
767	0.00769037388244169	0.0066930518574744	0.00669313352282347	0.879966068664211	0.00708918357012539	0.00670561973824082	0.00967067982724772	0.979866996073343	0.999781034260429	0.00719158873962699	0.00670225305114405	0.00669287932584029	1	0	0	0.7	0	0	0.3	0.6	0	0	2.92474286251295	iTreg
768	0.00769262265423247	0.00669300221986253	0.0066930698599977	0.954103722978529	0.00712421456587325	0.00669598500770858	0.00770120046196369	0.993790736334983	0.999835740924243	0.00719161849950539	0.00669576985998106	0.00669285821699607	1	0	0	0.8	0	0	0.3	0.6	0	0	3.01091054158388	iTreg
769	0.00769344688299451	0.00669298405538963	0.0066930460367231	0.98640867400844	0.00713951196315037	0.00669406560844527	0.00697658323101584	0.997344082131412	0.999855703303431	0.00719162865337863	0.00669410341545437	0.00669285270433249	1	0	0	0.9	0	0	0.3	0.6	0	0	3.04607668199417	iTreg
770	0.00769374803772118	0.00669297739851228	0.00669303719197295	0.999088466616812	0.00714552180345075	0.00669352943649917	0.00671151387604831	0.998458396387103	0.999862994436559	0.00719163251377826	0.0066935790323465	0.00669285102053356	1	0	0	1	0	0	0.3	0.6	0	0	3.05961824775134	iTreg
771	0.00669498045846825	0.00669340202856064	0.00669341152410379	0.0066940067444855	0.00669286644755386	0.839808130034003	0.997366997914331	0.0066929897088354	0.737544148732152	0.00719132836280483	0.00669370937495137	0.0823810285827105	1	0	0	0	0	0	0.4	0.6	0	0	2.71114699991296	Th17
772	0.00669498174979027	0.00669340236015058	0.00669341186615566	0.00671131140112781	0.00669286647623208	0.839812216437072	0.997365414660079	0.00669299014918028	0.737545074598917	0.00719132813563487	0.00669370989191839	0.0823766295580114	1	0	0	0.1	0	0	0.4	0.6	0	0	2.71116333728427	Th17
773	0.00669498299794479	0.00669340264735504	0.00669341216371986	0.00672868119531151	0.00669286645992662	0.839816109502354	0.99736380749296	0.00669299058443557	0.737545991854363	0.00719132786347983	0.0066937103627184	0.0823723406841225	1	0	0	0.2	0	0	0.4	0.6	0	0	2.71117962380869	Th17
774	0.00669498427435025	0.00669340301472008	0.00669341254156793	0.00674611276763158	0.00669286653881404	0.83982022621553	0.997362233421871	0.00669299103544374	0.737546881050242	0.00719132772607591	0.00669371090537503	0.0823679716952921	1	0	0	0.3	0	0	0.4	0.6	0	0	2.71119612118691	Th17
775	0.00669498565937776	0.00669340335905502	0.00669341289679493	0.00676361874154312	0.0066928665709899	0.839824568875476	0.997360613145565	0.00669299195207318	0.737547866654044	0.00719132748369044	0.00669371146201752	0.0823634313928218	1	0	0	0.4	0	0	0.4	0.6	0	0	2.71121279819345	Th17
776	0.00766783292610543	0.00669356095766128	0.00669375705796656	0.639521545175277	0.00697376175404197	0.00717039736583212	0.0292433159795651	0.759005063057697	0.999209640411087	0.00719128655710536	0.00680210838498984	0.00669352732166525	1	0	0	0.5	0	0	0.4	0.6	0	0	2.482865796949	iTreg
777	0.00768072411930261	0.00669326629826635	0.00669340662559734	0.754709903659678	0.0070289238443785	0.00679318055178084	0.0180463027187162	0.915747974322343	0.999543224237944	0.00719146166557175	0.00673160641801526	0.0066930341104152	1	0	0	0.6	0	0	0.4	0.6	0	0	2.74355300857201	iTreg
778	0.00768897470368798	0.0066930822696384	0.00669317619835187	0.879158950225015	0.00708832022266236	0.00670755792475768	0.0108761383683656	0.979382134263532	0.999747406618857	0.0071915708026453	0.00670246602972426	0.00669288634572395	1	0	0	0.7	0	0	0.4	0.6	0	0	2.92462266397296	iTreg
779	0.00769221739019901	0.00669301074726349	0.00669308234741916	0.953970425040538	0.00712399759247658	0.00669615763444934	0.00804952248114082	0.993731662511711	0.999826055614008	0.00719161264318524	0.00669579610501988	0.0066928586385995	1	0	0	0.8	0	0	0.4	0.6	0	0	3.01105639874601	iTreg
780	0.00769334127680654	0.00669298603895052	0.00669304890432606	0.986392524548909	0.00713946248591884	0.00669408493812624	0.00706797370710072	0.997334367670295	0.999853205456034	0.00719162805485222	0.00669410722549407	0.00669285277383428	1	0	0	0.9	0	0	0.4	0.6	0	0	3.04613958308065	iTreg
781	0.0076937412252604	0.00669297800692423	0.00669303797693991	0.999088052589689	0.00714551898137818	0.0066935304806897	0.00671736135142226	0.998458023329921	0.999862876107707	0.00719163247730764	0.00669357999467466	0.00669285112299867	1	0	0	1	0	0	0.4	0.6	0	0	3.05962318364491	iTreg
782	0.00669497758538022	0.00669340130458938	0.00669341078755773	0.00669400519769014	0.00669286644530421	0.839806607731423	0.997370515770395	0.00669298953787138	0.737542066315426	0.00719132890148849	0.00669370822829161	0.0823832779564674	1	0	0	0	0	0	0.5	0.6	0	0	2.71114915576188	Th17
783	0.00669497887112233	0.00669340163650541	0.00669341112989211	0.00671128626613374	0.00669286647608703	0.839810724089469	0.997368938052992	0.00669298997583718	0.737542986928338	0.00719132867917969	0.00669370874439509	0.0823788836943992	1	0	0	0.1	0	0	0.5	0.6	0	0	2.71116550454435	Th17
784	0.00669498016541804	0.00669340198587787	0.0066934114897151	0.00672863109842532	0.00669286652740832	0.839814862294472	0.997367359396597	0.0066929904255483	0.737543901820311	0.00719132849207809	0.00669370927674868	0.0823744952477313	1	0	0	0.2	0	0	0.5	0.6	0	0	2.71118193822033	Th17
785	0.00669498146319052	0.00669340230067784	0.0066934118150565	0.00674604175138744	0.0066928665315888	0.839818968058057	0.997365762477876	0.00669299084982479	0.737544846785481	0.0071913282184	0.00669370978083499	0.0823700400342743	1	0	0	0.3	0	0	0.5	0.6	0	0	2.71119835006665	Th17
786	0.00669498267729069	0.00669340260620374	0.00669341213086281	0.00676351469483159	0.00669286654925499	0.839822749241545	0.997364166342519	0.00669299128245732	0.737545722644272	0.00719132803009657	0.00669371025966629	0.0823658290949845	1	0	0	0.4	0	0	0.5	0.6	0	0	2.71121467555399	Th17
787	0.00669498406262546	0.0066934029633803	0.0066934124989164	0.00678105638926654	0.00669286658091812	0.839827303583269	0.997362563053386	0.00669299160341197	0.737546716570569	0.00719132776669736	0.00669371081612516	0.0823611221634483	1	0	0	0.5	0	0	0.5	0.6	0	0	2.71123145805201	Th17
788	0.00767484919332056	0.0066933978264255	0.00669358186372679	0.751669586357407	0.00702578861475326	0.0068305148951417	0.023122653194187	0.910007619940113	0.999395343117312	0.00719138353116488	0.00673401585518815	0.00669314675403932	1	0	0	0.6	0	0	0.5	0.6	0	0	2.73973188114278	iTreg
789	0.00768737715418222	0.00669311731373708	0.00669322532050781	0.878234185545941	0.00708733387367742	0.00670987538534761	0.0122529933440163	0.978817727159625	0.999708811106179	0.00719155017778133	0.00670271390677647	0.00669289532071573	1	0	0	0.7	0	0	0.5	0.6	0	0	2.92447180560849	iTreg
790	0.00769179288631599	0.00669301984688709	0.00669309541955987	0.953829987340205	0.00712376958359467	0.00669634154372301	0.00841559092375895	0.993669530909633	0.999815968092815	0.00719160806327428	0.00669582367486386	0.00669285939836452	1	0	0	0.8	0	0	0.5	0.6	0	0	3.011209387683	iTreg
791	0.0076932336529113	0.00669298823947765	0.00669305212952783	0.986376122711505	0.00713941213556832	0.00669410485694258	0.00716075945996365	0.997324435759401	0.999850652498565	0.00719162687918489	0.00669411150301382	0.00669285274271491	1	0	0	0.9	0	0	0.5	0.6	0	0	3.04620335256878	iTreg
792	0.00769373451020067	0.00669297789400384	0.00669303783208004	0.999087599979794	0.00714551605297353	0.00669353064761156	0.00672321316538733	0.998457475334258	0.999862705018874	0.00719163262156196	0.00669357980118155	0.00669285100493893	1	0	0	1	0	0	0.5	0.6	0	0	3.05962785386286	iTreg
793	0.00669497466207766	0.00669340054883761	0.00669341001907524	0.00669400361121923	0.00669286641674152	0.839804889407967	0.997374016255756	0.00669298933968649	0.737539961889035	0.00719132946301287	0.00669370704504957	0.0823856378663081	1	0	0	0	0	0	0.6	0.6	0	0	2.71115118652477	Th17
794	0.00669497599421242	0.00669340089221559	0.00669341037302521	0.00671126143848725	0.00669286644779632	0.839808935070735	0.997372442725364	0.00669298978265313	0.737540916571401	0.00719132919348883	0.00669370758013553	0.0823811319932271	1	0	0	0.1	0	0	0.6	0.6	0	0	2.71116736806274	Th17
795	0.00669497728314448	0.00669340122334204	0.0066934107146011	0.00672858338256026	0.0066928664764173	0.839813020917913	0.997370863099204	0.00669299022012005	0.737541840822962	0.00719132896533667	0.00669370809615224	0.0823767290800462	1	0	0	0.2	0	0	0.6	0.6	0	0	2.7111837202818	Th17
796	0.00669497850683619	0.00669340151541965	0.00669341101699576	0.00674596929382736	0.00669286647374538	0.839817209414394	0.997369272762733	0.0066929906365273	0.73754273579763	0.00719132873888405	0.00669370856625018	0.0823724457058532	1	0	0	0.3	0	0	0.6	0.6	0	0	2.7112003184291	Th17
797	0.00669497998811641	0.0066934019357359	0.00669341144826805	0.00676342296240083	0.00669286656269863	0.839821564400362	0.997367688807921	0.00669299110575954	0.737543764374618	0.00719132847987756	0.00669370919676611	0.0823678366464059	1	0	0	0.4	0	0	0.6	0.6	0	0	2.71121696590893	Th17
798	0.00669498112335244	0.0066934022053028	0.00669341172795925	0.00678093619146758	0.00669286655633319	0.839825296852942	0.997366089130302	0.0066929915419023	0.737544597346956	0.00719132830611654	0.00669370962909789	0.0823636193773277	1	0	0	0.5	0	0	0.6	0.6	0	0	2.71123322998906	Th17
799	0.00669498249364707	0.00669340255948423	0.00669341209297708	0.00679851993165371	0.00669286658915801	0.839829813255755	0.997364483378473	0.00669299191687458	0.737545578913064	0.00719132804583748	0.00669371018008392	0.0823589555767431	1	0	0	0.6	0	0	0.6	0.6	0	0	2.71125004493375	Th17
800	0.00768554363177837	0.00669315777657741	0.00669328203710049	0.877168916447814	0.00708620147822591	0.00671267664218966	0.0138334523127515	0.978155684917578	0.999664225026377	0.00719152606208871	0.00670300459975933	0.00669290686916451	1	0	0	0.7	0	0	0.6	0.6	0	0	2.92428057780141	iTreg
801	0.00769134462950971	0.00669303038461647	0.00669311060837189	0.953682191850074	0.00712352990704155	0.00669654057786566	0.00880052713346775	0.993603824578805	0.999805314765272	0.00719160145867544	0.00669585508420876	0.00669285997807783	1	0	0	0.8	0	0	0.6	0.6	0	0	3.01136973095599	iTreg
802	0.00769312197566095	0.00669299160005963	0.00669305709793229	0.986359407852262	0.0071393600558945	0.00669413027436131	0.00725502809614218	0.997314069040876	0.999848016718742	0.00719162384512297	0.00669411849245147	0.00669285282997113	1	0	0	0.9	0	0	0.6	0.6	0	0	3.04626777787948	iTreg
803	0.0076937284927478	0.00669297736054123	0.00669303710700546	0.999087160985205	0.00714551323535701	0.006693529557497	0.00672906322019932	0.998456966600388	0.999862529132349	0.00719163324715124	0.00669357868626732	0.00669285094796079	1	0	0	1	0	0	0.6	0.6	0	0	3.05963256857267	iTreg
804	0.00669497181808528	0.00669339972007768	0.00669340917812459	0.00669400200744385	0.0066928662630347	0.839803422453154	0.997377484633739	0.00669298904088612	0.73753799084491	0.00719132970484168	0.00669370581582755	0.08238777033377	1	0	0	0	0	0	0.7	0.6	0	0	2.71115334181389	Th17
805	0.00669497309850034	0.00669340005023213	0.00669340951867209	0.00671123763089942	0.00669286629326138	0.839807525359142	0.997375915963127	0.00669298948376032	0.737538907882161	0.00719132948140196	0.00669370632948073	0.0823833883189512	1	0	0	0.1	0	0	0.7	0.6	0	0	2.71116964940959	Th17
806	0.00669497438470412	0.00669340038247686	0.00669340986137454	0.00672853748665033	0.00669286632452479	0.839811649829832	0.99737434118448	0.00669298993477871	0.737539828513334	0.0071913292582478	0.00669370684595791	0.0823789890200788	1	0	0	0.2	0	0	0.7	0.6	0	0	2.71118602302644	Th17
807	0.00669497568232163	0.00669340080780652	0.00669341029684536	0.0067458975899064	0.00669286647896198	0.839815653473333	0.997372782871811	0.00669299046230782	0.737540683438424	0.00719132928178412	0.00669370744390825	0.0823746548435349	1	0	0	0.3	0	0	0.7	0.6	0	0	2.71120235267095	Th17
808	0.00669497697843719	0.00669340114256346	0.00669341064209391	0.00676332494299248	0.00669286651018493	0.839819816580464	0.997371196726949	0.00669299090221406	0.737541611378418	0.00719132905342947	0.00669370796432949	0.0823702197930402	1	0	0	0.4	0	0	0.7	0.6	0	0	2.71121885261512	Th17
809	0.00669497827723686	0.00669340146868908	0.00669341097883109	0.00678081857658747	0.0066928665289018	0.839823905861994	0.997369601747187	0.0066929913525663	0.737542548896659	0.00719132880011462	0.00669370847785478	0.0823657781935258	1	0	0	0.5	0	0	0.7	0.6	0	0	2.71123533916015	Th17
810	0.00669497959123892	0.00669340180120406	0.00669341132214551	0.00679837948190908	0.00669286655221972	0.839827968798054	0.997367998832848	0.00669299186843363	0.737543494575316	0.00719132854615374	0.00669370899984229	0.0823613217710042	1	0	0	0.6	0	0	0.7	0.6	0	0	2.71125185214037	Th17
811	0.00669498087531595	0.00669340214090207	0.006693411672254	0.00681600422392891	0.00669286659815169	0.83983215183307	0.997366393464461	0.00669299263958188	0.73754440342298	0.00719132833418627	0.00669370952414174	0.0823569272851098	1	0	0	0.7	0	0	0.7	0.6	0	0	2.71126857201408	Th17
812	0.00769087442735798	0.00669304023584244	0.00669312488808817	0.953526012413699	0.00712327773397307	0.00669675052943081	0.00920562093910463	0.993534250547205	0.999794065997621	0.00719159558099293	0.00669588554860683	0.0066928607866667	1	0	0	0.8	0	0	0.7	0.6	0	0	3.01153735962859	iTreg
813	0.00769301147573356	0.00669299363369457	0.00669306006811881	0.986342468922949	0.0071393082064664	0.0066941506128096	0.00735068513648811	0.997303822906199	0.999845388846213	0.00719162309974473	0.00669412240059576	0.00669285283279382	1	0	0	0.9	0	0	0.7	0.6	0	0	3.04633348814181	iTreg
814	0.00769372164983904	0.0066929776464177	0.00669303749254893	0.999086728800027	0.00714551035646358	0.00669352950702754	0.00673493106807791	0.998456503364499	0.999862381559478	0.00719163314737589	0.00669357912197455	0.00669285072516639	1	0	0	1	0	0	0.7	0.6	0	0	3.0596373844389	iTreg
815	0.00669496900587046	0.0066933990879107	0.00669340853332445	0.0066940005433089	0.00669286636773761	0.839801767752872	0.997380986376047	0.00669298896680162	0.737535887551773	0.00719133045935845	0.00669370476009451	0.0823900464357579	1	0	0	0	0	0	0.8	0.6	0	0	2.71115535584086	Th17
816	0.00669497026585499	0.00669339931569608	0.00669340877172425	0.00671121317574172	0.00669286626447981	0.839805931696901	0.997379401211473	0.00669298929204063	0.737536870417549	0.00719132996963019	0.00669370518271612	0.0823855982771799	1	0	0	0.1	0	0	0.8	0.6	0	0	2.71117168384099	Th17
817	0.0066949715477817	0.00669339964668111	0.00669340911313615	0.00672848993041692	0.00669286629541502	0.839810054208745	0.997377831079128	0.00669298974123676	0.737537788129957	0.00719132974681031	0.00669370569732464	0.0823812058838119	1	0	0	0.2	0	0	0.8	0.6	0	0	2.71118804102045	Th17
818	0.0066949728360421	0.00669339998033892	0.00669340945730515	0.00674583133227154	0.00669286632805068	0.839814210307031	0.997376254789725	0.00669299020432173	0.737538709418916	0.0071913295250426	0.00669370621533653	0.0823767943621037	1	0	0	0.3	0	0	0.8	0.6	0	0	2.71120447475649	Th17
819	0.00669497413658118	0.00669340040303692	0.00669340989009234	0.00676323117392085	0.00669286647781496	0.839818195927953	0.997374693843961	0.0066929907120257	0.737539568952013	0.00719132954059607	0.00669370681157865	0.0823724545294107	1	0	0	0.4	0	0	0.8	0.6	0	0	2.71122082239898	Th17
820	0.00669497543479278	0.00669340073747839	0.00669341023506827	0.0067807004358907	0.00669286650802507	0.839822347101559	0.997373105952843	0.00669299116056077	0.737540499106225	0.0071913293078508	0.00669370733214989	0.0823680121586343	1	0	0	0.5	0	0	0.8	0.6	0	0	2.71123734547108	Th17
821	0.00669497682418319	0.00669340111366045	0.00669341062190677	0.00679823524804482	0.00669286656567109	0.839826802555792	0.997371513144207	0.00669299157336602	0.73754147921957	0.00719132905996127	0.00669370790642997	0.0823633981600525	1	0	0	0.6	0	0	0.8	0.6	0	0	2.71125411199284	Th17
822	0.00669497813585869	0.00669340144384255	0.0066934109627821	0.00681583669067166	0.00669286658615779	0.839830956898179	0.997369909809411	0.00669299199950241	0.73754242512355	0.00719132881766345	0.00669370842611777	0.0823589141194082	1	0	0	0.7	0	0	0.8	0.6	0	0	2.71127072901314	Th17
823	0.00769037850655683	0.00669305096167715	0.00669314041981756	0.953361118532563	0.00712301118023601	0.00669698115799248	0.00963232315548708	0.99346035159446	0.999782186541231	0.00719158936747066	0.00669591922166761	0.00669286191706259	1	0	0	0.8	0	0	0.8	0.6	0	0	3.01171291255622	iTreg
824	0.0076928999551694	0.00669299551039707	0.00669306282020686	0.986325311287894	0.0071392560530018	0.00669416836285349	0.00744778639694242	0.997293543479881	0.999842730081507	0.007191622392456	0.00669412553887774	0.006692852796657	1	0	0	0.9	0	0	0.8	0.6	0	0	3.04640035467584	iTreg
825	0.00769371415479317	0.00669297797578121	0.00669303800241063	0.999086261309679	0.00714550711456977	0.00669352761867402	0.00674083375552915	0.998455961885178	0.999862206010863	0.00719163269757166	0.0066935799046331	0.00669285063559406	1	0	0	1	0	0	0.8	0.6	0	0	3.05964209106528	iTreg
826	0.00669496616127506	0.00669339825574062	0.00669340768903868	0.00669399893835922	0.00669286621123895	0.839800335950413	0.997384435950987	0.00669298866202696	0.737533919425307	0.00719133069875198	0.00669370353000445	0.0823921560636639	1	0	0	0	0	0	0.9	0.6	0	0	2.71115750753681	Th17
827	0.00669496746569231	0.00669339869520171	0.00669340813856205	0.00671118763209506	0.00669286638107054	0.839804347834836	0.997382897928565	0.00669298922139792	0.7375347682414	0.0071913307438669	0.00669370413913136	0.0823878674864051	1	0	0	0.1	0	0	0.9	0.6	0	0	2.71117373390822	Th17
828	0.00669496874208572	0.00669339901169322	0.00669340846543244	0.00672844017823882	0.0066928663940606	0.839808411296421	0.997381330179294	0.00669298964491751	0.73753569289537	0.00719133048643397	0.00669370464056957	0.0823834887497041	1	0	0	0.2	0	0	0.9	0.6	0	0	2.71119003068422	Th17
829	0.00669497000650963	0.0066933992482117	0.00669340871274206	0.00674576072404251	0.00669286630143533	0.839812631166956	0.9973797388613	0.00669299001263364	0.737536672721024	0.00719133001623583	0.00669370507118552	0.0823790091577602	1	0	0	0.3	0	0	0.9	0.6	0	0	2.71120648200004	Th17
830	0.00669497137722673	0.00669339970259122	0.00669340917737241	0.00676313863709242	0.00669286647176646	0.839816898645033	0.99737818295919	0.00669299054138391	0.737537570758778	0.00719133000103372	0.0066937057081136	0.0823745493424054	1	0	0	0.4	0	0	0.9	0.6	0	0	2.71122301332199	Th17
831	0.00669497260434097	0.00669339992829325	0.00669340941418128	0.00678059363260949	0.00669286637813214	0.839820791694366	0.997376576715778	0.0066929910267549	0.737538524226958	0.00719132958536299	0.0066937061221885	0.0823701715924197	1	0	0	0.5	0	0	0.9	0.6	0	0	2.71123933292138	Th17
832	0.00669497390278318	0.00669340034783172	0.00669340984341891	0.00679809290775611	0.00669286652270771	0.839825006255626	0.99737501128372	0.00669299141209191	0.737539385033858	0.00719132958698966	0.00669370671523021	0.0823657793641092	1	0	0	0.6	0	0	0.9	0.6	0	0	2.71125595317612	Th17
833	0.0066949752924327	0.00669340071729926	0.00669341022360882	0.00681567044493007	0.00669286657124352	0.839829407845162	0.997373414059101	0.00669299181812967	0.737540370821895	0.00719132932795539	0.00669370728378068	0.0823611622128863	1	0	0	0.7	0	0	0.9	0.6	0	0	2.71127270661843	Th17
834	0.0066949765731053	0.00669340103575917	0.00669341055281481	0.00683331459985361	0.00669286658591981	0.839833456518864	0.997371808859701	0.00669299231349372	0.737541297552316	0.00719132909114227	0.00669370778711093	0.082356732758065	1	0	0	0.8	0	0	0.9	0.6	0	0	2.71128929422815	Th17
835	0.00769278535065068	0.00669299803790183	0.00669306653498642	0.986307802818188	0.00713920245170251	0.00669419952275108	0.00754646082651881	0.997282824530101	0.999840003340113	0.00719162080877905	0.00669413018184526	0.00669285311186262	1	0	0	0.9	0	0	0.9	0.6	0	0	3.0464679475154	iTreg
836	0.00769370652502067	0.00669297826421372	0.00669303845927324	0.999085758069931	0.00714550359473766	0.00669353467154285	0.00674678038633341	0.99845523420049	0.999862013982603	0.007191632328906	0.00669358084659403	0.00669285100591942	1	0	0	1	0	0	0.9	0.6	0	0	3.05964661233557	iTreg
837	0.00669496335339407	0.00669339753096302	0.00669340695194431	0.00669399741568514	0.0066928661874453	0.839798830649392	0.997387895690602	0.00669298847720378	0.737531896572654	0.00719133118993703	0.00669370239604411	0.0823943357890769	1	0	0	0	0	0	1	0.6	0	0	2.71115961220434	Th17
838	0.00669496462237189	0.00669339785803273	0.00669340728931488	0.00671116432393516	0.00669286621719995	0.839802904301776	0.997386340803169	0.00669298891330329	0.737532805576503	0.00719133096824768	0.00669370290499428	0.0823899769124629	1	0	0	0.1	0	0	1	0.6	0	0	2.71117585069131	Th17
839	0.0066949659301972	0.0066933982988031	0.00669340774014371	0.00672839258516777	0.00669286638769033	0.839806904719492	0.997384801236059	0.00669298947039268	0.737533656427839	0.00719133101425795	0.00669370351589572	0.0823856821117703	1	0	0	0.2	0	0	1	0.6	0	0	2.71119209943771	Th17
840	0.00669496718719809	0.00669339851989233	0.00669340797202226	0.0067456903333341	0.00669286627656173	0.839811076499667	0.997383212468904	0.00669298982352514	0.7375346422786	0.00719133050820085	0.0066937039321501	0.082381214452297	1	0	0	0.3	0	0	1	0.6	0	0	2.71120850025235	Th17
841	0.00669496844188126	0.00669339893479906	0.00669340839681119	0.00676304225121478	0.00669286643008176	0.839814922094927	0.997381660540454	0.00669299033949644	0.737535465929845	0.0071913305729452	0.00669370451244339	0.0823768862632525	1	0	0	0.4	0	0	1	0.6	0	0	2.71122464470815	Th17
842	0.00669496977807027	0.00669339928237604	0.00669340875498943	0.00678046543202251	0.00669286646658694	0.839819242363945	0.997380082390295	0.00669299078270031	0.737536419742876	0.00719133031427423	0.00669370505212497	0.0823724571203135	1	0	0	0.5	0	0	1	0.6	0	0	2.71124133748057	Th17
843	0.0066949710753675	0.0066933996217695	0.00669340910484184	0.00679795167549615	0.00669286650365243	0.839823457966175	0.997378499305848	0.00669299121976918	0.737537344989963	0.00719133009340565	0.0066937055766972	0.0823680054226655	1	0	0	0.6	0	0	1	0.6	0	0	2.71125793255565	Th17
844	0.00669497254067395	0.00669340002165452	0.00669340951556664	0.00681550669360372	0.00669286656995325	0.839827830098192	0.997376905009407	0.00669299159179274	0.737538375051015	0.00719132980787319	0.00669370618654239	0.0823633809728837	1	0	0	0.7	0	0	1	0.6	0	0	2.71127467405916	Th17
845	0.00669497367519643	0.00669340028424313	0.00669340978862048	0.00683312422378796	0.00669286655465233	0.839831766088622	0.997375308235919	0.00669299216750305	0.737539213542344	0.00719132960934562	0.00669370661272912	0.0823590796572255	1	0	0	0.8	0	0	1	0.6	0	0	2.71129117044019	Th17
846	0.00669497505553466	0.00669340061401462	0.00669341013039065	0.00685082972742715	0.00669286656085577	0.839835948540835	0.997373679464069	0.00669299312146213	0.737540217318478	0.00719132929883182	0.00669370714780542	0.0823545270942471	1	0	0	0.9	0	0	1	0.6	0	0	2.71130788407395	Th17
847	0.00769370137736759	0.00669297798517542	0.00669303805095109	0.999085388176415	0.007145501506829	0.00669353354611963	0.00675262177397726	0.998454914400394	0.999861878420458	0.00719163273731627	0.00669357911418239	0.00669285102269551	1	0	0	1	0	0	1	0.6	0	0	3.05965161811188	iTreg
848	0.00769244082027641	0.00669296849447326	0.0066929623084693	0.00717563278318038	0.0066989091439356	0.00725342077720734	0.00827948884749338	0.00717912192933815	0.999874344887432	0.00719163833881668	0.00714579991776469	0.00669297669625274	1	0	0	0	0	0	0	0.7	0	0	1.07856970494464	TGFB+
849	0.00769246520563887	0.00669296799194761	0.00669296264716228	0.0212062095421959	0.00670502327709967	0.00725089471796829	0.00825236876257134	0.00823282423599444	0.999874914149705	0.00719163858241158	0.00714574296956134	0.00669297417348444	1	0	0	0.1	0	0	0	0.7	0	0	1.09363098625574	TGFB+
850	0.00769257310503973	0.00669296257277677	0.00669296095687554	0.0839927429921901	0.00673245380691163	0.00723852318354911	0.0081329392285484	0.0151460974906452	0.999877321401817	0.00719164211389779	0.00714444129879628	0.00669296006365866	1	0	0	0.2	0	0	0	0.7	0	0	1.16322761821471	TGFB+
851	0.00769315994328816	0.00669294991718927	0.0066929681864624	0.47035060542568	0.00690381026420944	0.00698996122797087	0.00745656922658182	0.404854827271639	0.999892396049352	0.00719164932228368	0.00696945191817642	0.00669290429735317	1	0	0	0.3	0	0	0	0.7	0	0	1.93838125305019	TGFB+
852	0.0076932729966454	0.00669294693920886	0.0066929689723538	0.555191421926191	0.00694203141012058	0.00688195886790775	0.00732113347280907	0.611196592750514	0.999895654262432	0.00719165109062778	0.00687333027058041	0.0066928939758853	1	0	0	0.4	0	0	0	0.7	0	0	2.22926585693528	iTreg
853	0.00769338492381177	0.00669294400071708	0.00669296983629193	0.645013649850975	0.00698273053678592	0.00679061129623189	0.00718418175980863	0.793815628569274	0.999898865648614	0.00719165283462303	0.00678854497398348	0.00669288389952532	1	0	0	0.5	0	0	0	0.7	0	0	2.50143804813064	iTreg
854	0.00769351935158557	0.00669294058438653	0.00669297114467209	0.761511218062559	0.00703587623552062	0.00672631441818607	0.0070154011460695	0.927384591614231	0.999902606000861	0.00719165482877067	0.00672666219064846	0.00669287199475624	1	0	0	0.6	0	0	0	0.7	0	0	2.75126662757225	iTreg
855	0.00769364833414131	0.00669293724837366	0.00669297239026032	0.881844385885933	0.00709120005586594	0.00670139749961883	0.00684929406507668	0.98096900921032	0.99990612116216	0.00719165694957478	0.00670176680018733	0.00669286086277433	1	0	0	0.7	0	0	0	0.7	0	0	2.92502725046429	iTreg
856	0.00769372179235112	0.00669293530101629	0.00669297310847431	0.954465133190527	0.00712479992256388	0.00669552822660152	0.00675241403726316	0.993949535583487	0.999908115855152	0.00719165795807524	0.0066956976509689	0.00669285456158422	1	0	0	0.8	0	0	0	0.7	0	0	3.01055536718806	iTreg
857	0.00769375193734222	0.00669293573810735	0.00669297524371677	0.986455675786	0.0071396518218337	0.00669400820183025	0.00671047634405292	0.99737243448592	0.999908987800887	0.00719165651896134	0.00669409174163713	0.00669285200144823	1	0	0	0.9	0	0	0	0.7	0	0	3.04593949762174	iTreg
858	0.0076937647144698	0.00669293482780927	0.00669297454752927	0.999089785038767	0.00714552607746538	0.00669352741025665	0.00669403347299426	0.99845985608587	0.999909314820372	0.00719165726662179	0.00669357864510316	0.00669285088023786	1	0	0	1	0	0	0	0.7	0	0	3.0596498037875	iTreg
859	0.00767375549933895	0.00669327588549781	0.00669325388591887	0.00716693706684607	0.00669880616421397	0.00847871038824408	0.0243797302679873	0.00716957869095619	0.999527516074856	0.00719145593121145	0.0071380490747097	0.00669381070648961	1	0	0	0	0	0	0.1	0.7	0	0	1.09550487963627	TGFB+
860	0.0076743710077009	0.00669326537877464	0.00669324672050415	0.020749235837483	0.00670463523628365	0.00843276930866249	0.0238425070392145	0.00816772008575604	0.999539379411442	0.00719146233110948	0.007138245164932	0.0066937576365367	1	0	0	0.1	0	0	0.1	0.7	0	0	1.1095205951584	TGFB+
861	0.00767674519928439	0.00669322409836097	0.00669321796055759	0.0779511963603913	0.00672930250606564	0.00825498688217331	0.0217706751622632	0.0141258819113768	0.999585067423661	0.00719148868063564	0.00713816156178361	0.00669356528077303	1	0	0	0.2	0	0	0.1	0.7	0	0	1.17050351302733	TGFB+
862	0.00768714300719279	0.00669304858818309	0.0066930850595307	0.46953782620952	0.00690233494451494	0.00721093493436066	0.0126333849339949	0.396835803622786	0.999783928258926	0.00719159079867279	0.00697167108502797	0.00669299741286945	1	0	0	0.3	0	0	0.1	0.7	0	0	1.93483374885558	TGFB+
863	0.00768859382262039	0.00669302328397999	0.00669306285382145	0.554825418772078	0.00694084276713435	0.00699307406469259	0.0113462923506317	0.604841525754311	0.999811863417727	0.00719160581668382	0.00687551872150721	0.00669295085369444	1	0	0	0.4	0	0	0.1	0.7	0	0	2.22659377247888	iTreg
864	0.00768991759742971	0.00669300032709271	0.00669304176613497	0.644239732233017	0.00698149523525541	0.00683469501440764	0.0101667567849439	0.789266268361805	0.999837138593743	0.00719161943794393	0.00679035217157417	0.00669291554562806	1	0	0	0.5	0	0	0.1	0.7	0	0	2.49907693306898	iTreg
865	0.00769139092759	0.00669297503328603	0.0066930172805969	0.760363726180853	0.00703470711347555	0.00673615375341485	0.00884631335856179	0.92553240673472	0.999864901473665	0.00719163431747787	0.00672745553842745	0.00669288418423056	1	0	0	0.6	0	0	0.1	0.7	0	0	2.7500675658963	iTreg
866	0.00769268748042924	0.00669295295328344	0.00669299436423562	0.881295326794075	0.00709060786872685	0.00670259025885042	0.00767617430069318	0.980650951316227	0.999889190360919	0.00719164812809328	0.00670190769682273	0.00669286365553228	1	0	0	0.7	0	0	0.1	0.7	0	0	2.92496989517789	iTreg
867	0.00769337159853538	0.00669294095816247	0.00669298129624317	0.95435062462912	0.00712461252954721	0.00669567089192631	0.00705358951179814	0.993899306329552	0.999901941625095	0.00719165458987044	0.00669572033412042	0.0066928549082701	1	0	0	0.8	0	0	0.1	0.7	0	0	3.01068526920224	iTreg
868	0.00769365103555731	0.00669293709043926	0.00669297715706929	0.986440263635309	0.00713960453448558	0.00669402688653023	0.00679785861421167	0.997363234867977	0.999907223553151	0.00719165651721202	0.00669409540680985	0.00669285216890354	1	0	0	0.9	0	0	0.1	0.7	0	0	3.04600038146766	iTreg
869	0.00769375793624208	0.00669293492824763	0.00669297469092663	0.999089342645568	0.00714552314756022	0.00669352821223487	0.00669985122848184	0.998459350852263	0.999909196681129	0.00719165725066444	0.00669357886262798	0.00669285089173782	1	0	0	1	0	0	0.1	0.7	0	0	3.05965454732768	iTreg
870	0.00669511027452737	0.00669310155068226	0.00669310586652634	0.00669399923316616	0.0066928663519555	0.977303449318029	0.997383730548529	0.00669287438001586	0.887501604674604	0.00719154632923162	0.00669387720358561	0.0200693748874744	1	0	0	0	0	0	0.2	0.7	0	0	2.93630464061833	Th17
871	0.00669511170111174	0.0066931017025867	0.00669310602312937	0.0067111916969594	0.00669286638140143	0.977303234399851	0.997382154058797	0.00669287447738467	0.887502061563393	0.00719154623256898	0.00669387785233307	0.0200688884461143	1	0	0	0.1	0	0	0.2	0.7	0	0	2.93632001453563	Th17
872	0.00760909497003747	0.006694401349066	0.00669436893786219	0.0601375866684431	0.00671988872260071	0.0145361342757583	0.0807130197509952	0.0114643921235066	0.998172309714412	0.00719078504538712	0.00711046728665129	0.00670277709078161	1	0	0	0.2	0	0	0.2	0.7	0	0	1.2137452259355	TGFB+
873	0.00767674267606113	0.00669322062385815	0.00669328877780853	0.467952554256676	0.00689971035308006	0.00762509490200511	0.0216018049798601	0.382689478341241	0.999591882131573	0.0071914886528674	0.00697553451590271	0.0066932569354361	1	0	0	0.3	0	0	0.2	0.7	0	0	1.92828405714637	TGFB+
874	0.00768130142883534	0.00669314300832092	0.00669321010730211	0.554236411530673	0.00693898237909992	0.00717734907217941	0.0176297381137988	0.59481196941183	0.999678983643325	0.00719153476213311	0.0068789358999458	0.0066930809858294	1	0	0	0.4	0	0	0.2	0.7	0	0	2.22230464034327	iTreg
875	0.0076849860059767	0.00669308078358302	0.00669314447433144	0.643154293911182	0.00697974761136639	0.00690118920995701	0.014413758606301	0.782704533634994	0.999748270778349	0.00719157169836533	0.00679294167406598	0.00669297628178985	1	0	0	0.5	0	0	0.2	0.7	0	0	2.49565049467026	iTreg
876	0.00768868053342913	0.00669301900638636	0.0066930761139158	0.758912009940789	0.00703322531289358	0.00674939430371408	0.0111794339198808	0.923127373645446	0.999816556882389	0.00719160824602056	0.00672848265939076	0.00669290317143731	1	0	0	0.6	0	0	0.2	0.7	0	0	2.74850576373569	iTreg
877	0.00769160033045824	0.00669297042225305	0.00669301904470609	0.880673296882318	0.00708993780158572	0.00670398317127846	0.00861094819152302	0.98028648201292	0.999869895378378	0.00719163700046315	0.00670206865874584	0.00669286657259792	1	0	0	0.7	0	0	0.2	0.7	0	0	2.92489870546723	iTreg
878	0.00769300405783696	0.0066929469232344	0.00669298995605953	0.954230278529239	0.00712441572470658	0.00669582299146561	0.00736955597527001	0.99384634518917	0.999895448068866	0.0071916508842281	0.00669574434459061	0.00669285523764565	1	0	0	0.8	0	0	0.2	0.7	0	0	3.01082105788231	iTreg
879	0.00769354739555596	0.00669293915232566	0.00669298016713721	0.986424638639845	0.00713955604826089	0.00669404743037526	0.00688655967793881	0.997353701106745	0.999905405885775	0.00719165502328442	0.00669410044165018	0.006692852227661	1	0	0	0.9	0	0	0.2	0.7	0	0	3.04606198319656	iTreg
880	0.00769375080190734	0.00669293575135761	0.00669297579792547	0.999088927545232	0.00714551992053721	0.00669353035218165	0.00670568675177753	0.998458880374839	0.999909108716152	0.00719165696061501	0.00669358016150283	0.00669285111015941	1	0	0	1	0	0	0.2	0.7	0	0	3.05965940424419	iTreg
881	0.00669510990160055	0.00669310150482062	0.00669310581980204	0.00669399904356434	0.00669286635051919	0.97730347460505	0.99738424623869	0.00669287439110469	0.887501479176269	0.00719154638479955	0.00669387703602655	0.0200694180050059	1	0	0	0	0	0	0.3	0.7	0	0	2.93630509845725	Th17
882	0.00669511125446033	0.00669310165279737	0.00669310597246402	0.00671118804023637	0.00669286637831762	0.977303329949769	0.997382685703321	0.00669287446528415	0.887501917763742	0.00719154628489734	0.00669387764966001	0.0200689225686761	1	0	0	0.1	0	0	0.3	0.7	0	0	2.93632052768362	Th17
883	0.00669511263810024	0.00669310180146106	0.00669310612586849	0.00672844155034563	0.00669286640328349	0.977303154361798	0.997381110107423	0.00669287457473175	0.887502364917877	0.00719154617346006	0.00669387827491921	0.0200684268753935	1	0	0	0.2	0	0	0.3	0.7	0	0	2.93633598380466	Th17
884	0.00669511397264925	0.00669310195172556	0.00669310628084598	0.0067457585623581	0.00669286643681598	0.977303025533996	0.997379541093078	0.00669287476011705	0.887502797022278	0.00719154607277688	0.00669387888362099	0.0200679296770141	1	0	0	0.3	0	0	0.3	0.7	0	0	2.93635154024728	Th17
885	0.00766987887348504	0.00669333237093916	0.00669344306930449	0.553260177818283	0.00693604584735953	0.00749549841228484	0.0274972573555896	0.578789236298053	0.999465084014562	0.00719142224310518	0.0068843034206089	0.00669339071666824	1	0	0	0.4	0	0	0.3	0.7	0	0	2.21526907044024	iTreg
886	0.00767793970883487	0.00669319658713283	0.00669329224538017	0.641632583903758	0.00697726872143903	0.00700431889735544	0.0204916811729817	0.773143793271086	0.999619069763854	0.00719150252310739	0.00679667904490128	0.00669309627280877	1	0	0	0.5	0	0	0.3	0.7	0	0	2.49061442211264	iTreg
887	0.00768520659012032	0.00669307555762154	0.00669315169051982	0.757066823163644	0.00703133722481184	0.00676757323537756	0.014172366406168	0.919967619309659	0.999754043962609	0.00719157470530196	0.00672982640607647	0.00669293333405569	1	0	0	0.6	0	0	0.3	0.7	0	0	2.74644553158597	iTreg
888	0.00769036981182502	0.00669299049534056	0.00669304709838952	0.879965869947925	0.00708917866809722	0.00670561970090999	0.00967068330928954	0.979867451849305	0.999848079103241	0.00719162581479065	0.00670225347582218	0.00669287083092611	1	0	0	0.7	0	0	0.3	0.7	0	0	2.92481004010586	iTreg
889	0.00769261884898021	0.00669295351864147	0.00669299936115563	0.954103738908185	0.00712420991296437	0.00669598514555659	0.00770120006306639	0.993790778503376	0.999888690104833	0.00719164737492135	0.00669576999621769	0.00669285590945731	1	0	0	0.8	0	0	0.3	0.7	0	0	3.01096344764735	iTreg
890	0.00769344346896087	0.00669293997918732	0.00669298142981754	0.986408682334183	0.00713950754684779	0.00669406557827456	0.00697658245766369	0.997344107373625	0.999903547627099	0.00719165484574627	0.0066941034182555	0.0066928521290045	1	0	0	0.9	0	0	0.3	0.7	0	0	3.04612446818867	iTreg
891	0.00769374475554754	0.00669293501981315	0.00669297477083697	0.999088473096519	0.00714551747988069	0.00669352938092965	0.00671151292843512	0.998458416936962	0.999908977390861	0.00719165770184099	0.00669357900771753	0.00669285099677312	1	0	0	1	0	0	0.3	0.7	0	0	3.05966416946612	iTreg
892	0.0066951093962766	0.00669310144757202	0.00669310576167556	0.00669399878599477	0.00669286634562059	0.977303661831901	0.997384769689823	0.00669287437356912	0.887501316845068	0.00719154647888921	0.00669387680605159	0.0200694181731066	1	0	0	0	0	0	0.4	0.7	0	0	2.93630564593555	Th17
893	0.00669511074411795	0.00669310159778291	0.00669310591656968	0.00671118381721833	0.00669286637638827	0.977303526868258	0.99738321205094	0.0066928744455769	0.887501753742199	0.00719154638398395	0.00669387741927509	0.0200689219172585	1	0	0	0.1	0	0	0.4	0.7	0	0	2.93632108127957	Th17
894	0.00669511209212015	0.00669310174679872	0.00669310607027528	0.00672843223868292	0.0066928664054633	0.977303388601476	0.997381648357833	0.00669287451290787	0.887502191035533	0.00719154628479082	0.0066938780315267	0.0200684250848666	1	0	0	0.2	0	0	0.4	0.7	0	0	2.93633657046227	Th17
895	0.00669511359391239	0.00669310187470379	0.00669310620316422	0.00674575158153055	0.00669286639220341	0.977303088846264	0.997380054107033	0.0066928746800119	0.887502680809036	0.00719154606896119	0.00669387868612267	0.0200679434284693	1	0	0	0.3	0	0	0.4	0.7	0	0	2.93635200627141	Th17
896	0.00669511489980327	0.00669310205142014	0.00669310638452435	0.00676312825259138	0.0066928664615572	0.977302955380305	0.99737848975984	0.00669287504194616	0.88750309757137	0.00719154600927125	0.00669387930299014	0.0200674665771846	1	0	0	0.4	0	0	0.4	0.7	0	0	2.9363676276928	Th17
897	0.00766781493514723	0.00669336410883834	0.00669350583395146	0.639499577405335	0.00697374049971786	0.00717051599821625	0.0292460649289976	0.759022811166094	0.999428740585695	0.00719140337816516	0.00680212368976448	0.00669333987149338	1	0	0	0.5	0	0	0.4	0.7	0	0	2.48308300240142	iTreg
898	0.00768071478325402	0.00669314898921893	0.00669324968658027	0.754707366350302	0.00702891466434581	0.00679318971711594	0.0180464783175818	0.9157525339892	0.999672289452117	0.00719153118528383	0.00673160941137363	0.00669298237589938	1	0	0	0.6	0	0	0.4	0.7	0	0	2.74368400892227	iTreg
899	0.00768896913788162	0.0066930131445616	0.00669307899550564	0.879159092584888	0.00708831450411976	0.00670755963818024	0.0108761234877922	0.979382593103898	0.999823068577205	0.00719161174514581	0.00670246699455912	0.00669287577299803	1	0	0	0.7	0	0	0.4	0.7	0	0	2.92469876768674	iTreg
900	0.00769221427299812	0.00669295978357285	0.00669300844119467	0.953970389923867	0.00712399283432762	0.00669615705577346	0.00804952567655449	0.993731858594849	0.999881524393817	0.00719164382770772	0.0066957959878136	0.00669285628145816	1	0	0	0.8	0	0	0.4	0.7	0	0	3.01111192707393	iTreg
901	0.00769333680341843	0.00669294244655741	0.00669298491452761	0.986392587731192	0.00713945784163687	0.00669408707111778	0.00706798827722022	0.997334378495839	0.999901716269452	0.00719165352667083	0.00669410916739968	0.00669285232895838	1	0	0	0.9	0	0	0.4	0.7	0	0	3.04618809487399	iTreg
902	0.00769373793521365	0.00669293510412395	0.00669297489298575	0.999088027520066	0.00714551452067055	0.00669352998072311	0.00671736006893845	0.998457906331077	0.999908857653507	0.00719165770758486	0.00669357920806313	0.00669285099058889	1	0	0	1	0	0	0.4	0.7	0	0	3.05966893191354	iTreg
903	0.00669510903788455	0.00669310141656826	0.00669310572988941	0.00669399860913701	0.00669286635449269	0.977303711739377	0.997385294916691	0.00669287438751542	0.887501197009075	0.00719154653500523	0.00669387664957166	0.0200694619117911	1	0	0	0	0	0	0.5	0.7	0	0	2.936306144297	Th17
904	0.00669511038392069	0.00669310156645943	0.00669310588446327	0.00671118082376194	0.00669286638524129	0.977303577572421	0.997383737635972	0.0066928744614338	0.887501633238228	0.00719154644144075	0.00669387726193251	0.0200689654160697	1	0	0	0.1	0	0	0.5	0.7	0	0	2.93632157707134	Th17
905	0.00669511174483936	0.00669310173004372	0.00669310605274409	0.00672842627387112	0.00669286643060924	0.97730346290806	0.997382178013502	0.00669287454274927	0.887502071886223	0.00719154636320097	0.00669387788955127	0.0200684632302913	1	0	0	0.2	0	0	0.5	0.7	0	0	2.93633708706569	Th17
906	0.00669511308104759	0.00669310186143585	0.00669310618883822	0.00674573583828606	0.0066928664403466	0.977303294639562	0.997380604908283	0.00669287459852262	0.887502508528203	0.0071915462415696	0.00669387848509971	0.0200679715009176	1	0	0	0.3	0	0	0.5	0.7	0	0	2.93635260231211	Th17
907	0.00669511439120522	0.00669310196871184	0.00669310630095226	0.00676311191114045	0.00669286642456986	0.977303102828793	0.997379018137132	0.00669287471636017	0.887502940458172	0.0071915460757606	0.00669387905314691	0.0200674811677224	1	0	0	0.4	0	0	0.5	0.7	0	0	2.93636814343367	Th17
908	0.00669511586426785	0.006693102154131	0.00669310649138136	0.00678055855500114	0.0066928664868092	0.977302875804487	0.997377429511594	0.0066928753816985	0.88750340997593	0.00719154593755357	0.00669387973925371	0.0200669978714486	1	0	0	0.5	0	0	0.5	0.7	0	0	2.93638376377356	Th17
909	0.00767483699661442	0.00669324554874733	0.00669337834519561	0.751665718120781	0.00702577639192787	0.00683053222396423	0.0231231062221941	0.910013654505429	0.999563696003399	0.00719147382051891	0.00673401996716171	0.00669306441329474	1	0	0	0.6	0	0	0.5	0.7	0	0	2.73990250255923	iTreg
910	0.00768737087565131	0.00669303888185702	0.00669311513086899	0.878234156203874	0.0070873270819256	0.00670987722102299	0.0122530019739211	0.978818071053937	0.999794432429691	0.00719159644726632	0.00670271449301013	0.00669288230069791	1	0	0	0.7	0	0	0.5	0.7	0	0	2.92455758409372	iTreg
911	0.00769178881755995	0.00669296662594617	0.00669301835780983	0.953830019755415	0.00712376466478193	0.00669634133511193	0.00841558224342249	0.993669639399955	0.999873984855299	0.00719163969879158	0.00669582392070658	0.00669285670631982	1	0	0	0.8	0	0	0.5	0.7	0	0	3.01126742638112	iTreg
912	0.00769322846339536	0.00669294402481764	0.00669298730334669	0.986376138024972	0.00713940704655369	0.00669410786795792	0.00716078908315	0.99732435143759	0.99989978329258	0.00719165232227502	0.00669411373866692	0.00669285215187112	1	0	0	0.9	0	0	0.5	0.7	0	0	3.04625235475718	iTreg
913	0.00769373015138532	0.00669293582911954	0.00669297592741886	0.999087568216235	0.00714551115995571	0.0066935323212125	0.00672323674269548	0.998457356586919	0.999908741882219	0.00719165697242477	0.00669358075488321	0.00669285097880513	1	0	0	1	0	0	0.5	0.7	0	0	3.05967367752327	iTreg
914	0.00669510862318654	0.00669310138993597	0.00669310570243174	0.00669399840964678	0.00669286637469224	0.977303827682978	0.997385822187707	0.00669287440464809	0.887501058108019	0.00719154659859978	0.00669387647441852	0.0200694884042509	1	0	0	0	0	0	0.6	0.7	0	0	2.93630667436051	Th17
915	0.00669510998013779	0.00669310154963011	0.0066931058668148	0.00671117724439743	0.00669286641576658	0.977303705581463	0.99738426728463	0.00669287448672013	0.88750149604332	0.00719154651509032	0.00669387709768499	0.0200689889858974	1	0	0	0.1	0	0	0.6	0.7	0	0	2.93632211705155	Th17
916	0.00669511113345776	0.00669310155980566	0.00669310588154788	0.00672841923626862	0.00669286630468387	0.977303493215498	0.99738267923057	0.0066928744428213	0.887501894931587	0.00719154629794224	0.00669387754113294	0.0200684996029916	1	0	0	0.2	0	0	0.6	0.7	0	0	2.93633746937831	Th17
917	0.00669511267988191	0.00669310184499724	0.00669310617155865	0.0067457251919139	0.00669286647115888	0.977303426393183	0.997381135612941	0.00669287461559098	0.887502372138691	0.0071915463192176	0.00669387832229467	0.020067993408465	1	0	0	0.3	0	0	0.6	0.7	0	0	2.93635313916989	Th17
918	0.00669511384464419	0.00669310181541806	0.00669310614697614	0.00676310196606119	0.00669286631038584	0.977303103908754	0.997379523515427	0.00669287469713069	0.887502782723445	0.00719154599825499	0.0066938787400317	0.0200675171263263	1	0	0	0.4	0	0	0.6	0.7	0	0	2.93636851679286	Th17
919	0.00669511533117056	0.00669310206304389	0.00669310639938641	0.00678053639355621	0.00669286644060228	0.977302994341462	0.997377962369858	0.00669287483966175	0.887503247279551	0.00719154598811499	0.00669387947378046	0.02006702640495	1	0	0	0.5	0	0	0.6	0.7	0	0	2.93638425732514	Th17
920	0.00669511684903757	0.00669310226001795	0.00669310660138655	0.00679804747878329	0.0066928665134957	0.977302805800027	0.997376364384987	0.00669287559590413	0.88750372977101	0.00719154586412454	0.00669388018620781	0.0200665204135062	1	0	0	0.6	0	0	0.6	0.7	0	0	2.93639996171849	Th17
921	0.00768553698371211	0.00669306879566473	0.00669315703105574	0.877168665186753	0.00708619370042275	0.0067126774264032	0.0138335023653394	0.978156035204405	0.999761442394653	0.00719157886402504	0.00670300491809615	0.00669289070552751	1	0	0	0.7	0	0	0.6	0.7	0	0	2.92437775357606	iTreg
922	0.00769134139775287	0.00669297388745786	0.00669302887440119	0.95368206668992	0.00712352461082832	0.00669653921086308	0.00880053262662758	0.993603862105397	0.99986604887979	0.0071916353039896	0.00669585356128184	0.00669285721593334	1	0	0	0.8	0	0	0.6	0.7	0	0	3.01143026436424	iTreg
923	0.0076931196766789	0.00669294511441829	0.00669298895370856	0.986359443653111	0.0071393559852222	0.00669412685285358	0.00725499351217215	0.99731422624992	0.99989783619499	0.00719165197793537	0.00669411702128095	0.00669285213929242	1	0	0	0.9	0	0	0.6	0.7	0	0	3.04631765733158	iTreg
924	0.00769372422636822	0.00669293578546199	0.00669297574995364	0.99908717254112	0.00714550872119695	0.00669353035394157	0.00672907134683283	0.998457016937309	0.999908665106101	0.00719165782158904	0.00669358043263694	0.00669285074137139	1	0	0	1	0	0	0.6	0.7	0	0	3.05967868976388	iTreg
925	0.00669510818237585	0.00669310134116201	0.00669310565281723	0.00669399818548354	0.00669286637144503	0.977303907275784	0.997386344888027	0.0066928744004161	0.88750091492671	0.00719154663170314	0.0066938762738863	0.0200695253248485	1	0	0	0	0	0	0.7	0.7	0	0	2.93630716945466	Th17
926	0.0066951094948252	0.00669310144781257	0.00669310576415097	0.00671117383277997	0.00669286635494451	0.977303713988224	0.997384780959657	0.00669287443303887	0.887501348696507	0.00719154648322781	0.00669387684382968	0.0200690414450633	1	0	0	0.1	0	0	0.7	0.7	0	0	2.93632253974406	Th17
927	0.00669511084403409	0.00669310159656145	0.00669310591761077	0.00672841299555514	0.00669286638401971	0.977303575976082	0.997383218735651	0.00669287450786966	0.88750178624299	0.00719154638717675	0.00669387745657922	0.0200685441671305	1	0	0	0.2	0	0	0.7	0.7	0	0	2.93633802121126	Th17
928	0.0066951122125682	0.00669310176671244	0.00669310609246088	0.0067457155159792	0.00669286643616752	0.977303466783462	0.997381654623334	0.00669287459691899	0.887502225950991	0.00719154631824189	0.00669387809135871	0.0200680392396217	1	0	0	0.3	0	0	0.7	0.7	0	0	2.93635358762782	Th17
929	0.00669511345581247	0.00669310180532687	0.00669310613594271	0.00676308591760835	0.00669286634869742	0.977303233665596	0.997380061042975	0.00669287463922536	0.887502650042328	0.00719154608277264	0.00669387858870338	0.0200675501507179	1	0	0	0.4	0	0	0.7	0.7	0	0	2.93636906787571	Th17
930	0.00669511494979466	0.0066931021005231	0.00669310643552014	0.00678050995716892	0.00669286653222073	0.977303237565134	0.997378511248499	0.00669287468616887	0.887503107264853	0.00719154616101139	0.00669387935684974	0.0200670276747289	1	0	0	0.5	0	0	0.7	0.7	0	0	2.93638488393247	Th17
931	0.0066951161309338	0.00669310216098073	0.00669310650099011	0.0067980093627918	0.00669286647729172	0.977303026357161	0.997376914695997	0.0066928749159942	0.887503505045848	0.00719154598284219	0.00669387984394971	0.0200665512513567	1	0	0	0.6	0	0	0.7	0.7	0	0	2.93640049872614	Th17
932	0.00669511755025618	0.00669310234608067	0.00669310669080784	0.00681557213352667	0.00669286654031463	0.977302844062763	0.99737532491422	0.00669287531565639	0.887503958669115	0.00719154582020899	0.0066938805066638	0.0200660696287907	1	0	0	0.7	0	0	0.7	0.7	0	0	2.9364162641784	Th17
933	0.00769086913369568	0.00669298194409823	0.00669304055122759	0.953526017534035	0.0071232714603939	0.00669675470750605	0.00920567134729479	0.993534087375968	0.999857669783347	0.00719163000532953	0.00669588652031466	0.00669285794038272	1	0	0	0.8	0	0	0.7	0.7	0	0	3.01160073830359	iTreg
934	0.00769300795678967	0.00669294744439411	0.00669299226242748	0.986342519903564	0.00713930367248925	0.00669414826304374	0.00735065618342044	0.997304023727008	0.999895902860902	0.00719165087366071	0.00669412296859299	0.00669285161872145	1	0	0	0.9	0	0	0.7	0.7	0	0	3.04638412773501	iTreg
935	0.00769371825370535	0.00669293496554201	0.00669297471701134	0.999086702376453	0.00714550577580803	0.00669353221150423	0.00673495136147808	0.998456367181162	0.999908491034843	0.00719165821073899	0.00669357878924654	0.00669285109961735	1	0	0	1	0	0	0.7	0.7	0	0	3.05968326597711	iTreg
936	0.00669510772264892	0.00669310127633554	0.00669310558714572	0.00669399794358671	0.00669286635149003	0.977303967046712	0.997386865053227	0.00669287438039799	0.88750076871299	0.00719154664582689	0.00669387605526233	0.0200695676544942	1	0	0	0	0	0	0.8	0.7	0	0	2.93630764443012	Th17
937	0.00669510906667678	0.0066931014237185	0.00669310573920987	0.0067111701085731	0.00669286637949363	0.977303828935143	0.997385309154131	0.00669287445255873	0.887501204746082	0.00719154654931418	0.00669387666512308	0.0200690722215255	1	0	0	0.1	0	0	0.8	0.7	0	0	2.93632306544155	Th17
938	0.00669511041568802	0.0066931015717112	0.00669310589189886	0.00672840569232381	0.00669286640767286	0.977303689794213	0.997383747445861	0.00669287452435077	0.887501642387482	0.00719154645217832	0.00669387727728636	0.0200685752455567	1	0	0	0.2	0	0	0.8	0.7	0	0	2.93633854310622	Th17
939	0.00669511176602437	0.00669310171815195	0.00669310604305744	0.00674570502599691	0.00669286643393442	0.977303548122466	0.997382179745723	0.00669287459350935	0.887502080831187	0.00719154635263805	0.00669387788890492	0.0200680771077016	1	0	0	0.3	0	0	0.8	0.7	0	0	2.93635407562929	Th17
940	0.00669511306278285	0.00669310179770659	0.00669310612744755	0.00676307091501921	0.00669286638790802	0.977303319111335	0.997380595058766	0.00669287464006186	0.887502514989486	0.00719154616368174	0.00669387843447447	0.0200675946797581	1	0	0	0.4	0	0	0.8	0.7	0	0	2.93636958136843	Th17
941	0.00669511445876378	0.00669310199793637	0.00669310633231214	0.00678049696155633	0.00669286647197225	0.977303241000359	0.997379026060917	0.00669287473208387	0.887502957855888	0.00719154612985378	0.00669387910007446	0.0200670827905334	1	0	0	0.5	0	0	0.8	0.7	0	0	2.93638529389225	Th17
942	0.00669511585620224	0.00669310207781575	0.00669310641765438	0.00679800472946265	0.00669286641674458	0.977302982154875	0.997377417645581	0.00669287493074725	0.887503426361464	0.00719154584447348	0.0066938796845972	0.0200665860582532	1	0	0	0.6	0	0	0.8	0.7	0	0	2.93640090817787	Th17
943	0.00669511715758024	0.00669310227517527	0.006693106619458	0.00681555398558152	0.00669286650651788	0.977302881423646	0.997375843560292	0.00669287509902149	0.887503837166434	0.00719154586127397	0.00669388031033333	0.0200660978981264	1	0	0	0.7	0	0	0.8	0.7	0	0	2.93641670786344	Th17
944	0.0076903750382091	0.00669298959926931	0.00669305161527859	0.953361102357468	0.00712300585764843	0.00669697777746364	0.0096322825417212	0.993460607830384	0.999848879115483	0.00719162580159108	0.00669591759723269	0.0066928585388996	1	0	0	0.8	0	0	0.8	0.7	0	0	3.01177967367065	iTreg
945	0.00769289668640153	0.00669294838322874	0.0066929937441809	0.986325341123375	0.00713925152105262	0.00669416926620901	0.00744777149028656	0.997293589762601	0.999893888943875	0.00719165042906738	0.00669412521392895	0.00669285214020298	1	0	0	0.9	0	0	0.8	0.7	0	0	3.04645147870441	iTreg
946	0.00769371148415499	0.00669293518241183	0.00669297500680221	0.999086269396772	0.0071455028699052	0.00669353193656396	0.00674082965466435	0.998455911786729	0.999908381862158	0.00719165817936542	0.00669357917177655	0.00669285094426032	1	0	0	1	0	0	0.8	0.7	0	0	3.05968813747556	iTreg
947	0.00669510726982111	0.00669310122110086	0.00669310553106503	0.0066939977103866	0.00669286634208795	0.977304038073015	0.997387386898267	0.00669287436993354	0.887500622882397	0.00719154667093413	0.00669387584585646	0.0200696080776587	1	0	0	0	0	0	0.9	0.7	0	0	2.93630813089252	Th17
948	0.00669510861309864	0.00669310136818825	0.00669310568283778	0.00671116648496376	0.00669286636983709	0.977303899780374	0.997385831666481	0.0066928744421561	0.88750105871749	0.0071915465741718	0.00669387645523657	0.0200691128155856	1	0	0	0.1	0	0	0.9	0.7	0	0	2.93632354897042	Th17
949	0.00669510996081077	0.00669310151575217	0.00669310583509053	0.00672839866224638	0.00669286639767182	0.977303760873817	0.997384270603635	0.0066928745142072	0.88750149599886	0.00719154647700684	0.00669387706661726	0.0200686158563561	1	0	0	0.2	0	0	0.9	0.7	0	0	2.93633902376207	Th17
950	0.00669511132332523	0.00669310167695158	0.00669310600099185	0.00674569432720652	0.00669286643987695	0.977303637577526	0.997382705962831	0.00669287459506915	0.887501935499917	0.00719154639621133	0.00669387769291569	0.020068113885081	1	0	0	0.3	0	0	0.9	0.7	0	0	2.9363545713779	Th17
951	0.00669511263559212	0.00669310175889201	0.00669310608777715	0.00676305695088294	0.00669286639490023	0.977303404763047	0.99738112232417	0.00669287463615504	0.887502374585621	0.00719154619834695	0.0066938782462061	0.0200676324320558	1	0	0	0.4	0	0	0.9	0.7	0	0	2.93637007701365	Th17
952	0.00669511450167059	0.00669310212943138	0.00669310646329697	0.0067804866346878	0.00669286661973261	0.977303342767842	0.997379558946064	0.00669287478799125	0.88750294385057	0.00719154604233403	0.00669387920270661	0.0200670536106155	1	0	0	0.5	0	0	0.9	0.7	0	0	2.93638587555694	Th17
953	0.0066951153807319	0.00669310210812757	0.0066931064463944	0.00679796826028615	0.00669286650809762	0.977303172640435	0.997377970537321	0.00669287481514297	0.887503254766187	0.00719154606759856	0.00669387952392573	0.0200666210225279	1	0	0	0.6	0	0	0.9	0.7	0	0	2.93640147807678	Th17
954	0.00669511672116628	0.00669310225796733	0.00669310660090002	0.00681552007564935	0.0066928665391512	0.977303046823201	0.997376384666068	0.00669287484580362	0.887503689613866	0.00719154596825476	0.00669388013442923	0.0200661182634594	1	0	0	0.7	0	0	0.9	0.7	0	0	2.93641725250992	Th17
955	0.00669511814604944	0.00669310238066676	0.00669310672923652	0.00683315748233645	0.00669286653208893	0.977302782738464	0.997374766027548	0.00669287529483089	0.887504157468493	0.00719154576154316	0.00669388075735447	0.0200656283063979	1	0	0	0.8	0	0	0.9	0.7	0	0	2.93643298762501	Th17
956	0.00769278076567443	0.006692950471401	0.00669299681539809	0.986307779693103	0.00713919710775465	0.00669418957237011	0.00754648164549643	0.997282805335705	0.999891844667343	0.00719164898708562	0.00669413155270389	0.00669285222704881	1	0	0	0.9	0	0	0.9	0.7	0	0	3.04651965884108	iTreg
957	0.007693704570195	0.00669293531544719	0.00669297521031961	0.999085817210793	0.00714549986663391	0.00669353356961432	0.00674673234478022	0.998455376367736	0.999908257960852	0.00719165803938332	0.00669357943125696	0.00669285100409516	1	0	0	1	0	0	0.9	0.7	0	0	3.05969292089111	iTreg
958	0.00669510682457112	0.00669310117673523	0.00669310548585684	0.00669399748689466	0.00669286634462686	0.977304122682305	0.997387910348216	0.00669287437043202	0.887500477357076	0.00719154670991962	0.0066938756467398	0.0200696458986097	1	0	0	0	0	0	1	0.7	0	0	2.93630863033198	Th17
959	0.00669510816659566	0.00669310132292925	0.00669310563672506	0.00671116281787179	0.00669286637145577	0.977303983505798	0.997386355672507	0.00669287444161363	0.887500912952835	0.0071915466122187	0.00669387625503429	0.0200691509470108	1	0	0	0.1	0	0	1	0.7	0	0	2.9363240447026	Th17
960	0.00669510951319875	0.00669310146965137	0.00669310578814304	0.0067283915266146	0.00669286639843051	0.977303843789493	0.997384795179314	0.0066928745126371	0.887501350026821	0.00719154651417011	0.00669387686542602	0.0200686542714916	1	0	0	0.2	0	0	1	0.7	0	0	2.93633951585539	Th17
961	0.00669511084131693	0.00669310158887175	0.00669310591210071	0.00674568448929925	0.0066928663952748	0.977303667879689	0.997383224598646	0.00669287456316354	0.887501786613449	0.00719154637945404	0.00669387745008694	0.020068163371619	1	0	0	0.3	0	0	1	0.7	0	0	2.93635501008297	Th17
962	0.00669511264547279	0.00669310190262665	0.00669310623103777	0.00676304872038691	0.00669286656045515	0.977303527059444	0.997381663667648	0.00669287475327147	0.887502346835536	0.0071915461258232	0.00669387834444547	0.0200676070445008	1	0	0	0.4	0	0	1	0.7	0	0	2.93637067989065	Th17
963	0.00669511359479876	0.00669310182350186	0.00669310615670718	0.00678047232221115	0.00669286637300921	0.977303269262214	0.997380058632279	0.00669287477272306	0.887502694279808	0.00719154598503423	0.00669387865266145	0.0200671649142129	1	0	0	0.5	0	0	1	0.7	0	0	2.93638614676916	Th17
964	0.00669511468052543	0.00669310182054483	0.00669310615903549	0.0067979677417933	0.00669286625912361	0.977303176446966	0.997378456876784	0.00669287502784031	0.887503073063855	0.00719154580820988	0.00669387906466497	0.0200666325035443	1	0	0	0.6	0	0	1	0.7	0	0	2.93640179545289	Th17
965	0.00669511629326198	0.00669310222110287	0.00669310656309675	0.00681549423547087	0.00669286654860954	0.97730314427243	0.99737691361773	0.00669287480644324	0.887503548398391	0.00719154602075717	0.00669387994738751	0.0200661516116047	1	0	0	0.7	0	0	1	0.7	0	0	2.93641774453629	Th17
966	0.00669511770243154	0.00669310230585892	0.00669310665396075	0.00683313620550513	0.00669286649889513	0.977302861480847	0.99737528584588	0.00669287538242194	0.887504018957307	0.00719154574311527	0.00669388053729814	0.0200656543600986	1	0	0	0.8	0	0	1	0.7	0	0	2.93643345167362	Th17
967	0.00669511910452716	0.00669310248626674	0.00669310683893401	0.00685081654934011	0.00669286656015437	0.977302711918473	0.997373687928216	0.00669287542910579	0.887504468051834	0.007191545682274	0.00669388119298854	0.0200651557989457	1	0	0	0.9	0	0	1	0.7	0	0	2.93644933754106	Th17
968	0.00769369756673084	0.0066929354877073	0.00669297546090334	0.999085386236684	0.00714549693556344	0.00669352575168993	0.00675262586119094	0.998454950848783	0.999908139726926	0.00719165789929071	0.00669357962939248	0.00669285089492943	1	0	0	1	0	0	1	0.7	0	0	3.05969782229979	iTreg
969	0.00769244052071656	0.00669290742018503	0.00669290437576861	0.00717563331831229	0.00669890742919148	0.00725345794187017	0.0082794920692162	0.00717915471043798	0.999932349228528	0.00719167341799388	0.00714583089344126	0.00669291146685509	1	0	0	0	0	0	0	0.8	0	0	1.07862766279252	TGFB+
970	0.00769246919631317	0.00669290466562328	0.00669290217742646	0.0212062377382494	0.006705022337811	0.00725093754257806	0.00825238016273583	0.00823295279283614	0.999932861933469	0.00719167822270583	0.0071457775295754	0.00669290754737954	1	0	0	0.1	0	0	0	0.8	0	0	1.0936890318467	TGFB+
971	0.00769256985421155	0.00669291138679523	0.00669291052118117	0.0839927106530071	0.00673245449396504	0.00723855530558931	0.00813293794179603	0.0151467808864312	0.999934594872375	0.00719167359693458	0.0071444683707972	0.00669291004524617	1	0	0	0.2	0	0	0	0.8	0	0	1.16328547792833	TGFB+
972	0.00769315621506094	0.0066929023609299	0.00669291185319955	0.470335963725678	0.00690380189057036	0.00698997810646119	0.00745659203980678	0.404854365775173	0.999944088668078	0.00719167750630186	0.00696946633692533	0.00669287865775522	1	0	0	0.3	0	0	0	0.8	0	0	1.93841778313594	TGFB+
973	0.00769326936365866	0.00669290052554641	0.00669291190757454	0.555182536921335	0.00694202525589728	0.00688196654182869	0.00732114656369995	0.611201336991322	0.999946094619039	0.00719167859599598	0.00687333705566495	0.00669287316523826	1	0	0	0.4	0	0	0	0.8	0	0	2.2293120775068	iTreg
974	0.00769338138327361	0.00669289869640567	0.00669291195617473	0.645009645968613	0.00698272620525433	0.00679061417575943	0.00718418722387463	0.79381991981174	0.999948092932704	0.00719167968269185	0.00678854763374616	0.00669286785008963	1	0	0	0.5	0	0	0	0.8	0	0	2.50148747352033	iTreg
975	0.00769351593541206	0.00669289651955994	0.00669291205740926	0.761510475046184	0.00703587273468487	0.00672631542185739	0.00701540233894415	0.927385821708451	0.999950480595285	0.00719168096819303	0.00672666317340038	0.00669286164605304	1	0	0	0.6	0	0	0	0.8	0	0	2.75131489814543	iTreg
976	0.00769364546747199	0.00669289450496908	0.00669291212876511	0.881844361356773	0.00709119663659711	0.00670139802281623	0.00684929462335638	0.980969315726541	0.99995281773256	0.0071916828447741	0.00670176733124566	0.00669285619309947	1	0	0	0.7	0	0	0	0.8	0	0	2.92507414256897	iTreg
977	0.00769371848822494	0.00669289298355261	0.0066929118474922	0.954465145808105	0.00712479587751078	0.00669552833014275	0.00675241401060223	0.993949571917743	0.999954080114612	0.00719168303735304	0.00669569775856815	0.00669285269863319	1	0	0	0.8	0	0	0	0.8	0	0	3.01060129287254	iTreg
978	0.00769375022293689	0.00669289240641311	0.00669291173067892	0.986455591296578	0.00713964798354849	0.00669400596921467	0.00671047522601039	0.997372569127527	0.99995466196226	0.00719168353787147	0.00669408936220639	0.00669285144507187	1	0	0	0.9	0	0	0	0.8	0	0	3.04598513027032	iTreg
979	0.00769376200540074	0.00669289277462486	0.00669291252867785	0.99908981750405	0.00714552209688045	0.00669352713228419	0.00669403328273657	0.998459981455947	0.999954899533235	0.00719168284619739	0.00669357833732507	0.00669285102387022	1	0	0	1	0	0	0	0.8	0	0	3.05969546052123	iTreg
980	0.00767374109234801	0.00669311653740799	0.00669310278157242	0.00716693576587343	0.00669880607043282	0.0084790543356541	0.0243796942236765	0.00716966367147175	0.999706681831552	0.00719154882161624	0.00713812929515578	0.00669345092829526	1	0	0	0	0	0	0.1	0.8	0	0	1.09568392535506	TGFB+
981	0.00767435309645389	0.00669311346136442	0.00669310164229059	0.0207492185940469	0.0067046349069939	0.00843308183307189	0.0238424560643423	0.00816798023234891	0.999714305550667	0.00719154933057045	0.00713831985508312	0.00669342525869586	1	0	0	0.1	0	0	0.1	0.8	0	0	1.10969553982593	TGFB+
982	0.00767673101011894	0.00669308243364114	0.00669307862068676	0.0779508248354557	0.00672930098633487	0.00825525369774091	0.0217706856309674	0.0141274145440278	0.999743834153696	0.00719157081683546	0.00713823085681032	0.00669329437543707	1	0	0	0.2	0	0	0.1	0.8	0	0	1.17066330196175	TGFB+
983	0.00768713626140996	0.00669296728330015	0.00669298875122494	0.469512177666117	0.00690232035912193	0.00721100170370689	0.0126337953833199	0.396834154160522	0.999872803240438	0.00719163900165834	0.0069716963622259	0.00669293716419976	1	0	0	0.3	0	0	0.1	0.8	0	0	1.93489561733724	TGFB+
984	0.00768858798715279	0.00669295086965454	0.00669297381394205	0.554811277993787	0.00694083302176667	0.00699309811474272	0.0113464898156803	0.604848756986381	0.999890905059776	0.00719164874217643	0.0068755296411634	0.00669290887253657	1	0	0	0.4	0	0	0.1	0.8	0	0	2.22666596091876	iTreg
985	0.00768991250842597	0.00669293591168048	0.00669295948404835	0.644233942173688	0.0069814889768797	0.00683470199502667	0.0101668277730673	0.7892723759811	0.999907355312014	0.00719165761509184	0.00679035613128935	0.0066928876843076	1	0	0	0.5	0	0	0.1	0.8	0	0	2.49914740154662	iTreg
986	0.00769138655907268	0.00669291930173726	0.0066929425868935	0.760362894645776	0.00703470283338778	0.00673615557048629	0.0088463215776056	0.925534324295089	0.999925549296958	0.00719166735913282	0.00672745689405299	0.00669286922998778	1	0	0	0.6	0	0	0.1	0.8	0	0	2.75012919015018	iTreg
987	0.00769268374886682	0.00669290478311059	0.00669292658763155	0.881295294282982	0.00709060376002195	0.00670259065136069	0.00767617447111978	0.980651177035712	0.99994158163652	0.00719167670619809	0.00670190805954674	0.00669285775814688	1	0	0	0.7	0	0	0.1	0.8	0	0	2.92502237948122	iTreg
988	0.00769336814978615	0.00669289673385438	0.00669291727647904	0.954350637545164	0.0071246083062883	0.00669567100361177	0.00705358935828693	0.993899345429048	0.999949991979086	0.00719168080210542	0.00669572044576629	0.00669285291297904	1	0	0	0.8	0	0	0.1	0.8	0	0	3.01073327994245	iTreg
989	0.00769364733552336	0.0066928946064405	0.00669291491781778	0.986440277348368	0.00713960024471471	0.00669402726787488	0.00679785912356607	0.997363232533399	0.999953488826554	0.00719168127208904	0.00669409583026721	0.00669285155482872	1	0	0	0.9	0	0	0.1	0.8	0	0	3.04604657086144	iTreg
990	0.00769375528005618	0.00669289281705693	0.00669291258549156	0.999089376712863	0.00714551918544662	0.0066935278520461	0.00669984863377619	0.998459482267031	0.99995482244817	0.00719168289486298	0.00669357850728694	0.00669285103315724	1	0	0	1	0	0	0.1	0.8	0	0	3.05970025021724	iTreg
991	0.00669513088309162	0.00669294251069533	0.00669294408770321	0.00669399791127669	0.00669286633384011	0.993078752757818	0.997386644471433	0.00669285861249171	0.959261462095215	0.00719164951394593	0.00669395891306418	0.00998305376322873	1	0	0	0	0	0	0.2	0.8	0	0	3.0137562618538	Th17
992	0.00669513213935319	0.0066929425609516	0.00669294413961718	0.00671116894178371	0.00669286636170616	0.993078583261885	0.997385072351394	0.00669285862655411	0.959261586505139	0.00719164948018139	0.00669395952311344	0.00998296113086638	1	0	0	0.1	0	0	0.2	0.8	0	0	3.01377172502254	Th17
993	0.00760905014881888	0.00669381989633467	0.00669379963943379	0.0601360596604706	0.00671988492699878	0.0145446133123071	0.0807186642662494	0.0114682983505001	0.998857493755625	0.00719113009034969	0.00711075764740118	0.00669905486691035	1	0	0	0.2	0	0	0.2	0.8	0	0	1.2144426265614	TGFB+
994	0.0076767291942876	0.00669307965016874	0.00669312180966336	0.467905963426369	0.00689968403239542	0.00762537107246653	0.0216042163602197	0.382682884042806	0.999747499559798	0.00719157228544333	0.00697558052414691	0.00669310216053723	1	0	0	0.3	0	0	0.2	0.8	0	0	1.9283888041183	TGFB+
995	0.00768129165191538	0.00669302940118766	0.00669307039919759	0.554213326311038	0.00693896664854346	0.00717742523863665	0.0176306692981114	0.594822411032263	0.999803840595354	0.00719160213685697	0.00687895387948727	0.00669299151611889	1	0	0	0.4	0	0	0.2	0.8	0	0	2.22241757810871	iTreg
996	0.00768497859996021	0.00669298887580509	0.00669302709863588	0.643145607167611	0.00697973850245962	0.00690120616801118	0.014414036798488	0.782713299684635	0.999848921116891	0.00719162619714564	0.00679294758952473	0.00669292616248077	1	0	0	0.5	0	0	0.2	0.8	0	0	2.49575130396165	iTreg
997	0.00768867519556273	0.00669294830974624	0.0066929813835974	0.75891049508109	0.00703321981689801	0.0067493969072895	0.0111794686443733	0.923129677633236	0.999893665297386	0.00719165030247561	0.00672848418634759	0.00669288122013332	1	0	0	0.6	0	0	0.2	0.8	0	0	2.74858354397814	iTreg
998	0.0076915968204999	0.00669291641251642	0.00669294294183914	0.880673102638343	0.00708993344305689	0.00670398336293534	0.00861095375839595	0.980286844662431	0.999928856836944	0.00719166973931345	0.00670206903954624	0.0066928597183918	1	0	0	0.7	0	0	0.2	0.8	0	0	2.92495772937421	iTreg
999	0.00769300063093105	0.00669290067125679	0.00669292297771708	0.954230270367427	0.0071244114444504	0.00669582295450874	0.00736955436638891	0.993846420147491	0.999945699815507	0.00719167844331445	0.00669574434658687	0.00669285314702193	1	0	0	0.8	0	0	0.2	0.8	0	0	3.0108712793126	iTreg
1000	0.00769354387447272	0.00669289584444744	0.00669291673386728	0.986424630960849	0.00713955180199326	0.00669404717877844	0.00688655817002448	0.99735367080438	0.999952281948556	0.0071916804118219	0.00669410039722461	0.00669285157569824	1	0	0	0.9	0	0	0.2	0.8	0	0	3.04610872970211	iTreg
1001	0.00769374734636429	0.00669289358355918	0.00669291374058177	0.999088915921728	0.00714551565098628	0.00669353008484734	0.00670568672309113	0.998458831813211	0.999954730441237	0.00719168165460668	0.00669358010496467	0.00669285098534616	1	0	0	1	0	0	0.2	0.8	0	0	3.05970487805052	iTreg
1002	0.00669513086292895	0.00669294250922344	0.00669294408612955	0.00669399790228211	0.00669286633754843	0.993078715605478	0.997386784252345	0.00669285864575555	0.9592614575201	0.00719164955228359	0.00669395890472046	0.00998305592196025	1	0	0	0	0	0	0.3	0.8	0	0	3.01375636210075	Th17
1003	0.00669513206602674	0.00669294255693124	0.00669294413550596	0.00671116837133034	0.00669286636340054	0.993078583962022	0.997385226959191	0.00669285864472512	0.959261578268468	0.00719164951792495	0.00669395948898045	0.00998296031473556	1	0	0	0.1	0	0	0.3	0.8	0	0	3.01377187064924	Th17
1004	0.00669513349549454	0.00669294261679057	0.00669294419711295	0.00672840288701439	0.00669286639602579	0.993078412959371	0.997383677341473	0.00669285863038251	0.959261721035469	0.00719164948093534	0.00669396018591485	0.00998287919290984	1	0	0	0.2	0	0	0.3	0.8	0	0	3.01378744841889	Th17
1005	0.00669513488142534	0.00669294266667347	0.00669294424869299	0.00674570423110126	0.00669286642022183	0.993078167713197	0.997382084396826	0.00669285893318589	0.959261856356907	0.00719164941705674	0.00669396085382653	0.00998279958148184	1	0	0	0.3	0	0	0.3	0.8	0	0	3.0138029697006	Th17
1006	0.00766986116518145	0.0066931525784315	0.00669322193015672	0.553221577254293	0.00693601972545534	0.00749575293728116	0.0275008656558869	0.578802762815447	0.999664834056961	0.00719152894447523	0.00688433448575032	0.00669318920387032	1	0	0	0.4	0	0	0.3	0.8	0	0	2.21544710075319	iTreg
1007	0.00767792884550872	0.00669306461135131	0.00669312373582066	0.641619135184535	0.00697725521063366	0.00700436212827871	0.020492570145607	0.773156315970335	0.999764412795477	0.00719158122575825	0.00679668821304412	0.00669300261101447	1	0	0	0.5	0	0	0.3	0.8	0	0	2.49075944067736	iTreg
1008	0.00768519962806686	0.00669298562217425	0.00669303126678272	0.757064839731356	0.00703133026831001	0.00676757772319676	0.0141724412976816	0.919970898436573	0.999852532264586	0.00719162810462111	0.00672982842725404	0.00669290034824	1	0	0	0.6	0	0	0.3	0.8	0	0	2.74654519311884	iTreg
1009	0.00769036447042767	0.0066929295924344	0.00669296154720273	0.879966003906639	0.00708917341842235	0.00670562102113502	0.00967067015111228	0.979867739531195	0.999914371321081	0.00719166133657075	0.00670225407880212	0.00669286207089531	1	0	0	0.7	0	0	0.3	0.8	0	0	2.92487661244592	iTreg
1010	0.00769261536211792	0.00669290490376509	0.00669292900843494	0.954103664247094	0.00712420512718339	0.00669598475080941	0.00770120506708409	0.993790766128076	0.999941227674554	0.00719167637194833	0.00669576957750763	0.0066928535738882	1	0	0	0.8	0	0	0.3	0.8	0	0	3.01101580179246	iTreg
1011	0.00769343905952887	0.00669289691686284	0.00669291831050914	0.986408722975673	0.0071395027268706	0.00669406727254192	0.00697659603953166	0.997344007589103	0.999951057010218	0.00719167979699047	0.00669410477207876	0.00669285158816063	1	0	0	0.9	0	0	0.3	0.8	0	0	3.04617184405807	iTreg
1012	0.00769374082511743	0.00669289365105647	0.00669291377813607	0.999088489394445	0.00714551291479523	0.00669353076231052	0.00671152465465247	0.998458402454266	0.999954672295198	0.00719168199916872	0.00669358025735939	0.00669285109252879	1	0	0	1	0	0	0.3	0.8	0	0	3.05970979407903	iTreg
1013	0.00669513068821322	0.00669294240128849	0.00669294397793194	0.00669399775529324	0.00669286621944385	0.993078607261453	0.997386898717492	0.00669285854979137	0.959261433040233	0.00719164945527265	0.00669395875177133	0.00998305108657246	1	0	0	0	0	0	0.4	0.8	0	0	3.01375633790476	Th17
1014	0.006695132345718	0.00669294260929006	0.0066929441879603	0.00671117018354571	0.00669286641459434	0.993078587842538	0.997385401791208	0.00669285870770378	0.959261607420334	0.0071916495556709	0.00669395965197955	0.00998295840462227	1	0	0	0.1	0	0	0.4	0.8	0	0	3.01377207911517	Th17
1015	0.00669513349722995	0.00669294262036831	0.00669294420059968	0.00672840330405689	0.00669286640192085	0.993078407060999	0.99738382765033	0.00669285869846973	0.959261719846768	0.00719164954186889	0.00669396018853453	0.00998287296906434	1	0	0	0.2	0	0	0.4	0.8	0	0	3.01378758598021	Th17
1016	0.00669513575368924	0.00669294274723745	0.00669294432965134	0.00674571896084196	0.00669286648053745	0.993078188383623	0.997382262738468	0.00669285865592314	0.959261947368852	0.00719164925421518	0.00669396131065181	0.0099827589824655	1	0	0	0.3	0	0	0.4	0.8	0	0	3.01380323496616	Th17
1017	0.00669513599042743	0.00669294270835652	0.00669294429202928	0.00676306217698268	0.00669286644313151	0.993078045117513	0.997380675943928	0.00669285927096831	0.959261967033447	0.00719164939313632	0.00669396138995404	0.00998270480712305	1	0	0	0.4	0	0	0.4	0.8	0	0	3.013818814567	Th17
1018	0.00766779752290515	0.00669317356367446	0.00669326266093516	0.639478302655083	0.00697371991100128	0.00717063082694558	0.0292487305798556	0.759039913594971	0.99964083779353	0.00719151647184859	0.00680213850265081	0.0066931583698665	1	0	0	0.5	0	0	0.4	0.8	0	0	2.48329318245327	iTreg
1019	0.00768070582599728	0.00669303376183757	0.00669309552242267	0.754704683349576	0.00702890544787382	0.00679319833608684	0.0180466910875328	0.915756580649107	0.99979892574733	0.00719159960921168	0.00673161226389616	0.00669293156111501	1	0	0	0.6	0	0	0.4	0.8	0	0	2.74381196316199	iTreg
1020	0.0076889638092632	0.00669294455419089	0.00669298256321804	0.879159041991741	0.0070883086544471	0.00670756047617301	0.0108761256751411	0.979382936260177	0.999897893964991	0.00719165241060486	0.00670246753698376	0.00669286526532968	1	0	0	0.7	0	0	0.4	0.8	0	0	2.92477374316226	iTreg
1021	0.00769221027384177	0.0066929091018217	0.00669293512543711	0.953970373866422	0.00712398794613345	0.00669615713487008	0.00804952599598443	0.993731847948703	0.999936476398838	0.00719167370408307	0.00669579588078157	0.00669285376679992	1	0	0	0.8	0	0	0.4	0.8	0	0	3.01116674714372	iTreg
1022	0.00769333370457268	0.00669289733984169	0.00669291893449537	0.986392538170948	0.00713945335196729	0.0066940858063923	0.00706798180092839	0.997334322845909	0.999949818755348	0.00719168018189368	0.00669410791880136	0.00669285155226607	1	0	0	0.9	0	0	0.4	0.8	0	0	3.04623599036336	iTreg
1023	0.0076937347808752	0.00669289296377431	0.00669291281634361	0.999088037606842	0.00714551028127627	0.0066935297988645	0.0067173570432776	0.998457940960077	0.999954579143568	0.00719168281458295	0.0066935791301723	0.00669285096977016	1	0	0	1	0	0	0.4	0.8	0	0	3.05971460830942	iTreg
1024	0.00669513047648944	0.00669294242376129	0.00669294400035809	0.00669399766979874	0.00669286625996709	0.993078741101804	0.997387085383078	0.00669285856924461	0.959261415247904	0.00719164959591441	0.00669395867621077	0.00998303783103672	1	0	0	0	0	0	0.5	0.8	0	0	3.01375662723557	Th17
1025	0.0066951327382569	0.00669294256885983	0.00669294414775144	0.0067111740277203	0.00669286635260088	0.993078419288481	0.9973855390132	0.00669285866592051	0.959261642916693	0.00719164908661131	0.00669395980527582	0.00998296953218001	1	0	0	0.1	0	0	0.5	0.8	0	0	3.01377209814355	Th17
1026	0.00669513326044544	0.00669294245083894	0.00669294403099032	0.00672840380501381	0.00669286622032746	0.993078270358591	0.99738394496023	0.00669285858134097	0.959261687040834	0.00719164933388556	0.0066939599721857	0.00998287556069169	1	0	0	0.2	0	0	0.5	0.8	0	0	3.01378753557537	Th17
1027	0.00669513475737663	0.00669294267962915	0.00669294426146796	0.00674569864097921	0.00669286644007573	0.993078267625693	0.997382422833005	0.00669285872811176	0.959261845680445	0.00719164954666502	0.00669396080604573	0.00998278073222796	1	0	0	0.3	0	0	0.5	0.8	0	0	3.01380337273172	Th17
1028	0.00669513611209584	0.00669294271570282	0.00669294429928891	0.00676306068659328	0.00669286644902275	0.993078077302838	0.99738084685882	0.00669285874210745	0.95926197953967	0.00719164946912169	0.00669396145301934	0.00998269580699978	1	0	0	0.4	0	0	0.5	0.8	0	0	3.01381901943528	Th17
1029	0.00669513728450037	0.00669294275371618	0.00669294433928875	0.00678049222609626	0.00669286646823456	0.993077861647423	0.997379250835768	0.00669285991687251	0.959262094612966	0.00719164935574562	0.00669396201405563	0.00998261883892681	1	0	0	0.5	0	0	0.5	0.8	0	0	3.01383468029359	Th17
1030	0.00767482514179479	0.00669309690129778	0.00669317967461865	0.751661922578478	0.00702576446020633	0.00683054891776257	0.0231235516945441	0.910019526503487	0.99972803719718	0.007191562020477	0.00673402398429218	0.00669298400356656	1	0	0	0.6	0	0	0.5	0.8	0	0	2.7400690230777	iTreg
1031	0.00768736510832274	0.0066929615466124	0.00669300638205155	0.878234075538622	0.00708732062663081	0.0067098774398722	0.0122530019433807	0.978818542316451	0.999879040753764	0.00719164259189343	0.00670271523500263	0.00669286934019668	1	0	0	0.7	0	0	0.5	0.8	0	0	2.9246424188228	iTreg
1032	0.00769178457254073	0.00669291363344266	0.00669294170836894	0.953830010957984	0.00712375949399219	0.00669634203920417	0.00841558791020893	0.993669603427559	0.999931485500909	0.00719167090015514	0.00669582385820945	0.00669285407919466	1	0	0	0.8	0	0	0.5	0.8	0	0	3.01132477808177	iTreg
1033	0.00769322647723763	0.00669289803880501	0.00669291998510003	0.986376121938316	0.00713940286946744	0.00669410576772889	0.00716076665630509	0.997324365401721	0.99994855147269	0.00719168017784605	0.00669411144258921	0.00669285155934246	1	0	0	0.9	0	0	0.5	0.8	0	0	3.04630100178715	iTreg
1034	0.00769372737189309	0.00669289365777595	0.00669291374141274	0.999087604974657	0.00714550714764604	0.00669353160319567	0.00672322314525142	0.998457439637734	0.99995452771627	0.00719168242965784	0.00669358051386859	0.00669285100143396	1	0	0	1	0	0	0.5	0.8	0	0	3.0597194829408	iTreg
1035	0.00669513090274968	0.00669294253595426	0.00669294411281045	0.00669399793831103	0.00669286637090151	0.993078758498709	0.997387269841916	0.00669285867175761	0.95926146309093	0.00719164933017405	0.00669395894392065	0.00998304016868449	1	0	0	0	0	0	0.6	0.8	0	0	3.01375688040682	Th17
1036	0.006695132251569	0.00669294260234338	0.00669294418089446	0.00671116942146923	0.00669286641374885	0.993078609129314	0.997385714901641	0.00669285870134285	0.959261598074676	0.00719164934085836	0.00669395960715395	0.00998295010919073	1	0	0	0.1	0	0	0.6	0.8	0	0	3.0137723947342	Th17
1037	0.00669513354119246	0.0066929427062878	0.00669294428644875	0.0067284017758311	0.00669286650044803	0.993078518317565	0.997384163259969	0.00669285875737521	0.95926172929984	0.0071916494907656	0.00669396026611067	0.00998285477155296	1	0	0	0.2	0	0	0.6	0.8	0	0	3.01378802297339	Th17
1038	0.00669513448429991	0.0066929424757532	0.00669294405762432	0.00674569987863795	0.00669286622968225	0.993078157910434	0.997382542439078	0.00669285858330523	0.959261808890847	0.0071916492491909	0.0066939605604531	0.00998277620371939	1	0	0	0.3	0	0	0.6	0.8	0	0	3.01380334096303	Th17
1039	0.00669513630021445	0.00669294280585593	0.00669294438923359	0.00676305903605171	0.00669286654664897	0.993078178533955	0.997381019214638	0.00669285867299573	0.959262003671141	0.00719164941876708	0.00669396160118063	0.00998267528253487	1	0	0	0.4	0	0	0.6	0.8	0	0	3.01381929547322	Th17
1040	0.0066951381276687	0.00669294291117372	0.00669294449632026	0.0067804952199394	0.0066928666094017	0.993077922013536	0.9973794317842	0.00669285856512365	0.959262186855431	0.00719164925716085	0.00669396250410383	0.00998259463062664	1	0	0	0.5	0	0	0.6	0.8	0	0	3.01383499297468	Th17
1041	0.00669513858724751	0.00669294282433126	0.00669294441085976	0.00679795181694906	0.0066928665102499	0.993077818386021	0.997377879239433	0.00669285788280486	0.959262227667923	0.00719164934658995	0.00669396266198004	0.0099825163250629	1	0	0	0.6	0	0	0.6	0.8	0	0	3.01385075565945	Th17
1042	0.00768552994373107	0.00669298131473134	0.0066930341208374	0.877168752264648	0.00708618649724895	0.00671267973184743	0.0138334655889845	0.978156638743085	0.999857314697907	0.00719163063417111	0.00670300600180969	0.00669287473004648	1	0	0	0.7	0	0	0.6	0.8	0	0	2.92447409426905	iTreg
1043	0.00769133682771903	0.00669291845011238	0.00669294870770171	0.953682053680985	0.00712351909732213	0.00669654156198195	0.00880055171230441	0.99360376550467	0.999926231010271	0.00719166785898634	0.00669585353602974	0.00669285458235756	1	0	0	0.8	0	0	0.6	0.8	0	0	3.01149024253044	iTreg
1044	0.00769311691902106	0.00669289928835955	0.00669292179692769	0.986359466678456	0.00713935164559976	0.00669412630375411	0.00725497736495009	0.997314283031772	0.999947279587877	0.00719167946710265	0.00669411616379675	0.0066928515496383	1	0	0	0.9	0	0	0.6	0.8	0	0	3.04636706979726	iTreg
1045	0.00769372019204538	0.00669289349655244	0.00669291359709088	0.999087118571004	0.00714550379336587	0.00669353318358907	0.00672910404778724	0.998456828080453	0.999954414449836	0.00719168231072306	0.00669358064250998	0.00669285091560438	1	0	0	1	0	0	0.6	0.8	0	0	3.05972414328056	iTreg
1046	0.00669513029549743	0.00669294247288862	0.00669294404934391	0.00669399761067955	0.00669286632322056	0.993078839116432	0.997387421681903	0.00669285862644806	0.959261400352954	0.00719164969323263	0.00669395862442586	0.00998303305047207	1	0	0	0	0	0	0.7	0.8	0	0	3.0137570418975	Th17
1047	0.00669513165303933	0.00669294252685381	0.00669294410501151	0.00671116513652674	0.0066928663517481	0.993078671957662	0.997385866702791	0.00669285864879153	0.959261535501153	0.00719164965829783	0.00669395928390716	0.00998294488545573	1	0	0	0.1	0	0	0.7	0.8	0	0	3.01377253641124	Th17
1048	0.00669513389728305	0.00669294277684336	0.00669294435721578	0.00672840688101776	0.00669286655410561	0.993078372395823	0.99738432674546	0.00669285884940918	0.959261766342881	0.00719164919167815	0.00669396046192614	0.00998288646281891	1	0	0	0.2	0	0	0.7	0.8	0	0	3.01378811491646	Th17
1049	0.00669513530196246	0.00669294288979879	0.00669294447178044	0.00674570393756771	0.00669286665120517	0.993078317261529	0.997382768294741	0.00669285886427335	0.95926190972936	0.00719164931327551	0.00669396118444112	0.00998279359044812	1	0	0	0.3	0	0	0.7	0.8	0	0	3.01380385149038	Th17
1050	0.00669513573495164	0.00669294253525688	0.00669294411889874	0.00676305897295157	0.00669286627002398	0.993078024122977	0.997381135669659	0.00669285865298793	0.959261934066241	0.00719164922916473	0.00669396117527197	0.00998268619237583	1	0	0	0.4	0	0	0.7	0.8	0	0	3.01381919674076	Th17
1051	0.00669513726118417	0.00669294283069031	0.00669294441541738	0.00678046829647914	0.00669286655654317	0.993078059561356	0.997379609788437	0.00669285862287561	0.959262098549573	0.00719164956186914	0.00669396205939459	0.00998258685453568	1	0	0	0.5	0	0	0.7	0.8	0	0	3.01383518435836	Th17
1052	0.00669513941856859	0.00669294295168175	0.00669294453841533	0.00679798193999337	0.00669286662517159	0.993077757987112	0.997377996513949	0.00669285842952511	0.959262314780844	0.00719164921629319	0.00669396312444283	0.00998250452235159	1	0	0	0.6	0	0	0.7	0.8	0	0	3.01385092004835	Th17
1053	0.00669514048831311	0.00669294289225296	0.00669294448112236	0.00681553893530327	0.00669286654024549	0.99307756499328	0.997376394761506	0.00669285819484485	0.959262415607311	0.00719164926408961	0.006693963580906	0.00998241493524444	1	0	0	0.7	0	0	0.7	0.8	0	0	3.01386669467442	Th17
1054	0.00769086659117829	0.00669292354790948	0.00669295600686724	0.953525971703348	0.00712326669807892	0.00669674923763192	0.00920561749568965	0.993534417541982	0.999920741617363	0.00719166520297906	0.00669588450707683	0.00669285462760491	1	0	0	0.8	0	0	0.7	0.8	0	0	3.01166391477771	iTreg
1055	0.00769300464456292	0.00669290104789264	0.00669292430663528	0.986342526347216	0.0071392991785146	0.00669414634049099	0.00735065304518019	0.997304034965764	0.999945998087488	0.0071916783315008	0.00669412245463298	0.00669285118322204	1	0	0	0.9	0	0	0.7	0.8	0	0	3.0464341399331	iTreg
1056	0.00769371505757502	0.00669289283218475	0.00669291262885043	0.999086723652551	0.00714550162823609	0.00669352965667355	0.00673493790693692	0.99845646161515	0.999954341564567	0.00719168330659842	0.00669357890279521	0.00669285086936509	1	0	0	1	0	0	0.7	0.8	0	0	3.05972912962148	iTreg
1057	0.00669513062345623	0.00669294250539255	0.00669294408206103	0.00669399778680055	0.00669286634688962	0.993078761133075	0.997387587147093	0.00669285865272664	0.959261434089873	0.00719164925753146	0.00669395879566468	0.0099830494698696	1	0	0	0	0	0	0.8	0.8	0	0	3.01375717989043	Th17
1058	0.00669513199131308	0.00669294255898809	0.00669294413737424	0.00671116768515546	0.00669286637467922	0.993078592275082	0.997386029671284	0.00669285867219648	0.959261570220118	0.00719164921985504	0.00669395945967408	0.00998296094928082	1	0	0	0.1	0	0	0.8	0.8	0	0	3.013772673215	Th17
1059	0.00669513336633914	0.00669294261365741	0.00669294419374104	0.00672840114322521	0.00669286640346129	0.993078423869659	0.997384465995811	0.00669285868980449	0.959261707110686	0.00719164918546587	0.00669396012767279	0.00998287180367146	1	0	0	0.2	0	0	0.8	0.8	0	0	3.01378822450319	Th17
1060	0.0066951343720335	0.00669294265006574	0.00669294423168468	0.00674569042805313	0.00669286642173729	0.9930783099978	0.997382902647498	0.00669285872210224	0.959261806464505	0.00719164954965433	0.00669396060985571	0.00998278377006988	1	0	0	0.3	0	0	0.8	0.8	0	0	3.01380384986506	Th17
1061	0.00669513662622082	0.00669294296345296	0.00669294454683905	0.00676306137389158	0.00669286670505372	0.993078182241645	0.997381351129684	0.00669285878535961	0.959262043036593	0.00719164923211593	0.00669396184326925	0.00998269833802973	1	0	0	0.4	0	0	0.8	0.8	0	0	3.01381969682216	Th17
1062	0.00669513710043862	0.00669294274602296	0.00669294433112076	0.00678047285197731	0.00669286646592038	0.993077959477249	0.997379751537278	0.00669285876839098	0.959262077429076	0.00719164945053025	0.00669396192773799	0.00998260808172935	1	0	0	0.5	0	0	0.8	0.8	0	0	3.01383523016747	Th17
1063	0.00669513840498736	0.00669294280994989	0.00669294439652424	0.00679795383998473	0.00669286650979207	0.993077839178847	0.997378178306053	0.00669285869566648	0.959262208696616	0.0071916494630511	0.00669396257316622	0.00998251038348025	1	0	0	0.6	0	0	0.8	0.8	0	0	3.01385105325812	Th17
1064	0.00669514075094459	0.00669294299378332	0.00669294458170127	0.00681553450826251	0.00669286664155081	0.993077598927603	0.997376555413139	0.0066928582021817	0.959262447008825	0.00719164917575974	0.0066939637657433	0.00998241186908166	1	0	0	0.7	0	0	0.8	0.8	0	0	3.01386691383858	Th17
1065	0.00769037026888395	0.00669292900545321	0.00669296392302254	0.953361130922134	0.00712300007976631	0.00669697468856658	0.00963227506807661	0.993460693575014	0.999914913083124	0.0071916617175497	0.00669591783022756	0.00669285519259476	1	0	0	0.8	0	0	0.8	0.8	0	0	3.01184568535441	iTreg
1066	0.00769289154980678	0.00669290214818909	0.00669292593100564	0.986325312991865	0.00713924619582873	0.0066941611919548	0.00744779316824749	0.997293640300554	0.999944674461781	0.00719167771385447	0.00669412723759881	0.0066928509445768	1	0	0	0.9	0	0	0.8	0.8	0	0	3.04650220383526	iTreg
1067	0.00769370818452206	0.00669289295557353	0.00669291281751008	0.999086272752956	0.00714549855393458	0.00669353194503607	0.00674082936927505	0.998455918357751	0.999954258392755	0.00719168320337402	0.00669357920700344	0.00669285090963564	1	0	0	1	0	0	0.8	0.8	0	0	3.05973393664933	iTreg
1068	0.00669513045983511	0.00669294251745868	0.00669294409401034	0.00669399771467667	0.0066928663663784	0.993078803172384	0.997387750978565	0.00669285867083174	0.959261418750548	0.00719164932296518	0.00669395872743108	0.00998304960007472	1	0	0	0	0	0	0.9	0.8	0	0	3.01375737037516	Th17
1069	0.00669513182607811	0.00669294257134615	0.00669294414958852	0.00671116617025349	0.00669286639453114	0.993078634860422	0.997386194019152	0.00669285868990603	0.959261554739153	0.0071916492864951	0.00669395939087428	0.00998296111311217	1	0	0	0.1	0	0	0.9	0.8	0	0	3.01377286321091	Th17
1070	0.00669513322375772	0.0066929426028638	0.00669294418285133	0.0067283990414434	0.00669286639676125	0.993078434068824	0.997384626363747	0.00669285868551039	0.959261692620783	0.00719164916914473	0.00669396005517475	0.00998287523431895	1	0	0	0.2	0	0	0.9	0.8	0	0	3.01378838164518	Th17
1071	0.00669513430651158	0.00669294274033642	0.00669294432173115	0.00674568475650207	0.00669286652819654	0.99307844239524	0.997383079269251	0.00669285876568346	0.959261805347547	0.00719164965370345	0.0066939606388731	0.0099827660912548	1	0	0	0.3	0	0	0.9	0.8	0	0	3.01380413481483	Th17
1072	0.00669513647537882	0.00669294294500042	0.00669294452832787	0.00676305789364333	0.00669286668975578	0.993078180022429	0.997381508835387	0.00669285879451926	0.959262027250384	0.00719164919342457	0.006693961761689	0.00998270346678824	1	0	0	0.4	0	0	0.9	0.8	0	0	3.01381983785673	Th17
1073	0.00669513732696936	0.00669294282967898	0.00669294441450653	0.00678047247616202	0.00669286655322124	0.993078016003359	0.997379913464598	0.00669285866491936	0.959262104592087	0.00719164930660111	0.00669396208808275	0.00998259587694942	1	0	0	0.5	0	0	0.9	0.8	0	0	3.01383546359714	Th17
1074	0.00669513823866414	0.00669294280058988	0.00669294438707346	0.00679794661139597	0.00669286650611737	0.993077870729423	0.997378340567533	0.00669285870933551	0.959262191913626	0.00719164948745925	0.00669396249080548	0.00998250467345906	1	0	0	0.6	0	0	0.9	0.8	0	0	3.01385121711548	Th17
1075	0.00669513959951007	0.00669294285816899	0.00669294444630153	0.00681549499896745	0.00669286653730254	0.993077702278058	0.997376757585695	0.00669285867873664	0.959262327769694	0.00719164943715064	0.0066939631538916	0.00998241811065165	1	0	0	0.7	0	0	0.9	0.8	0	0	3.01386706545413	Th17
1076	0.00669514066542804	0.00669294286369376	0.00669294445427182	0.00683311128690567	0.00669286652410665	0.993077481504557	0.99737516443208	0.00669285930126552	0.959262430286584	0.00719164938262914	0.00669396364185236	0.00998234784709962	1	0	0	0.8	0	0	0.9	0.8	0	0	3.01388290219047	Th17
1077	0.00769277744562814	0.00669290306396338	0.00669292734342919	0.986307774592868	0.0071391925483748	0.00669420704011796	0.00754649702932951	0.997282714099306	0.999943310810373	0.00719167706591781	0.00669413111275859	0.00669285178162362	1	0	0	0.9	0	0	0.9	0.8	0	0	3.04657096393369	iTreg
1078	0.00769369988458043	0.00669289348437009	0.00669291354007925	0.999085802958237	0.0071454949294202	0.00669352623484461	0.00674674481479166	0.998455416056969	0.999954186991289	0.00719168280539162	0.00669358127348833	0.00669285028873917	1	0	0	1	0	0	0.9	0.8	0	0	3.0597387932622	iTreg
1079	0.00669513028154733	0.00669294254605957	0.00669294412247305	0.00669399764456995	0.00669286640478316	0.993078869185206	0.997387917371709	0.00669285870586543	0.959261402847049	0.00719164945049935	0.00669395866250936	0.00998304678964403	1	0	0	0	0	0	1	0.8	0	0	3.01375758401192	Th17
1080	0.00669513164198791	0.00669294260320836	0.00669294418131192	0.00671116430227417	0.00669286643675196	0.993078705892124	0.997386361612635	0.00669285872670192	0.959261538443477	0.00719164942694818	0.00669395932528025	0.00998295787518112	1	0	0	0.1	0	0	1	0.8	0	0	3.01377308046788	Th17
1081	0.0066951330807498	0.00669294259385067	0.00669294417376632	0.00672839688802456	0.00669286639209448	0.993078447251387	0.997384787107117	0.00669285868245267	0.95926167819691	0.00719164916003313	0.0066939599836276	0.0099828782110952	1	0	0	0.2	0	0	1	0.8	0	0	3.01378854172111	Th17
1082	0.00669513449952247	0.00669294261693444	0.00669294419861496	0.00674569443685879	0.00669286638437287	0.993078233898084	0.997383210485698	0.00669285867350839	0.959261817698776	0.00719164901158261	0.0066939606525629	0.00998279258152998	1	0	0	0.3	0	0	1	0.8	0	0	3.01380410513804	Th17
1083	0.00669513537299508	0.00669294269320446	0.00669294427621174	0.00676303667369336	0.0066928664557806	0.993078235599644	0.997381656649657	0.00669285871562632	0.95926190677548	0.00719164958524167	0.00669396110234571	0.00998268220974471	1	0	0	0.4	0	0	1	0.8	0	0	3.01381987610962	Th17
1084	0.00669513673526863	0.00669294272534525	0.00669294431017256	0.00678045874107796	0.0066928664585514	0.993078032046324	0.997380077809439	0.00669285874911858	0.959262041040842	0.00719164950877943	0.00669396174887485	0.00998259873093765	1	0	0	0.5	0	0	1	0.8	0	0	3.01383556860473	Th17
1085	0.0066951380478305	0.00669294275389656	0.00669294434050192	0.00679794388266697	0.00669286646230598	0.993077859321639	0.997378495748653	0.00669285877657143	0.959262170733112	0.00719164945789909	0.00669396237392907	0.00998250769958423	1	0	0	0.6	0	0	1	0.8	0	0	3.01385133959859	Th17
1086	0.00669513957241535	0.00669294289652443	0.00669294448425181	0.00681548507113764	0.00669286658075973	0.993077749457095	0.997376923489888	0.00669285854859025	0.959262327181498	0.00719164947710048	0.0066939631656004	0.00998241527392027	1	0	0	0.7	0	0	1	0.8	0	0	3.01386726519878	Th17
1087	0.00669514088592314	0.00669294292485723	0.00669294451442139	0.00683309929904971	0.00669286658155257	0.993077560916962	0.997375330600115	0.00669285855997621	0.959262456852948	0.0071916494044635	0.00669396378860536	0.00998233000846791	1	0	0	0.8	0	0	1	0.8	0	0	3.01388314433734	Th17
1088	0.00669514321112708	0.00669294299482351	0.00669294458691325	0.00685085015723036	0.00669286659344536	0.993077267468235	0.997373641972417	0.00669285853628795	0.959262687094753	0.00719164904726282	0.00669396490346356	0.00998221185156454	1	0	0	0.9	0	0	1	0.8	0	0	3.01389902841752	Th17
1089	0.00769369472674094	0.00669289312642637	0.00669291307796587	0.99908538650491	0.00714549281799899	0.00669353702242222	0.00675262899449572	0.998454894838365	0.999954098361685	0.00719168301076924	0.00669357918633424	0.00669285099742885	1	0	0	1	0	0	1	0.8	0	0	3.05974365266554	iTreg
1090	0.00769243346522787	0.00669286296782682	0.00669286239929933	0.0071756335428143	0.00669890967882024	0.00725348876759417	0.00827948601307588	0.00717918037407521	0.999989580252863	0.00719170203917374	0.00714585470219779	0.00669286372192055	1	0	0	0	0	0	0	0.9	0	0	1.07868485792489	TGFB+
1091	0.00769245820941193	0.00669286021855328	0.00669285979408075	0.0212062212443085	0.00670502265914969	0.00725096379388069	0.00825236848748021	0.00823302682548375	0.999989604628905	0.00719170303830555	0.00714579765289393	0.00669286070684099	1	0	0	0.1	0	0	0	0.9	0	0	1.09374574725929	TGFB+
1092	0.00769256339112149	0.00669286038740805	0.0066928602509584	0.0839925272702852	0.00673245317636584	0.00723858409268825	0.0081329337075443	0.0151474060288107	0.999990361244257	0.00719170176532518	0.00714449197759369	0.00669286017923873	1	0	0	0.2	0	0	0	0.9	0	0	1.1633416034716	TGFB+
1093	0.00769315254456446	0.006692855541105	0.00669285639306836	0.47032157143745	0.00690379365376578	0.00698999472836932	0.00745661447666864	0.404853946930395	0.999994981508802	0.0071917052545974	0.00696948053647238	0.00669285341364581	1	0	0	0.3	0	0	0	0.9	0	0	1.9384538064189	TGFB+
1094	0.00769326577592093	0.00669285469308634	0.00669285555789691	0.555173781819244	0.00694201917463519	0.00688197413450022	0.00732115950456602	0.611205998979153	0.99999590413396	0.0071917057573289	0.00687334376937671	0.00669285261422856	1	0	0	0.4	0	0	0	0.9	0	0	2.2293577159139	iTreg
1095	0.00769337725936328	0.00669285406664494	0.00669285497229202	0.645005716180445	0.00698272188162924	0.0067906167941917	0.00718419216769079	0.79382406793715	0.999996816341486	0.00719170535509898	0.00678855010476279	0.00669285196287718	1	0	0	0.5	0	0	0	0.9	0	0	2.50153632502363	iTreg
1096	0.00769351251763356	0.00669285280023881	0.00669285343829178	0.761509739437552	0.00703586933492564	0.00672631639637753	0.00701540323024311	0.927387176268515	0.99999797550415	0.00719170687578594	0.0067266641275545	0.00669285136817528	1	0	0	0.6	0	0	0	0.9	0	0	2.75136292129944	iTreg
1097	0.00769364162569085	0.00669285162317044	0.00669285191307725	0.881844297147253	0.00709119286543646	0.00670139801451374	0.00684929356502035	0.9809694586116	0.999999092868597	0.00719170762951422	0.00670176732716754	0.0066928509914316	1	0	0	0.7	0	0	0	0.9	0	0	2.92512040418247	iTreg
1098	0.00769371533044725	0.00669285127818964	0.00669285137925335	0.954465236038304	0.00712479259841632	0.00669552885340416	0.00675241332064431	0.993949825343835	0.999999769484755	0.00719170783954913	0.00669569830749242	0.00669285106093541	1	0	0	0.8	0	0	0	0.9	0	0	3.01064724083523	iTreg
1099	0.00769374533634469	0.00669285187892482	0.00669285233059281	0.986455692847765	0.00713964337544616	0.00669400831362832	0.00671047637036049	0.997372467928712	1.00000002706096	0.00719170624063087	0.00669409185783379	0.00669285092274551	1	0	0	0.9	0	0	0	0.9	0	0	3.04603041446395	iTreg
1100	0.00769375753694837	0.00669285175914929	0.00669285218122052	0.999089798279477	0.0071455171544183	0.00669352840947363	0.00669403425779405	0.998459814360573	1.00000013070013	0.00719170619912474	0.00669357970390739	0.00669285086800274	1	0	0	1	0	0	0	0.9	0	0	3.05974042141022	iTreg
1101	0.00767373228515241	0.00669295978685307	0.0066929541602164	0.00716693746328867	0.00669880661520071	0.0084794054363977	0.0243796977496639	0.00716975057425539	0.999879170730965	0.00719164394387386	0.00713821101897574	0.00669309640566413	1	0	0	0	0	0	0.1	0.9	0	0	1.09585636617051	TGFB+
1102	0.00767434810091048	0.00669295650332985	0.00669295175700659	0.0207492363039887	0.00670463537261657	0.00843342873688911	0.0238424797390299	0.00816826961378918	0.999882878569955	0.00719164589422342	0.00713840306497626	0.00669308154473989	1	0	0	0.1	0	0	0.1	0.9	0	0	1.10986431520145	TGFB+
1103	0.00767672156698233	0.00669294418499184	0.00669294265572375	0.0779506864975266	0.00672930082774037	0.00825551416137705	0.0217706816690595	0.0141289751197731	0.999897197500677	0.00719165365614765	0.00713830142931191	0.00669302906115931	1	0	0	0.2	0	0	0.1	0.9	0	0	1.17081794833047	TGFB+
1104	0.0076871296562399	0.00669288766361514	0.0066928944413979	0.469487037603088	0.00690230610627208	0.00721106695819828	0.0126341962977238	0.396832690563741	0.999959838264345	0.00719168620764154	0.00697172106240661	0.00669287815572702	1	0	0	0.3	0	0	0.1	0.9	0	0	1.9349563329804	TGFB+
1105	0.00768858224870801	0.00669287965586174	0.00669288625147749	0.554797359540058	0.00694082343389152	0.00699312175839278	0.0113466841372138	0.604855843061869	0.999968637884721	0.00719169095794551	0.00687554037572888	0.00669286758357864	1	0	0	0.4	0	0	0.1	0.9	0	0	2.22673691688945	iTreg
1106	0.00768990748543838	0.00669287232754425	0.00669287826419522	0.644228188355334	0.00698148280130712	0.00683470884231901	0.0101668978161477	0.7892784068618	0.999976668863943	0.00719169530025569	0.00679036001524459	0.0066928601816269	1	0	0	0.5	0	0	0.1	0.9	0	0	2.49921692711516	iTreg
1107	0.00769138235095092	0.00669286414847028	0.00669286864704868	0.760361755203189	0.00703469854152022	0.00673615705970315	0.00884633292119004	0.925536029433801	0.999985617933873	0.0071917001524426	0.00672745803738474	0.00669285447425875	1	0	0	0.6	0	0	0.1	0.9	0	0	2.75018971890383	iTreg
1108	0.00769267954952921	0.00669285674811575	0.00669285912447464	0.881295223316444	0.00709059958627645	0.00670259075573348	0.00767616988233656	0.980651364090756	0.999993517172136	0.00719170458584751	0.00670190810257133	0.00669285162302711	1	0	0	0.7	0	0	0.1	0.9	0	0	2.92507432453725	iTreg
1109	0.00769336488156626	0.00669285313163059	0.00669285406152365	0.954350722114488	0.00712460484939744	0.00669567145108802	0.00705358367835634	0.993899603345877	0.999997740026001	0.00719170676446566	0.00669572096864173	0.00669285114156669	1	0	0	0.8	0	0	0.1	0.9	0	0	3.0107812764146	iTreg
1110	0.00769364361972197	0.00669285241004751	0.00669285310446183	0.986440285402067	0.00713959574832287	0.0066940275853222	0.00679786082412332	0.997363133810945	0.999999439553921	0.00719170596618428	0.00669409612962379	0.00669285094143091	1	0	0	0.9	0	0	0.1	0.9	0	0	3.04609234509617	iTreg
1111	0.00769375075000098	0.00669285178712463	0.00669285221492719	0.999089355665609	0.00714551422268647	0.00669352926912063	0.00669985567435828	0.998459310924255	1.00000009376072	0.00719170623861879	0.00669357992600328	0.00669285088674282	1	0	0	1	0	0	0.1	0.9	0	0	3.05974525132017	iTreg
1112	0.00669513599406553	0.00669287633966434	0.00669287677729567	0.00669399758616224	0.00669286632933878	0.996688333094608	0.997387331770589	0.00669285466681866	0.988720487650352	0.00719169180311166	0.00669399262024683	0.0074780190856234	1	0	0	0	0	0	0.2	0.9	0	0	3.04432046371788	Th17
1113	0.00669513746336004	0.0066928763559247	0.00669287679404697	0.00671116518853619	0.00669286635831548	0.996688183215987	0.997385777919582	0.00669285462459549	0.988720517129415	0.00719169179251124	0.00669399335422777	0.00747800026598303	1	0	0	0.1	0	0	0.2	0.9	0	0	3.04433594046249	Th17
1114	0.00760901109587374	0.00669329212094909	0.00669328289754886	0.0601350245704951	0.00671988226888429	0.014552275348803	0.0807234934753569	0.0114719330258154	0.999479266940718	0.00719144513021451	0.00711102234151338	0.00669567581327106	1	0	0	0.2	0	0	0.2	0.9	0	0	1.21507560502944	TGFB+
1115	0.00767671611237524	0.00669294286351985	0.00669295980771155	0.467860830801742	0.00689965852054884	0.00762563914762419	0.0216065537229267	0.382676605305327	0.999898501984199	0.00719165344029532	0.00697562517685517	0.00669295192942937	1	0	0	0.3	0	0	0.2	0.9	0	0	1.92849063881255	TGFB+
1116	0.00768128209778655	0.00669291839223092	0.00669293388937389	0.554190817748637	0.00693895129239741	0.00717749973116566	0.017631578064046	0.59483268169947	0.999925846423054	0.00719166797462936	0.00687897146468565	0.00669290407589753	1	0	0	0.4	0	0	0.2	0.9	0	0	2.22252805285337	iTreg
1117	0.00768497131123263	0.00669289854257323	0.00669291173632274	0.643137054499383	0.00697972954233893	0.00690122280237514	0.0144143103905184	0.782721900369	0.99994784929412	0.00719167975467094	0.00679295338904662	0.00669287689583522	1	0	0	0.5	0	0	0.2	0.9	0	0	2.49585035852742	iTreg
1118	0.00768866955359457	0.0066928785524788	0.00669288795217258	0.758909389492593	0.00703321437160192	0.00674939990973137	0.0111794954590218	0.923132117250114	0.999969830042707	0.0071916915111814	0.00672848588937665	0.00669285948988788	1	0	0	0.6	0	0	0.2	0.9	0	0	2.74866091947446	iTreg
1119	0.0076915922367917	0.00669286253531322	0.00669286726497286	0.880673013125266	0.00708992876482049	0.00670398360694004	0.00861094695918809	0.9802870573253	0.999987208246267	0.00719170114672499	0.00670206912117262	0.00669285243205474	1	0	0	0.7	0	0	0.2	0.9	0	0	2.92501608276481	iTreg
1120	0.00769299750120725	0.00669285491152457	0.00669285663485633	0.954230290829115	0.00712440747992419	0.00669582304406657	0.00736955051783982	0.993846616812326	0.999995610209931	0.00719170603648744	0.00669574455435848	0.00669285122674346	1	0	0	0.8	0	0	0.2	0.9	0	0	3.01092130975838	iTreg
1121	0.00769354109383155	0.00669285268854128	0.00669285345447032	0.986424629696783	0.00713954762450515	0.00669404666639944	0.0068865544835149	0.997353770222186	0.999998862333657	0.00719170654099105	0.00669409987640166	0.00669285105656222	1	0	0	0.9	0	0	0.2	0.9	0	0	3.04615531573784	iTreg
1122	0.00769374469616392	0.00669285156824812	0.00669285182542412	0.999088936122386	0.00714551159991988	0.00669352955623002	0.00670568087900576	0.998458944258224	1.00000007777511	0.00719170714855523	0.00669357955222194	0.00669285101757881	1	0	0	1	0	0	0.2	0.9	0	0	3.05975026599907	iTreg
1123	0.00669513717835011	0.00669287637823494	0.00669287681618481	0.00669399819775856	0.00669286637292097	0.996688221623756	0.997387414157178	0.00669285474561179	0.988720515474236	0.00719169174799559	0.00669399323007113	0.00747801848392339	1	0	0	0	0	0	0.3	0.9	0	0	3.04432046440622	Th17
1124	0.00669513862127914	0.00669287636664155	0.00669287680488621	0.00671117485582472	0.0066928663663952	0.9966879454425	0.997385800439212	0.00669285475035476	0.988720539356734	0.00719169168751257	0.00669399392632323	0.00747800060072129	1	0	0	0.1	0	0	0.3	0.9	0	0	3.04433575921839	Th17
1125	0.00669514005736204	0.0066928763776131	0.00669287681636067	0.00672841678029612	0.00669286638979472	0.996687763277007	0.997384217143847	0.00669285481311261	0.98872056712602	0.00719169168977408	0.00669399463844671	0.00747798111153682	1	0	0	0.2	0	0	0.3	0.9	0	0	3.04435124622117	Th17
1126	0.00669514143619232	0.0066928764002326	0.00669287683943354	0.00674570903086157	0.0066928664210028	0.996687852540826	0.997382740927917	0.00669285339231358	0.988720597264529	0.00719169176120272	0.00669399534065782	0.00747795474479276	1	0	0	0.3	0	0	0.3	0.9	0	0	3.04436715609996	Th17
1127	0.00766984404022105	0.00669297865358746	0.00669300801620971	0.553184085847269	0.00693599440800779	0.007495998840526	0.0275043661399458	0.578815568146084	0.999858076626159	0.00719163217365755	0.00688436448687258	0.00669299418994943	1	0	0	0.4	0	0	0.3	0.9	0	0	2.21561891156849	iTreg
1128	0.00767791801647043	0.00669293583562686	0.00669295932773902	0.641606033611215	0.00697724198373153	0.0070044038051125	0.0204934438111867	0.773168331024817	0.999906386387614	0.00719165762250717	0.00679669710517676	0.00669291120381384	1	0	0	0.5	0	0	0.3	0.9	0	0	2.49090091973501	iTreg
1129	0.00768519259476427	0.00669289700099604	0.00669291262942117	0.757063189354961	0.00703132319277613	0.00676758293040582	0.0141725281704865	0.919973853605951	0.999949532689743	0.00719168056329124	0.00672983064311352	0.00669286781415825	1	0	0	0.6	0	0	0.3	0.9	0	0	2.74664339119007	iTreg
1130	0.00769035986063632	0.0066928692453705	0.00669287668461687	0.879965876209292	0.00708916822534402	0.00670562137512485	0.00967067468839062	0.979868001420737	0.999980054896218	0.00719169713319715	0.00670225436939706	0.00669285352427571	1	0	0	0.7	0	0	0.3	0.9	0	0	2.9249423076326	iTreg
1131	0.00769261164767173	0.00669285688706895	0.00669285951338041	0.95410366110434	0.00712420071315446	0.00669598459586912	0.00770119907656774	0.993790834398024	0.999993367613494	0.00719170475878062	0.00669576956857486	0.00669285127067659	1	0	0	0.8	0	0	0.3	0.9	0	0	3.0110679011476	iTreg
1132	0.00769343653671012	0.00669285281131619	0.00669285368414936	0.986408696100726	0.00713949873532971	0.00669406575512654	0.00697658311950285	0.997344116526013	0.999998240010829	0.00719170643526498	0.00669410357483808	0.00669285095142884	1	0	0	0.9	0	0	0.3	0.9	0	0	3.04621900424124	iTreg
1133	0.00769373808173348	0.00669285118115942	0.00669285130692209	0.999088476018795	0.00714550883562462	0.00669352950266123	0.00671151389367516	0.998458414254594	1.00000002270737	0.00719170732060818	0.00669357911486419	0.00669285090993868	1	0	0	1	0	0	0.3	0.9	0	0	3.05975504312794	iTreg
1134	0.00669513608671322	0.00669287638919886	0.00669287682683799	0.00669399766299621	0.00669286639317831	0.996688330204324	0.997387466595335	0.00669285476248042	0.988720497065108	0.00719169194566127	0.00669399270128958	0.00747800972342272	1	0	0	0	0	0	0.4	0.9	0	0	3.04432059635655	Th17
1135	0.00669513745682905	0.00669287637196897	0.00669287681003649	0.00671116526479347	0.0066928663795527	0.996688116916733	0.997385894490018	0.00669285475668139	0.988720518849462	0.00719169190607308	0.00669399335818479	0.00747799661860112	1	0	0	0.1	0	0	0.4	0.9	0	0	3.04433598917893	Th17
1136	0.00669513881636222	0.00669287638220552	0.00669287682073075	0.00672839622176159	0.00669286640300386	0.996687965891067	0.997384332762678	0.00669285475932704	0.988720545396129	0.00719169188528422	0.00669399403423663	0.00747797957550937	1	0	0	0.2	0	0	0.4	0.9	0	0	3.0443515189483	Th17
1137	0.00669514007586884	0.00669287640730229	0.00669287684619938	0.00674568597655258	0.00669286644773979	0.996687877218879	0.997382779905406	0.006692854656811	0.988720573188925	0.00719169189498651	0.00669399467724872	0.0074779581967834	1	0	0	0.3	0	0	0.4	0.9	0	0	3.0443671754927	Th17
1138	0.00669514250853405	0.00669287642008559	0.00669287685940258	0.00676306421524055	0.00669286645907023	0.996687647101294	0.997381205463123	0.00669285329413236	0.988720619727973	0.00719169174502821	0.00669399588140622	0.00747794207599327	1	0	0	0.4	0	0	0.4	0.9	0	0	3.04438278175128	Th17
1139	0.00766778065991413	0.00669298907862495	0.00669302722937781	0.639457603118802	0.00697369996890514	0.00717074151157657	0.0292513128738675	0.759056446743984	0.999846202913463	0.00719162596199138	0.00680215276435448	0.00669298259557626	1	0	0	0.5	0	0	0.4	0.9	0	0	2.48349656542044	iTreg
1140	0.00768069674320114	0.006692920787158	0.00669294440053218	0.754702303406883	0.00702889653346894	0.00679320747506223	0.0180468637454445	0.915760909347578	0.999923169365755	0.00719166646921973	0.00673161516557486	0.00669288173916967	1	0	0	0.6	0	0	0.4	0.9	0	0	2.74393807517905	iTreg
1141	0.00768895850313903	0.00669287671862603	0.00669288719713624	0.879159006098219	0.00708830285415999	0.00670756138919581	0.0108761278442324	0.979383269036826	0.999971897813822	0.00719169260183252	0.0067024680943962	0.00669285487048225	1	0	0	0.7	0	0	0.4	0.9	0	0	2.92484790302207	iTreg
1142	0.00769220642272814	0.00669285909366527	0.00669286270356956	0.953970415542984	0.00712398320382221	0.00669615732688875	0.00804952523504555	0.993731935491544	0.999991018998662	0.00719170349525209	0.0066957962130186	0.00669285136075604	1	0	0	0.8	0	0	0.4	0.9	0	0	3.01122131508794	iTreg
1143	0.00769333102628873	0.00669285294327262	0.00669285386091705	0.986392537594012	0.00713944909408459	0.00669408489730836	0.00706797184202996	0.997334379062455	0.999997630296963	0.00719170701130741	0.00669410704345549	0.00669285096752568	1	0	0	0.9	0	0	0.4	0.9	0	0	3.04628375563962	iTreg
1144	0.00769373132911718	0.00669285117643531	0.00669285128967422	0.999088033720425	0.00714550590883245	0.00669353002881449	0.00671736005722483	0.998457918030884	0.999999986619574	0.00719170744724167	0.00669357927073913	0.00669285091750013	1	0	0	1	0	0	0.4	0.9	0	0	3.05975990579646	iTreg
1145	0.00669513597012648	0.00669287636475076	0.00669287680228537	0.00669399759018604	0.00669286636498421	0.996688313836545	0.997387527879826	0.0066928547474444	0.988720491044364	0.00719169198605501	0.00669399262601283	0.00747800288357493	1	0	0	0	0	0	0.5	0.9	0	0	3.04432062809616	Th17
1146	0.00669513773176955	0.00669287642236784	0.00669287686044769	0.00671116706536167	0.00669286643074727	0.996688085559801	0.997385977160384	0.00669285480782758	0.988720530699073	0.00719169176647438	0.00669399352103955	0.00747800302485623	1	0	0	0.1	0	0	0.5	0.9	0	0	3.04433606105015	Th17
1147	0.00669513959840502	0.00669287640347486	0.00669287684215584	0.00672840834638537	0.00669286641946081	0.996687814370329	0.997384398890203	0.00669285478035892	0.988720562427889	0.00719169135482333	0.0066939944290399	0.00747800766572425	1	0	0	0.2	0	0	0.5	0.9	0	0	3.04435149152825	Th17
1148	0.00669514022027457	0.006692876461368	0.00669287690023338	0.00674568784351046	0.00669286650725372	0.996687906207648	0.997382859347999	0.00669285474431293	0.98872058343621	0.00719169194854587	0.00669399478011303	0.00747795360331949	1	0	0	0.3	0	0	0.5	0.9	0	0	3.04436729200079	Th17
1149	0.00669514233323562	0.00669287641910131	0.00669287685873158	0.00676307418728626	0.00669286646199749	0.996687518200833	0.997381241867177	0.00669285479772461	0.988720615176552	0.0071916914898336	0.00669399578628974	0.00747796629402703	1	0	0	0.4	0	0	0.5	0.9	0	0	3.04438271987279	Th17
1150	0.00669514436183737	0.00669287644086679	0.00669287688065028	0.0067805152673581	0.00669286649817423	0.996687402006472	0.997379644114814	0.00669285353650741	0.988720656306572	0.00719169169679945	0.00669399680260613	0.00747792523166272	1	0	0	0.5	0	0	0.5	0.9	0	0	3.04439844914432	Th17
1151	0.0076748135551222	0.00669295180068655	0.00669298574973321	0.751658191335948	0.00702575282246356	0.00683056510488012	0.0231239834406394	0.910025282732858	0.999888468167509	0.00719164809117756	0.00673402785932529	0.00669290551859932	1	0	0	0.6	0	0	0.5	0.9	0	0	2.74023157617894	iTreg
1152	0.00768735915967167	0.00669288508396224	0.00669289891892383	0.878234019452668	0.00708731410548426	0.00670987859598303	0.0122530066559735	0.978818931622023	0.999962584440339	0.00719168791323369	0.00670271586135884	0.00669285659797778	1	0	0	0.7	0	0	0.5	0.9	0	0	2.9247261384076	iTreg
1153	0.00769178047561899	0.00669286121562336	0.0066928658410192	0.953830028027247	0.00712375448533428	0.006696342239765	0.00841558752398322	0.993669647283661	0.999988525025689	0.00719170196102546	0.0066958240031356	0.00669285144649034	1	0	0	0.8	0	0	0.5	0.9	0	0	3.01138176952859	iTreg
1154	0.00769322298991638	0.00669285346228146	0.00669285465500388	0.986376129516945	0.00713939839436622	0.00669410583245896	0.00716076646478132	0.997324377062584	0.999996993258491	0.00719170659276843	0.00669411149538536	0.00669285095416237	1	0	0	0.9	0	0	0.5	0.9	0	0	3.04634937067914	iTreg
1155	0.00769372409723275	0.00669285179011647	0.00669285207679375	0.999087609807203	0.00714550286500808	0.00669353156704275	0.00672322246793316	0.998457452639167	0.999999983312897	0.00719170726472735	0.00669358054546638	0.00669285096678773	1	0	0	1	0	0	0.5	0.9	0	0	3.05976486940038	iTreg
1156	0.00669513628686084	0.00669287643916982	0.00669287687674867	0.00669399778383932	0.00669286643567939	0.996688264471955	0.997387614644606	0.0066928548305372	0.988720506146253	0.00719169183605128	0.00669399281720677	0.00747801847811567	1	0	0	0	0	0	0.6	0.9	0	0	3.04432069704702	Th17
1157	0.00669513823421005	0.00669287647242376	0.00669287691065486	0.00671117087157775	0.00669286647422561	0.996687945083138	0.997386057201913	0.00669285486054571	0.988720545866897	0.0071916913984103	0.00669399378967808	0.00747803763301161	1	0	0	0.1	0	0	0.6	0.9	0	0	3.04433605479669	Th17
1158	0.00669513907896516	0.00669287643348262	0.00669287687201814	0.00672839902517292	0.00669286646131384	0.996687974913005	0.997384490591543	0.00669285478931975	0.988720557987787	0.00719169170106473	0.00669399419771956	0.00747798523251172	1	0	0	0.2	0	0	0.6	0.9	0	0	3.0443517072839	Th17
1159	0.00669514077839499	0.00669287654233931	0.00669287698134768	0.00674569929649584	0.00669286658334949	0.996687810358925	0.997382933541579	0.00669285486016995	0.988720603708035	0.00719169164299324	0.00669399509260931	0.00747797914019257	1	0	0	0.3	0	0	0.6	0.9	0	0	3.04436732852643	Th17
1160	0.00669514139630267	0.00669287642183935	0.00669287686114122	0.00676304276054049	0.00669286647632428	0.996687731979702	0.997381352114862	0.00669285472999052	0.988720599368831	0.0071916919466803	0.00669399533450858	0.0074779317969019	1	0	0	0.4	0	0	0.6	0.9	0	0	3.04438296118762	Th17
1161	0.0066951436608717	0.00669287646487745	0.00669287690482223	0.00678049703295776	0.00669286652488686	0.996687408557078	0.9973797406443	0.00669285474769066	0.988720646261362	0.00719169151801606	0.00669399646863596	0.00747794835754127	1	0	0	0.5	0	0	0.6	0.9	0	0	3.04439854714304	Th17
1162	0.00669514528677516	0.00669287646290398	0.00669287690238745	0.0067979613511656	0.00669286652615195	0.996687396592391	0.997378196998175	0.00669285110218015	0.98872067732989	0.00719169173954367	0.00669399727781395	0.00747790754181221	1	0	0	0.6	0	0	0.6	0.9	0	0	3.04441444511119	Th17
1163	0.00768552353663208	0.00669289483022644	0.0066929126098748	0.877168517790162	0.00708617894548399	0.00671268024355364	0.0138335147104902	0.978156991005911	0.999951861007056	0.00719168203751356	0.00670300638537235	0.00669285893525579	1	0	0	0.7	0	0	0.6	0.9	0	0	2.92456862203753	iTreg
1164	0.00769133256825577	0.00669286362614932	0.00669286935804808	0.953682071511429	0.0071235138830671	0.00669654166856812	0.00880054991945311	0.993603820863718	0.999985915662399	0.00719170036160747	0.00669585368026939	0.00669285173767421	1	0	0	0.8	0	0	0.6	0.9	0	0	3.01154988484064	iTreg
1165	0.00769311217979903	0.00669285488625445	0.00669285662184157	0.986359478876377	0.00713934679140511	0.0066941278588696	0.00725499288647843	0.99731428151856	0.999996395079147	0.00719170558454796	0.00669411804751047	0.0066928508015651	1	0	0	0.9	0	0	0.6	0.9	0	0	3.04641612113236	iTreg
1166	0.00769371751448374	0.00669285120308626	0.00669285133009517	0.999087136353279	0.00714549988519954	0.00669353087000307	0.00672908827214278	0.998456883078301	0.999999906336032	0.00719170751379231	0.00669357975984112	0.00669285088337093	1	0	0	1	0	0	0.6	0.9	0	0	3.05976960299963	iTreg
1167	0.00669513626689935	0.0066928764081779	0.00669287684575602	0.00669399775996948	0.00669286640847474	0.996688273596757	0.997387687045573	0.00669285479483881	0.98872050229396	0.00719169171486034	0.00669399279540697	0.00747802097830782	1	0	0	0	0	0	0.7	0.9	0	0	3.04432077690898	Th17
1168	0.00669513763169505	0.00669287642567506	0.00669287686372956	0.00671116611018667	0.00669286643993838	0.996688131153184	0.99738613075999	0.00669285480219396	0.988720529991192	0.00719169171484665	0.00669399347858801	0.00747800280728707	1	0	0	0.1	0	0	0.7	0.9	0	0	3.04433625817851	Th17
1169	0.00669513899622429	0.0066928764474222	0.00669287688592291	0.00672839749183234	0.00669286647610446	0.996687994313297	0.997384569303524	0.00669285480698782	0.988720558288228	0.00719169173165379	0.00669399416420622	0.00747798365777224	1	0	0	0.2	0	0	0.7	0.9	0	0	3.04435180256318	Th17
1170	0.00669514072864707	0.00669287645210464	0.00669287689123545	0.00674570207292048	0.0066928664852845	0.996687712447576	0.997382991899286	0.00669285481270571	0.988720590052844	0.00719169145073745	0.00669399501426092	0.00747799455185399	1	0	0	0.3	0	0	0.7	0.9	0	0	3.04436729285946	Th17
1171	0.00669514142853368	0.00669287642401415	0.00669287686342663	0.00676304502253324	0.00669286647356192	0.996687701438013	0.997381425633514	0.00669285478791825	0.988720599432804	0.00719169192155141	0.00669399534558506	0.00747793920825963	1	0	0	0.4	0	0	0.7	0.9	0	0	3.04438301397971	Th17
1172	0.00669514285959204	0.00669287648947532	0.00669287692897053	0.00678046086920413	0.00669286656083315	0.996687618412393	0.997379861278935	0.00669285463567494	0.988720635963969	0.00719169194759994	0.00669399609614013	0.00747791591814566	1	0	0	0.5	0	0	0.7	0.9	0	0	3.04439879796093	Th17
1173	0.00669514502100439	0.00669287654771952	0.0066928769876208	0.00679797324753451	0.00669286662635739	0.996687343104671	0.997378247280437	0.00669285441922654	0.988720683267137	0.0071916916460075	0.006693997189798	0.00747792475456919	1	0	0	0.6	0	0	0.7	0.9	0	0	3.04441448009208	Th17
1174	0.00669514660611189	0.00669287646808576	0.00669287690843954	0.00681552495171145	0.00669286655505624	0.996687206529449	0.997376652350169	0.00669285154075239	0.988720701710132	0.00719169172883279	0.00669399792584895	0.00747788596083271	1	0	0	0.7	0	0	0.7	0.9	0	0	3.04443027923542	Th17
1175	0.00769086021246587	0.00669286663655943	0.00669287365407668	0.953526058861779	0.00712326052430684	0.00669675351143534	0.00920565982665565	0.993534244180692	0.999983197382308	0.00719169843312531	0.00669588681360322	0.00669285167561013	1	0	0	0.8	0	0	0.7	0.9	0	0	3.01172621171262	iTreg
1176	0.00769300112460508	0.00669285525300778	0.0066928571845181	0.986342538542857	0.00713929461841879	0.00669414592167942	0.00735064921491791	0.997304063718181	0.999995742906935	0.00719170551092186	0.00669412246158976	0.00669285053629208	1	0	0	0.9	0	0	0.7	0.9	0	0	3.04648382699392	iTreg
1177	0.00769371174817346	0.00669285095419126	0.00669285095816226	0.999086721016454	0.00714549722227106	0.00669353137541134	0.00673494258504981	0.998456438402758	0.999999870336178	0.00719170812449927	0.00669357902922427	0.00669285087908814	1	0	0	1	0	0	0.7	0.9	0	0	3.05977455263146	iTreg
1178	0.00669513618330586	0.00669287640480679	0.0066928768423641	0.00669399771664439	0.00669286640530729	0.996688281590114	0.997387762987185	0.00669285479200334	0.988720500276293	0.00719169171880972	0.00669399275219239	0.00747802044909933	1	0	0	0	0	0	0.8	0.9	0	0	3.04432085811812	Th17
1179	0.00669513755541533	0.00669287641910221	0.00669287685714325	0.00671116555713161	0.00669286643324064	0.996688133777982	0.997386206274657	0.00669285479678351	0.988720527658055	0.0071916917036848	0.00669399343708533	0.00747800316441063	1	0	0	0.1	0	0	0.8	0.9	0	0	3.04433633363469	Th17
1180	0.00669513893051808	0.0066928764453095	0.00669287688380399	0.00672839654226673	0.00669286647378918	0.996687996775477	0.997384645435884	0.00669285480790779	0.988720556718239	0.00719169171925376	0.00669399413013235	0.00747798437596676	1	0	0	0.2	0	0	0.8	0.9	0	0	3.04435187923855	Th17
1181	0.00669513999606311	0.00669287640508532	0.0066928768440429	0.00674568638913606	0.00669286644061823	0.996687851822024	0.997383073288766	0.0066928547849412	0.988720570267952	0.00719169193327174	0.00669399462805738	0.00747795657832825	1	0	0	0.3	0	0	0.8	0.9	0	0	3.04436743937829	Th17
1182	0.00669514229004555	0.00669287657147554	0.00669287701081236	0.00676306263627947	0.00669286662754734	0.996687643572757	0.997381503222823	0.00669285479996768	0.988720635876208	0.007191691441101	0.00669399585605419	0.00747797846419507	1	0	0	0.4	0	0	0.8	0.9	0	0	3.04438312836926	Th17
1183	0.00669514272656048	0.00669287641373531	0.00669287685364814	0.00678046605329751	0.00669286647595211	0.996687541422334	0.997379921766691	0.00669285478784748	0.988720622029775	0.00719169187129847	0.00669399597971531	0.00747792351411516	1	0	0	0.5	0	0	0.8	0.9	0	0	3.04439877989497	Th17
1184	0.00669514511426151	0.00669287668237485	0.00669287712116908	0.00679795662899613	0.00669286677179954	0.996687471141037	0.997378349876064	0.00669285408894882	0.988720704275789	0.00719169174493672	0.00669399731829466	0.00747792517205494	1	0	0	0.6	0	0	0.8	0.9	0	0	3.04441471593573	Th17
1185	0.00669514645952652	0.00669287650920613	0.0066928769496791	0.00681554098481338	0.00669286659835006	0.996687145482106	0.997376703154896	0.00669285440948021	0.988720704498727	0.00719169155040838	0.00669399787639727	0.00747790870621445	1	0	0	0.7	0	0	0.8	0.9	0	0	3.0444303131798	Th17
1186	0.00769036557237447	0.00669286898177821	0.00669287705659998	0.953361153951611	0.00712299435775148	0.0066969735886864	0.00963227157619479	0.993460759944075	0.999980316763412	0.00719169729655037	0.00669591802530252	0.00669285189561532	1	0	0	0.8	0	0	0.8	0.9	0	0	3.01191104900995	iTreg
1187	0.00769288761744789	0.00669285571019783	0.00669285791563876	0.986325274612174	0.00713924127531348	0.00669416972096658	0.00744783046681747	0.997293445472769	0.999995065331447	0.00719170502599403	0.00669412731529111	0.00669285077231285	1	0	0	0.9	0	0	0.8	0.9	0	0	3.04655231123637	iTreg
1188	0.00769370490420619	0.00669285100366734	0.00669285103428313	0.999086275680467	0.00714549426304926	0.00669353203332972	0.00674082941226168	0.998455923151678	0.999999829754278	0.00719170806256565	0.0066935792344313	0.00669285087910281	1	0	0	1	0	0	0.8	0.9	0	0	3.05977942941332	iTreg
1189	0.00669513584164552	0.00669287635544277	0.00669287679294917	0.00669399751869655	0.0066928663494395	0.996688293550004	0.997387830510203	0.00669285474963477	0.988720486486565	0.00719169195690305	0.00669399255074483	0.00747800983071175	1	0	0	0	0	0	0.9	0.9	0	0	3.04432091249294	Th17
1190	0.00669513751447923	0.00669287639504356	0.00669287683306595	0.00671116545653689	0.00669286640750794	0.996688107926764	0.997386279111671	0.00669285477423381	0.988720523552614	0.00719169162035317	0.00669399340291381	0.00747800809227297	1	0	0	0.1	0	0	0.9	0.9	0	0	3.04433638108746	Th17
1191	0.00669513888025665	0.00669287642611325	0.00669287686458613	0.0067283961814406	0.00669286645326426	0.996687980300338	0.99738471888663	0.00669285479224103	0.988720553100744	0.00719169165494897	0.00669399409408092	0.00747798794701006	1	0	0	0.2	0	0	0.9	0.9	0	0	3.04435193558165	Th17
1192	0.00669514020253952	0.00669287650610096	0.00669287694501641	0.00674568775129682	0.00669286654561236	0.996687863333446	0.997383161796317	0.00669285487509643	0.988720587767026	0.00719169184967216	0.00669399478573006	0.00747796378499054	1	0	0	0.3	0	0	0.9	0.9	0	0	3.04436756614284	Th17
1193	0.00669514221048789	0.00669287655285909	0.00669287699221884	0.00676306156421685	0.0066928666075185	0.996687628770045	0.997381576399014	0.00669285480406693	0.988720631739808	0.00719169138645212	0.00669399580548446	0.00747798170905044	1	0	0	0.4	0	0	0.9	0.9	0	0	3.04438318454122	Th17
1194	0.00669514266824563	0.00669287642200094	0.00669287686186788	0.00678046295921349	0.00669286648502331	0.996687555935857	0.997380000900425	0.00669285478767939	0.988720622092706	0.00719169188932406	0.00669399595569015	0.00747792263061111	1	0	0	0.5	0	0	0.9	0.9	0	0	3.04439886958864	Th17
1195	0.00669514390965927	0.00669287626165796	0.00669287670302147	0.0067979695731923	0.00669286632796999	0.9966872516511	0.997378381748134	0.00669285511869708	0.988720622554063	0.00719169160685849	0.00669399647301634	0.007477912913147	1	0	0	0.6	0	0	0.9	0.9	0	0	3.04441444484052	Th17
1196	0.00669514652088745	0.00669287654422158	0.00669287698434765	0.00681554021130209	0.00669286663482576	0.9966871537844	0.997376776208371	0.00669285434540589	0.988720709913648	0.00719169147135733	0.00669399792292968	0.00747792010195289	1	0	0	0.7	0	0	0.9	0.9	0	0	3.04443041064365	Th17
1197	0.00669514714601405	0.00669287653155114	0.00669287697188955	0.00683311070565511	0.00669286663764063	0.996687141513277	0.99737524100965	0.00669285404815954	0.988720720656204	0.00719169180243712	0.00669399823061626	0.00747787108648043	1	0	0	0.8	0	0	0.9	0.9	0	0	3.04444639633957	Th17
1198	0.00769277441940731	0.00669285604979468	0.00669285843590485	0.986307853210729	0.00713918831152744	0.00669419392249082	0.00754643959293068	0.997282943708315	0.999994398132069	0.00719170497672692	0.00669413026415622	0.00669285099281462	1	0	0	0.9	0	0	0.9	0.9	0	0	3.04662219201687	iTreg
1199	0.00769369666986103	0.00669285132970939	0.00669285149586005	0.999085791898765	0.00714549067988415	0.0066935292857147	0.00674675846420015	0.998455349238195	0.999999791940001	0.00719170767107162	0.0066935808812265	0.00669285064856784	1	0	0	1	0	0	0.9	0.9	0	0	3.05978425020306	iTreg
1200	0.00669513577915122	0.00669287636064315	0.00669287679813892	0.00669399749046395	0.00669286635530402	0.996688305193464	0.99738790858367	0.00669285475540399	0.988720486042979	0.00719169196689537	0.00669399252286284	0.00747800945289814	1	0	0	0	0	0	1	0.9	0	0	3.04432100130187	Th17
1201	0.00669513713783599	0.00669287637427901	0.00669287681225809	0.00671116270016709	0.0066928663826284	0.996688158989088	0.997386354048415	0.006692854765437	0.98872051308395	0.00719169195513641	0.00669399320074921	0.00747799196680423	1	0	0	0.1	0	0	1	0.9	0	0	3.04433647741675	Th17
1202	0.00669513850172278	0.00669287638917043	0.00669287682763243	0.00672839125525042	0.00669286641137494	0.996688013176249	0.997384793891892	0.00669285477597651	0.988720540397018	0.00719169194507882	0.00669399388192758	0.00747797434395974	1	0	0	0.2	0	0	1	0.9	0	0	3.04435201179725	Th17
1203	0.00669514013899826	0.00669287650342821	0.00669287694233844	0.00674568639084917	0.00669286654288261	0.996687866155517	0.997383238589969	0.00669285487472486	0.988720586192077	0.00719169183999697	0.00669399475264348	0.00747796458204888	1	0	0	0.3	0	0	1	0.9	0	0	3.04436764350547	Th17
1204	0.00669514213386731	0.00669287653475182	0.00669287697409111	0.00676306040187829	0.00669286658816357	0.996687616352357	0.997381650236577	0.00669285480250227	0.988720627755511	0.00719169133797388	0.00669399575686218	0.00747798458550964	1	0	0	0.4	0	0	1	0.9	0	0	3.04438324346005	Th17
1205	0.00669514302968837	0.00669287644939402	0.00669287688912564	0.00678047324326625	0.00669286651620227	0.9966875146938	0.997380063379604	0.00669285470222404	0.988720633202156	0.00719169157665752	0.00669399615424373	0.00747793734163905	1	0	0	0.5	0	0	1	0.9	0	0	3.044398927178	Th17
1206	0.00669514478014584	0.006692876648081	0.00669287708761442	0.00679795442936492	0.00669286673173688	0.996687425460472	0.997378494384574	0.00669285456818157	0.988720692054439	0.00719169171097941	0.00669399712424832	0.00747792407449722	1	0	0	0.6	0	0	1	0.9	0	0	3.04441479905433	Th17
1207	0.0066951464748967	0.00669287661484675	0.00669287705436555	0.00681552194577225	0.00669286671170144	0.996687234202107	0.997376873265343	0.00669285408702334	0.988720719768132	0.00719169154012646	0.00669399794781092	0.00747791546916526	1	0	0	0.7	0	0	1	0.9	0	0	3.04443057508129	Th17
1208	0.00669514660750873	0.00669287638650831	0.00669287682874452	0.00683312641331632	0.00669286648854	0.996687047191204	0.997375296689859	0.00669285532997553	0.988720689985196	0.00719169173021891	0.0066939978768851	0.00747787142145923	1	0	0	0.8	0	0	1	0.9	0	0	3.04444634294942	Th17
1209	0.00669514808603249	0.00669287647946765	0.00669287692112032	0.00685078675599689	0.00669286659846092	0.99668696957864	0.997373719791663	0.00669285466140677	0.988720730536997	0.00719169178960924	0.00669399866196124	0.00747785729363554	1	0	0	0.9	0	0	1	0.9	0	0	3.04446237715499	Th17
1210	0.00769369135382939	0.00669285112403563	0.00669285121573052	0.999085401628735	0.00714548849498302	0.00669352925607559	0.0067526173738681	0.998454957973311	0.999999750313951	0.00719170791464594	0.00669357932131195	0.00669285086593191	1	0	0	1	0	0	1	0.9	0	0	3.05978927683641	iTreg
1211	0.00769242466434961	0.00669281157583625	0.00669281365577801	0.00717563029269593	0.00669890780407431	0.00725351650495248	0.00827947730805005	0.00717920407193453	1.00004502853675	0.0071917281781577	0.00714587688605111	0.00669280882732271	1	0	0	0	0	0	0	1	0	0	1.07874022830595	TGFB+
1212	0.00769244912975431	0.00669281157135717	0.00669281337768654	0.0212061989767943	0.00670502178278505	0.00725098961688416	0.00825235772338352	0.00823310424627625	1.00004502729536	0.00719172816287264	0.0071458195824573	0.00669280949010569	1	0	0	0.1	0	0	0	1	0	0	1.09380113095571	TGFB+
1213	0.0076925612660302	0.00669280918772362	0.0066928097931917	0.0839924070777816	0.00673245309416478	0.00723861678449742	0.00813293533249792	0.0151480569027099	1.00004512117848	0.00719173329762291	0.00714451861460081	0.00669281012251955	1	0	0	0.2	0	0	0	1	0	0	1.16339683265182	TGFB+
1214	0.00769314893026855	0.0066928094379018	0.00669280178256265	0.470307310462686	0.00690378551134639	0.0069900110851238	0.0074566366753183	0.404853365002564	1.0000450960748	0.00719173257887913	0.00696949450940906	0.00669282855440988	1	0	0	0.3	0	0	0	1	0	0	1.93848902060527	TGFB+
1215	0.00769326223272931	0.00669280942948861	0.00669279990811976	0.55516514298831	0.00694201317988514	0.00688198162885941	0.00732117224927468	0.611210659074683	1.0000450960728	0.0071917325822403	0.00687335039600275	0.00669283231738037	1	0	0	0.4	0	0	0	1	0	0	2.22940285205977	iTreg
1216	0.0076933744019826	0.00669280942217317	0.00669279790256409	0.645001814000748	0.00698271763531364	0.00679061989583041	0.00718419808390739	0.793828261670689	1.0000450961901	0.00719173258634144	0.00678855291790869	0.00669283622053238	1	0	0	0.5	0	0	0	1	0	0	2.50158481092809	iTreg
1217	0.0076935091265733	0.00669280942556144	0.00669279528148513	0.761509009241729	0.00703586596224909	0.00672631736268375	0.00701540411316962	0.927388520603418	1.00004509667241	0.00719173257945978	0.00672666507366491	0.00669284117111216	1	0	0	0.6	0	0	0	1	0	0	2.75141056661352	iTreg
1218	0.00769363831492837	0.00669280927512292	0.00669279232383093	0.881844276666019	0.00709118922858957	0.00670139832441863	0.00684929355603212	0.980969645561231	1.000045093636	0.0071917327264424	0.00670176764309052	0.006692846119593	1	0	0	0.7	0	0	0	1	0	0	2.9251664833753	iTreg
1219	0.00769371205663846	0.0066928095290356	0.0066927909412727	0.954465250327099	0.0071247886012241	0.00669552896426617	0.00675241329631418	0.993949859787839	1.00004511679579	0.00719173257853808	0.00669569842282922	0.0066928492231849	1	0	0	0.8	0	0	0	1	0	0	3.01069255052403	iTreg
1220	0.00769374202305023	0.00669281036933739	0.00669279150331866	0.986455698035474	0.00713963916423238	0.00669400836884985	0.00671047636401168	0.997372465947104	1.00004508938535	0.0071917307830624	0.00669409191671023	0.00669285036052886	1	0	0	0.9	0	0	0	1	0	0	3.04607539422103	iTreg
1221	0.00769375423807646	0.00669281035256531	0.00669279120886001	0.999089798650257	0.00714551287752816	0.00669352844687021	0.00669403426470693	0.998459809052903	1.0000450829063	0.00719173068829689	0.00669357974413662	0.00669285081441779	1	0	0	1	0	0	0	1	0	0	3.05978528324492	iTreg
1222	0.00767371623575572	0.00669281225520822	0.00669281425091755	0.00716693458904462	0.00669880575876049	0.00847971474192441	0.024379638417553	0.00716982719352178	1.00004502708442	0.00719172778789765	0.00713828344014777	0.00669276407789288	1	0	0	0	0	0	0.1	1	0	0	1.09602206583304	TGFB+
1223	0.00767433223705326	0.00669281222930901	0.00669281396734259	0.0207492206519295	0.00670463433883568	0.00843372259533093	0.0238424284333792	0.00816851607630804	1.00004502568504	0.00719172778110998	0.0071384736929965	0.0066927667560619	1	0	0	0.1	0	0	0.1	1	0	0	1.11002647444469	TGFB+
1224	0.00767671130781986	0.00669280974447536	0.00669281042396021	0.0779506754062187	0.00672929986719189	0.00825576830991791	0.0217706787002122	0.014130517096272	1.00004512674696	0.00719173313204015	0.00713836854293811	0.00669277187529031	1	0	0	0.2	0	0	0.1	1	0	0	1.17096727115329	TGFB+
1225	0.00768712318545137	0.0066928096715924	0.00669280206175062	0.469462411079102	0.00690229210793148	0.00721113100851361	0.0126345903182709	0.396831057228903	1.0000450960748	0.00719173245060635	0.0069717453085261	0.00669282034535581	1	0	0	0.3	0	0	0.1	1	0	0	1.9350156108408	TGFB+
1226	0.00768857660444806	0.00669280961130245	0.00669280012789134	0.554783674943204	0.00694081400295056	0.00699314502090669	0.0113468752938247	0.604862806533455	1.00004509606653	0.00719173248219559	0.00687555093734104	0.00669282696884367	1	0	0	0.4	0	0	0.1	1	0	0	2.22680670859289	iTreg
1227	0.00768990252903879	0.00669280955708038	0.00669279808413208	0.644222509265803	0.00698147669966932	0.00683471560771476	0.0101669671140717	0.789284339490131	1.00004509591423	0.00719173250717284	0.00679036385258153	0.00669283302990016	1	0	0	0.5	0	0	0.1	1	0	0	2.49928554365152	iTreg
1228	0.00769137808064555	0.00669280950760795	0.00669279541221429	0.760360790312551	0.00703469428488992	0.00673615867486798	0.00884634283847768	0.925537780106113	1.00004509678823	0.00719173253703495	0.00672745925447197	0.00669283981921619	1	0	0	0.6	0	0	0.1	1	0	0	2.75024987761632	iTreg
1229	0.00769267584452983	0.0066928093100347	0.00669279238500937	0.881295198691961	0.00709059551795309	0.00670259115076838	0.00767617005283608	0.980651578839808	1.00004509307656	0.00719173270085791	0.00670190846155153	0.00669284580121866	1	0	0	0.7	0	0	0.1	1	0	0	2.92512599183309	iTreg
1230	0.00769336145106266	0.00669280953600721	0.00669279095293579	0.954350740255181	0.00712460067981811	0.00669567158955129	0.00705358349491009	0.993899640521022	1.00004511692463	0.00719173258651343	0.00669572110667028	0.00669284917336883	1	0	0	0.8	0	0	0.1	1	0	0	3.01082861827167	iTreg
1231	0.00769364029093423	0.00669281036061556	0.00669279148181272	0.986440291291189	0.00713959149919504	0.00669402763499504	0.00679786086505987	0.99736313757024	1.00004509241093	0.00719173085703771	0.00669409617911234	0.00669285037744012	1	0	0	0.9	0	0	0.1	1	0	0	3.04613792081856	iTreg
1232	0.00769374744879112	0.00669281034406664	0.00669279118850924	0.999089356093616	0.00714550994265375	0.00669352931058661	0.00669985583361228	0.998459305945517	1.00004508556556	0.00719173075155784	0.00669357996641232	0.00669285083425246	1	0	0	1	0	0	0.1	1	0	0	3.05979015322514	iTreg
1233	0.00669513750010736	0.00669285082261282	0.00669285082086213	0.00669399743311749	0.00669286632722053	0.997798191376713	0.997387531827195	0.00669285342446116	1.0000450960748	0.00719170805555144	0.00669400554407315	0.00668988109368221	1	0	0	0	0	0	0.2	1	0	0	3.0559669703004	Th17
1234	0.00669514074780432	0.00669285082246814	0.00669285082071502	0.00671117710686789	0.00669286636870891	0.997797878282052	0.997385970971309	0.006692853422429	1.0000450960748	0.00719170805566279	0.00669400717898647	0.00668988115624059	1	0	0	0.1	0	0	0.2	1	0	0	3.05598228100805	Th17
1235	0.00760897300256478	0.00669281305609065	0.00669281384505705	0.0601337848392573	0.00671987932584662	0.0145593039044177	0.0807282816669652	0.0114751663227363	1.00004505056911	0.007191729528559	0.00711126136577558	0.00669260965137748	1	0	0	0.2	0	0	0.2	1	0	0	1.21565166707776	TGFB+
1236	0.00767670341365976	0.00669281007611765	0.00669280254890371	0.467817056287919	0.00689963378451919	0.00762589934561679	0.0216088199428702	0.382670645759467	1.0000450960748	0.00719173222828875	0.00697566850964699	0.00669280604059854	1	0	0	0.3	0	0	0.2	1	0	0	1.92858967401241	TGFB+
1237	0.00768127275961336	0.00669280989473426	0.00669280047096222	0.554168819940233	0.00693893627162938	0.00717757257933851	0.0176324674009361	0.594842647298685	1.00004509607429	0.00719173232678537	0.00687898866205064	0.00669281859800623	1	0	0	0.4	0	0	0.2	1	0	0	2.22263596227727	iTreg
1238	0.00768496415273148	0.00669280974836816	0.00669279833985827	0.64312862931309	0.00697972073604795	0.00690123912488576	0.0144145794931602	0.782730345062397	1.00004509618689	0.00719173240743912	0.00679295908141711	0.00669282846559815	1	0	0	0.5	0	0	0.2	1	0	0	2.49594770211189	iTreg
1239	0.00768866415317236	0.0066928095893032	0.00669279556680823	0.758908062295182	0.00703320893536654	0.00674940259502649	0.0111795289726725	0.923134338780612	1.00004508873224	0.00719173237173592	0.00672848743958959	0.00669283803826283	1	0	0	0.6	0	0	0.2	1	0	0	2.74873695746997	iTreg
1240	0.00769158808755739	0.00669280934904795	0.00669279245392365	0.88067298326549	0.00708992421071076	0.00670398411237653	0.00861094745016158	0.980287305033332	1.0000450922973	0.00719173267053654	0.00670206953014042	0.00669284543781573	1	0	0	0.7	0	0	0.2	1	0	0	2.9250740738984	iTreg
1241	0.00769299329593883	0.0066928092536464	0.00669279067411328	0.954230321382908	0.00712440256163812	0.00669582337461848	0.00736955531447473	0.993846462251711	1.00004507152914	0.00719173246361536	0.00669574470730725	0.00669284885830788	1	0	0	0.8	0	0	0.2	1	0	0	3.01097055566742	iTreg
1242	0.00769353772722758	0.0066928101045953	0.00669279104706884	0.986424636439107	0.00713954332528087	0.0066940467365513	0.00688655462767153	0.997353775527756	1.00004511307406	0.00719173175233735	0.0066940999398111	0.00669285048493963	1	0	0	0.9	0	0	0.2	1	0	0	3.04620149078641	iTreg
1243	0.00769374141509244	0.00669281009783853	0.00669279075484885	0.999088937804438	0.00714550733115169	0.00669352960360437	0.00670568110704432	0.998458943505405	1.0000451097289	0.00719173169913777	0.00669357959349163	0.00669285097364788	1	0	0	1	0	0	0.2	1	0	0	3.0597952136146	iTreg
1244	0.00669513900191503	0.00669285083983103	0.00669285083820021	0.0066939981958473	0.00669286635824137	0.9977980115981	0.997387572226839	0.00669285350624733	1.00004509922516	0.00719170796976968	0.00669400630846234	0.00668988840415849	1	0	0	0	0	0	0.3	1	0	0	3.05596684447278	Th17
1245	0.00669513899585892	0.00669285083545314	0.00669285083378776	0.00671116278243098	0.00669286637690104	0.997798056660555	0.99738602662137	0.00669285342211903	1.00004509914102	0.00719170810880625	0.00669400631190473	0.00668987856551533	1	0	0	0.1	0	0	0.3	1	0	0	3.05598249865572	Th17
1246	0.00669514133564999	0.00669285084881375	0.00669285084715532	0.00672840397775464	0.006692866428299	0.997797906708115	0.997384501553128	0.00669285320506954	1.00004510169567	0.00719170806020158	0.00669400750333595	0.00668988398040395	1	0	0	0.2	0	0	0.3	1	0	0	3.0559980761436	Th17
1247	0.00669514162837922	0.00669285082247562	0.00669285082071372	0.00674568082375413	0.00669286641190374	0.997797736410767	0.997382883906778	0.00669285326584462	1.00004509612435	0.0071917080587665	0.0066940076262227	0.00668988111411532	1	0	0	0.3	0	0	0.3	1	0	0	3.05601355701407	Th17
1248	0.00766982746514086	0.00669281033952701	0.00669280101074399	0.553147925450971	0.00693596996831895	0.00749623701926934	0.0275077427159885	0.57882826298792	1.0000450960738	0.00719173208213415	0.00688439354311736	0.0066928053943839	1	0	0	0.4	0	0	0.3	1	0	0	2.21578560405132	iTreg
1249	0.00767790741856599	0.00669281002228517	0.00669279870598816	0.641593384076131	0.00697722912987403	0.00700444483366965	0.0204942868649599	0.773180351546028	1.00004509616791	0.00719173225677702	0.00679670585720503	0.00669282188542115	1	0	0	0.5	0	0	0.3	1	0	0	2.49103956876481	iTreg
1250	0.00768518575531067	0.00669280972516718	0.00669279578078082	0.757061415107822	0.00703131633696217	0.00676758767245035	0.0141726070372169	0.919976903899276	1.00004508936136	0.00719173231067039	0.00672983271596603	0.006692835787647	1	0	0	0.6	0	0	0.3	1	0	0	2.74674011149062	iTreg
1251	0.00769035515548336	0.00669280944176288	0.00669279261247846	0.879965811889085	0.00708916280272284	0.00670562206392343	0.00967068998245914	0.979868126527312	1.00004508705837	0.00719173252787703	0.00670225476877596	0.00669284501663162	1	0	0	0.7	0	0	0.3	1	0	0	2.92500728984688	iTreg
1252	0.00769260793070526	0.00669280930185807	0.00669279063297232	0.954103677119871	0.00712419617086203	0.00669598473764012	0.0077011986027205	0.993790876936446	1.00004511149457	0.00719173296406526	0.0066957697021151	0.00669284901032033	1	0	0	0.8	0	0	0.3	1	0	0	3.01111960460414	iTreg
1253	0.00769343314110583	0.00669280967609209	0.0066927904663614	0.986408703415441	0.00713949439396226	0.00669406581926446	0.00697658312838521	0.997344126538408	1.00004509843846	0.00719173198853619	0.00669410363618689	0.00669285037321009	1	0	0	0.9	0	0	0.3	1	0	0	3.04626579101542	iTreg
1254	0.00769373577326776	0.00669280928928606	0.00669278956924425	0.999088503057624	0.00714550494908176	0.00669352846540871	0.00671150118363783	0.998458522340716	1.00004510967155	0.00719173290352105	0.00669357817159207	0.0066928509466905	1	0	0	1	0	0	0.3	1	0	0	3.05980016632162	iTreg
1255	0.0066951383062028	0.00669285081447837	0.00669285081273556	0.00669399783364477	0.00669286632744968	0.997798017085446	0.997387596318305	0.00669285347002262	1.00004509529809	0.00719170784279014	0.00669400594477022	0.00668989119281995	1	0	0	0	0	0	0.4	1	0	0	3.05596687124676	Th17
1256	0.00669513913085888	0.00669285084506032	0.0066928508433139	0.00671116410447067	0.00669286638373151	0.997797991414727	0.99738605134966	0.00669285350885486	1.00004509997496	0.00719170817463512	0.00669400637702433	0.00668987397080272	1	0	0	0.1	0	0	0.4	1	0	0	3.0559824560781	Th17
1257	0.00669514045468932	0.00669285089549199	0.0066928508937138	0.00672839114713001	0.00669286647368388	0.997797946350946	0.997384516587824	0.00669285349205249	1.00004510928805	0.00719170824512498	0.00669400708357139	0.00668987065433085	1	0	0	0.2	0	0	0.4	1	0	0	3.05599811156661	Th17
1258	0.00669514184873115	0.00669285082829561	0.00669285082651506	0.00674568760849741	0.00669286642295209	0.997797701593476	0.997382920709812	0.00669285349769148	1.0000450971804	0.00719170813398062	0.00669400773868326	0.00668987605384578	1	0	0	0.3	0	0	0.4	1	0	0	3.05601356244288	Th17
1259	0.0066951430304933	0.00669285082678141	0.00669285082481427	0.00676302866417521	0.00669286644273972	0.997797648783157	0.997381389401985	0.00669285242827102	1.00004509728237	0.00719170808105498	0.0066940083410782	0.00668988017160122	1	0	0	0.4	0	0	0.4	1	0	0	3.05602932427852	Th17
1260	0.00766776433383134	0.00669281041736513	0.00669279923279342	0.639437783984357	0.00697368074774335	0.00717084956109425	0.0292537918220132	0.759072780906832	1.0000450959544	0.00719173203463878	0.00680216671004193	0.00669281231495437	1	0	0	0.5	0	0	0.4	1	0	0	2.48369406802006	iTreg
1261	0.00768068800659237	0.00669280990350114	0.00669279605908668	0.754699807690422	0.00702888775326759	0.0067932159390678	0.0180470486409065	0.915765012147863	1.00004509058324	0.00719173223525985	0.00673161793579875	0.00669283283443007	1	0	0	0.6	0	0	0.4	1	0	0	2.74406153972944	iTreg
1262	0.0076889532814539	0.00669280962678697	0.0066927928738659	0.879158960970333	0.00708829712897509	0.00670756223325469	0.0108761299420394	0.979383602910735	1.00004509276861	0.00719173237363009	0.0067024686312346	0.00669284459151798	1	0	0	0.7	0	0	0.4	1	0	0	2.92492124733244	iTreg
1263	0.00769220254075526	0.00669280936308781	0.00669279072132141	0.953970431498339	0.00712397845541688	0.00669615748023561	0.00804952471709709	0.993731978774971	1.00004511229356	0.00719173297095432	0.00669579634833653	0.0066928489323462	1	0	0	0.8	0	0	0.4	1	0	0	3.01127536409642	iTreg
1264	0.00769332761024163	0.00669280925571181	0.00669278983144464	0.986392545632078	0.00713944471339109	0.00669408494479815	0.00706797153348148	0.997334393182551	1.00004510465724	0.0071917329061333	0.00669410710196586	0.00669285038061252	1	0	0	0.9	0	0	0.4	1	0	0	3.04633116174965	iTreg
1265	0.00769372805320742	0.00669280963617206	0.00669279011353061	0.999088036199947	0.00714550164432673	0.00669353007491597	0.00671736029239021	0.998457921499774	1.0000450984428	0.00719173205413635	0.00669357931164476	0.00669285087966747	1	0	0	1	0	0	0.4	1	0	0	3.05980493820251	iTreg
1266	0.00669513777097895	0.00669285083812408	0.00669285083636727	0.00669399757639085	0.00669286634647537	0.997798118488793	0.997387651357583	0.00669285349866986	1.00004509870366	0.00719170818601918	0.00669400568524201	0.00668987187532988	1	0	0	0	0	0	0.5	1	0	0	3.05596701116363	Th17
1267	0.00669513982790401	0.00669285077579659	0.00669285077407233	0.0067111705091876	0.0066928663094489	0.997797768745213	0.99738607786292	0.00669285345408608	1.00004508807726	0.00719170761111004	0.00669400668355732	0.00668991170641746	1	0	0	0.1	0	0	0.5	1	0	0	3.05598229233697	Th17
1268	0.00669514090393331	0.0066928508612134	0.00669285085943186	0.00672839962031777	0.00669286643686676	0.997797817133603	0.997384539318796	0.00669285350680564	1.00004510321392	0.00719170791798692	0.0066940072855416	0.00668988781908959	1	0	0	0.2	0	0	0.5	1	0	0	3.05599802487751	Th17
1269	0.00669514262576243	0.00669285081795481	0.00669285081624589	0.00674570667329029	0.00669286641429897	0.997797537090191	0.997382949980967	0.0066928535142284	1.00004509500829	0.00719170769881557	0.00669400812111623	0.00668990773277583	1	0	0	0.3	0	0	0.5	1	0	0	3.05601347649394	Th17
1270	0.00669514320125995	0.00669285087450289	0.00669285087244277	0.00676303840649079	0.00669286650686863	0.997797644570373	0.997381417527062	0.00669285335586086	1.00004510577888	0.00719170822221374	0.00669400845643915	0.00668986945336327	1	0	0	0.4	0	0	0.5	1	0	0	3.05602935722575	Th17
1271	0.00669514570332197	0.00669285084393621	0.00669285084128255	0.00678047590567693	0.00669286649934419	0.997797445348555	0.997379840498246	0.0066928504317528	1.00004510045762	0.00719170804956633	0.00669400970057448	0.00668988410490141	1	0	0	0.5	0	0	0.5	1	0	0	3.05604502838478	Th17
1272	0.00767480225884724	0.00669281014769195	0.00669279643234652	0.75165454919803	0.0070257414436227	0.00683058088747494	0.0231244108322369	0.910030858012448	1.00004509381913	0.00719173214038917	0.0067340316554907	0.00669282888351828	1	0	0	0.6	0	0	0.5	1	0	0	2.74039023571122	iTreg
1273	0.00768735329600874	0.00669280956593718	0.00669279278158077	0.87823396303456	0.007087307680495	0.0067098796830931	0.0122530100664102	0.978819324925161	1.0000451017786	0.0071917326867666	0.0067027164793503	0.00669284400945848	1	0	0	0.7	0	0	0.5	1	0	0	2.92480883598742	iTreg
1274	0.00769177641542341	0.00669280923561389	0.00669279060667091	0.953830044959254	0.00712374952168293	0.00669634242286287	0.00841558697007493	0.993669692333848	1.00004508839991	0.00719173276688116	0.00669582414743825	0.00669284883566452	1	0	0	0.8	0	0	0.5	1	0	0	3.01143828661533	iTreg
1275	0.00769321834340434	0.00669281020838899	0.00669279112047975	0.986376178871873	0.00713939380147418	0.00669410753347251	0.00716077955201393	0.997324432771462	1.00004513973458	0.00719173198303312	0.00669411368837874	0.00669285039967813	1	0	0	0.9	0	0	0.5	1	0	0	3.04639754800824	iTreg
1276	0.00769372074223301	0.00669281019346058	0.00669279082990692	0.999087607142951	0.00714549854005901	0.00669353177606179	0.00672322504486648	0.99845743549511	1.0000451316717	0.00719173184311181	0.00669358059370447	0.00669285093220846	1	0	0	1	0	0	0.5	1	0	0	3.05980991480538	iTreg
1277	0.00669513783282857	0.00669285091798447	0.00669285091620987	0.00669399765257379	0.00669286643823665	0.997798197264668	0.997387719830678	0.0066928535699119	1.00004511243366	0.00719170823437766	0.00669400576800896	0.00668986701897024	1	0	0	0	0	0	0.6	1	0	0	3.05596716787811	Th17
1278	0.0066951399438922	0.00669285093733175	0.00669285093566932	0.00671116991302386	0.00669286648090405	0.997797896437582	0.997386162962032	0.00669285361400409	1.00004511374763	0.00719170773586911	0.00669400683296713	0.00668991486834132	1	0	0	0.1	0	0	0.6	1	0	0	3.05598253440924	Th17
1279	0.00669514092144169	0.00669285083276839	0.00669285083099927	0.00672840075748235	0.00669286640423222	0.997797768335625	0.997384581407185	0.00669285349774504	1.0000450982642	0.00719170776370613	0.00669400727534121	0.00668989604518752	1	0	0	0.2	0	0	0.6	1	0	0	3.05599802233591	Th17
1280	0.00669514183380179	0.00669285083670217	0.0066928508349224	0.0067456872075324	0.00669286643159563	0.997797715092305	0.997383021135962	0.00669285351697273	1.0000450984783	0.00719170819112967	0.00669400773534577	0.00668987137690271	1	0	0	0.3	0	0	0.6	1	0	0	3.05601367267147	Th17
1281	0.0066951431588709	0.00669285086578337	0.00669285086382783	0.00676303967845135	0.0066928664967971	0.99779763446129	0.997381459348327	0.00669285346152808	1.00004510412882	0.00719170824701432	0.00669400842760134	0.0066898646827694	1	0	0	0.4	0	0	0.6	1	0	0	3.05602938382108	Th17
1282	0.00669514539637813	0.00669285085914185	0.00669285085727347	0.00678049479269444	0.00669286651787276	0.997797309975615	0.99737984199557	0.00669285349348596	1.00004510181481	0.00719170780824842	0.00669400954465553	0.00668990231896663	1	0	0	0.5	0	0	0.6	1	0	0	3.05604493537471	Th17
1283	0.00669514585261416	0.0066928508277317	0.00669285082572302	0.00679793966382694	0.00669286650677959	0.997797318702865	0.997378311339894	0.00669285272361668	1.00004509714799	0.00719170808127128	0.00669400976026479	0.00668987995157747	1	0	0	0.6	0	0	0.6	1	0	0	3.05606083138416	Th17
1284	0.00768551694511125	0.00669280965119557	0.00669279293579904	0.87716844419431	0.00708617172684947	0.00671268159108934	0.0138335196124624	0.978157461625805	1.00004509656055	0.00719173254899029	0.00670300709306555	0.00669284338716762	1	0	0	0.7	0	0	0.6	1	0	0	2.9246620778724	iTreg
1285	0.0076913283282611	0.00669280928049935	0.00669279070295955	0.953682088870009	0.00712350869850758	0.00669654190572133	0.00880054921411347	0.993603868835026	1.00004507813089	0.00719173257108666	0.0066958538294075	0.00669284892819246	1	0	0	0.8	0	0	0.6	1	0	0	3.01160899929467	iTreg
1286	0.00769310873639999	0.00669281002397861	0.00669279086275291	0.986359491285278	0.00713934232853815	0.0066941274853463	0.00725498929569766	0.997314319724515	1.0000451357479	0.00719173222995849	0.00669411808040601	0.00669285016375646	1	0	0	0.9	0	0	0.6	1	0	0	3.04646481596453	iTreg
1287	0.00769371420096105	0.00669280958916864	0.00669279004634041	0.999087137615488	0.00714549559769264	0.00669353098468057	0.00672908947064991	0.99845688283404	1.00004509758722	0.00719173215418481	0.00669357982250054	0.00669285085120221	1	0	0	1	0	0	0.6	1	0	0	3.05981471075412	iTreg
1288	0.00669513803613159	0.00669285086838323	0.00669285086662502	0.006693997727284	0.00669286638448409	0.99779809611344	0.997387760461122	0.00669285352593334	1.00004510414693	0.00719170789418827	0.00669400584013108	0.0066898877690616	1	0	0	0	0	0	0.7	1	0	0	3.05596711963372	Th17
1289	0.006695139416133	0.00669285086561005	0.00669285086384068	0.00671116615243752	0.00669286641042556	0.997797955310228	0.997386203022287	0.00669285352581509	1.00004510369459	0.0071917078799231	0.00669400653515548	0.006689888772696	1	0	0	0.1	0	0	0.7	1	0	0	3.05598259244914	Th17
1290	0.0066951407935035	0.00669285087322526	0.00669285087143319	0.00672839784314965	0.00669286644750084	0.997797826007454	0.997384641211858	0.00669285353054711	1.00004510491374	0.00719170789889147	0.00669400723478105	0.00668988803556406	1	0	0	0.2	0	0	0.7	1	0	0	3.05599813566165	Th17
1291	0.00669514247851327	0.00669285085923688	0.00669285085749923	0.00674570157350254	0.00669286645734497	0.997797576732987	0.997383064464729	0.0066928535353694	1.00004510166019	0.0071917076820043	0.00669400807069415	0.00668991240987636	1	0	0	0.3	0	0	0.7	1	0	0	3.05601363678195	Th17
1292	0.00669514317522717	0.00669285085206339	0.00669285085024299	0.00676304268959041	0.00669286647681928	0.997797594890043	0.997381503999065	0.00669285352579338	1.00004510094311	0.00719170821714837	0.00669400842123637	0.00668987020829353	1	0	0	0.4	0	0	0.7	1	0	0	3.05602939424863	Th17
1293	0.00669514462741757	0.00669285090101175	0.00669285089879549	0.00678045869553107	0.00669286656327293	0.997797514555304	0.997379938753981	0.00669285336335699	1.00004510984181	0.00719170823924743	0.00669400918944568	0.00668986765542878	1	0	0	0.5	0	0	0.7	1	0	0	3.0560451732846	Th17
1294	0.00669514678916011	0.00669285092737701	0.00669285092486129	0.00679797221120373	0.00669286661968885	0.997797249158135	0.997378321848053	0.00669285316690396	1.00004511310325	0.00719170794284845	0.00669401028921027	0.00668989742289025	1	0	0	0.6	0	0	0.7	1	0	0	3.05606084040358	Th17
1295	0.00669514839228258	0.00669285083089604	0.0066928508284625	0.00681551260542642	0.00669286652440382	0.997797154477068	0.997376744426047	0.00669285025593524	1.00004509813851	0.00719170804661488	0.00669401105425315	0.00668988354753787	1	0	0	0.7	0	0	0.7	1	0	0	3.05607667912744	Th17
1296	0.007690855715689	0.00669280977160207	0.00669279136242632	0.953526073091536	0.00712325505000855	0.00669675445874159	0.00920566411094334	0.993534270168141	1.0000450973481	0.00719173210654741	0.00669588699898229	0.00669284869867908	1	0	0	0.8	0	0	0.7	1	0	0	3.0117880388814	iTreg
1297	0.00769299770349052	0.00669280978921535	0.0066927905441105	0.986342554903527	0.00713929013708035	0.00669414505444416	0.00735064205081475	0.997304109011839	1.00004512808401	0.00719173252524599	0.00669412241994718	0.00669284986531007	1	0	0	0.9	0	0	0.7	1	0	0	3.04653317208903	iTreg
1298	0.00769370701126896	0.00669280984924618	0.00669279038191854	0.999086689332389	0.00714549237792108	0.00669353208316519	0.00673497203720792	0.998456386560034	1.00004511255028	0.00719173213555422	0.00669358078420235	0.00669285068117846	1	0	0	1	0	0	0.7	1	0	0	3.05981965578437	iTreg
1299	0.00669513799774131	0.00669285085786649	0.006692850856108	0.00669399770225046	0.00669286637260625	0.997798085853257	0.997387809383073	0.00669285351620208	1.00004510240015	0.00719170785246235	0.0066940058143436	0.00668988988880971	1	0	0	0	0	0	0.8	1	0	0	3.05596715849487	Th17
1300	0.00669513937087263	0.00669285086107943	0.00669285085930974	0.0067111658413101	0.00669286640501427	0.997797952817537	0.997386253046056	0.00669285352233675	1.00004510292631	0.00719170785821762	0.00669400650941914	0.00668988977182667	1	0	0	0.1	0	0	0.8	1	0	0	3.05598263978929	Th17
1301	0.00669514074314013	0.00669285086129097	0.0066928508595012	0.00672839734002243	0.00669286643432463	0.997797818127119	0.997384689994417	0.00669285352148275	1.0000451029797	0.00719170786605998	0.00669400720240338	0.00668988934725596	1	0	0	0.2	0	0	0.8	1	0	0	3.05599817527672	Th17
1302	0.00669514240325634	0.00669285083447373	0.0066928508327519	0.00674570079385462	0.006692866430428	0.99779756081395	0.997383112011926	0.00669285351859646	1.00004509768193	0.00719170763232195	0.00669400801865402	0.00668991493153918	1	0	0	0.3	0	0	0.8	1	0	0	3.05601366590368	Th17
1303	0.0066951440826973	0.00669285095062404	0.00669285094866533	0.0067630643603875	0.00669286658705261	0.997797497768254	0.997381546613736	0.00669285352623058	1.00004511660986	0.00719170763911634	0.006694008934669	0.00668991779218443	1	0	0	0.4	0	0	0.8	1	0	0	3.05602942581347	Th17
1304	0.00669514449048629	0.00669285082686507	0.00669285082507455	0.0067804637476863	0.00669286647896968	0.997797442917748	0.997379974436445	0.00669285352286514	1.0000450969035	0.00719170817961681	0.00669400907086119	0.00668987177696626	1	0	0	0.5	0	0	0.8	1	0	0	3.05604513317708	Th17
1305	0.00669514692016225	0.00669285104802313	0.00669285104466055	0.00679795967730385	0.00669286674998162	0.997797355075098	0.997378393536569	0.00669285286534971	1.00004513298902	0.00719170800266397	0.00669401042781572	0.00668989978372651	1	0	0	0.6	0	0	0.8	1	0	0	3.05606102812037	Th17
1306	0.00669514822353977	0.00669285087742427	0.00669285087506539	0.00681553863440682	0.00669286659682625	0.997797068138935	0.997376754805688	0.00669285315807958	1.00004510503605	0.00719170787604589	0.0066940109842679	0.0066898989179966	1	0	0	0.7	0	0	0.8	1	0	0	3.05607665412433	Th17
1307	0.00769035934738507	0.00669280955369081	0.0066927910500439	0.953361262713238	0.00712298793005085	0.00669696069248836	0.00963229532012143	0.993460695740573	1.0000450973476	0.00719173250808984	0.0066959205727162	0.00669284855339371	1	0	0	0.8	0	0	0.8	1	0	0	3.01197576132939	iTreg
1308	0.00769288429362172	0.00669280959259704	0.00669279033136366	0.986325291062028	0.00713923678839417	0.00669417115535134	0.0074478244477651	0.997293452617182	1.0000451021927	0.00719173239623525	0.00669412701247258	0.00669285020815696	1	0	0	0.9	0	0	0.8	1	0	0	3.04660227209787	iTreg
1309	0.00769370165011947	0.00669280933196617	0.00669278966204612	0.999086279714541	0.0071454900073139	0.0066935319318172	0.00674082854620989	0.998455932774919	1.00004509883079	0.00719173276342663	0.00669357926323526	0.00669285083481757	1	0	0	1	0	0	0.8	1	0	0	3.0598246253112	iTreg
1310	0.00669513763158396	0.00669285084946521	0.00669285084770226	0.00669399751223693	0.00669286635715481	0.997798142670254	0.997387857197104	0.00669285351002698	1.00004510045128	0.00719170821924466	0.00669400562071847	0.00668986928170837	1	0	0	0	0	0	0.9	1	0	0	3.05596724014848	Th17
1311	0.00669513899168831	0.00669285084874332	0.00669285084697651	0.00671116301617727	0.00669286638529288	0.997798007356648	0.997386302727366	0.00669285351676043	1.00004510034702	0.00719170821822683	0.00669400630698466	0.00668986939902801	1	0	0	0.1	0	0	0.9	1	0	0	3.05598271796092	Th17
1312	0.00669514069731386	0.00669285085631412	0.006692850854526	0.00672839674729789	0.00669286642858518	0.997797816388284	0.997384740267161	0.00669285351789218	1.00004510216149	0.00719170784760023	0.00669400717628324	0.0066898902256791	1	0	0	0.2	0	0	0.9	1	0	0	3.05599822316843	Th17
1313	0.006695141728295	0.00669285085802979	0.00669285085623766	0.00674568405022401	0.00669286645323069	0.9977977424854	0.997383178278833	0.00669285353568624	1.00004510184275	0.00719170823336986	0.00669400769375993	0.00668986889761497	1	0	0	0.3	0	0	0.9	1	0	0	3.05601385491343	Th17
1314	0.0066951440238529	0.00669285093009376	0.00669285092817926	0.0067630640329261	0.00669286656442952	0.997797479166635	0.997381593684947	0.00669285352758857	1.00004511324252	0.0071917075779277	0.00669400889282219	0.00668992096554025	1	0	0	0.4	0	0	0.9	1	0	0	3.05602945353746	Th17
1315	0.00669514446172026	0.00669285083736482	0.00669285083554258	0.00678046162661908	0.00669286648990468	0.997797455415692	0.997380027577414	0.00669285351963356	1.00004509859044	0.0071917081960205	0.00669400906232006	0.00668987105936177	1	0	0	0.5	0	0	0.9	1	0	0	3.05604519767203	Th17
1316	0.00669514569818533	0.00669285066703798	0.00669285066615649	0.00679796652786017	0.00669286633888082	0.997797172463436	0.997378410598694	0.00669285382602468	1.00004507109996	0.00719170793786809	0.00669400958820654	0.00668987809468854	1	0	0	0.6	0	0	0.9	1	0	0	3.056060783507	Th17
1317	0.00669514825272299	0.00669285096259715	0.00669285095964179	0.00681552573992527	0.00669286668533529	0.997797124486475	0.99737682157938	0.00669285295338033	1.00004511831085	0.00719170791175284	0.00669401104489251	0.00668990371828367	1	0	0	0.7	0	0	0.9	1	0	0	3.05607678260523	Th17
1318	0.0066951500767734	0.00669285096186044	0.00669285095670526	0.00683313243233289	0.00669286671960477	0.997797079751222	0.997375233247736	0.00669285064342353	1.00004512088537	0.00719170797608096	0.00669401198463941	0.00668989837075385	1	0	0	0.8	0	0	0.9	1	0	0	3.0560927540065	Th17
1319	0.00769277080919992	0.00669280941707587	0.00669279009447807	0.986307850537936	0.00713918364311224	0.00669420010958626	0.00754644913120018	0.997282907241192	1.00004509528724	0.00719173260431837	0.0066941302770152	0.00669285039416587	1	0	0	0.9	0	0	0.9	1	0	0	3.04667276954652	iTreg
1320	0.0076936952220856	0.00669280926029206	0.00669278956410435	0.999085848514302	0.00714548729080662	0.00669353357951448	0.00674671317648059	0.998455446084873	1.00004509617447	0.00719173282373594	0.00669357893659058	0.00669285089436539	1	0	0	1	0	0	0.9	1	0	0	3.05982958152162	iTreg
1321	0.00669513759177131	0.00669285085505351	0.00669285085329098	0.00669399749521564	0.00669286636277642	0.997798150986173	0.99738790934152	0.00669285351550368	1.000045101337	0.00719170822802833	0.00669400560372257	0.00668986883505649	1	0	0	0	0	0	1	1	0	0	3.05596730100512	Th17
1322	0.00669513895152804	0.00669285085363251	0.00669285085186431	0.00671116264990276	0.00669286639017108	0.997798015178716	0.997386354823962	0.00669285352140355	1.00004510112151	0.00719170822604087	0.00669400628940891	0.00668986899566075	1	0	0	0.1	0	0	1	1	0	0	3.0559827778538	Th17
1323	0.00669514041654605	0.00669285079369241	0.00669285079195375	0.00672839401931066	0.00669286635518492	0.997797793814913	0.997384783702942	0.00669285347690673	1.00004509138815	0.0071917079914364	0.0066940069941702	0.00668988346311984	1	0	0	0.2	0	0	1	1	0	0	3.05599822320832	Th17
1324	0.00669514245655366	0.00669285093183291	0.00669285093009312	0.00674569869139817	0.00669286653068096	0.997797627654516	0.997383229564543	0.00669285360156497	1.00004511269793	0.00719170768337351	0.00669400809725662	0.0066899186744645	1	0	0	0.3	0	0	1	1	0	0	3.05601386751421	Th17
1325	0.00669514396857541	0.00669285091090793	0.00669285090902694	0.00676306360161343	0.00669286654345334	0.997797463449989	0.997381641477272	0.00669285352443037	1.00004511012287	0.00719170752503844	0.00669400885372942	0.00668992372046801	1	0	0	0.4	0	0	1	1	0	0	3.05602948460737	Th17
1326	0.00669514489294533	0.00669285082961524	0.00669285082770101	0.00678047764789625	0.00669286648823173	0.997797373964058	0.997380055228079	0.00669285344039568	1.00004509797356	0.00719170778323167	0.00669400927978991	0.00668989429438759	1	0	0	0.5	0	0	1	1	0	0	3.05604518264989	Th17
1327	0.00669514579077464	0.00669285084208042	0.00669285084020755	0.00679794391847906	0.00669286652380879	0.997797326294587	0.99737849888376	0.00669285351044391	1.00004509935506	0.00719170820156005	0.00669400973599378	0.00668987106052431	1	0	0	0.6	0	0	1	1	0	0	3.05606102495727	Th17
1328	0.0066951470681924	0.00669285076770474	0.00669285076639824	0.00681550304910354	0.00669286647530677	0.997797130826786	0.997376898490051	0.00669285374079908	1.00004508760059	0.00719170810039185	0.00669401033965454	0.00668987116884839	1	0	0	0.7	0	0	1	1	0	0	3.05607677839382	Th17
1329	0.00669514842936036	0.00669285075931068	0.00669285075831108	0.00683312423920685	0.00669286649577479	0.997796979211136	0.99737529908147	0.00669285399685032	1.00004508608643	0.00719170806828741	0.00669401102089523	0.00668987365840007	1	0	0	0.8	0	0	1	1	0	0	3.05609265180543	Th17
1330	0.00669514990362315	0.00669285082960513	0.00669285082764551	0.00685078661833906	0.00669286659835127	0.997796905037209	0.997373719632788	0.00669285337967031	1.00004509755642	0.00719170812606234	0.0066940118068474	0.00668987733186966	1	0	0	0.9	0	0	1	1	0	0	3.05610867764843	Th17
1331	0.00769368578992967	0.00669280947125666	0.0066927898689407	0.999085311665319	0.00714548291293994	0.00669352430984007	0.00675270074363331	0.998454766382685	1.00004509833065	0.00719173250491842	0.0066935820114888	0.00669285074909814	1	0	0	1	0	0	1	1	0	0	3.0598343347407	iTreg
