# Supplementary material for: Role of Cytokine Combinations on CD4+ T Cell Differentiation, Partial Polarization, and Plasticity: Continuous Network Modeling Approach
Source: Front Physiol. 2018 Aug 2;9:877. doi: 10.3389/fphys.2018.00877 (PMC6089340; doi:10.3389/fphys.2018.00877)
Supplement: DATA SHEET S7 — Code and simulations of the CD4+ T cell regulatory network. [file Data_Sheet_7.ZIP › plasticity-Nnodes/csv/Th1-IL4e_TBET0_IFNG0.csv]

	TBET	IFNG	GATA3	IL2	IL4	RORGT	IL21	FOXP3	TGFB	IL10	IL9	BCL6	TCR	IL12e	IFNGe	IL2e	IL4e	IL6e	IL21e	TGFBe	IL10e	IL27e	Sum	Label
1	0.00669285322071299	0.00669285317327933	0.997254792645712	0.0071767539408097	0.999090662997414	0.00669286036740888	0.00669408539532907	0.0066928572609458	0.00771792735787366	0.00719021235775295	0.00722162753857449	0.00762550629939769	1	0	0	0	1	0	0	0	0	0	4.03997157976723	Th2
2	0.00669285159722592	0.0066928530250994	0.997254780165407	0.0071767539818276	0.999090655677639	0.00669286031605782	0.0066940852013221	0.00669285720972434	0.00771792752435572	0.00719021261517178	0.00722162771048395	0.0076255060691341	1	0	0	0	1	0	0	0	0	0	3.9399715618488	Th2
3	0.00669284944082024	0.00669285285970231	0.997254771223863	0.00717675304831806	0.999090657323622	0.00669286034446092	0.00669408715779242	0.00669285723633913	0.00771792540645926	0.00719020957317949	0.00722162563253775	0.00762550675905813	1	0	0	0	1	0	0	0	0	0	3.83997155140511	Th2
4	0.00669284299850614	0.0066928520184448	0.997254814195097	0.00717675378278925	0.999090670669516	0.00669286042344272	0.00669408595697961	0.00669285731620871	0.007717926961387	0.00719021169272321	0.00722162714748256	0.00762550655469261	1	0	0	0	1	0	0	0	0	0	3.73997161968337	Th2
5	0.00669283281647219	0.00669284892751885	0.997254880183473	0.00717675394380136	0.999090681635886	0.006692860490073	0.00669408578859921	0.00669285738286072	0.00771792722733654	0.00719021191796946	0.00722162737920275	0.00762550603170346	1	0	0	0	1	0	0	0	0	0	3.63997171023691	Th2
6	0.00669283826021596	0.00669284842525056	0.997254851819387	0.00717675401170704	0.999090666440788	0.00669286035283766	0.00669408529927159	0.00669285724730879	0.00771792749444725	0.00719021262190934	0.00722162770621954	0.00762550160712213	1	0	0	0	1	0	0	0	0	0	3.53997165791553	Th2
7	0.00669284146120482	0.00669284799623041	0.99725482545176	0.00717675388124278	0.999090658246828	0.00669286029031491	0.00669408539479156	0.00669285718475954	0.00771792728464832	0.00719021236072353	0.00722162751462244	0.00762550072994602	1	0	0	0	1	0	0	0	0	0	3.4399716188822	Th2
8	0.00669285573659154	0.00669285438099781	0.997254769474831	0.00717675384787456	0.999090646847165	0.00669286020419197	0.00669408526134867	0.00669285709953332	0.00771792724980379	0.00719021264303918	0.00722162754106065	0.00762549834514309	1	0	0	0	1	0	0	0	0	0	3.3399715283964	Th2
9	0.00669281965567057	0.00669283467684351	0.997254845802859	0.00717675355752487	0.999090654479649	0.00669286034971672	0.00669408616266454	0.00669285723898716	0.00771792686809419	0.00719021061334074	0.00722162685596983	0.00762551779908726	1	0	0	0	1	0	0	0	0	0	3.23997168539538	Th2
10	0.00669286049818802	0.00669285724954479	0.997254670282491	0.00717675334480657	0.999090621610818	0.00669286020299787	0.00669408607584754	0.00669285709264034	0.00771792665588232	0.0071902101158182	0.00722162663334009	0.00762551923137081	1	0	0	0	1	0	0	0	0	0	3.13997141349828	Th2
11	0.00669286036505728	0.00669285746679121	0.997254747328482	0.00717675380951894	0.99909064376449	0.00669286019810625	0.00669408528186718	0.00669285709348903	0.00771792715168757	0.00719021261295954	0.00722162748048365	0.00762549796174645	1	0	0	0	1	0	0	0	0	0	3.03997149485098	Th2
12	0.00669285307616899	0.00669285174602277	0.99725477630224	0.00717675398961469	0.999090656625018	0.00669286030320619	0.00669408515220606	0.00669285719689924	0.00771792752715626	0.00719021262616171	0.00722162773322164	0.00762550323381473	1	0	0	0	1	0	0	0	0	0	3.93997155586735	Th2
13	0.00669284793332858	0.00669284789128653	0.997254824312867	0.00717675309155347	0.999090679692591	0.00669286054482478	0.00669408736433185	0.0066928574369968	0.0077179253870313	0.00719020939947177	0.00722162551113675	0.00762551454707277	1	0	0	0	1	0	0	0	0	0	3.83997164146326	Th2
14	0.00669284976375538	0.00669285114696678	0.997254751073098	0.00717675300318029	0.999090645201557	0.00669286032425689	0.00669408712182487	0.0066928572156346	0.00771792551487137	0.00719020955738996	0.00722162564288333	0.00762551559304305	1	0	0	0	1	0	0	0	0	0	3.73997152933702	Th2
15	0.00669284409398423	0.0066928490133942	0.99725478927769	0.00717675353176375	0.999090662378358	0.00669286038870178	0.00669408614139166	0.0066928572810061	0.0077179265119269	0.00719021088679493	0.00722162666571517	0.00762550937663251	1	0	0	0	1	0	0	0	0	0	3.6399715893326	Th2
16	0.00669285238398231	0.00669285286010247	0.997254703422617	0.00717675321854173	0.99909063432396	0.00669286023704642	0.00669408624690987	0.00669285712820507	0.00771792610852419	0.00719021011765373	0.00722162623371845	0.00762551383827279	1	0	0	0	1	0	0	0	0	0	3.53997146563136	Th2
17	0.00669284320347406	0.00669284775909793	0.997254842241639	0.00717675401238715	0.999090663770852	0.00669286029180103	0.00669408515274367	0.00669285718706385	0.00771792749348164	0.00719021281999057	0.00722162776707184	0.00762549601548463	1	0	0	0	1	0	0	0	0	0	3.43997163578994	Th2
18	0.00669284911356429	0.006692850744371	0.99725466777441	0.00717675317607331	0.999090620265606	0.00669286025199498	0.00669408655914647	0.00669285713976311	0.00771792632151655	0.00719020966254182	0.00722162623082407	0.00762552925711249	1	0	0	0	1	0	0	0	0	0	3.33997143678105	Th2
19	0.00669285159646269	0.00669285203168894	0.997254730856785	0.00717675346443568	0.99909063445619	0.00669286022917847	0.00669408591871985	0.00669285712022971	0.00771792676221193	0.0071902106822103	0.00722162681570184	0.00762551358868378	1	0	0	0	1	0	0	0	0	0	3.23997149626619	Th2
20	0.00669285859215201	0.00669285674073303	0.9972547540002	0.00717675382156236	0.99909064516863	0.00669286019992366	0.00669408525450861	0.0066928570952867	0.0077179271673376	0.00719021262702725	0.00722162750433615	0.00762549735028528	1	0	0	0	1	0	0	0	0	0	3.13997150485621	Th2
21	0.00669284932859108	0.00669285030793724	0.997254799580304	0.00717675382656806	0.999090655000678	0.00669286022461655	0.00669408525297286	0.00669285711984543	0.00771792715540622	0.00719021251674928	0.00722162750099719	0.00762549594164997	1	0	0	0	1	0	0	0	0	0	3.03997157448326	Th2
22	0.00669285382678019	0.00669285363929504	0.997254782696844	0.00717675382806944	0.999090651806039	0.00669286021509571	0.00669408517870471	0.00669285711057985	0.00771792711878114	0.00719021267621951	0.00722162752310394	0.0076254948839541	1	0	0	0	1	0	0	0	0	0	2.93997154557132	Th2
23	0.00669285321953687	0.00669285500724545	0.997254731287563	0.0071767538709277	0.999090637168702	0.00669286015548734	0.0066940849874654	0.00669285704935974	0.00771792740709355	0.00719021259786837	0.00722162766332807	0.00762550059087521	1	0	0	0	1	0	0	0	0	0	3.83997148455189	Th2
24	0.00669285375732464	0.00669285416587353	0.997254741203809	0.00717675387600726	0.999090641631622	0.00669286018633473	0.00669408507559842	0.00669285708037847	0.00771792738383261	0.00719021257440745	0.00722162763670484	0.00762550076951831	1	0	0	0	1	0	0	0	0	0	3.73997149949501	Th2
25	0.00669286264885691	0.00669286256941171	0.997254653920615	0.00717675361525461	0.999090608265801	0.00669285998351487	0.00669408506634052	0.00669285687762937	0.00771792706855919	0.00719021233477962	0.00722162735283802	0.00762550302400345	1	0	0	0	1	0	0	0	0	0	3.63997136229107	Th2
26	0.00669283722291109	0.0066928407874042	0.997254869542938	0.00717675396795924	0.999090681368772	0.00669286045682635	0.00669408565238773	0.00669285735001651	0.00771792733060294	0.00719021212404693	0.00722162749721227	0.00762550249338914	1	0	0	0	1	0	0	0	0	0	3.53997169977384	Th2
27	0.00669282646687873	0.00669283418091113	0.997254862483515	0.00717675367903826	0.999090677993976	0.00669286047763008	0.00669408611905944	0.00669285736926763	0.00771792686207066	0.00719021094027587	0.00722162692100559	0.00762551006026685	1	0	0	0	1	0	0	0	0	0	3.43997171225832	Th2
28	0.00669284064954509	0.0066928440878889	0.997254717964323	0.00717675307751858	0.999090626894568	0.00669286030692331	0.00669408682102692	0.00669285719407378	0.0077179261871446	0.00719020901643075	0.00722162598568233	0.00762553310580076	1	0	0	0	1	0	0	0	0	0	3.33997151181606	Th2
29	0.00669284676140214	0.0066928483408929	0.997254682238075	0.0071767532575189	0.999090620486854	0.00669286025565256	0.00669408656710991	0.00669285714355414	0.00771792657564675	0.00719020980146622	0.0072216263778144	0.00762553161677292	1	0	0	0	1	0	0	0	0	0	3.23997145921817	Th2
30	0.00669282697463821	0.00669283212626406	0.99725483141926	0.00717675352972843	0.999090658055956	0.00669286028793398	0.00669408609412529	0.00669285717812238	0.00771792694842906	0.00719021050126922	0.00722162687805153	0.00762551567398327	1	0	0	0	1	0	0	0	0	0	3.13997166746596	Th2
31	0.997981951372293	0.995961395173603	0.00669285754600691	0.00669462442761501	0.00696671717613583	0.00669285791931001	0.0066981346527489	0.00669916122642297	0.00771844038923454	0.00718950714339956	0.00669286548832397	0.00682679542784392	1	0	0	0	1	0	0	0	0	0	-0.925071385148855	Th1
32	0.997981939543408	0.99596141114744	0.00669285837734539	0.00669462448356975	0.00696670563010415	0.00669285813681283	0.00669813438115426	0.00669916144588779	0.00771844059922345	0.00718950759440726	0.00669286571554234	0.00682677931506466	1	0	0	0	1	0	0	0	0	0	-1.02507141501174	Th1
33	0.997981947349086	0.995961307151322	0.00669285776155515	0.00669462282784267	0.0069668159144681	0.00669285703559685	0.00669813162901132	0.00669916035938122	0.00771844005536184	0.00718950757505475	0.00669286463519557	0.006826731524598	1	0	0	0	1	0	0	0	0	0	-1.12507126518234	Th1
34	0.00669285114100227	0.00669283658086203	0.997254853469488	0.0071767534444423	0.999090677342148	0.00669286055069742	0.00669408686110159	0.00669285744277169	0.00771792636760431	0.00719021052849953	0.0072216263479381	0.00762551813673825	1	0	0	0	1	0	0	0	0	0	3.73997168276957	Th2
35	0.00669285011298048	0.00669284680459458	0.997254811905878	0.00717675395771108	0.999090666134143	0.00669286032730065	0.0066940852179238	0.00669285722139613	0.00771792739212679	0.00719021245165392	0.00722162762679403	0.00762549789714212	1	0	0	0	1	0	0	0	0	0	3.63997160321449	Th2
36	0.00669285621800627	0.00669285698660223	0.997254618740491	0.00717675255254134	0.999090600288046	0.00669286017593613	0.00669408729639669	0.00669285706518909	0.00771792517587602	0.007190208249167	0.00722162504183801	0.00762553651976182	1	0	0	0	1	0	0	0	0	0	3.53997135790063	Th2
37	0.00669284658601765	0.00669284659231707	0.997254816380947	0.00717675387627685	0.999090661466496	0.00669286028745569	0.00669408529415894	0.00669285718173454	0.00771792726599247	0.0071902123109111	0.00722162751442302	0.00762549779891598	1	0	0	0	1	0	0	0	0	0	3.43997160619898	Th2
38	0.00669284706203015	0.00669284766371679	0.997254690736604	0.00717675320434652	0.99909062209046	0.00669286026839223	0.00669408668101968	0.00669285715688965	0.00771792643531392	0.0071902097772993	0.00722162625034275	0.00762553174010983	1	0	0	0	1	0	0	0	0	0	3.33997146961503	Th2
39	0.00669284836991749	0.00669284885843088	0.99725480704597	0.0071767538336942	0.999090657609656	0.00669286023153178	0.00669408520730709	0.00669285712654325	0.00771792717210861	0.00719021246729075	0.00722162751322013	0.00762549532565848	1	0	0	0	1	0	0	0	0	0	3.23997158630463	Th2
40	0.997981885857128	0.995961311960425	0.00669285884928971	0.00669462317764891	0.00696679314900932	0.00669285736078932	0.00669813218443833	0.00669916068161105	0.00771844015315723	0.0071895077663906	0.00669286496352527	0.00682672022591916	1	0	0	0	1	0	0	0	0	0	-0.825071239305774	Th1
41	0.99798192244982	0.995961406290855	0.00669285834533241	0.00669462590325058	0.00696669547326167	0.00669285894962063	0.00669813724513074	0.00669916224102684	0.00771844058849883	0.00718950721664945	0.00669286652880233	0.00682684762368874	1	0	0	0	1	0	0	0	0	0	-0.925071328625412	Th1
42	0.99798191090001	0.995961316349501	0.00669285797835626	0.00669462349404304	0.00696679559592611	0.00669285733044226	0.00669813312167765	0.00669916064039173	0.0077184397803121	0.00718950723961185	0.00669286492784538	0.00682675708182522	1	0	0	0	1	0	0	0	0	0	-1.02507123005908	Th1
43	0.997981931876712	0.995961422063089	0.00669285870898433	0.00669462482470328	0.00696671333574357	0.00669285840324795	0.00669813491038525	0.00669916170212953	0.00771844040718139	0.00718950779681506	0.00669286598790234	0.00682676792762712	1	0	0	0	1	0	0	0	0	0	-1.12507141993508	Th1
44	0.997981961049511	0.995961421996064	0.00669285838580721	0.00669462401736968	0.00696670383734485	0.00669285795831691	0.00669813340382584	0.00669916127762002	0.00771844099047258	0.00718950812437374	0.00669286554056447	0.00682676608485835	1	0	0	0	1	0	0	0	0	0	-1.22507146342502	Th1
45	0.00669285085536829	0.00669284257819251	0.997254849989107	0.0071767540517336	0.999090678179295	0.00669286035487938	0.00669408488352043	0.00669285724932069	0.00771792750981482	0.00719021263334011	0.00722162778310163	0.00762549038038213	1	0	0	0	1	0	0	0	0	0	3.63997164958093	Th2
46	0.0066928503031613	0.0066928473535844	0.997254703801985	0.00717675296946314	0.999090626711345	0.00669286029485285	0.00669408697246846	0.00669285718485807	0.00771792590468112	0.00719020920570073	0.00722162574333243	0.007625530067524	1	0	0	0	1	0	0	0	0	0	3.53997148119946	Th2
47	0.0066928649366329	0.00669286853339769	0.997254652310426	0.00717675368626196	0.999090616975622	0.00669286009072834	0.00669408538678489	0.00669285698515631	0.00771792705604281	0.00719021240930417	0.0072216273676892	0.00762550559449758	1	0	0	0	1	0	0	0	0	0	3.43997136439248	Th2
48	0.00669284616361472	0.00669284570264881	0.997254626098186	0.00717675316345719	0.999090613410146	0.006692860268167	0.00669408719977185	0.00669285715600115	0.00771792653107718	0.00719020941138626	0.00722162616050201	0.00762554181228352	1	0	0	0	1	0	0	0	0	0	3.33997140934471	Th2
49	0.997981873020238	0.995961309408577	0.00669285854196402	0.0066946236865154	0.00696679746784568	0.00669285751523667	0.00669813360383399	0.00669916082428613	0.0077184399143535	0.00718950738553104	0.00669286511294405	0.00682677093224635	1	0	0	0	1	0	0	0	0	0	-0.725071167444058	Th1
50	0.99798188413409	0.995961310036694	0.00669285844854518	0.0066946250369871	0.00696678263880431	0.00669285832304562	0.00669813594943262	0.00669916161787729	0.00771843989656171	0.00718950693136244	0.0066928659154018	0.00682682711755174	1	0	0	0	1	0	0	0	0	0	-0.825071132295214	Th1
51	0.997981874373271	0.995961309121477	0.00669285828286693	0.00669462531184198	0.00696676291816622	0.00669285844721544	0.00669813627720257	0.00669916173845232	0.00771843957848998	0.00718950646683424	0.0066928660255904	0.00682683375707213	1	0	0	0	1	0	0	0	0	0	-0.925071134691016	Th1
52	0.997981964364879	0.995961417278279	0.00669285825368353	0.00669462439441293	0.00696669690515654	0.0066928581448937	0.00669813400658807	0.00669916145902264	0.00771844086136167	0.00718950783802982	0.00669286571627266	0.006826765471333	1	0	0	0	1	0	0	0	0	0	-1.0250714685924	Th1
53	0.997981916410862	0.995961321237805	0.00669285778705794	0.00669462336519161	0.00696679876323518	0.00669285718569911	0.00669813298846273	0.00669916049414316	0.00771843948923146	0.00718950698686916	0.0066928647781419	0.00682675599722969	1	0	0	0	1	0	0	0	0	0	-1.12507123981341	Th1
54	0.997981903202614	0.995961297548722	0.00669285771159903	0.00669462358917831	0.00696681609558042	0.00669285721885075	0.00669813354686565	0.00669916051317033	0.0077184387305156	0.00718950649384128	0.00669286480816627	0.0068267534001705	1	0	0	0	1	0	0	0	0	0	-1.2250711886434	Th1
55	0.997981917168722	0.995961303243968	0.00669285766089308	0.00669462355087362	0.00696680747341994	0.00669285721254407	0.00669813345830763	0.00669916050910919	0.00771843886598593	0.00718950658682628	0.00669286480100051	0.00682674467306838	1	0	0	0	1	0	0	0	0	0	-1.32507122562066	Th1
56	0.00669285466384271	0.00669285726159391	0.997254747083759	0.00717675385367213	0.999090642676803	0.00669286018068125	0.00669408513922785	0.00669285707543015	0.007717927257894	0.00719021265328687	0.00722162760400724	0.00762549833885717	1	0	0	0	1	0	0	0	0	0	3.53997149993818	Th2
57	0.00669284824914954	0.00669284587035107	0.997254821630873	0.00717675391277446	0.999090663608133	0.00669286025731036	0.00669408505413698	0.0066928571520061	0.00771792728931588	0.00719021269289754	0.00722162763137241	0.00762549336648089	1	0	0	0	1	0	0	0	0	0	3.4399716084758	Th2
58	0.997981889934321	0.995961337339614	0.00669285859256684	0.00669462366057051	0.00696677174902076	0.00669285760549696	0.00669813365202549	0.00669916091713547	0.00771844012966827	0.00718950769454856	0.00669286520086721	0.00682676226808141	1	0	0	0	1	0	0	0	0	0	-0.625071245803954	Th1
59	0.99798202828639	0.995961416293772	0.00669285838441089	0.00669462556864866	0.00696672149996626	0.00669285888778169	0.00669813486350821	0.00669916218835914	0.00771844090240916	0.00718950766917118	0.0066928664636519	0.00682676183865355	1	0	0	0	1	0	0	0	0	0	-0.725071506313602	Th1
60	0.99798190999458	0.995961378599466	0.0066928573662734	0.00669462250186369	0.00696673497781797	0.00669285669182284	0.00669813116372701	0.00669916002000054	0.00771844031223666	0.00718950755815856	0.00669286427575267	0.00682671150052666	1	0	0	0	1	0	0	0	0	0	-0.825071402225866	Th1
61	0.997981966608933	0.995961381848189	0.00669285923048317	0.00669462620460682	0.00696672112266505	0.00669285944836096	0.0066981366413771	0.00669916274082328	0.00771844064141875	0.00718950768740687	0.00669286702966507	0.0068268006582133	1	0	0	0	1	0	0	0	0	0	-0.925071367052101	Th1
62	0.997981897235965	0.995961325102068	0.00669285733871245	0.00669462279317994	0.00696677657880891	0.0066928567261219	0.00669813220754174	0.00669916004149634	0.00771843951799336	0.00718950688896755	0.00669286431400246	0.00682674999619852	1	0	0	0	1	0	0	0	0	0	-1.02507125593501	Th1
63	0.997981949099696	0.995961399251793	0.00669285850116762	0.00669462469127754	0.00696669775876235	0.00669285837544935	0.00669813440573912	0.00669916168676841	0.00771844084450349	0.00718950786420542	0.00669286595250188	0.00682676813199223	1	0	0	0	1	0	0	0	0	0	-1.12507143013912	Th1
64	0.997981951052516	0.995961365044813	0.00669285764366203	0.00669462301923013	0.00696670832461563	0.00669285714132725	0.00669813198204056	0.00669916047050233	0.00771844117604649	0.00718950811424762	0.00669286472747898	0.00682673509771639	1	0	0	0	1	0	0	0	0	0	-1.22507142840046	Th1
65	0.997981955283942	0.995961327731468	0.00669285705314202	0.00669462253087857	0.00696673077257195	0.0066928566025204	0.00669813161824737	0.0066991599294375	0.007718440413842	0.00718950738506761	0.006692864182738	0.00682674777596134	1	0	0	0	1	0	0	0	0	0	-1.325071364751	Th1
66	0.997981970997383	0.995961328347637	0.00669285708271413	0.00669462256097462	0.00696672829221533	0.0066928566410047	0.00669813166825369	0.00669915996829849	0.00771844051679036	0.00718950746258373	0.00669286422082974	0.0068267560939919	1	0	0	0	1	0	0	0	0	0	-1.42507137483736	Th1
67	0.00669283599270997	0.00669282624678158	0.997254834802914	0.00717675345193384	0.999090669884435	0.00669286034071833	0.00669408555929564	0.00669285723068687	0.00771792683010199	0.00719021002785055	0.00722162659890458	0.0076255094187832	1	0	0	0	1	0	0	0	0	0	3.43997167190613	Th2
68	0.997981859823569	0.995961311119288	0.00669285830018271	0.00669462372890148	0.00696677764040329	0.00669285755762186	0.0066981346713684	0.00669916086656306	0.0077184399561942	0.00718950742658063	0.00669286515026666	0.00682679623927504	1	0	0	0	1	0	0	0	0	0	-0.625071149405499	Th1
69	0.997981950641577	0.995961404564227	0.00669285808364863	0.00669462365706823	0.00696672813747603	0.0066928576105125	0.00669813288692181	0.00669916092596433	0.00771844046538954	0.00718950781922788	0.0066928651971584	0.00682674158001927	1	0	0	0	1	0	0	0	0	0	-0.725071438842418	Th1
70	0.997981997895208	0.995961444987723	0.00669285811201517	0.00669462374388158	0.00696670581032073	0.00669285775568607	0.00669813195963235	0.00669916108162603	0.00771844138397918	0.0071895083274501	0.00669286533961583	0.00682669307743432	1	0	0	0	1	0	0	0	0	0	-0.82507159629129	Th1
71	0.997981899862953	0.995961375672491	0.00669285730026218	0.00669462275884625	0.00696672992928782	0.00669285679769428	0.00669813180425997	0.00669916012232747	0.00771844033413797	0.00718950742946554	0.00669286438416302	0.00682673189015803	1	0	0	0	1	0	0	0	0	0	-0.925071372784842	Th1
72	0.99798203150227	0.995961415157842	0.0066928604487263	0.00669462684693852	0.00696674137996265	0.00669286023351991	0.0066981372459707	0.00669916352183642	0.00771844113746503	0.00718950869953837	0.00669286782183445	0.006826783376162	1	0	0	0	1	0	0	0	0	0	-1.02507145594816	Th1
73	0.997981911467326	0.995961325316936	0.00669286022611	0.00669462691821672	0.00696678056946366	0.00669285993986081	0.00669813834847408	0.00669916319991007	0.0077184382768713	0.00718950665055196	0.00669286753173549	0.00682684844148099	1	0	0	0	1	0	0	0	0	0	-1.12507114668159	Th1
74	0.997981937215601	0.995961378809412	0.00669285882849641	0.00669462479929936	0.00696672762762676	0.00669285853257323	0.00669813438822677	0.00669916184341336	0.00771844088893515	0.00718950806349275	0.00669286611549888	0.0068267596938063	1	0	0	0	1	0	0	0	0	0	-1.22507137524365	Th1
75	0.997981898437872	0.99596140630454	0.00669286104129538	0.00669462747258565	0.00696678698893377	0.00669286060252518	0.00669813866017157	0.00669916386088851	0.00771843867231761	0.00718950741563812	0.00669286820156731	0.00682682311365718	1	0	0	0	1	0	0	0	0	0	-1.32507122871283	Th1
76	0.99798190109693	0.99596138043334	0.00669285926652744	0.00669462527791758	0.0069667961850412	0.00669285883087655	0.006698135433712	0.00669916212236107	0.00771843926398541	0.0071895072027681	0.0066928664172447	0.00682678354242275	1	0	0	0	1	0	0	0	0	0	-1.42507124798741	Th1
77	0.997981910457611	0.995961419774579	0.00669285947209041	0.00669462530777334	0.00696676783109436	0.00669285902343088	0.00669813514328413	0.00669916232702594	0.00771844060992372	0.00718950817591889	0.00669286660798313	0.00682677271454088	1	0	0	0	1	0	0	0	0	0	-1.52507133301912	Th1
78	0.00669286580280773	0.00669286736531849	0.997254667079851	0.00717675369891362	0.999090620524564	0.00669286019850787	0.00669408580732796	0.00669285709266378	0.00771792704317666	0.00719021203226277	0.00722162730895836	0.00762550853627788	1	0	0	0	1	0	0	0	0	0	3.33997138615438	Th2
79	0.997981955140813	0.995961442002444	0.00669285788238533	0.00669462320841146	0.00696669068487992	0.00669285740991006	0.00669813206510778	0.00669916073129054	0.00771844053057132	0.00718950804793517	0.0066928649953949	0.00682672911995497	1	0	0	0	1	0	0	0	0	0	-0.725071532467415	Th1
80	0.997981963097447	0.995961415250968	0.00669285810990225	0.0066946237251827	0.0069667258943033	0.00669285766665509	0.00669813278741898	0.00669916098309738	0.00771844062687264	0.00718950789696674	0.0066928652537531	0.00682673522367568	1	0	0	0	1	0	0	0	0	0	-0.825071470180587	Th1
81	0.997981867157765	0.99596136198372	0.00669285740495999	0.00669462299004785	0.00696674131009303	0.0066928569081915	0.00669813279155858	0.00669916022219203	0.00771843963623807	0.00718950700868871	0.0066928644958013	0.0068267894407249	1	0	0	0	1	0	0	0	0	0	-0.925071256932989	Th1
82	0.997981985358928	0.995961419080286	0.00669285827141701	0.00669462398762995	0.00696671354903916	0.00669285790425011	0.00669813237066841	0.00669916123301646	0.00771844187559386	0.00718950852186914	0.00669286549093288	0.0068266696426749	1	0	0	0	1	0	0	0	0	0	-1.02507157159212	Th1
83	0.997981935051079	0.995961399214643	0.00669285751996181	0.00669462308858869	0.00696672082355212	0.00669285709008562	0.00669813187472924	0.00669916042155163	0.00771844126334296	0.00718950794102816	0.00669286467660389	0.0068267169207164	1	0	0	0	1	0	0	0	0	0	-1.12507145264556	Th1
84	0.997982018914065	0.995961392084674	0.00669286135550232	0.0066946276606104	0.00696677143234698	0.0066928609886113	0.00669813828526123	0.00669916426094685	0.00771844029722103	0.00718950861461411	0.00669286857689327	0.00682679442960864	1	0	0	0	1	0	0	0	0	0	-1.22507137509712	Th1
85	0.997981946168003	0.995961384491702	0.00669285773368057	0.00669462332801641	0.00696670810587007	0.0066928573491422	0.00669813225522781	0.00669916068647245	0.00771844209740824	0.0071895084798719	0.00669286493389033	0.00682671669503683	1	0	0	0	1	0	0	0	0	0	-1.32507145899509	Th1
86	0.997981929070726	0.995961351495606	0.00669285736861628	0.00669462280484062	0.00696669836668785	0.00669285693936059	0.00669813162997916	0.00669916028593179	0.00771844248717421	0.00718950858715917	0.00669286452318369	0.00682672273273913	1	0	0	0	1	0	0	0	0	0	-1.42507141484066	Th1
87	0.997981929565617	0.995961321070552	0.00669285678485237	0.00669462218628146	0.00696669937872316	0.00669285634044358	0.00669813107318493	0.00669915968717394	0.00771844195613413	0.00718950805175486	0.00669286392358924	0.00682674044151133	1	0	0	0	1	0	0	0	0	0	-1.52507137081252	Th1
88	0.997981948824193	0.995961314515626	0.00669285670903598	0.00669462208146636	0.00696669614918948	0.0066928562610509	0.00669813098654728	0.00669915960939661	0.00771844210078333	0.00718950810943918	0.0066928638430327	0.00682675930428866	1	0	0	0	1	0	0	0	0	0	-1.62507136818559	Th1
89	0.997981933953228	0.995961372782441	0.00669285826239794	0.00669462388949941	0.00696674272196454	0.00669285776330166	0.00669813359925261	0.00669916107599756	0.00771844032400163	0.00718950759841318	0.00669286535268478	0.00682674949294924	1	0	0	0	1	0	0	0	0	0	-0.725071366655206	Th1
90	0.997981929719819	0.99596141771411	0.00669285786918944	0.00669462329069069	0.00696670192555737	0.00669285740905043	0.00669813262893632	0.0066991607275917	0.00771844037132754	0.00718950786328314	0.00669286499554248	0.00682675558121871	1	0	0	0	1	0	0	0	0	0	-0.825071444771541	Th1
91	0.997981862622358	0.995961394778855	0.00669285731285548	0.00669462277992952	0.00696671299231712	0.00669285684076809	0.00669813247925911	0.00669916015993297	0.00771843987969343	0.00718950725795402	0.00669286442840589	0.00682680744012868	1	0	0	0	1	0	0	0	0	0	-0.925071295829969	Th1
92	0.997981951777429	0.995961411715139	0.00669285800459009	0.00669462363614943	0.0069667299551746	0.00669285755633806	0.00669813283753741	0.00669916087355496	0.00771844062882766	0.00718950780940016	0.00669286514391849	0.00682674469875327	1	0	0	0	1	0	0	0	0	0	-1.02507144234832	Th1
93	0.99798198962981	0.99596138638731	0.00669285885860988	0.00669462460726772	0.00696674559264807	0.00669285841459573	0.00669813412505753	0.00669916173277892	0.00771844141952476	0.00718950847754339	0.00669286600303262	0.00682671463847036	1	0	0	0	1	0	0	0	0	0	-1.12507146214759	Th1
94	0.997981866529934	0.995961379761932	0.00669285664707231	0.00669462227507768	0.00696672702409116	0.00669285620856077	0.00669813123205407	0.00669915953848586	0.0077184402571188	0.00718950692318975	0.00669286379662059	0.00682672573520078	1	0	0	0	1	0	0	0	0	0	-1.22507135665439	Th1
95	0.997981969444827	0.995961356374388	0.00669285964401384	0.00669462557357717	0.00696677687261114	0.0066928592163763	0.00669813528324309	0.00669916251248211	0.00771844003453333	0.007189507977146	0.00669286680339275	0.00682679800417256	1	0	0	0	1	0	0	0	0	0	-1.32507129389767	Th1
96	0.997981911153561	0.995961349087913	0.00669285782358	0.00669462353118667	0.00696671477170813	0.00669285739827786	0.00669813287408477	0.00669916072643899	0.00771844141247591	0.00718950800096473	0.00669286498569522	0.00682670331381665	1	0	0	0	1	0	0	0	0	0	-1.42507139540325	Th1
97	0.997981990815917	0.995961421651589	0.00669286071074904	0.00669462643344144	0.00696673250554557	0.00669286027439316	0.00669813593630862	0.00669916360403417	0.00771844423429776	0.00718951077789466	0.0066928678615089	0.00682674602975301	1	0	0	0	1	0	0	0	0	0	-1.52507146409958	Th1
98	0.997981918791057	0.99596135389363	0.00669285785530481	0.00669462371772815	0.00696676944973678	0.00669285740241051	0.00669813361878544	0.00669916068882047	0.00771843742768887	0.00718950590186197	0.00669286499069761	0.00682677106212337	1	0	0	0	1	0	0	0	0	0	-1.62507129056953	Th1
99	0.997981912273619	0.99596129452437	0.00669285601091751	0.00669462208198066	0.00696680954193794	0.00669285555814174	0.00669813237296609	0.00669915880052492	0.00771843053577012	0.00718950137201826	0.00669286314915075	0.00682676265287751	1	0	0	0	1	0	0	0	0	0	-1.7250712147217	Th1
100	0.997981864777424	0.995961306842393	0.00669285852037701	0.00669462385976618	0.00696678322611722	0.00669285771121664	0.00669813518938394	0.00669916102111443	0.00771844019615678	0.00718950766673391	0.00669286530694494	0.00682678612528947	1	0	0	0	1	0	0	0	0	0	-0.825071152796717	Th1
101	0.997981962626033	0.995961413894967	0.00669285815505081	0.00669462376003967	0.0069667236116205	0.00669285771267762	0.00669813287082768	0.00669916102676134	0.00771844045321826	0.00718950785998309	0.00669286529969834	0.00682674032425665	1	0	0	0	1	0	0	0	0	0	-0.925071465446866	Th1
102	0.99798194885861	0.995961396812568	0.00669285815042406	0.00669462387157071	0.00696674340151442	0.00669285770266899	0.00669813326788442	0.00669916101912798	0.00771844059302247	0.00718950772983101	0.00669286529115713	0.00682674007393657	1	0	0	0	1	0	0	0	0	0	-1.02507141457004	Th1
103	0.997981880212982	0.995961361758703	0.00669285774857427	0.00669462343935913	0.0069667423475583	0.00669285729133451	0.0066981333221967	0.00669916059969542	0.00771843959974118	0.00718950710098567	0.00669286487849056	0.00682681181536677	1	0	0	0	1	0	0	0	0	0	-1.12507124382838	Th1
104	0.997981926271944	0.99596124870162	0.00669285951550288	0.00669462555568718	0.00696679881049212	0.00669285905719881	0.00669813648153144	0.00669916234006731	0.00771843917268572	0.00718950738359625	0.00669286664301273	0.00682679398495807	1	0	0	0	1	0	0	0	0	0	-1.22507112602883	Th1
105	0.997982010648131	0.995961412800908	0.0066928588464655	0.00669462453597014	0.00696673812052403	0.00669285839959569	0.00669813385955988	0.0066991617253721	0.00771844235284984	0.00718950898007526	0.00669286598809016	0.00682670587242937	1	0	0	0	1	0	0	0	0	0	-1.32507152476811	Th1
106	0.997981943857794	0.995961389804029	0.0066928579907483	0.00669462364643259	0.00696673079865899	0.00669285754476679	0.00669813298962843	0.0066991608890814	0.00771844296431924	0.00718950887091722	0.00669286513432928	0.00682668317607174	1	0	0	0	1	0	0	0	0	0	-1.42507146965687	Th1
107	0.997981999454182	0.995961350446305	0.0066928609552277	0.00669462683855562	0.00696677349611251	0.00669286051152897	0.00669813677079784	0.0066991637903306	0.00771843949982337	0.00718950852199045	0.00669286809800745	0.00682681729516764	1	0	0	0	1	0	0	0	0	0	-1.52507129412295	Th1
108	0.997981899628945	0.995961349682091	0.00669285760130455	0.00669462342593007	0.00696676239242043	0.00669285714863488	0.00669813328973619	0.00669916042879649	0.00771843642452249	0.00718950536202999	0.00669286473567187	0.0068267880340977	1	0	0	0	1	0	0	0	0	0	-1.62507126046789	Th1
109	0.997981856246208	0.995961309054394	0.00669285776842333	0.00669462381906888	0.00696677269339706	0.00669285731094225	0.00669813429674034	0.00669916048699301	0.00771842577853976	0.00718950022991114	0.0066928648992998	0.00682679925213306	1	0	0	0	1	0	0	0	0	0	-1.72507116876515	Th1
110	0.997981937740072	0.995961360675312	0.00669285625281244	0.00669462212700323	0.00696677141546479	0.00669285580114989	0.00669813202155342	0.00669915904455503	0.00771843122563991	0.00718950213549549	0.00669286339006859	0.00682675544807085	1	0	0	0	1	0	0	0	0	0	-1.82507134955357	Th1
111	0.997981910722822	0.995961351097005	0.00669285850589301	0.00669462384572991	0.0069667601567622	0.00669285775492583	0.00669813386145375	0.00669916106670898	0.00771844027998918	0.00718950774186761	0.00669286534775509	0.00682675568243059	1	0	0	0	1	0	0	0	0	0	-0.925071297576311	Th1
112	0.99798188502067	0.995961341201649	0.00669285809240973	0.00669462378768497	0.00696674978846033	0.00669285761779004	0.00669813437301779	0.00669916092701298	0.00771844002962683	0.00718950747012202	0.00669286520527108	0.00682680122339976	1	0	0	0	1	0	0	0	0	0	-1.02507122770752	Th1
113	0.997981956088962	0.99596141303253	0.00669285810771663	0.00669462372883504	0.00696672729716282	0.00669285766094234	0.00669813287821161	0.00669916097565417	0.00771844048826105	0.00718950781695571	0.0066928652484973	0.00682674749977431	1	0	0	0	1	0	0	0	0	0	-1.12507144741948	Th1
114	0.997982014896666	0.995961391478294	0.00669285878254009	0.00669462471536956	0.00696677542088189	0.00669285834006787	0.00669813402909374	0.00669916165354378	0.0077184410950412	0.00718950801533668	0.00669286592872077	0.00682667314494575	1	0	0	0	1	0	0	0	0	0	-1.22507150524942	Th1
115	0.997981961358638	0.995961417919797	0.00669285806887005	0.00669462375655288	0.00696673858943361	0.00669285761942427	0.00669813308573887	0.00669916093919494	0.00771844094203875	0.00718950790679771	0.00669286520784007	0.00682673331863118	1	0	0	0	1	0	0	0	0	0	-1.32507145984391	Th1
116	0.997981889996219	0.995961410989336	0.00669285714898889	0.00669462288035842	0.00696674432446777	0.00669285669942992	0.00669813233306255	0.00669916002667686	0.00771844056477359	0.00718950718560789	0.00669286428879702	0.00682674142299427	1	0	0	0	1	0	0	0	0	0	-1.4250713741104	Th1
117	0.99798201204945	0.995961370737353	0.0066928594962899	0.00669462530761229	0.00696675980878458	0.00669285904536012	0.0066981350485096	0.00669916237018745	0.0077184427406286	0.00718950935823828	0.00669286663436703	0.00682671210873311	1	0	0	0	1	0	0	0	0	0	-1.52507145086809	Th1
118	0.997982001799073	0.995961367551482	0.00669285956118966	0.00669462536704154	0.00696675738667704	0.00669285911032357	0.00669813508202524	0.00669916249248946	0.00771844757816463	0.00718951175246443	0.00669286670279509	0.00682663664518423	1	0	0	0	1	0	0	0	0	0	-1.6250715076722	Th1
119	0.997981844859837	0.995961361173485	0.00669285594921	0.00669462168510689	0.00696674638961505	0.00669285549798303	0.00669813141828358	0.00669915873740925	0.00771843032001829	0.00718950180650154	0.00669286308264228	0.00682682515363374	1	0	0	0	1	0	0	0	0	0	-1.72507121599292	Th1
120	0.99798200524309	0.995961352110926	0.00669286298276875	0.00669462878326342	0.00696676038434607	0.00669286253158143	0.00669813849127596	0.00669916593854205	0.00771845490739518	0.00718951696288397	0.00669287012133733	0.00682671945915348	1	0	0	0	1	0	0	0	0	0	-1.82507137679147	Th1
121	0.997981931788801	0.995961353207467	0.0066928758315695	0.00669464143679927	0.00696674225915307	0.00669287538144038	0.00669815077540014	0.00669917879793546	0.00771846646307447	0.00718953002168504	0.00669288296778994	0.00682676683651086	1	0	0	0	1	0	0	0	0	0	-1.92507117422491	Th1
