# Supplementary material for: Role of Cytokine Combinations on CD4+ T Cell Differentiation, Partial Polarization, and Plasticity: Continuous Network Modeling Approach
Source: Front Physiol. 2018 Aug 2;9:877. doi: 10.3389/fphys.2018.00877 (PMC6089340; doi:10.3389/fphys.2018.00877)
Supplement: DATA SHEET S7 — Code and simulations of the CD4+ T cell regulatory network. [file Data_Sheet_7.ZIP › plasticity-Nnodes/csv/Th1-proTh2_TBET0_IFNG0.csv]

	TBET	IFNG	GATA3	IL2	IL4	RORGT	IL21	FOXP3	TGFB	IL10	IL9	BCL6	TCR	IL12e	IFNGe	IL2e	IL4e	IL6e	IL21e	TGFBe	IL10e	IL27e	Sum	Label
1	0.00669285304567573	0.00669285299672919	0.99734018496838	0.998533665246143	0.999090727024517	0.00669285988544697	0.00669285264980076	0.00669371321518615	0.007717996928633	0.00719025598308705	0.00773875224870081	0.00669414275939348	1	0	0	1	1	0	0	0	0	0	5.03099944486688	Th2
2	0.00669285740740877	0.00669285294316975	0.997340104216666	0.998533629554932	0.9990906909669	0.00669285964813567	0.00669285238601449	0.00669371270747184	0.00771799693946397	0.00719025555768529	0.0077387520009784	0.00669414224749219	1	0	0	1	1	0	0	0	0	0	4.93099928587516	Th2
3	0.00669286206139383	0.0066928533265522	0.997340084947074	0.998533629493217	0.999090690420086	0.00669285965786549	0.00669285241307598	0.0066937133140486	0.00771799613832124	0.0071902543251586	0.00773874987123148	0.00669414285554885	1	0	0	1	1	0	0	0	0	0	4.83099925804768	Th2
4	0.00669284958828564	0.00669285260496684	0.997340218153135	0.998533682065118	0.999090745594945	0.00669286000345657	0.00669285271150147	0.00669371181095507	0.00771799927675349	0.00719025911380195	0.00773875832492396	0.00669414136979241	1	0	0	1	1	0	0	0	0	0	4.73099952623113	Th2
5	0.00669285903098887	0.00669285377084346	0.997340177063821	0.99853365970234	0.999090723053269	0.00669285984883777	0.00669285255674648	0.0066937117606084	0.00771799894816717	0.0071902587225155	0.00773875773542593	0.00669414126322642	1	0	0	1	1	0	0	0	0	0	4.63099942785312	Th2
6	0.00669282597638276	0.00669284531089763	0.997340215974251	0.998533699717155	0.999090762749951	0.00669286020298236	0.0066928529153214	0.00669371301390823	0.00771799822550727	0.00719025674583524	0.00773875442469215	0.00669414241497012	1	0	0	1	1	0	0	0	0	0	4.53099958509729	Th2
7	0.00669282831649939	0.00669284226986045	0.997340226568588	0.998533681737797	0.999090745225465	0.0066928600985225	0.00669285280837221	0.00669371271086834	0.00771799846204515	0.00719025697628874	0.00773875513716571	0.00669414197340547	1	0	0	1	1	0	0	0	0	0	4.43099956111216	Th2
8	0.00669283963684517	0.00669284617746306	0.997340266471974	0.998533690765759	0.99909075364065	0.00669285999736719	0.00669285271373146	0.00669371195846327	0.00771799905697671	0.00719025889659274	0.00773875782802743	0.00669414118228795	1	0	0	1	1	0	0	0	0	0	4.33099960669752	Th2
9	0.00669283941899264	0.00669284550743071	0.997340268293521	0.998533690974755	0.999090753762528	0.00669285998565074	0.00669285270299463	0.00669371195620766	0.0077179990184744	0.00719025886690979	0.00773875777886541	0.00669414116770017	1	0	0	1	1	0	0	0	0	0	4.23099960958118	Th2
10	0.0066928450399317	0.0066928483418956	0.997340253347531	0.998533688394168	0.999090751160041	0.00669285995893373	0.00669285268045923	0.00669371188310504	0.0077179989759946	0.00719025903409726	0.00773875797389619	0.00669414119439994	1	0	0	1	1	0	0	0	0	0	4.1309995812208	Th2
11	0.00669284282371759	0.00669284667343625	0.997340128797418	0.998533644271552	0.999090708513314	0.0066928599744095	0.00669285269129394	0.00669371285920552	0.00771799869899599	0.00719025568448485	0.00773875395639104	0.00669414236025209	1	0	0	1	1	0	0	0	0	0	4.03099936831016	Th2
12	0.00669285298749557	0.00669285603989318	0.997340127524495	0.998533635122495	0.999090697242287	0.00669285973509403	0.00669285246548403	0.00669371269728456	0.00771799732197093	0.00719025604591696	0.00773875265596304	0.00669414237535575	1	0	0	1	1	0	0	0	0	0	4.93099932415896	Th2
13	0.00669285231507891	0.00669285227006797	0.997340194108744	0.998533675450644	0.999090738204756	0.00669285997732943	0.00669285268164414	0.00669371239046453	0.00771799841924107	0.0071902575735877	0.00773875550157778	0.00669414178103827	1	0	0	1	1	0	0	0	0	0	4.83099948150388	Th2
14	0.00669284710499476	0.00669284959240836	0.997340214118462	0.998533689717273	0.999090752227153	0.00669286011269298	0.00669285281753344	0.00669371305827595	0.00771799787985028	0.00719025651840948	0.0077387535282082	0.00669414235062479	1	0	0	1	1	0	0	0	0	0	4.73099953563108	Th2
15	0.00669286032567666	0.00669285614134641	0.997340161357515	0.998533653923644	0.999090717223768	0.00669285979756476	0.0066928525072791	0.00669371167581349	0.00771799893073246	0.00719025876593679	0.00773875786468324	0.00669414116609471	1	0	0	1	1	0	0	0	0	0	4.63099939674601	Th2
16	0.00669284876923352	0.00669285149534848	0.997340112564636	0.998533659285391	0.999090722663286	0.00669286000847767	0.00669285278735825	0.00669371310400626	0.00771799755659619	0.00719025601677566	0.0077387531113579	0.00669414337385026	1	0	0	1	1	0	0	0	0	0	4.53099937020715	Th2
17	0.00669285318077224	0.00669285320368569	0.997340133843975	0.998533657933194	0.999090721001322	0.00669285994462772	0.00669285267248572	0.00669371255895256	0.00771799829659003	0.00719025657275061	0.00773875450013338	0.00669414222007024	1	0	0	1	1	0	0	0	0	0	4.43099938315964	Th2
18	0.00669284543192302	0.00669284852712958	0.997340245711765	0.998533688549094	0.999090751431849	0.00669285997603343	0.00669285269543572	0.00669371188414325	0.00771799906276229	0.00719025904769793	0.00773875805043118	0.0066941411681246	1	0	0	1	1	0	0	0	0	0	4.33099957361828	Th2
19	0.00669284047569536	0.00669284501610027	0.997340267834029	0.998533692737967	0.999090755461649	0.00669285998502395	0.00669285269980326	0.00669371194277977	0.00771799902439355	0.00719025887545792	0.00773875781947551	0.00669414104504656	1	0	0	1	1	0	0	0	0	0	4.23099961193383	Th2
20	0.00669284290577135	0.00669284614326109	0.99734025998498	0.99853369136483	0.999090754024112	0.00669285996518493	0.00669285268160454	0.00669371191149022	0.0077179989767579	0.00719025889164813	0.00773875783175758	0.00669414105299307	1	0	0	1	1	0	0	0	0	0	4.13099959763633	Th2
21	0.00669284983516366	0.00669285049599142	0.997340123530797	0.998533639538433	0.999090703912751	0.00669285995376335	0.00669285267036178	0.0066937128774415	0.00771799887106478	0.00719025587974643	0.00773875407891883	0.00669414232331189	1	0	0	1	1	0	0	0	0	0	4.03099934330544	Th2
22	0.00669284180532216	0.00669284368174761	0.997340267929318	0.998533695847352	0.999090758303368	0.00669285994705247	0.00669285265392358	0.00669371189071545	0.00771799891488614	0.00719025879157661	0.00773875775435797	0.00669414073518952	1	0	0	1	1	0	0	0	0	0	3.93099961728067	Th2
23	0.00669285225976073	0.00669284326511702	0.997340265987579	0.99853370504225	0.99909076793113	0.00669286024321219	0.00669285291466903	0.00669371328151374	0.00771799805362064	0.00719025674517472	0.00773875346275609	0.00669414160654604	1	0	0	1	1	0	0	0	0	0	4.83099961974357	Th2
24	0.00669285264078406	0.00669285249786941	0.997340182539287	0.998533665897032	0.999090728680256	0.00669285994770303	0.00669285265212862	0.00669371256357774	0.00771799820155808	0.007190257037534	0.00773875456005969	0.00669414181367838	1	0	0	1	1	0	0	0	0	0	4.73099944875416	Th2
25	0.00669284866529678	0.00669284863170051	0.997340235710304	0.998533693696856	0.999090756821948	0.00669286004411943	0.00669285274377079	0.00669371192962753	0.00771799923348967	0.00719025896679113	0.007738758071951	0.00669414098716209	1	0	0	1	1	0	0	0	0	0	4.63099957090902	Th2
26	0.00669285157658189	0.00669285182524842	0.997340228003988	0.99853368383244	0.999090746986822	0.0066928599534692	0.00669285267130734	0.00669371168532787	0.00771799926664424	0.00719025933372163	0.00773875875667706	0.00669414104969232	1	0	0	1	1	0	0	0	0	0	4.53099953813826	Th2
27	0.00669285532628901	0.00669285455060541	0.99734015413302	0.99853365844032	0.99909072154022	0.00669285991736067	0.00669285263654327	0.00669371239865618	0.00771799845954088	0.00719025711807495	0.00773875519447257	0.00669414187887904	1	0	0	1	1	0	0	0	0	0	4.43099940184019	Th2
28	0.00669286099134312	0.00669285863668726	0.997340081485434	0.998533634936502	0.999090698442024	0.00669285989716291	0.00669285262030923	0.00669371280245908	0.00771799828667404	0.00719025559230675	0.0077387532504238	0.00669414250069152	1	0	0	1	1	0	0	0	0	0	4.33099927018596	Th2
29	0.00669285125579398	0.00669285172822124	0.99734014264393	0.998533657672181	0.999090721174298	0.00669285995079213	0.00669285267695617	0.0066937124620931	0.00771799876916069	0.00719025701806934	0.00773875536870758	0.0066941420783133	1	0	0	1	1	0	0	0	0	0	4.23099939683049	Th2
30	0.00669284724898945	0.00669284826700464	0.997340283029162	0.998533700962354	0.999090763149633	0.00669285994518303	0.00669285264826933	0.00669371166375561	0.00771799893295164	0.00719025947238981	0.00773875863882526	0.00669414036076937	1	0	0	1	1	0	0	0	0	0	4.1309996332873	Th2
31	0.997981916527221	0.995961363145325	0.00669285671555324	0.00696472162501158	0.00696671499433126	0.00669285820062932	0.00669813549502362	0.00669941762527008	0.00771846263730044	0.00718950618491897	0.00669286576503565	0.00682683531896671	1	0	0	1	1	0	0	0	0	0	-0.924800905110505	Th1
32	0.997981971160611	0.995961378585941	0.00669285805145101	0.0069647553627025	0.00696675005833566	0.0066928573789069	0.00669813062342011	0.00669941489640065	0.00771846142111299	0.00718950787557879	0.00669286496217315	0.00682669121959159	1	0	0	1	1	0	0	0	0	0	-1.02480105789688	Th1
33	0.997981883829329	0.995961337963814	0.00669285848231305	0.00696477152272281	0.00696676638105068	0.006692858012588	0.00669813329625752	0.0066994166848986	0.00771846142484285	0.0071895071179784	0.00669286560622249	0.00682675460299021	1	0	0	1	1	0	0	0	0	0	-1.12480082866128	Th1
34	0.00669285234372398	0.00669284885281809	0.997340210838064	0.998533679122688	0.99909074210018	0.00669286001672362	0.00669285269914143	0.00669371247281324	0.00771799857698743	0.007190257579618	0.00773875546903234	0.00669414104675302	1	0	0	1	1	0	0	0	0	0	4.73099950872546	Th2
35	0.00669284535227943	0.00669283687952392	0.997340269081593	0.998533706696211	0.999090769903733	0.00669286022527183	0.00669285287944191	0.00669371291696933	0.0077179986001158	0.00719025736039613	0.00773875493472549	0.00669414031140241	1	0	0	1	1	0	0	0	0	0	4.63099964067806	Th2
36	0.00669284540417645	0.00669284329273362	0.997340264452068	0.998533703183215	0.999090766036275	0.00669286007742102	0.00669285275955704	0.00669371203164548	0.00771799921719938	0.00719025881033619	0.00773875780699779	0.00669414029386303	1	0	0	1	1	0	0	0	0	0	4.53099962597167	Th2
37	0.00669283974377289	0.00669283980890931	0.997340187841989	0.998533663441886	0.999090727392216	0.0066928600884557	0.00669285278654942	0.0066937132569995	0.00771799813246161	0.00719025576006047	0.00773875278960246	0.0066941418186128	1	0	0	1	1	0	0	0	0	0	4.43099947375615	Th2
38	0.00669284009507003	0.00669284139715593	0.997340284940373	0.998533702789575	0.999090765298486	0.00669286001489572	0.00669285271082869	0.00669371193574225	0.00771799912484959	0.0071902588908978	0.00773875792546819	0.00669414034934774	1	0	0	1	1	0	0	0	0	0	4.33099965248824	Th2
39	0.00669288258420538	0.00669287924840004	0.997340089179653	0.998533642566253	0.99909070593247	0.00669285984596557	0.00669285260533097	0.00669371173161084	0.00771799873354855	0.00719025896500404	0.00773875794138442	0.00669414266856367	1	0	0	1	1	0	0	0	0	0	4.23099925833718	Th2
40	0.997981944769163	0.995961383371744	0.00669285812851075	0.00696475016099882	0.00696674475188984	0.00669285784956061	0.00669813247353826	0.00669941615296729	0.00771846122010061	0.00718950755393567	0.00669286544038193	0.00682673251784446	1	0	0	1	1	0	0	0	0	0	-0.824801001891178	Th1
41	0.997981996639872	0.995961434090988	0.00669285812125639	0.00696471428990022	0.00696670862589123	0.00669285756270778	0.00669813074872882	0.00669941510641495	0.00771846162515219	0.00718950820570776	0.00669286514649673	0.00682668056037456	1	0	0	1	1	0	0	0	0	0	-0.92480123073823	Th1
42	0.997981963998589	0.995961388527902	0.00669285810998187	0.00696474262322083	0.00696673722709846	0.00669285751927915	0.00669813113405402	0.00669941528361628	0.00771846140274153	0.00718950798886396	0.00669286511690428	0.00682670091812332	1	0	0	1	1	0	0	0	0	0	-1.02480107520261	Th1
43	0.997981969140733	0.995961353963218	0.00669285769969526	0.00696477503143305	0.00696676979641504	0.00669285708967127	0.00669813047273277	0.00669941467475979	0.00771846123215932	0.0071895076638976	0.00669286468201938	0.00682670063725045	1	0	0	1	1	0	0	0	0	0	-1.12480098412392	Th1
44	0.997981899038172	0.995961394489602	0.00669285885228785	0.00696473661043321	0.00696673125279432	0.00669285841135769	0.00669813353854672	0.00669941701319863	0.00771846173066104	0.00718950756922699	0.00669286599940079	0.00682674742586763	1	0	0	1	1	0	0	0	0	0	-1.224800975124	Th1
45	0.00669285268245616	0.00669285014781445	0.997340177698363	0.998533664116096	0.999090727957415	0.00669285998203966	0.00669285273400525	0.00669371247944426	0.00771799844292147	0.00719025779491304	0.00773875581463668	0.00669414207454327	1	0	0	1	1	0	0	0	0	0	4.63099944626411	Th2
46	0.00669285453847276	0.00669285618774467	0.99734020412143	0.998533677896693	0.99909074081115	0.00669285989604032	0.0066928526256744	0.00669371161308041	0.00771799910334562	0.00719025926847615	0.0077387587322351	0.00669414149675543	1	0	0	1	1	0	0	0	0	0	4.53099949483866	Th2
47	0.00669283916348183	0.00669283494629634	0.997340282708255	0.998533706676852	0.999090769630489	0.00669286008322603	0.00669285275064975	0.00669371222988768	0.00771799904555439	0.00719025847797004	0.0077387572197967	0.00669413935789743	1	0	0	1	1	0	0	0	0	0	4.4309996640708	Th2
48	0.00669284653286779	0.00669284624893514	0.997340157582733	0.998533649355615	0.999090713911142	0.00669285997135151	0.00669285267974154	0.00669371285184071	0.00771799870744116	0.00719025664157632	0.00773875457573633	0.00669414187092512	1	0	0	1	1	0	0	0	0	0	4.3309994053663	Th2
49	0.997981933286992	0.995961374794318	0.0066928584511765	0.00696475626126531	0.00696675106557627	0.00669285757046879	0.00669813143311097	0.00669941543252934	0.00771846120629503	0.00718950784428976	0.00669286517059915	0.00682670017186221	1	0	0	1	1	0	0	0	0	0	-0.724801003474137	Th1
50	0.997981958768489	0.995961399063547	0.00669285819102972	0.00696474011842756	0.00696673467355202	0.00669285765839411	0.00669813155298821	0.0066994156134189	0.00771846135361559	0.00718950785532373	0.00669286524811835	0.00682670370486568	1	0	0	1	1	0	0	0	0	0	-0.824801081862302	Th1
51	0.997981989962139	0.995961429684959	0.00669285798658982	0.00696471179332321	0.00696670605907787	0.00669285749615079	0.00669813072775596	0.00669941513602702	0.00771846194367834	0.00718950823924118	0.00669286507749794	0.00682668009731861	1	0	0	1	1	0	0	0	0	0	-0.924801225090438	Th1
52	0.997981971020774	0.995961390738611	0.00669285777445151	0.00696474521094997	0.00696673973228418	0.00669285714545345	0.0066981304491918	0.00669941474808027	0.00771846151438156	0.00718950789403358	0.0066928647306338	0.00682668725470057	1	0	0	1	1	0	0	0	0	0	-1.02480109530523	Th1
53	0.99798194749801	0.995961320208441	0.00669285724907336	0.00696480055101555	0.00696679546136715	0.00669285653422761	0.0066981299939637	0.00669941416112531	0.00771846058173353	0.00718950712471875	0.00669286412588069	0.00682669520356354	1	0	0	1	1	0	0	0	0	0	-1.12480088671978	Th1
54	0.997981980694715	0.995961352082266	0.00669285729898046	0.00696477130734248	0.00696676599377941	0.00669285675960887	0.0066981301380765	0.0066994143354296	0.00771846112974278	0.00718950752355097	0.00669286434665518	0.00682669941587793	1	0	0	1	1	0	0	0	0	0	-1.22480100452794	Th1
55	0.997981995700838	0.995961331758735	0.00669285699056259	0.00696478369910614	0.00696677845073608	0.00669285653633796	0.00669812991954115	0.00669941409149721	0.00771846091276859	0.0071895073148881	0.00669286412406415	0.00682670540319506	1	0	0	1	1	0	0	0	0	0	-1.32480097001688	Th1
56	0.00669285061361371	0.00669284724779961	0.997340211872072	0.998533678197082	0.999090741260262	0.00669285998452707	0.0066928526329473	0.00669371235869698	0.00771799885526511	0.00719025771175945	0.00773875602843617	0.00669413982777024	1	0	0	1	1	0	0	0	0	0	4.53099951086741	Th2
57	0.00669284546611013	0.00669284268901983	0.997340264668451	0.998533699621769	0.99909076219353	0.00669285998418763	0.0066928526290936	0.00669371193289469	0.00771799903453189	0.00719025876513072	0.0077387577771161	0.00669413890512136	1	0	0	1	1	0	0	0	0	0	4.4309996173567	Th2
58	0.997981946984706	0.995961361020194	0.00669285785657163	0.00696475490102705	0.00696674932257927	0.00669285803640291	0.00669813283584063	0.00669941668567469	0.00771846161614033	0.0071895071334119	0.00669286561473262	0.00682674313263213	1	0	0	1	1	0	0	0	0	0	-0.624800960869886	Th1
59	0.997981909795967	0.995961357544093	0.00669285809187555	0.00696476059992602	0.00696675531985947	0.00669285746183999	0.00669813169301943	0.00669941553526026	0.00771846107050566	0.00718950747786339	0.00669286505425224	0.00682671682459942	1	0	0	1	1	0	0	0	0	0	-0.724800938211059	Th1
60	0.997981967948625	0.995961414061922	0.0066928580292097	0.0069647230118091	0.00696671737108678	0.00669285758949156	0.00669813103035165	0.00669941549669671	0.00771846191274539	0.0071895080637264	0.00669286517537074	0.00682668242862155	1	0	0	1	1	0	0	0	0	0	-0.824801161901437	Th1
61	0.997981942022638	0.99596138882701	0.00669285752265738	0.00696473068364746	0.00696672504139845	0.00669285698508084	0.00669813023052843	0.00669941470941896	0.00771846164894428	0.0071895078567059	0.00669286457227756	0.0068266764274331	1	0	0	1	1	0	0	0	0	0	-0.924801105171555	Th1
62	0.997981904859274	0.995961339857745	0.00669285927102123	0.00696475619824277	0.0069667509773217	0.00669285931072572	0.00669813578039395	0.00669941854760695	0.00771846096142967	0.0071895069165235	0.00669286689920916	0.00682679796320116	1	0	0	1	1	0	0	0	0	0	-1.02480083189134	Th1
63	0.997981919135393	0.995961337717853	0.00669285764616631	0.0069647630426302	0.00696675773932704	0.00669285710852689	0.00669813119774143	0.0066994151673753	0.00771846087386369	0.00718950721655493	0.00669286470020128	0.00682671439925875	1	0	0	1	1	0	0	0	0	0	-1.1248009277616	Th1
64	0.997981918607812	0.995961374673753	0.00669285869423346	0.00696480833718863	0.0069668034428619	0.00669285827511736	0.00669813399610402	0.00669941688657776	0.0077184595237716	0.00718950662174403	0.00669286587052988	0.00682675078346591	1	0	0	1	1	0	0	0	0	0	-1.22480083084997	Th1
65	0.997981928128813	0.995961462184605	0.00669285984590316	0.0069647784711544	0.00696677341950551	0.0066928594606275	0.00669813544951288	0.0066994181565406	0.00771846053482608	0.00718950764889645	0.00669286705456216	0.00682673861398788	1	0	0	1	1	0	0	0	0	0	-1.3248009916579	Th1
66	0.997981992264986	0.995961433230666	0.00669285818800062	0.006964699664034	0.00696669386950344	0.00669285775197014	0.00669813158835863	0.00669941551139984	0.00771846270381041	0.00718950874005142	0.00669286532753277	0.00682670958998663	1	0	0	1	1	0	0	0	0	0	-1.424801222561	Th1
67	0.00669285050631329	0.00669284977764457	0.997340128704856	0.998533639599772	0.99909070410838	0.00669285995665746	0.00669285261593465	0.00669371309744696	0.00771799894865537	0.00719025592104109	0.00773875368753643	0.00669414158586837	1	0	0	1	1	0	0	0	0	0	4.43099934794219	Th2
68	0.997981885540369	0.995961312330176	0.00669285796654484	0.00696477599991703	0.00696677063753903	0.0066928577666188	0.00669813156539269	0.00669941638674772	0.00771846150765358	0.00718950697390372	0.0066928653491179	0.00682672433387821	1	0	0	1	1	0	0	0	0	0	-0.624800829383232	Th1
69	0.997981937166895	0.995961383125259	0.00669285811311573	0.00696474042328293	0.00696673497955964	0.00669285764279108	0.00669813169162293	0.00669941577306398	0.00771846156813897	0.00718950777531376	0.00669286523417552	0.00682669913559621	1	0	0	1	1	0	0	0	0	0	-0.724801047955494	Th1
70	0.997981974070127	0.995961430233075	0.00669285794381258	0.00696471792108942	0.00696671224747383	0.0066928575305626	0.00669813060968339	0.00669941550451724	0.00771846212650897	0.00718950816062159	0.00669286511895454	0.00682666977305448	1	0	0	1	1	0	0	0	0	0	-0.824801207366924	Th1
71	0.997981973122092	0.995961421494415	0.00669285795679555	0.00696471575657672	0.00696671006394728	0.00669285758048927	0.00669813075196869	0.00669941557041504	0.0077184623998247	0.00718950827546886	0.0066928651682665	0.00682666682956002	1	0	0	1	1	0	0	0	0	0	-0.924801204263194	Th1
72	0.997981925268159	0.995961380479414	0.00669285744550377	0.00696473391822179	0.00696672833484277	0.00669285696402849	0.00669813042927169	0.00669941488509663	0.0077184617182643	0.00718950770162276	0.00669286455281738	0.00682668647866093	1	0	0	1	1	0	0	0	0	0	-1.02480106331924	Th1
73	0.997981992275201	0.995961412236306	0.00669286068119726	0.00696476503606377	0.0069667600580881	0.00669286037845596	0.00669813649365606	0.00669941925675592	0.0077184613105759	0.00718950821500043	0.00669286797329688	0.00682678248141397	1	0	0	1	1	0	0	0	0	0	-1.124800982627	Th1
74	0.997981885310157	0.995961299485157	0.00669285641710322	0.00696478826052344	0.00696678300731513	0.00669285585516704	0.00669812984813054	0.00669941376823933	0.00771845968329284	0.00718950609416606	0.00669286344617156	0.00682671426417308	1	0	0	1	1	0	0	0	0	0	-1.22480081415103	Th1
75	0.997981905616456	0.995961349834077	0.00669285864940943	0.00696473527593872	0.00696672980681091	0.00669285832016422	0.00669813332945329	0.00669941692024418	0.00771846079134452	0.00718950711798795	0.00669286590808508	0.00682674461858102	1	0	0	1	1	0	0	0	0	0	-1.32480094471251	Th1
76	0.997981913373633	0.99596136813905	0.00669285870388571	0.00696471567559369	0.00696671006319441	0.0066928583201608	0.00669813307696253	0.00669941683173081	0.00771846131681331	0.00718950751229549	0.00669286590703035	0.00682673963259109	1	0	0	1	1	0	0	0	0	0	-1.42480101447242	Th1
77	0.99798191134361	0.99596137608844	0.00669285877512389	0.00696470971545171	0.006966704063742	0.00669285832625898	0.00669813302476894	0.00669941682311494	0.0077184613917113	0.00718950759192324	0.0066928659129483	0.00682673990377144	1	0	0	1	1	0	0	0	0	0	-1.52480103190324	Th1
78	0.997981889328406	0.995961336249919	0.006692858443813	0.00696477147899767	0.00696676660665	0.00669285766894535	0.00669813286514975	0.00669941570474694	0.0077184610516726	0.00718950767908241	0.00669286526603649	0.0068267351935064	1	0	0	1	1	0	0	0	0	0	-0.624800853619724	Th1
79	0.9979819398343	0.995961429951695	0.0066928578184962	0.00696470506397449	0.00696669935307446	0.00669285733328856	0.00669813076053316	0.00669941525806307	0.00771846139968797	0.0071895079191805	0.00669286492314539	0.00682670038332842	1	0	0	1	1	0	0	0	0	0	-0.724801169573223	Th1
80	0.997981942201063	0.99596129981213	0.0066928588644107	0.00696481959519081	0.00696681473398621	0.00669285853562955	0.00669813317004317	0.0066994172414142	0.00771846109625984	0.00718950696250317	0.00669286612645653	0.00682672152744495	1	0	0	1	1	0	0	0	0	0	-0.824800784159854	Th1
81	0.997981893868376	0.995961412256512	0.00669285707740841	0.00696471645414123	0.00696671079283735	0.00669285661108434	0.00669812977886649	0.00669941460872967	0.00771846146829234	0.00718950746096253	0.00669286420201254	0.00682669373299026	1	0	0	1	1	0	0	0	0	0	-0.924801093937563	Th1
82	0.99798196269113	0.995961374816667	0.00669285855864266	0.0069647542465446	0.0069667489052936	0.00669285819229646	0.00669813205253094	0.00669941653817258	0.00771846184537417	0.00718950785458926	0.00669286578242796	0.00682668629607365	1	0	0	1	1	0	0	0	0	0	-1.02480104723585	Th1
83	0.997981972333411	0.995961410841395	0.00669285815319783	0.00696472116540492	0.00696671555471125	0.00669285776528772	0.00669813108879491	0.0066994158826247	0.00771846289290474	0.00718950851182335	0.00669286535503791	0.00682666297118956	1	0	0	1	1	0	0	0	0	0	-1.12480118383383	Th1
84	0.997981925712966	0.995961379287829	0.00669285730420414	0.00696472691335034	0.00696672130146909	0.00669285687368019	0.00669813036044243	0.00669941488167653	0.00771846216823319	0.00718950780941538	0.00669286446322779	0.00682668311524899	1	0	0	1	1	0	0	0	0	0	-1.22480107980985	Th1
85	0.997981900612386	0.995961341407826	0.00669285652998472	0.00696474487828667	0.00696673935037374	0.00669285607164375	0.00669812979238494	0.00669941402582097	0.00771846098461156	0.00718950682994097	0.00669286366080812	0.00682670142829706	1	0	0	1	1	0	0	0	0	0	-1.32480096846806	Th1
86	0.997981948403721	0.995961379218568	0.00669285790169538	0.00696470569955777	0.00696669994088331	0.00669285750995548	0.00669813117295009	0.00669941556947031	0.0077184631640173	0.00718950856016887	0.0066928650975532	0.00682669675093387	1	0	0	1	1	0	0	0	0	0	-1.4248011262551	Th1
87	0.997981947267109	0.995961360057803	0.00669285744371804	0.00696470697168465	0.00696670119719844	0.00669285702270543	0.0066981307204925	0.00669941503370813	0.00771846277078513	0.00718950815423788	0.00669286460964442	0.00682671118286021	1	0	0	1	1	0	0	0	0	0	-1.52480109221788	Th1
88	0.997981957395304	0.995961350190259	0.00669285727783056	0.00696470783040275	0.00696670205510791	0.00669285682766541	0.00669813056553406	0.00669941482434886	0.00771846257519442	0.0071895079706703	0.00669286441408876	0.0068267249659853	1	0	0	1	1	0	0	0	0	0	-1.62480107827873	Th1
89	0.997982036722948	0.995961440294556	0.00669285799193184	0.00696474172842424	0.00696673564238623	0.00669285799676495	0.00669813038443339	0.00669941662869139	0.00771846168353521	0.00718950726845548	0.00669286558346586	0.0068266973027897	1	0	0	1	1	0	0	0	0	0	-0.724801204806626	Th1
90	0.997981953408585	0.99596140653683	0.00669285811697197	0.0069647319417258	0.00696672643797958	0.00669285766561559	0.00669813159648621	0.00669941574494245	0.00771846133448926	0.00718950780625593	0.00669286525627675	0.00682671164380128	1	0	0	1	1	0	0	0	0	0	-0.82480109240087	Th1
91	0.99798187297217	0.99596140287101	0.00669285732226654	0.00696471817912957	0.00696671256232428	0.00669285685294866	0.00669813088289994	0.00669941490201768	0.00771846090770578	0.00718950729888512	0.00669286444426918	0.0068267611132163	1	0	0	1	1	0	0	0	0	0	-0.924800991377517	Th1
92	0.997981956094828	0.995961413406956	0.00669285801703434	0.00696473566352426	0.00696673018790363	0.00669285756886482	0.00669813139180341	0.00669941569116283	0.00771846160740582	0.00718950782837059	0.00669286516015531	0.00682670454504783	1	0	0	1	1	0	0	0	0	0	-1.02480110184051	Th1
93	0.997981982825675	0.995961437362849	0.00669285798112659	0.0069647273744851	0.0069667218479694	0.00669285756517757	0.00669813057281592	0.00669941574170013	0.007718462918612	0.00718950840699116	0.00669286515737348	0.00682662802063337	1	0	0	1	1	0	0	0	0	0	-1.12480124460164	Th1
94	0.997981905595731	0.995961390113263	0.00669285720163678	0.00696473173749469	0.00696672623880088	0.00669285677305691	0.00669813028304276	0.00669941492227952	0.00771846188948027	0.00718950751037868	0.00669286436482872	0.00682666774677634	1	0	0	1	1	0	0	0	0	0	-1.22480107704122	Th1
95	0.997981915945808	0.995961341645502	0.00669285831646883	0.00696474983846206	0.00696674453156951	0.0066928578967727	0.00669813227734654	0.00669941622318315	0.00771846127693481	0.0071895075325201	0.00669286548799787	0.00682668091994372	1	0	0	1	1	0	0	0	0	0	-1.32480098329011	Th1
96	0.997981913793549	0.995961340795577	0.00669285835473763	0.00696473593830644	0.00696673060018673	0.00669285792502378	0.00669813236858317	0.00669941626846228	0.00771846142419339	0.00718950765432614	0.00669286551616358	0.00682668804343126	1	0	0	1	1	0	0	0	0	0	-1.42480100049571	Th1
97	0.997981913690643	0.995961350560362	0.00669285793207249	0.00696477139707358	0.00696676618545903	0.00669285747781402	0.00669813221212728	0.00669941574901266	0.00771845906786525	0.00718950626109795	0.00669286506917818	0.00682674088927975	1	0	0	1	1	0	0	0	0	0	-1.52480089201002	Th1
98	0.997981952263194	0.995961427937756	0.00669286129386371	0.00696474087655386	0.00696673547377197	0.00669286085064363	0.00669813522006402	0.0066994192338233	0.00771846463202613	0.00718951065642459	0.00669286844106026	0.00682673078445575	1	0	0	1	1	0	0	0	0	0	-1.62480105273826	Th1
99	0.997981933325997	0.995961458043544	0.00669286141097226	0.00696471380580984	0.00696670820721407	0.00669286095974182	0.00669813483505277	0.00669941915164536	0.00771846750965442	0.00718951239553154	0.00669286854854706	0.00682673252008432	1	0	0	1	1	0	0	0	0	0	-1.72480111202529	Th1
100	0.99798193224632	0.995961376981776	0.00669285825451528	0.00696474131356569	0.0069667359991934	0.00669285772649101	0.00669813221358654	0.00669941579259773	0.00771846129479725	0.00718950774923077	0.00669286531871153	0.00682671088741127	1	0	0	1	1	0	0	0	0	0	-0.824801022677995	Th1
101	0.997981968724234	0.995961416950066	0.00669285816622505	0.0069647299461175	0.00696672441941993	0.0066928577245182	0.00669813138855152	0.00669941582202398	0.0077184614185036	0.00718950786440653	0.00669286531511274	0.00682670068502748	1	0	0	1	1	0	0	0	0	0	-0.924801132924394	Th1
102	0.99798196274465	0.995961316132528	0.00669285889662718	0.00696478901364557	0.00696678394664017	0.00669285844124026	0.00669813360716607	0.00669941665007963	0.0077184609449458	0.0071895075848001	0.00669286603083891	0.00682672103562251	1	0	0	1	1	0	0	0	0	0	-1.02480088272557	Th1
103	0.997981884743813	0.995961365874417	0.00669285774075764	0.00696474695454653	0.00696674156431299	0.00669285728290826	0.00669813183230156	0.0066994154238079	0.00771846056720001	0.00718950711289412	0.00669286487362805	0.00682677328829775	1	0	0	1	1	0	0	0	0	0	-1.12480089397758	Th1
104	0.997981987888894	0.995961374398488	0.00669285881405942	0.00696477624174412	0.00696677108198218	0.00669285837730512	0.00669813260216813	0.00669941669928885	0.00771846195036379	0.00718950799953814	0.00669286596913749	0.00682665648338781	1	0	0	1	1	0	0	0	0	0	-1.22480105606841	Th1
105	0.99798192825562	0.995961317579962	0.00669285886846255	0.00696478401919471	0.00696677889875197	0.00669285841854546	0.00669813341063462	0.00669941673446065	0.0077184599902892	0.00718950707122495	0.00669286600896692	0.00682677806459948	1	0	0	1	1	0	0	0	0	0	-1.32480080435045	Th1
106	0.997981908480057	0.99596139265025	0.00669285718501812	0.00696473895696538	0.0069667335154866	0.00669285673554432	0.00669813070632829	0.00669941489537137	0.00771846226248131	0.00718950765509141	0.00669286432803792	0.00682668933158847	1	0	0	1	1	0	0	0	0	0	-1.42480104555839	Th1
107	0.997981992675511	0.995961347563692	0.0066928607864364	0.00696478071534221	0.00696677553642676	0.00669286034146652	0.00669813520280534	0.006699418664829	0.00771845994065773	0.00718950814992426	0.00669286793142009	0.00682678616373521	1	0	0	1	1	0	0	0	0	0	-1.52480088680616	Th1
108	0.997981893188046	0.995961345874457	0.00669285736290458	0.00696476983930896	0.00696676461537409	0.00669285690875005	0.00669813165109348	0.00669941513930424	0.00771845663688457	0.00718950485667836	0.006692864499334	0.00682675587901452	1	0	0	1	1	0	0	0	0	0	-1.62480086167386	Th1
109	0.997981914130474	0.995961357868619	0.00669285735762721	0.00696477011276779	0.00696676488893684	0.00669285690429423	0.00669813161590192	0.00669941513777324	0.00771845548981993	0.00718950431874777	0.00669286449543389	0.00682674234290822	1	0	0	1	1	0	0	0	0	0	-1.72480090933488	Th1
110	0.997981944587599	0.9959613212544	0.00669285333517092	0.00696477341045903	0.006966768208733	0.00669285288268203	0.00669812758179679	0.00669941107343134	0.00771845000800469	0.0071894995894243	0.00669286047486638	0.00682671626859777	1	0	0	1	1	0	0	0	0	0	-1.82480095300883	Th1
111	0.997981968646475	0.995961396499577	0.00669285784731069	0.00696474088224272	0.00696673500009094	0.00669285781166862	0.00669813099226377	0.006699416295835	0.00771846153293746	0.00718950720251749	0.00669286538876987	0.00682671718311588	1	0	0	1	1	0	0	0	0	0	-0.9248010750093	Th1
112	0.997981891681494	0.99596134891755	0.00669285807985526	0.00696475136411211	0.00696674603809962	0.0066928576062006	0.0066981327748045	0.00669941571971886	0.00771846098299531	0.00718950749983069	0.00669286519725822	0.00682676102163915	1	0	0	1	1	0	0	0	0	0	-1.02480088431453	Th1
113	0.997981961216427	0.99596141541803	0.00669285811856222	0.00696473333460992	0.00696672784177384	0.00669285767106256	0.00669813143572125	0.00669941579892821	0.00771846145105062	0.00718950782459452	0.00669286526225608	0.00682670848771229	1	0	0	1	1	0	0	0	0	0	-1.12480110940819	Th1
114	0.997981896960334	0.995961381641909	0.00669285778085275	0.00696474226335523	0.00696673684174292	0.00669285732798728	0.00669813157889871	0.00669941547623636	0.0077184608088343	0.00718950726923179	0.00669286491900913	0.00682676238688759	1	0	0	1	1	0	0	0	0	0	-1.22480094194921	Th1
115	0.997981964926608	0.995961419726704	0.0066928580727893	0.00696474391269052	0.00696673850562953	0.00669285762232094	0.00669813163973267	0.0066994158025952	0.00771846189609101	0.00718950791122774	0.00669286521434269	0.00682669607680504	1	0	0	1	1	0	0	0	0	0	-1.32480110799909	Th1
116	0.997981893385338	0.995961412689164	0.0066928571525425	0.00696474956347718	0.00696674420749644	0.00669285670192462	0.00669813088657911	0.00669941490698009	0.00771846151289994	0.00718950718728939	0.0066928642948826	0.00682670452112003	1	0	0	1	1	0	0	0	0	0	-1.42480101513931	Th1
117	0.997982015681674	0.995961373076769	0.00669285949468219	0.00696476472020583	0.00696675945767195	0.00669285904280246	0.00669813359054953	0.00669941729825165	0.00771846373388382	0.0071895093691932	0.00669286663542468	0.00682667475332727	1	0	0	1	1	0	0	0	0	0	-1.52480108066245	Th1
118	0.997981911633948	0.995961392714581	0.0066928571612539	0.00696475275745526	0.00696674742663993	0.00669285670945406	0.00669813104483604	0.00669941492458906	0.00771846320891894	0.00718950796966376	0.00669286430284134	0.00682667778636444	1	0	0	1	1	0	0	0	0	0	-1.62480103105651	Th1
119	0.9979818481477	0.995961362984735	0.00669285594981939	0.0069647516132203	0.00696674626531079	0.00669285549761455	0.00669812996839995	0.00669941359434606	0.00771845126175993	0.00718950180686489	0.00669286308588584	0.00682678814538354	1	0	0	1	1	0	0	0	0	0	-1.72480085394383	Th1
120	0.99798200846148	0.995961353986479	0.00669286298141883	0.00696476547041291	0.00696676019879897	0.00669286252921427	0.00669813703848265	0.00669942081456643	0.00771847578882663	0.00718951693519351	0.0066928701225945	0.00682668265765903	1	0	0	1	1	0	0	0	0	0	-1.82480100791079	Th1
121	0.997981936337482	0.995961357742632	0.00669287573263735	0.00696474652267161	0.00696674100042799	0.00669287528145378	0.00669814920569935	0.00669943337120749	0.00771848662277436	0.00718952965431602	0.00669288287134106	0.00682672931329568	1	0	0	1	1	0	0	0	0	0	-1.92480084450429	Th1
