# Supplementary material for: Role of Cytokine Combinations on CD4+ T Cell Differentiation, Partial Polarization, and Plasticity: Continuous Network Modeling Approach
Source: Front Physiol. 2018 Aug 2;9:877. doi: 10.3389/fphys.2018.00877 (PMC6089340; doi:10.3389/fphys.2018.00877)
Supplement: DATA SHEET S7 — Code and simulations of the CD4+ T cell regulatory network. [file Data_Sheet_7.ZIP › plasticity-Nnodes/csv/Th17_IFNGe_IL21e_TGFBe.csv]

	TBET	IFNG	GATA3	IL2	IL4	RORGT	IL21	FOXP3	TGFB	IL10	IL9	BCL6	TCR	IL12e	IFNGe	IL2e	IL4e	IL6e	IL21e	TGFBe	IL10e	IL27e	Sum	Label
1	0.00669285467071128	0.00669285459352787	0.00669285465786364	0.00669399756644397	0.00669286629897608	0.00669357903094939	0.997387755203544	0.00669286630325808	0.00669518893631913	0.00719028273068668	0.00669285867982085	0.998359762051515	1	0	0	0	0	0	0	0	0	0	3.04162467438199	Tfh
2	0.00669285467072397	0.00669288233030505	0.00669285465786891	0.00669399756753047	0.00669286629899179	0.00669357903087323	0.997387752682922	0.00669286630325917	0.0066951889385164	0.00719028272934152	0.00669285867982184	0.998359761850727	1	0	0.1	0	0	0	0	0	0	0	3.04162470443626	Tfh
3	0.00669285467073599	0.00669291006725758	0.00669285465787936	0.00669399756861994	0.00669286629900613	0.00669357903100559	0.997387750161478	0.00669286630329247	0.00669518894083154	0.00719028272798559	0.00669285867983393	0.998359761648416	1	0	0.2	0	0	0	0	0	0	0	3.04162473448971	Tfh
4	0.00669285467074774	0.00669293780437702	0.00669285465787721	0.00669399756970834	0.00669286629902096	0.00669357903104992	0.997387747640409	0.0066928663033156	0.00669518894307928	0.00719028272661946	0.00669285867984726	0.998359761447079	1	0	0.3	0	0	0	0	0	0	0	3.04162476454405	Tfh
5	0.00669285467075948	0.00669296554167255	0.00669285465787733	0.00669399757079557	0.00669286629903514	0.0066935790312069	0.997387745119203	0.00669286630329167	0.00669518894539558	0.00719028272526941	0.00669285867984877	0.998359761245111	1	0	0.4	0	0	0	0	0	0	0	3.04162479459786	Tfh
6	0.0066928546707715	0.00669299327914009	0.00669285465789483	0.00669399757188363	0.00669286629904995	0.00669357903131804	0.997387742598222	0.00669286630330969	0.00669518894767555	0.00719028272391796	0.00669285867986442	0.998359761043093	1	0	0.5	0	0	0	0	0	0	0	3.04162482465171	Tfh
7	0.00669285467078372	0.00669302101678253	0.0066928546578895	0.00669399757297099	0.00669286629906455	0.00669357903133725	0.997387740076767	0.00669286630331801	0.00669518894992552	0.00719028272255482	0.00669285867986046	0.998359760841547	1	0	0.6	0	0	0	0	0	0	0	3.04162485470674	Tfh
8	0.00669285467079584	0.00669304875459651	0.00669285465789339	0.00669399757405925	0.00669286629907924	0.00669357903141236	0.997387737555721	0.00669286630334438	0.00669518895221168	0.00719028272120045	0.0066928586798736	0.998359760639825	1	0	0.7	0	0	0	0	0	0	0	3.04162488476132	Tfh
9	0.00669285467080774	0.00669307649258654	0.00669285465789711	0.00669399757514545	0.00669286629909398	0.0066935790315035	0.997387735035195	0.00669286630339289	0.00669518895447105	0.00719028271984684	0.00669285867988459	0.998359760438507	1	0	0.8	0	0	0	0	0	0	0	3.04162491481599	Tfh
10	0.00669285467081955	0.00669310423074449	0.00669285465790036	0.00669399757623503	0.00669286629910841	0.00669357903168478	0.997387732513611	0.00669286630335868	0.00669518895681531	0.00719028271849796	0.00669285867988821	0.998359760235895	1	0	0.9	0	0	0	0	0	0	0	3.04162494487034	Tfh
11	0.00669285467083208	0.006693131969079	0.00669285465790572	0.00669399757732378	0.00669286629912352	0.00669357903160576	0.997387729992068	0.00669286630339085	0.00669518895900154	0.00719028271714143	0.00669285867989468	0.998359760034529	1	0	1	0	0	0	0	0	0	0	3.04162497492654	Tfh
12	0.00669285467064917	0.00669285459346653	0.00669285465780245	0.00669399754956901	0.00669286629875069	0.00669357902932729	0.997387793515692	0.00669286630299682	0.00669518890185095	0.00719028275167152	0.00669285867970603	0.998359765181884	1	0	0	0	0	0	0.1	0	0	0	3.04162463923963	Tfh
13	0.00669285467066091	0.00669288232978492	0.00669285465780615	0.00669399755065611	0.00669286629876523	0.00669357902948883	0.997387790994179	0.00669286630303694	0.0066951889041625	0.00719028275032864	0.00669285867971467	0.998359764979984	1	0	0.1	0	0	0	0.1	0	0	0	3.04162466929291	Tfh
14	0.0066928546706737	0.00669291006627021	0.00669285465781091	0.00669399755174444	0.00669286629877993	0.00669357902945053	0.99738778847356	0.00669286630304013	0.00669518890638146	0.00719028274895966	0.00669285867971453	0.998359764778865	1	0	0.2	0	0	0	0.1	0	0	0	3.04162469934647	Tfh
15	0.00669285467068529	0.00669293780293058	0.00669285465781515	0.00669399755283218	0.00669286629879432	0.00669357902969096	0.99738778595271	0.00669286630306293	0.00669518890873278	0.00719028274758819	0.00669285867972722	0.998359764576352	1	0	0.3	0	0	0	0.1	0	0	0	3.04162472939865	Tfh
16	0.00669285467069713	0.00669296553976455	0.00669285465781912	0.00669399755391989	0.00669286629880899	0.00669357902972639	0.997387783431839	0.00669286630308151	0.00669518891098981	0.00719028274625345	0.0066928586797422	0.998359764374909	1	0	0.4	0	0	0	0.1	0	0	0	3.04162475945244	Tfh
17	0.00669285467070935	0.00669299327677119	0.00669285465782316	0.0066939975550081	0.00669286629882409	0.00669357902972161	0.997387780910882	0.00669286630309581	0.00669518891321388	0.00719028274487873	0.00669285867974237	0.99835976417356	1	0	0.5	0	0	0	0.1	0	0	0	3.0416247895066	Tfh
18	0.00669285467072127	0.00669302101395415	0.00669285465782738	0.00669399755609576	0.00669286629883812	0.00669357902989916	0.997387778389827	0.00669286630312283	0.00669518891554352	0.0071902827435324	0.00669285867975241	0.998359763971408	1	0	0.6	0	0	0	0.1	0	0	0	3.04162481955998	Tfh
19	0.00669285467073338	0.00669304875130446	0.00669285465783084	0.0066939975571828	0.00669286629885297	0.00669357902995791	0.9973877758677	0.00669286630313529	0.00669518891779952	0.00719028274217052	0.00669285867975744	0.998359763769638	1	0	0.7	0	0	0	0.1	0	0	0	3.04162484961515	Tfh
20	0.00669285467074535	0.00669307648882956	0.0066928546578351	0.0066939975582714	0.00669286629886755	0.00669357903006953	0.997387773347641	0.00669286630316322	0.00669518892008652	0.0071902827408168	0.00669285867975923	0.998359763567864	1	0	0.8	0	0	0	0.1	0	0	0	3.04162487966835	Tfh
21	0.00669285467075715	0.00669310422652868	0.00669285465783968	0.00669399755935798	0.00669286629888188	0.00669357903018337	0.997387770825497	0.0066928663031621	0.00669518892237698	0.00719028273946378	0.00669285867976915	0.998359763366265	1	0	0.9	0	0	0	0.1	0	0	0	3.04162490972397	Tfh
22	0.00669285467076926	0.00669313196440129	0.00669285465784301	0.00669399756044691	0.00669286629889692	0.00669357903024247	0.997387768305367	0.0066928663031647	0.00669518892465598	0.00719028273811739	0.00669285867977985	0.998359763164019	1	0	1	0	0	0	0.1	0	0	0	3.04162493977717	Tfh
23	0.00669285467058713	0.00669285459340589	0.00669285465773417	0.00669399753269445	0.00669286629852447	0.00669357902778075	0.997387831826408	0.0066928663028003	0.00669518886742364	0.00719028277264194	0.00669285867959061	0.998359768311901	1	0	0	0	0	0	0.2	0	0	0	3.04162460409827	Tfh
24	0.00669285467059905	0.00669288232925947	0.00669285465774459	0.00669399753378196	0.00669286629853904	0.00669357902788138	0.997387829305345	0.00669286630279996	0.00669518886971389	0.00719028277129078	0.00669285867959841	0.99835976811006	1	0	0.1	0	0	0	0.2	0	0	0	3.04162463415073	Tfh
25	0.00669285467061112	0.00669291006528571	0.00669285465774851	0.00669399753486941	0.00669286629855357	0.00669357902803463	0.997387826784743	0.00669286630284944	0.00669518887201068	0.00719028276993777	0.00669285867959988	0.998359767907999	1	0	0.2	0	0	0	0.2	0	0	0	3.04162466420267	Tfh
26	0.00669285467062286	0.0066929378014849	0.00669285465775314	0.00669399753595752	0.00669286629856853	0.00669357902807697	0.997387824263862	0.00669286630284183	0.00669518887426433	0.00719028276857986	0.00669285867961291	0.998359767706631	1	0	0.3	0	0	0	0.2	0	0	0	3.04162469425585	Tfh
27	0.0066928546706347	0.00669296553785708	0.00669285465775637	0.0066939975370453	0.00669286629858273	0.0066935790281943	0.997387821743015	0.00669286630284329	0.00669518887657072	0.0071902827672205	0.00669285867962627	0.998359767504676	1	0	0.4	0	0	0	0.2	0	0	0	3.04162472430846	Tfh
28	0.00669285467064702	0.00669299327440237	0.00669285465776167	0.00669399753813319	0.00669286629859774	0.00669357902819203	0.997387819221835	0.00669286630288277	0.00669518887878596	0.00719028276587744	0.00669285867962804	0.998359767303161	1	0	0.5	0	0	0	0.2	0	0	0	3.04162475436228	Tfh
29	0.00669285467065853	0.00669302101112097	0.00669285465776448	0.00669399753922061	0.00669286629861204	0.00669357902841302	0.997387816701142	0.00669286630287973	0.00669518888112812	0.00719028276452498	0.00669285867962976	0.99835976710103	1	0	0.6	0	0	0	0.2	0	0	0	3.04162478441476	Tfh
30	0.00669285467067123	0.00669304874801191	0.00669285465776907	0.00669399754030869	0.00669286629862707	0.00669357902836808	0.997387814180215	0.0066928663029242	0.00669518888335135	0.00719028276316635	0.00669285867964359	0.998359766899835	1	0	0.7	0	0	0	0.2	0	0	0	3.04162481446902	Tfh
31	0.00669285467068276	0.00669307648507613	0.00669285465776734	0.00669399754139566	0.00669286629864141	0.00669357902852336	0.997387811658247	0.00669286630293265	0.00669518888566437	0.00719028276180462	0.00669285867965863	0.99835976669787	1	0	0.8	0	0	0	0.2	0	0	0	3.04162484452339	Tfh
32	0.00669285467069504	0.00669310422231328	0.00669285465777132	0.00669399754248409	0.00669286629865619	0.00669357902857616	0.997387809138273	0.00669286630293569	0.00669518888793306	0.00719028276045193	0.00669285867965904	0.998359766496337	1	0	0.9	0	0	0	0.2	0	0	0	3.04162487457652	Tfh
33	0.00669285467070724	0.00669313195972413	0.00669285465778151	0.00669399754357252	0.00669286629867126	0.00669357902857832	0.997387806617249	0.0066928663029702	0.00669518889016496	0.00719028275909624	0.00669285867967398	0.998359766294585	1	0	1	0	0	0	0.2	0	0	0	3.04162490463079	Tfh
34	0.00669285467052426	0.00669285459334417	0.00669285465767807	0.00669399751582038	0.006692866298298	0.00669357902636885	0.99738787013573	0.00669286630255968	0.00669518883306295	0.00719028279361852	0.00669285867948317	0.998359771441436	1	0	0	0	0	0	0.3	0	0	0	3.0416245689576	Tfh
35	0.00669285467053648	0.00669288232873688	0.00669285465768263	0.00669399751690742	0.00669286629831295	0.00669357902636607	0.997387867614098	0.00669286630260467	0.00669518883528796	0.00719028279228049	0.00669285867948928	0.998359771239881	1	0	0.1	0	0	0	0.3	0	0	0	3.04162459901068	Tfh
36	0.00669285467054871	0.0066929100643124	0.00669285465768697	0.00669399751799563	0.00669286629832764	0.00669357902646798	0.99738786509422	0.00669286630260486	0.00669518883755966	0.00719028279092587	0.00669285867949117	0.998359771038083	1	0	0.2	0	0	0	0.3	0	0	0	3.04162462906173	Tfh
37	0.00669285467056049	0.00669293780003879	0.0066928546576904	0.0066939975190812	0.00669286629834183	0.0066935790265908	0.997387862573881	0.0066928663026208	0.00669518883985597	0.00719028278955632	0.0066928586795011	0.998359770836838	1	0	0.3	0	0	0	0.3	0	0	0	3.0416246591139	Tfh
38	0.00669285467057246	0.0066929655359498	0.0066928546576947	0.00669399752017023	0.00669286629835667	0.00669357902665805	0.997387860051495	0.00669286630263912	0.00669518884213437	0.00719028278820724	0.00669285867950648	0.99835977063467	1	0	0.4	0	0	0	0.3	0	0	0	3.04162468916748	Tfh
39	0.00669285467058464	0.00669299327203365	0.00669285465769851	0.00669399752125868	0.0066928662983714	0.00669357902675069	0.997387857531861	0.00669286630265953	0.00669518884440383	0.00719028278684454	0.0066928586795052	0.998359770432981	1	0	0.5	0	0	0	0.3	0	0	0	3.04162471921892	Tfh
40	0.00669285467059671	0.00669302100829035	0.00669285465770636	0.0066939975223464	0.00669286629838613	0.00669357902679899	0.997387855011022	0.00669286630267814	0.00669518884666789	0.00719028278548958	0.00669285867952269	0.9983597702313	1	0	0.6	0	0	0	0.3	0	0	0	3.04162474927183	Tfh
41	0.00669285467060881	0.00669304874472006	0.00669285465770683	0.00669399752343424	0.00669286629840057	0.00669357902687913	0.997387852490211	0.00669286630266117	0.00669518884894312	0.0071902827841323	0.00669285867953766	0.998359770029675	1	0	0.7	0	0	0	0.3	0	0	0	3.04162477932484	Tfh
42	0.00669285467062048	0.00669307648132276	0.00669285465771107	0.00669399752452191	0.00669286629841497	0.00669357902704788	0.997387849969282	0.00669286630268107	0.00669518885126007	0.00719028278278209	0.00669285867953797	0.998359769827288	1	0	0.8	0	0	0	0.3	0	0	0	3.04162480937729	Tfh
43	0.00669285467063269	0.00669310421809855	0.00669285465771521	0.00669399752560978	0.00669286629842998	0.00669357902702963	0.99738784744843	0.00669286630268678	0.00669518885348032	0.00719028278143791	0.00669285867955153	0.998359769625897	1	0	0.9	0	0	0	0.3	0	0	0	3.04162483943112	Tfh
44	0.0066928546706444	0.00669313195504655	0.00669285465771931	0.00669399752669726	0.00669286629844453	0.00669357902723374	0.997387844927478	0.00669286630271933	0.00669518885582398	0.0071902827800787	0.00669285867955826	0.998359769424007	1	0	1	0	0	0	0.3	0	0	0	3.04162486948438	Tfh
45	0.00669285467046188	0.0066928545932839	0.00669285465761592	0.00669399749894688	0.00669286629807224	0.00669357902485141	0.99738790844362	0.00669286630234453	0.00669518879863802	0.00719028281459961	0.00669285867935923	0.998359774570988	1	0	0	0	0	0	0.4	0	0	0	3.04162453381856	Tfh
46	0.00669285467047429	0.00669288232821448	0.006692854657626	0.00669399750003494	0.00669286629808676	0.0066935790248444	0.997387905922971	0.00669286630235697	0.00669518880085251	0.00719028281323938	0.0066928586793698	0.998359774369422	1	0	0.1	0	0	0	0.4	0	0	0	3.04162456387016	Tfh
47	0.00669285467048598	0.00669291006331693	0.00669285465762396	0.00669399750112109	0.00669286629810123	0.00669357902502809	0.997387903402488	0.00669286630236149	0.00669518880318682	0.00719028281188642	0.00669285867937708	0.998359774167624	1	0	0.2	0	0	0	0.4	0	0	0	3.04162459392119	Tfh
48	0.00669285467049808	0.00669293779859374	0.00669285465762898	0.00669399750221008	0.00669286629811628	0.00669357902498085	0.997387900881598	0.00669286630237674	0.00669518880540171	0.00719028281053295	0.00669285867938087	0.998359773966267	1	0	0.3	0	0	0	0.4	0	0	0	3.04162462397362	Tfh
49	0.00669285467050999	0.0066929655340427	0.0066928546576326	0.00669399750329758	0.00669286629813082	0.00669357902508411	0.99738789836094	0.00669286630242187	0.00669518880768535	0.00719028280917193	0.00669285867939932	0.998359773764671	1	0	0.4	0	0	0	0.4	0	0	0	3.04162465402557	Tfh
50	0.00669285467052201	0.00669299326966468	0.0066928546576364	0.00669399750438471	0.0066928662981451	0.00669357902518658	0.997387895839342	0.00669286630241116	0.0066951888099794	0.00719028280782963	0.00669285867939355	0.99835977356276	1	0	0.5	0	0	0	0.4	0	0	0	3.04162468407824	Tfh
51	0.0066928546705341	0.00669302100546598	0.00669285465764075	0.00669399750547275	0.0066928662981598	0.00669357902531898	0.997387893319455	0.00669286630243955	0.0066951888122588	0.007190282806472	0.00669285867940213	0.998359773360801	1	0	0.6	0	0	0	0.4	0	0	0	3.04162471412936	Tfh
52	0.00669285467054609	0.00669304874142738	0.00669285465764769	0.00669399750656013	0.00669286629817415	0.00669357902545418	0.997387890798605	0.00669286630244591	0.00669518881457794	0.0071902828051132	0.00669285867941645	0.998359773158832	1	0	0.7	0	0	0	0.4	0	0	0	3.04162474418153	Tfh
53	0.00669285467055838	0.00669307647756858	0.00669285465764214	0.00669399750764821	0.00669286629818935	0.00669357902545039	0.997387888277951	0.00669286630245381	0.00669518881680803	0.00719028280376615	0.00669285867942898	0.998359772957616	1	0	0.8	0	0	0	0.4	0	0	0	3.04162477423466	Tfh
54	0.00669285467057032	0.00669310421388246	0.00669285465765297	0.00669399750873589	0.00669286629820394	0.00669357902556226	0.99738788575717	0.00669286630247392	0.00669518881910518	0.00719028280240439	0.00669285867942284	0.998359772755768	1	0	0.9	0	0	0	0.4	0	0	0	3.04162480428728	Tfh
55	0.00669285467058266	0.00669313195037007	0.0066928546576568	0.00669399750982344	0.00669286629821837	0.00669357902564206	0.997387883236381	0.00669286630250961	0.00669518882137361	0.00719028280105203	0.00669285867943858	0.998359772554012	1	0	1	0	0	0	0.4	0	0	0	3.04162483434027	Tfh
56	0.0066928546703999	0.00669285459321726	0.00669285465755391	0.00669399748207391	0.00669286629784554	0.00669357902332243	0.997387946749778	0.00669286630209199	0.00669518876420363	0.0071902828355789	0.00669285867925088	0.998359777700444	1	0	0	0	0	0	0.5	0	0	0	3.04162449868115	Tfh
57	0.00669285467041132	0.0066928823276917	0.00669285465755754	0.00669399748316101	0.00669286629786036	0.00669357902347462	0.997387944228899	0.00669286630212291	0.00669518876651986	0.00719028283422505	0.00669285867925835	0.998359777498413	1	0	0.1	0	0	0	0.5	0	0	0	3.04162452873181	Tfh
58	0.00669285467042323	0.00669291006233248	0.00669285465756141	0.00669399748424888	0.00669286629787482	0.00669357902359363	0.99738794170869	0.00669286630213697	0.00669518876881353	0.00719028283287295	0.00669285867926791	0.998359777296679	1	0	0.2	0	0	0	0.5	0	0	0	3.0416245587823	Tfh
59	0.00669285467043537	0.00669293779714725	0.00669285465756621	0.00669399748533678	0.00669286629788954	0.00669357902363748	0.997387939188309	0.00669286630215153	0.00669518877106859	0.00719028283151993	0.00669285867926371	0.998359777095113	1	0	0.3	0	0	0	0.5	0	0	0	3.04162458883341	Tfh
60	0.0066928546704477	0.00669296553213547	0.00669285465756986	0.0066939974864241	0.0066928662979043	0.006693579023697	0.997387936667762	0.00669286630217478	0.00669518877334844	0.00719028283016913	0.00669285867928113	0.998359776893363	1	0	0.4	0	0	0	0.5	0	0	0	3.04162461888466	Tfh
61	0.00669285467046015	0.00669299326729553	0.00669285465757464	0.00669399748751246	0.00669286629791937	0.00669357902368119	0.997387934147111	0.00669286630220753	0.00669518877556294	0.00719028282880125	0.00669285867927769	0.998359776692161	1	0	0.5	0	0	0	0.5	0	0	0	3.04162464893686	Tfh
62	0.00669285467047184	0.0066930210026292	0.00669285465757814	0.00669399748859963	0.00669286629793343	0.00669357902383914	0.997387931626511	0.00669286630219011	0.00669518877787453	0.00719028282744942	0.00669285867929402	0.998359776490257	1	0	0.6	0	0	0	0.5	0	0	0	3.04162467898818	Tfh
63	0.00669285467048371	0.00669304873813577	0.00669285465758243	0.00669399748968734	0.00669286629794826	0.00669357902388341	0.997387929105844	0.00669286630223382	0.00669518878013425	0.00719028282611111	0.00669285867930388	0.998359776289008	1	0	0.7	0	0	0	0.5	0	0	0	3.04162470904063	Tfh
64	0.00669285467049599	0.00669307647381551	0.00669285465758677	0.00669399749077451	0.0066928662979628	0.00669357902396612	0.997387926584599	0.00669286630222857	0.00669518878240765	0.00719028282473819	0.00669285867929952	0.998359776086921	1	0	0.8	0	0	0	0.5	0	0	0	3.04162473909285	Tfh
65	0.00669285467050745	0.00669310420966693	0.0066928546575939	0.00669399749186188	0.00669286629797699	0.00669357902421027	0.997387924064321	0.0066928663022479	0.00669518878476593	0.00719028282337419	0.00669285867931657	0.998359775884423	1	0	0.9	0	0	0	0.5	0	0	0	3.04162476914367	Tfh
66	0.00669285467052012	0.00669313194569312	0.00669285465758812	0.00669399749295052	0.00669286629799236	0.0066935790241087	0.997387921543689	0.00669286630224699	0.00669518878694738	0.00719028282202398	0.00669285867932539	0.998359775683654	1	0	1	0	0	0	0.5	0	0	0	3.04162479919725	Tfh
67	0.00669285467033777	0.00669285459316878	0.00669285465749169	0.0066939974652025	0.00669286629761998	0.00669357902171793	0.997387985055029	0.00669286630189427	0.00669518872975781	0.00719028285655072	0.00669285867913764	0.99835978083021	1	0	0	0	0	0	0.6	0	0	0	3.04162446354511	Tfh
68	0.00669285467034953	0.00669288232716318	0.0066928546574962	0.00669399746628989	0.00669286629763469	0.00669357902180375	0.997387982534594	0.00669286630190415	0.00669518873202539	0.00719028285519683	0.00669285867913657	0.998359780628385	1	0	0.1	0	0	0	0.6	0	0	0	3.04162449359513	Tfh
69	0.00669285467036151	0.00669291006134866	0.00669285465750003	0.00669399746737743	0.00669286629764886	0.00669357902195055	0.997387980014158	0.00669286630193037	0.00669518873433295	0.00719028285384318	0.00669285867914987	0.998359780426356	1	0	0.2	0	0	0	0.6	0	0	0	3.04162452364507	Tfh
70	0.00669285467037321	0.00669293779570533	0.00669285465750388	0.00669399746846298	0.00669286629766384	0.00669357902201989	0.997387977494049	0.00669286630193826	0.00669518873660231	0.0071902828524781	0.00669285867915679	0.998359780225294	1	0	0.3	0	0	0	0.6	0	0	0	3.0416245536959	Tfh
71	0.00669285467038553	0.00669296553023108	0.00669285465750858	0.00669399746955189	0.0066928662976783	0.00669357902212404	0.99738797497253	0.00669286630195431	0.00669518873889284	0.00719028285113475	0.0066928586791658	0.998359780023195	1	0	0.4	0	0	0	0.6	0	0	0	3.04162458374726	Tfh
72	0.00669285467039763	0.00669299326492691	0.00669285465751255	0.00669399747063819	0.00669286629769317	0.00669357902212939	0.997387972452975	0.00669286630194935	0.00669518874113486	0.00719028284978294	0.00669285867918056	0.99835977982191	1	0	0.5	0	0	0	0.6	0	0	0	3.04162461379775	Tfh
73	0.00669285467040943	0.00669302099979885	0.00669285465752496	0.0066939974717277	0.00669286629770766	0.00669357902228957	0.997387969932077	0.00669286630196973	0.0066951887434408	0.00719028284841845	0.0066928586791792	0.998359779620003	1	0	0.6	0	0	0	0.6	0	0	0	3.04162464384893	Tfh
74	0.00669285467042158	0.00669304873484427	0.00669285465752012	0.00669399747281493	0.00669286629772208	0.00669357902237762	0.997387967411541	0.00669286630199806	0.00669518874571917	0.00719028284706477	0.00669285867919628	0.998359779417988	1	0	0.7	0	0	0	0.6	0	0	0	3.04162467389993	Tfh
75	0.00669285467043352	0.00669307647006208	0.00669285465752441	0.00669399747390112	0.00669286629773709	0.00669357902244973	0.997387964890539	0.00669286630204038	0.00669518874798166	0.00719028284571703	0.00669285867919078	0.998359779216526	1	0	0.8	0	0	0	0.6	0	0	0	3.04162470395216	Tfh
76	0.00669285467044564	0.00669310420545295	0.00669285465752889	0.00669399747499041	0.00669286629775165	0.00669357902250144	0.997387962370181	0.00669286630202643	0.0066951887502579	0.00719028284435769	0.00669285867920507	0.998359779014851	1	0	0.9	0	0	0	0.6	0	0	0	3.04162473400367	Tfh
77	0.00669285467045747	0.00669313194101623	0.00669285465753227	0.0066939974760769	0.00669286629776583	0.00669357902265538	0.997387959849946	0.00669286630203957	0.00669518875256179	0.00719028284299632	0.00669285867920405	0.998359778812952	1	0	1	0	0	0	0.6	0	0	0	3.04162476405488	Tfh
78	0.00669285467027458	0.00669285459309945	0.00669285465742891	0.00669399744833063	0.00669286629739301	0.00669357902042289	0.997388023358632	0.00669286630166175	0.00669518869545591	0.00719028287752297	0.00669285867902241	0.998359783958187	1	0	0	0	0	0	0.7	0	0	0	3.04162442840841	Tfh
79	0.00669285467028701	0.00669288232664607	0.00669285465743366	0.00669399744941852	0.00669286629740844	0.00669357902035049	0.997388020838277	0.00669286630167995	0.00669518869765034	0.00719028287616506	0.00669285867902789	0.998359783757504	1	0	0.1	0	0	0	0.7	0	0	0	3.04162445845929	Tfh
80	0.00669285467029842	0.00669291006036426	0.00669285465743725	0.00669399745050534	0.00669286629742216	0.00669357902062592	0.997388018317899	0.00669286630169468	0.00669518870001127	0.00719028287482255	0.00669285867904006	0.998359783555	1	0	0.2	0	0	0	0.7	0	0	0	3.04162448850805	Tfh
81	0.00669285467031098	0.00669293779425654	0.00669285465744208	0.00669399745159321	0.00669286629743738	0.00669357902053569	0.997388015797525	0.00669286630173123	0.00669518870221606	0.00719028287345562	0.00669285867904205	0.998359783353742	1	0	0.3	0	0	0	0.7	0	0	0	3.04162451855873	Tfh
82	0.00669285467032302	0.00669296552832043	0.00669285465744554	0.00669399745268025	0.00669286629745205	0.00669357902061509	0.997388013276565	0.00669286630172649	0.0066951887044825	0.00719028287210204	0.00669285867905069	0.998359783152517	1	0	0.4	0	0	0	0.7	0	0	0	3.04162454860995	Tfh
83	0.00669285467033498	0.00669299326255862	0.00669285465745342	0.00669399745376787	0.00669286629746658	0.00669357902078032	0.9973880107567	0.00669286630173441	0.00669518870679744	0.00719028287074733	0.00669285867905776	0.99835978295023	1	0	0.5	0	0	0	0.7	0	0	0	3.04162457865907	Tfh
84	0.00669285467034708	0.00669302099696292	0.0066928546574539	0.00669399745485559	0.00669286629748142	0.00669357902077836	0.997388008235946	0.00669286630176791	0.0066951887090428	0.00719028286939645	0.00669285867906503	0.998359782748915	1	0	0.6	0	0	0	0.7	0	0	0	3.04162460871048	Tfh
85	0.00669285467035935	0.00669304873155225	0.00669285465745254	0.00669399745594364	0.00669286629749668	0.00669357902076051	0.99738800571579	0.006692866301788	0.00669518871125878	0.00719028286804566	0.0066928586790802	0.998359782547692	1	0	0.7	0	0	0	0.7	0	0	0	3.0416246387616	Tfh
86	0.00669285467037147	0.00669307646630853	0.00669285465745592	0.00669399745702877	0.0066928662975107	0.00669357902094466	0.997388003195736	0.00669286630177955	0.00669518871358133	0.00719028286669846	0.00669285867908109	0.998359782346062	1	0	0.8	0	0	0	0.7	0	0	0	3.04162466881203	Tfh
87	0.00669285467038307	0.00669310420123862	0.00669285465746659	0.00669399745811855	0.00669286629752535	0.00669357902100394	0.99738800067478	0.00669286630178475	0.00669518871584981	0.00719028286532911	0.00669285867909327	0.998359782143644	1	0	0.9	0	0	0	0.7	0	0	0	3.04162469886295	Tfh
88	0.00669285467039496	0.00669313193634039	0.00669285465747094	0.00669399745920606	0.00669286629754	0.00669357902109527	0.997387998154297	0.00669286630180684	0.00669518871812424	0.00719028286398388	0.00669285867909355	0.998359781942199	1	0	1	0	0	0	0.7	0	0	0	3.04162472891452	Tfh
89	0.0066928546702129	0.00669285459303997	0.00669285465736779	0.00669399743146061	0.00669286629716766	0.00669357901870636	0.997388061660765	0.00669286630141903	0.00669518866094211	0.00719028289850027	0.0066928586789056	0.998359787088483	1	0	0	0	0	0	0.8	0	0	0	3.04162439327614	Tfh
90	0.00669285467022436	0.0066928823261249	0.00669285465737142	0.00669399743254794	0.00669286629718192	0.00669357901894489	0.997388059140501	0.00669286630144021	0.00669518866327927	0.0071902828971292	0.0066928586789178	0.998359786886063	1	0	0.1	0	0	0	0.8	0	0	0	3.04162442332428	Tfh
91	0.00669285467023645	0.00669291005938421	0.00669285465737579	0.00669399743363506	0.00669286629719649	0.00669357901899104	0.997388056620253	0.00669286630148472	0.00669518866555392	0.00719028289578025	0.0066928586789222	0.998359786684933	1	0	0.2	0	0	0	0.8	0	0	0	3.04162445337415	Tfh
92	0.00669285467024911	0.00669293779281135	0.00669285465738144	0.00669399743472241	0.00669286629721165	0.00669357901888671	0.997388054099309	0.00669286630149418	0.00669518866774031	0.00719028289443628	0.00669285867893578	0.998359786483632	1	0	0.3	0	0	0	0.8	0	0	0	3.04162448342494	Tfh
93	0.00669285467026061	0.00669296552641419	0.00669285465738377	0.00669399743581042	0.00669286629722616	0.00669357901908661	0.997388051579642	0.00669286630151335	0.00669518867006163	0.00719028289307656	0.00669285867893335	0.998359786281538	1	0	0.4	0	0	0	0.8	0	0	0	3.04162451347337	Tfh
94	0.00669285467027277	0.00669299326019005	0.00669285465738825	0.00669399743689761	0.00669286629724039	0.0066935790191929	0.997388049059336	0.00669286630151128	0.00669518867235082	0.00719028289173547	0.00669285867893265	0.998359786079638	1	0	0.5	0	0	0	0.8	0	0	0	3.04162454352293	Tfh
95	0.00669285467028449	0.00669302099413876	0.00669285465739227	0.00669399743798436	0.00669286629725535	0.00669357901927716	0.99738804653841	0.0066928663015071	0.00669518867462972	0.00719028289037081	0.00669285867895124	0.998359785877867	1	0	0.6	0	0	0	0.8	0	0	0	3.04162457357343	Tfh
96	0.00669285467029659	0.00669304872826118	0.00669285465739624	0.00669399743907217	0.00669286629726965	0.0066935790194445	0.997388044018618	0.0066928663015581	0.00669518867693871	0.00719028288900929	0.00669285867895922	0.998359785675865	1	0	0.7	0	0	0	0.8	0	0	0	3.04162460362269	Tfh
97	0.00669285467030893	0.00669307646255536	0.00669285465740081	0.00669399744015998	0.00669286629728421	0.00669357901941733	0.997388041498216	0.00669286630154502	0.00669518867916771	0.00719028288766728	0.00669285867896679	0.998359785474842	1	0	0.8	0	0	0	0.8	0	0	0	3.04162463367393	Tfh
98	0.0066928546703204	0.00669310419702325	0.00669285465740435	0.0066939974412467	0.00669286629729867	0.006693579019647	0.997388038977815	0.00669286630157765	0.00669518868152437	0.00719028288631625	0.00669285867897518	0.998359785272503	1	0	0.9	0	0	0	0.8	0	0	0	3.04162466372368	Tfh
99	0.0066928546703331	0.00669313193166498	0.00669285465740819	0.00669399744233486	0.00669286629731374	0.00669357901962192	0.99738803645746	0.00669286630161547	0.00669518868373847	0.00719028288495029	0.00669285867898016	0.99835978507111	1	0	1	0	0	0	0.8	0	0	0	3.04162469377489	Tfh
100	0.00669285467015067	0.00669285459298091	0.00669285465730822	0.00669399741459108	0.0066928662969419	0.00669357901712918	0.997388099961479	0.00669286630122902	0.00669518862649938	0.0071902829194889	0.00669285867879489	0.998359790217417	1	0	0	0	0	0	0.9	0	0	0	3.04162435814379	Tfh
101	0.00669285467016225	0.00669288232560052	0.00669285465731908	0.00669399741567757	0.00669286629695559	0.00669357901743258	0.997388097441108	0.00669286630122408	0.00669518862887459	0.0071902829181098	0.00669285867879278	0.99835979001526	1	0	0.1	0	0	0	0.9	0	0	0	3.04162438819169	Tfh
102	0.00669285467017441	0.00669291005839732	0.00669285465731383	0.00669399741676507	0.00669286629697057	0.00669357901744891	0.997388094921151	0.00669286630123723	0.00669518863113258	0.00719028291676024	0.00669285867880793	0.998359789813474	1	0	0.2	0	0	0	0.9	0	0	0	3.04162441824017	Tfh
103	0.00669285467018596	0.00669293779136582	0.00669285465731717	0.0066939974178527	0.0066928662969851	0.00669357901754592	0.997388092400948	0.00669286630125348	0.00669518863341575	0.00719028291539122	0.00669285867881207	0.998359789611918	1	0	0.3	0	0	0	0.9	0	0	0	3.04162444828917	Tfh
104	0.00669285467019869	0.00669296552450763	0.00669285465732242	0.00669399741894047	0.00669286629700014	0.00669357901750078	0.997388089880747	0.00669286630126534	0.00669518863562197	0.00719028291406066	0.00669285867881634	0.998359789410685	1	0	0.4	0	0	0	0.9	0	0	0	3.04162447833893	Tfh
105	0.00669285467021003	0.00669299325782142	0.00669285465732574	0.00669399742002708	0.00669286629701397	0.0066935790178102	0.997388087360543	0.00669286630129287	0.00669518863801668	0.00719028291269703	0.00669285867883392	0.998359789208336	1	0	0.5	0	0	0	0.9	0	0	0	3.04162450838719	Tfh
106	0.00669285467022226	0.00669302099130992	0.00669285465732941	0.00669399742111444	0.00669286629702876	0.006693579017836	0.997388084840288	0.00669286630131552	0.00669518864025261	0.00719028291134116	0.00669285867883266	0.998359789006666	1	0	0.6	0	0	0	0.9	0	0	0	3.04162453843678	Tfh
107	0.00669285467023463	0.00669304872496986	0.00669285465733402	0.00669399742220223	0.00669286629704392	0.00669357901779254	0.997388082320022	0.00669286630132376	0.00669518864247265	0.00719028290999316	0.00669285867884637	0.998359788805604	1	0	0.7	0	0	0	0.9	0	0	0	3.04162456848726	Tfh
108	0.00669285467024636	0.00669307645880306	0.00669285465733304	0.00669399742328949	0.0066928662970584	0.0066935790179268	0.997388079799737	0.00669286630133803	0.00669518864476023	0.00719028290862563	0.00669285867885754	0.998359788603682	1	0	0.8	0	0	0	0.9	0	0	0	3.04162459853681	Tfh
109	0.00669285467025892	0.00669310419280942	0.00669285465734232	0.00669399742437743	0.00669286629707345	0.00669357901787749	0.997388077279424	0.00669286630135453	0.00669518864696414	0.00719028290727768	0.0066928586788623	0.998359788402553	1	0	0.9	0	0	0	0.9	0	0	0	3.04162462858764	Tfh
110	0.00669285467027059	0.00669313192698911	0.00669285465734607	0.00669399742546451	0.00669286629708777	0.00669357901811274	0.997388074759137	0.00669286630136784	0.00669518864932876	0.00719028290592086	0.00669285867886832	0.998359788199971	1	0	1	0	0	0	0.9	0	0	0	3.04162465863671	Tfh
111	0.006692854670088	0.00669285459291169	0.00669285465723721	0.00669399739772109	0.00669286629671541	0.00669357901576637	0.997388138260768	0.00669286630100439	0.00669518859217619	0.00719028294043802	0.00669285867867783	0.99835979334579	1	0	0	0	0	0	1	0	0	0	3.04162432301187	Tfh
112	0.00669285467009964	0.00669288232507781	0.00669285465724684	0.00669399739880826	0.00669286629672958	0.00669357901595513	0.997388135740695	0.00669286630099926	0.0066951885944993	0.00719028293909195	0.00669285867867733	0.998359793143589	1	0	0.1	0	0	0	1	0	0	0	3.04162435305917	Tfh
113	0.00669285467011185	0.00669291005741242	0.00669285465725211	0.00669399739989603	0.00669286629674423	0.00669357901597534	0.997388133220646	0.00669286630104447	0.00669518859673464	0.00719028293772844	0.00669285867868873	0.99835979294235	1	0	0.2	0	0	0	1	0	0	0	3.04162438310787	Tfh
114	0.00669285467012397	0.00669293778991977	0.00669285465725553	0.00669399740098315	0.00669286629675948	0.00669357901595438	0.997388130700539	0.00669286630100926	0.00669518859896091	0.00719028293637661	0.00669285867870152	0.998359792741095	1	0	0.3	0	0	0	1	0	0	0	3.04162441315677	Tfh
115	0.00669285467013591	0.00669296552260071	0.00669285465725416	0.00669399740207077	0.00669286629677386	0.00669357901605831	0.997388128180422	0.00669286630103208	0.00669518860124146	0.00719028293502147	0.00669285867871757	0.998359792539392	1	0	0.4	0	0	0	1	0	0	0	3.04162444320528	Tfh
116	0.00669285467014768	0.00669299325544726	0.00669285465726378	0.00669399740315757	0.00669286629678822	0.00669357901624541	0.997388125660309	0.00669286630109168	0.00669518860357387	0.0071902829336709	0.00669285867870689	0.998359792337348	1	0	0.5	0	0	0	1	0	0	0	3.04162447325349	Tfh
117	0.00669285467015954	0.00669302098847911	0.00669285465726724	0.00669399740424475	0.00669286629680275	0.00669357901636749	0.997388123140157	0.00669286630109794	0.0066951886058665	0.00719028293231028	0.00669285867871601	0.998359792135563	1	0	0.6	0	0	0	1	0	0	0	3.04162450330225	Tfh
118	0.00669285467017198	0.00669304872167883	0.00669285465727163	0.00669399740533253	0.00669286629681725	0.00669357901639639	0.997388120620002	0.00669286630111512	0.0066951886081205	0.00719028293096117	0.00669285867873049	0.998359791933916	1	0	0.7	0	0	0	1	0	0	0	3.04162453335148	Tfh
119	0.00669285467018396	0.00669307645505019	0.00669285465727612	0.00669399740641959	0.00669286629683218	0.0066935790164808	0.997388118099811	0.00669286630108257	0.00669518861038659	0.0071902829296054	0.00669285867873855	0.998359791732357	1	0	0.8	0	0	0	1	0	0	0	3.04162456340087	Tfh
120	0.00669285467019628	0.0066931041885956	0.00669285465727983	0.00669399740750742	0.00669286629684677	0.0066935790164871	0.997388115579602	0.00669286630112974	0.00669518861263559	0.0071902829282571	0.00669285867874491	0.998359791531039	1	0	0.9	0	0	0	1	0	0	0	3.04162459345087	Tfh
121	0.00669285467020787	0.00669313192231307	0.00669285465728369	0.00669399740859445	0.00669286629686127	0.00669357901663628	0.997388113059395	0.00669286630114965	0.00669518861493304	0.00719028292689473	0.00669285867874765	0.998359791328939	1	0	1	0	0	0	1	0	0	0	3.04162462350003	Tfh
122	0.00669285696918182	0.0066928567775672	0.00669285687949132	0.00669399769209395	0.00669286632281977	0.00669596383902459	0.997387521288028	0.00669287938034337	0.0180736454905284	0.00719029899446682	0.00669287184138449	0.997370980080394	1	0	0	0	0	0	0	0.1	0	0	3.02925533432016	Tfh
123	0.00669285696921204	0.00669290123607547	0.00669285687949959	0.00669399769382807	0.00669286632284284	0.00669596383949574	0.997387517252036	0.00669287938039425	0.0180736455066122	0.00719029899233381	0.00669287184141526	0.997370979724093	1	0	0.1	0	0	0	0	0.1	0	0	3.02925538244155	Tfh
124	0.00669285696924282	0.00669294569502461	0.00669285687951453	0.00669399769555879	0.00669286632286654	0.00669596383983408	0.99738751321597	0.00669287938045426	0.0180736455226026	0.00719029899020615	0.00669287184144497	0.997370979368961	1	0	0.2	0	0	0	0	0.1	0	0	3.02925543056487	Tfh
125	0.0066928569692729	0.00669299015440978	0.00669285687952261	0.00669399769729256	0.00669286632288937	0.00669596384032959	0.997387509180857	0.00669287938046603	0.0180736455386864	0.00719029898807219	0.00669287184148232	0.997370979012633	1	0	0.3	0	0	0	0	0.1	0	0	3.02925547868617	Tfh
126	0.00669285696930355	0.00669303461423458	0.00669285687953048	0.00669399769902343	0.00669286632291297	0.00669596384071902	0.997387505145693	0.00669287938052313	0.0180736455547055	0.00719029898594212	0.00669287184151195	0.997370978657478	1	0	0.4	0	0	0	0	0.1	0	0	3.02925552680934	Tfh
127	0.00669285696933353	0.00669307907449531	0.00669285687954025	0.00669399770075806	0.00669286632293625	0.00669596384110028	0.997387501109777	0.00669287938056109	0.0180736455707454	0.0071902989838133	0.00669287184154468	0.997370978301425	1	0	0.5	0	0	0	0	0.1	0	0	3.02925557493278	Tfh
128	0.00669285696936379	0.00669312353519456	0.00669285687955269	0.00669399770248997	0.00669286632295943	0.00669596384155016	0.997387497074047	0.00669287938062041	0.0180736455868016	0.00719029898168286	0.00669287184157382	0.997370977945637	1	0	0.6	0	0	0	0	0.1	0	0	3.02925562305668	Tfh
129	0.00669285696939464	0.00669316799633103	0.00669285687955997	0.00669399770422306	0.00669286632298294	0.00669596384192154	0.997387493038003	0.00669287938064224	0.0180736456028211	0.00719029897955014	0.00669287184160716	0.997370977589945	1	0	0.7	0	0	0	0	0.1	0	0	3.02925567118149	Tfh
130	0.00669285696942492	0.00669321245790487	0.00669285687957114	0.00669399770595455	0.00669286632300602	0.00669596384238462	0.997387489001307	0.00669287938070483	0.0180736456188771	0.00719029897742385	0.00669287184163411	0.997370977234217	1	0	0.8	0	0	0	0	0.1	0	0	3.02925571930727	Tfh
131	0.00669285696945498	0.00669325691991752	0.00669285687957967	0.0066939977076873	0.00669286632302933	0.00669596384279111	0.997387484965767	0.0066928793807376	0.018073645634917	0.00719029897528766	0.00669287184167132	0.997370976878443	1	0	0.9	0	0	0	0	0.1	0	0	3.02925576743233	Tfh
132	0.00669285696948516	0.00669330138236638	0.00669285687958964	0.00669399770941841	0.00669286632305269	0.00669596384317271	0.997387480930958	0.00669287938079015	0.0180736456509191	0.00719029897316528	0.00669287184170138	0.997370976523109	1	0	1	0	0	0	0	0.1	0	0	3.02925581555763	Tfh
133	0.00669285696902724	0.00669285677741834	0.00669285687934124	0.00669399766508428	0.00669286632245749	0.00669596383243244	0.997387582694064	0.00669287937967133	0.0180736452475767	0.00719029902764567	0.00669287184089216	0.997370985625395	1	0	0	0	0	0	0.1	0.1	0	0	3.02925527871286	Tfh
134	0.00669285696905767	0.00669290123478529	0.00669285687934899	0.00669399766681708	0.00669286632248117	0.00669596383277563	0.997387578658684	0.00669287937973621	0.0180736452635761	0.00719029902551698	0.00669287184092206	0.997370985269953	1	0	0.1	0	0	0	0.1	0.1	0	0	3.02925532683358	Tfh
135	0.00669285696908753	0.00669294569259266	0.0066928568793604	0.00669399766854721	0.00669286632250403	0.00669596383324311	0.997387574623605	0.00669287937975932	0.0180736452796313	0.00719029902339016	0.00669287184095493	0.997370984914474	1	0	0.2	0	0	0	0.1	0.1	0	0	3.02925537495419	Tfh
136	0.00669285696911853	0.00669299015083795	0.00669285687936807	0.00669399767028129	0.00669286632252754	0.00669596383365999	0.997387570588097	0.00669287937981298	0.0180736452956886	0.00719029902125756	0.00669287184098518	0.997370984558362	1	0	0.3	0	0	0	0.1	0.1	0	0	3.02925542307511	Tfh
137	0.00669285696914876	0.00669303460952063	0.00669285687937661	0.00669399767201172	0.00669286632255053	0.00669596383409502	0.997387566552959	0.00669287937984848	0.0180736453117174	0.00719029901912592	0.00669287184101582	0.997370984203029	1	0	0.4	0	0	0	0.1	0.1	0	0	3.02925547119686	Tfh
138	0.00669285696917935	0.00669307906864087	0.00669285687938787	0.00669399767374398	0.00669286632257411	0.00669596383443115	0.997387562517506	0.00669287937989255	0.0180736453277174	0.00719029901699583	0.00669287184104491	0.997370983847683	1	0	0.5	0	0	0	0.1	0.1	0	0	3.02925551931949	Tfh
139	0.00669285696920935	0.00669312352819936	0.00669285687939779	0.00669399767547793	0.00669286632259733	0.00669596383487885	0.997387558481163	0.00669287937994328	0.0180736453437832	0.00719029901486496	0.00669287184108229	0.99737098349142	1	0	0.6	0	0	0	0.1	0.1	0	0	3.02925556744237	Tfh
140	0.00669285696923979	0.00669316798819554	0.00669285687940678	0.00669399767721041	0.00669286632262073	0.0066959638352493	0.997387554445375	0.00669287938000274	0.0180736453597997	0.0071902990127317	0.00669287184111177	0.997370983135991	1	0	0.7	0	0	0	0.1	0.1	0	0	3.02925561556609	Tfh
141	0.00669285696926987	0.00669321244862858	0.00669285687942104	0.0066939976789414	0.00669286632264393	0.00669596383569715	0.997387550410911	0.00669287938002302	0.0180736453758458	0.00719029901060887	0.00669287184114552	0.997370982780488	1	0	0.8	0	0	0	0.1	0.1	0	0	3.02925566368872	Tfh
142	0.00669285696930042	0.00669325690949996	0.00669285687942742	0.00669399768067539	0.00669286632266693	0.0066959638361156	0.997387546374396	0.00669287938007587	0.0180736453919027	0.00719029900847553	0.00669287184117543	0.997370982424409	1	0	0.9	0	0	0	0.1	0.1	0	0	3.02925571181329	Tfh
143	0.00669285696933062	0.00669330137080844	0.00669285687943808	0.00669399768240635	0.00669286632269055	0.00669596383650766	0.997387542339602	0.00669287938012914	0.0180736454079167	0.00719029900634384	0.00669287184120992	0.997370982069171	1	0	1	0	0	0	0.1	0.1	0	0	3.0292557599375	Tfh
144	0.00669285696887256	0.00669285677726581	0.00669285687918997	0.00669399763807496	0.00669286632209564	0.00669596382574336	0.9973876440968	0.00669287937899507	0.0180736450045821	0.00719029906082743	0.00669287184039852	0.997370991170835	1	0	0	0	0	0	0.2	0.1	0	0	3.02925522310943	Tfh
145	0.00669285696890325	0.00669290123349484	0.00669285687919648	0.00669399763980541	0.00669286632211881	0.00669596382612752	0.997387640062021	0.00669287937904599	0.0180736450205757	0.0071902990586981	0.00669287184043251	0.997370990815558	1	0	0.1	0	0	0	0.2	0.1	0	0	3.02925527122853	Tfh
146	0.00669285696893349	0.0066929456901661	0.00669285687920686	0.0066939976415391	0.00669286632214213	0.00669596382651971	0.99738763602583	0.00669287937909757	0.0180736450366236	0.0071902990565633	0.00669287184046004	0.997370990459702	1	0	0.2	0	0	0	0.2	0.1	0	0	3.02925531934884	Tfh
147	0.00669285696896428	0.00669299014726868	0.00669285687921591	0.00669399764327174	0.00669286632216527	0.00669596382698793	0.997387631991585	0.00669287937912609	0.0180736450526943	0.00719029905443466	0.0066928718404964	0.997370990103748	1	0	0.3	0	0	0	0.2	0.1	0	0	3.02925536746742	Tfh
148	0.00669285696899409	0.00669303460480746	0.00669285687922444	0.00669399764500185	0.00669286632218857	0.00669596382740801	0.997387627956624	0.00669287937919678	0.0180736450687182	0.00719029905230709	0.006692871840527	0.997370989748524	1	0	0.4	0	0	0	0.2	0.1	0	0	3.02925541558802	Tfh
149	0.00669285696902474	0.00669307906279071	0.00669285687923486	0.00669399764673379	0.00669286632221175	0.00669596382776867	0.997387623920883	0.00669287937924989	0.0180736450847207	0.00719029905017619	0.00669287184056064	0.997370989393149	1	0	0.5	0	0	0	0.2	0.1	0	0	3.02925546370976	Tfh
150	0.00669285696905458	0.00669312352120558	0.00669285687924462	0.00669399764846854	0.00669286632223525	0.00669596382817365	0.997387619885724	0.00669287937929063	0.0180736451007729	0.00719029904804075	0.00669287184058995	0.99737098903706	1	0	0.6	0	0	0	0.2	0.1	0	0	3.02925551183052	Tfh
151	0.00669285696908519	0.00669316798006025	0.0066928568792552	0.00669399765019944	0.00669286632225833	0.00669596382862558	0.997387615850738	0.00669287937933187	0.0180736451168291	0.00719029904591674	0.00669287184061994	0.997370988681298	1	0	0.7	0	0	0	0.2	0.1	0	0	3.02925555995183	Tfh
152	0.00669285696911541	0.00669321243935281	0.00669285687926536	0.00669399765193263	0.00669286632228167	0.006695963829049	0.997387611815055	0.00669287937935325	0.0180736451328744	0.00719029904378309	0.00669287184065174	0.997370988325434	1	0	0.8	0	0	0	0.2	0.1	0	0	3.02925560807419	Tfh
153	0.00669285696914544	0.00669325689908306	0.00669285687927791	0.00669399765366482	0.00669286632230494	0.00669596382949328	0.997387607779794	0.00669287937939862	0.0180736451489228	0.00719029904165194	0.0066928718406839	0.997370987969759	1	0	0.9	0	0	0	0.2	0.1	0	0	3.02925565619676	Tfh
154	0.00669285696917569	0.00669330135925064	0.00669285687928777	0.00669399765539557	0.0066928663223279	0.00669596382989683	0.997387603744714	0.00669287937944441	0.0180736451649387	0.0071902990395229	0.00669287184071328	0.997370987614532	1	0	1	0	0	0	0.2	0.1	0	0	3.0292557043201	Tfh
155	0.00669285696871822	0.00669285677711679	0.00669285687903434	0.0066939976110675	0.00669286632173349	0.00669596381906804	0.997387705496003	0.0066928793783284	0.0180736447615989	0.00719029909400304	0.00669287183990646	0.997370996715803	1	0	0	0	0	0	0.3	0.1	0	0	3.02925516750904	Tfh
156	0.00669285696874857	0.00669290123220346	0.00669285687904471	0.00669399761279859	0.00669286632175681	0.0066959638194278	0.997387701459743	0.00669287937837666	0.018073644777606	0.00719029909187648	0.00669287183993946	0.997370996360411	1	0	0.1	0	0	0	0.3	0.1	0	0	3.02925521562838	Tfh
157	0.00669285696877889	0.00669294568773039	0.00669285687905405	0.00669399761452949	0.00669286632177996	0.00669596381988305	0.997387697426484	0.00669287937843468	0.0180736447936517	0.00719029908974564	0.00669287183996995	0.99737099600496	1	0	0.2	0	0	0	0.3	0.1	0	0	3.02925526374496	Tfh
158	0.00669285696880875	0.00669299014369574	0.00669285687906351	0.00669399761626365	0.00669286632180326	0.0066959638203452	0.997387693391482	0.00669287937847056	0.0180736448097265	0.00719029908761376	0.00669287184000177	0.997370995648749	1	0	0.3	0	0	0	0.3	0.1	0	0	3.02925531186292	Tfh
159	0.0066928569688393	0.00669303460009904	0.00669285687907363	0.00669399761799558	0.00669286632182643	0.006695963820715	0.997387689356532	0.00669287937850919	0.0180736448257388	0.00719029908548156	0.00669287184003445	0.997370995293227	1	0	0.4	0	0	0	0.3	0.1	0	0	3.0292553599821	Tfh
160	0.00669285696886963	0.00669307905693586	0.00669285687908338	0.00669399761972771	0.00669286632184977	0.00669596382117392	0.997387685321542	0.00669287937856388	0.0180736448417986	0.00719029908335285	0.00669287184006497	0.997370994937464	1	0	0.5	0	0	0	0.3	0.1	0	0	3.0292554081014	Tfh
161	0.00669285696889967	0.00669312351421134	0.00669285687909406	0.00669399762145935	0.00669286632187272	0.00669596382164331	0.997387681286305	0.00669287937862381	0.0180736448578584	0.00719029908122217	0.00669287184009763	0.997370994581743	1	0	0.6	0	0	0	0.3	0.1	0	0	3.02925545622142	Tfh
162	0.00669285696893055	0.0066931679719262	0.00669285687910298	0.00669399762319205	0.00669286632189635	0.00669596382194463	0.997387677251498	0.00669287937863547	0.0180736448738443	0.00719029907908905	0.00669287184013063	0.997370994226378	1	0	0.7	0	0	0	0.3	0.1	0	0	3.02925550434199	Tfh
163	0.00669285696896091	0.00669321243007678	0.00669285687911274	0.00669399762492085	0.0066928663219198	0.00669596382235113	0.997387673215978	0.00669287937869034	0.0180736448898452	0.00719029907696909	0.00669287184015986	0.997370993871456	1	0	0.8	0	0	0	0.3	0.1	0	0	3.02925555246409	Tfh
164	0.00669285696899081	0.00669325688866718	0.00669285687912374	0.00669399762665635	0.00669286632194301	0.00669596382282582	0.997387669181237	0.00669287937872476	0.0180736449059488	0.00719029907483045	0.00669287184019159	0.99737099351496	1	0	0.9	0	0	0	0.3	0.1	0	0	3.02925560058408	Tfh
165	0.00669285696902141	0.00669330134769445	0.00669285687913237	0.00669399762838832	0.00669286632196601	0.00669596382324744	0.997387665145765	0.00669287937879873	0.0180736449219786	0.00719029907269964	0.00669287184022402	0.997370993159229	1	0	1	0	0	0	0.3	0.1	0	0	3.02925564870616	Tfh
166	0.00669285696856315	0.00669285677696742	0.00669285687888032	0.00669399758406114	0.00669286632137126	0.00669596381243113	0.997387766891426	0.00669287937767717	0.0180736445186597	0.00719029912718006	0.00669287183941592	0.997371002260307	1	0	0	0	0	0	0.4	0.1	0	0	3.02925511191191	Tfh
167	0.0066928569685938	0.00669290123091588	0.00669285687889157	0.00669399758579303	0.0066928663213945	0.00669596381284777	0.997387762857093	0.0066928793777308	0.0180736445346927	0.00719029912504892	0.00669287183944424	0.997371001904749	1	0	0.1	0	0	0	0.4	0.1	0	0	3.02925516002793	Tfh
168	0.00669285696862412	0.00669294568530246	0.0066928568789014	0.00669399758752508	0.00669286632141757	0.00669596381325903	0.997387758822257	0.00669287937777287	0.0180736445507308	0.00719029912292157	0.00669287183947721	0.997371001549097	1	0	0.2	0	0	0	0.4	0.1	0	0	3.02925520814479	Tfh
169	0.00669285696865427	0.00669299014012247	0.00669285687891238	0.00669399758925616	0.00669286632144112	0.00669596381369136	0.997387754786768	0.00669287937781494	0.0180736445667737	0.00719029912079194	0.00669287183950559	0.99737100119355	1	0	0.3	0	0	0	0.4	0.1	0	0	3.02925525626282	Tfh
170	0.00669285696868469	0.00669303459538482	0.00669285687892116	0.00669399759098866	0.00669286632146447	0.00669596381406475	0.997387750752911	0.0066928793778361	0.0180736445827858	0.00719029911865981	0.00669287183954156	0.99737100083794	1	0	0.4	0	0	0	0.4	0.1	0	0	3.02925530437966	Tfh
171	0.00669285696871527	0.00669307905108276	0.00669285687893121	0.00669399759272066	0.00669286632148773	0.0066959638144636	0.997387746718028	0.00669287937787357	0.0180736445988159	0.00719029911652943	0.00669287183957232	0.99737100048241	1	0	0.5	0	0	0	0.4	0.1	0	0	3.02925535249801	Tfh
172	0.00669285696874548	0.00669312350721838	0.0066928568789395	0.00669399759445305	0.00669286632151088	0.00669596381488512	0.997387742683382	0.0066928793779438	0.0180736446148552	0.00719029911439946	0.00669287183960121	0.997371000126779	1	0	0.6	0	0	0	0.4	0.1	0	0	3.02925540061647	Tfh
173	0.0066928569687758	0.00669316796379047	0.00669285687895072	0.00669399759618087	0.00669286632153405	0.00669596381531995	0.997387738649027	0.00669287937798048	0.0180736446308575	0.00719029911227757	0.00669287183963477	0.997370999771881	1	0	0.7	0	0	0	0.4	0.1	0	0	3.0292554487358	Tfh
174	0.00669285696880637	0.00669321242080247	0.00669285687896251	0.00669399759791697	0.00669286632155746	0.00669596381571303	0.997387734613685	0.0066928793780088	0.018073644646925	0.00719029911013989	0.00669287183966489	0.997370999415449	1	0	0.8	0	0	0	0.4	0.1	0	0	3.02925549685499	Tfh
175	0.00669285696883657	0.00669325687825135	0.00669285687897061	0.00669399759964909	0.00669286632158066	0.00669596381614092	0.997387730578867	0.00669287937807045	0.0180736446629663	0.007190299108008	0.00669287183969905	0.997370999059747	1	0	0.9	0	0	0	0.4	0.1	0	0	3.02925554497484	Tfh
176	0.00669285696886642	0.006693301336138	0.00669285687897973	0.00669399760138112	0.00669286632160407	0.00669596381659707	0.997387726544013	0.00669287937812467	0.0180736446790275	0.00719029910587739	0.00669287183972962	0.997370998703955	1	0	1	0	0	0	0.4	0.1	0	0	3.02925559309502	Tfh
177	0.00669285696840918	0.00669285677681657	0.00669285687872969	0.00669399755705648	0.00669286632100941	0.00669596380573786	0.997387828283816	0.0066928793769891	0.0180736442757021	0.00719029916035291	0.00669287183892545	0.997371007804717	1	0	0	0	0	0	0.5	0.1	0	0	3.02925505631775	Tfh
178	0.00669285696843907	0.00669290122962503	0.00669285687873946	0.00669399755878815	0.0066928663210325	0.00669596380618372	0.997387824249435	0.00669287937704451	0.0180736442917526	0.00719029915822548	0.00669287183895277	0.997371007449053	1	0	0.1	0	0	0	0.5	0.1	0	0	3.02925510443253	Tfh
179	0.00669285696846987	0.00669294568287215	0.00669285687874786	0.00669399756052	0.00669286632105577	0.00669596380656607	0.997387820214822	0.00669287937709832	0.0180736443077673	0.00719029915609251	0.00669287183898563	0.997371007093566	1	0	0.2	0	0	0	0.5	0.1	0	0	3.02925515254825	Tfh
180	0.00669285696849957	0.00669299013655422	0.00669285687876061	0.00669399756225156	0.006692866321079	0.00669596380706537	0.997387816180633	0.00669287937713985	0.0180736443238409	0.00719029915396145	0.00669287183901789	0.997371006737739	1	0	0.3	0	0	0	0.5	0.1	0	0	3.02925520066346	Tfh
181	0.00669285696852965	0.00669303459067083	0.00669285687876886	0.00669399756398356	0.00669286632110214	0.00669596380747696	0.997387812146161	0.00669287937719652	0.0180736443398767	0.00719029915183346	0.0066928718390493	0.997371006382134	1	0	0.4	0	0	0	0.5	0.1	0	0	3.02925524877975	Tfh
182	0.00669285696856039	0.00669307904522971	0.00669285687877928	0.00669399756571554	0.00669286632112544	0.00669596380785951	0.997387808111639	0.00669287937722904	0.018073644355897	0.0071902991496993	0.00669287183908311	0.997371006026577	1	0	0.5	0	0	0	0.5	0.1	0	0	3.0292552968966	Tfh
183	0.00669285696859071	0.00669312350022513	0.00669285687878839	0.00669399756744741	0.00669286632114891	0.00669596380827124	0.997387804077094	0.00669287937727608	0.0180736443719232	0.0071902991475734	0.00669287183910932	0.997371005671072	1	0	0.6	0	0	0	0.5	0.1	0	0	3.02925534501394	Tfh
184	0.0066928569686212	0.00669316795565841	0.00669285687879927	0.00669399756917913	0.00669286632117219	0.00669596380867089	0.99738780004233	0.00669287937732126	0.0180736443879579	0.00719029914544371	0.00669287183914202	0.997371005315459	1	0	0.7	0	0	0	0.5	0.1	0	0	3.02925539313184	Tfh
185	0.00669285696865146	0.00669321241152868	0.00669285687881019	0.00669399757091143	0.00669286632119557	0.0066959638091004	0.997387796007891	0.00669287937735862	0.0180736444039966	0.00719029914331016	0.00669287183917499	0.997371004959783	1	0	0.8	0	0	0	0.5	0.1	0	0	3.02925544124974	Tfh
186	0.00669285696868197	0.00669325686783507	0.00669285687881916	0.00669399757264344	0.00669286632121865	0.00669596380951302	0.997387791973167	0.00669287937739046	0.0180736444200332	0.00719029914118314	0.0066928718392099	0.997371004604137	1	0	0.9	0	0	0	0.5	0.1	0	0	3.02925548936841	Tfh
187	0.00669285696871187	0.00669330132458174	0.00669285687882915	0.00669399757437319	0.00669286632124175	0.00669596380992543	0.997387787938726	0.00669287937745324	0.0180736444360465	0.00719029913905926	0.00669287183923933	0.997371004248937	1	0	1	0	0	0	0.5	0.1	0	0	3.02925553748773	Tfh
188	0.0066928569682544	0.00669285677666925	0.00669285687857899	0.0066939975300535	0.00669286632064698	0.00669596379911615	0.99738788967235	0.00669287937632352	0.0180736440327975	0.00719029919352149	0.00669287183842738	0.997371013348676	1	0	0	0	0	0	0.6	0.1	0	0	3.02925500072689	Tfh
189	0.00669285696828461	0.00669290122833392	0.00669285687858557	0.00669399753178224	0.0066928663206704	0.00669596379948956	0.997387885638622	0.0066928793763833	0.0180736440487801	0.0071902991913997	0.0066928718384608	0.997371012993754	1	0	0.1	0	0	0	0.6	0.1	0	0	3.02925504884076	Tfh
190	0.00669285696831472	0.0066929456804376	0.00669285687859687	0.00669399753351649	0.00669286632069335	0.0066959637999721	0.997387881604	0.0066928793764157	0.0180736440648695	0.0071902991892661	0.00669287183849304	0.997371012637368	1	0	0.2	0	0	0	0.6	0.1	0	0	3.02925509695426	Tfh
191	0.00669285696834541	0.00669299013298092	0.00669285687860679	0.00669399753524849	0.00669286632071722	0.00669596380033099	0.997387877569922	0.00669287937647244	0.0180736440808766	0.00719029918713232	0.00669287183852366	0.997371012281949	1	0	0.3	0	0	0	0.6	0.1	0	0	3.02925514506885	Tfh
192	0.00669285696837532	0.00669303458596068	0.00669285687861524	0.00669399753697996	0.00669286632074012	0.00669596380078661	0.997387873535695	0.00669287937652419	0.0180736440969311	0.00719029918500235	0.00669287183855772	0.997371011926266	1	0	0.4	0	0	0	0.6	0.1	0	0	3.02925519318361	Tfh
193	0.00669285696840569	0.00669307903937849	0.00669285687862531	0.00669399753871203	0.0066928663207636	0.00669596380117812	0.997387869501165	0.00669287937654834	0.0180736441129496	0.00719029918287261	0.00669287183858985	0.99737101157074	1	0	0.5	0	0	0	0.6	0.1	0	0	3.02925524129934	Tfh
194	0.00669285696843608	0.0066931234932325	0.00669285687863614	0.00669399754044307	0.00669286632078679	0.00669596380159966	0.997387865466165	0.00669287937658639	0.0180736441289784	0.00719029918074618	0.00669287183861741	0.99737101121537	1	0	0.6	0	0	0	0.6	0.1	0	0	3.02925528941611	Tfh
195	0.00669285696846672	0.00669316794752539	0.0066928568786452	0.00669399754217574	0.00669286632081008	0.00669596380197992	0.997387861432698	0.00669287937665892	0.0180736441450037	0.00719029917861705	0.00669287183864977	0.997371010859609	1	0	0.7	0	0	0	0.6	0.1	0	0	3.02925533753148	Tfh
196	0.00669285696849662	0.00669321240225471	0.00669285687865551	0.00669399754390736	0.00669286632083337	0.00669596380248082	0.997387857398344	0.00669287937667837	0.0180736441610754	0.00719029917648769	0.00669287183867909	0.997371010503749	1	0	0.8	0	0	0	0.6	0.1	0	0	3.02925538564784	Tfh
197	0.00669285696852718	0.00669325685742237	0.00669285687866454	0.00669399754563933	0.00669286632085651	0.00669596380285573	0.997387853363874	0.00669287937673355	0.018073644177091	0.00719029917435704	0.00669287183871374	0.997371010148349	1	0	0.9	0	0	0	0.6	0.1	0	0	3.02925543376544	Tfh
198	0.0066928569685576	0.0066933013130279	0.00669285687867772	0.00669399754737099	0.00669286632087989	0.00669596380327823	0.997387849329369	0.00669287937678285	0.0180736441931385	0.00719029917222937	0.00669287183874827	0.997371009792673	1	0	1	0	0	0	0.6	0.1	0	0	3.02925548188316	Tfh
199	0.00669285696809976	0.00669285677651572	0.00669285687842596	0.00669399750305196	0.00669286632028499	0.00669596379246216	0.997387951057348	0.00669287937566078	0.0180736437898896	0.00719029922669218	0.00669287183793474	0.997371018892165	1	0	0	0	0	0	0.7	0.1	0	0	3.02925494513913	Tfh
200	0.00669285696812978	0.00669290122704384	0.00669285687843452	0.00669399750478349	0.0066928663203081	0.00669596379290775	0.997387947023495	0.00669287937570276	0.0180736438059296	0.00719029922456326	0.00669287183797131	0.997371018536532	1	0	0.1	0	0	0	0.7	0.1	0	0	3.02925499325114	Tfh
201	0.00669285696816018	0.00669294567800837	0.00669285687844634	0.00669399750651481	0.00669286632033141	0.00669596379331829	0.99738794298956	0.00669287937574217	0.018073643821956	0.00719029922243906	0.00669287183800131	0.997371018181069	1	0	0.2	0	0	0	0.7	0.1	0	0	3.02925504136388	Tfh
202	0.0066928569681904	0.00669299012941231	0.00669285687845432	0.00669399750824643	0.00669286632035462	0.00669596379373989	0.997387938955635	0.00669287937578409	0.0180736438379928	0.00719029922030187	0.00669287183803102	0.997371017825419	1	0	0.3	0	0	0	0.7	0.1	0	0	3.02925508947683	Tfh
203	0.00669285696822108	0.00669303458124897	0.00669285687846319	0.00669399750997872	0.00669286632037818	0.00669596379406599	0.9973879349216	0.00669287937583408	0.0180736438539844	0.00719029921817567	0.00669287183806388	0.99737101747013	1	0	0.4	0	0	0	0.7	0.1	0	0	3.02925513759084	Tfh
204	0.00669285696825093	0.00669307903352634	0.00669285687847256	0.00669399751170993	0.00669286632040123	0.00669596379457926	0.997387930887604	0.00669287937587142	0.0180736438700655	0.00719029921604604	0.00669287183809655	0.997371017114315	1	0	0.5	0	0	0	0.7	0.1	0	0	3.02925518570444	Tfh
205	0.00669285696828141	0.00669312348624081	0.00669285687848384	0.00669399751344168	0.00669286632042468	0.00669596379495026	0.997387926853522	0.00669287937591038	0.0180736438860765	0.0071902992139163	0.00669287183812775	0.997371016758792	1	0	0.6	0	0	0	0.7	0.1	0	0	3.02925523381907	Tfh
206	0.00669285696831192	0.00669316793939449	0.00669285687849545	0.00669399751517334	0.00669286632044797	0.00669596379537962	0.99738792281935	0.00669287937598209	0.0180736439021104	0.00719029921178671	0.006692871838161	0.997371016403335	1	0	0.7	0	0	0	0.7	0.1	0	0	3.02925528193425	Tfh
207	0.00669285696834202	0.00669321239298072	0.00669285687850274	0.00669399751690527	0.0066928663204713	0.00669596379576794	0.997387918785182	0.0066928793760206	0.0180736439181351	0.00719029920965691	0.00669287183819211	0.997371016047772	1	0	0.8	0	0	0	0.7	0.1	0	0	3.02925533004976	Tfh
208	0.0066928569683724	0.00669325684700896	0.00669285687851299	0.00669399751863697	0.00669286632049455	0.00669596379619592	0.997387914750991	0.00669287937607817	0.0180736439341687	0.00719029920752585	0.00669287183822283	0.997371015692157	1	0	0.9	0	0	0	0.7	0.1	0	0	3.02925537816565	Tfh
209	0.00669285696840293	0.00669330130147392	0.0066928568785236	0.00669399752036864	0.00669286632051782	0.0066959637965744	0.99738791071659	0.00669287937610825	0.0180736439501889	0.0071902992053988	0.00669287183825572	0.997371015336711	1	0	1	0	0	0	0.7	0.1	0	0	3.02925542628241	Tfh
210	0.00669285696794524	0.00669285677636758	0.00669285687827077	0.00669399747605205	0.0066928663199231	0.00669596378581237	0.997388012438831	0.0066928793749835	0.0180736435469939	0.00719029925985746	0.00669287183744728	0.997371024435418	1	0	0	0	0	0	0.8	0.1	0	0	3.02925488955463	Tfh
211	0.00669285696797548	0.00669290122575626	0.00669285687828467	0.00669399747778359	0.00669286631994644	0.0066959637862063	0.997388008405178	0.00669287937504554	0.0180736435630103	0.00719029925773549	0.00669287183747701	0.997371024079977	1	0	0.1	0	0	0	0.8	0.1	0	0	3.02925493766559	Tfh
212	0.00669285696800523	0.00669294567557702	0.00669285687829313	0.00669399747951461	0.00669286631996936	0.00669596378668925	0.99738800437153	0.00669287937507033	0.0180736435790717	0.0071902992556021	0.00669287183751123	0.997371023724174	1	0	0.2	0	0	0	0.8	0.1	0	0	3.02925498577643	Tfh
213	0.00669285696803622	0.00669299012583912	0.00669285687830183	0.00669399748124665	0.00669286631999274	0.00669596378707363	0.997388000337796	0.00669287937511497	0.0180736435950886	0.00719029925347227	0.00669287183753816	0.997371023368831	1	0	0.3	0	0	0	0.8	0.1	0	0	3.02925503388841	Tfh
214	0.00669285696806623	0.00669303457653882	0.00669285687831207	0.00669399748297787	0.00669286632001641	0.00669596378745206	0.99738799630405	0.00669287937518158	0.0180736436111101	0.00719029925134205	0.00669287183757208	0.997371023013406	1	0	0.4	0	0	0	0.8	0.1	0	0	3.0292550820008	Tfh
215	0.00669285696809667	0.00669307902767544	0.00669285687832143	0.00669399748470971	0.00669286632003944	0.00669596378790155	0.997387992270219	0.00669287937520661	0.018073643627146	0.00719029924921486	0.00669287183760618	0.99737102265784	1	0	0.5	0	0	0	0.8	0.1	0	0	3.02925513011344	Tfh
216	0.00669285696812697	0.00669312347924901	0.00669285687833117	0.00669399748644104	0.00669286632006255	0.00669596378833533	0.997387988236372	0.00669287937524672	0.018073643643191	0.00719029924708551	0.00669287183763538	0.99737102230211	1	0	0.6	0	0	0	0.8	0.1	0	0	3.02925517822639	Tfh
217	0.00669285696815719	0.00669316793126394	0.00669285687834148	0.0066939974881728	0.00669286632008585	0.0066959637887106	0.997387984202502	0.00669287937530971	0.0180736436591977	0.00719029924495765	0.00669287183766849	0.997371021946812	1	0	0.7	0	0	0	0.8	0.1	0	0	3.02925522634036	Tfh
218	0.00669285696818734	0.00669321238370951	0.00669285687835281	0.00669399748990429	0.00669286632010912	0.0066959637891127	0.99738798016832	0.00669287937534092	0.0180736436752256	0.00719029924282576	0.00669287183769829	0.997371021591212	1	0	0.8	0	0	0	0.8	0.1	0	0	3.02925527445468	Tfh
219	0.00669285696821777	0.00669325683659628	0.00669285687836026	0.00669399749163618	0.0066928663201324	0.00669596378952335	0.997387976134556	0.00669287937537892	0.0180736436912626	0.00719029924069884	0.00669287183773118	0.997371021235792	1	0	0.9	0	0	0	0.8	0.1	0	0	3.0292553225692	Tfh
220	0.00669285696824799	0.00669330128991986	0.00669285687837299	0.00669399749336774	0.00669286632015584	0.00669596378995437	0.997387972100543	0.00669287937544195	0.018073643707298	0.00719029923856542	0.00669287183776353	0.99737102088009	1	0	1	0	0	0	0.8	0.1	0	0	3.02925537068413	Tfh
221	0.00669285696779049	0.00669285677621679	0.00669285687812202	0.00669399744905379	0.00669286631956093	0.00669596377915721	0.997388073816732	0.00669287937433114	0.0180736433040983	0.00719029929302567	0.00669287183695519	0.997371029978388	1	0	0	0	0	0	0.9	0.1	0	0	3.02925483397346	Tfh
222	0.00669285696782077	0.00669290122446559	0.0066928568781299	0.00669399745078494	0.00669286631958417	0.00669596377957968	0.997388069783361	0.0066928793743761	0.018073643320142	0.00719029929089694	0.00669287183698605	0.997371029622883	1	0	0.1	0	0	0	0.9	0.1	0	0	3.02925488208284	Tfh
223	0.00669285696785075	0.00669294567314886	0.00669285687814345	0.00669399745251654	0.00669286631960779	0.00669596377997901	0.997388065749902	0.00669287937440056	0.0180736433361567	0.00719029928877215	0.00669287183702024	0.997371029267407	1	0	0.2	0	0	0	0.9	0.1	0	0	3.02925493019283	Tfh
224	0.00669285696788111	0.00669299012227211	0.00669285687815187	0.00669399745424784	0.00669286631963078	0.00669596378043926	0.997388061716385	0.00669287937443965	0.0180736433522103	0.00719029928663805	0.00669287183704755	0.997371028911836	1	0	0.3	0	0	0	0.9	0.1	0	0	3.02925497830311	Tfh
225	0.00669285696791169	0.0066930345718274	0.006692856878161	0.00669399745597722	0.00669286631965418	0.00669596378080767	0.997388057683162	0.00669287937448091	0.0180736433681986	0.00719029928450962	0.006692871837082	0.997371028556877	1	0	0.4	0	0	0	0.9	0.1	0	0	3.02925502641431	Tfh
226	0.00669285696794212	0.006693079021825	0.00669285687816931	0.0066939974577108	0.00669286631967729	0.00669596378128967	0.997388053649333	0.00669287937455812	0.0180736433842824	0.00719029928237977	0.00669287183711147	0.997371028200626	1	0	0.5	0	0	0	0.9	0.1	0	0	3.0292550745251	Tfh
227	0.00669285696797254	0.00669312347225669	0.00669285687818051	0.00669399745944258	0.00669286631970085	0.00669596378162178	0.997388049615726	0.00669287937460613	0.0180736434002723	0.00719029928025139	0.00669287183714539	0.997371027845433	1	0	0.6	0	0	0	0.9	0.1	0	0	3.02925512263737	Tfh
228	0.00669285696800264	0.00669316792312807	0.00669285687818921	0.00669399746117374	0.00669286631972396	0.00669596378207571	0.997388045582074	0.00669287937462257	0.0180736434163178	0.00719029927812309	0.00669287183717578	0.997371027489865	1	0	0.7	0	0	0	0.9	0.1	0	0	3.02925517074954	Tfh
229	0.00669285696803314	0.00669321237443629	0.00669285687819989	0.00669399746290552	0.00669286631974735	0.00669596378242171	0.997388041548366	0.00669287937468136	0.0180736434323249	0.00719029927599079	0.00669287183720751	0.997371027134515	1	0	0.8	0	0	0	0.9	0.1	0	0	3.0292552188626	Tfh
230	0.00669285696806305	0.00669325682618435	0.00669285687820847	0.00669399746463634	0.0066928663197704	0.00669596378293456	0.997388037514625	0.00669287937470779	0.0180736434483959	0.00719029927386645	0.006692871837238	0.997371026778714	1	0	0.9	0	0	0	0.9	0.1	0	0	3.02925526697543	Tfh
231	0.00669285696809359	0.00669330127836724	0.00669285687821846	0.00669399746636837	0.00669286631979377	0.00669596378333498	0.997388033480818	0.00669287937475419	0.0180736434644194	0.00719029927172666	0.00669287183727182	0.997371026423244	1	0	1	0	0	0	0.9	0.1	0	0	3.02925531508927	Tfh
232	0.00669285696763597	0.00669285677607095	0.00669285687796795	0.00669399742205719	0.00669286631919927	0.00669596377250166	0.997388135191132	0.00669287937364353	0.0180736430612358	0.00719029932619179	0.00669287183645699	0.997371035520989	1	0	0	0	0	0	1	0.1	0	0	3.02925477839534	Tfh
233	0.00669285696766591	0.00669290122317441	0.00669285687797911	0.00669399742378834	0.0066928663192219	0.00669596377298448	0.997388131157957	0.00669287937370857	0.0180736430772973	0.00719029932406055	0.00669287183649437	0.997371035165372	1	0	0.1	0	0	0	1	0.1	0	0	3.02925482650323	Tfh
234	0.00669285696769643	0.00669294567071855	0.00669285687799096	0.00669399742551974	0.00669286631924549	0.00669596377335059	0.997388127124748	0.00669287937373537	0.018073643093308	0.00719029932193213	0.00669287183652122	0.997371034810003	1	0	0.2	0	0	0	1	0.1	0	0	3.02925487461196	Tfh
235	0.0066928569677267	0.00669299011870024	0.00669285687800129	0.00669399742725098	0.00669286631926879	0.00669596377380931	0.997388123091493	0.00669287937378924	0.0180736431093563	0.00719029931980109	0.00669287183655253	0.997371034454403	1	0	0.3	0	0	0	1	0.1	0	0	3.02925492272083	Tfh
236	0.00669285696775688	0.00669303456711791	0.00669285687800722	0.00669399742898237	0.00669286631929234	0.0066959637741717	0.997388119058191	0.00669287937383482	0.0180736431253609	0.00719029931767361	0.0066928718365889	0.997371034099109	1	0	0.4	0	0	0	1	0.1	0	0	3.02925497083064	Tfh
237	0.00669285696778747	0.0066930790159739	0.00669285687801957	0.00669399743071359	0.00669286631931529	0.00669596377459682	0.997388115024878	0.00669287937388311	0.0180736431413994	0.00719029931554362	0.0066928718366213	0.997371033743577	1	0	0.5	0	0	0	1	0.1	0	0	3.02925501894056	Tfh
238	0.00669285696781782	0.00669312346526732	0.00669285687802689	0.00669399743244513	0.00669286631933882	0.00669596377498827	0.997388110991481	0.00669287937391107	0.018073643157412	0.00719029931341595	0.00669287183664822	0.997371033388179	1	0	0.6	0	0	0	1	0.1	0	0	3.02925506705117	Tfh
239	0.00669285696784802	0.00669316791499755	0.00669285687803745	0.0066939974341762	0.00669286631936145	0.00669596377546887	0.997388106958068	0.00669287937396113	0.0180736431734694	0.00719029931128525	0.00669287183668142	0.997371033032492	1	0	0.7	0	0	0	1	0.1	0	0	3.02925511516183	Tfh
240	0.00669285696787833	0.00669321236516655	0.00669285687804996	0.00669399743590791	0.00669286631938531	0.00669596377582885	0.997388102924583	0.00669287937399867	0.0180736431894795	0.00719029930916068	0.00669287183671538	0.997371032677097	1	0	0.8	0	0	0	1	0.1	0	0	3.02925516327347	Tfh
241	0.00669285696790861	0.00669325681577234	0.00669285687805525	0.00669399743763905	0.00669286631940851	0.00669596377623067	0.99738809889109	0.00669287937405068	0.0180736432054957	0.00719029930702751	0.00669287183674676	0.997371032321653	1	0	0.9	0	0	0	1	0.1	0	0	3.02925521138544	Tfh
242	0.0066928569679387	0.00669330126681542	0.00669285687806863	0.00669399743937047	0.00669286631943173	0.00669596377672921	0.997388094857547	0.00669287937409098	0.0180736432215678	0.00719029930490109	0.00669287183677442	0.9973710319658	1	0	1	0	0	0	1	0.1	0	0	3.02925525949735	Tfh
243	0.00669286415471385	0.00669286334321269	0.00669286356068831	0.00669399793453425	0.00669286624737244	0.00671097464640835	0.99738677856007	0.00669291336882307	0.0477555642159258	0.00719034071441563	0.00669290605082162	0.994217552496396	1	0	0	0	0	0	0	0.2	0	0	2.99640585044857	Tfh
244	0.00669286415485662	0.00669296120566986	0.00669286356074312	0.00669399793833405	0.00669286624742621	0.00671097464957133	0.997386769680864	0.00669291336888381	0.0477555643918358	0.00719034070988306	0.00669290605099681	0.994217551471954	1	0	0.1	0	0	0	0	0.2	0	0	2.99640595598648	Tfh
245	0.00669286415500522	0.0066930590702229	0.00669286356078693	0.00669399794213307	0.00669286624747383	0.00671097465261881	0.997386760801574	0.00669291336935122	0.0477555645677403	0.00719034070535466	0.0066929060511804	0.994217550446949	1	0	0.2	0	0	0	0	0.2	0	0	2.99640606152653	Tfh
246	0.00669286415514904	0.00669315693687684	0.00669286356082829	0.00669399794593667	0.00669286624752617	0.00671097465576163	0.997386751919599	0.00669291336925899	0.0477555647438346	0.00719034070083348	0.00669290605136203	0.994217549421652	1	0	0.3	0	0	0	0	0.2	0	0	2.99640616707023	Tfh
247	0.00669286415529519	0.00669325480562968	0.00669286356087556	0.00669399794973695	0.00669286624757749	0.0067109746590472	0.997386743037547	0.00669291336961937	0.0477555649197971	0.00719034069630272	0.00669290605155318	0.994217548396866	1	0	0.4	0	0	0	0	0.2	0	0	2.99640627261706	Tfh
248	0.00669286415543909	0.00669335267647959	0.00669286356091378	0.00669399795354161	0.00669286624762766	0.00671097466204621	0.997386734154132	0.00669291336999956	0.0477555650958725	0.00719034069175802	0.00669290605173807	0.994217547371537	1	0	0.5	0	0	0	0	0.2	0	0	2.99640637816698	Tfh
249	0.00669286415558365	0.00669345054944132	0.00669286356095762	0.00669399795734598	0.00669286624767926	0.00671097466526291	0.997386725267211	0.00669291337010748	0.0477555652719432	0.00719034068722868	0.00669290605191157	0.994217546346143	1	0	0.6	0	0	0	0	0.2	0	0	2.99640648372198	Tfh
250	0.00669286415572933	0.00669354842448827	0.00669286356100771	0.00669399796114852	0.00669286624772982	0.00671097466830402	0.997386716385445	0.00669291337028695	0.0477555654479118	0.00719034068270682	0.00669290605209594	0.99421754532088	1	0	0.7	0	0	0	0	0.2	0	0	2.99640658927441	Tfh
251	0.00669286415587429	0.00669364630164342	0.00669286356105263	0.00669399796495387	0.00669286624778211	0.00671097467153882	0.997386707499356	0.00669291337051271	0.0477555656240347	0.00719034067817494	0.00669290605227929	0.99421754429489	1	0	0.8	0	0	0	0	0.2	0	0	2.99640669483223	Tfh
252	0.00669286415602141	0.00669374418089276	0.00669286356109074	0.00669399796875704	0.00669286624783343	0.0067109746745253	0.997386698615947	0.00669291337073811	0.0477555658000879	0.00719034067363762	0.00669290605246207	0.994217543270197	1	0	0.9	0	0	0	0	0.2	0	0	2.99640680039107	Tfh
253	0.00669286415616874	0.00669384206224204	0.00669286356113298	0.00669399797255755	0.0066928662478843	0.00671097467788322	0.997386689738025	0.00669291337090056	0.0477555659760669	0.0071903406690993	0.00669290605264543	0.994217542244881	1	0	1	0	0	0	0	0.2	0	0	2.99640690594554	Tfh
254	0.00669286415398287	0.00669286334252631	0.00669286356000051	0.00669399787510794	0.00669286624657433	0.0067109745976823	0.997386913720355	0.00669291336570039	0.0477555615448397	0.00719034078518473	0.00669290604794755	0.994217568504539	1	0	0	0	0	0	0.1	0.2	0	0	2.99640573401869	Tfh
255	0.00669286415413006	0.00669296119962683	0.00669286356003956	0.00669399787891095	0.00669286624662349	0.00671097460087018	0.997386904839269	0.0066929133655768	0.0477555617208645	0.00719034078065501	0.006692906048135	0.994217567479235	1	0	0.1	0	0	0	0.1	0.2	0	0	2.99640583955193	Tfh
256	0.00669286415427501	0.0066930590588487	0.00669286356009286	0.00669399788271267	0.00669286624667511	0.0067109746039109	0.997386895955072	0.00669291336583608	0.0477555618969222	0.00719034077613162	0.00669290604831521	0.994217566454093	1	0	0.2	0	0	0	0.1	0.2	0	0	2.99640594509108	Tfh
257	0.00669286415442124	0.00669315692015224	0.00669286356012651	0.00669399788651545	0.00669286624672789	0.00671097460700284	0.997386887073512	0.00669291336619086	0.0477555620729602	0.00719034077158766	0.00669290604850696	0.994217565429334	1	0	0.3	0	0	0	0.1	0.2	0	0	2.99640605063009	Tfh
258	0.00669286415456623	0.00669325478355511	0.00669286356017755	0.0066939978903166	0.00669286624677858	0.00671097461025715	0.997386878197898	0.00669291336642052	0.0477555622488182	0.00719034076706079	0.00669290604869144	0.99421756440456	1	0	0.4	0	0	0	0.1	0.2	0	0	2.99640615616515	Tfh
259	0.00669286415471129	0.00669335264905616	0.00669286356022382	0.00669399789412093	0.00669286624682849	0.00671097461333283	0.997386869310972	0.00669291336660254	0.0477555624249064	0.00719034076253562	0.00669290604886677	0.99421756337874	1	0	0.5	0	0	0	0.1	0.2	0	0	2.99640626171248	Tfh
260	0.00669286415485478	0.00669345051666427	0.00669286356026076	0.00669399789792214	0.00669286624688097	0.00671097461642874	0.997386860429278	0.00669291336684846	0.047755562600868	0.0071903407580049	0.00669290604905151	0.994217562354139	1	0	0.6	0	0	0	0.1	0.2	0	0	2.99640636725805	Tfh
261	0.00669286415499995	0.0066935483863795	0.00669286356031204	0.00669399790172661	0.00669286624693085	0.00671097461961317	0.997386851547105	0.00669291336691352	0.0477555627768892	0.00719034075346245	0.00669290604923376	0.994217561328557	1	0	0.7	0	0	0	0.1	0.2	0	0	2.99640647280491	Tfh
262	0.00669286415514693	0.00669364625817124	0.006692863560355	0.00669399790552542	0.00669286624698556	0.00671097462269351	0.997386842670484	0.00669291336708542	0.0477555629527608	0.00719034074893468	0.00669290604941558	0.994217560303931	1	0	0.8	0	0	0	0.1	0.2	0	0	2.99640657834961	Tfh
263	0.00669286415529188	0.0066937441320794	0.00669286356039544	0.00669399790932932	0.00669286624703283	0.00671097462602109	0.997386833787558	0.00669291336750051	0.0477555631288675	0.00719034074440119	0.00669290604961107	0.99421755927858	1	0	0.9	0	0	0	0.1	0.2	0	0	2.99640668390177	Tfh
264	0.00669286415543783	0.00669384200807987	0.00669286356043722	0.00669399791312947	0.00669286624708452	0.0067109746290998	0.997386824906324	0.00669291336746064	0.0477555633047962	0.00719034073988411	0.00669290604978095	0.994217558253935	1	0	1	0	0	0	0.1	0.2	0	0	2.99640678945501	Tfh
265	0.00669286415325493	0.00669286334183825	0.00669286355929672	0.00669399781569506	0.00669286624577575	0.00671097454894605	0.997387048856106	0.00669291336229608	0.0477555588744736	0.00719034085593756	0.00669290604508463	0.994217584508943	1	0	0	0	0	0	0.2	0.2	0	0	2.9964056176086	Tfh
266	0.00669286415340201	0.00669296119360048	0.00669286355934355	0.00669399781949858	0.00669286624582529	0.00671097455215284	0.997387039975674	0.00669291336253017	0.0477555590504718	0.00719034085141892	0.00669290604527007	0.994217583483953	1	0	0.1	0	0	0	0.2	0.2	0	0	2.99640572313654	Tfh
267	0.0066928641535473	0.00669305904747019	0.00669286355939474	0.00669399782329599	0.00669286624587647	0.00671097455522749	0.997387031102236	0.0066929133627379	0.0477555592262189	0.00719034084689246	0.00669290604545183	0.994217582460271	1	0	0.2	0	0	0	0.2	0.2	0	0	2.99640582866126	Tfh
268	0.00669286415369351	0.00669315690343553	0.00669286355943324	0.00669399782710074	0.00669286624592988	0.00671097455830144	0.997387022218665	0.00669291336294274	0.047755559402219	0.00719034084234838	0.00669290604563816	0.994217581434736	1	0	0.3	0	0	0	0.2	0.2	0	0	2.99640593419607	Tfh
269	0.00669286415383728	0.0066932547614988	0.00669286355947842	0.00669399783089651	0.00669286624597963	0.00671097456153091	0.997387013344527	0.00669291336314854	0.0477555595781194	0.00719034083782171	0.00669290604582125	0.994217580410507	1	0	0.4	0	0	0	0.2	0.2	0	0	2.99640603972481	Tfh
270	0.00669286415398217	0.00669335262165615	0.00669286355952839	0.00669399783470196	0.0066928662460318	0.00671097456461055	0.997387004461119	0.00669291336336254	0.0477555597541443	0.00719034083329735	0.00669290604600904	0.994217579385512	1	0	0.5	0	0	0	0.2	0.2	0	0	2.99640614526421	Tfh
271	0.00669286415413033	0.00669345048391342	0.00669286355956317	0.00669399783850651	0.00669286624608141	0.00671097456769359	0.997386995574239	0.00669291336359948	0.047755559930205	0.00719034082875446	0.00669290604618957	0.99421757835945	1	0	0.6	0	0	0	0.2	0.2	0	0	2.99640625080805	Tfh
272	0.00669286415427504	0.00669354834826522	0.0066928635596144	0.00669399784230339	0.0066928662461337	0.00671097457086671	0.997386986700005	0.00669291336380536	0.0477555601059452	0.00719034082422731	0.00669290604637219	0.994217577335714	1	0	0.7	0	0	0	0.2	0.2	0	0	2.99640635634389	Tfh
273	0.00669286415441773	0.00669364621472183	0.00669286355966225	0.00669399784610702	0.00669286624618457	0.00671097457402338	0.997386977818012	0.00669291336416611	0.0477555602820357	0.00719034081970759	0.0066929060465553	0.994217576310612	1	0	0.8	0	0	0	0.2	0.2	0	0	2.99640646188806	Tfh
274	0.00669286415456526	0.00669374408327649	0.00669286355970907	0.006693997849912	0.00669286624623468	0.00671097457711644	0.997386968933976	0.00669291336425088	0.0477555604580887	0.00719034081517347	0.00669290604673642	0.994217575284798	1	0	0.9	0	0	0	0.2	0.2	0	0	2.99640656743548	Tfh
275	0.00669286415470803	0.00669384195392621	0.00669286355975203	0.00669399785371013	0.00669286624628539	0.00671097458037596	0.997386960055819	0.00669291336444662	0.0477555606340367	0.00719034081064137	0.00669290604691822	0.994217574260494	1	0	1	0	0	0	0.2	0.2	0	0	2.99640667298065	Tfh
276	0.00669286415252795	0.00669286334116373	0.00669286355860854	0.00669399775628772	0.00669286624497724	0.00671097450019969	0.997387183984208	0.00669291335902622	0.0477555562040211	0.0071903409267037	0.00669290604223162	0.994217600513275	1	0	0	0	0	0	0.3	0.2	0	0	2.99640550120637	Tfh
277	0.00669286415267249	0.00669296118758228	0.00669286355864944	0.00669399776009188	0.00669286624502774	0.00671097450339089	0.997387175100176	0.00669291335916166	0.0477555563801299	0.00719034092215464	0.00669290604240731	0.99421759948797	1	0	0.1	0	0	0	0.3	0.2	0	0	2.99640560673202	Tfh
278	0.00669286415281882	0.00669305903609493	0.0066928635586905	0.0066939977638913	0.00669286624507944	0.00671097450667905	0.997387166221174	0.00669291335947025	0.0477555565561254	0.00719034091762167	0.00669290604259208	0.994217598462603	1	0	0.2	0	0	0	0.3	0.2	0	0	2.99640571225488	Tfh
279	0.0066928641529645	0.0066931568867152	0.00669286355873599	0.00669399776769072	0.00669286624513096	0.00671097450954921	0.997387157345169	0.00669291335956027	0.0477555567318725	0.00719034091310852	0.00669290604277493	0.994217597438795	1	0	0.3	0	0	0	0.3	0.2	0	0	2.99640581777888	Tfh
280	0.00669286415310791	0.00669325473942836	0.00669286355877939	0.00669399777149442	0.00669286624518252	0.00671097451274412	0.997387148465271	0.00669291336007545	0.0477555569078735	0.00719034090856696	0.00669290604296602	0.994217596413442	1	0	0.4	0	0	0	0.3	0.2	0	0	2.99640592330715	Tfh
281	0.00669286415325325	0.00669335259423815	0.00669286355883416	0.00669399777529569	0.00669286624523237	0.00671097451587544	0.99738713958317	0.00669291336009872	0.0477555570839244	0.00719034090404288	0.00669290604314841	0.994217595388112	1	0	0.5	0	0	0	0.3	0.2	0	0	2.99640602883929	Tfh
282	0.00669286415339885	0.00669345045114653	0.00669286355887395	0.00669399777909582	0.00669286624528318	0.00671097451909417	0.997387130706959	0.00669291336033048	0.0477555572598345	0.00719034089951738	0.00669290604332409	0.994217594364397	1	0	0.6	0	0	0	0.3	0.2	0	0	2.99640613436948	Tfh
283	0.00669286415354453	0.00669354831016378	0.00669286355892441	0.00669399778289876	0.00669286624533662	0.00671097452220528	0.997387121823838	0.00669291336073213	0.0477555574358597	0.00719034089497183	0.00669290604350598	0.994217593338348	1	0	0.7	0	0	0	0.3	0.2	0	0	2.99640623990652	Tfh
284	0.00669286415368959	0.00669364617127006	0.00669286355896594	0.00669399778669742	0.00669286624538532	0.00671097452544067	0.997387112949605	0.00669291336078234	0.0477555576116828	0.00719034089044559	0.00669290604368982	0.994217592314331	1	0	0.8	0	0	0	0.3	0.2	0	0	2.99640634543853	Tfh
285	0.00669286415383499	0.00669374403447474	0.00669286355900262	0.0066939977904994	0.00669286624543752	0.00671097452853313	0.99738710406642	0.00669291336113712	0.0477555577877192	0.00719034088592302	0.00669290604387518	0.994217591288745	1	0	0.9	0	0	0	0.3	0.2	0	0	2.99640645098026	Tfh
286	0.00669286415398233	0.00669384189978034	0.00669286355904642	0.00669399779430075	0.00669286624548799	0.0067109745315951	0.997387095188888	0.00669291336119018	0.0477555579635999	0.00719034088139696	0.00669290604405894	0.99421759026421	1	0	1	0	0	0	0.3	0.2	0	0	2.99640655651937	Tfh
287	0.00669286415179911	0.0066928633404792	0.00669286355790649	0.00669399769688689	0.00669286624417902	0.00671097445152449	0.99738731909022	0.00669291335597348	0.0477555535341825	0.00719034099742505	0.00669290603936026	0.994217616514112	1	0	0	0	0	0	0.4	0.2	0	0	2.99640538482219	Tfh
288	0.00669286415194744	0.00669296118154566	0.00669286355795061	0.00669399770068986	0.00669286624423147	0.00671097445470208	0.997387310207006	0.00669291335588223	0.0477555537102166	0.0071903409929027	0.00669290603954493	0.994217615488391	1	0	0.1	0	0	0	0.4	0.2	0	0	2.99640549034116	Tfh
289	0.00669286415209099	0.00669305902472558	0.00669286355799552	0.00669399770449176	0.00669286624428171	0.00671097445797904	0.997387301328954	0.00669291335628988	0.0477555538862199	0.00719034098837312	0.00669290603973135	0.994217614463682	1	0	0.2	0	0	0	0.4	0.2	0	0	2.99640559585851	Tfh
290	0.0066928641522374	0.00669315686999241	0.00669286355804079	0.0066939977082902	0.00669286624433207	0.00671097446096979	0.997387292452224	0.00669291335648671	0.0477555540619125	0.00719034098384954	0.00669290603991111	0.994217613440087	1	0	0.3	0	0	0	0.4	0.2	0	0	2.99640570137812	Tfh
291	0.00669286415238196	0.00669325471736889	0.00669286355808507	0.00669399771209491	0.0066928662443836	0.00671097446403605	0.99738728357306	0.00669291335667789	0.0477555542379804	0.00719034097930506	0.00669290604009713	0.994217612414911	1	0	0.4	0	0	0	0.4	0.2	0	0	2.99640580690023	Tfh
292	0.00669286415252646	0.0066933525668272	0.00669286355813074	0.0066939977158923	0.00669286624443391	0.00671097446722604	0.997387274694935	0.00669291335690457	0.0477555544138207	0.00719034097477424	0.00669290604027796	0.99421761139025	1	0	0.5	0	0	0	0.4	0.2	0	0	2.99640591242404	Tfh
293	0.00669286415267276	0.00669345041839471	0.00669286355817325	0.00669399771969429	0.00669286624448654	0.00671097447040432	0.997387265817324	0.00669291335727587	0.0477555545898047	0.00719034097024892	0.00669290604046191	0.994217610365351	1	0	0.6	0	0	0	0.4	0.2	0	0	2.99640601794923	Tfh
294	0.00669286415281668	0.00669354827206158	0.0066928635582246	0.00669399772349488	0.00669286624453639	0.00671097447342587	0.997387256943033	0.00669291335726456	0.0477555547655989	0.00719034096573034	0.00669290604065316	0.994217609341796	1	0	0.7	0	0	0	0.4	0.2	0	0	2.99640612347452	Tfh
295	0.00669286415296505	0.00669364612781577	0.00669286355826304	0.00669399772729437	0.00669286624458703	0.00671097447667051	0.997387248064859	0.00669291335751091	0.0477555549415869	0.00719034096118872	0.00669290604083761	0.994217608316552	1	0	0.8	0	0	0	0.4	0.2	0	0	2.9964062290039	Tfh
296	0.0066928641531085	0.00669374398568423	0.00669286355831032	0.0066939977310977	0.00669286624463732	0.00671097447979535	0.997387239180053	0.00669291335771125	0.0477555551176254	0.00719034095666256	0.00669290604101268	0.994217607291192	1	0	0.9	0	0	0	0.4	0.2	0	0	2.99640633454194	Tfh
297	0.00669286415325197	0.00669384184564292	0.0066928635583522	0.00669399773489848	0.00669286624468929	0.0067109744829447	0.997387230300618	0.00669291335801459	0.0477555552935414	0.00719034095212756	0.00669290604119703	0.994217606266794	1	0	1	0	0	0	0.4	0.2	0	0	2.99640644007786	Tfh
298	0.00669286415107154	0.00669286333978735	0.00669286355721797	0.00669399763750022	0.00669286624337894	0.00671097440293338	0.997387454173417	0.00669291335238335	0.0477555508647825	0.00719034106815953	0.00669290603650256	0.994217632512202	1	0	0	0	0	0	0.5	0.2	0	0	2.99640526845707	Tfh
299	0.0066928641512179	0.00669296117552797	0.00669286355725883	0.00669399764129711	0.00669286624342979	0.00671097440602821	0.997387445300366	0.00669291335266852	0.0477555510406085	0.00719034106363507	0.00669290603668261	0.994217631488303	1	0	0.1	0	0	0	0.5	0.2	0	0	2.99640537396302	Tfh
300	0.00669286415136185	0.00669305901335256	0.00669286355730091	0.00669399764509938	0.00669286624348465	0.00671097440917577	0.997387436421083	0.00669291335305046	0.0477555512165073	0.00719034105910756	0.00669290603687535	0.99421763046343	1	0	0.2	0	0	0	0.5	0.2	0	0	2.9964054794763	Tfh
301	0.00669286415150948	0.00669315685327831	0.00669286355734681	0.00669399764889689	0.00669286624353359	0.00671097441236702	0.997387427551991	0.00669291335321896	0.0477555513923238	0.00719034105456842	0.00669290603705267	0.994217629439706	1	0	0.3	0	0	0	0.5	0.2	0	0	2.99640558498243	Tfh
302	0.00669286415165291	0.00669325469530199	0.00669286355738801	0.00669399765270058	0.0066928662435848	0.00671097441538541	0.997387418667116	0.00669291335324042	0.0477555515682356	0.00719034105004872	0.00669290603723366	0.994217628414515	1	0	0.4	0	0	0	0.5	0.2	0	0	2.99640569050493	Tfh
303	0.00669286415179987	0.00669335253942637	0.00669286355743622	0.00669399765649823	0.00669286624363551	0.00671097441848784	0.997387409794727	0.00669291335364253	0.0477555517440565	0.00719034104552143	0.00669290603741817	0.994217627390809	1	0	0.5	0	0	0	0.5	0.2	0	0	2.99640579601891	Tfh
304	0.00669286415194614	0.00669345038564413	0.00669286355747561	0.00669399766030135	0.00669286624368548	0.00671097442162766	0.997387400912035	0.00669291335372937	0.0477555519201385	0.00719034104097528	0.00669290603760353	0.994217626365026	1	0	0.6	0	0	0	0.5	0.2	0	0	2.99640590154259	Tfh
305	0.0066928641520909	0.00669354823396115	0.00669286355752902	0.00669399766409714	0.00669286624373787	0.00671097442480334	0.997387392039924	0.00669291335411137	0.0477555520959366	0.00719034103646765	0.00669290603779157	0.994217625340924	1	0	0.7	0	0	0	0.5	0.2	0	0	2.99640600706005	Tfh
306	0.00669286415223469	0.00669364608438348	0.00669286355756753	0.00669399766790238	0.00669286624378922	0.00671097442801741	0.997387383156855	0.00669291335427542	0.0477555522720228	0.00719034103192863	0.00669290603796872	0.994217624315965	1	0	0.8	0	0	0	0.5	0.2	0	0	2.99640611258912	Tfh
307	0.00669286415238239	0.00669374393689762	0.00669286355761881	0.00669399767169978	0.00669286624383987	0.00671097443103723	0.997387374284226	0.00669291335451215	0.0477555524477793	0.00719034102740501	0.00669290603814986	0.994217623291919	1	0	0.9	0	0	0	0.5	0.2	0	0	2.99640621811138	Tfh
308	0.00669286415252486	0.00669384179151189	0.00669286355765666	0.00669399767550206	0.00669286624388994	0.00671097443421407	0.997387365403101	0.00669291335487055	0.0477555526238178	0.00719034102286191	0.00669290603833128	0.994217622266819	1	0	1	0	0	0	0.5	0.2	0	0	2.99640632364284	Tfh
309	0.0066928641503439	0.00669286333910475	0.0066928635565153	0.00669399757811486	0.00669286624258197	0.0067109743542181	0.997387589246351	0.00669291334932944	0.0477555481955625	0.00719034113887223	0.00669290603364224	0.994217648509261	1	0	0	0	0	0	0.6	0.2	0	0	2.99640515210163	Tfh
310	0.0066928641504896	0.00669296116949073	0.00669286355656814	0.0066939975819155	0.00669286624263381	0.00671097435730857	0.997387580370678	0.00669291334952449	0.0477555483714022	0.00719034113434603	0.00669290603383134	0.994217647484914	1	0	0.1	0	0	0	0.6	0.2	0	0	2.99640525760432	Tfh
311	0.00669286415063298	0.0066930590019839	0.00669286355661173	0.00669399758571051	0.00669286624268512	0.00671097436050208	0.997387571500505	0.00669291334977556	0.0477555485471805	0.00719034112983191	0.00669290603401513	0.994217646461156	1	0	0.2	0	0	0	0.6	0.2	0	0	2.99640536310422	Tfh
312	0.00669286415077979	0.00669315683656758	0.00669286355664982	0.00669399758951482	0.00669286624273539	0.00671097436358257	0.997387562619585	0.00669291334997381	0.0477555487231412	0.00719034112529825	0.00669290603418793	0.99421764543582	1	0	0.3	0	0	0	0.6	0.2	0	0	2.99640546861522	Tfh
313	0.00669286415092705	0.0066932546732527	0.00669286355670271	0.00669399759331164	0.00669286624278547	0.00671097436682962	0.997387553743714	0.00669291335020901	0.0477555488990127	0.00719034112076883	0.00669290603436834	0.99421764441188	1	0	0.4	0	0	0	0.6	0.2	0	0	2.99640557412465	Tfh
314	0.00669286415107378	0.00669335251202894	0.00669286355674802	0.00669399759711085	0.00669286624283939	0.00671097436980216	0.997387544873081	0.00669291335045537	0.0477555490748402	0.00719034111623509	0.00669290603455359	0.994217643388233	1	0	0.5	0	0	0	0.6	0.2	0	0	2.99640567963155	Tfh
315	0.00669286415121499	0.00669345035290558	0.00669286355678206	0.00669399760091316	0.00669286624288717	0.00671097437303243	0.997387535991132	0.00669291335055489	0.0477555492508406	0.0071903411117044	0.00669290603473708	0.994217642362654	1	0	0.6	0	0	0	0.6	0.2	0	0	2.99640578514935	Tfh
316	0.00669286415136063	0.00669354819587724	0.00669286355683094	0.00669399760471086	0.00669286624293984	0.00671097437610683	0.997387527115974	0.0066929133509694	0.0477555494266089	0.00719034110718209	0.00669290603492254	0.994217641339074	1	0	0.7	0	0	0	0.6	0.2	0	0	2.99640589066518	Tfh
317	0.00669286415150615	0.00669364604095173	0.00669286355687301	0.00669399760851469	0.00669286624298981	0.00671097437922247	0.99738751823816	0.0066929133510467	0.0477555496025547	0.0071903411026553	0.00669290603510634	0.994217640314103	1	0	0.8	0	0	0	0.6	0.2	0	0	2.99640599618381	Tfh
318	0.0066928641516537	0.00669374388811871	0.00669286355691693	0.00669399761231388	0.00669286624304148	0.00671097438240542	0.997387509360895	0.00669291335129868	0.0477555497784359	0.00719034109812515	0.00669290603528588	0.994217639289285	1	0	0.9	0	0	0	0.6	0.2	0	0	2.9964061017043	Tfh
319	0.00669286415179641	0.00669384173738734	0.00669286355697204	0.00669399761611352	0.0066928662430932	0.00671097438546126	0.997387500483806	0.00669291335144317	0.047755549954371	0.00719034109359761	0.00669290603547335	0.994217638264883	1	0	1	0	0	0	0.6	0.2	0	0	2.99640620722712	Tfh
320	0.00669286414961742	0.00669286333842058	0.00669286355583258	0.00669399751874105	0.00669286624178347	0.00671097430544882	0.997387724301992	0.00669291334606842	0.0477555455266579	0.0071903412095834	0.00669290603078596	0.994217664504194	1	0	0	0	0	0	0.7	0.2	0	0	2.99640503576093	Tfh
321	0.00669286414976075	0.00669296116346664	0.0066928635558656	0.00669399752253802	0.00669286624183481	0.00671097430861515	0.997387715427708	0.00669291334613051	0.0477555457024798	0.00719034120506639	0.0066929060309606	0.994217663480068	1	0	0.1	0	0	0	0.7	0.2	0	0	2.99640514125689	Tfh
322	0.00669286414990804	0.0066930589906056	0.00669286355591968	0.00669399752633664	0.00669286624188608	0.00671097431180085	0.997387706553332	0.00669291334661525	0.0477555458782894	0.00719034120053008	0.00669290603114455	0.994217662456086	1	0	0.2	0	0	0	0.7	0.2	0	0	2.99640524675561	Tfh
323	0.00669286415005265	0.00669315681985056	0.0066928635559635	0.00669399753013711	0.00669286624193621	0.00671097431484174	0.997387697678804	0.00669291334668918	0.0477555460542237	0.00719034119600229	0.00669290603133865	0.99421766143185	1	0	0.3	0	0	0	0.7	0.2	0	0	2.99640535225595	Tfh
324	0.0066928641501982	0.00669325465119128	0.00669286355599775	0.00669399753393129	0.00669286624198891	0.00671097431797358	0.997387688809495	0.00669291334679947	0.0477555462299006	0.00719034119147542	0.00669290603151206	0.994217660408022	1	0	0.4	0	0	0	0.7	0.2	0	0	2.99640545775375	Tfh
325	0.00669286415034585	0.00669335248462929	0.00669286355605047	0.00669399753773424	0.00669286624204135	0.00671097432116913	0.997387679928867	0.00669291334731558	0.0477555464059442	0.00719034118695624	0.00669290603169549	0.994217659383035	1	0	0.5	0	0	0	0.7	0.2	0	0	2.99640556326382	Tfh
326	0.00669286415048978	0.00669345032016566	0.00669286355609889	0.00669399754153484	0.0066928662420895	0.00671097432427161	0.99738767105362	0.00669291334735121	0.0477555465817873	0.00719034118241481	0.00669290603187695	0.994217658358836	1	0	0.6	0	0	0	0.7	0.2	0	0	2.99640566877118	Tfh
327	0.00669286415063127	0.00669354815779003	0.00669286355613383	0.006693997545333	0.00669286624214128	0.00671097432752829	0.997387662178404	0.00669291334773054	0.0477555467576565	0.00719034117789055	0.00669290603206568	0.994217657334603	1	0	0.7	0	0	0	0.7	0.2	0	0	2.99640577428073	Tfh
328	0.00669286415077814	0.00669364599752342	0.00669286355617951	0.00669399754913107	0.00669286624219153	0.00671097433058162	0.997387653306076	0.00669291334783801	0.0477555469334465	0.00719034117337477	0.00669290603224273	0.99421765631075	1	0	0.8	0	0	0	0.7	0.2	0	0	2.99640587978991	Tfh
329	0.00669286415092583	0.00669374383934557	0.00669286355623234	0.00669399755293187	0.00669286624224497	0.00671097433382155	0.997387644427233	0.00669291334799233	0.0477555471093654	0.00719034116883376	0.00669290603242599	0.994217655285598	1	0	0.9	0	0	0	0.7	0.2	0	0	2.99640598530611	Tfh
330	0.00669286415106966	0.006693841683269	0.00669286355627597	0.00669399755673191	0.00669286624229445	0.00671097433692398	0.997387635550728	0.00669291334827124	0.0477555472853526	0.0071903411643116	0.0066929060326136	0.994217654261389	1	0	1	0	0	0	0.7	0.2	0	0	2.99640609082322	Tfh
331	0.00669286414888947	0.00669286333774603	0.00669286355513239	0.00669399745936958	0.00669286624098583	0.0067109742568695	0.99738785934124	0.00669291334271344	0.0477555428581613	0.00719034128028929	0.00669290602791831	0.994217680496596	1	0	0	0	0	0	0.8	0.2	0	0	2.99640491943337	Tfh
332	0.00669286414903349	0.00669296115744275	0.0066928635551781	0.006693997463169	0.00669286624103624	0.0067109742600586	0.997387850468045	0.00669291334309041	0.0477555430339923	0.00719034127575668	0.00669290602809943	0.994217679473322	1	0	0.1	0	0	0	0.8	0.2	0	0	2.99640502492403	Tfh
333	0.00669286414918186	0.00669305897924718	0.00669286355521522	0.00669399746696437	0.00669286624108833	0.00671097426313717	0.997387841600359	0.00669291334330406	0.0477555432096355	0.0071903412712356	0.00669290602828527	0.99421767845009	1	0	0.2	0	0	0	0.8	0.2	0	0	2.99640513041148	Tfh
334	0.00669286414932517	0.00669315680314626	0.00669286355525954	0.00669399747076553	0.00669286624113792	0.00671097426624223	0.997387832721286	0.00669291334365118	0.0477555433856065	0.00719034126670817	0.00669290602846719	0.994217677424997	1	0	0.3	0	0	0	0.8	0.2	0	0	2.99640523591032	Tfh
335	0.00669286414946853	0.00669325462913216	0.0066928635553013	0.00669399747456348	0.00669286624118978	0.00671097426936309	0.997387823848208	0.00669291334367756	0.0477555435614198	0.00719034126218087	0.0066929060286523	0.994217676401116	1	0	0.4	0	0	0	0.8	0.2	0	0	2.99640534140629	Tfh
336	0.00669286414961648	0.00669335245723591	0.00669286355534604	0.0066939974783624	0.00669286624124155	0.00671097427255188	0.997387814973661	0.00669291334378973	0.0477555437373158	0.00719034125765113	0.00669290602884325	0.994217675376781	1	0	0.5	0	0	0	0.8	0.2	0	0	2.99640544690534	Tfh
337	0.00669286414976149	0.00669345028742019	0.00669286355539409	0.00669399748216202	0.00669286624129149	0.00671097427558065	0.997387806099262	0.00669291334395508	0.047755543913044	0.00719034125313517	0.00669290602901523	0.994217674352131	1	0	0.6	0	0	0	0.8	0.2	0	0	2.99640555240638	Tfh
338	0.00669286414990704	0.0066935481197145	0.0066928635554384	0.00669399748595933	0.00669286624134377	0.00671097427881832	0.997387797225222	0.00669291334420942	0.0477555440889962	0.00719034124860522	0.00669290602919815	0.994217673328012	1	0	0.7	0	0	0	0.8	0.2	0	0	2.99640565790935	Tfh
339	0.0066928641500519	0.00669364595409653	0.00669286355548802	0.00669399748975917	0.0066928662413932	0.00671097428190365	0.997387788351238	0.00669291334459542	0.047755544264719	0.00719034124407152	0.00669290602938051	0.994217672304146	1	0	0.8	0	0	0	0.8	0.2	0	0	2.99640576341512	Tfh
340	0.00669286415019681	0.0066937437905743	0.00669286355553436	0.00669399749355866	0.0066928662414439	0.00671097428507612	0.997387779475907	0.0066929133448328	0.0477555444406626	0.00719034123954034	0.00669290602956413	0.994217671279904	1	0	0.9	0	0	0	0.8	0.2	0	0	2.9964058689235	Tfh
341	0.00669286415034283	0.00669384162915988	0.00669286355557122	0.00669399749735875	0.00669286624149892	0.00671097428817597	0.997387770600875	0.00669291334501099	0.0477555446164849	0.00719034123501087	0.0066929060297473	0.994217670255203	1	0	1	0	0	0	0.8	0.2	0	0	2.99640597443337	Tfh
342	0.00669286414816222	0.00669286333705295	0.00669286355442801	0.00669399740000809	0.0066928662401864	0.00671097420821048	0.997387994363761	0.00669291333945152	0.0477555401899048	0.00719034135097812	0.00669290602505647	0.994217696488024	1	0	0	0	0	0	0.9	0.2	0	0	2.99640480312147	Tfh
343	0.00669286414830699	0.0066929611514241	0.00669286355448436	0.00669399740380648	0.00669286624023955	0.00671097421133429	0.997387985491702	0.00669291333998872	0.0477555403656977	0.00719034134645509	0.00669290602524755	0.994217695464231	1	0	0.1	0	0	0	0.9	0.2	0	0	2.99640490860545	Tfh
344	0.00669286414845318	0.00669305896788035	0.00669286355451962	0.00669399740760401	0.00669286624028784	0.00671097421460912	0.997387976619549	0.00669291334004011	0.0477555405415739	0.00719034134193817	0.00669290602542114	0.994217694440036	1	0	0.2	0	0	0	0.9	0.2	0	0	2.99640501409045	Tfh
345	0.00669286414859839	0.00669315678644794	0.00669286355457328	0.00669399741140311	0.00669286624033944	0.0067109742176152	0.997387967749891	0.00669291334011073	0.0477555407172868	0.00719034133741395	0.00669290602560829	0.994217693416348	1	0	0.3	0	0	0	0.9	0.2	0	0	2.99640511957605	Tfh
346	0.00669286414874189	0.00669325460709997	0.00669286355461608	0.00669399741519782	0.0066928662403914	0.00671097422081743	0.997387958880118	0.0066929133404539	0.0477555408930283	0.00719034133289083	0.00669290602578938	0.994217692392399	1	0	0.4	0	0	0	0.9	0.2	0	0	2.99640522506362	Tfh
347	0.00669286414888783	0.00669335242984382	0.00669286355465146	0.00669399741899931	0.00669286624044433	0.00671097422385153	0.997387950001546	0.00669291334067558	0.0477555410689489	0.00719034132834402	0.00669290602597401	0.994217691367971	1	0	0.5	0	0	0	0.9	0.2	0	0	2.99640533056144	Tfh
348	0.00669286414903272	0.00669345025468906	0.00669286355469498	0.00669399742279676	0.00669286624049516	0.00671097422692606	0.997387941128629	0.00669291334076376	0.0477555412447264	0.00719034132383256	0.00669290602615722	0.99421769034437	1	0	0.6	0	0	0	0.9	0.2	0	0	2.99640543605655	Tfh
349	0.00669286414917888	0.00669354808163127	0.00669286355474972	0.00669399742659567	0.00669286624054544	0.00671097423009115	0.99738793225531	0.0066929133412309	0.0477555414205413	0.0071903413193087	0.00669290602634172	0.994217689320451	1	0	0.7	0	0	0	0.9	0.2	0	0	2.99640554155409	Tfh
350	0.00669286414932218	0.00669364591067361	0.00669286355479695	0.00669399743039394	0.00669286624059644	0.00671097423323928	0.99738792338186	0.00669291334134455	0.0477555415964312	0.00719034131478119	0.00669290602652238	0.994217688295829	1	0	0.8	0	0	0	0.9	0.2	0	0	2.99640564705273	Tfh
351	0.00669286414947086	0.00669374374181936	0.00669286355484068	0.0066939974341929	0.00669286624064619	0.00671097423644809	0.997387914508327	0.00669291334155473	0.0477555417722373	0.0071903413102399	0.00669290602670536	0.994217687272091	1	0	0.9	0	0	0	0.9	0.2	0	0	2.99640575255455	Tfh
352	0.00669286414961305	0.0066938415750567	0.00669286355487681	0.0066939974379906	0.00669286624069959	0.00671097423945456	0.997387905634465	0.00669291334188373	0.0477555419480326	0.0071903413057232	0.00669290602688704	0.994217686247735	1	0	1	0	0	0	0.9	0.2	0	0	2.99640585805851	Tfh
353	0.00669286414743485	0.00669286333638137	0.00669286355373777	0.00669399734065413	0.006692866239389	0.00671097415950187	0.997388129369596	0.00669291333655828	0.047755537522019	0.00719034142166616	0.00669290602219701	0.994217712477244	1	0	0	0	0	0	1	0.2	0	0	2.99640468682415	Tfh
354	0.0066928641475789	0.006692961145401	0.00669286355378507	0.00669399734445269	0.00669286623943977	0.00671097416263982	0.997388120498812	0.00669291333672871	0.0477555376977745	0.00719034141714236	0.00669290602238044	0.994217711453289	1	0	0.1	0	0	0	1	0.2	0	0	2.99640479230097	Tfh
355	0.00669286414772607	0.00669305895651871	0.00669286355382481	0.00669399734824958	0.0066928662394905	0.00671097416576994	0.997388111627638	0.00669291333681997	0.0477555378735924	0.00719034141262418	0.00669290602256259	0.994217710429349	1	0	0.2	0	0	0	1	0.2	0	0	2.99640489778017	Tfh
356	0.00669286414786965	0.00669315676974213	0.0066928635538724	0.00669399735204706	0.0066928662395438	0.00671097416897372	0.997388102756305	0.006692913337158	0.0477555380493534	0.00719034140808433	0.00669290602274718	0.994217709405411	1	0	0.3	0	0	0	1	0.2	0	0	2.99640500326184	Tfh
357	0.0066928641480161	0.00669325458505591	0.00669286355391887	0.00669399735584484	0.00669286623959371	0.00671097417211229	0.997388093884705	0.00669291333726241	0.0477555382251875	0.00719034140357379	0.00669290602292923	0.994217708381594	1	0	0.4	0	0	0	1	0.2	0	0	2.99640510874578	Tfh
358	0.00669286414816051	0.00669335240245713	0.00669286355396256	0.00669399735964007	0.00669286623964389	0.00671097417532388	0.997388085013073	0.00669291333760267	0.0477555384009685	0.00719034139903596	0.00669290602311277	0.994217707357932	1	0	0.5	0	0	0	1	0.2	0	0	2.99640521423218	Tfh
359	0.00669286414830476	0.00669345022196847	0.00669286355400946	0.00669399736343958	0.00669286623969503	0.00671097417831443	0.99738807614113	0.00669291333763546	0.0477555385767401	0.00719034139452079	0.0066929060232963	0.994217706334233	1	0	0.6	0	0	0	1	0.2	0	0	2.99640531972092	Tfh
360	0.00669286414845141	0.00669354804357136	0.0066928635540566	0.00669399736723917	0.00669286623974943	0.00671097418149838	0.99738806726896	0.00669291333787561	0.0477555387525386	0.00719034138998289	0.00669290602347708	0.994217705310591	1	0	0.7	0	0	0	1	0.2	0	0	2.996405425212	Tfh
361	0.00669286414859861	0.00669364586727174	0.0066928635540992	0.00669399737103689	0.00669286623979697	0.00671097418461259	0.997388058396618	0.00669291333810258	0.0477555389283578	0.00719034138546847	0.00669290602366454	0.994217704285978	1	0	0.8	0	0	0	1	0.2	0	0	2.99640553070443	Tfh
362	0.00669286414874096	0.00669374369307054	0.00669286355414071	0.00669399737483302	0.00669286623984937	0.00671097418771867	0.997388049524055	0.00669291333829546	0.0477555391041564	0.00719034138093004	0.00669290602385504	0.994217703261678	1	0	0.9	0	0	0	1	0.2	0	0	2.99640563619946	Tfh
363	0.00669286414888594	0.00669384152096069	0.00669286355418181	0.00669399737863297	0.00669286623990216	0.00671097419081851	0.997388040651304	0.00669291333847844	0.0477555392799448	0.00719034137640374	0.00669290602402946	0.994217702237777	1	0	1	0	0	0	1	0.2	0	0	2.99640574169718	Tfh
364	0.00669289362235921	0.00669288796800917	0.00669288861230584	0.00669399932887772	0.00669286634104643	0.00684017149757835	0.997383778146471	0.00669299674226557	0.120215640036324	0.00719044335522842	0.00669298997900127	0.981473536645457	1	0	0	0	0	0	0	0.3	0	0	2.91107591291418	Tfh
365	0.00669289362383763	0.00669320211444934	0.0066928886127163	0.00669399934103829	0.00669286634120818	0.00684017154997435	0.997383749625433	0.00669299674384081	0.120215642708584	0.00719044334184845	0.00669298998047496	0.981473530098977	1	0	0.1	0	0	0	0	0.3	0	0	2.9110762463144	Tfh
366	0.00669289362532042	0.00669351628234505	0.00669288861312908	0.0066939993532037	0.00669286634137312	0.00684017160127147	0.997383721104028	0.00669299674547433	0.120215645380751	0.00719044332847287	0.00669298998195183	0.981473523553358	1	0	0.2	0	0	0	0	0.3	0	0	2.91107657973858	Tfh
367	0.00669289362680316	0.00669383047169936	0.00669288861354491	0.00669399936537344	0.00669286634153879	0.0068401716520407	0.997383692581055	0.0066929967470765	0.120215648053374	0.00719044331509597	0.00669298998343137	0.981473517007048	1	0	0.3	0	0	0	0	0.3	0	0	2.91107691318514	Tfh
368	0.00669289362828459	0.00669414468250552	0.00669288861395733	0.00669399937753914	0.00669286634170335	0.00684017170358646	0.997383664052447	0.00669299674862584	0.120215650725962	0.00719044330171574	0.00669298998490756	0.981473510460396	1	0	0.4	0	0	0	0	0.3	0	0	2.91107724665764	Tfh
369	0.00669289362976467	0.00669445891477433	0.00669288861436962	0.00669399938970821	0.00669286634186651	0.00684017175521055	0.997383635524752	0.00669299675018832	0.120215653399142	0.00719044328833327	0.00669298998638415	0.98147350391213	1	0	0.5	0	0	0	0	0.3	0	0	2.91107758014841	Tfh
370	0.00669289363124718	0.0066947731685046	0.0066928886147839	0.00669399940187579	0.00669286634203102	0.00684017180656294	0.997383606996216	0.00669299675178863	0.120215656071948	0.00719044327495346	0.00669298998786007	0.98147349736493	1	0	0.6	0	0	0	0	0.3	0	0	2.91107791366325	Tfh
371	0.00669289363273061	0.0066950874437027	0.00669288861519839	0.00669399941404866	0.00669286634219636	0.00684017185759843	0.997383578461725	0.00669299675342931	0.120215658745433	0.00719044326157175	0.006692989989339	0.981473490816458	1	0	0.7	0	0	0	0	0.3	0	0	2.91107824720392	Tfh
372	0.00669289363421465	0.00669540174036461	0.00669288861561227	0.00669399942621852	0.00669286634236156	0.00684017190867995	0.99738354992889	0.00669299675500716	0.120215661418603	0.00719044324819259	0.00669298999081733	0.98147348426862	1	0	0.8	0	0	0	0	0.3	0	0	2.91107858076524	Tfh
373	0.00669289363569652	0.00669571605849613	0.00669288861602706	0.00669399943839067	0.0066928663425243	0.00684017196028747	0.997383521391524	0.00669299675660375	0.120215664092381	0.00719044323480633	0.00669298999229426	0.981473477718905	1	0	0.9	0	0	0	0	0.3	0	0	2.91107891434955	Tfh
374	0.00669289363717924	0.00669603039809464	0.00669288861643975	0.00669399945056132	0.00669286634268978	0.00684017201164923	0.997383492855459	0.00669299675817409	0.120215666765857	0.00719044322142327	0.0066929899937718	0.981473471169987	1	0	1	0	0	0	0	0.3	0	0	2.91107924795536	Tfh
375	0.00669289361502449	0.00669288796164486	0.00669288860582994	0.00669399913827923	0.00669286633847417	0.0068401706946015	0.997384212107081	0.00669299671802471	0.120215599383623	0.00719044356481414	0.00669298995586955	0.981473638900421	1	0	0	0	0	0	0.1	0.3	0	0	2.91107562261308	Tfh
376	0.00669289361650648	0.00669320205422113	0.00669288860624523	0.00669399915044068	0.00669286633863995	0.0068401707453471	0.997384183595675	0.0066929967195608	0.120215602054556	0.00719044355144349	0.00669298995734684	0.98147363235842	1	0	0.1	0	0	0	0.1	0.3	0	0	2.91107595595725	Tfh
377	0.0066928936179876	0.00669351616824006	0.00669288860665791	0.00669399916260065	0.00669286633880462	0.00684017079657274	0.997384155084611	0.00669299672112531	0.120215604725446	0.00719044353807446	0.00669298995882289	0.981473625816019	1	0	0.2	0	0	0	0.1	0.3	0	0	2.9110762893217	Tfh
378	0.00669289361946701	0.00669383030370933	0.00669288860706975	0.00669399917476313	0.00669286633896739	0.00684017084842155	0.997384126570401	0.00669299672274595	0.120215607397496	0.00719044352469789	0.00669298996029873	0.981473619270503	1	0	0.3	0	0	0	0.1	0.3	0	0	2.9110766227059	Tfh
379	0.0066928936209498	0.00669414446062532	0.00669288860748595	0.00669399918692443	0.00669286633913372	0.00684017089917526	0.99738409805855	0.00669299672434772	0.120215610068407	0.007190443511328	0.00669298996177647	0.981473612728194	1	0	0.4	0	0	0	0.1	0.3	0	0	2.91107695611463	Tfh
380	0.00669289362243137	0.00669445863899679	0.00669288860789924	0.00669399919908986	0.0066928663392981	0.00684017095071705	0.997384069539208	0.00669299672589557	0.120215612740847	0.00719044349795058	0.0066929899632519	0.981473606182017	1	0	0.5	0	0	0	0.1	0.3	0	0	2.91107728954606	Tfh
381	0.00669289362391412	0.00669477283881841	0.00669288860831293	0.00669399921125384	0.00669286633946246	0.0068401710017887	0.997384041019682	0.00669299672752219	0.120215615412588	0.00719044348457615	0.00669298996472891	0.98147359963761	1	0	0.6	0	0	0	0.1	0.3	0	0	2.91107762300214	Tfh
382	0.00669289362539499	0.0066950870600975	0.00669288860872593	0.00669399922341829	0.00669286633962707	0.00684017105320419	0.997384012498423	0.00669299672915935	0.120215618084588	0.00719044347120202	0.00669298996620558	0.981473593092536	1	0	0.7	0	0	0	0.1	0.3	0	0	2.91107795648015	Tfh
383	0.00669289362687702	0.00669540130284187	0.00669288860914063	0.00669399923558656	0.00669286633979172	0.00684017110440141	0.997383983975755	0.00669299673068411	0.12021562075733	0.00719044345782175	0.00669298996768267	0.981473586545632	1	0	0.8	0	0	0	0.1	0.3	0	0	2.91107828997857	Tfh
384	0.0066928936283582	0.00669571556703845	0.0066928886095532	0.00669399924775115	0.00669286633995491	0.00684017115623913	0.997383955451587	0.00669299673230074	0.120215623429851	0.00719044344444148	0.00669298996915898	0.981473579998795	1	0	0.9	0	0	0	0.1	0.3	0	0	2.91107862349968	Tfh
385	0.00669289362984215	0.0066960298527064	0.006692888609968	0.00669399925992146	0.00669286634012043	0.00684017120694341	0.997383926922103	0.00669299673387291	0.120215626102637	0.00719044343106464	0.00669298997063744	0.981473573452384	1	0	1	0	0	0	0.1	0.3	0	0	2.91107895704883	Tfh
386	0.00669289360769786	0.00669288795528827	0.00669288859936442	0.00669399894775737	0.00669286633591029	0.00684016988955956	0.997384645896983	0.00669299669378653	0.120215558745285	0.00719044377432962	0.00669298993275111	0.98147374112063	1	0	0	0	0	0	0.2	0.3	0	0	2.91107533243569	Tfh
387	0.0066928936091753	0.00669320199401518	0.00669288859977518	0.00669399895991286	0.00669286633607246	0.00684016994157467	0.997384617395669	0.006692996695289	0.120215561415913	0.00719044376095933	0.00669298993422616	0.981473734578512	1	0	0.1	0	0	0	0.2	0.3	0	0	2.91107566571478	Tfh
388	0.0066928936106565	0.00669351605417948	0.00669288860018756	0.00669399897206728	0.00669286633623584	0.00684016999318031	0.997384588896959	0.00669299669692276	0.120215564086115	0.00719044374759272	0.0066929899357004	0.981473728037468	1	0	0.2	0	0	0	0.2	0.3	0	0	2.91107599901476	Tfh
389	0.0066928936121375	0.00669383013578476	0.00669288860060286	0.00669399898422536	0.00669286633640112	0.00684017004396865	0.997384560397127	0.00669299669845749	0.120215566756237	0.00719044373422811	0.00669298993717739	0.981473721497174	1	0	0.3	0	0	0	0.2	0.3	0	0	2.91107633233886	Tfh
390	0.00669289361361803	0.00669414423883542	0.0066928886010171	0.00669399899638618	0.00669286633656535	0.00684017009536176	0.997384531892765	0.00669299670004472	0.120215569427502	0.00719044372085572	0.00669298993865327	0.981473714953894	1	0	0.4	0	0	0	0.2	0.3	0	0	2.91107666568424	Tfh
391	0.00669289361509938	0.00669445836332538	0.00669288860142854	0.00669399900854398	0.00669286633672886	0.00684017014680081	0.997384503384769	0.00669299670168513	0.120215572098313	0.00719044370748531	0.00669298994012848	0.981473708411584	1	0	0.5	0	0	0	0.2	0.3	0	0	2.91107699905613	Tfh
392	0.00669289361658071	0.00669477250926311	0.00669288860184317	0.00669399902070315	0.0066928663368947	0.00684017019772802	0.99738447487681	0.00669299670332461	0.120215574768921	0.00719044369411772	0.00669298994160552	0.981473701870235	1	0	0.6	0	0	0	0.2	0.3	0	0	2.91107733245111	Tfh
393	0.00669289361806143	0.00669508667665039	0.00669288860225572	0.00669399903286436	0.00669286633705754	0.00684017024932398	0.997384446363443	0.00669299670484445	0.120215577440401	0.00719044368074368	0.00669298994308131	0.981473695326377	1	0	0.7	0	0	0	0.2	0.3	0	0	2.91107766586877	Tfh
394	0.0066928936195424	0.0066954008654867	0.00669288860266812	0.0066939990450245	0.00669286633722172	0.00684017030092194	0.997384417854418	0.00669299670653163	0.120215580111719	0.00719044366737123	0.00669298994455622	0.98147368878261	1	0	0.8	0	0	0	0.2	0.3	0	0	2.91107799930395	Tfh
395	0.00669289362102538	0.00669571507578592	0.00669288860308396	0.00669399905719034	0.00669286633738794	0.0068401703514601	0.997384389339274	0.00669299670811511	0.120215582783411	0.00719044365399929	0.00669298994603506	0.98147368223873	1	0	0.9	0	0	0	0.2	0.3	0	0	2.91107833276721	Tfh
396	0.00669289362250584	0.00669602930753149	0.00669288860349538	0.00669399906935099	0.00669286633755019	0.00684017040355824	0.997384360825737	0.00669299670968838	0.120215585455269	0.00719044364062193	0.00669298994750924	0.981473675693324	1	0	1	0	0	0	0.2	0.3	0	0	2.91107866624701	Tfh
397	0.00669289360036952	0.0066928879489306	0.00669288859289658	0.00669399875730903	0.00669286633334114	0.0068401690866442	0.997385079519838	0.00669299666947982	0.120215518124149	0.00719044398375302	0.00669298990963833	0.98147384329589	1	0	0	0	0	0	0.3	0.3	0	0	2.91107504236098	Tfh
398	0.00669289360184811	0.00669320193383251	0.00669288859330835	0.00669399876945798	0.00669286633350409	0.00684016913833409	0.997385051031105	0.00669299667110311	0.120215520793194	0.00719044397039139	0.00669298991111215	0.981473836757857	1	0	0.1	0	0	0	0.3	0.3	0	0	2.91107537557978	Tfh
399	0.00669289360332845	0.00669351594016674	0.00669288859372158	0.00669399878161188	0.00669286633366802	0.00684016918958412	0.997385022539674	0.00669299667268152	0.12021552346288	0.00719044395702731	0.00669298991258701	0.981473830218561	1	0	0.2	0	0	0	0.3	0.3	0	0	2.91107570882122	Tfh
400	0.00669289360481102	0.00669382996793164	0.00669288859413657	0.00669399879376714	0.00669286633383569	0.00684016923981935	0.997384994048451	0.00669299667425453	0.120215526131842	0.00719044394367109	0.00669298991406536	0.981473823681728	1	0	0.3	0	0	0	0.3	0.3	0	0	2.91107604208809	Tfh
401	0.00669289360628883	0.00669414401712923	0.00669288859454846	0.00669399880591723	0.00669286633399726	0.00684016929186628	0.997384965555216	0.00669299667581437	0.12021552880163	0.00719044393030383	0.00669298991553856	0.981473817141508	1	0	0.4	0	0	0	0.3	0.3	0	0	2.91107637537233	Tfh
402	0.00669289360777069	0.00669445808776328	0.00669288859496346	0.00669399881807243	0.00669286633416222	0.00684016934283629	0.997384937060964	0.00669299667746486	0.120215531471183	0.00719044391694235	0.00669298991701528	0.981473810602715	1	0	0.5	0	0	0	0.3	0.3	0	0	2.91107670868189	Tfh
403	0.00669289360924986	0.00669477217984163	0.00669288859537321	0.00669399883022773	0.00669286633432437	0.00684016939484158	0.997384908564225	0.00669299667903736	0.12021553414203	0.00719044390356984	0.00669298991848958	0.981473804059679	1	0	0.6	0	0	0	0.3	0.3	0	0	2.9110770420087	Tfh
404	0.00669289361073169	0.00669508629335898	0.00669288859578922	0.00669399884238603	0.00669286633449065	0.00684016944556192	0.997384880066224	0.00669299668066072	0.120215536812004	0.00719044389020608	0.00669298991996634	0.981473797520041	1	0	0.7	0	0	0	0.3	0.3	0	0	2.91107737536384	Tfh
405	0.00669289361221121	0.00669540042831378	0.00669288859620078	0.0066939988545399	0.00669286633465399	0.00684016949724607	0.997384851566137	0.00669299668226781	0.12021553948209	0.00719044387683705	0.00669298992143996	0.981473790979228	1	0	0.8	0	0	0	0.3	0.3	0	0	2.91107770874022	Tfh
406	0.00669289361369444	0.00669571458472408	0.00669288859661799	0.00669399886670265	0.00669286633482062	0.00684016954738969	0.997384823057253	0.00669299668385334	0.120215542152611	0.00719044386347304	0.00669298992291923	0.981473784438994	1	0	0.9	0	0	0	0.3	0.3	0	0	2.91107804214855	Tfh
407	0.00669289361517536	0.00669602876257385	0.00669288859702816	0.00669399887885639	0.00669286633498353	0.00684016959960206	0.997384794557084	0.00669299668548215	0.120215544823312	0.00719044385010206	0.00669298992439324	0.981473777896105	1	0	1	0	0	0	0.3	0.3	0	0	2.9110783755647	Tfh
408	0.00669289359304567	0.00669288794257779	0.00669288858643224	0.00669399856693782	0.00669286633077467	0.0068401682834432	0.997385512969931	0.00669299664524348	0.120215477519092	0.00719044419309719	0.00669298988653536	0.9814739454311	1	0	0	0	0	0	0.4	0.3	0	0	2.91107475240328	Tfh
409	0.00669289359452358	0.00669320187367597	0.00669288858684425	0.00669399857908205	0.00669286633093742	0.00684016833518483	0.997385484494364	0.00669299664688495	0.120215480187114	0.00719044417973939	0.00669298988800985	0.981473938895478	1	0	0.1	0	0	0	0.4	0.3	0	0	2.91107508555851	Tfh
410	0.00669289359600541	0.00669351582619807	0.00669288858725823	0.0066939985912298	0.00669286633110277	0.00684016838617889	0.997385456016429	0.00669299664843182	0.120215482855257	0.00719044416638395	0.00669298988948467	0.981473932359957	1	0	0.2	0	0	0	0.4	0.3	0	0	2.91107541873819	Tfh
411	0.00669289359748424	0.00669382980014305	0.00669288858767213	0.00669399860337848	0.00669286633126727	0.00684016843735494	0.997385427533972	0.00669299665003536	0.12021548552352	0.00719044415302865	0.00669298989095926	0.981473925824353	1	0	0.3	0	0	0	0.4	0.3	0	0	2.91107575194347	Tfh
412	0.00669289359896218	0.00669414379551357	0.00669288858808341	0.00669399861552514	0.00669286633143009	0.00684016848885111	0.997385399054314	0.00669299665162098	0.120215488192084	0.00719044413966835	0.00669298989243285	0.981473919287433	1	0	0.4	0	0	0	0.4	0.3	0	0	2.91107608516542	Tfh
413	0.00669289360044424	0.00669445781231419	0.00669288858849815	0.00669399862767486	0.00669286633159596	0.00684016853954155	0.997385370568984	0.00669299665319464	0.12021549086033	0.00719044412631436	0.00669298989390924	0.981473912752001	1	0	0.5	0	0	0	0.4	0.3	0	0	2.91107641841709	Tfh
414	0.00669289360192396	0.00669477185054819	0.00669288858890976	0.0066939986398268	0.00669286633175911	0.00684016859107525	0.997385342082272	0.00669299665480953	0.120215493529897	0.00719044411294873	0.00669298989538371	0.981473906212794	1	0	0.6	0	0	0	0.4	0.3	0	0	2.91107675168566	Tfh
415	0.00669289360340278	0.00669508591021024	0.00669288858932257	0.00669399865197554	0.00669286633192281	0.00684016864260301	0.997385313595297	0.00669299665640084	0.12021549619862	0.00719044409959022	0.00669298989685822	0.981473899675349	1	0	0.7	0	0	0	0.4	0.3	0	0	2.91107708497851	Tfh
416	0.00669289360488459	0.00669539999131254	0.00669288858973647	0.00669399866412914	0.00669286633208754	0.00684016869364187	0.997385285104077	0.00669299665801621	0.120215498868065	0.00719044408622603	0.00669298989833335	0.981473893136883	1	0	0.8	0	0	0	0.4	0.3	0	0	2.91107741829582	Tfh
417	0.00669289360636586	0.00669571409385682	0.00669288859015095	0.00669399867628377	0.00669286633225291	0.00684016874458479	0.997385256610281	0.00669299665966589	0.120215501537702	0.0071904440728654	0.00669298989981032	0.981473886597958	1	0	0.9	0	0	0	0.4	0.3	0	0	2.91107775163664	Tfh
418	0.00669289360784518	0.00669602821783386	0.00669288859056404	0.00669399868843687	0.00669286633241743	0.00684016879582799	0.997385228115938	0.00669299666125754	0.120215504207207	0.00719044405950189	0.00669298990128597	0.981473880059109	1	0	1	0	0	0	0.4	0.3	0	0	2.91107808499928	Tfh
419	0.00669289358572364	0.00669288793622687	0.00669288857996982	0.00669399837663619	0.00669286632820948	0.00684016748091935	0.997385946259465	0.00669299662108242	0.120215436929061	0.0071904444023617	0.00669298986344125	0.981474047527516	1	0	0	0	0	0	0.5	0.3	0	0	2.91107446255172	Tfh
420	0.00669289358720408	0.00669320181354472	0.0066928885803856	0.00669399838878009	0.00669286632837362	0.00684016753176718	0.997385917792164	0.00669299662262909	0.120215439596236	0.00719044438900993	0.00669298986491637	0.981474040994673	1	0	0.1	0	0	0	0.5	0.3	0	0	2.91107479564935	Tfh
421	0.00669289358868299	0.0066935157122753	0.00669288858079756	0.0066939984009227	0.00669286632853809	0.00684016758295398	0.997385889322718	0.00669299662426311	0.120215442263341	0.00719044437565974	0.0066929898663906	0.981474034461908	1	0	0.2	0	0	0	0.5	0.3	0	0	2.91107512877042	Tfh
422	0.00669289359016078	0.006693829632421	0.00669288858120742	0.00669399841306254	0.0066928663287012	0.00684016763476588	0.997385860855008	0.00669299662579489	0.12021544493063	0.00719044436230621	0.00669298986786235	0.981474027927911	1	0	0.3	0	0	0	0.5	0.3	0	0	2.91107546190902	Tfh
423	0.00669289359164145	0.00669414357398819	0.00669288858162195	0.00669399842520752	0.00669286632886622	0.00684016768555418	0.997385832381693	0.00669299662741298	0.120215447598059	0.00719044434895475	0.00669298986933855	0.981474021394489	1	0	0.4	0	0	0	0.5	0.3	0	0	2.91107579507621	Tfh
424	0.00669289359312008	0.00669445753697557	0.00669288858203368	0.00669399843735252	0.00669286632902869	0.00684016773718953	0.997385803909364	0.00669299662905862	0.120215450266008	0.00719044433559906	0.00669298987081136	0.9814740148591	1	0	0.5	0	0	0	0.5	0.3	0	0	2.91107612826052	Tfh
425	0.00669289359459943	0.00669477152138576	0.00669288858244711	0.00669399844949691	0.00669286632919324	0.00684016778835403	0.99738577543267	0.00669299663061542	0.120215452933748	0.00719044432224437	0.00669298987228598	0.981474008324555	1	0	0.6	0	0	0	0.5	0.3	0	0	2.91107646147205	Tfh
426	0.00669289359608176	0.00669508552722476	0.00669288858286137	0.00669399846164651	0.006692866329358	0.0068401678390447	0.997385746954747	0.0066929966322231	0.120215455601825	0.00719044430888983	0.006692989873762	0.981474001789587	1	0	0.7	0	0	0	0.5	0.3	0	0	2.91107679470602	Tfh
427	0.00669289359755779	0.0066953995544887	0.00669288858327299	0.00669399847379193	0.00669286632952112	0.00684016789080573	0.997385718476719	0.00669299663373717	0.120215458270201	0.00719044429553075	0.00669298987523523	0.981473995253041	1	0	0.8	0	0	0	0.5	0.3	0	0	2.91107712795845	Tfh
428	0.00669289359903986	0.00669571360318707	0.00669288858368722	0.00669399848594169	0.00669286632968711	0.00684016794154306	0.997385689994008	0.00669299663535784	0.12021546093864	0.00719044428217471	0.00669298987671243	0.981473988717224	1	0	0.9	0	0	0	0.5	0.3	0	0	2.91107746123882	Tfh
429	0.00669289360052031	0.00669602767331513	0.00669288858409927	0.00669399849809071	0.00669286632985026	0.00684016799298538	0.997385661510232	0.00669299663698387	0.120215463607369	0.00719044426881501	0.00669298987818587	0.981473982180033	1	0	1	0	0	0	0.5	0.3	0	0	2.91107779453931	Tfh
430	0.00669289357840651	0.00669288792987748	0.00669288857351126	0.00669399818641147	0.00669286632564454	0.00684016667851022	0.99738637937013	0.00669299659680281	0.120215396355385	0.0071904446115419	0.00669298984035633	0.981474149583287	1	0	0	0	0	0	0.6	0.3	0	0	2.91107417282181	Tfh
431	0.00669289357988644	0.00669320175343474	0.00669288857392636	0.00669399819854921	0.00669286632580949	0.00684016672917739	0.997386350919288	0.00669299659840567	0.120215399021057	0.00719044459819936	0.00669298984183136	0.981474143053949	1	0	0.1	0	0	0	0.6	0.3	0	0	2.91107450585447	Tfh
432	0.00669289358136411	0.00669351559839763	0.00669288857433864	0.00669399821068715	0.00669286632597417	0.00684016678031043	0.997386322460946	0.00669299659997663	0.120215401687183	0.00719044458485304	0.00669298984330467	0.981474136523598	1	0	0.2	0	0	0	0.6	0.3	0	0	2.91107483891405	Tfh
433	0.00669289358284186	0.00669382946476611	0.00669288857474991	0.0066939982228226	0.00669286632613642	0.00684016683204453	0.997386294002876	0.0066929966016704	0.120215404353398	0.00719044457150573	0.00669298984477708	0.981474129992338	1	0	0.3	0	0	0	0.6	0.3	0	0	2.91107517199329	Tfh
434	0.00669289358432172	0.0066941433525534	0.00669288857516382	0.00669399823496581	0.00669286632630212	0.00684016688272858	0.997386265542432	0.00669299660321094	0.120215407020235	0.00719044455815748	0.00669298984625287	0.981474123460361	1	0	0.4	0	0	0	0.6	0.3	0	0	2.91107550509589	Tfh
435	0.00669289358580049	0.00669445726175123	0.00669288857557635	0.00669399824710772	0.00669286632646635	0.00684016693399306	0.99738623708074	0.00669299660475066	0.120215409687198	0.00719044454480722	0.00669298984772653	0.981474116927672	1	0	0.5	0	0	0	0.6	0.3	0	0	2.91107583821973	Tfh
436	0.006692893587278	0.00669477119235849	0.00669288857598685	0.00669399825924508	0.00669286632662843	0.00684016698567683	0.997386208615978	0.00669299660637363	0.120215412353748	0.00719044453145717	0.00669298984919806	0.981474110395613	1	0	0.6	0	0	0	0.6	0.3	0	0	2.91107617136874	Tfh
437	0.00669289358875761	0.00669508514438781	0.0066928885764002	0.00669399827138626	0.00669286632679234	0.00684016703697099	0.997386180150296	0.00669299660800486	0.120215415020828	0.00719044451810601	0.00669298985067223	0.981474103862663	1	0	0.7	0	0	0	0.6	0.3	0	0	2.91107650453907	Tfh
438	0.00669289359023749	0.00669539911783816	0.00669288857681407	0.00669399828353028	0.00669286632695791	0.00684016708753852	0.997386151679654	0.00669299660953158	0.120215417687717	0.00719044450475817	0.00669298985214745	0.981474097330837	1	0	0.8	0	0	0	0.6	0.3	0	0	2.91107683773774	Tfh
439	0.00669289359171488	0.00669571311271583	0.0066928885772271	0.00669399829567454	0.00669286632712074	0.00684016713924659	0.997386123208664	0.00669299661117989	0.120215420355812	0.00719044449140108	0.0066929898536207	0.981474090795079	1	0	0.9	0	0	0	0.6	0.3	0	0	2.91107717095201	Tfh
440	0.00669289359319637	0.00669602712901332	0.00669288857764062	0.00669399830781913	0.00669286632728663	0.00684016719000403	0.997386094738106	0.00669299661275567	0.120215423023042	0.00719044447805088	0.00669298985509506	0.981474084261978	1	0	1	0	0	0	0.6	0.3	0	0	2.91107750419168	Tfh
441	0.00669289357109079	0.00669288792353224	0.00669288856705555	0.00669399799626153	0.00669286632308224	0.0068401658760157	0.997386812321033	0.00669299657265978	0.120215355797342	0.00719044482064396	0.00669298981728132	0.981474251599181	1	0	0	0	0	0	0.7	0.3	0	0	2.9110738831964	Tfh
442	0.00669289357256927	0.00669320169334916	0.00669288856746876	0.00669399800839344	0.00669286632324606	0.00684016592714346	0.997386783877441	0.00669299657423727	0.120215358462194	0.00719044480730369	0.00669298981875477	0.981474245071746	1	0	0.1	0	0	0	0.7	0.3	0	0	2.91107421617029	Tfh
443	0.00669289357404723	0.00669351548456536	0.00669288856788197	0.00669399802052525	0.00669286632341068	0.00684016597801776	0.997386755432714	0.00669299657580921	0.120215361126715	0.00719044479396606	0.00669298982022794	0.981474238545333	1	0	0.2	0	0	0	0.7	0.3	0	0	2.91107454916832	Tfh
444	0.00669289357552398	0.00669382929718022	0.0066928885682932	0.00669399803265787	0.00669286632357333	0.00684016602973641	0.997386726984025	0.00669299657744639	0.120215363792316	0.00719044478062204	0.00669298982170045	0.981474232015729	1	0	0.3	0	0	0	0.7	0.3	0	0	2.91107488218665	Tfh
445	0.00669289357700383	0.00669414313120003	0.00669288856870559	0.0066939980447923	0.00669286632373681	0.00684016608082155	0.997386698534435	0.00669299657904021	0.120215366457676	0.00719044476728006	0.00669298982317267	0.981474225487128	1	0	0.4	0	0	0	0.7	0.3	0	0	2.91107521522913	Tfh
446	0.00669289357848254	0.00669445698662739	0.00669288856911881	0.00669399805692893	0.00669286632390171	0.00684016613186324	0.997386670083488	0.00669299658053498	0.120215369123383	0.00719044475393576	0.00669298982464596	0.981474218957558	1	0	0.5	0	0	0	0.7	0.3	0	0	2.911075548293	Tfh
447	0.00669289357995997	0.00669477086346225	0.00669288856953097	0.00669399806906445	0.00669286632406455	0.00684016618335708	0.997386641630497	0.00669299658216023	0.120215371789482	0.0071904447405885	0.00669298982611929	0.981474212426846	1	0	0.6	0	0	0	0.7	0.3	0	0	2.91107588137846	Tfh
448	0.00669289358144277	0.00669508476170549	0.00669288856994623	0.00669399808120374	0.00669286632423168	0.00684016623338508	0.997386613176277	0.00669299658376632	0.120215374454722	0.00719044472725121	0.00669298982759538	0.98147420589926	1	0	0.7	0	0	0	0.7	0.3	0	0	2.91107621449202	Tfh
449	0.00669289358291975	0.0066953986813625	0.00669288857035713	0.00669399809334145	0.00669286632439391	0.00684016628510425	0.997386584715563	0.00669299658537116	0.120215377121322	0.00719044471390133	0.00669298982906753	0.981474199367335	1	0	0.8	0	0	0	0.7	0.3	0	0	2.91107654762606	Tfh
450	0.00669289358439668	0.00669571262243317	0.00669288857076869	0.00669399810547842	0.0066928663245575	0.00684016633674539	0.997386556256421	0.00669299658698505	0.120215379787819	0.00719044470055229	0.00669298983053943	0.981474192835561	1	0	0.9	0	0	0	0.7	0.3	0	0	2.91107688078029	Tfh
451	0.0066928935858751	0.00669602658492659	0.0066928885711813	0.00669399811761971	0.00669286632472101	0.00684016638805478	0.997386527793622	0.00669299658853643	0.120215382454796	0.00719044468720112	0.00669298983201337	0.981474186302907	1	0	1	0	0	0	0.7	0.3	0	0	2.91107721395851	Tfh
452	0.00669289356377846	0.00669288791718766	0.00669288856060136	0.00669399780618197	0.00669286632051925	0.00684016507436069	0.997387245104833	0.0066929965485124	0.120215315254785	0.00719044502966507	0.00669298979421439	0.981474353575374	1	0	0	0	0	0	0.8	0.3	0	0	2.91107359368206	Tfh
453	0.0066928935652571	0.00669320163328847	0.00669288856101511	0.00669399781830932	0.00669286632068376	0.00684016512517984	0.997387216672433	0.0066929965500645	0.120215317918312	0.00719044501633129	0.00669298979568803	0.981474347051311	1	0	0.1	0	0	0	0.8	0.3	0	0	2.91107392659602	Tfh
454	0.00669289356673359	0.00669351537077796	0.00669288856142664	0.00669399783043971	0.00669286632084738	0.00684016517669354	0.997387188237867	0.00669299655166671	0.120215320583013	0.00719044500299208	0.00669298979715911	0.981474340524141	1	0	0.2	0	0	0	0.8	0.3	0	0	2.91107425952861	Tfh
455	0.00669289356821033	0.00669382912966378	0.00669288856183929	0.0066939978425685	0.00669286632101024	0.00684016522788154	0.997387159799162	0.00669299655323546	0.120215323247396	0.00719044498965465	0.00669298979863175	0.981474333997836	1	0	0.3	0	0	0	0.8	0.3	0	0	2.91107459248821	Tfh
456	0.00669289356968933	0.00669414290994066	0.00669288856225074	0.00669399785469592	0.00669286632117479	0.00684016527886597	0.997387131360585	0.00669299655482362	0.120215325911179	0.00719044497632049	0.00669298980010386	0.981474327473295	1	0	0.4	0	0	0	0.8	0.3	0	0	2.91107492547166	Tfh
457	0.00669289357116728	0.00669445671161966	0.00669288856266362	0.00669399786682873	0.00669286632133885	0.00684016533000774	0.99738710291825	0.00669299655638136	0.120215328576177	0.00719044496298104	0.00669298980157766	0.981474320945512	1	0	0.5	0	0	0	0.8	0.3	0	0	2.91107525847564	Tfh
458	0.00669289357264541	0.0066947705346955	0.00669288856307671	0.00669399787895913	0.00669286632150287	0.00684016538092765	0.997387074476498	0.00669299655800715	0.120215331240571	0.00719044494964256	0.00669298980304973	0.981474314419419	1	0	0.6	0	0	0	0.8	0.3	0	0	2.911075591503	Tfh
459	0.0066928935741239	0.00669508437918088	0.00669288856348872	0.00669399789109293	0.00669286632166594	0.00684016543252077	0.99738704603231	0.00669299655953092	0.12021533390622	0.00719044493629893	0.00669298980452173	0.981474307889806	1	0	0.7	0	0	0	0.8	0.3	0	0	2.91107592454866	Tfh
460	0.00669289357560225	0.00669539824506665	0.00669288856390048	0.00669399790322765	0.00669286632183107	0.00684016548330215	0.997387017585407	0.00669299656114307	0.120215336571289	0.00719044492295865	0.00669298980599529	0.981474301362207	1	0	0.8	0	0	0	0.8	0.3	0	0	2.91107625762193	Tfh
461	0.00669289357707986	0.00669571213235987	0.00669288856431309	0.00669399791536036	0.00669286632199422	0.00684016553483856	0.997386989135589	0.00669299656275103	0.120215339236861	0.00719044490961481	0.00669298980746826	0.98147429483273	1	0	0.9	0	0	0	0.8	0.3	0	0	2.91107659071638	Tfh
462	0.0066928935785597	0.00669602604105984	0.00669288856472657	0.00669399792749588	0.00669286632215979	0.00684016558563988	0.997386960684178	0.00669299656435253	0.120215341902051	0.00719044489627506	0.00669298980894211	0.981474288304875	1	0	1	0	0	0	0.8	0.3	0	0	2.91107692383658	Tfh
463	0.00669289355646992	0.0066928879108471	0.00669288855415005	0.00669399761618006	0.00669286631795737	0.00684016427272326	0.997387677716889	0.00669299652421094	0.120215274728583	0.0071904452386022	0.00669298977115713	0.981474455510435	1	0	0	0	0	0	0.9	0.3	0	0	2.91107330428181	Tfh
464	0.00669289355794863	0.00669320157325259	0.00669288855456524	0.00669399762830319	0.00669286631812312	0.00684016432319649	0.997387649292991	0.00669299652579068	0.120215277390862	0.0071904452252769	0.00669298977263098	0.98147444899011	1	0	0.1	0	0	0	0.9	0.3	0	0	2.91107363713895	Tfh
465	0.00669289355942488	0.00669351525703759	0.0066928885549759	0.00669399764042574	0.0066928663182867	0.00684016437464161	0.997387620869235	0.00669299652746817	0.120215280054014	0.00719044521194533	0.00669298977410046	0.98147444246664	1	0	0.2	0	0	0	0.9	0.3	0	0	2.91107397001241	Tfh
466	0.00669289356090213	0.00669382896220819	0.00669288855538683	0.00669399765254726	0.0066928663184489	0.00684016442604178	0.997387592445902	0.00669299652906132	0.120215282716823	0.00719044519861431	0.00669298977557243	0.981474435943896	1	0	0.3	0	0	0	0.9	0.3	0	0	2.91107430290787	Tfh
467	0.00669289356237806	0.00669414268877049	0.0066928885557988	0.00669399766467442	0.00669286631861254	0.00684016447717393	0.997387564015525	0.0066929965306455	0.12021528538076	0.00719044518527875	0.0066929897770439	0.981474429418949	1	0	0.4	0	0	0	0.9	0.3	0	0	2.91107463582869	Tfh
468	0.00669289356385532	0.00669445643671822	0.0066928885562116	0.00669399767679986	0.00669286631877709	0.00684016452833446	0.997387535586934	0.00669299653215334	0.12021528804416	0.00719044517194741	0.00669298977851631	0.981474422894996	1	0	0.5	0	0	0	0.9	0.3	0	0	2.91107496877055	Tfh
469	0.00669289356533188	0.0066947702060645	0.00669288855662396	0.00669399768892828	0.00669286631894138	0.00684016457946696	0.997387507153767	0.00669299653381358	0.120215290708241	0.00719044515861149	0.00669298977998855	0.981474416369667	1	0	0.6	0	0	0	0.9	0.3	0	0	2.9110753017365	Tfh
470	0.00669289356681081	0.00669508399680314	0.00669288855703673	0.00669399770105705	0.00669286631910577	0.00684016463050509	0.997387478723926	0.00669299653543246	0.120215293372349	0.00719044514527446	0.00669298978146046	0.981474409843864	1	0	0.7	0	0	0	0.9	0.3	0	0	2.91107563472006	Tfh
471	0.00669289356828874	0.00669539780894198	0.0066928885574488	0.00669399771318703	0.00669286631926854	0.00684016468189493	0.997387450286726	0.00669299653697296	0.120215296036872	0.00719044513193646	0.00669298978293246	0.981474403317179	1	0	0.8	0	0	0	0.9	0.3	0	0	2.91107596773066	Tfh
472	0.00669289356976683	0.00669571164247021	0.00669288855786164	0.0066939977253138	0.00669286631943256	0.0068401647329417	0.997387421847149	0.00669299653851498	0.120215298700514	0.00719044511860299	0.00669298978440478	0.981474396793039	1	0	0.9	0	0	0	0.9	0.3	0	0	2.9110763007688	Tfh
473	0.00669289357124346	0.00669602549741057	0.00669288855827347	0.00669399773744546	0.00669286631959683	0.00684016478383537	0.997387393405876	0.00669299654011418	0.120215301365266	0.00719044510526549	0.00669298978587769	0.981474390266252	1	0	1	0	0	0	0.9	0.3	0	0	2.9110766338265	Tfh
474	0.0066928935491649	0.00669288790450985	0.0066928885477033	0.00669399742624876	0.00669286631539801	0.00684016347129614	0.997388110160569	0.00669299650009123	0.120215234217385	0.00719044544746244	0.00669298974810848	0.981474557407784	1	0	0	0	0	0	1	0.3	0	0	2.91107301499722	Tfh
475	0.00669289355064275	0.00669320151323921	0.0066928885481165	0.00669399743836845	0.00669286631556308	0.00684016352181511	0.997388081749718	0.00669299650167157	0.120215236878996	0.00719044543413994	0.00669298974958205	0.981474550888713	1	0	0.1	0	0	0	1	0.3	0	0	2.91107334778951	Tfh
476	0.00669289355211892	0.00669351514334171	0.00669288854852852	0.00669399745048764	0.00669286631572667	0.00684016357297305	0.997388053336814	0.00669299650328853	0.120215239541013	0.00719044542081456	0.00669298975105148	0.98147454436834	1	0	0.2	0	0	0	1	0.3	0	0	2.9110736806029	Tfh
477	0.00669289355359423	0.00669382879482499	0.00669288854894022	0.00669399746260658	0.00669286631589013	0.0068401636243639	0.997388024921882	0.00669299650483935	0.120215242203345	0.0071904454074865	0.00669298975252271	0.981474537846883	1	0	0.3	0	0	0	1	0.3	0	0	2.911074013438	Tfh
478	0.00669289355507127	0.00669414246768643	0.00669288854935241	0.00669399747472792	0.00669286631605449	0.00684016367521951	0.997387996504903	0.00669299650648371	0.12021524486566	0.00719044539416095	0.00669298975399444	0.981474531326012	1	0	0.4	0	0	0	1	0.3	0	0	2.91107434629776	Tfh
479	0.00669289355654814	0.00669445616193138	0.00669288854976413	0.00669399748684845	0.00669286631621692	0.00684016372661957	0.997387968085957	0.00669299650806982	0.120215247528374	0.00719044538083089	0.00669298975546565	0.981474524803689	1	0	0.5	0	0	0	1	0.3	0	0	2.91107467917841	Tfh
480	0.00669289355802379	0.00669476987755976	0.00669288855017459	0.00669399749897019	0.00669286631638011	0.00684016377806742	0.997387939664928	0.00669299650962746	0.120215250191258	0.00719044536749991	0.00669298975693687	0.981474518280967	1	0	0.6	0	0	0	1	0.3	0	0	2.91107501208189	Tfh
481	0.00669289355950102	0.00669508361457811	0.00669288855058786	0.00669399751109455	0.00669286631654463	0.00684016382890185	0.997387911241918	0.00669299651120558	0.120215252854127	0.00719044535417173	0.00669298975840859	0.981474511758691	1	0	0.7	0	0	0	1	0.3	0	0	2.91107534500984	Tfh
482	0.00669289356097908	0.00669539737298538	0.00669288855100041	0.00669399752321866	0.00669286631670911	0.00684016387978862	0.997387882816855	0.00669299651285866	0.120215255517214	0.00719044534084111	0.00669298975988087	0.981474505235908	1	0	0.8	0	0	0	1	0.3	0	0	2.91107567796052	Tfh
483	0.00669289356245475	0.00669571115278378	0.00669288855141079	0.00669399753534198	0.006692866316872	0.00684016393141693	0.997387854389778	0.00669299651444347	0.12021525818074	0.00719044532750631	0.0066929897613516	0.981474498711403	1	0	0.9	0	0	0	1	0.3	0	0	2.91107601093163	Tfh
484	0.00669289356393234	0.00669602495397786	0.00669288855182393	0.00669399754746797	0.00669286631703596	0.00684016398259449	0.997387825960664	0.00669299651601246	0.120215260844296	0.00719044531417366	0.00669298976282355	0.981474492187283	1	0	1	0	0	0	1	0.3	0	0	2.91107634392698	Tfh
485	0.00669307527597219	0.00669301212492811	0.00669301492290732	0.00669400759617665	0.00669286661920902	0.00864521489528095	0.997365341337136	0.0066931724749783	0.271598424643457	0.00719065403347574	0.00669316741623577	0.903423435221396	1	0	0	0	0	0	0	0.4	0	0	2.67985742480941	Tfh
486	0.00669307531677593	0.00669466473020932	0.00669301493228059	0.00669400766070555	0.00669286662007574	0.00864521823670688	0.997365189993393	0.00669317249356298	0.27159847459907	0.00719065397476794	0.00669316743394044	0.903423292244591	1	0	0.1	0	0	0	0	0.4	0	0	2.67985903257774	Tfh
487	0.00669307535759412	0.00669631792898026	0.00669301494165557	0.00669400772526034	0.00669286662094528	0.00864522157870028	0.997365038597071	0.00669317251219348	0.27159852457255	0.00719065391604334	0.00669316745165205	0.903423149217782	1	0	0.2	0	0	0	0	0.4	0	0	2.67986064092378	Tfh
488	0.00669307539843317	0.00669797172160977	0.00669301495103497	0.00669400778984062	0.00669286662181315	0.00864522492208133	0.99736488713722	0.00669317253063506	0.271598574567636	0.00719065385729296	0.00669316746937149	0.903423006131157	1	0	0.3	0	0	0	0	0.4	0	0	2.67986224984425	Tfh
489	0.00669307543928733	0.00669962610840049	0.00669301496041767	0.00669400785444056	0.00669286662268113	0.00864522826693325	0.997364735625718	0.00669317254912442	0.271598624578115	0.00719065379852381	0.00669316748709555	0.903422862997945	1	0	0.4	0	0	0	0	0.4	0	0	2.67986385934715	Tfh
490	0.00669307548016107	0.00670128108971808	0.00669301496980385	0.00669400791906553	0.00669286662355002	0.00864523161308048	0.99736458406171	0.00669317256769762	0.271598674607506	0.0071906537397324	0.0066931675048267	0.903422719810652	1	0	0.5	0	0	0	0	0.4	0	0	2.67986546942291	Tfh
491	0.00669307552105208	0.00670293666592796	0.00669301497919087	0.00669400798371638	0.00669286662441861	0.0086452349604353	0.997364432434492	0.00669317258630654	0.271598724657608	0.00719065368091718	0.00669316752256489	0.903422576565928	1	0	0.6	0	0	0	0	0.4	0	0	2.67986708007749	Tfh
492	0.00669307556196402	0.00670459283738486	0.00669301498858618	0.00669400804839415	0.00669286662528901	0.00864523830898685	0.99736428074535	0.0066931726048112	0.271598774728582	0.00719065362207748	0.00669316754031087	0.903422433262815	1	0	0.7	0	0	0	0	0.4	0	0	2.67986869130871	Tfh
493	0.00669307560289434	0.00670624960432183	0.00669301499798179	0.00669400811308801	0.00669286662615881	0.00864524165852332	0.997364129011826	0.00669317262338439	0.271598824811837	0.00719065356322403	0.00669316755806146	0.903422289920675	1	0	0.8	0	0	0	0	0.4	0	0	2.6798703031276	Tfh
494	0.00669307564384065	0.00670790696723799	0.00669301500738103	0.00669400817781087	0.00669286662702798	0.00864524501024658	0.997363977213205	0.00669317264198522	0.27159887491921	0.00719065350433991	0.00669316757581878	0.903422146511707	1	0	0.9	0	0	0	0	0.4	0	0	2.67987191551449	Tfh
495	0.00669307568480724	0.00670956492635497	0.00669301501678443	0.00669400824255494	0.0066928666278991	0.00864524836255758	0.997363825365282	0.00669317266056905	0.271598925042105	0.00719065344544015	0.00669316759358281	0.903422003057854	1	0	1	0	0	0	0	0.4	0	0	2.6798735284859	Tfh
496	0.0066930750757283	0.00669301198125396	0.00669301477674253	0.00669400658945086	0.00669286660568152	0.00864516327864753	0.997367634078264	0.00669317219442323	0.271597667863374	0.00719065494938739	0.00669316714005283	0.903425644858883	1	0	0	0	0	0	0.1	0.4	0	0	2.67985814895132	Tfh
497	0.0066930751164541	0.0066946631101936	0.00669301478609485	0.00669400665385202	0.00669286660654787	0.00864516661298503	0.997367483040007	0.00669317221285976	0.271597717718616	0.00719065489079955	0.00669316715772211	0.903425502172558	1	0	0.1	0	0	0	0.1	0.4	0	0	2.67985975533547	Tfh
498	0.00669307515719468	0.00669631483151684	0.00669301479544847	0.00669400671827363	0.00669286660741417	0.00864516994848531	0.99736733194825	0.00669317223132683	0.27159776759114	0.0071906548321913	0.00669316717539826	0.903425359436897	1	0	0.2	0	0	0	0.1	0.4	0	0	2.67986136229779	Tfh
499	0.00669307519795811	0.00669796714557714	0.00669301480480722	0.00669400678272356	0.00669286660827961	0.00864517328547432	0.997367180792405	0.00669317224986078	0.271597817485399	0.00719065477355826	0.00669316719308064	0.903425216640011	1	0	0.3	0	0	0	0.1	0.4	0	0	2.67986296983258	Tfh
500	0.00669307523873577	0.00669962005269349	0.00669301481417078	0.00669400684719422	0.00669286660914693	0.00864517662339047	0.997367029585074	0.00669317226834731	0.271597867395133	0.00719065471490723	0.00669316721076903	0.903425073797693	1	0	0.4	0	0	0	0.1	0.4	0	0	2.67986457795006	Tfh
501	0.00669307527953515	0.00670127355324116	0.00669301482353915	0.00669400691169108	0.00669286661001369	0.00864517996264329	0.997366878316344	0.0066931722870277	0.271597917325963	0.00719065465623121	0.00669316722846555	0.903424930896282	1	0	0.5	0	0	0	0.1	0.4	0	0	2.67986618664108	Tfh
502	0.00669307532035083	0.00670292764752833	0.0066930148329102	0.00669400697621022	0.00669286661088074	0.00864518330299945	0.997366726999334	0.00669317230533019	0.271597967273891	0.00719065459753708	0.00669316724616736	0.9034247879464	1	0	0.6	0	0	0	0.1	0.4	0	0	2.67986779590709	Tfh
503	0.00669307536118576	0.006704582335954	0.00669301484228148	0.00669400704075711	0.00669286661174956	0.0086451866447594	0.997366575615106	0.00669317232390998	0.271598017243091	0.00719065453881713	0.0066931672638769	0.903424644935661	1	0	0.7	0	0	0	0.1	0.4	0	0	2.67986940575124	Tfh
504	0.00669307540203845	0.00670623761878993	0.00669301485166064	0.00669400710532243	0.00669286661261727	0.00864518998787743	0.997366424182852	0.00669317234241598	0.271598067228466	0.00719065448007788	0.00669316728159174	0.903424501877851	1	0	0.8	0	0	0	0.1	0.4	0	0	2.67987101617317	Tfh
505	0.006693075442906	0.00670789349642184	0.00669301486103962	0.00669400716991436	0.00669286661348518	0.00864519333230949	0.997366272691769	0.00669317236102331	0.271598117232777	0.00719065442131632	0.00669316729931383	0.903424358765609	1	0	0.9	0	0	0	0.1	0.4	0	0	2.67987262717417	Tfh
506	0.00669307548379428	0.00670954996921111	0.00669301487042429	0.00669400723453216	0.00669286661435457	0.00864519667742496	0.997366121141008	0.00669317237951174	0.271598167257416	0.00719065436253287	0.00669316731704323	0.903424215597778	1	0	1	0	0	0	0.1	0.4	0	0	2.67987423875333	Tfh
507	0.00669307487590018	0.00669301183787867	0.0066930146308777	0.00669400558476573	0.00669286659218117	0.00864511176861831	0.997369922173909	0.00669317191438053	0.271596912623132	0.00719065586344269	0.00669316686443081	0.90342784997163	1	0	0	0	0	0	0.2	0.4	0	0	2.67985887156983	Tfh
508	0.00669307491654908	0.00669466149353914	0.00669301464021086	0.00669400564903734	0.00669286659304571	0.00864511509602422	0.997369771437965	0.00669317193281095	0.271596962378007	0.00719065580497285	0.00669316688206415	0.903427707575542	1	0	0.1	0	0	0	0.2	0.4	0	0	2.67986047657577	Tfh
509	0.00669307495721464	0.00669631174047977	0.00669301464954911	0.00669400571333194	0.00669286659390923	0.00864511842483006	0.997369620645756	0.00669317195120479	0.271597012151778	0.0071906557464811	0.00669316689970484	0.903427565125125	1	0	0.2	0	0	0	0.2	0.4	0	0	2.67986208215464	Tfh
510	0.00669307499790012	0.00669796257903828	0.00669301465888711	0.00669400577765021	0.0066928665947752	0.00864512175449845	0.99736946979269	0.00669317196974495	0.271597061944023	0.0071906556879686	0.00669316691735202	0.903427422622766	1	0	0.3	0	0	0	0.2	0.4	0	0	2.67986368831487	Tfh
511	0.00669307503860422	0.00669961400956636	0.00669301466823199	0.00669400584199422	0.00669286659564033	0.00864512508557312	0.997369318885279	0.00669317198816542	0.271597111756011	0.00719065562943326	0.00669316693500632	0.903427280064328	1	0	0.4	0	0	0	0.2	0.4	0	0	2.67986529504411	Tfh
512	0.00669307507932026	0.00670126603237741	0.00669301467757846	0.00669400590635817	0.00669286659650456	0.00864512841839152	0.997369167930031	0.00669317200665608	0.271597161583873	0.00719065557087724	0.0066931669526653	0.903427137458322	1	0	0.5	0	0	0	0.2	0.4	0	0	2.67986690234836	Tfh
513	0.0066930751200627	0.00670291864785834	0.00669301468692944	0.00669400597075015	0.00669286659737146	0.00864513175187241	0.997369016903989	0.00669317202505202	0.271597211433208	0.00719065551229874	0.00669316697033271	0.90342699479332	1	0	0.6	0	0	0	0.2	0.4	0	0	2.67986851023491	Tfh
514	0.00669307516081965	0.00670457185632902	0.00669301469628356	0.00669400603516491	0.00669286659823674	0.00864513508693077	0.997368865827833	0.00669317204361555	0.271597261300905	0.00719065545369671	0.00669316698800579	0.903426852075492	1	0	0.7	0	0	0	0.2	0.4	0	0	2.67987011869197	Tfh
515	0.00669307520159811	0.00670622565812917	0.00669301470564073	0.00669400609960502	0.00669286659910303	0.00864513842273873	0.997368714697229	0.0066931720621208	0.271597311186826	0.00719065539507645	0.00669316700568619	0.903426709306728	1	0	0.8	0	0	0	0.2	0.4	0	0	2.67987172772689	Tfh
516	0.00669307524239387	0.00670788005359525	0.00669301471500453	0.00669400616406623	0.00669286659997001	0.00864514176026565	0.997368563509452	0.00669317208071372	0.271597361090902	0.0071906553364331	0.00669316702337198	0.903426566484413	1	0	0.9	0	0	0	0.2	0.4	0	0	2.67987333733934	Tfh
517	0.00669307528320246	0.00670953504309239	0.00669301472437019	0.00669400622855099	0.00669286660083655	0.00864514509940571	0.997368412262729	0.0066931720991276	0.271597411014119	0.00719065527776592	0.00669316704106379	0.903426423606655	1	0	1	0	0	0	0.2	0.4	0	0	2.67987494752841	Tfh
518	0.00669307467648485	0.00669301169479841	0.00669301448531296	0.00669400458211317	0.00669286657870954	0.00864506036356577	0.997372205642171	0.0066931716348584	0.271596158914717	0.00719065677565449	0.00669316658936794	0.903430050583864	1	0	0	0	0	0	0.3	0.4	0	0	2.67985959268071	Tfh
519	0.00669307471705647	0.00669465988022915	0.00669301449462878	0.00669400464625775	0.00669286657957157	0.00864506368453738	0.997372055200441	0.00669317165330506	0.271596208571757	0.00719065671729913	0.00669316660696667	0.903429908470413	1	0	0.1	0	0	0	0.3	0.4	0	0	2.67986119630899	Tfh
520	0.00669307475764485	0.00669630865582371	0.00669301450394649	0.00669400471041976	0.00669286658043401	0.00864506700624523	0.997371904715844	0.00669317167168323	0.27159625824347	0.00719065665892766	0.00669316662457123	0.903429766314382	1	0	0.2	0	0	0	0.3	0.4	0	0	2.67986280051227	Tfh
521	0.0066930747982547	0.00669795802195113	0.0066930145132689	0.00669400477461214	0.00669286658129719	0.00864507032962929	0.997371754161105	0.00669317169013696	0.271596307937637	0.00719065660052937	0.00669316664218267	0.903429624095005	1	0	0.3	0	0	0	0.3	0.4	0	0	2.67986440528887	Tfh
522	0.00669307483888365	0.00669960797892725	0.00669301452259092	0.00669400483882681	0.00669286658216046	0.0086450736537901	0.997371603557308	0.00669317170852273	0.271596357648874	0.00719065654211276	0.00669316665980144	0.9034294818273	1	0	0.4	0	0	0	0.3	0.4	0	0	2.67986601063915	Tfh
523	0.00669307487953016	0.00670125852708632	0.00669301453191926	0.00669400490306178	0.00669286658302391	0.00864507697945381	0.997371452896847	0.00669317172701066	0.271596407377263	0.00719065648367448	0.00669316667742579	0.903429339509411	1	0	0.5	0	0	0	0.3	0.4	0	0	2.67986761656858	Tfh
524	0.00669307492019265	0.00670290966680667	0.00669301454125172	0.0066940049673245	0.00669286658388902	0.00864508030626142	0.997371302181086	0.00669317174544235	0.271596457127088	0.00719065642521201	0.00669316669505699	0.903429197132423	1	0	0.6	0	0	0	0.3	0.4	0	0	2.67986922306316	Tfh
525	0.00669307496087335	0.00670456139839783	0.00669301455058661	0.00669400503160972	0.00669286658475291	0.00864508363435088	0.997371151409445	0.00669317176392245	0.271596506893851	0.00719065636673048	0.00669316671269442	0.903429054706153	1	0	0.7	0	0	0	0.3	0.4	0	0	2.67987083013807	Tfh
526	0.00669307500157198	0.0067062137222221	0.00669301455992784	0.00669400509591944	0.00669286658561717	0.00864508696372991	0.997371000573376	0.00669317178234711	0.271596556679967	0.00719065630822522	0.00669316673033912	0.903428912224139	1	0	0.8	0	0	0	0.3	0.4	0	0	2.67987243779324	Tfh
527	0.00669307504229071	0.00670786663855276	0.00669301456926868	0.00669400516024834	0.00669286658648204	0.00864509029448699	0.99737084969709	0.00669317180081982	0.271596606481245	0.00719065624970124	0.00669316674798911	0.903428769696793	1	0	0.9	0	0	0	0.3	0.4	0	0	2.67987404601932	Tfh
528	0.00669307508302382	0.00670952014787243	0.00669301457861342	0.00669400522460727	0.00669286658734598	0.00864509362677503	0.997370698751669	0.00669317181926156	0.271596656306386	0.00719065619115059	0.00669316676564624	0.903428627104227	1	0	1	0	0	0	0.3	0.4	0	0	2.67987565481692	Tfh
529	0.00669307447747999	0.00669301155201659	0.00669301434005265	0.00669400358149231	0.00669286656526476	0.00864500906387683	0.997374484485424	0.00669317135596083	0.271595406738665	0.00719065768602168	0.00669316631486372	0.903432246696496	1	0	0	0	0	0	0.4	0.4	0	0	2.67986031228168	Tfh
530	0.00669307451797415	0.00669465827025225	0.00669301434934512	0.00669400364550518	0.00669286656612403	0.0086450123781865	0.997374334352115	0.00669317137434011	0.27159545629495	0.00719065762778312	0.00669316633242606	0.903432104873672	1	0	0.1	0	0	0	0.4	0.4	0	0	2.67986191453217	Tfh
531	0.00669307455849075	0.00669630557757025	0.00669301435864787	0.00669400370954425	0.00669286656698499	0.00864501569292951	0.997374184156623	0.00669317139275167	0.271595505869933	0.00719065756952642	0.00669316634999731	0.903431962998736	1	0	0.2	0	0	0	0.4	0.4	0	0	2.67986351736276	Tfh
532	0.00669307459902565	0.00669795347428765	0.00669301436794729	0.00669400377360357	0.00669286656784645	0.00864501900961072	0.997374033911204	0.00669317141106525	0.271595555461507	0.00719065751124907	0.0066931663675725	0.903431821073636	1	0	0.3	0	0	0	0.4	0.4	0	0	2.67986512076391	Tfh
533	0.00669307463957451	0.00669960196077416	0.0066930143772534	0.00669400383768915	0.00669286656870749	0.0086450223275626	0.9973738836058	0.00669317142948612	0.27159560507402	0.00719065745294576	0.00669316638515511	0.903431679090237	1	0	0.4	0	0	0	0.4	0.4	0	0	2.67986672473444	Tfh
534	0.00669307468014706	0.00670125103734468	0.00669301438656301	0.00669400390179896	0.00669286656956938	0.00864502564649306	0.997373733245659	0.00669317144796151	0.271595654704179	0.00719065739462367	0.00669316640274336	0.903431537056662	1	0	0.5	0	0	0	0.4	0.4	0	0	2.67986832928108	Tfh
535	0.00669307472073308	0.0067029007043594	0.00669301439587626	0.00669400396593067	0.00669286657043186	0.00864502896643167	0.997373582828355	0.00669317146639186	0.271595704353503	0.00719065733627925	0.00669316642033991	0.903431394969504	1	0	0.6	0	0	0	0.4	0.4	0	0	2.67986993440156	Tfh
536	0.00669307476133786	0.00670455096210647	0.00669301440519184	0.00669400403008374	0.00669286657129426	0.0086450322880366	0.997373432361568	0.00669317148478006	0.271595754018008	0.00719065727791559	0.00669316643794112	0.903431252835619	1	0	0.7	0	0	0	0.4	0.4	0	0	2.67987154009866	Tfh
537	0.00669307480196063	0.00670620181103949	0.00669301441451133	0.00669400409426754	0.0066928665721572	0.00864503561063834	0.997373281827251	0.00669317150313492	0.271595803706455	0.00719065721952561	0.00669316645555067	0.903431110637558	1	0	0.8	0	0	0	0.4	0.4	0	0	2.67987314636536	Tfh
538	0.00669307484260285	0.00670785325140355	0.00669301442383308	0.0066940041584713	0.00669286657302096	0.00864503893463267	0.99737313124229	0.00669317152158533	0.271595853411235	0.00719065716111608	0.00669316647316641	0.903430968390872	1	0	0.9	0	0	0	0.4	0.4	0	0	2.67987475320791	Tfh
539	0.00669307488326269	0.00670950528354548	0.00669301443315968	0.00669400422269847	0.00669286657388426	0.00864504225944177	0.997372980602166	0.0066931715400157	0.271595903133364	0.00719065710268718	0.00669316649078865	0.903430826094796	1	0	1	0	0	0	0.4	0.4	0	0	2.67987636062987	Tfh
540	0.00669307427888461	0.00669301140952527	0.00669301419508598	0.00669400258288915	0.00669286655184574	0.00864495786938621	0.997376758729688	0.00669317107762373	0.271594656085067	0.00719065859455253	0.00669316604091484	0.903434438334997	1	0	0	0	0	0	0.5	0.4	0	0	2.67986103038218	Tfh
541	0.00669307431930755	0.00669465666359834	0.00669301420436882	0.00669400264677464	0.00669286655270471	0.00864496117642444	0.997376608897713	0.0066931710960509	0.271594705541507	0.00719065853643358	0.00669316605844238	0.903434296801027	1	0	0.1	0	0	0	0.5	0.4	0	0	2.67986263126306	Tfh
542	0.00669307435974623	0.00669630250564964	0.00669301421364678	0.00669400271068295	0.00669286655356348	0.0086449644850184	0.997376459006532	0.0066931711143865	0.271594755015969	0.00719065847829326	0.00669316607597691	0.90343415521399	1	0	0.2	0	0	0	0.5	0.4	0	0	2.67986423271842	Tfh
543	0.00669307440020702	0.00669794893601941	0.00669301422292792	0.00669400277461745	0.00669286655442384	0.00864496779465117	0.997376309053466	0.00669317113263572	0.271594804511404	0.00719065842012936	0.00669316609351875	0.903434013569515	1	0	0.3	0	0	0	0.5	0.4	0	0	2.67986583474447	Tfh
544	0.00669307444068185	0.00669959595503855	0.00669301423221267	0.0066940028385737	0.00669286655528408	0.00864497110576689	0.997376159053616	0.00669317115100647	0.271594854023189	0.00719065836194464	0.0066931661110649	0.903433871876234	1	0	0.4	0	0	0	0.5	0.4	0	0	2.67986743733947	Tfh
545	0.0066930744811744	0.00670124356304195	0.00669301424150463	0.0066940029025516	0.00669286655614307	0.00864497441819479	0.997376008993607	0.0066931711694173	0.271594903553217	0.00719065830373856	0.00669316612861809	0.903433730130888	1	0	0.5	0	0	0	0.5	0.4	0	0	2.67986904051206	Tfh
546	0.00669307452168382	0.00670289176038723	0.00669301425079703	0.00669400296655771	0.00669286655700451	0.00864497773152937	0.997375858877449	0.00669317118775741	0.271594953102603	0.00719065824551194	0.00669316614617915	0.903433588331247	1	0	0.6	0	0	0	0.5	0.4	0	0	2.67987064425554	Tfh
547	0.00669307456221574	0.00670454054742811	0.00669301426009364	0.00669400303058665	0.0066928665578638	0.00864498104638067	0.997375708702893	0.00669317120611696	0.271595002672338	0.00719065818725985	0.00669316616374635	0.903433446474436	1	0	0.7	0	0	0	0.5	0.4	0	0	2.67987224856814	Tfh
548	0.00669307460276229	0.00670618992443272	0.00669301426939731	0.00669400309463751	0.00669286655872596	0.00864498436197381	0.997375558476896	0.00669317122447554	0.271595052256851	0.00719065812899255	0.00669316618131967	0.903433304573573	1	0	0.8	0	0	0	0.5	0.4	0	0	2.6798738534626	Tfh
549	0.00669307464333121	0.00670783989184733	0.00669301427869958	0.00669400315871399	0.00669286655958608	0.00864498767913807	0.997375408188997	0.00669317124289458	0.271595101863527	0.0071906580706983	0.0066931661989001	0.903433162611449	1	0	0.9	0	0	0	0.5	0.4	0	0	2.67987545892446	Tfh
550	0.00669307468391073	0.00670949044992797	0.00669301428800683	0.00669400322281177	0.00669286656044844	0.00864499099789866	0.99737525785031	0.00669317126125292	0.271595151486749	0.00719065801238424	0.00669316621648565	0.903433020600228	1	0	1	0	0	0	0.5	0.4	0	0	2.6798770649605	Tfh
551	0.00669307408069962	0.00669301126732798	0.00669301405042525	0.00669400158630001	0.00669286653845466	0.00864490677930534	0.997379028394405	0.0066931707998513	0.271593906950466	0.0071906595012553	0.00669316576751947	0.903436625512266	1	0	0	0	0	0	0.6	0.4	0	0	2.67986174697992	Tfh
552	0.0066930741210501	0.00669465506026052	0.00669301405968281	0.00669400165005785	0.00669286653931142	0.00864491007979168	0.997378878858568	0.00669317081814243	0.271593956308195	0.00719065944325143	0.00669316578501226	0.903436484262889	1	0	0.1	0	0	0	0.6	0.4	0	0	2.6798633464931	Tfh
553	0.0066930741614114	0.00669629944007767	0.0066930140689457	0.00669400171384213	0.00669286654016883	0.00864491338147821	0.997378729259582	0.00669317083636388	0.271594005687035	0.00719065938522398	0.00669316580251225	0.90343634295465	1	0	0.2	0	0	0	0.6	0.4	0	0	2.6798649465751	Tfh
554	0.0066930742017934	0.00669794440711076	0.00669301407820593	0.00669400177764739	0.00669286654102688	0.0086449166846516	0.997378579609767	0.00669317085486023	0.271594055081308	0.00719065932717751	0.0066931658200178	0.903436201599986	1	0	0.3	0	0	0	0.6	0.4	0	0	2.6798665472321	Tfh
555	0.00669307424219464	0.00669958996169549	0.00669301408747557	0.00669400184147406	0.00669286654188428	0.00864491998923986	0.997378429905758	0.00669317087315482	0.271594104493756	0.00719065926910919	0.00669316583752872	0.90343606019255	1	0	0.4	0	0	0	0.6	0.4	0	0	2.67986814845831	Tfh
556	0.00669307428261335	0.00670123610418707	0.00669301409674568	0.00669400190532786	0.00669286654274332	0.00864492329473577	0.997378280147496	0.00669317089142617	0.27159415392594	0.00719065921101923	0.00669316585504786	0.903435918731117	1	0	0.5	0	0	0	0.6	0.4	0	0	2.67986975025206	Tfh
557	0.00669307432305025	0.00670288283488078	0.0066930141060197	0.00669400196919969	0.00669286654360211	0.00864492660147586	0.997378130332816	0.00669317090975608	0.271594203373919	0.00719065915291021	0.00669316587257226	0.903435777222235	1	0	0.6	0	0	0	0.6	0.4	0	0	2.67987135262601	Tfh
558	0.00669307436350716	0.00670453015421484	0.006693014115297	0.00669400203310342	0.00669286654446007	0.00864492990960857	0.997377980452182	0.00669317092811282	0.271594252845711	0.00719065909477422	0.00669316589010446	0.903435635648615	1	0	0.7	0	0	0	0.6	0.4	0	0	2.67987295556469	Tfh
559	0.00669307440397619	0.00670617806244408	0.00669301412458067	0.00669400209702975	0.00669286654532018	0.00864493321869371	0.997377830521749	0.00669317094641398	0.271594302333993	0.00719065903661924	0.0066931659076435	0.90343549402749	1	0	0.8	0	0	0	0.6	0.4	0	0	2.67987455907708	Tfh
560	0.00669307444446623	0.00670782655986122	0.00669301413386377	0.00669400216097226	0.00669286654618022	0.00864493652906882	0.997377680543566	0.00669317096489322	0.271594351836775	0.0071906589784466	0.00669316592518733	0.903435352362259	1	0	0.9	0	0	0	0.6	0.4	0	0	2.67987616316672	Tfh
561	0.00669307448497225	0.00670947564691609	0.00669301414315033	0.00669400222494277	0.00669286654703968	0.00864493984080938	0.997377530501919	0.00669317098317933	0.271594401360906	0.00719065892024917	0.00669316594273846	0.903435210637486	1	0	1	0	0	0	0.6	0.4	0	0	2.67987776782704	Tfh
562	0.00669307388292429	0.00669301112542244	0.00669301390605717	0.00669400059171881	0.00669286652509034	0.00864485579365971	0.997381293485847	0.00669317052259969	0.271593159330185	0.00719066040613223	0.00669316549467625	0.903438808240617	1	0	0	0	0	0	0.7	0.4	0	0	2.67986246208555	Tfh
563	0.00669307392319628	0.00669465346021785	0.00669301391529487	0.00669400065534948	0.00669286652594515	0.00864485908732542	0.99738114424561	0.00669317054086389	0.271593208589992	0.00719066034824419	0.00669316551213404	0.903438667274945	1	0	0.1	0	0	0	0.7	0.4	0	0	2.67986406023326	Tfh
564	0.0066930739634866	0.00669629638080972	0.00669301392453941	0.00669400071900712	0.0066928665268015	0.00864486238232405	0.997380994947374	0.00669317055905271	0.271593257868893	0.00719066029033418	0.00669316552959866	0.903438526253941	1	0	0.2	0	0	0	0.7	0.4	0	0	2.67986565894898	Tfh
565	0.00669307400379265	0.00669793988752084	0.00669301393378171	0.00669400078268242	0.00669286652765793	0.0086448656788965	0.997380845595706	0.00669317057739558	0.271593307164466	0.00719066023240358	0.00669316554706894	0.9034383851839	1	0	0.3	0	0	0	0.7	0.4	0	0	2.67986725823714	Tfh
566	0.00669307404411967	0.00669958398069481	0.00669301394303077	0.00669400084638372	0.00669286652851282	0.00864486897659638	0.997380696191116	0.00669317059574626	0.271593356478745	0.0071906601744509	0.00669316556454532	0.90343824406128	1	0	0.4	0	0	0	0.7	0.4	0	0	2.67986885809231	Tfh
567	0.0066930740844635	0.00670122866068022	0.00669301395228551	0.00669400091011016	0.00669286652937112	0.00864487227480322	0.997380546726963	0.00669317061398302	0.271593405812019	0.00719066011647834	0.00669316558203097	0.903438102885968	1	0	0.5	0	0	0	0.7	0.4	0	0	2.67987045852158	Tfh
568	0.00669307412482432	0.00670287392781556	0.00669301396153914	0.0066940009738604	0.00669286653022754	0.00864487557554036	0.997380397203327	0.00669317063233593	0.271593455165035	0.00719066005848009	0.00669316559951999	0.903437961652474	1	0	0.6	0	0	0	0.7	0.4	0	0	2.67987205951717	Tfh
569	0.0066930741652036	0.0067045197824069	0.00669301397079917	0.00669400103763035	0.00669286653108538	0.00864487887651015	0.997380247629725	0.00669317065064605	0.271593504533858	0.00719066000046526	0.00669316561701734	0.90343782037407	1	0	0.7	0	0	0	0.7	0.4	0	0	2.67987366108923	Tfh
570	0.00669307420560317	0.00670616622482163	0.00669301398006096	0.00669400110142614	0.00669286653194272	0.00864488217898617	0.997380098001581	0.00669317066896737	0.27159355392204	0.0071906599424273	0.00669316563451993	0.903437679041068	1	0	0.8	0	0	0	0.7	0.4	0	0	2.67987526322823	Tfh
571	0.00669307424601396	0.00670781325539179	0.00669301398932985	0.0066940011652455	0.00669286653280069	0.00864488548270644	0.997379948314899	0.00669317068726779	0.271593603328792	0.00719065988436726	0.00669316565202959	0.903437537654789	1	0	0.9	0	0	0	0.7	0.4	0	0	2.67987686594084	Tfh
572	0.00669307428644784	0.00670946087444641	0.00669301399859417	0.00669400122908695	0.00669286653365846	0.00864488878812598	0.997379798571336	0.00669317070555846	0.271593652753249	0.00719065982628646	0.00669316566954477	0.903437396216158	1	0	1	0	0	0	0.7	0.4	0	0	2.67987846922707	Tfh
573	0.00669307368555388	0.00669301098381035	0.00669301376198671	0.00669399959913769	0.00669286651175259	0.00864480491106722	0.997383554027758	0.00669317024596125	0.271592413217715	0.00719066130919578	0.00669316522238372	0.903440986542208	1	0	0	0	0	0	0.8	0.4	0	0	2.67986317570545	Tfh
574	0.00669307372575186	0.00669465186346403	0.00669301377120863	0.00669399966264365	0.0066928665126073	0.00864480819852539	0.997383405079071	0.00669317026417717	0.271592462379754	0.00719066125142157	0.00669316523980679	0.903440845856383	1	0	0.1	0	0	0	0.8	0.4	0	0	2.67986477249011	Tfh
575	0.00669307376596575	0.00669629332781996	0.00669301378043057	0.00669399972616676	0.00669286651346047	0.00864481148732446	0.997383256085541	0.00669317028241696	0.271592511557283	0.00719066119362883	0.00669316525723512	0.903440705125799	1	0	0.2	0	0	0	0.8	0.4	0	0	2.67986636984277	Tfh
576	0.00669307380619832	0.00669793537722707	0.00669301378965707	0.00669399978972205	0.00669286651431455	0.00864481477700005	0.997383107023508	0.00669317030065844	0.271592560757824	0.00719066113581022	0.00669316527467164	0.903440564332907	1	0	0.3	0	0	0	0.8	0.4	0	0	2.67986796776283	Tfh
577	0.00669307384645018	0.00669957801200806	0.00669301379888617	0.00669399985329693	0.00669286651516983	0.008644818067921	0.997382957911261	0.00669317031890083	0.271592609975281	0.00719066107797191	0.0066931652921138	0.903440423490706	1	0	0.4	0	0	0	0.8	0.4	0	0	2.67986956625104	Tfh
578	0.00669307388671851	0.00670122123247539	0.00669301380811873	0.00669399991689161	0.00669286651602443	0.0086448213602379	0.997382808748692	0.00669317033717858	0.271592659207456	0.00719066102011558	0.00669316530956208	0.903440282603292	1	0	0.5	0	0	0	0.8	0.4	0	0	2.67987116531399	Tfh
579	0.006693073927006	0.00670286503901088	0.00669301381735705	0.00669399998051401	0.00669286651688019	0.00864482465347505	0.997382659527846	0.00669317035545168	0.271592708461084	0.00719066096223561	0.0066931653270178	0.903440141658104	1	0	0.6	0	0	0	0.8	0.4	0	0	2.67987276494117	Tfh
580	0.00669307396730918	0.00670450943196264	0.00669301382659793	0.00669400004416275	0.00669286651773575	0.00864482794777741	0.99738251024109	0.00669317037379217	0.271592757734794	0.00719066090433298	0.00669316534447965	0.90344000065672	1	0	0.7	0	0	0	0.8	0.4	0	0	2.67987436514343	Tfh
581	0.00669307400762899	0.00670615441157259	0.00669301383583846	0.00669400010782651	0.00669286651859191	0.00864483124382023	0.997382360916119	0.00669317039197	0.27159280702205	0.00719066084641389	0.00669316536194738	0.903439859612334	1	0	0.8	0	0	0	0.8	0.4	0	0	2.67987596591213	Tfh
582	0.00669307404796868	0.00670779997827364	0.00669301384508605	0.00669400017151831	0.00669286651944759	0.00864483454091637	0.997382211528562	0.00669317041029498	0.271592856329943	0.00719066078846931	0.00669316537942115	0.90343971851122	1	0	0.9	0	0	0	0.8	0.4	0	0	2.67987756725228	Tfh
583	0.00669307408832661	0.00670944613241392	0.00669301385433737	0.00669400023523742	0.00669286652030421	0.00864483783907726	0.997382062077824	0.00669317042858714	0.271592905658369	0.00719066073050255	0.00669316539690306	0.903439577353121	1	0	1	0	0	0	0.8	0.4	0	0	2.67987916916446	Tfh
584	0.00669307348858817	0.00669301084248891	0.00669301361821239	0.00669399860854832	0.00669286649844264	0.0086447541328383	0.997385810028385	0.00669316996989501	0.271591668607494	0.00719066221044745	0.00669316495063839	0.903443160427094	1	0	0	0	0	0	0.9	0.4	0	0	2.67986388784564	Tfh
585	0.00669307352871317	0.00669465026998974	0.00669301362741085	0.00669399867192676	0.00669286649929414	0.00864475741351232	0.997385661378646	0.00669316998810536	0.271591717672251	0.00719066215278701	0.00669316496802651	0.903443020023899	1	0	0.1	0	0	0	0.9	0.4	0	0	2.67986548326574	Tfh
586	0.00669307356885192	0.00669629028110986	0.00669301363661207	0.00669399873532764	0.00669286650014639	0.0086447606952192	0.997385512673732	0.00669317000628018	0.27159176675374	0.00719066209510894	0.00669316498542147	0.903442879571733	1	0	0.2	0	0	0	0.9	0.4	0	0	2.6798670792579	Tfh
587	0.0066930736090123	0.00669793087617987	0.00669301364582566	0.00669399879875163	0.00669286650099983	0.00864476397847247	0.997385363913134	0.00669317002447346	0.271591815853356	0.00719066203740757	0.00669316500282237	0.903442739067888	1	0	0.3	0	0	0	0.9	0.4	0	0	2.6798686758184	Tfh
588	0.00669307364918901	0.00669957205554247	0.00669301365503523	0.00669399886219918	0.00669286650185278	0.00864476726273291	0.997385215102381	0.00669317004269555	0.271591864971515	0.00719066197968657	0.00669316502022915	0.903442598511388	1	0	0.4	0	0	0	0.9	0.4	0	0	2.67987027294119	Tfh
589	0.00669307368938218	0.00670121381955252	0.00669301366425104	0.0066939989256735	0.00669286650270493	0.00864477054837458	0.99738506622247	0.00669317006089281	0.271591914110736	0.00719066192194051	0.00669316503764393	0.903442457896247	1	0	0.5	0	0	0	0.9	0.4	0	0	2.67987187063671	Tfh
590	0.00669307372959441	0.00670285616849129	0.00669301367346724	0.0066939989891668	0.00669286650355936	0.00864477383500132	0.997384917300278	0.00669317007916229	0.271591963264344	0.00719066186417694	0.00669316505506429	0.903442317238071	1	0	0.6	0	0	0	0.9	0.4	0	0	2.67987346890113	Tfh
591	0.00669307376981989	0.00670449910272668	0.00669301368268889	0.00669399905268473	0.00669286650441301	0.00864477712289286	0.997384768321368	0.00669317009737704	0.271592012436569	0.00719066180639283	0.00669316507248992	0.903442176526733	1	0	0.7	0	0	0	0.9	0.4	0	0	2.6798750677345	Tfh
592	0.00669307381006688	0.00670614262262854	0.00669301369191281	0.00669399911622639	0.00669286650526782	0.00864478041237628	0.997384619279209	0.00669317011546787	0.271592061629391	0.00719066174858293	0.00669316508992335	0.903442035757346	1	0	0.8	0	0	0	0.9	0.4	0	0	2.67987666713645	Tfh
593	0.00669307385033333	0.00670778672848389	0.00669301370114279	0.00669399917979254	0.00669286650612289	0.00864478370256815	0.997384470186692	0.00669317013386036	0.271592110839374	0.00719066169075507	0.00669316510736369	0.903441894939216	1	0	0.9	0	0	0	0.9	0.4	0	0	2.67987826710844	Tfh
594	0.00669307389061474	0.00670943142064353	0.00669301371037433	0.00669399924337983	0.00669286650697617	0.00864478699465598	0.9973843210392	0.006693170152093	0.271592160067604	0.00719066163290411	0.00669316512480847	0.903441754067728	1	0	1	0	0	0	0.9	0.4	0	0	2.67987986764806	Tfh
595	0.00669307329202863	0.00669301070145815	0.00669301347473134	0.00669399761994755	0.00669286648515905	0.00864470345738784	0.99738806150555	0.00669316969429219	0.27159092549676	0.00719066310989271	0.00669316467944006	0.903445329909287	1	0	0	0	0	0	1	0.4	0	0	2.67986459850654	Tfh
596	0.0066930733320759	0.0066946486797784	0.00669301348391127	0.00669399768319922	0.00669286648600856	0.00864470673180105	0.997387913149753	0.00669316971248195	0.271590974463139	0.00719066305234748	0.00669316469679352	0.903445189788549	1	0	0.1	0	0	0	1	0.4	0	0	2.67986619257045	Tfh
597	0.00669307337214201	0.00669628724064431	0.00669301349309869	0.00669399774647494	0.00669286648685946	0.00864471000648345	0.997387764738853	0.00669316973075506	0.271591023447557	0.0071906629947839	0.00669316471415371	0.903445049618099	1	0	0.2	0	0	0	1	0.4	0	0	2.67986778720412	Tfh
598	0.00669307341222809	0.00669792638437908	0.00669301350228686	0.00669399780977252	0.00669286648771115	0.00864471328314171	0.997387616272897	0.00669316974883477	0.271591072450313	0.00719066293719753	0.00669316473152006	0.903444909393928	1	0	0.3	0	0	0	1	0.4	0	0	2.67986938240151	Tfh
599	0.00669307345233148	0.00669956611132242	0.00669301351148163	0.00669399787309559	0.00669286648856229	0.00864471656071328	0.997387467751771	0.00669316976700424	0.271591121471242	0.0071906628795903	0.00669316474889306	0.903444769118484	1	0	0.4	0	0	0	1	0.4	0	0	2.67987097816704	Tfh
600	0.00669307349245078	0.00670120642180912	0.00669301352067462	0.0066939979364395	0.00669286648941341	0.0086447198398072	0.997387319175388	0.00669316978515962	0.271591170510507	0.00719066282196013	0.00669316476627198	0.90344462879014	1	0	0.5	0	0	0	1	0.4	0	0	2.67987257449862	Tfh
601	0.00669307353258524	0.00670284731617354	0.00669301352987561	0.00669399799980867	0.00669286649026589	0.00864472312016558	0.997387170543892	0.00669316980337549	0.271591219567973	0.00719066276430967	0.00669316478365665	0.903444488409726	1	0	0.6	0	0	0	1	0.4	0	0	2.67987417139775	Tfh
602	0.00669307357274106	0.00670448879475194	0.00669301353907823	0.00669399806319984	0.00669286649111736	0.00864472640153441	0.99738702185714	0.00669316982146504	0.271591268643677	0.00719066270663857	0.00669316480104927	0.903444347977831	1	0	0.7	0	0	0	1	0.4	0	0	2.67987576886552	Tfh
603	0.00669307361291102	0.00670613085787842	0.00669301354828301	0.00669399812661608	0.00669286649196971	0.00864472968414934	0.99738687311504	0.00669316983974281	0.271591317737676	0.00719066264894564	0.00669316481844632	0.903444207493574	1	0	0.8	0	0	0	1	0.4	0	0	2.6798773669015	Tfh
604	0.00669307365310162	0.00670777350589042	0.00669301355749503	0.00669399819005475	0.00669286649282326	0.00864473296795846	0.997386724317647	0.00669316985798682	0.271591366849956	0.00719066259123179	0.00669316483585219	0.90344406695725	1	0	0.9	0	0	0	1	0.4	0	0	2.67987896550613	Tfh
605	0.00669307369331331	0.00670941673912134	0.00669301356670331	0.00669399825351699	0.00669286649367569	0.00864473625301695	0.997386575464909	0.00669316987622021	0.271591415980526	0.00719066253349618	0.00669316485326329	0.903443926368778	1	0	1	0	0	0	1	0.4	0	0	2.67988056467964	Tfh
606	0.00669412544161754	0.00669347287277474	0.00669348363059029	0.00669405006517851	0.0066928669750369	0.0847521733251143	0.997268124461867	0.00669341667491048	0.505117036790431	0.00719096539785501	0.00669346085259966	0.47057917648029	1	0	0	0	0	0	0	0.5	0	0	1.93748768381344	TGFB+
607	0.00669412676506616	0.0067029048347515	0.00669348383630357	0.00669405045085041	0.00669286698021736	0.0847531813744644	0.997267220156883	0.00669341686224088	0.505117617412857	0.00719096516001827	0.00669346104943413	0.470576674667947	1	0	0.1	0	0	0	0	0.5	0	0	1.93749393166262	TGFB+
608	0.00669412809188415	0.00671235618005508	0.00669348404245974	0.00669405083734677	0.00669286698540858	0.0847541915976371	0.997266313904462	0.00669341705000239	0.505118199286965	0.00719096492167422	0.00669346124668972	0.470574167487258	1	0	0.2	0	0	0	0	0.5	0	0	1.93750019205372	TGFB+
609	0.00669412942208426	0.00672182697316217	0.00669348424905959	0.00669405122466945	0.00669286699061119	0.0847552040059485	0.997265405698882	0.00669341723816638	0.505118782416997	0.00719096468282069	0.0066934614443677	0.470571654916414	1	0	0.3	0	0	0	0	0.5	0	0	1.93750646501953	TGFB+
610	0.00669413075568133	0.00673131727885989	0.00669348445610072	0.0066940516128222	0.00669286699582498	0.0847562186051922	0.997264495531881	0.00669341742674556	0.505119366806953	0.00719096444345624	0.00669346164246982	0.470569136940233	1	0	0.4	0	0	0	0	0.5	0	0	1.93751275060817	TGFB+
611	0.00669413209268684	0.00674082716227782	0.00669348466358945	0.00669405200180757	0.00669286700104986	0.0847572354021248	0.997263583397938	0.00669341761570109	0.505119952461855	0.00719096420357911	0.00669346184099708	0.470566613538103	1	0	0.5	0	0	0	0	0.5	0	0	1.93751904885787	TGFB+
612	0.00669413343311285	0.00675035668885492	0.00669348487152505	0.00669405239162851	0.00669286700628598	0.0847582544027985	0.997262669288593	0.00669341780509234	0.505120539385704	0.00719096396318695	0.00669346203995151	0.470564084694152	1	0	0.6	0	0	0	0	0.5	0	0	1.93752535981669	TGFB+
613	0.00669413477697418	0.00675990592436349	0.00669348507990731	0.00669405278228801	0.00669286701153338	0.0847592756182508	0.997261753198809	0.00669341799489345	0.505121127583172	0.00719096372227864	0.00669346223933413	0.470561550385765	1	0	0.7	0	0	0	0	0.5	0	0	1.93753168351711	TGFB+
614	0.00669413612428593	0.00676947493490893	0.00669348528874295	0.00669405317378847	0.0066928670167921	0.0847602990543758	0.997260835120805	0.00669341818511157	0.505121717058643	0.00719096348085217	0.00669346243914657	0.470559010595398	1	0	0.8	0	0	0	0	0.5	0	0	1.9375380200052	TGFB+
615	0.00669413747506103	0.00677906378691516	0.00669348549802824	0.00669405356613346	0.00669286702206191	0.0847613247171996	0.997259915046862	0.00669341837571994	0.505122307816498	0.00719096323890569	0.00669346263939019	0.47055646530607	1	0	0.9	0	0	0	0	0.5	0	0	1.93754436932773	TGFB+
616	0.00669413882931264	0.00678867254714177	0.00669348570776908	0.00669405395932552	0.00669286702734341	0.084762352617203	0.997258992970484	0.00669341856676442	0.505122899861089	0.00719096299643749	0.00669346284006697	0.470553914496945	1	0	1	0	0	0	0	0.5	0	0	1.93755073152233	TGFB+
617	0.00669411949800123	0.00669346998245071	0.00669348069055075	0.0066940445521679	0.00669286690099143	0.084738013836337	0.997280680213542	0.00669341407370699	0.505108975320785	0.00719096879804255	0.00669345803927221	0.470614335616189	1	0	0	0	0	0	0.1	0.5	0	0	1.93753248878071	TGFB+
618	0.00669412080855565	0.00670285791400248	0.00669348089407384	0.00669404493376979	0.00669286690611711	0.0847390111196647	0.997279785415459	0.00669341425908515	0.505109549821084	0.00719096856270743	0.00669345823402358	0.470611860130414	1	0	0.1	0	0	0	0.1	0.5	0	0	1.93753872628654	TGFB+
619	0.00669412212242942	0.00671226503973222	0.00669348109803102	0.00669404531618253	0.00669286691125368	0.0847400105433472	0.997278888701428	0.0066934144448512	0.505110125553007	0.00719096832687206	0.00669345842918949	0.470609379360962	1	0	0.2	0	0	0	0.1	0.5	0	0	1.93754497625172	TGFB+
620	0.00669412343963501	0.00672169142312909	0.00669348130242741	0.00669404569940914	0.00669286691640116	0.084741012114513	0.997277990064507	0.00669341463104205	0.505110702520704	0.00719096809053603	0.0066934586247708	0.470606893289914	1	0	0.3	0	0	0	0.1	0.5	0	0	1.93755123871754	TGFB+
621	0.00669412476018112	0.00673113712801152	0.00669348150725722	0.00669404608345223	0.00669286692155997	0.084742015840188	0.997277089498246	0.00669341481761356	0.505111280728629	0.00719096785369689	0.00669345882076967	0.470604401898875	1	0	0.4	0	0	0	0.1	0.5	0	0	1.93755751372435	TGFB+
622	0.00669412608409093	0.00674060221850131	0.00669348171252509	0.00669404646831483	0.00669286692672943	0.0847430217307841	0.997276186996506	0.00669341500460042	0.505111860180747	0.00719096761635318	0.00669345901718679	0.470601905168068	1	0	0.5	0	0	0	0.1	0.5	0	0	1.93756380130833	TGFB+
623	0.00669412741136533	0.00675008675904241	0.00669348191823655	0.00669404685399936	0.0066928669319098	0.0847440297884679	0.997275282551165	0.00669341519198195	0.505112440881676	0.00719096737850329	0.00669345921402378	0.470599403082475	1	0	0.6	0	0	0	0.1	0.5	0	0	1.93757010152023	TGFB+
624	0.00669412874202569	0.00675959081439665	0.00669348212438347	0.00669404724050866	0.00669286693710172	0.0847450400245287	0.997274376156694	0.00669341537976777	0.505113022835565	0.00719096714014507	0.00669345941128245	0.470596895621167	1	0	0.7	0	0	0	0.1	0.5	0	0	1.93757641439399	TGFB+
625	0.00669413007608476	0.0067691144496556	0.00669348233097752	0.00669404762784579	0.00669286694230417	0.0847460524412809	0.997273467804478	0.0066934155679638	0.505113606046902	0.00719096690127727	0.00669345960896383	0.470594382769695	1	0	0.8	0	0	0	0.1	0.5	0	0	1.93758273998211	TGFB+
626	0.00669413141355364	0.00677865773022721	0.00669348253801514	0.00669404801601342	0.00669286694751834	0.0847470670565914	0.997272557491284	0.00669341575655735	0.505114190519918	0.00719096666189787	0.00669345980706968	0.470591864500545	1	0	0.9	0	0	0	0.1	0.5	0	0	1.9375890783036	TGFB+
627	0.00669413275444734	0.00678822072185622	0.00669348274549978	0.00669404840501471	0.00669286695274338	0.0847480838679136	0.997271645207077	0.00669341594556192	0.505114776259221	0.00719096642200503	0.00669346000560152	0.470589340803533	1	0	1	0	0	0	0.1	0.5	0	0	1.93759542942205	TGFB+
628	0.00669411361810778	0.00669346712302454	0.00669347778193528	0.00669403909755657	0.00669286682773001	0.0847240064479832	0.997293102991879	0.00669341150005217	0.505100999476281	0.00719097216233546	0.00669345525582904	0.470649122588046	1	0	0	0	0	0	0.2	0.5	0	0	1.93757681703847	TGFB+
629	0.00669411491597687	0.00670281149672536	0.00669347798330696	0.00669403947515994	0.00669286683280215	0.084724993155933	0.997292217534471	0.00669341168349792	0.505101567962072	0.00719097192945695	0.00669345544853415	0.470646672967269	1	0	0.1	0	0	0	0.2	0.5	0	0	1.93758304408025	TGFB+
630	0.00669411621711449	0.00671217487851176	0.00669347818510668	0.0066940398535617	0.00669286683788494	0.0847259819719279	0.997291330191257	0.00669341186733831	0.505102137659557	0.00719097169608723	0.00669345564164702	0.470644218146111	1	0	0.2	0	0	0	0.2	0.5	0	0	1.93758928350062	TGFB+
631	0.00669411752153438	0.00672155733092971	0.0066934783873347	0.0066940402327642	0.00669286684297845	0.0847269728978877	0.997290440955696	0.00669341205157662	0.50510270857374	0.00719097146222386	0.00669345583516888	0.470641758108085	1	0	0.3	0	0	0	0.2	0.5	0	0	1.93759553534527	TGFB+
632	0.00669411882924815	0.00673095891681063	0.00669347858999157	0.00669404061277011	0.00669286684808263	0.0847279659474716	0.997289549821176	0.00669341223619125	0.505103280707728	0.00719097122786624	0.00669345602910123	0.470639292834203	1	0	0.4	0	0	0	0.2	0.5	0	0	1.93760179964789	TGFB+
633	0.00669412014027043	0.00674037969932493	0.00669347879308121	0.00669404099358196	0.00669286685319798	0.0847289611217807	0.997288656781404	0.00669341242121699	0.50510385406671	0.00719097099301181	0.00669345622344548	0.470636822307641	1	0	0.5	0	0	0	0.2	0.5	0	0	1.93760807645488	TGFB+
634	0.00669412145461203	0.00674981974193657	0.00669347899660141	0.00669404137520309	0.00669286685832385	0.0847299584306692	0.997287761829981	0.00669341260662315	0.505104428654591	0.00719097075765874	0.00669345641820321	0.470634346509402	1	0	0.6	0	0	0	0.2	0.5	0	0	1.93761436580332	TGFB+
635	0.00669412277228664	0.00675927910840665	0.00669347920055951	0.00669404175763585	0.0066928668634607	0.0847309578842624	0.997286864959949	0.00669341279245539	0.50510500447504	0.0071909705218062	0.00669345661337528	0.470631865421624	1	0	0.7	0	0	0	0.2	0.5	0	0	1.93762066773236	TGFB+
636	0.00669412409330749	0.00676875786284163	0.0066934794049506	0.00669404214088299	0.00669286686860871	0.0847319594862577	0.997285966164404	0.00669341297866087	0.505105581532842	0.0071909702854518	0.00669345680896361	0.470629379027031	1	0	0.8	0	0	0	0.2	0.5	0	0	1.9376269822872	TGFB+
637	0.00669412541768634	0.00677825606967295	0.00669347960977873	0.00669404252494797	0.00669286687376733	0.0847329632427943	0.997285065437284	0.00669341316526029	0.50510615983254	0.00719097004859399	0.00669345700496944	0.47062688730723	1	0	0.9	0	0	0	0.2	0.5	0	0	1.93763330950929	TGFB+
638	0.00669412674543595	0.00678777379360737	0.00669347981504773	0.00669404290983234	0.00669286687893715	0.0847339691644945	0.997284162771421	0.00669341335227624	0.505106739377912	0.00719096981123076	0.0066934572013943	0.470624390243427	1	0	1	0	0	0	0.2	0.5	0	0	1.93763964943736	TGFB+
639	0.00669410780080516	0.0066934642939436	0.0066934749041896	0.00669403370031754	0.00669286675523913	0.0847101484580761	0.997305395134939	0.00669340895347197	0.505093107748052	0.00719097549136204	0.00669345250174347	0.470683543934205	1	0	0	0	0	0	0.3	0.5	0	0	1.93762067699421	TGFB+
640	0.00669410908619366	0.00670276557396816	0.00669347510344603	0.00669403407399256	0.00669286676025835	0.0847111247764853	0.997304518855191	0.0066934091350194	0.505093670323855	0.00719097526089843	0.00669345269243792	0.470681119729792	1	0	0.1	0	0	0	0.3	0.5	0	0	1.93762689346048	TGFB+
641	0.00669411037480141	0.0067120856789872	0.00669347530312259	0.00669403444845315	0.00669286676528832	0.0847121031695725	0.997303640720267	0.00669340931695209	0.505094234092669	0.00719097502995084	0.00669345288353381	0.470678690405009	1	0	0.2	0	0	0	0.3	0.5	0	0	1.93763312222359	TGFB+
642	0.00669411166664182	0.00672142467059793	0.00669347550322603	0.00669403482370156	0.00669286677032851	0.0847130836395523	0.997302760721673	0.00669340949927481	0.505094799058404	0.00719097479851808	0.00669345307503229	0.470676255947211	1	0	0.3	0	0	0	0.3	0.5	0	0	1.9376393633349	TGFB+
643	0.00669411296172892	0.00673078261069953	0.0066934757037441	0.00669403519974065	0.00669286677537967	0.084714066197863	0.997301878854685	0.006693409681984	0.505095365225175	0.00719097456659781	0.00669345326693463	0.470673816335412	1	0	0.4	0	0	0	0.3	0.5	0	0	1.9376456168245	TGFB+
644	0.00669411426007454	0.00674015956150374	0.00669347590469363	0.00669403557657353	0.00669286678044126	0.0847150508477275	0.997300995112334	0.00669340986507613	0.505095932597399	0.00719097433418893	0.00669345345924233	0.470671371554068	1	0	0.5	0	0	0	0.3	0.5	0	0	1.9376518827384	TGFB+
645	0.00669411556168996	0.00674955558551828	0.0066934761060679	0.00669403595420246	0.00669286678551384	0.0847160375997748	0.997300109488784	0.00669341004854536	0.505096501178973	0.00719097410128967	0.00669345365195682	0.470668921583354	1	0	0.6	0	0	0	0.3	0.5	0	0	1.93765816111061	TGFB+
646	0.0066941168665879	0.00675897074555419	0.00669347630786816	0.00669403633263	0.00669286679059681	0.0847170264578343	0.997299221976358	0.00669341023242401	0.505097070973928	0.00719097386789822	0.0066934538450794	0.47066646640879	1	0	0.7	0	0	0	0.3	0.5	0	0	1.93766445198931	TGFB+
647	0.00669411817478004	0.00676840510473287	0.00669347651009858	0.00669403671185941	0.00669286679569082	0.0847180174325387	0.99729833256916	0.00669341041669384	0.505097641986296	0.00719097363401331	0.00669345403861127	0.470664006010684	1	0	0.8	0	0	0	0.3	0.5	0	0	1.93767075540917	TGFB+
648	0.00669411948628488	0.00677785872650124	0.00669347671275964	0.0066940370918931	0.00669286680079564	0.0847190105306273	0.997297441261551	0.00669341060135556	0.505098214220576	0.00719097339963291	0.00669345423255424	0.47066154037002	1	0	0.9	0	0	0	0.3	0.5	0	0	1.93767707140904	TGFB+
649	0.00669412080110977	0.00678733167462095	0.00669347691584888	0.0066940374727336	0.00669286680591108	0.0847200057551802	0.99729654804572	0.00669341078640789	0.505098787681187	0.00719097316475532	0.00669345442690928	0.470659069471722	1	0	1	0	0	0	0.3	0.5	0	0	1.93768340003793	TGFB+
650	0.00669410204499643	0.00669346149467877	0.00669347205676541	0.00669402835945008	0.00669286668350485	0.0846964372287123	0.997317558920743	0.00669340643350267	0.5050852986651	0.00719097878573723	0.00669344977650225	0.470717606033379	1	0	0	0	0	0	0.4	0.5	0	0	1.93766407685396	TGFB+
651	0.00669410331810098	0.0067027201370219	0.00669347225394645	0.00669402872926461	0.00669286668847255	0.0846974033389962	0.997316691660859	0.00669340661317757	0.505085855433278	0.00719097855764641	0.0066934499652209	0.470715206805747	1	0	0.1	0	0	0	0.4	0.5	0	0	1.93767028263546	TGFB+
652	0.00669410459438008	0.00671199742418708	0.00669347245153976	0.00669402909985221	0.00669286669345005	0.0846983714905165	0.997315822574867	0.00669340679322544	0.505086413375958	0.00719097832907924	0.0066934501543349	0.470712802537421	1	0	0.2	0	0	0	0.4	0.5	0	0	1.93767650063613	TGFB+
653	0.00669410587384258	0.00672129341684874	0.00669347264955139	0.0066940294712153	0.00669286669843828	0.0846993416889252	0.997314951654736	0.00669340697366118	0.505086972496537	0.00719097810003418	0.00669345034384494	0.470710393215266	1	0	0.3	0	0	0	0.4	0.5	0	0	1.9376827309025	TGFB+
654	0.00669410715650194	0.00673060817598729	0.00669347284797486	0.00669402984335678	0.00669286670343735	0.084700313939562	0.997314078894528	0.00669340715448574	0.505087532799408	0.00719097787050971	0.00669345053375262	0.470707978822084	1	0	0.4	0	0	0	0.4	0.5	0	0	1.93768897347459	TGFB+
655	0.00669410844237418	0.00673994176288619	0.00669347304681866	0.00669403021627927	0.00669286670844651	0.0847012882517894	0.99731320428911	0.00669340733568262	0.505088094288685	0.00719097764050411	0.00669345072405928	0.470705559337903	1	0	0.5	0	0	0	0.4	0.5	0	0	1.93769522838537	TGFB+
656	0.00669410973146505	0.00674929423910474	0.00669347324608163	0.00669403058998543	0.00669286671346582	0.0847022646299187	0.9973123278308	0.00669340751726454	0.50508865696821	0.00719097741001579	0.00669345091476656	0.470703134749199	1	0	0.6	0	0	0	0.4	0.5	0	0	1.93770149568242	TGFB+
657	0.00669411102379324	0.00675866566653057	0.00669347344576371	0.00669403096447767	0.00669286671849614	0.0847032430835231	0.997311449514575	0.0066934076992286	0.505089220842137	0.00719097717904313	0.0066934511058749	0.470700705035194	1	0	0.7	0	0	0	0.4	0.5	0	0	1.93770777539817	TGFB+
658	0.00669411231936791	0.00676805610734283	0.00669347364587153	0.00669403133975914	0.00669286672353734	0.0847042236159657	0.997310569333117	0.00669340788158379	0.505089785914759	0.00719097694758462	0.00669345129738649	0.470698270181359	1	0	0.8	0	0	0	0.4	0.5	0	0	1.93771406757995	TGFB+
659	0.00669411361819871	0.00677746562400592	0.00669347384639914	0.00669403171583196	0.00669286672858897	0.0847052062390556	0.997309687280367	0.00669340806434096	0.505090352189607	0.00719097671563836	0.0066934514893025	0.470695830168369	1	0	0.9	0	0	0	0.4	0.5	0	0	1.93772037226165	TGFB+
660	0.00669411492030704	0.00678689427932671	0.00669347404735174	0.00669403209269927	0.00669286673365112	0.0847061909578139	0.997308803350276	0.00669340824745877	0.505090919671272	0.00719097648320288	0.00669345168162416	0.470693384978472	1	0	1	0	0	0	0.4	0.5	0	0	1.93772668948473	TGFB+
661	0.00669409634960426	0.00669345872470818	0.00669346923913925	0.00669402307397817	0.00669286661251483	0.0846828701914134	0.997329596572805	0.00669340393966138	0.505077570793708	0.00719098204605878	0.00669344707960473	0.470751315099913	1	0	0	0	0	0	0.5	0.5	0	0	1.93770702460726	TGFB+
662	0.00669409761062	0.00670267517738529	0.00669346943428135	0.00669402343999833	0.00669286661743139	0.0846838262716289	0.997328738178921	0.00669340411749139	0.505078121853881	0.00719098182030015	0.00669344726638193	0.470748940420001	1	0	0.1	0	0	0	0.5	0.5	0	0	1.93771321959946	TGFB+
663	0.00669409887476202	0.0067119100975593	0.0066934696298256	0.00669402380677926	0.00669286662235779	0.0846847843602744	0.997327877985873	0.00669340429571276	0.505078674069946	0.0071909815940724	0.00669344745354777	0.47074656077996	1	0	0.2	0	0	0	0.5	0.5	0	0	1.93771942673848	TGFB+
664	0.00669410014204301	0.00672116354501888	0.00669346982578138	0.00669402417432382	0.00669286662729483	0.0846857444630279	0.99732701598796	0.00669340447430198	0.505079227445996	0.0071909813673746	0.0066934476411037	0.47074417616364	1	0	0.3	0	0	0	0.5	0.5	0	0	1.9377256460639	TGFB+
665	0.00669410141247494	0.00673043557983835	0.00669347002214582	0.00669402454263513	0.006692866632242	0.0846867065857812	0.997326152178637	0.00669340465325418	0.505079781985952	0.00719098114020444	0.0066934478290513	0.470741786554712	1	0	0.4	0	0	0	0.5	0.5	0	0	1.93773187761619	TGFB+
666	0.00669410268607117	0.00673972626237729	0.00669347021892251	0.00669402491171456	0.00669286663719993	0.0846876707388627	0.997325286552577	0.00669340483260672	0.505080337693579	0.00719098091256094	0.00669344801739147	0.470739391934147	1	0	0.5	0	0	0	0.5	0.5	0	0	1.93773812142797	TGFB+
667	0.00669410396284035	0.00674903565330067	0.00669347041611189	0.00669402528156584	0.00669286664216784	0.0846886369240912	0.997324419102891	0.00669340501230581	0.505080894573125	0.00719098068444205	0.0066934482061258	0.470736992288411	1	0	0.6	0	0	0	0.5	0.5	0	0	1.93774437754716	TGFB+
668	0.00669410524279711	0.00675836381356021	0.00669347061371505	0.00669402565219074	0.00669286664714633	0.084689605152501	0.997323549823846	0.00669340519240093	0.505081452628319	0.00719098045584652	0.00669344839525522	0.470734587597598	1	0	0.7	0	0	0	0.5	0.5	0	0	1.93775064600584	TGFB+
669	0.00669410652595356	0.00676771080440598	0.00669347081173351	0.00669402602359271	0.00669286665213501	0.0846905754271569	0.997322678708728	0.00669340537287829	0.505082011863329	0.00719098022677267	0.00669344858478146	0.47073217784768	1	0	0.8	0	0	0	0.5	0.5	0	0	1.93775692685072	TGFB+
670	0.00669410781231816	0.00677707668737483	0.00669347101016736	0.00669402639577329	0.00669286665713411	0.0846915477620191	0.997321805752407	0.00669340555374116	0.505082572281753	0.00719097999721871	0.00669344877470563	0.470729763016531	1	0	0.9	0	0	0	0.5	0.5	0	0	1.93776322010878	TGFB+
671	0.00669410910190756	0.00678646152433317	0.00669347120901882	0.00669402676873601	0.00669286666214393	0.0846925221553658	0.997320930946962	0.00669340573497396	0.505083133888157	0.00719097976718304	0.0066934489650294	0.470727343093	1	0	1	0	0	0	0.5	0.5	0	0	1.93776952583584	TGFB+
672	0.00669409071358015	0.00669345598352486	0.00669346645079558	0.00669401784294988	0.00669286654225528	0.0846694448400696	0.997341510257885	0.00669340147149439	0.505069922735172	0.00719098527291058	0.00669344441056267	0.47078467719814	1	0	0	0	0	0	0.6	0.5	0	0	1.93774952805309	TGFB+
673	0.00669409196269697	0.00670263068677055	0.00669346664392893	0.00669401820524004	0.00669286654712223	0.0846703910639496	0.997340660578883	0.006693401647532	0.505070468184178	0.00719098504944452	0.0066934445954314	0.47078232664915	1	0	0.1	0	0	0	0.6	0.5	0	0	1.93775571216031	TGFB+
674	0.00669409321489329	0.00671182368298478	0.00669346683746224	0.00669401856827939	0.00669286655199864	0.0846713392622932	0.997339809128494	0.00669340182393669	0.505071014771605	0.00719098482551659	0.00669344478068277	0.470779971217365	1	0	0.2	0	0	0	0.6	0.5	0	0	1.93776190834073	TGFB+
675	0.00669409447018608	0.00672103503107253	0.0066934670314	0.00669401893207093	0.00669286655688485	0.0846722894429447	0.997338955900377	0.00669340200070087	0.505071562501004	0.0071909846011255	0.00669344496631816	0.470777610886567	1	0	0.3	0	0	0	0.6	0.5	0	0	1.937768116632	TGFB+
676	0.00669409572858124	0.00673026479022908	0.00669346722573942	0.00669401929661705	0.00669286656178178	0.084673241615177	0.99733810089007	0.0066934021778507	0.505072111376337	0.00719098437627001	0.00669344515233896	0.470775245637614	1	0	0.4	0	0	0	0.6	0.5	0	0	1.93777433706544	TGFB+
677	0.00669409699009376	0.00673951301992322	0.00669346742048215	0.00669401966191929	0.00669286656668841	0.0846741957825504	0.997337244089925	0.00669340235535705	0.505072661401213	0.00719098415094792	0.00669344533874639	0.470772875457691	1	0	0.5	0	0	0	0.6	0.5	0	0	1.93778056968816	TGFB+
678	0.00669409825473606	0.00674877977992632	0.00669346761563413	0.00669402002798151	0.00669286657160545	0.0846751519520766	0.997336385495057	0.00669340253322961	0.505073212580023	0.00719098392515813	0.00669344552554183	0.470770500328047	1	0	0.6	0	0	0	0.6	0.5	0	0	1.9377868145347	TGFB+
679	0.00669409952251802	0.00675806513028037	0.00669346781119169	0.00669402039480554	0.00669286657653316	0.0846761101325083	0.997335525098866	0.0066934027115032	0.50507376491606	0.00719098369889889	0.00669344571272621	0.470768120232545	1	0	0.7	0	0	0	0.6	0.5	0	0	1.93779307164357	TGFB+
680	0.00669410079345064	0.00676736913132269	0.0066934680071575	0.00669402076239395	0.00669286658147069	0.0846770703278754	0.997334662894624	0.00669340289011962	0.505074318413353	0.00719098347216887	0.0066934459003012	0.470765735156339	1	0	0.8	0	0	0	0.6	0.5	0	0	1.93779934105887	TGFB+
681	0.00669410206754987	0.00677669184370725	0.00669346820353471	0.0066940211307498	0.00669286658641866	0.0846780325496346	0.997333798878735	0.00669340306913682	0.505074873076244	0.00719098324496606	0.00669344608826802	0.470763345077117	1	0	0.9	0	0	0	0.6	0.5	0	0	1.93780562280683	TGFB+
682	0.00669410334482352	0.00678603332834732	0.00669346840032323	0.00669402149987508	0.00669286659137682	0.0846789967980583	0.997332933041914	0.0066934032485068	0.505075428908296	0.00719098301728935	0.00669344627662804	0.470760949985115	1	0	1	0	0	0	0.6	0.5	0	0	1.93781191694402	TGFB+
683	0.00669408513589916	0.00669345327063833	0.0066934636912287	0.0066940126654355	0.00669286647271473	0.0846561587324772	0.997353302089678	0.00669339902858014	0.505062353124729	0.00719098846686187	0.00669344176890008	0.470817698244379	1	0	0	0	0	0	0.7	0.5	0	0	1.93779159479775	TGFB+
684	0.00669408637330353	0.00670258665709524	0.00669346388239055	0.00669401302405932	0.00669286647753215	0.0846570952679281	0.997352460979239	0.00669339920285548	0.505062893057672	0.00719098824564957	0.00669344195189271	0.470815371417796	1	0	0.1	0	0	0	0.7	0.5	0	0	1.93779776792773	TGFB+
685	0.00669408761374334	0.00671173816472139	0.00669346407394487	0.00669401338342077	0.00669286648235911	0.0846580337450047	0.997351618123157	0.00669339937747205	0.505063434111461	0.00719098802398265	0.00669344213526189	0.470813039785947	1	0	0.2	0	0	0	0.7	0.5	0	0	1.93780395306123	TGFB+
686	0.00669408885723245	0.0067209078515599	0.00669346426589771	0.00669401374352249	0.00669286648719599	0.0846589741757893	0.997350773517865	0.00669339955246431	0.50506397628985	0.00719098780185979	0.00669344231900935	0.470810703327774	1	0	0.3	0	0	0	0.7	0.5	0	0	1.93781015022301	TGFB+
687	0.00669409010378129	0.00673009577593762	0.00669346445824709	0.00669401410436732	0.00669286649204314	0.0846599165656739	0.997349927157255	0.00669339972781306	0.505064519596631	0.00719098757927942	0.0066934425031363	0.470808362028105	1	0	0.4	0	0	0	0.7	0.5	0	0	1.93781635945315	TGFB+
688	0.00669409135340191	0.00673930199645414	0.00669346465099368	0.006694014465957	0.00669286649690047	0.0846608609202832	0.997349079034281	0.0066933999035107	0.505065064035344	0.00719098735623956	0.00669344268764387	0.470806015872514	1	0	0.5	0	0	0	0.7	0.5	0	0	1.93782258079371	TGFB+
689	0.00669409260610687	0.00674852657199653	0.00669346484414113	0.00669401482829457	0.00669286650176746	0.0846618072457408	0.997348229143542	0.00669340007958835	0.505065609609872	0.00719098713273926	0.00669344287253328	0.470803664844697	1	0	0.6	0	0	0	0.7	0.5	0	0	1.93782881428271	TGFB+
690	0.00669409386190285	0.0067577695617374	0.00669346503769052	0.00669401519138232	0.00669286650664463	0.0846627555494853	0.997347377479314	0.0066934002560335	0.50506615632416	0.00719098690877696	0.00669344305780588	0.470801308927341	1	0	0.7	0	0	0	0.7	0.5	0	0	1.93783505995635	TGFB+
691	0.00669409512080928	0.00676703102513148	0.0066934652316397	0.00669401555522272	0.0066928665115316	0.0846637058386302	0.997346524036203	0.00669340043285725	0.505066704181991	0.00719098668435057	0.00669344324346307	0.470798948103573	1	0	0.8	0	0	0	0.7	0.5	0	0	1.93784131785175	TGFB+
692	0.00669409638283068	0.00677631102190687	0.00669346542599425	0.00669401591981833	0.00669286651642915	0.0846646581191712	0.997345668806951	0.0066934006100271	0.505067253186969	0.00719098645945934	0.00669344342950588	0.470796582358501	1	0	0.9	0	0	0	0.7	0.5	0	0	1.93784758801138	TGFB+
693	0.00669409764798348	0.00678560961209033	0.0066934656207556	0.00669401628517165	0.00669286652133686	0.0846656123999821	0.997344811786729	0.00669340078759433	0.505067803342974	0.00719098623410071	0.00669344361593582	0.470794211674074	1	0	1	0	0	0	0.7	0.5	0	0	1.93785387046936	TGFB+
694	0.00669407961557064	0.0066934505855614	0.00669346095994993	0.00669400754052985	0.0066928664038807	0.0846430094895742	0.997364974132682	0.0066933966105031	0.505054860631448	0.00719099162846819	0.00669343915415222	0.470850384004153	1	0	0	0	0	0	0.8	0.5	0	0	1.93783323224907	TGFB+
695	0.0066940808414428	0.0067025430804808	0.00669346114917335	0.00669400789554872	0.00669286640864952	0.0846439364965003	0.997364141446221	0.00669339678303494	0.505055395141041	0.00719099140947197	0.00669343933530016	0.470848080506194	1	0	0.1	0	0	0	0.8	0.5	0	0	1.93783939432553	TGFB+
696	0.00669408207030862	0.00671165352743335	0.00669346133878317	0.00669400825129386	0.00669286641342809	0.0846448654175436	0.997363307041731	0.00669339695589962	0.505055930754505	0.00719099119002828	0.00669343951681915	0.470845772273695	1	0	0.2	0	0	0	0.8	0.5	0	0	1.93784556832391	TGFB+
697	0.00669408330217486	0.00672078198361592	0.00669346152878476	0.00669400860776846	0.00669286641821628	0.0846457962631576	0.997362470913919	0.00669339712912076	0.505056467475023	0.00719099097013499	0.00669343969871057	0.470843459288865	1	0	0.3	0	0	0	0.8	0.5	0	0	1.93785175427529	TGFB+
698	0.00669408453706086	0.00672992850651176	0.00669346171917695	0.00669400896497387	0.00669286642301452	0.0846467290355249	0.997361633056874	0.00669339730271069	0.505057005306856	0.00719099074979167	0.00669343988097546	0.470841141537637	1	0	0.4	0	0	0	0.8	0.5	0	0	1.9378579522226	TGFB+
699	0.0066940857749748	0.00673909315386754	0.00669346190995939	0.00669400932291339	0.00669286642782245	0.0846476637433331	0.997360793464864	0.00669339747665064	0.505057544253393	0.00719099052899599	0.00669344006361522	0.470838819003373	1	0	0.5	0	0	0	0.8	0.5	0	0	1.93786416220058	TGFB+
700	0.00669408701592766	0.00674827598370981	0.00669346210113767	0.00669400968158938	0.00669286643264073	0.0846486003935289	0.997359952132587	0.00669339765094885	0.50505808431829	0.00719099030774654	0.00669344024663107	0.470836491670093	1	0	0.6	0	0	0	0.8	0.5	0	0	1.93787038424602	TGFB+
701	0.00669408825992908	0.00675747705434827	0.00669346229271171	0.00669401004100392	0.00669286643746845	0.084649538991388	0.997359109053763	0.00669339782562093	0.505058625505487	0.0071909900860421	0.00669344043002439	0.470834159522116	1	0	0.7	0	0	0	0.8	0.5	0	0	1.93787661839863	TGFB+
702	0.00669408950699247	0.00676669642435797	0.00669346248468067	0.00669401040115956	0.00669286644230609	0.0846504795427824	0.997358264222555	0.00669339800064818	0.505059167818605	0.00719098986388123	0.00669344061379597	0.470831822544033	1	0	0.8	0	0	0	0.8	0.5	0	0	1.93788286469791	TGFB+
703	0.00669409075712768	0.00677593415261262	0.00669346267704655	0.00669401076205887	0.00669286644715398	0.084651422054171	0.997357417633051	0.00669339817604067	0.505059711261488	0.00719098964126194	0.00669344079794748	0.470829480720004	1	0	0.9	0	0	0	0.8	0.5	0	0	1.93788912318254	TGFB+
704	0.00669409201034815	0.00678519029827122	0.00669346286981142	0.00669401112370412	0.0066928664520116	0.0846523665322022	0.997356569279845	0.00669339835180376	0.505060255838179	0.00719098941818332	0.00669344098248004	0.47082713403263	1	0	1	0	0	0	0.8	0.5	0	0	1.93789539388902	TGFB+
705	0.00669407415161751	0.00669344792782233	0.00669345825648085	0.00669400246734873	0.00669286633574099	0.084629994777145	0.997376528397908	0.00669339421683384	0.505047443957083	0.00719099475827166	0.00669343656586587	0.470882740115726	1	0	0	0	0	0	0.9	0.5	0	0	1.93787444766357	TGFB+
706	0.00669407536613348	0.00670249994923157	0.00669345844379788	0.00669400281882247	0.00669286634046226	0.0846309124194317	0.997375703996312	0.0066933943876422	0.50504797313339	0.00719099454145496	0.00669343674520019	0.470880459556185	1	0	0.1	0	0	0	0.9	0.5	0	0	1.9378805985998	TGFB+
707	0.00669407658360176	0.00671156975613801	0.00669345863149538	0.00669400317101176	0.00669286634519303	0.084631831947601	0.997374877902751	0.00669339455875859	0.505048503396799	0.00719099432419693	0.00669343692489968	0.4708781743326	1	0	0.2	0	0	0	0.9	0.5	0	0	1.93788676138074	TGFB+
708	0.00669407780403016	0.00672065740492037	0.00669345881957772	0.00669400352391897	0.00669286634993364	0.0846327533686016	0.997374050111067	0.00669339473029049	0.505049034750614	0.00719099410649711	0.00669343710496579	0.470875884430647	1	0	0.3	0	0	0	0.9	0.5	0	0	1.9378929360445	TGFB+
709	0.00669407902743462	0.00672976295222901	0.00669345900804537	0.00669400387754707	0.00669286635468356	0.0846336766876895	0.997373220616455	0.00669339490212024	0.505049567198875	0.00719099388835312	0.00669343728540009	0.470873589833662	1	0	0.4	0	0	0	0.9	0.5	0	0	1.93789912262646	TGFB+
710	0.00669408025382046	0.00673888645498142	0.00669345919690033	0.00669400423189743	0.00669286635944318	0.0846346019117889	0.997372389413444	0.00669339507433058	0.505050100745066	0.00719099366976378	0.00669343746620352	0.470871290526335	1	0	0.5	0	0	0	0.9	0.5	0	0	1.93790532116338	TGFB+
711	0.00669408148320161	0.00674802797036063	0.00669345938614202	0.00669400458697263	0.00669286636421293	0.0846355290487888	0.997371556496451	0.00669339524688531	0.505050635392728	0.00719099345072774	0.00669343764737717	0.470868986492057	1	0	0.6	0	0	0	0.9	0.5	0	0	1.93791153168997	TGFB+
712	0.00669408271559035	0.00675718755582635	0.00669345957577315	0.00669400494277548	0.00669286636899249	0.084636458102823	0.997370721859044	0.00669339541980475	0.505051171145475	0.00719099323124383	0.00669343782892238	0.47086667771727	1	0	0.7	0	0	0	0.9	0.5	0	0	1.93791775424886	TGFB+
713	0.00669408395099604	0.00676636526910375	0.00669345976579325	0.00669400529930843	0.00669286637378163	0.0846373890822715	0.997369885496356	0.00669339559307932	0.50505170800697	0.00719099301130993	0.00669343801084044	0.470864364184699	1	0	0.8	0	0	0	0.9	0.5	0	0	1.93792398887331	TGFB+
714	0.00669408518943035	0.00677556116821645	0.00669345995620673	0.00669400565657335	0.00669286637858045	0.084638321990226	0.997369047401778	0.0066933957667067	0.505052245981179	0.00719099279092471	0.00669343819313241	0.470862045880189	1	0	0.9	0	0	0	0.9	0.5	0	0	1.93793023560678	TGFB+
715	0.00669408643090494	0.00678477531143581	0.00669346014701069	0.00669400601457337	0.00669286638338935	0.0846392568366781	0.997368207570566	0.00669339594071579	0.505052785071544	0.00719099257008731	0.00669343837579972	0.470859722785957	1	0	1	0	0	0	0.9	0.5	0	0	1.93793649448109	TGFB+
716	0.00669406874308941	0.00669344529696621	0.00669345558035253	0.00669399744502885	0.0066928662682843	0.0846171123339927	0.997387966851764	0.00669339184714266	0.505040101833296	0.00719099785680183	0.00669343400359846	0.470914772070984	1	0	0	0	0	0	1	0.5	0	0	1.9379152480932	TGFB+
717	0.00669406994642544	0.00670245725584095	0.00669345576579453	0.00669399779301615	0.00669286627295898	0.0846180207660644	0.997387150597624	0.00669339201625077	0.505040625764492	0.00719099764212834	0.00669343418114878	0.470912514072582	1	0	0.1	0	0	0	1	0.5	0	0	1.93792138781797	TGFB+
718	0.00669407115266985	0.00671148683623014	0.00669345595161236	0.00669399814170891	0.00669286627764267	0.0846189310561866	0.997386332676939	0.00669339218570964	0.505041150766468	0.00719099742702038	0.00669343435905927	0.470910251479816	1	0	0.2	0	0	0	1	0.5	0	0	1.93792753931188	TGFB+
719	0.00669407236183423	0.0067205340937098	0.00669345613780913	0.00669399849110802	0.00669286628233597	0.0846198432102529	0.997385513084308	0.00669339235550247	0.505041676842707	0.00719099721147703	0.00669343453733081	0.470907984277766	1	0	0.3	0	0	0	1	0.5	0	0	1.93793370261161	TGFB+
720	0.00669407357393165	0.0067295990841098	0.00669345632438499	0.0066939988412172	0.00669286628703872	0.0846207572344311	0.997384691814214	0.00669339252565819	0.505042203996752	0.00719099699549615	0.00669343471596483	0.47090571245131	1	0	0.4	0	0	0	1	0.5	0	0	1.93793987775371	TGFB+
721	0.00669407478896845	0.00673868186353002	0.0066934565113435	0.00669399919203841	0.00669286629175096	0.0846216731348231	0.997383868861188	0.00669339269615447	0.505042732232129	0.00719099677907684	0.00669343489496231	0.470903435985361	1	0	0.5	0	0	0	1	0.5	0	0	1.93794606477505	TGFB+
722	0.00669407600695689	0.00674778248833871	0.00669345669868038	0.00669399954357315	0.00669286629647293	0.0846225909176908	0.997383044219659	0.00669339286699702	0.5050432615524	0.00719099656221746	0.0066934350743246	0.470901154864669	1	0	0.6	0	0	0	1	0.5	0	0	1.93795226371248	TGFB+
723	0.00669407722791047	0.00675690101516012	0.00669345688640043	0.00669399989582463	0.00669286630120489	0.0846235105893351	0.997382217884082	0.00669339303818852	0.505043791961141	0.00719099634491679	0.00669343525405274	0.470898869073959	1	0	0.7	0	0	0	1	0.5	0	0	1.93795847460306	TGFB+
724	0.00669407845183969	0.00676603750089653	0.00669345707450629	0.00669400024879497	0.00669286630594613	0.0846244321557616	0.997381389848871	0.00669339320974061	0.505044323461956	0.00719099612717311	0.00669343543414799	0.470896578597923	1	0	0.8	0	0	0	1	0.5	0	0	1.93796469748438	TGFB+
725	0.00669407967875207	0.00677519200271331	0.00669345726299787	0.00669400060248658	0.0066928663106973	0.0846253556232741	0.997380560108419	0.00669339338164595	0.505044856058444	0.00719099590898525	0.00669343561461172	0.470894283421067	1	0	0.9	0	0	0	1	0.5	0	0	1.93797093239382	TGFB+
726	0.00669408090866285	0.0067843645780486	0.00669345745187427	0.00669400095690166	0.00669286631545787	0.0846262809984088	0.997379728657082	0.00669339355390465	0.505045389754214	0.00719099569035146	0.00669343579544489	0.470891983527951	1	0	1	0	0	0	1	0.5	0	0	1.93797717936889	TGFB+
727	0.00669499165566193	0.00669340476046038	0.00669341430618813	0.00669401271854345	0.00669286632768202	0.839814158867746	0.997352845050736	0.00669299024172854	0.737552379208658	0.00719132607112288	0.00669371376757374	0.0823722026213763	1	0	0	0	0	0	0	0.6	0	0	0.561699539343197	Th17
728	0.00669499537896651	0.00670930576848263	0.00669341460769665	0.00669401334292677	0.00669286633607721	0.839814790195375	0.997351380636929	0.00669299031854672	0.737553235146386	0.00719132586740713	0.00669371423223375	0.0823712876249447	1	0	0.1	0	0	0	0	0.6	0	0	0.561714507498593	Th17
729	0.00669499911813711	0.00672526165282828	0.00669341491028335	0.00669401396954524	0.00669286634450333	0.839815423774241	0.997349910940529	0.00669299039564204	0.737554094172284	0.00719132566296397	0.00669371469855945	0.0823703693458711	1	0	0.2	0	0	0	0	0.6	0	0	0.56172952721128	Th17
730	0.00669500287327442	0.00674127271916867	0.00669341521395188	0.00669401459841065	0.0066928663529597	0.839816059616889	0.997348435930994	0.00669299047301714	0.737554956303759	0.00719132545778846	0.00669371516655794	0.0823694477658566	1	0	0.3	0	0	0	0	0.6	0	0	0.561744598769343	Th17
731	0.00669500664448495	0.0067573392757307	0.00669341551871143	0.00669401522953624	0.00669286636144762	0.83981669773647	0.997346955577407	0.00669299055066923	0.737555821559088	0.00719132525187723	0.00669371563624062	0.0823685228655569	1	0	0.4	0	0	0	0	0.6	0	0	0.561759722461291	Th17
732	0.00669501043187452	0.00677346163329817	0.0066934158245702	0.00669401586293606	0.00669286636996434	0.839817338147475	0.99734546984901	0.00669299062860352	0.737556689956216	0.00719132504522571	0.00669371610761537	0.0823675946256353	1	0	0.5	0	0	0	0	0.6	0	0	0.561774898577023	Th17
733	0.00669501423554813	0.00678964010526851	0.00669341613152792	0.00669401649862272	0.00669286637851134	0.83981798086139	0.997343978714113	0.00669299070682368	0.737557561513562	0.00719132483782942	0.0066937165806933	0.0823666630270442	1	0	0.6	0	0	0	0	0.6	0	0	0.561790127412805	Th17
734	0.00669501805561508	0.00680587500767751	0.00669341643959695	0.00669401713660895	0.00669286638709043	0.83981862589197	0.997342482141053	0.00669299078532763	0.737558436249704	0.00719132462968488	0.0066937170554843	0.0823657280499955	1	0	0.7	0	0	0	0	0.6	0	0	0.561805409264354	Th17
735	0.00669502189218406	0.00682216665917971	0.0066934167487788	0.00669401777690828	0.00669286639570028	0.839819273252628	0.997340980098101	0.0066929908641153	0.737559314183023	0.0071913244207858	0.00669371753199697	0.0823647896751284	1	0	0.8	0	0	0	0	0.6	0	0	0.561820744431026	Th17
736	0.0066950257453625	0.00683851538119775	0.00669341705908475	0.00669401841953501	0.00669286640434288	0.839819922957965	0.997339472553245	0.00669299094319244	0.737560195332803	0.00719132421112983	0.00669371801024351	0.0823638478817026	1	0	0.9	0	0	0	0	0.6	0	0	0.561836133211779	Th17
737	0.00669502961526108	0.00685492149780637	0.00669341737052019	0.00669401906450299	0.00669286641301562	0.839820575020066	0.99733795947361	0.0066929910225624	0.737561079717793	0.00719132400071249	0.00669371849023305	0.0823629026503836	1	0	1	0	0	0	0	0.6	0	0	0.561851575913529	Th17
738	0.00669498877395122	0.00669340401915943	0.006693413552235	0.00669401115745749	0.00669286630667529	0.839812601478762	0.997356400334313	0.00669299005523191	0.737550301168694	0.00719132658053264	0.00669371260589805	0.0823744429211752	1	0	0	0	0	0	0.1	0.6	0	0	0.561701852990547	Th17
739	0.00669499248683469	0.00670928358903036	0.00669341385283198	0.00669401177994887	0.00669286631504476	0.839813230935957	0.997354940343529	0.00669299013181965	0.737551154520906	0.00719132637743037	0.00669371306914786	0.0823735306639427	1	0	0.1	0	0	0	0.1	0.6	0	0	0.561716802465639	Th17
740	0.006694996215513	0.00672521788127807	0.00669341415450307	0.00669401240466445	0.00669286632344605	0.839813862634001	0.997353475094141	0.00669299020868274	0.737552010947045	0.00719132617360481	0.00669371353405546	0.0823726151392383	1	0	0.2	0	0	0	0.1	0.6	0	0	0.561731803359799	Th17
741	0.00669499996009159	0.00674120720024449	0.00669341445725286	0.00669401303161744	0.006692866331876	0.839814496586206	0.997352004556079	0.0066929902858224	0.737552870464451	0.00719132596904978	0.00669371400062819	0.0823716963285387	1	0	0.3	0	0	0	0.1	0.6	0	0	0.561746855958385	Th17
742	0.00669500372067152	0.0067572518527969	0.00669341476108878	0.00669401366081993	0.0066928663403372	0.839815132805321	0.997350528698574	0.00669299036324122	0.737553733091211	0.00719132576376263	0.00669371446887658	0.0823707742127892	1	0	0.4	0	0	0	0.1	0.6	0	0	0.561761960549278	Th17
743	0.00669500749736124	0.00677335214837733	0.00669341506601401	0.0066940142922851	0.00669286634882829	0.839815771304416	0.997349047490712	0.00669299044094061	0.737554598845439	0.0071913255577388	0.00669371493881009	0.0823698487727942	1	0	0.5	0	0	0	0.1	0.6	0	0	0.561777117422582	Th17
744	0.00669501129026497	0.00678950839900662	0.00669341537203794	0.00669401492602703	0.00669286635735039	0.839816412096363	0.997347560901402	0.00669299051892211	0.737555467745485	0.00719132535097314	0.00669371541043829	0.0823689199892297	1	0	0.6	0	0	0	0.1	0.6	0	0	0.561792326870999	Th17
745	0.00669501509948868	0.00680572091930582	0.00669341567916516	0.00669401556205838	0.00669286636590291	0.839817055194712	0.997346068899128	0.00669299059718507	0.737556339809503	0.00719132514346298	0.00669371588377186	0.0823679878428248	1	0	0.7	0	0	0	0.1	0.6	0	0	0.561807589189824	Th17
746	0.0066950189251432	0.00682199002654196	0.00669341598740349	0.0066940162003925	0.00669286637448702	0.839817700612166	0.997344571452226	0.0066929906757335	0.737557215055943	0.00719132493520209	0.00669371635881991	0.0823670523142087	1	0	0.8	0	0	0	0.1	0.6	0	0	0.561822904677597	Th17
747	0.00669502276733523	0.00683831604070309	0.00669341629675844	0.00669401684104336	0.00669286638310165	0.839818348362957	0.997343068528761	0.00669299075457172	0.73755809350391	0.00719132472618791	0.00669371683559276	0.0823661133829776	1	0	0.9	0	0	0	0.1	0.6	0	0	0.561838273632644	Th17
748	0.006695026626172	0.00685469928439411	0.00669341660723681	0.00669401748402269	0.00669286639174806	0.839818998461954	0.99734156009661	0.00669299083369667	0.737558975171834	0.00719132451641419	0.00669371731410049	0.0823651710294321	1	0	1	0	0	0	0.1	0.6	0	0	0.561853696356819	Th17
749	0.0066949859010313	0.0066934032801057	0.00669341280056543	0.00669400960112516	0.0066928662857318	0.839811048732876	0.997359944796304	0.00669298986929906	0.737548229455573	0.00719132708839831	0.00669371144776475	0.082376676466774	1	0	0	0	0	0	0.2	0.6	0	0	0.561704159756042	Th17
750	0.00669498960353889	0.00670926147731175	0.00669341310025972	0.00669401022173385	0.00669286629407788	0.839811676329062	0.997358489206457	0.00669298994565711	0.737549080234937	0.00719132688590815	0.00669371190961192	0.0823757669354182	1	0	0.1	0	0	0	0.2	0.6	0	0	0.561719090603062	Th17
751	0.00669499332177395	0.00672517424365399	0.00669341340101834	0.00669401084455556	0.0066928663024516	0.839812306155734	0.997357028382037	0.00669299002229	0.737549934074043	0.00719132668269612	0.00669371237310821	0.0823748541516185	1	0	0.2	0	0	0	0.2	0.6	0	0	0.561734072731352	Th17
752	0.00669499705584109	0.00674114188215209	0.00669341370285472	0.00669401146960466	0.00669286631085755	0.839812938226427	0.997355562293057	0.00669299009919784	0.737550790990429	0.00719132647875909	0.0066937128382618	0.0823739380965922	1	0	0.3	0	0	0	0.2	0.6	0	0	0.561749106424209	Th17
753	0.00669500080584168	0.0067571646983516	0.00669341400576866	0.00669401209689392	0.00669286631929254	0.839813572553865	0.997354090908972	0.00669299017638367	0.737551651002057	0.00719132627409298	0.00669371330508432	0.0823730187513826	1	0	0.4	0	0	0	0.2	0.6	0	0	0.561764191968197	Th17
754	0.0066950045718798	0.00677324300031998	0.00669341430976924	0.00669401272643539	0.00669286632775827	0.839814209150604	0.997352614199134	0.00669299025384754	0.737552514126714	0.00719132606869365	0.00669371377358359	0.0823720960972829	1	0	0.5	0	0	0	0.2	0.6	0	0	0.561779329653119	Th17
755	0.00669500835406364	0.00678937709871681	0.00669341461486067	0.00669401335824249	0.00669286633625365	0.839814848030552	0.997351132132552	0.00669299033159176	0.737553380382654	0.00719132586255624	0.00669371424376975	0.0823711701147612	1	0	0.6	0	0	0	0.2	0.6	0	0	0.561794519769059	Th17
756	0.00669501215249606	0.00680556730677725	0.00669341492105274	0.00669401399232916	0.00669286634478115	0.839815489206139	0.997349644678037	0.00669299040961936	0.737554249787958	0.00719132565567648	0.006693714715653	0.0823702407848805	1	0	0.7	0	0	0	0.2	0.6	0	0	0.561809762611132	Th17
757	0.00669501596728653	0.00682181394037912	0.00669341522835078	0.00669401462870675	0.00669286635333822	0.839816132690887	0.997348151804046	0.00669299048793042	0.737555122361108	0.00719132544805011	0.00669371518924335	0.0823693080880368	1	0	0.8	0	0	0	0.2	0.6	0	0	0.561825058475281	Th17
758	0.00669501979854212	0.00683811731807547	0.00669341553675826	0.00669401526739061	0.00669286636192616	0.839816778497969	0.997346653478814	0.00669299056652598	0.73755599812086	0.00719132523967485	0.00669371566455021	0.0823683720044801	1	0	0.9	0	0	0	0.2	0.6	0	0	0.56184040766028	Th17
759	0.00669502364637016	0.00685447776105362	0.00669341584628629	0.00669401590839242	0.00669286637054542	0.839817426641242	0.997345149670278	0.00669299064540963	0.737556877085635	0.00719132503054295	0.00669371614158332	0.0823674325146194	1	0	1	0	0	0	0.2	0.6	0	0	0.561855810467648	Th17
760	0.00669498303685474	0.00669340254328649	0.00669341205117297	0.00669400804952023	0.00669286626485307	0.839809500606897	0.997363478490962	0.00669298968393055	0.7375461640371	0.0071913275947303	0.00669371029315748	0.0823789032923804	1	0	0	0	0	0	0.3	0.6	0	0	0.561706459674927	Th17
761	0.00669498672903465	0.00670923943298443	0.00669341234996423	0.00669400866825506	0.00669286627317214	0.839810126350756	0.997362027280093	0.00669298976005802	0.737547012256417	0.00719132739284746	0.00669371075360817	0.0823779964735311	1	0	0.1	0	0	0	0.3	0.6	0	0	0.561721371946189	Th17
762	0.00669499043687504	0.00672513073928128	0.00669341264981881	0.00669400928919401	0.00669286628152264	0.839810754315986	0.997360570858694	0.00669298983646275	0.737547863521414	0.00719132719024652	0.00669371121569941	0.0823770864168231	1	0	0.2	0	0	0	0.3	0.6	0	0	0.561736335359829	Th17
763	0.00669499416047818	0.00674107676388754	0.00669341295074107	0.00669400991234892	0.00669286628990184	0.83981138451439	0.997359109196579	0.00669298991313686	0.737548717849765	0.00719132698692471	0.00669371167944154	0.0823761731038327	1	0	0.3	0	0	0	0.3	0.6	0	0	0.56175135019996	Th17
764	0.00669499789994659	0.00675707781102308	0.00669341325274125	0.00669401053773449	0.00669286629831191	0.839812016959244	0.997357642263549	0.00669298999009149	0.737549575259328	0.00719132678287662	0.00669371214484393	0.0823752565154866	1	0	0.4	0	0	0	0.3	0.6	0	0	0.561766416750935	Th17
765	0.00669500165538414	0.00677313418740493	0.00669341355582048	0.00669401116536168	0.00669286630675142	0.839812651663211	0.997356170029148	0.00669299006732043	0.737550435767593	0.00719132657809826	0.00669371261191581	0.0823743366333684	1	0	0.5	0	0	0	0.3	0.6	0	0	0.561781535301473	Th17
766	0.00669500542689614	0.0067892462023315	0.00669341385998845	0.00669401179524462	0.00669286631522176	0.839813288641095	0.997354692462871	0.00669299014483114	0.737551299392638	0.00719132637258512	0.00669371308066798	0.0823734134378763	1	0	0.6	0	0	0	0.3	0.6	0	0	0.561796706139039	Th17
767	0.0066950092145879	0.00680541416767051	0.00669341416524803	0.00669401242739472	0.00669286632372267	0.839813927902721	0.997353209533057	0.0066929902226217	0.737552166152688	0.00719132616633348	0.00669371355110836	0.0823724869105308	1	0	0.7	0	0	0	0.3	0.6	0	0	0.561811929560752	Th17
768	0.00669501301856378	0.00682163839791155	0.00669341447161102	0.00669401306182777	0.00669286633225397	0.839814569463906	0.997351721208905	0.00669299030069659	0.737553036066053	0.0071913259593394	0.00669371402324816	0.0823715570313891	1	0	0.8	0	0	0	0.3	0.6	0	0	0.561827205857977	Th17
769	0.00669501683893696	0.00683791921016319	0.00669341477907756	0.00669401369855379	0.006692866340815	0.839815213336579	0.997350227458598	0.00669299037905262	0.737553909151008	0.00719132575159783	0.00669371449709618	0.0823706237814736	1	0	0.9	0	0	0	0.3	0.6	0	0	0.561842535330582	Th17
770	0.00669502067580883	0.00685425692425069	0.0066934150876592	0.00669401433758935	0.00669286634940816	0.83981585953482	0.997348728250471	0.00669299045769555	0.737554785426438	0.00719132554310482	0.00669371497266298	0.0823696871405032	1	0	1	0	0	0	0.3	0.6	0	0	0.561857918276954	Th17
771	0.00669498018137905	0.00669340180869636	0.00669341130404515	0.00669400650262181	0.00669286624403589	0.839807957078597	0.997367001472052	0.00669298949912129	0.737544104881859	0.00719132809953498	0.00669370914205702	0.0823811234311238	1	0	0	0	0	0	0.4	0.6	0	0	0.561708752780107	Th17
772	0.00669498386327661	0.00670921745571011	0.00669341160193923	0.00669400711949188	0.00669286625233034	0.839808580979802	0.997365554618668	0.00669298957502152	0.737544950553734	0.00719132789825734	0.00669370960111748	0.0823802193113665	1	0	0.1	0	0	0	0.4	0.6	0	0	0.561723646526306	Th17
773	0.0066949875607714	0.00672508736749461	0.0066934119008908	0.00669400773855602	0.00669286626065533	0.839809207091597	0.997364102578156	0.00669298965119435	0.737545799257791	0.00719132769626497	0.00669371006181239	0.0823793119681994	1	0	0.2	0	0	0	0.4	0.6	0	0	0.561738591278296	Th17
774	0.00669499127395663	0.00674101184444958	0.00669341220090816	0.00669400835982727	0.00669286626900949	0.839809835427406	0.99736264532092	0.00669298972764328	0.737546651010961	0.00719132749355383	0.00669371052414936	0.0823784013835711	1	0	0.3	0	0	0	0.4	0.6	0	0	0.561753587317782	Th17
775	0.00669499500294256	0.00675699118946977	0.00669341250199522	0.00669400898331806	0.00669286627739428	0.839810465998941	0.997361182816792	0.00669298980436464	0.737547505831275	0.00719132729012012	0.00669371098814002	0.0823774875385745	1	0	0.4	0	0	0	0.4	0.6	0	0	0.561768634929311	Th17
776	0.00669499874782955	0.00677302570794229	0.00669341280415915	0.00669400960903977	0.00669286628580854	0.83981109882119	0.997359715035789	0.00669298988136228	0.737548363736065	0.00719132708595973	0.00669371145379174	0.0823765704144332	1	0	0.5	0	0	0	0.4	0.6	0	0	0.561783734397281	Th17
777	0.00669500250871843	0.00678911570781556	0.00669341310740625	0.00669401023700745	0.00669286629425303	0.839811733903916	0.997358241946708	0.00669298995863696	0.737549224743555	0.0071913268810682	0.00669371192111609	0.0823756499925591	1	0	0.6	0	0	0	0.4	0.6	0	0	0.561798886014402	Th17
778	0.00669500628572	0.00680526149958586	0.00669341341174147	0.00669401086723346	0.0066928663027281	0.839812371261365	0.997356763519071	0.00669299003619318	0.737550088871562	0.00719132667544254	0.00669371239012156	0.082374726253816	1	0	0.7	0	0	0	0.4	0.6	0	0	0.561814090070584	Th17
779	0.00669501007893624	0.00682146339636851	0.00669341371717054	0.00669401149972943	0.00669286631123384	0.839813010908635	0.997355279721937	0.00669299011402882	0.737550956138433	0.00719132646907624	0.00669371286081803	0.0823737991783418	1	0	0.8	0	0	0	0.4	0.6	0	0	0.561829346856698	Th17
780	0.00669501388847263	0.00683772171386088	0.00669341402370088	0.00669401213450866	0.0066928663197696	0.83981365285648	0.997353790523666	0.00669299019214946	0.737551826562218	0.00719132626196644	0.00669371333321443	0.082372868747638	1	0	0.9	0	0	0	0.4	0.6	0	0	0.561844656672917	Th17
781	0.00669501771443978	0.00685403677048988	0.00669341433134001	0.00669401277158643	0.00669286632833549	0.839814297119332	0.997352295892676	0.00669299027055393	0.737552700161824	0.00719132605410824	0.0066937138073222	0.0823719349414323	1	0	1	0	0	0	0.4	0.6	0	0	0.561860019815777	Th17
782	0.00669497733455664	0.00669340107632077	0.00669341055916666	0.00669400496040335	0.00669286622328241	0.839806418125064	0.997370513793058	0.00669298931486736	0.737542051958842	0.00719132860281964	0.00669370799444581	0.0823833369159401	1	0	0	0	0	0	0.5	0.6	0	0	0.561711039104839	Th17
783	0.00669498100622317	0.0067091955451548	0.00669341085617027	0.0066940055754194	0.00669286623155326	0.839807040192412	0.99736907127542	0.00669298939054423	0.737542895095846	0.0071913284021436	0.00669370845212365	0.0823824354820673	1	0	0.1	0	0	0	0.5	0.6	0	0	0.561725914377722	Th17
784	0.00669498469341621	0.00672504412762837	0.00669341115422715	0.00669400619261851	0.00669286623985284	0.83980766446048	0.997367623594282	0.0066929894664883	0.737543741251474	0.00719132820075666	0.00669370891142822	0.0823815308391499	1	0	0.2	0	0	0	0.5	0.6	0	0	0.56174084051933	Th17
785	0.00669498839623769	0.00674094712283831	0.00669341145334251	0.00669400681201591	0.00669286624818268	0.839808290941678	0.997366170719869	0.00669298954270627	0.737544590442445	0.00719132799865463	0.00669370937236846	0.0823806229694946	1	0	0.3	0	0	0	0.5	0.6	0	0	0.561755817811848	Th17
786	0.00669499211478758	0.00675690483235169	0.00669341175352185	0.00669400743361992	0.00669286625654069	0.839808919650313	0.997364712622803	0.006692989619196	0.737545442686122	0.00719132779583253	0.00669370983495305	0.0823797118543378	1	0	0.4	0	0	0	0.5	0.6	0	0	0.561770846535904	Th17
787	0.00669499584916909	0.00677291756026344	0.00669341205477393	0.00669400805744738	0.00669286626492898	0.839809550596805	0.99736324927236	0.00669298969596428	0.73754629800077	0.00719132759228704	0.00669371029919277	0.0823787974749035	1	0	0.5	0	0	0	0.5	0.6	0	0	0.561785926978994	Th17
788	0.00669499959948855	0.00678898561314734	0.00669341235710338	0.00669400868350958	0.00669286627334823	0.839810183796375	0.997361780638747	0.00669298977300673	0.737547156403662	0.00719132738801405	0.00669371076509599	0.0823778798123473	1	0	0.6	0	0	0	0.5	0.6	0	0	0.561801059426277	Th17
789	0.00669500336584528	0.00680510930016192	0.00669341266051453	0.00669400931181867	0.00669286628179719	0.839810819260199	0.997360306690824	0.00669298985032838	0.737548017912913	0.00719132718300925	0.0066937112326729	0.0823769588479201	1	0	0.7	0	0	0	0.5	0.6	0	0	0.561816244170132	Th17
790	0.0066950071483483	0.00682128893301814	0.00669341296502105	0.00669400994238812	0.00669286629027678	0.839811457002053	0.997358827397895	0.00669298992793033	0.737548882546372	0.00719132697726825	0.00669371170193205	0.0823760345626087	1	0	0.8	0	0	0	0.5	0.6	0	0	0.561831481502472	Th17
791	0.00669501094710398	0.00683752482606962	0.00669341327061821	0.00669401057523147	0.00669286629878678	0.839812097034755	0.997357342728775	0.00669299000581287	0.737549750322455	0.00719132677078751	0.00669371217288643	0.082375106936947	1	0	0.9	0	0	0	0.5	0.6	0	0	0.561846771718259	Th17
792	0.00669501476221467	0.00685381729629037	0.00669341357732109	0.00669401121036135	0.00669286630732761	0.839812739371794	0.997355852651933	0.00669299008397893	0.737550621259514	0.00719132656356125	0.00669371264554189	0.0823741759515083	1	0	1	0	0	0	0.5	0.6	0	0	0.561862115114865	Th17
793	0.00669497449635032	0.00669340034615112	0.0066934098165343	0.00669400342284471	0.00669286620259179	0.839804883724452	0.997374015507145	0.00669298913116901	0.737540005236703	0.00719132910459241	0.00669370685030618	0.0823855437798768	1	0	0	0	0	0	0.6	0.6	0	0	0.561713318682117	Th17
794	0.00669497815782907	0.00670917370098958	0.00669341011264859	0.00669400403601462	0.00669286621083696	0.83980550396591	0.997372577303669	0.00669298920661962	0.737540845851704	0.00719132890451604	0.00669370730660874	0.0823846450186212	1	0	0.1	0	0	0	0.6	0.6	0	0	0.561728175533401	Th17
795	0.00669498183477118	0.00672500101901851	0.0066934104098107	0.00669400465135777	0.00669286621911162	0.839806126399436	0.997371133960268	0.00669298928233803	0.737541689471261	0.00719132870373038	0.00669370776452955	0.0823837430628804	1	0	0.2	0	0	0	0.6	0.6	0	0	0.561743083116584	Th17
796	0.00669498552727256	0.00674088259805149	0.00669341070802868	0.00669400526888866	0.00669286622741563	0.839806751036234	0.997369685447157	0.00669298935832691	0.737542536112534	0.00719132850223403	0.00669370822407917	0.0823828378947662	1	0	0.3	0	0	0	0.6	0.6	0	0	0.561758041713138	Th17
797	0.00669498923543333	0.00675681873836127	0.00669341100730759	0.00669400588861862	0.00669286623575007	0.839807377889255	0.997368231734886	0.00669298943458872	0.737543385792991	0.00719132830002103	0.00669370868526612	0.0823819294957828	1	0	0.4	0	0	0	0.6	0.6	0	0	0.561773051603998	Th17
798	0.00669499295936283	0.00677280974268945	0.00669341130765002	0.00669400651055983	0.00669286624411334	0.839808006971906	0.99736677279358	0.00669298951112621	0.737544238529969	0.0071913280970873	0.0066937091480997	0.0823810178472956	1	0	0.5	0	0	0	0.6	0.6	0	0	0.561788113072529	Th17
799	0.00669499669915744	0.00678885591630593	0.00669341160906973	0.00669400713472598	0.00669286625250711	0.839808638295755	0.997365308592785	0.00669298958793777	0.737545094341273	0.0071913278934299	0.00669370961258998	0.0823801029307959	1	0	0.6	0	0	0	0.6	0.6	0	0	0.561803226406707	Th17
800	0.00669500045492105	0.00680495756700569	0.00669341191156357	0.00669400776112846	0.00669286626092976	0.839809271874846	0.997363839102225	0.00669298966502614	0.737545953244674	0.00719132768904364	0.00669371007874569	0.0823791847272342	1	0	0.7	0	0	0	0.6	0.6	0	0	0.561818391893854	Th17
801	0.00669500422676215	0.00682111500514459	0.00669341221514623	0.00669400838978128	0.00669286626938329	0.839809907720877	0.997362364291066	0.00669298974239231	0.737546815258076	0.00719132748392472	0.00669371054657685	0.0823782632179612	1	0	0.8	0	0	0	0.6	0.6	0	0	0.561833609827054	Th17
802	0.00669500801478154	0.00683732854368639	0.00669341251981764	0.00669400902069691	0.0066928662778675	0.83981054584804	0.997360884128296	0.00669298982004173	0.737547680399633	0.00719132727806884	0.00669371101609352	0.0823773383834617	1	0	0.9	0	0	0	0.6	0.6	0	0	0.561848880498547	Th17
803	0.00669501181909056	0.00685359849823963	0.0066934128255895	0.00669400965388944	0.00669286628638263	0.839811186268637	0.99735939858276	0.0066929898979702	0.737548548687872	0.00719132707147181	0.00669371148730454	0.0823764102043728	1	0	1	0	0	0	0.6	0.6	0	0	0.561864204205043	Th17
804	0.00669497166671394	0.0066933996181728	0.00669340907612929	0.00669400188992053	0.0066928661819636	0.839803353853621	0.997377506666701	0.00669298894802092	0.737537964685003	0.00719132960486104	0.00669370570962242	0.0823877440554703	1	0	0	0	0	0	0.7	0.6	0	0	0.56171559154555	Th17
805	0.00669497531805331	0.00670915192287603	0.00669340937136017	0.00669400250125315	0.00669286619018345	0.839803972279074	0.997376072756322	0.0066929890232453	0.737538802790012	0.00719132940537997	0.00669370616455503	0.0823868479539154	1	0	0.1	0	0	0	0.7	0.6	0	0	0.561730430025414	Th17
806	0.00669497898478865	0.00672495804101587	0.0066934096676341	0.0066940031147511	0.00669286619843378	0.839804592886183	0.997374633729116	0.00669298909874034	0.73753964388631	0.0071913292051943	0.00669370662110056	0.0823859486720333	1	0	0.2	0	0	0	0.7	0.6	0	0	0.561745319102083	Th17
807	0.00669498266701682	0.00674081826911568	0.00669340996496041	0.00669400373042582	0.00669286620671387	0.839805215687914	0.997373189555864	0.00669298917450273	0.737540487990507	0.00719132900429971	0.00669370707926543	0.0823850461921502	1	0	0.3	0	0	0	0.7	0.6	0	0	0.561760259054167	Th17
808	0.00669498636484013	0.00675673290615391	0.00669341026334026	0.00669400434828838	0.00669286621502233	0.839805840695609	0.997371740206911	0.00669298925053704	0.73754133512018	0.00719132880269247	0.00669370753906107	0.0823841404959062	1	0	0.4	0	0	0	0.7	0.6	0	0	0.561775250163142	Th17
809	0.00669499007836122	0.00677270225357035	0.00669341056278179	0.00669400496835348	0.00669286622336034	0.839806467921139	0.997370285652349	0.00669298932684427	0.737542185292498	0.0071913286003682	0.00669370800049711	0.0823832315652462	1	0	0.5	0	0	0	0.7	0.6	0	0	0.561790292713398	Th17
810	0.00669499380768015	0.00678872661529019	0.00669341086329236	0.00669400559063319	0.00669286623172804	0.839807097380045	0.997368825862579	0.00669298940342539	0.737543038525025	0.00719132839732235	0.0066937084635799	0.0823823193809773	1	0	0.6	0	0	0	0.7	0.6	0	0	0.56180538698628	Th17
811	0.00669499755289989	0.00680480629779931	0.00669341116487575	0.00669400621513908	0.00669286624012637	0.839807729083099	0.997367360807071	0.00669298948028234	0.737543894835846	0.00719132819355164	0.00669370892832191	0.0823814039244412	1	0	0.7	0	0	0	0.7	0.6	0	0	0.561820533271422	Th17
812	0.00669500131412683	0.00682094161004882	0.00669341146753818	0.006694006841885	0.00669286624855395	0.839808363043099	0.997365890455399	0.00669298955741838	0.737544754242071	0.0071913279890522	0.00669370939473193	0.0823804851774976	1	0	0.8	0	0	0	0.7	0.6	0	0	0.561835731860283	Th17
813	0.00669500509146322	0.00683713286367038	0.00669341177128948	0.00669400747088344	0.00669286625701198	0.839808999273968	0.997364414776612	0.00669298963483104	0.737545616762282	0.00719132778381775	0.00669370986281876	0.0823795631203656	1	0	0.9	0	0	0	0.7	0.6	0	0	0.561850983043289	Th17
814	0.00669500888501881	0.0068533803728529	0.00669341207613168	0.00669400810214746	0.00669286626550102	0.839809637787607	0.997362933739699	0.00669298971252494	0.737546482414549	0.00719132757784734	0.00669371033259337	0.0823786377341114	1	0	1	0	0	0	0.7	0.6	0	0	0.561866287116873	Th17
815	0.00669496884560462	0.00669339889237591	0.00669340833794359	0.00669400036160871	0.00669286616139683	0.83980182849163	0.997380987324265	0.00669298876542263	0.737535930272761	0.00719133010363191	0.00669370457237621	0.082389937775173	1	0	0	0	0	0	0.8	0.6	0	0	0.561717857726878	Th17
816	0.00669497248684871	0.00670913021049131	0.00669340863229633	0.00669400097111391	0.00669286616959336	0.839802445109749	0.99737955768589	0.00669298884042481	0.737536765880274	0.00719132990474401	0.00669370502594686	0.082389044320216	1	0	0.1	0	0	0	0.8	0.6	0	0	0.561732677885763	Th17
817	0.00669497614342425	0.00672491519296889	0.00669340892768675	0.00669400158277506	0.00669286617781842	0.839803063899014	0.997378122953492	0.00669298891569217	0.737537604465885	0.00719132970515481	0.0066937054811225	0.0823881476991022	1	0	0.2	0	0	0	0.8	0.6	0	0	0.561747548507354	Th17
818	0.00669497981542922	0.00674075413505403	0.00669340922412245	0.00669400219660172	0.00669286618607312	0.839803684873839	0.997376683098564	0.00669298899123153	0.737538446045503	0.00719132950485974	0.00669370593791098	0.0823872478944329	1	0	0.3	0	0	0	0.8	0.6	0	0	0.56176246986781	Th17
819	0.00669498350296125	0.00675664733444376	0.0066934095216107	0.00669400281260831	0.00669286619435674	0.839804308044533	0.997375238091199	0.00669298906704046	0.737539290637049	0.00719132930385539	0.00669370639632194	0.0823863448877622	1	0	0.4	0	0	0	0.8	0.6	0	0	0.56177744224818	Th17
820	0.00669498720612095	0.00677259509126281	0.00669340982015489	0.00669400343080563	0.00669286620266974	0.83980493342434	0.997373787902062	0.00669298914311886	0.737540138257301	0.00719132910213644	0.0066937068563652	0.0823854386611509	1	0	0.5	0	0	0	0.8	0.6	0	0	0.561792465930082	Th17
821	0.00669499092501235	0.00678859770813091	0.00669341011975918	0.00669400405120798	0.00669286621101228	0.839805561026216	0.997372332501377	0.00669298921947	0.73754098892398	0.0071913288997006	0.0066937073180499	0.0823845291957765	1	0	0.6	0	0	0	0.8	0.6	0	0	0.561807541196548	Th17
822	0.00669499465973781	0.00680465549018896	0.00669341042043575	0.00669400467382607	0.00669286621938471	0.839806190861923	0.997370871858778	0.00669298929609498	0.737541842654831	0.00719132869654226	0.00669370778138472	0.0823836164730946	1	0	0.7	0	0	0	0.8	0.6	0	0	0.561822668335158	Th17
823	0.00669499841040169	0.00682076874506241	0.00669341072218758	0.0066940052986746	0.00669286622778795	0.839806822945415	0.997369405944272	0.00669298937299896	0.737542699467122	0.00719132849265829	0.00669370824638011	0.0823827004745667	1	0	0.8	0	0	0	0.8	0.6	0	0	0.561837847633909	Th17
824	0.00669500217710436	0.00683693778300276	0.00669341102501897	0.00669400592576518	0.00669286623622104	0.83980745728877	0.997367934726971	0.00669298945018041	0.73754355937917	0.0071913282880438	0.00669370871304482	0.0823817811809821	1	0	0.9	0	0	0	0.8	0.6	0	0	0.561853079384453	Th17
825	0.00669500595995402	0.00685316291679408	0.00669341132893852	0.00669400655511056	0.0066928662446836	0.83980809390521	0.997366458176188	0.00669298952763964	0.737544422408647	0.00719132808269468	0.00669370918138867	0.0823808585736265	1	0	1	0	0	0	0.8	0.6	0	0	0.561868363880786	Th17
826	0.0066949660329838	0.00669339816875224	0.00669340760196753	0.00669399883788536	0.00669286614089136	0.839800307615602	0.997384457531687	0.00669298858336706	0.737533901969866	0.00719133060091284	0.00669370343854993	0.082392124971162	1	0	0	0	0	0	0.9	0.6	0	0	0.561720117259317	Th17
827	0.00669496966417847	0.00670910856351009	0.00669340789544409	0.00669399944557381	0.00669286614906454	0.839800922434763	0.997383032144211	0.00669298865814889	0.737534735092432	0.00719133040261545	0.0066937038907649	0.0823912341496957	1	0	0.1	0	0	0	0.9	0.6	0	0	0.56173491914759	Th17
828	0.00669497331064026	0.00672487247422629	0.00669340818995754	0.00669400005540559	0.00669286615726508	0.83980153941599	0.997381601685846	0.00669298873319402	0.737535571179206	0.00719133020361947	0.00669370434457792	0.0823903401765873	1	0	0.2	0	0	0	0.9	0.6	0	0	0.561749771364431	Th17
829	0.00669497697246502	0.00674069019489751	0.00669340848550828	0.00669400066739411	0.00669286616549484	0.839802158572415	0.9973801661277	0.00669298880850792	0.737536410246932	0.00719133000392172	0.00669370479999684	0.0823894430338718	1	0	0.3	0	0	0	0.9	0.6	0	0	0.56176467418501	Th17
830	0.00669498064975233	0.00675656202192173	0.0066934087821055	0.00669400128155249	0.00669286617375313	0.839802779915608	0.997378725440681	0.0066929888840886	0.737537252312751	0.00719132980351606	0.00669370525703037	0.0823885427036256	1	0	0.4	0	0	0	0.9	0.6	0	0	0.561779627888306	Th17
831	0.0066949843426007	0.00677248825413771	0.00669340907975484	0.00669400189789266	0.00669286618204103	0.839803403457737	0.997377279595214	0.0066929889599418	0.737538097393745	0.00719132960240039	0.00669370571568844	0.0823876391678105	1	0	0.5	0	0	0	0.9	0.6	0	0	0.561794632755571	Th17
832	0.0066949880511136	0.00678846919284935	0.00669340937846249	0.00669400251642683	0.00669286619035953	0.839804029211706	0.997375828561792	0.00669298903606554	0.737538945507142	0.00719132940057048	0.00669370617598088	0.0823867324081072	1	0	0.6	0	0	0	0.9	0.6	0	0	0.561809689069296	Th17
833	0.00669499177539213	0.00680450514185086	0.00669340967823545	0.00669400313716776	0.00669286619870614	0.839804657190032	0.997374372310487	0.00669298911246382	0.737539796670555	0.00719132919802171	0.00669370663791535	0.0823858224059092	1	0	0.7	0	0	0	0.9	0.6	0	0	0.561824797114588	Th17
834	0.00669499551553956	0.00682059640749994	0.00669340997907759	0.0066940037601275	0.00669286620708426	0.839805287405508	0.997372910810975	0.00669298918913554	0.737540650901955	0.00719132899475056	0.0066937071015036	0.0823849091421873	1	0	0.8	0	0	0	0.9	0.6	0	0	0.561839957178468	Th17
835	0.00669499927165834	0.00683674329861742	0.00669341028099774	0.00669400438531953	0.00669286621549077	0.83980591987142	0.997371444033127	0.00669298926608343	0.737541508218595	0.00719132879075251	0.00669370756675367	0.0823839925985931	1	0	0.9	0	0	0	0.9	0.6	0	0	0.561855169551123	Th17
836	0.00669500304385162	0.00685294612665764	0.00669341058399986	0.00669400501275634	0.00669286622392793	0.839806554599538	0.997369971945999	0.00669298934331121	0.737542368638534	0.00719132858602313	0.00669370803367481	0.0823830727562712	1	0	1	0	0	0	0.9	0.6	0	0	0.561870434526403	Th17
837	0.00669496322880253	0.00669339744728831	0.00669340686818653	0.00669399731873049	0.00669286612044964	0.839798791203943	0.997387917340437	0.00669298840185724	0.737531879746187	0.00719133109671209	0.00669370230812858	0.0823943056753029	1	0	0	0	0	0	1	0.6	0	0	0.561722370174891	Th17
838	0.00669496684999638	0.00670908698160564	0.00669340716079331	0.00669399792460815	0.00669286612859605	0.83979940423311	0.997386496183126	0.00669298847641761	0.737532710395745	0.00719133089900125	0.00669370275899459	0.0823934174747149	1	0	0.1	0	0	0	1	0.6	0	0	0.561737153842747	Th17
839	0.00669497048639174	0.0067248298841589	0.00669340745443269	0.00669399853262192	0.00669286613677199	0.839800019415103	0.99738506997773	0.00669298855124126	0.737533543996247	0.00719133070059585	0.00669370321145149	0.0823925261363578	1	0	0.2	0	0	0	1	0.6	0	0	0.561751987704943	Th17
840	0.00669497413808309	0.0067406264476762	0.00669340774910229	0.00669399914278066	0.00669286614497714	0.839800636761947	0.997383638695439	0.00669298862633082	0.737534380564188	0.00719133050149094	0.0066937036655067	0.0823916316428936	1	0	0.3	0	0	0	1	0.6	0	0	0.561766872037268	Th17
841	0.00669497780517115	0.00675647696729785	0.00669340804481619	0.00669399975510081	0.0066928661532113	0.839801256286248	0.997382202307386	0.006692988701689	0.737535220116795	0.00719133030168254	0.00669370412116938	0.0823907339759327	1	0	0.4	0	0	0	1	0.6	0	0	0.561781807115642	Th17
842	0.00669498148775633	0.00677238174056636	0.00669340834157671	0.00669400036959246	0.00669286616147559	0.839801877999561	0.997380760784181	0.00669298877731631	0.737536062670901	0.00719133010116728	0.00669370457845015	0.0823898331178979	1	0	0.5	0	0	0	1	0.6	0	0	0.561796793221156	Th17
843	0.00669498518593535	0.00678834106749075	0.00669340863938959	0.00669400098626701	0.00669286616976821	0.839802501915015	0.997379314096497	0.00669298885321188	0.737536908243876	0.00719132989994029	0.00669370503735664	0.0823889290502344	1	0	0.6	0	0	0	1	0.6	0	0	0.561811830634206	Th17
844	0.00669498889981666	0.00680435525054806	0.0066934089382655	0.00669400160513947	0.00669286617809056	0.839803128044864	0.997377862214544	0.00669298892938301	0.737537756852968	0.00719132969799842	0.00669370549789866	0.0823880217547466	1	0	0.7	0	0	0	1	0.6	0	0	0.561826919639511	Th17
845	0.00669499262949404	0.00682042459473441	0.00669340923820305	0.00669400222622042	0.00669286618644245	0.839803756401819	0.997376405108369	0.00669298900582469	0.737538608515835	0.00719132949533657	0.00669370596008508	0.0823871112127735	1	0	0.8	0	0	0	1	0.6	0	0	0.56184206052309	Th17
846	0.00669499637507736	0.00683654940757462	0.00669340953921069	0.00669400284952353	0.00669286619482373	0.839804386998844	0.997374942747777	0.00669298908254249	0.737539463250156	0.0071913292919514	0.00669370642392747	0.0823861974055303	1	0	0.9	0	0	0	1	0.6	0	0	0.561857253573385	Th17
847	0.00669500013666538	0.00685272999913992	0.00669340984130158	0.00669400347506125	0.00669286620323588	0.839805019848254	0.997373475102225	0.00669298915953429	0.737540321073589	0.00719132908783857	0.0066937068894331	0.0823852803144639	1	0	1	0	0	0	1	0.6	0	0	0.561872499082605	Th17
848	0.00669511253001903	0.00669310274785349	0.00669310706567645	0.00669400090612892	0.00669286743366121	0.977303166365172	0.997382657782026	0.00669287548209192	0.887501963381454	0.00719154919889684	0.00669387881532475	0.0200693201982075	1	0	0	0	0	0	0	0.7	0	0	0.211928026849208	Th17
849	0.00669511668371192	0.00670992585914826	0.00669310720937342	0.00669400155749482	0.00669286744247354	0.977302938788911	0.997381130089704	0.00669287549612342	0.887502391786888	0.00719154910787467	0.00669387939787535	0.0200692047414078	1	0	0.1	0	0	0	0	0.7	0	0	0.211946066829981	Th17
850	0.0066951208561171	0.00672681040169365	0.00669310735361462	0.00669400221133767	0.00669286745135509	0.977302710341825	0.997379596571604	0.00669287551021313	0.887502821825089	0.0071915490164951	0.00669387998263015	0.0200690888460078	1	0	0.2	0	0	0	0	0.7	0	0	0.211964172890945	Th17
851	0.00669512504736433	0.00674375673750181	0.00669310749840198	0.00669400286766447	0.00669286746024263	0.977302481018565	0.997378057191482	0.00669287552436631	0.887503253506033	0.00719154892477089	0.00669388056961323	0.020068972509299	1	0	0.3	0	0	0	0	0.7	0	0	0.211982345423146	Th17
852	0.00669512925760094	0.0067607652319111	0.00669310764376082	0.00669400352648207	0.00669286746920346	0.977302250813979	0.997376511913511	0.0066928755385856	0.887503686839737	0.00719154883269638	0.00669388115884643	0.0200688557284361	1	0	0.4	0	0	0	0	0.7	0	0	0.212000584820296	Th17
853	0.00669513348694753	0.00677783625339589	0.00669310778967689	0.00669400418783554	0.00669286747818655	0.977302019722802	0.997374960701314	0.00669287555286382	0.88750412183619	0.00719154874027854	0.00669388175032605	0.02006873850094	1	0	0.5	0	0	0	0	0.7	0	0	0.212018891480145	Th17
854	0.00669513773552749	0.00679497017379985	0.0066931079361535	0.00669400485172227	0.00669286748721166	0.977301787738472	0.997373403518076	0.00669287556721023	0.887504558506333	0.00719154864750556	0.0066938823440704	0.020068620823908	1	0	0.6	0	0	0	0	0.7	0	0	0.212037265804228	Th17
855	0.00669514200348586	0.00681216736818935	0.00669310808318815	0.00669400551814808	0.0066928674962895	0.977301554856561	0.997371840328174	0.006692875581615	0.887504996860456	0.00719154855436824	0.00669388294009673	0.0200685026944662	1	0	0.7	0	0	0	0	0.7	0	0	0.212055708194656	Th17
856	0.00669514629096788	0.0068294282148707	0.00669310823080592	0.00669400618713248	0.00669286750541382	0.977301321071155	0.997370271092718	0.00669287559607613	0.887505436908075	0.00719154846087992	0.00669388353841105	0.0200683841101033	1	0	0.8	0	0	0	0	0.7	0	0	0.212074219062713	Th17
857	0.00669515059808272	0.00684675309585398	0.00669310837900109	0.00669400685870676	0.00669286751457311	0.977301086376025	0.997368695774504	0.00669287561061392	0.887505878660597	0.00719154836703641	0.00669388413903388	0.0200682650677649	1	0	0.9	0	0	0	0	0.7	0	0	0.21209279881954	Th17
858	0.00669515492498978	0.00686414239604368	0.00669310852777158	0.00669400753286965	0.00669286752377343	0.977300850766935	0.997367114335695	0.00669287562521123	0.887506322127516	0.00719154827282528	0.00669388474199085	0.020068145564825	1	0	1	0	0	0	0	0.7	0	0	0.212111447880155	Th17
859	0.00669511207642694	0.00669310269790803	0.00669310701487288	0.00669400067568608	0.00669286743058754	0.977303244253098	0.997383182744597	0.00669287547733638	0.887501816171895	0.00719154923115224	0.00669387860924227	0.0200693601800478	1	0	0	0	0	0	0.1	0.7	0	0	0.21192761022367	Th17
860	0.00669511622838572	0.00670992242751656	0.00669310715851133	0.00669400132676254	0.00669286743941595	0.977303016781316	0.997381655747897	0.0066928754913591	0.887502244383348	0.00719154914015859	0.00669387919152189	0.0200692447751591	1	0	0.1	0	0	0	0.1	0.7	0	0	0.211945646266231	Th17
861	0.00669512039903416	0.00672680356255007	0.00669310730268053	0.0066940019802926	0.00669286744827713	0.977302788439312	0.997380122928011	0.00669287550544723	0.887502674225686	0.00719154904882888	0.00669387977601582	0.0200691289324008	1	0	0.2	0	0	0	0.1	0.7	0	0	0.211963748362517	Th17
862	0.00669512458852007	0.00674374646493413	0.00669310744741926	0.00669400263632014	0.00669286745719082	0.977302559221328	0.997378584250603	0.00669287551959859	0.887503105710349	0.00719154895715303	0.00669388036272145	0.0200690126481258	1	0	0.3	0	0	0	0.1	0.7	0	0	0.211981916899704	Th17
863	0.00669512879698369	0.00676075149956295	0.00669310759270039	0.00669400329485038	0.00669286746613791	0.977302329123283	0.997377039679228	0.00669287553381047	0.887503538845676	0.00719154886511871	0.00669388095168702	0.0200688959206505	1	0	0.4	0	0	0	0.1	0.7	0	0	0.212000152273315	Th17
864	0.00669513302453644	0.00677781903492125	0.006693107738545	0.00669400395588387	0.0066928674751149	0.977302098138195	0.997375489178925	0.0066928755480727	0.887503973644285	0.00719154877274058	0.00669388154288918	0.0200687787461504	1	0	0.5	0	0	0	0.1	0.7	0	0	0.21201845487745	Th17
865	0.00669513727132059	0.00679494944236036	0.0066931078849542	0.00669400461946086	0.00669286748414303	0.977301866261456	0.997373932710631	0.0066928755624136	0.887504410114273	0.00719154868001355	0.00669388213636209	0.0200686611228564	1	0	0.6	0	0	0	0.1	0.7	0	0	0.212036825117525	Th17
866	0.00669514153746475	0.00681214309664396	0.00669310803193974	0.00669400528557527	0.00669286749319471	0.977301633488147	0.997372370239182	0.0066928755768079	0.887504848265911	0.0071915485869144	0.00669388273210822	0.0200685430476877	1	0	0.7	0	0	0	0.1	0.7	0	0	0.212055263395096	Th17
867	0.00669514582311469	0.00682940037621213	0.00669310817948634	0.0066940059542644	0.0066928675023126	0.977301399811371	0.99737080172769	0.00669287559126967	0.887505288111224	0.0071915484934717	0.00669388333015601	0.0200684245175054	1	0	0.8	0	0	0	0.1	0.7	0	0	0.212073770117509	Th17
868	0.00669515012839113	0.00684672166241675	0.00669310832761017	0.00669400662551183	0.00669286751146753	0.977301165225583	0.997369227136845	0.00669287560579595	0.8875057296598	0.00719154839966754	0.00669388393050296	0.0200683055299255	1	0	0.9	0	0	0	0.1	0.7	0	0	0.212092345699061	Th17
869	0.00669515445345969	0.00686410734033933	0.00669310847630142	0.0066940072993776	0.00669286752066797	0.977300929725917	0.997367646430529	0.00669287562039333	0.887506172922513	0.00719154830549884	0.00669388453318047	0.0200681860817561	1	0	1	0	0	0	0.1	0.7	0	0	0.212110990552015	Th17
870	0.00669511162305007	0.00669310264798703	0.00669310696411646	0.006694000445348	0.00669286742755799	0.977303322105028	0.997383707465275	0.00669287547258855	0.887501669031061	0.00719154926338449	0.00669387840326479	0.0200694001430681	1	0	0	0	0	0	0.2	0.7	0	0	0.211927193789001	Th17
871	0.00669511577326277	0.00670991899746394	0.00669310710768353	0.00669400109611824	0.00669286743636574	0.977303094737317	0.997382181161692	0.00669287548660724	0.887502097047657	0.00719154917244695	0.00669387898526512	0.0200692847907311	1	0	0.1	0	0	0	0.2	0.7	0	0	0.21194522589928	Th17
872	0.0066951199421649	0.00672679672662211	0.00669310725178536	0.0066940017493641	0.006692867445218	0.977302866499855	0.997380649040284	0.0066928755006854	0.887502526695007	0.00719154908115159	0.00669387956949548	0.020069169000164	1	0	0.2	0	0	0	0.2	0.7	0	0	0.211963324031505	Th17
873	0.00669512412989358	0.00674373619708433	0.00669310739645542	0.00669400240509415	0.00669286745412309	0.977302637387734	0.997379111065451	0.00669287551482868	0.887502957982651	0.00719154898951044	0.00669388015593986	0.0200690527688177	1	0	0.3	0	0	0	0.2	0.7	0	0	0.211981488575911	Th17
874	0.00669512833657892	0.00676073777366478	0.00669310754165849	0.00669400306330742	0.00669286746305021	0.977302407395267	0.997377567200304	0.00669287552902331	0.887503390921203	0.00719154889751825	0.00669388074461066	0.0200689360940045	1	0	0.4	0	0	0	0.2	0.7	0	0	0.211999719926643	Th17
875	0.00669513256234325	0.00677780182436712	0.00669310768744598	0.00669400372403865	0.00669286747204257	0.977302176517372	0.997376017409604	0.00669287554329168	0.887503825519906	0.00719154880518346	0.00669388133555566	0.0200688189731627	1	0	0.5	0	0	0	0.2	0.7	0	0	0.212018018480549	Th17
876	0.00669513680733376	0.0067949287204697	0.00669310783378732	0.00669400438731124	0.00669286748105692	0.977301944748076	0.997374461655683	0.00669287555762207	0.887504261789715	0.00719154871249024	0.00669388192876319	0.0200687014034856	1	0	0.6	0	0	0	0.2	0.7	0	0	0.212036384638845	Th17
877	0.0066951410716679	0.0068121188365772	0.00669310798069496	0.00669400505312437	0.00669286749012334	0.977301712082265	0.997372899902985	0.00669287557200879	0.887504699740824	0.00719154861944283	0.00669388252422277	0.0200685833821579	1	0	0.7	0	0	0	0.2	0.7	0	0	0.212054818803947	Th17
878	0.00669514535548437	0.00682937255059164	0.00669310812818399	0.00669400572149387	0.00669286749923225	0.977301478514223	0.997371332113994	0.00669287558646275	0.887505139383618	0.00719154852604052	0.00669388312199099	0.0200684649063244	1	0	0.8	0	0	0	0.2	0.7	0	0	0.21207332138397	Th17
879	0.00669514965892872	0.00684669024388324	0.00669310827622815	0.00669400639245285	0.00669286750838825	0.977301244037744	0.997369758250584	0.00669287560099124	0.887505580728759	0.00719154843228878	0.00669388372207381	0.0200683459732955	1	0	0.9	0	0	0	0.2	0.7	0	0	0.212091892791444	Th17
880	0.0066951539821362	0.00686407230108102	0.00669310842486136	0.00669400706599626	0.00669286751758533	0.977301008648257	0.997368178275479	0.00669287561557783	0.887506023786667	0.00719154833816723	0.00669388432445826	0.0200682265801038	1	0	1	0	0	0	0.2	0.7	0	0	0.212110533439565	Th17
881	0.0066951111698766	0.00669310259808981	0.00669310691336665	0.00669400021510778	0.00669286742449169	0.977303399920359	0.997384231941854	0.00669287546783481	0.887501521957707	0.00719154929560742	0.00669387819734956	0.0200694400881627	1	0	0	0	0	0	0.3	0.7	0	0	0.211926777549967	Th17
882	0.00669511531835683	0.00670991556901306	0.00669310705686533	0.00669400086559585	0.00669286743330591	0.97730317265676	0.997382706332932	0.00669287548184489	0.887501949780784	0.00719154920469761	0.00669387877910774	0.0200693247875341	1	0	0.1	0	0	0	0.3	0.7	0	0	0.211944805725845	Th17
883	0.00669511948551697	0.00672678989387569	0.00669310720090822	0.00669400151853189	0.00669286744215564	0.977302944524207	0.997381174908427	0.00669287549591856	0.887502379232591	0.00719154911345314	0.00669387936306625	0.0200692090495015	1	0	0.2	0	0	0	0.3	0.7	0	0	0.211962899897702	Th17
884	0.0066951236714854	0.00674372593406511	0.00669310734550545	0.00669400217395208	0.0066928674510522	0.977302715517325	0.997379637634818	0.00669287551006004	0.887502810323799	0.0071915490218547	0.00669387994924358	0.0200690928708091	1	0	0.3	0	0	0	0.3	0.7	0	0	0.211981060452085	Th17
885	0.00669512787639491	0.00676072405413261	0.00669310749065144	0.00669400283187237	0.00669286745999212	0.97730248563123	0.997378094475456	0.00669287552424419	0.887503243064691	0.00719154892990139	0.00669388053765409	0.0200689762489658	1	0	0.4	0	0	0	0.3	0.7	0	0	0.211999287782432	Th17
886	0.00669513210036698	0.00677778462186825	0.00669310763636497	0.00669400349230799	0.006692867468962	0.977302254859919	0.997376545394065	0.00669287553850971	0.887503677464491	0.00719154883760638	0.00669388112830497	0.0200688591816093	1	0	0.5	0	0	0	0.3	0.7	0	0	0.212017582287427	Th17
887	0.00669513634354409	0.00679490800831999	0.00669310778264908	0.006694004155271	0.00669286747798387	0.977302023197843	0.997374990354589	0.00669287555282968	0.887504113534441	0.0071915487449549	0.00669388172123674	0.0200687416655895	1	0	0.6	0	0	0	0.3	0.7	0	0	0.212035944365505	Th17
888	0.00669514060607657	0.00681209458780862	0.00669310792949133	0.0066940048207754	0.00669286748703933	0.977301790640009	0.997373429320336	0.00669287556721623	0.887504551284378	0.00719154865195856	0.00669388231644402	0.0200686236981072	1	0	0.7	0	0	0	0.3	0.7	0	0	0.212054374420194	Th17
889	0.00669514488807774	0.00682934473809824	0.0066931080768987	0.0066940054888366	0.00669286749614577	0.977301557179973	0.997371862253351	0.00669287558166322	0.88750499072542	0.0071915485585919	0.00669388291392296	0.0200685052763694	1	0	0.8	0	0	0	0.3	0.7	0	0	0.212072872859861	Th17
890	0.00669514918968605	0.00684665884010309	0.00669310822488914	0.00669400615949163	0.00669286750530151	0.977301322813131	0.997370289117027	0.00669287559617757	0.887505431866842	0.00719154846488445	0.006693883513722	0.0200683863979571	1	0	0.9	0	0	0	0.3	0.7	0	0	0.212091440095213	Th17
891	0.00669515351104818	0.00686403727819995	0.00669310837345242	0.00669400683271756	0.00669286751448057	0.977301087533414	0.997368709871805	0.00669287561076132	0.887505874719498	0.0071915483708027	0.00669388411584123	0.0200682670598601	1	0	1	0	0	0	0.3	0.7	0	0	0.212110076542447	Th17
892	0.00669511071692573	0.00669310254822711	0.00669310686263122	0.00669399998498534	0.00669286742144854	0.977303477699469	0.997384756176452	0.00669287546308496	0.887501374953022	0.00719154932781032	0.00669387799155548	0.0200694800144658	1	0	0	0	0	0	0.4	0.7	0	0	0.211926361502192	Th17
893	0.00669511486366578	0.00670991214215562	0.00669310700607545	0.00669400063516345	0.00669286743025104	0.977303250539558	0.997383231259813	0.00669287547709579	0.887501802581609	0.00719154923695202	0.00669387857303664	0.0200693647661626	1	0	0.1	0	0	0	0.4	0.7	0	0	0.211944385749579	Th17
894	0.006695119029071	0.00672678306431367	0.00669310715004172	0.00669400128782052	0.00669286743909602	0.977303022511948	0.997381700532791	0.0066928754911594	0.887502231838588	0.00719154914574047	0.00669387915672539	0.0200692490802202	1	0	0.2	0	0	0	0.4	0.7	0	0	0.211962475960862	Th17
895	0.00669512321327487	0.0067437156758177	0.00669310729457885	0.00669400194293574	0.00669286744799208	0.977302793610777	0.997380163960232	0.00669287550528985	0.887502662733332	0.00719154905418174	0.00669387974263434	0.0200691329543504	1	0	0.3	0	0	0	0.4	0.7	0	0	0.211980632526714	Th17
896	0.00669512741641705	0.00676071034103719	0.00669310743967455	0.00669400260055929	0.00669286745691877	0.977302563830093	0.997378621506142	0.00669287551948259	0.887503095276969	0.00719154896227801	0.00669388033078551	0.0200690163854781	1	0	0.4	0	0	0	0.4	0.7	0	0	0.211998855839428	Th17
897	0.00669513163860345	0.00677776742741938	0.00669310758531301	0.00669400326067713	0.00669286746588653	0.977302333165441	0.997377073133932	0.0066928755337316	0.887503529477966	0.00719154887001783	0.0066938809211728	0.0200688993713556	1	0	0.5	0	0	0	0.4	0.7	0	0	0.212017146296839	Th17
898	0.00669513587999746	0.00679488730600322	0.00669310773152688	0.0066940039233421	0.00669286747489546	0.977302101610058	0.997375518807809	0.00669287554804095	0.887503965348968	0.00719154877742375	0.00669388151383027	0.0200687819087035	1	0	0.6	0	0	0	0.4	0.7	0	0	0.212035504296928	Th17
899	0.00669514014071668	0.00681207035064791	0.00669310787830082	0.00669400458854074	0.00669286748394702	0.977301869159645	0.997373958491092	0.00669287556242407	0.887504402898296	0.00719154868446567	0.00669388210874368	0.0200686639950415	1	0	0.7	0	0	0	0.4	0.7	0	0	0.212053930243795	Th17
900	0.00669514442089427	0.00682931693866234	0.00669310802564544	0.00669400525629081	0.00669286749306102	0.977301635808786	0.997372392145598	0.00669287557686	0.887504842136184	0.00719154859114124	0.00669388270596162	0.0200685456278711	1	0	0.8	0	0	0	0.4	0.7	0	0	0.21207242454582	Th17
901	0.00669514872066199	0.00684662745109973	0.00669310817355803	0.00669400592662721	0.00669286750221549	0.977301401551157	0.997370819734682	0.00669287559137204	0.887505283074352	0.00719154849747511	0.00669388330547472	0.0200684268040099	1	0	0.9	0	0	0	0.4	0.7	0	0	0.212090987612302	Th17
902	0.00669515304018157	0.00686400227205741	0.00669310832205166	0.00669400659955125	0.00669286751139916	0.977301166380997	0.997369241220454	0.0066928756059409	0.887505725722969	0.00719154840343805	0.00669388390731058	0.0200683075206138	1	0	1	0	0	0	0.4	0.7	0	0	0.212109619858124	Th17
903	0.00669511026417693	0.00669310249835077	0.00669310681193883	0.0066939997549672	0.00669286741839581	0.977303555442087	0.997385280168095	0.0066928754583476	0.887501228015976	0.00719154936001072	0.0066938777858433	0.0200695199225825	1	0	0	0	0	0	0.5	0.7	0	0	0.211925945648455	Th17
904	0.0066951144091816	0.00670990871688135	0.00669310695530086	0.0066940004048522	0.00669286742718867	0.977303328386319	0.997383755943741	0.00669287547233751	0.887501655451145	0.00719154926917558	0.00669387836707325	0.0200694047260858	1	0	0.1	0	0	0	0.5	0.7	0	0	0.211943965966872	Th17
905	0.00669511857283508	0.00672677623789051	0.00669310709921917	0.0066940010572067	0.00669286743604339	0.977303100463297	0.997382225913254	0.00669287548639963	0.887502084512409	0.00719154917801764	0.0066938789504925	0.0200692890927425	1	0	0.2	0	0	0	0.5	0.7	0	0	0.211962052221887	Th17
906	0.00669512275530104	0.00674370542234281	0.00669310724369294	0.00669400171202349	0.00669286744492358	0.977302871667315	0.997380690040756	0.00669287550052409	0.887502515211203	0.0071915490864996	0.00669387953613679	0.020069173019387	1	0	0.3	0	0	0	0.5	0.7	0	0	0.211980204801557	Th17
907	0.00669512695664825	0.00676069663428773	0.0066931073887061	0.00669400236934053	0.00669286745385454	0.977302641992483	0.997379148291528	0.00669287551470229	0.887502947557292	0.00719154899462933	0.00669388012399936	0.0200690565035412	1	0	0.4	0	0	0	0.5	0.7	0	0	0.211998424098407	Th17
908	0.00669513117705504	0.00677775024101744	0.00669310753428363	0.00669400302916389	0.00669286746282517	0.97730241143435	0.997377600627849	0.0066928755289463	0.887503381559983	0.00719154890243279	0.0066938807141239	0.0200689395427678	1	0	0.5	0	0	0	0.5	0.7	0	0	0.212016710510434	Th17
909	0.00669513541666517	0.00679486661323123	0.00669310768043367	0.00669400369152236	0.00669286747183078	0.977302179986445	0.997376047014667	0.00669287554325889	0.887503817231157	0.00719154880987038	0.00669388130650673	0.0200688221335328	1	0	0.6	0	0	0	0.5	0.7	0	0	0.212035064434583	Th17
910	0.00669513967556953	0.00681204612458868	0.00669310782714475	0.00669400435640778	0.00669286748087782	0.977301947643784	0.997374487414833	0.00669287555763125	0.887504254579795	0.0071915487169368	0.00669388190115762	0.020068704273785	1	0	0.7	0	0	0	0.5	0.7	0	0	0.212053486275688	Th17
911	0.0066951439539222	0.00682928915229882	0.00669310797441369	0.0066940050238567	0.00669286748997448	0.977301714401154	0.997372921790645	0.00669287557206682	0.887504693616152	0.00719154862366965	0.00669388249808609	0.0200685859606313	1	0	0.8	0	0	0	0.5	0.7	0	0	0.212071976440969	Th17
912	0.00669514825185721	0.00684659607692527	0.00669310812225805	0.00669400569386968	0.00669286749912015	0.977301480252183	0.997371350105189	0.00669287558656578	0.887505134351233	0.00719154853003875	0.00669388309732974	0.0200684671910098	1	0	0.9	0	0	0	0.5	0.7	0	0	0.21209053534037	Th17
913	0.00669515256954006	0.00686396728253056	0.00669310827069638	0.00669400636648555	0.0066928675083035	0.977301245191435	0.997369772320687	0.00669287560112658	0.887505576796117	0.00719154843604788	0.00669388369888296	0.020068347962341	1	0	1	0	0	0	0.5	0.7	0	0	0.212109163387715	Th17
914	0.0066951098116326	0.00669310244853851	0.00669310676125457	0.0066939995250531	0.00669286741535362	0.977303633148314	0.997385803917469	0.0066928754536017	0.887501081147331	0.00719154939218167	0.00669387758023468	0.0200695598122499	1	0	0	0	0	0	0.6	0.7	0	0	0.211925529986986	Th17
915	0.00669511395490518	0.00670990529318435	0.00669310690455033	0.00669400017464687	0.00669286742414449	0.977303406196765	0.997384280384751	0.00669287546759418	0.887501508387616	0.00719154930140356	0.00669387816119962	0.020069444668068	1	0	0.1	0	0	0	0.6	0.7	0	0	0.211943546380565	Th17
916	0.00669511811682463	0.00672676941464972	0.00669310704841204	0.00669400082669296	0.00669286743299015	0.977303178378212	0.997382751050036	0.0066928754816505	0.88750193725493	0.00719154921027964	0.0066938787443492	0.020069329086768	1	0	0.2	0	0	0	0.6	0.7	0	0	0.211961628679439	Th17
917	0.00669512229752127	0.00674369517365255	0.0066931071928189	0.00669400148120815	0.00669286744187518	0.977302949687198	0.997381215878105	0.00669287549576155	0.887502367757864	0.00719154911880408	0.00669387932973561	0.0200692130659636	1	0	0.3	0	0	0	0.6	0.7	0	0	0.211979777274174	Th17
918	0.00669512649711218	0.00676068293397307	0.00669310733776721	0.00669400213823617	0.00669286745078435	0.977302720118085	0.9973796748324	0.00669287550993741	0.887502799906431	0.00719154902698254	0.00669387991733443	0.0200690966030238	1	0	0.4	0	0	0	0.6	0.7	0	0	0.211997992558235	Th17
919	0.00669513071574853	0.00677773306276054	0.00669310748328108	0.00669400279775627	0.00669286745975905	0.977302489666275	0.997378127877348	0.00669287552417418	0.887503233711649	0.0071915489348132	0.00669388050717897	0.0200689796949844	1	0	0.5	0	0	0	0.6	0.7	0	0	0.212016274925184	Th17
920	0.0066951349535456	0.00679484593016796	0.00669310762936178	0.00669400345980261	0.00669286746875093	0.977302258325942	0.997376574975969	0.00669287553847156	0.887503669182357	0.00719154884228896	0.00669388109928418	0.0200688623397183	1	0	0.6	0	0	0	0.6	0.7	0	0	0.212034624777123	Th17
921	0.00669513921063338	0.00681202191002288	0.00669310777599598	0.00669400412438915	0.00669286747781398	0.977302026090844	0.997375016092224	0.00669287555283737	0.887504106330587	0.00719154874941687	0.00669388169366003	0.0200687445337166	1	0	0.7	0	0	0	0.6	0.7	0	0	0.212053042514831	Th17
922	0.00669514348717704	0.00682926137910903	0.00669310792320379	0.00669400479152287	0.00669286748690899	0.977301792955764	0.997373451189522	0.00669287556726578	0.887504545165808	0.00719154865618212	0.00669388229032324	0.0200686262745172	1	0	0.8	0	0	0	0.6	0.7	0	0	0.212071528545116	Th17
923	0.00669514778328742	0.00684656471766696	0.00669310807098474	0.0066940054612366	0.00669286749603531	0.977301558915964	0.997371880228925	0.00669287558176546	0.887504985698078	0.00719154856259318	0.00669388288929124	0.0200685075594812	1	0	0.9	0	0	0	0.6	0.7	0	0	0.212090083279375	Th17
924	0.00669515209909695	0.00686393230939329	0.00669310821934392	0.00669400613353262	0.00669286750521045	0.977301323964971	0.997370303172691	0.00669287559632149	0.887505427938248	0.00719154846864407	0.00669388349055492	0.0200683883857064	1	0	1	0	0	0	0.6	0.7	0	0	0.212108707131893	Th17
925	0.00669510935930245	0.00669310239872771	0.00669310671060461	0.00669399929525309	0.00669286741229989	0.977303710818831	0.99738632742376	0.00669287544886047	0.887500934345229	0.00719154942435103	0.00669387737472498	0.0200695996839154	1	0	0	0	0	0	0.7	0.7	0	0	0.21192511452022	Th17
926	0.00669511350084162	0.00670990187108171	0.00669310685384589	0.00669399994454995	0.00669286742110122	0.977303483970974	0.997384804582882	0.00669287546284223	0.887501361392599	0.00719154933360883	0.00669387795541081	0.0200694845913761	1	0	0.1	0	0	0	0.7	0.7	0	0	0.211943126988203	Th17
927	0.00669511766100834	0.00672676259457844	0.00669310699762475	0.00669400059629332	0.00669286742993253	0.977303256256664	0.997383275943192	0.00669287547689337	0.887501790064716	0.00719154924252272	0.00669387853830493	0.0200693690626675	1	0	0.2	0	0	0	0.7	0.7	0	0	0.211961205335254	Th17
928	0.00669512183995217	0.00674368492971411	0.00669310714195321	0.00669400125051898	0.00669286743881407	0.977303027670666	0.997381741470868	0.00669287549100029	0.887502220372099	0.00719154915108258	0.00669387912341208	0.0200692530941631	1	0	0.3	0	0	0	0.7	0.7	0	0	0.211979349946978	Th17
929	0.00669512603777648	0.00676066924002265	0.00669310728685187	0.0066940019072252	0.00669286744772462	0.977302798207367	0.997380201128853	0.00669287550516833	0.887502652323919	0.00719154905931112	0.00669387971075119	0.0200691366841296	1	0	0.4	0	0	0	0.7	0.7	0	0	0.211997561218822	Th17
930	0.00669513025463057	0.0067777158924031	0.00669310743229822	0.00669400256645036	0.00669286745668605	0.977302567861946	0.997378654881527	0.0066928755194013	0.887503085930917	0.00719154896718257	0.00669388030031882	0.020069019829216	1	0	0.5	0	0	0	0.7	0.7	0	0	0.212015839544196	Th17
931	0.0066951344906283	0.00679482525682715	0.0066931075783054	0.00669400322818365	0.0066928674656909	0.977302336627878	0.997377102691606	0.00669287553369262	0.887503521202724	0.00719154887469448	0.00669388089215015	0.0200689025273379	1	0	0.6	0	0	0	0.7	0.7	0	0	0.212034185325304	Th17
932	0.00669513874593092	0.00681199770677162	0.00669310772488681	0.00669400389247171	0.00669286747473234	0.977302104500352	0.997375544523698	0.00669287554805742	0.887503958150297	0.007191548781867	0.00669388148625367	0.0200687847751949	1	0	0.7	0	0	0	0.7	0.7	0	0	0.21205259896182	Th17
933	0.00669514302064676	0.00682923361871014	0.00669310787202613	0.00669400455929975	0.00669286748381606	0.977301871474361	0.997373980340186	0.00669287556247923	0.887504396783047	0.00719154868867856	0.00669388208265222	0.0200686665702832	1	0	0.8	0	0	0	0.7	0.7	0	0	0.212071080860998	Th17
934	0.00669514731492535	0.0068465333729159	0.00669310801973931	0.00669400522870277	0.00669286749295355	0.977301637543173	0.997372410104303	0.00669287557696672	0.887504837112735	0.00719154859514368	0.00669388268133234	0.0200685479095506	1	0	0.9	0	0	0	0.7	0.7	0	0	0.212089631432019	Th17
935	0.00669515162890341	0.00686389735276339	0.00669310816803609	0.00669400590068403	0.00669286750212403	0.977301402701162	0.997370833777352	0.00669287559151198	0.887505279149774	0.00719154850122969	0.00669388328231862	0.0200684287901947	1	0	1	0	0	0	0.7	0.7	0	0	0.212108251089478	Th17
936	0.00669510890718122	0.00669310234895011	0.00669310665997498	0.00669399906554986	0.00669286740925012	0.977303788452285	0.997386850688197	0.00669287544412441	0.88750078761208	0.0071915494564961	0.00669387716929914	0.0200696395370168	1	0	0	0	0	0	0.8	0.7	0	0	0.211924699245282	Th17
937	0.00669511304698612	0.00670989845057784	0.00669310680315193	0.00669399971454529	0.00669286741803266	0.97730356170797	0.997385328538083	0.006692875458098	0.887501214466005	0.00719154936578934	0.00669387774973409	0.0200695244963982	1	0	0.1	0	0	0	0.8	0.7	0	0	0.211942707791255	Th17
938	0.00669511720542213	0.00672675577769643	0.00669310694685974	0.006694000366	0.00669286742687907	0.977303334098634	0.997383800593851	0.00669287547213965	0.887501642943512	0.00719154927475027	0.0066938783323509	0.0200694090196942	1	0	0.2	0	0	0	0.8	0.7	0	0	0.211960782185795	Th17
939	0.00669512138260809	0.00674367469056278	0.00669310709112858	0.00669400101992429	0.00669286743575251	0.977303105617566	0.997382266820376	0.00669287548624415	0.887502073055087	0.00719154918335994	0.00669387891719278	0.0200692931038716	1	0	0.3	0	0	0	0.8	0.7	0	0	0.211978922817615	Th17
940	0.00669512557866298	0.00676065555256494	0.00669310723596046	0.00669400167634582	0.00669286744466795	0.977302876259775	0.997380727181336	0.00669287550040336	0.887502504810675	0.00719154909162142	0.00669387950426448	0.0200691767463142	1	0	0.4	0	0	0	0.8	0.7	0	0	0.21199713007902	Th17
941	0.0066951297937352	0.0067776987300606	0.00669310738133936	0.00669400233525888	0.00669286745362442	0.977302646020845	0.99737918164039	0.00669287551463307	0.887502938218638	0.00719154899953589	0.00669388009356585	0.020069059945045	1	0	0.5	0	0	0	0.8	0.7	0	0	0.212015404366925	Th17
942	0.00669513402794808	0.00679480459325423	0.00669310752728516	0.00669400299669052	0.00669286746262437	0.977302414893376	0.997377630162053	0.00669287552891969	0.887503373292129	0.00719154890710211	0.00669388068512402	0.0200689426961879	1	0	0.6	0	0	0	0.8	0.7	0	0	0.212033746077578	Th17
943	0.00669513828143925	0.00681197351487819	0.00669310767379178	0.00669400366066975	0.00669286747165655	0.977302182874019	0.997376072709912	0.0066928755432699	0.887503810038812	0.00719154881431806	0.00669388127895441	0.0200688249978969	1	0	0.7	0	0	0	0.8	0.7	0	0	0.21205215561413	Th17
944	0.00669514255434062	0.00682920587164155	0.00669310782086123	0.0066940043271883	0.0066928674807388	0.977301949955594	0.997374509246292	0.00669287555768272	0.887504248470915	0.00719154872116438	0.0066938818750665	0.02006870684672	1	0	0.8	0	0	0	0.8	0.7	0	0	0.212070633382602	Th17
945	0.0066951468467772	0.00684650204301129	0.00669310796850653	0.00669400499627224	0.00669286748986963	0.977301716133036	0.997372939732884	0.00669287557216547	0.887504688597282	0.00719154862765648	0.00669388247347172	0.0200685882406314	1	0	0.9	0	0	0	0.8	0.7	0	0	0.21208917979516	Th17
946	0.00669515115893025	0.00686386241257693	0.00669310811672955	0.00669400566795349	0.00669286749904242	0.977301481400828	0.997371364134556	0.00669287558671179	0.887505130430192	0.00719154853379951	0.00669388307419348	0.0200684691760029	1	0	1	0	0	0	0.8	0.7	0	0	0.212107795260364	Th17
947	0.0066951084552667	0.00669310229917928	0.00669310660937189	0.00669399883595479	0.00669286740621238	0.977303866049778	0.997387373710838	0.00669287543938506	0.887500640946382	0.00719154948862317	0.00669387696397991	0.0200696793717893	1	0	0	0	0	0	0.9	0.7	0	0	0.211924284162764	Th17
948	0.00669511259334223	0.00670989503164044	0.00669310675248418	0.00669399948465665	0.00669286741500466	0.977303639409789	0.997385852251456	0.00669287545335824	0.887501067606799	0.00719154939796506	0.00669387754414546	0.02006956438319	1	0	0.1	0	0	0	0.9	0.7	0	0	0.211942288787742	Th17
949	0.00669511675003619	0.0067267489639605	0.00669310689611853	0.00669400013581965	0.00669286742382753	0.977303411904183	0.997384325001181	0.00669287546738769	0.887501495889943	0.00719154930696843	0.00669387812649918	0.0200694489585539	1	0	0.2	0	0	0	0.9	0.7	0	0	0.211960359233865	Th17
950	0.00669512092546702	0.00674366445615261	0.00669310704033654	0.00669400078944428	0.00669286743270094	0.977303183528481	0.997382791925874	0.00669287548148093	0.88750192580582	0.0071915492156112	0.00669387871107656	0.0200693330951531	1	0	0.3	0	0	0	0.9	0.7	0	0	0.211978495887248	Th17
951	0.00669512511976023	0.00676064187131859	0.00669310718509619	0.0066940014455559	0.0066928674416104	0.977302954276202	0.997381252989293	0.00669287549565245	0.887502357364324	0.00719154912392007	0.00669387929787537	0.0200692167906466	1	0	0.4	0	0	0	0.9	0.7	0	0	0.211996699141617	Th17
952	0.00669512933305116	0.00677768157578675	0.00669310733040866	0.00669400210417569	0.00669286745055371	0.977302724143113	0.997379708155055	0.00669287550986449	0.887502790575199	0.00719154903186946	0.00669387988690837	0.0200691000420923	1	0	0.5	0	0	0	0.9	0.7	0	0	0.212014969391343	Th17
953	0.00669513356547578	0.00679478393916289	0.00669310747628432	0.00669400276530172	0.00669286745954865	0.977302493122887	0.997378157387179	0.00669287552414432	0.887503225448984	0.00719154893948057	0.00669388047820223	0.0200689828468996	1	0	0.6	0	0	0	0.9	0.7	0	0	0.212033307035451	Th17
954	0.00669513781716969	0.00681194933436634	0.00669310762271582	0.00669400342896998	0.00669286746858761	0.977302261210055	0.997376600649809	0.00669287553849324	0.887503661996222	0.007191548846733	0.00669388107174187	0.0200688652021128	1	0	0.7	0	0	0	0.9	0.7	0	0	0.212051712474804	Th17
955	0.00669514208825128	0.00682917813739134	0.00669310776973299	0.00669400409519009	0.00669286747766803	0.977302028399959	0.997375037904639	0.00669287555289702	0.887504100226607	0.00719154875363151	0.006693881667586	0.0200687471050823	1	0	0.8	0	0	0	0.9	0.7	0	0	0.212070186116224	Th17
956	0.00669514637888138	0.00684647072807822	0.00669310791730938	0.00669400476397298	0.00669286748677999	0.977301794685822	0.9973734691155	0.00669287556736888	0.887504540151658	0.00719154866017909	0.00669388226571549	0.0200686285529186	1	0	0.9	0	0	0	0.9	0.7	0	0	0.212088728368224	Th17
957	0.00669515068916147	0.00686382748883222	0.0066931080654568	0.00669400543532672	0.0066928674959507	0.977301560063421	0.997371894243841	0.00669287558191225	0.887504981779948	0.00719154856635114	0.00669388286615429	0.020068509543183	1	0	1	0	0	0	0.9	0.7	0	0	0.212107339645119	Th17
958	0.00669510800356365	0.00669310224945069	0.00669310655878084	0.00669399860646407	0.00669286740315857	0.97730394361156	0.997387896491811	0.00669287543464959	0.887500494348267	0.0071915495207462	0.00669387675875543	0.0200697191883968	1	0	0	0	0	0	1	0.7	0	0	0.211923869272327	Th17
959	0.00669511213991903	0.00670989161429193	0.00669310670181019	0.0066939992548832	0.00669286741194295	0.977303717074696	0.997386375722264	0.00669287544861107	0.887500920815769	0.0071915494301197	0.00669387733864248	0.0200696042514343	1	0	0.1	0	0	0	1	0.7	0	0	0.211941869978926	Th17
960	0.00669511629487345	0.00672674215339983	0.0066931068454201	0.00669399990572747	0.00669286742078177	0.977303489673937	0.997384849165986	0.00669287546264201	0.88750134890465	0.00719154933916943	0.00669387792074068	0.0200694888789701	1	0	0.2	0	0	0	1	0.7	0	0	0.211959936477151	Th17
961	0.00669512046854764	0.00674365422649968	0.0066931069895607	0.00669400055905871	0.00669286742964892	0.977303261402628	0.997383316788187	0.00669287547673074	0.887501778624909	0.00719154924785855	0.00669387850504916	0.0200693730680617	1	0	0.3	0	0	0	1	0.7	0	0	0.211978069155292	Th17
962	0.00669512466107896	0.00676062819651563	0.00669310713424292	0.00669400121487076	0.0066928674385481	0.977303032255901	0.997381778553163	0.00669287549088231	0.887502209986915	0.00719154915619955	0.00669387909157535	0.0200692568162094	1	0	0.4	0	0	0	1	0.7	0	0	0.211996268404144	Th17
963	0.00669512887259864	0.00677766442955864	0.00669310727949021	0.00669400187319072	0.00669286744750563	0.977302802228326	0.997380234425598	0.00669287550509763	0.887502643000579	0.0071915490642	0.00669387968034147	0.0200691401206744	1	0	0.5	0	0	0	1	0.7	0	0	0.212014534618155	Th17
964	0.00669513310322696	0.00679476329490662	0.00669310742530045	0.00669400253401986	0.00669286745648488	0.977302571314732	0.997378684368107	0.00669287551936705	0.887503077675722	0.00719154897184958	0.00669388027135087	0.0200690229786376	1	0	0.6	0	0	0	1	0.7	0	0	0.212032868196583	Th17
965	0.00669513735311351	0.0068119251651558	0.00669310757166878	0.00669400319737892	0.00669286746552545	0.977302339509858	0.997377128344038	0.00669287553370381	0.887503514022691	0.00719154887914271	0.00669388086463399	0.0200689053876085	1	0	0.7	0	0	0	1	0.7	0	0	0.212051269541344	Th17
966	0.00669514162237815	0.00682915041635304	0.00669310771861347	0.00669400386327629	0.00669286747458917	0.977302106807166	0.997375566317753	0.00669287554810625	0.887503952052196	0.00719154878608283	0.00669388146019373	0.0200687873444706	1	0	0.8	0	0	0	1	0.7	0	0	0.212069739056949	Th17
967	0.00669514591117717	0.00684643942763029	0.00669310786612013	0.00669400453175548	0.00669286748371158	0.97730187320204	0.997373998251108	0.0066928755625829	0.887504391774151	0.00719154869266981	0.00669388205805583	0.0200686688467776	1	0	0.9	0	0	0	1	0.7	0	0	0.212088277153182	Th17
968	0.00669515021962296	0.00686379258175048	0.00669310801420873	0.00669400520281128	0.00669286749286565	0.977301638688113	0.997372424106509	0.00669287557709968	0.887504833199729	0.00719154859889421	0.00669388265821203	0.0200685498914213	1	0	1	0	0	0	1	0.7	0	0	0.212106884242536	Th17
969	0.00669512985785822	0.00669294086047564	0.00669294243777974	0.00669399656348446	0.00669286466603583	0.993078593763905	0.997386282284305	0.00669285697751911	0.959261532640473	0.00719164953175627	0.00669395755378525	0.00998305515194063	1	0	0	0	0	0	0	0.8	0	0	0.114302984911951	Th17
970	0.00669513409454315	0.00670992927901159	0.00669294249641071	0.00669399722565908	0.00669286468046438	0.993078419328652	0.997384742240336	0.00669285698786985	0.959261666457857	0.00719164950625179	0.00669395819368235	0.00998303616351353	1	0	0.1	0	0	0	0	0.8	0	0	0.114321540600562	Th17
971	0.0066951383491513	0.00672698037380636	0.0066929425538795	0.0066939978890507	0.00669286469362875	0.993078244224009	0.997383196270181	0.00669285699692355	0.95926180080173	0.00719164947876296	0.00669395883468664	0.00998301709289422	1	0	0.2	0	0	0	0	0.8	0	0	0.114340164966864	Th17
972	0.00669514262184667	0.00674409451901159	0.00669294261023008	0.00669399855361146	0.00669286470544887	0.993078068445373	0.997381644331854	0.00669285700465153	0.959261935675853	0.00719164944935605	0.00669395947681223	0.00998299793996081	1	0	0.3	0	0	0	0	0.8	0	0	0.114358858427849	Th17
973	0.00669514691271783	0.00676127209227888	0.00669294266542995	0.00669399921935239	0.00669286471592869	0.993077891989223	0.99738008639292	0.00669285701099941	0.959262071083869	0.00719164941796706	0.00669396012000645	0.00998297870379524	1	0	0.4	0	0	0	0	0.8	0	0	0.114377621392464	Th17
974	0.00669515122176404	0.00677851347460643	0.00669294271927164	0.0066939998861556	0.0066928647249021	0.99307771484911	0.997378522414949	0.00669285701585201	0.959262207031127	0.0071916493843776	0.00669396076418934	0.00998295938330861	1	0	0.5	0	0	0	0	0.8	0	0	0.114396454279242	Th17
975	0.00669515554924687	0.00679581904972292	0.00669294277196768	0.00669400055413245	0.0066928647324862	0.993077537023541	0.997376952360599	0.00669285701932312	0.959262343517369	0.0071916493488388	0.00669396140943261	0.00998293997901937	1	0	0.6	0	0	0	0	0.8	0	0	0.114415357512662	Th17
976	0.00669515989526236	0.00681318920634447	0.00669294282340794	0.00669400122331782	0.00669286473874178	0.993077358505609	0.997375376189446	0.00669285702141321	0.959262480548259	0.00719164931130006	0.00669396205584603	0.00998292049020373	1	0	0.7	0	0	0	0	0.8	0	0	0.114434331522523	Th17
977	0.00669516425997199	0.00683062433478838	0.00669294287371516	0.00669400189370812	0.00669286474363415	0.993077179294662	0.997373793867535	0.00669285702210768	0.959262618125201	0.00719164927162017	0.0066939627033207	0.00998290091589018	1	0	0.8	0	0	0	0	0.8	0	0	0.114453376731359	Th17
978	0.00669516864368089	0.00684812483083749	0.00669294292288287	0.0066940025654227	0.00669286474720238	0.993076999381321	0.9973722053529	0.00669285702151897	0.959262756253462	0.00719164923011125	0.00669396335205744	0.00998288125634841	1	0	0.9	0	0	0	0	0.8	0	0	0.11447249358238	Th17
979	0.00669517304642642	0.00686569109199366	0.0066929429709379	0.0066940032384259	0.0066928647495143	0.99307681876678	0.997370610606739	0.00669285701959516	0.959262894933966	0.007191649186537	0.00669396400199983	0.00998286151053079	1	0	1	0	0	0	0	0.8	0	0	0.114491682508476	Th17
980	0.00669512971728225	0.00669294085501585	0.00669294243225084	0.00669399649289813	0.00669286466528582	0.993078611980615	0.997386443534128	0.00669285697719686	0.959261518625471	0.00719164953549555	0.00669395748555774	0.00998305716173607	1	0	0	0	0	0	0.1	0.8	0	0	0.114302821182505	Th17
981	0.00669513395335107	0.00670992822327238	0.00669294249081688	0.00669399715490424	0.00669286467959906	0.99307843757237	0.997384903708095	0.00669285698748565	0.959261652423788	0.00719164950991536	0.00669395812530374	0.0099830381758162	1	0	0.1	0	0	0	0.1	0.8	0	0	0.114321375596211	Th17
982	0.00669513820744187	0.00672697825979823	0.00669294254825131	0.0066939978181479	0.0066928646927316	0.993078262491856	0.997383357953919	0.00669285699652991	0.959261786748686	0.00719164948242222	0.00669395876621301	0.00998301910795089	1	0	0.2	0	0	0	0.1	0.8	0	0	0.114339998685026	Th17
983	0.00669514247955436	0.00674409133858495	0.00669294260464038	0.00669399848265475	0.00669286470457604	0.9930780867382	0.997381806238275	0.00669285700424779	0.959261921604368	0.0071916494530499	0.00669395940824245	0.00998299995769477	1	0	0.3	0	0	0	0.1	0.8	0	0	0.114358690852402	Th17
984	0.0066951467698301	0.00676126783693883	0.00669294265973962	0.00669399914822172	0.00669286471499434	0.993077910307832	0.997380248521045	0.00669285701055211	0.959262056993384	0.00719164942160534	0.00669396005129854	0.00998298072390637	1	0	0.4	0	0	0	0.1	0.8	0	0	0.114377452514826	Th17
985	0.00669515107840161	0.0067785081361596	0.00669294271369744	0.00669399981506304	0.00669286472409767	0.993077733192899	0.997378684766254	0.00669285701552295	0.959262192920328	0.00719164938818834	0.00669396069549007	0.00998296140677511	1	0	0.5	0	0	0	0.1	0.8	0	0	0.114396284093915	Th17
986	0.00669515540527637	0.00679581261978739	0.00669294276632392	0.00669400048287159	0.0066928647316505	0.993077555393228	0.99737711493643	0.00669285701894056	0.959262329387248	0.0071916493525649	0.00669396134062531	0.0099829420052136	1	0	0.6	0	0	0	0.1	0.8	0	0	0.114415186006349	Th17
987	0.00669515975076747	0.00681318167603902	0.00669294281782477	0.00669400115202706	0.00669286473796946	0.993077376902378	0.997375538990347	0.00669285702108644	0.959262466398115	0.00719164931501694	0.00669396198695391	0.00998292251905331	1	0	0.7	0	0	0	0.1	0.8	0	0	0.114434158685899	Th17
988	0.00669516411488938	0.00683061569634222	0.00669294286805504	0.00669400182229	0.00669286474277241	0.993077197715183	0.997373956895294	0.00669285702174147	0.959262603957054	0.00719164927538274	0.00669396263433147	0.00998290294743818	1	0	0.8	0	0	0	0.1	0.8	0	0	0.114453202555711	Th17
989	0.00669516849794294	0.00684811507443444	0.00669294291716379	0.00669400249381309	0.00669286474632033	0.993077017829965	0.997372368608525	0.00669285702107797	0.959262742064172	0.00719164923377734	0.00669396328291335	0.00998288329067272	1	0	0.9	0	0	0	0.1	0.8	0	0	0.114472318055454	Th17
990	0.0066951729001546	0.00686568020965997	0.0066929429652686	0.00669400316679685	0.00669286474869235	0.993076837240215	0.997370774092168	0.0066928570192261	0.959262880724793	0.00719164919031171	0.00669396393283333	0.00998286354792989	1	0	1	0	0	0	0.1	0.8	0	0	0.114491505623697	Th17
991	0.00669512957663973	0.00669294084948739	0.00669294242662081	0.00669399642218882	0.00669286466439066	0.993078630198087	0.997386604759468	0.00669285697679538	0.959261504612601	0.0071916495391265	0.00669395741726685	0.00998305917103842	1	0	0	0	0	0	0.2	0.8	0	0	0.114302657473398	Th17
992	0.00669513381217762	0.00670992716772597	0.00669294248516308	0.00669399708408957	0.00669286467876278	0.993078455813469	0.997385065151634	0.00669285698709833	0.959261638392032	0.00719164951357193	0.00669395805693425	0.00998304018792208	1	0	0.1	0	0	0	0.2	0.8	0	0	0.114321210616311	Th17
993	0.00669513806572091	0.00672697614608361	0.0066929425426668	0.00669399774734796	0.00669286469194193	0.993078280757777	0.997383519617239	0.00669285699615474	0.95926177269846	0.0071916494861566	0.00669395869778147	0.00998302112269355	1	0	0.2	0	0	0	0.2	0.8	0	0	0.114339832423072	Th17
994	0.0066951423373764	0.00674408815843601	0.0066929425990713	0.00669399841179111	0.00669286470382012	0.993078105030288	0.997381968119163	0.00669285700393042	0.959261907534049	0.00719164945681221	0.00669395933979264	0.00998300197528569	1	0	0.3	0	0	0	0.2	0.8	0	0	0.114358523302816	Th17
995	0.00669514662708372	0.00676126358220711	0.0066929426541762	0.00669399907725431	0.00669286471422111	0.993077928623998	0.997380410625917	0.00669285701024111	0.959262042903903	0.0071916494253609	0.00669395998275158	0.00998298274440589	1	0	0.4	0	0	0	0.2	0.8	0	0	0.114377283663883	Th17
996	0.00669515093500696	0.00677850279833643	0.00669294270808967	0.00669399974391064	0.00669286472324731	0.99307775153482	0.997378847093076	0.00669285701512821	0.959262178811999	0.00719164939186209	0.00669396062676936	0.00998296342977359	1	0	0.5	0	0	0	0.2	0.8	0	0	0.11439611393223	Th17
997	0.00669515526141003	0.00679580619080524	0.00669294276074448	0.00669400041175259	0.00669286473086641	0.993077573759251	0.997377277487785	0.00669285701863493	0.959262315259334	0.00719164935635082	0.00669396127188414	0.00998294403103538	1	0	0.6	0	0	0	0.2	0.8	0	0	0.114415014527115	Th17
998	0.00669515960619339	0.00681317414712428	0.0066929428120907	0.00669400108061768	0.00669286473707508	0.993077395294875	0.9973757017692	0.00669285702062208	0.959262452251348	0.0071916493186695	0.00669396191796768	0.0099829245472402	1	0	0.7	0	0	0	0.2	0.8	0	0	0.114433985872177	Th17
999	0.0066951639698791	0.00683060705856614	0.00669294286245422	0.00669400175092163	0.00669286474202867	0.993077216134115	0.997374119898763	0.00669285702141377	0.959262589789008	0.00719164927916852	0.00669396256541534	0.00998290497918889	1	0	0.8	0	0	0	0.2	0.8	0	0	0.11445302840715	Th17
1000	0.00669516835223575	0.00684810532017947	0.00669294291147189	0.006694002422301	0.00669286474549824	0.993077036273872	0.997372531839659	0.0066928570206734	0.959262727877998	0.00719164923747042	0.00669396321380309	0.00998288532448682	1	0	0.9	0	0	0	0.2	0.8	0	0	0.11447214255659	Th17
1001	0.00669517275382566	0.00686566932897465	0.00669294295953921	0.00669400309512858	0.00669286474780442	0.99307685571267	0.997370937553643	0.00669285701878368	0.959262866518138	0.00719164919400718	0.00669396386357297	0.00998286558468547	1	0	1	0	0	0	0.2	0.8	0	0	0.114491328761872	Th17
1002	0.00669512943612482	0.00669294084404971	0.00669294242105128	0.0066939963515682	0.00669286466362796	0.993078648411157	0.997386765962487	0.00669285697645585	0.95926149060107	0.00719164954285594	0.00669395734905307	0.00998306118046523	1	0	0	0	0	0	0.3	0.8	0	0	0.114302493790538	Th17
1003	0.00669513367111325	0.00670992611239785	0.00669294247962835	0.00669399701341687	0.00669286467803345	0.993078474049043	0.997385226572282	0.00669285698678399	0.959261624362566	0.0071916495173642	0.00669395798866173	0.00998304219987312	1	0	0.1	0	0	0	0.3	0.8	0	0	0.114321045663381	Th17
1004	0.0066951379241586	0.00672697403276765	0.00669294253717666	0.00669399767658846	0.00669286469124709	0.993078299019719	0.997383681255815	0.00669285699589782	0.959261758648227	0.00719164948995952	0.00669395862946096	0.00998302313799583	1	0	0.2	0	0	0	0.3	0.8	0	0	0.114339666191492	Th17
1005	0.00669514219516949	0.00674408497891334	0.00669294259348359	0.00669399834086795	0.00669286470304308	0.993078123317145	0.997382129978803	0.00669285700360203	0.959261893465937	0.00719164946057677	0.00669395927130734	0.0099830039929261	1	0	0.3	0	0	0	0.3	0.8	0	0	0.114358355778004	Th17
1006	0.00669514648426184	0.00676125932826424	0.0066929426485404	0.0066939990062442	0.00669286471340529	0.993077946935935	0.997380572706183	0.00669285700985533	0.959262028817344	0.00719164942907039	0.00669395991412306	0.0099829847645153	1	0	0.4	0	0	0	0.3	0.8	0	0	0.114377114838818	Th17
1007	0.00669515079158436	0.00677849746145945	0.00669294270234954	0.00669399967271963	0.00669286472237822	0.99307776987415	0.997379009396322	0.00669285701468707	0.95926216470624	0.00719164939550611	0.00669396055801265	0.00998296545214068	1	0	0.5	0	0	0	0.3	0.8	0	0	0.114395943794126	Th17
1008	0.00669515511746788	0.00679579976258597	0.00669294275509934	0.00669400034048636	0.00669286473006151	0.993077592124392	0.997377440014652	0.00669285701822549	0.959262301133884	0.00719164936006962	0.00669396120306277	0.00998294605652045	1	0	0.6	0	0	0	0.3	0.8	0	0	0.114414843070652	Th17
1009	0.00669515946172507	0.00681316661950737	0.00669294280652862	0.00669400100933146	0.00669286473628467	0.993077413684175	0.997375864520789	0.00669285702029203	0.959262438106341	0.00719164932245019	0.00669396184914578	0.00998292657554433	1	0	0.7	0	0	0	0.3	0.8	0	0	0.114433813089505	Th17
1010	0.00669516382480081	0.00683059842268255	0.00669294285681476	0.00669400167948955	0.00669286474114741	0.993077234548791	0.997374282877941	0.00669285702102782	0.959262575624303	0.00719164928289979	0.00669396249641019	0.00998290701012456	1	0	0.8	0	0	0	0.3	0.8	0	0	0.114452854284362	Th17
1011	0.00669516820660898	0.00684809556677423	0.00669294290583291	0.0066940023507927	0.00669286474466695	0.99307705471606	0.997372695048445	0.00669285702030793	0.959262713692365	0.00719164924124823	0.0066939631447704	0.00998288735873135	1	0	0.9	0	0	0	0.3	0.8	0	0	0.114471967082864	Th17
1012	0.00669517260761633	0.00686565845031223	0.00669294295388523	0.00669400302352341	0.00669286474694014	0.993076874180529	0.997371100990721	0.00669285701840182	0.959262852313931	0.0071916491977418	0.0066939637944047	0.00998286762135565	1	0	1	0	0	0	0.3	0.8	0	0	0.114491151929001	Th17
1013	0.00669512929555501	0.00669294083855186	0.00669294241547428	0.00669399628091337	0.00669286466278257	0.993078666620161	0.997386927141716	0.00669285697608046	0.95926147659319	0.0071916495465426	0.00669395728081513	0.00998306318908394	1	0	0	0	0	0	0.4	0.8	0	0	0.114302330130732	Th17
1014	0.00669513353004026	0.00670992505718079	0.00669294247407999	0.00669399694276016	0.00669286467720988	0.993078492285634	0.997385387967137	0.00669285698645405	0.959261610334185	0.00719164952105156	0.0066939579203642	0.00998304421176732	1	0	0.1	0	0	0	0.4	0.8	0	0	0.114320880733952	Th17
1015	0.00669513778247013	0.00672697191963209	0.00669294253154618	0.00669399760573053	0.006692864690372	0.993078317280219	0.997383842871028	0.00669285699548695	0.959261744602465	0.00719164949362413	0.0066939585610031	0.00998302515198886	1	0	0.2	0	0	0	0.4	0.8	0	0	0.114339499978142	Th17
1016	0.00669514205292656	0.00674408179975431	0.00669294258787204	0.00669399826990056	0.00669286470215583	0.993078141601952	0.997382291814831	0.00669285700320486	0.959261879400561	0.00719164946424747	0.00669395920276253	0.00998300600976527	1	0	0.3	0	0	0	0.4	0.8	0	0	0.114358188275245	Th17
1017	0.00669514634148969	0.00676125507489986	0.00669294264292989	0.00669399893518293	0.0066928647125939	0.99307796524658	0.997380734761444	0.00669285700947275	0.95926201473291	0.00719164943278842	0.00669395984551837	0.00998298678408704	1	0	0.4	0	0	0	0.4	0.8	0	0	0.114376946038029	Th17
1018	0.00669515064831844	0.0067784921253883	0.00669294269680918	0.00669399960165548	0.00669286472158049	0.993077788209289	0.997379171675364	0.00669285701437848	0.959262150601495	0.00719164939929981	0.00669396048936368	0.00998296747501887	1	0	0.5	0	0	0	0.4	0.8	0	0	0.114395773685665	Th17
1019	0.00669515497358465	0.00679579333552533	0.00669294274945506	0.00669400026928802	0.00669286472920553	0.993077610485358	0.997377602519215	0.00669285701786579	0.959262287010489	0.00719164936376207	0.00669396113428032	0.00998294808166938	1	0	0.6	0	0	0	0.4	0.8	0	0	0.114414671639575	Th17
1020	0.00669515931717443	0.00681315909236497	0.00669294280077943	0.00669400093792592	0.00669286473534146	0.993077432072542	0.997376027250159	0.00669285701981272	0.959262423963168	0.00719164932604323	0.0066939617801691	0.00998292860330544	1	0	0.7	0	0	0	0.4	0.8	0	0	0.114433640327048	Th17
1021	0.00669516367965057	0.00683058978774819	0.00669294285102147	0.00669400160794194	0.00669286474023842	0.993077252962709	0.997374445835019	0.00669285702053508	0.959262561462345	0.00719164928651343	0.00669396242731102	0.0099829090404918	1	0	0.8	0	0	0	0.4	0.8	0	0	0.114452680181379	Th17
1022	0.00669516806102186	0.00684808581485595	0.00669294290018841	0.00669400227932494	0.00669286474382612	0.99307707315596	0.997372858231588	0.00669285701997414	0.959262699509637	0.0071916492450029	0.00669396307566993	0.00998288939239373	1	0	0.9	0	0	0	0.4	0.8	0	0	0.114471791635073	Th17
1023	0.00669517246146327	0.00686564757271509	0.00669294294828204	0.00669400295199685	0.00669286474619554	0.993076892645061	0.997371264404746	0.00669285701810108	0.959262838110014	0.00719164920154526	0.00669396372532652	0.00998286965825171	1	0	1	0	0	0	0.4	0.8	0	0	0.114490975124056	Th17
1024	0.00669512915504985	0.00669294083309786	0.00669294240994411	0.0066939962103422	0.00669286466202288	0.993078684827177	0.997387088295928	0.00669285697575735	0.95926146258508	0.00719164955029934	0.00669395721264003	0.00998306519802975	1	0	0	0	0	0	0.5	0.8	0	0	0.114302166498998	Th17
1025	0.0066951333890076	0.00670992400214393	0.0066929424685359	0.00669399687206334	0.00669286467646838	0.993078510516397	0.997385549339961	0.00669285698613523	0.959261596307735	0.00719164952481266	0.00669395785210343	0.00998304622322701	1	0	0.1	0	0	0	0.5	0.8	0	0	0.114320715830404	Th17
1026	0.00669513764086597	0.00672696980687253	0.00669294252596414	0.00669399753494784	0.00669286468958965	0.9930783355384	0.997384004462103	0.00669285699517056	0.959261730557254	0.00719164949738501	0.00669395849263914	0.00998302716613995	1	0	0.2	0	0	0	0.5	0.8	0	0	0.114339333791818	Th17
1027	0.00669514191082545	0.00674407862114469	0.00669294258230906	0.00669399819908572	0.00669286470140021	0.99307815988517	0.997382453625387	0.00669285700289124	0.959261865335891	0.00719164946803478	0.00669395913431729	0.00998300802664872	1	0	0.3	0	0	0	0.5	0.8	0	0	0.11435802080021	Th17
1028	0.00669514619883161	0.00676125082198168	0.00669294263739642	0.00669399886429912	0.00669286471180995	0.99307798355429	0.997380896795021	0.00669285700918627	0.959262000648994	0.00719164943656397	0.006693959777014	0.0099829888039273	1	0	0.4	0	0	0	0.5	0.8	0	0	0.114376777262706	Th17
1029	0.0066951505050703	0.00677848679008731	0.00669294269120602	0.00669399953061861	0.0066928647207958	0.993077806542309	0.997379333932346	0.00669285701404378	0.959262136498467	0.00719164940306467	0.00669396042073713	0.00998296949748666	1	0	0.5	0	0	0	0.5	0.8	0	0	0.114395603599988	Th17
1030	0.00669515482970241	0.00679578690932384	0.00669294274386133	0.00669400019814512	0.00669286472843059	0.993077628843733	0.997377764996704	0.0066928570175168	0.959262272888492	0.00719164936753415	0.00669396106553985	0.00998295010670859	1	0	0.6	0	0	0	0.5	0.8	0	0	0.114414500237833	Th17
1031	0.00669515917280621	0.00681315156705665	0.006692942795207	0.00669400086668529	0.00669286473453843	0.993077450455685	0.997376189954727	0.00669285701950788	0.959262409822091	0.00719164932985123	0.00669396171134884	0.00998293063123059	1	0	0.7	0	0	0	0.5	0.8	0	0	0.11443346759573	Th17
1032	0.00669516353462213	0.00683058115369248	0.00669294284537604	0.00669400153656663	0.00669286473940185	0.993077271374892	0.997374608767187	0.00669285702014318	0.95926254730107	0.00719164929020396	0.00669396235831994	0.00998291107085424	1	0	0.8	0	0	0	0.5	0.8	0	0	0.114452506106031	Th17
1033	0.00669516791545007	0.00684807606460361	0.00669294289457848	0.00669400220786006	0.00669286474303619	0.99307709159226	0.99737302139147	0.00669285701961627	0.959262685328718	0.00719164924879044	0.00669396300667045	0.00998289142583349	1	0	0.9	0	0	0	0.5	0.8	0	0	0.114471616213991	Th17
1034	0.00669517231524839	0.00686563669747214	0.00669294294254474	0.00669400288033563	0.00669286474528392	0.993076911107108	0.99737142779367	0.00669285701764646	0.959262823910532	0.00719164920522318	0.006693963656103	0.00998287169402433	1	0	1	0	0	0	0.5	0.8	0	0	0.114490798342572	Th17
1035	0.00669512901456495	0.00669294082761786	0.00669294240435878	0.00669399613975765	0.00669286466121457	0.993078703032735	0.997387249427578	0.0066928569754001	0.959261448580988	0.00719164955402422	0.00669395714446234	0.00998306720619011	1	0	0	0	0	0	0.6	0.8	0	0	0.114302002886289	Th17
1036	0.00669513324789958	0.00670992294725852	0.0066929424628736	0.00669399680130368	0.00669286467557993	0.993078528745996	0.997385710689565	0.00669285698572366	0.959261582285679	0.00719164952845911	0.0066939577837372	0.00998304823370686	1	0	0.1	0	0	0	0.6	0.8	0	0	0.114320550945302	Th17
1037	0.00669513749930432	0.00672696769443387	0.00669294252043159	0.00669399746421169	0.00669286468878158	0.99307835379274	0.997384166030806	0.00669285699485026	0.959261716514395	0.00719164950119682	0.00669395842430767	0.00998302918030226	1	0	0.2	0	0	0	0.6	0.8	0	0	0.11433916762988	Th17
1038	0.00669514176861066	0.00674407544290487	0.00669294257664057	0.00669399812813497	0.00669286470051296	0.993078178164354	0.997382615414382	0.00669285700248304	0.959261851275023	0.00719164947168009	0.00669395906578805	0.00998301004275579	1	0	0.3	0	0	0	0.6	0.8	0	0	0.114357853345752	Th17
1039	0.00669514605605323	0.0067612465697302	0.00669294263169954	0.0066939987932437	0.006692864710934	0.993078001859843	0.99738105880587	0.00669285700874745	0.959261986568669	0.00719164944022619	0.00669395970837317	0.00998299082285504	1	0	0.4	0	0	0	0.6	0.8	0	0	0.114376608507481	Th17
1040	0.00669515036175058	0.00677848145541084	0.00669294268554857	0.00669399945947671	0.00669286471993007	0.993077824872755	0.997379496165283	0.00669285701364877	0.959262122398722	0.00719164940673683	0.00669396035203242	0.00998297151896066	1	0	0.5	0	0	0	0.6	0.8	0	0	0.114395433536736	Th17
1041	0.00669515468585729	0.00679578048377986	0.00669294273822306	0.00669400012692399	0.00669286472758625	0.9930776472012	0.997377927453047	0.00669285701714693	0.959262258768251	0.00719164937122861	0.00669396099676747	0.00998295213118116	1	0	0.6	0	0	0	0.6	0.8	0	0	0.114414328856197	Th17
1042	0.00669515902841793	0.00681314404218546	0.00669294278958728	0.00669400079547203	0.00669286473372912	0.993077468838265	0.997376352637992	0.0066928570191729	0.95926239568191	0.00719164933364875	0.00669396164253832	0.00998293265895557	1	0	0.7	0	0	0	0.6	0.8	0	0	0.114433294885541	Th17
1043	0.00669516338971681	0.0068305725214942	0.00669294283981676	0.0066940014653029	0.00669286473866336	0.993077289780448	0.997374771674209	0.00669285701988172	0.959262533141597	0.0071916492940807	0.00669396228949244	0.00998291310166865	1	0	0.8	0	0	0	0.6	0.8	0	0	0.114452332063863	Th17
1044	0.00669516776985044	0.00684806631584158	0.00669294288884125	0.00669400213630437	0.00669286474211596	0.993077110026783	0.997373184529222	0.00669285701918244	0.959262671150983	0.0071916492524493	0.00669396293756273	0.00998289345851242	1	0	0.9	0	0	0	0.6	0.8	0	0	0.114471440813673	Th17
1045	0.00669517216906921	0.00686562582317255	0.00669294293686521	0.00669400280876387	0.00669286474440608	0.993076929568439	0.997371591158428	0.00669285701725403	0.959262809711744	0.00719164920894245	0.00669396358695922	0.00998287372977864	1	0	1	0	0	0	0.6	0.8	0	0	0.1144906215866	Th17
1046	0.00669512887411354	0.00669294082220688	0.00669294239882531	0.00669399606918352	0.00669286466041543	0.993078721233824	0.997387410536614	0.00669285697508313	0.959261434578149	0.00719164955775827	0.00669395707630252	0.00998306921442757	1	0	0	0	0	0	0.7	0.8	0	0	0.114301839299729	Th17
1047	0.00669513310683304	0.0067099218924448	0.00669294245730362	0.00669399673057165	0.00669286467474468	0.993078546973252	0.997385872016264	0.00669285698532707	0.959261568263895	0.00719164953212115	0.00669395771542234	0.00998305024428345	1	0	0.1	0	0	0	0.7	0.8	0	0	0.114320386085641	Th17
1048	0.00669513735769228	0.00672696558226773	0.00669294251481984	0.00669399739340682	0.00669286468794559	0.993078372043408	0.997384327575749	0.00669285699445139	0.959261702474183	0.00719164950484402	0.00669395835589203	0.00998303119332539	1	0	0.2	0	0	0	0.7	0.8	0	0	0.114339001491305	Th17
1049	0.0066951416264844	0.00674407226515852	0.00669294257105005	0.00669399805725362	0.00669286469974548	0.993078196442024	0.997382777181407	0.0066928570021333	0.959261837215126	0.00719164947540253	0.006693958997334	0.00998301205890774	1	0	0.3	0	0	0	0.7	0.8	0	0	0.114357685914913	Th17
1050	0.00669514591343808	0.00676124231825107	0.00669294262618948	0.00669399872234297	0.00669286471019728	0.993078020161771	0.997381220789948	0.0066928570084799	0.95926197248894	0.00719164944403849	0.00669395963988699	0.00998299284201754	1	0	0.4	0	0	0	0.7	0.8	0	0	0.114376439784183	Th17
1051	0.00669515021857707	0.00677847612169729	0.0066929426800285	0.00669399938850832	0.00669286471922223	0.993077843200674	0.997379658371718	0.00669285701336724	0.959262108299889	0.00719164941057156	0.00669396028345603	0.00998297354090309	1	0	0.5	0	0	0	0.7	0.8	0	0	0.11439526350405	Th17
1052	0.00669515454202606	0.00679577405937713	0.00669294273255759	0.00669400005572258	0.00669286472671047	0.993077665554133	0.997378089885378	0.00669285701675357	0.959262244650935	0.00719164937494679	0.00669396092801953	0.00998295415573177	1	0	0.6	0	0	0	0.7	0.8	0	0	0.114414157501399	Th17
1053	0.00669515888397988	0.00681313651875349	0.00669294278391406	0.00669400072421376	0.00669286473292608	0.993077487217312	0.997376515293878	0.00669285701877635	0.959262381544866	0.00719164933734321	0.00669396157365685	0.00998293468591048	1	0	0.7	0	0	0	0.7	0.8	0	0	0.114433122203418	Th17
1054	0.00669516324473957	0.00683056389063076	0.0066929428341607	0.00669400139390505	0.00669286473777702	0.993077308185194	0.997374934559266	0.00669285701948746	0.959262518985004	0.0071916492977912	0.00669396222052856	0.0099829151314935	1	0	0.8	0	0	0	0.7	0.8	0	0	0.114452158041049	Th17
1055	0.00669516762426131	0.00684805656865259	0.00669294288320338	0.00669400206483713	0.00669286474134433	0.993077128456223	0.99737334764003	0.00669285701880842	0.959262656974645	0.00719164925618325	0.006693962868523	0.00998289549109305	1	0	0.9	0	0	0	0.7	0.8	0	0	0.114471265446008	Th17
1056	0.00669517202294251	0.00686561495074903	0.00669294293122178	0.0066940027372151	0.00669286474362914	0.993076948024452	0.997371754501141	0.00669285701688962	0.959262795515311	0.0071916492127079	0.00669396351780868	0.00998287576534603	1	0	1	0	0	0	0.7	0.8	0	0	0.114490444857606	Th17
1057	0.00669512873357629	0.00669294081667129	0.00669294239323333	0.00669399599853702	0.00669286465958556	0.993078739433434	0.997387571620737	0.00669285697467194	0.95926142057753	0.00719164956136242	0.00669395700803553	0.00998307122194048	1	0	0	0	0	0	0.8	0.8	0	0	0.114301675735913	Th17
1058	0.0066951329658924	0.00670992083781735	0.00669294245175826	0.00669399665998774	0.00669286467401971	0.993078565198588	0.997386033317048	0.00669285698501632	0.95926155424344	0.00719164953587624	0.0066939576472146	0.00998305225489723	1	0	0.1	0	0	0	0.8	0.8	0	0	0.114320221253404	Th17
1059	0.00669513721613565	0.00672696347040629	0.00669294250920319	0.00669399732261269	0.0066928646871443	0.993078390294445	0.997384489096614	0.00669285699406817	0.959261688435654	0.00719164950852393	0.00669395828750141	0.00998303320621148	1	0	0.2	0	0	0	0.8	0.8	0	0	0.114338835375094	Th17
1060	0.00669514148441282	0.0067440690878719	0.006692942565536	0.00669399798644309	0.00669286469893938	0.99307821471596	0.997382938920765	0.00669285700182681	0.959261823156792	0.00719164947917836	0.00669395892891749	0.00998301407496658	1	0	0.3	0	0	0	0.8	0.8	0	0	0.114357518514575	Th17
1061	0.00669514577070142	0.00676123806722956	0.00669294262051701	0.00669399865130421	0.00669286470929497	0.993078038461567	0.997381382753081	0.00669285700803962	0.959261958412918	0.00719164944762911	0.00669395957126718	0.00998299486001461	1	0	0.4	0	0	0	0.8	0.8	0	0	0.114376271078432	Th17
1062	0.00669515007527872	0.00677847078869317	0.00669294267435408	0.00669399931737473	0.00669286471831852	0.993077861526142	0.997379820556746	0.00669285701294294	0.959262094204144	0.00719164941421586	0.00669396021474845	0.00998297556197086	1	0	0.5	0	0	0	0.8	0.8	0	0	0.114395093490865	Th17
1063	0.00669515439821483	0.00679576763610954	0.00669294272699163	0.00669399998459318	0.00669286472592581	0.993077683904304	0.997378252295419	0.00669285701640563	0.959262230535502	0.00719164937868253	0.00669396085927858	0.00998295617980133	1	0	0.6	0	0	0	0.8	0.8	0	0	0.114413986170778	Th17
1064	0.00669515873958776	0.00681312899675276	0.00669294277827124	0.0066940006529193	0.00669286473209362	0.993077505593038	0.997376677927871	0.00669285701838241	0.959262367410726	0.00719164934105376	0.00669396150481926	0.00998293671244788	1	0	0.7	0	0	0	0.8	0.8	0	0	0.114432949544693	Th17
1065	0.00669516309973733	0.00683055526070279	0.00669294282852436	0.00669400132250746	0.00669286473693823	0.993077326588627	0.997375097418493	0.00669285701908203	0.959262504830851	0.00719164930148857	0.00669396215158463	0.00998291716080997	1	0	0.8	0	0	0	0.8	0.8	0	0	0.114451984043404	Th17
1066	0.00669516747872465	0.00684804682249994	0.00669294287753633	0.00669400199337718	0.0066928647404642	0.993077146885298	0.997373510728233	0.00669285701842505	0.959262642800079	0.00719164925988183	0.00669396279948197	0.0099828975233228	1	0	0.9	0	0	0	0.8	0.8	0	0	0.114471090100105	Th17
1067	0.00669517187681692	0.00686560407988259	0.00669294292552452	0.00669400266562048	0.00669286474275368	0.993076966480617	0.997371917818597	0.00669285701650587	0.959262781321184	0.00719164921637937	0.00669396344868245	0.00998287780030654	1	0	1	0	0	0	0.8	0.8	0	0	0.114490268152074	Th17
1068	0.00669512859322515	0.00669294081123186	0.00669294238770145	0.00669399592803834	0.00669286465883111	0.99307875763006	0.99738773268282	0.00669285697438283	0.959261406578657	0.00719164956514709	0.00669395693991683	0.00998307322956639	1	0	0	0	0	0	0.9	0.8	0	0	0.114301512196504	Th17
1069	0.00669513282491236	0.00670991978336612	0.00669294244617472	0.00669399658931113	0.00669286467315115	0.993078583420643	0.997386194595328	0.00669285698467096	0.959261540225763	0.00719164953963238	0.00669395757894962	0.00998305426529385	1	0	0.1	0	0	0	0.9	0.8	0	0	0.114320056443729	Th17
1070	0.00669513707454763	0.00672696135889274	0.00669294250359152	0.0066939972517864	0.00669286468630627	0.993078408539424	0.99738465059178	0.00669285699368269	0.959261674399842	0.00719164951219384	0.00669395821912069	0.0099830352188392	1	0	0.2	0	0	0	0.9	0.8	0	0	0.114338669287915	Th17
1071	0.00669514134238431	0.00674406591109512	0.00669294255995915	0.00669399791563795	0.00669286469819902	0.993078232987474	0.997383100638676	0.00669285700151408	0.959261809100997	0.00719164948296977	0.0066939588605432	0.00998301609094584	1	0	0.3	0	0	0	0.9	0.8	0	0	0.114357351136102	Th17
1072	0.00669514562806949	0.00676123381679025	0.00669294261496914	0.00669399858041811	0.00669286470852297	0.993078056758496	0.997381544692389	0.00669285700773819	0.959261944337144	0.00719164945147972	0.00669395950279152	0.0099829968788839	1	0	0.4	0	0	0	0.9	0.8	0	0	0.114376102401633	Th17
1073	0.00669514993207922	0.0067784654565179	0.00669294266872421	0.0066939992463327	0.0066928647175029	0.993077879847952	0.99737998271816	0.00669285701257491	0.959262080109864	0.00719164941794735	0.00669396014613993	0.00998297758303092	1	0	0.5	0	0	0	0.9	0.8	0	0	0.114394923504873	Th17
1074	0.00669515425442225	0.00679576121363453	0.00669294272131912	0.00669399991340398	0.00669286472507656	0.993077702252363	0.997378414679434	0.00669285701601735	0.959262216422153	0.0071916493824111	0.00669396079052477	0.00998295820338387	1	0	0.6	0	0	0	0.9	0.8	0	0	0.114413814866243	Th17
1075	0.00669515859529618	0.00681312147529781	0.00669294277268655	0.0066940005817149	0.0066928647312501	0.993077523967712	0.997376840537909	0.00669285701803763	0.95926235327704	0.00719164934479977	0.00669396143603104	0.00998293873905257	1	0	0.7	0	0	0	0.9	0.8	0	0	0.114432776911506	Th17
1076	0.00669516295485531	0.00683054663215451	0.00669294282290413	0.00669400125121764	0.00669286473615499	0.993077344987213	0.997375260256403	0.00669285701874656	0.959262490677502	0.00719164930526951	0.00669396208269161	0.00998291919053268	1	0	0.8	0	0	0	0.9	0.8	0	0	0.114451810073409	Th17
1077	0.00669516733320339	0.0068480370779179	0.00669294287187256	0.00669400192191923	0.00669286473961148	0.993077165311412	0.997373673792754	0.00669285701801424	0.959262628627905	0.00719164926360743	0.00669396273043748	0.00998289955551973	1	0	0.9	0	0	0	0.9	0.8	0	0	0.114470914780032	Th17
1078	0.00669517173067818	0.0068655932106368	0.00669294291983182	0.00669400259406378	0.00669286474189007	0.993076984931229	0.99737208111076	0.00669285701609255	0.959262767129185	0.00719164922011754	0.0066939633795601	0.00998287983513808	1	0	1	0	0	0	0.9	0.8	0	0	0.114490091476835	Th17
1079	0.00669512845280468	0.00669294080578435	0.00669294238213572	0.00669399585745666	0.00669286465804407	0.993078775825607	0.997387893719448	0.00669285697403355	0.959261392581446	0.00719164956889224	0.00669395687178842	0.00998307523697404	1	0	0	0	0	0	1	0.8	0	0	0.114301348681414	Th17
1080	0.00669513268396073	0.00670991872909291	0.00669294244059407	0.00669399651867726	0.00669286467238931	0.993078601638547	0.997386355852754	0.00669285698432074	0.959261526210423	0.00719164954336181	0.00669395751072555	0.00998305627512747	1	0	0.1	0	0	0	1	0.8	0	0	0.114319891656526	Th17
1081	0.00669513693313152	0.00672695924763642	0.00669294249809412	0.00669399718114506	0.00669286468556994	0.99307842678391	0.99738481206904	0.00669285699341392	0.959261660364192	0.00719164951603329	0.00669395815087067	0.0099830372320283	1	0	0.2	0	0	0	1	0.8	0	0	0.114338503220781	Th17
1082	0.00669514120019266	0.00674406273472327	0.00669294255428017	0.00669399784471593	0.00669286469728688	0.993078251257015	0.997383262329072	0.00669285700104146	0.959261795048277	0.00719164948653963	0.00669395879198535	0.00998301810541703	1	0	0.3	0	0	0	1	0.8	0	0	0.114357183781819	Th17
1083	0.00669514548547047	0.00676122956716849	0.00669294260940229	0.0066939985095027	0.00669286470774343	0.993078075052856	0.997381706606185	0.00669285700740631	0.959261930264357	0.00719164945522268	0.00669395943430664	0.00998299889698876	1	0	0.4	0	0	0	1	0.8	0	0	0.114375933749814	Th17
1084	0.00669514978886294	0.00677846012518572	0.00669294266308273	0.00669399917525537	0.00669286471663102	0.993077898167169	0.997380144854981	0.00669285701218236	0.959262066018643	0.00719164942161173	0.00669396007748061	0.00998297960361868	1	0	0.5	0	0	0	1	0.8	0	0	0.114394753543119	Th17
1085	0.00669515411070062	0.00679575479228887	0.00669294271572102	0.00669399984229366	0.00669286472428995	0.993077720597071	0.997378577038824	0.0066928570156684	0.959262202310866	0.00719164938615652	0.00669396072184489	0.0099829602270131	1	0	0.6	0	0	0	1	0.8	0	0	0.114413643589216	Th17
1086	0.0066951584509924	0.00681311395517584	0.0066929427671174	0.00669400051052205	0.00669286473052956	0.993077542338539	0.997377003124223	0.00669285701773755	0.959262339145856	0.00719164934860858	0.00669396136728695	0.00998294076562292	1	0	0.7	0	0	0	1	0.8	0	0	0.114432604304976	Th17
1087	0.0066951628099355	0.00683053800485483	0.00669294281723311	0.00669400117987222	0.0066928647352731	0.993077363384684	0.997375423068903	0.0066928570183488	0.959262476527407	0.00719164930896972	0.0066939620137437	0.00998292121919027	1	0	0.8	0	0	0	1	0.8	0	0	0.114451636126427	Th17
1088	0.00669516718775825	0.00684802733477769	0.00669294286624822	0.00669400185051429	0.00669286473884351	0.993077183734453	0.997373836832608	0.00669285701768571	0.959262614457291	0.0071916492673781	0.00669396266149233	0.00998290158764565	1	0	0.9	0	0	0	1	0.8	0	0	0.114470739487992	Th17
1089	0.00669517158457405	0.00686558234299467	0.00669294291413763	0.00669400252247883	0.00669286474101538	0.993077003380192	0.997372244381218	0.00669285701568737	0.959262752939544	0.00719164922380534	0.00669396331040728	0.00998288186990076	1	0	1	0	0	0	1	0.8	0	0	0.114489914824047	Th17
1090	0.0066951401623731	0.00669287992167753	0.00669288035936506	0.00669400145852035	0.00669286991043069	0.996688102528005	0.997387070094428	0.00669285830913588	0.988720491751907	0.00719170494580315	0.00669399648755853	0.00747804066190248	1	0	0	0	0	0	0	0.9	0	0	0.0787287078424267	Th17
1091	0.00669514452340059	0.00670991236166989	0.00669288048446126	0.0066940022267078	0.00669287002965166	0.996687957060023	0.997385527086295	0.00669285842195971	0.988720518634933	0.00719170500061643	0.0066939972529629	0.0074780374650504	1	0	0.1	0	0	0	0	0.9	0	0	0.078747404985229	Th17
1092	0.00669514900496005	0.00672700791913971	0.00669288071100782	0.00669400309854934	0.00669287025003547	0.996687811670783	0.997383978656237	0.00669285863604003	0.988720545453227	0.00719170507059415	0.00669399812178258	0.00747803420453185	1	0	0.2	0	0	0	0	0.9	0	0	0.0787661712363934	Th17
1093	0.00669515358387055	0.00674416694950075	0.00669288101569996	0.00669400405095626	0.00669287054874544	0.996687666276223	0.997382424700513	0.00669285892822637	0.988720572245467	0.00719170514531867	0.00669399907139478	0.0074780308788774	1	0	0.3	0	0	0	0	0.9	0	0	0.0787850069503868	Th17
1094	0.00669515824006962	0.00676138981849821	0.0066928813778421	0.00669400506350451	0.00669287090498891	0.996687520776339	0.997380865102241	0.00669285927799886	0.988720599053213	0.00719170521375767	0.00669400008081842	0.00747802748221285	1	0	0.4	0	0	0	0	0.9	0	0	0.0788039125278985	Th17
1095	0.00669516295648233	0.00677867689865533	0.00669288178049161	0.00669400611886744	0.00669287130169532	0.996687375123359	0.997379299791174	0.00669285966809523	0.988720625902168	0.00719170526659423	0.00669400113332394	0.00747802400988589	1	0	0.5	0	0	0	0	0.9	0	0	0.0788228883173898	Th17
1096	0.00669516771446816	0.00679602856612269	0.00669288220496372	0.00669400719872447	0.00669287172000603	0.996687229233726	0.997377728676468	0.00669286007997391	0.988720652828518	0.00719170529460744	0.00669400221014532	0.00747802045860759	1	0	0.6	0	0	0	0	0.9	0	0	0.0788419347089071	Th17
1097	0.0066951724892775	0.00681344519539897	0.00669288262566617	0.00669400827746728	0.00669287213468721	0.996687082942902	0.997376151593375	0.00669286048811212	0.988720679875812	0.00719170529200123	0.00669400328593066	0.00747801683612752	1	0	0.7	0	0	0	0	0.9	0	0	0.0788610522125803	Th17
1098	0.00669517727269449	0.00683092718315672	0.00669288303483585	0.00669400934734319	0.00669287253778253	0.996686936226345	0.997374568486532	0.00669286088454493	0.988720707059902	0.00719170525491159	0.00669400435275958	0.00747801314043656	1	0	0.8	0	0	0	0	0.9	0	0	0.0788802412356859	Th17
1099	0.00669517403396228	0.00684847218813084	0.00669287540056506	0.0066940023734398	0.00669286489772008	0.996686927666155	0.997373096465425	0.00669285323877009	0.988720749491875	0.00719167894213752	0.00669399737604389	0.00747796706301693	1	0	0.9	0	0	0	0	0.9	0	0	0.0788991118903313	Th17
1100	0.0066951771413702	0.00686608478023362	0.00669287408980916	0.00669400172977233	0.0066928635809754	0.996686771003635	0.997371493177015	0.00669285191532971	0.988720779759754	0.00719167834380513	0.00669399672937943	0.00747796370022393	1	0	1	0	0	0	0	0.9	0	0	0.0789184480704952	Th17
1101	0.00669514009348739	0.00669287991969367	0.00669288035727542	0.00669400142316201	0.00669286990848989	0.996688109804204	0.997387147382944	0.00669285830768167	0.988720490397803	0.00719170494591053	0.00669399645238636	0.00747804082578467	1	0	0	0	0	0	0.1	0.9	0	0	0.0787286246489203	Th17
1102	0.00669514446222778	0.00670991186298747	0.00669288049040071	0.00669400219930362	0.00669287003575085	0.996687964395722	0.997385604516404	0.00669285842854038	0.988720517265289	0.00719170500222629	0.00669399722577085	0.00747803762576806	1	0	0.1	0	0	0	0.1	0.9	0	0	0.0787473211555607	Th17
1103	0.00669514893858449	0.00672700690627307	0.00669288071191957	0.00669400306622525	0.00669287025147523	0.996687818992878	0.997384056176701	0.00669285863764331	0.988720544089918	0.00719170507123882	0.00669399808972579	0.00747803436757209	1	0	0.2	0	0	0	0.1	0.9	0	0	0.0787660867811604	Th17
1104	0.00669515351655117	0.00674416542398889	0.00669288101596241	0.00669400401789548	0.00669287054931422	0.996687673602734	0.997382502317033	0.00669285892918487	0.988720570883205	0.0071917051457862	0.00669399903853964	0.00747803104204317	1	0	0.3	0	0	0	0.1	0.9	0	0	0.0787849218762937	Th17
1105	0.00669515817293523	0.0067613877766993	0.00669288137867603	0.00669400503101425	0.00669287090626851	0.996687528119293	0.997380942838635	0.00669285927951059	0.988720597686598	0.00719170521435123	0.00669400004852099	0.00747802764521453	1	0	0.4	0	0	0	0.1	0.9	0	0	0.0788038268086639	Th17
1106	0.00669516289160345	0.00677867433844834	0.00669288178395258	0.00669400608901063	0.00669287130539303	0.996687382498788	0.997379377655916	0.00669285967227948	0.988720624530704	0.00719170526705419	0.00669400110356894	0.00747802417127986	1	0	0.5	0	0	0	0.1	0.9	0	0	0.0788228019371824	Th17
1107	0.00669516764877457	0.00679602547984027	0.0066928822077731	0.00669400716808707	0.00669287172317198	0.99668723661207	0.997377806651075	0.00669286008338215	0.988720651457051	0.00719170529498443	0.0066940021795574	0.00747802062023619	1	0	0.6	0	0	0	0.1	0.9	0	0	0.0788418476856105	Th17
1108	0.00669517242200741	0.00681344157993462	0.00669288262720297	0.00669400824554729	0.00669287213656042	0.996687090323392	0.997376229665596	0.00669286049030121	0.988720678504176	0.00719170529203028	0.00669400325408073	0.00747801699814032	1	0	0.7	0	0	0	0.1	0.9	0	0	0.0788609645526412	Th17
1109	0.00669517720505956	0.00683092303526595	0.00669288303616671	0.00669400931502287	0.00669287253932969	0.996686943619698	0.997374646659316	0.006692860886473	0.988720705686183	0.00719170525470432	0.00669400432062728	0.00747801330280343	1	0	0.8	0	0	0	0.1	0.9	0	0	0.0788801529302567	Th17
1110	0.00669517395907128	0.00684846749198672	0.00669287539489052	0.00669400233432792	0.00669286489253086	0.996686935031422	0.997373174721297	0.00669285323390692	0.988720748126276	0.00719167894057302	0.006693997337091	0.00747796722850416	1	0	0.9	0	0	0	0.1	0.9	0	0	0.0788990229338871	Th17
1111	0.00669517706720545	0.00686607954277174	0.00669287408530638	0.00669400169170477	0.00669286357680998	0.9966867783744	0.997371571548594	0.00669285191145846	0.988720778390723	0.00719167834334669	0.00669399669135855	0.00747796386723374	1	0	1	0	0	0	0.1	0.9	0	0	0.0789183584634787	Th17
1112	0.00669514003111781	0.00669287992421174	0.00669288036190205	0.00669400139456269	0.00669286991351959	0.996688117128859	0.997387224705336	0.0066928583129536	0.988720489033041	0.00719170494713359	0.00669399642401502	0.00747804098655791	1	0	0	0	0	0	0.2	0.9	0	0	0.0787285414287386	Th17
1113	0.00669514439496831	0.00670991135803368	0.00669288049028666	0.00669400216597736	0.0066928700358342	0.996687971693364	0.997385681928746	0.00669285842894502	0.988720515906963	0.00719170500253141	0.00669399719251322	0.00747803778874167	1	0	0.1	0	0	0	0.2	0.9	0	0	0.0787472373287592	Th17
1114	0.00669514887594466	0.00672700589751639	0.00669288071667043	0.00669400303784481	0.0066928702562927	0.99668782634059	0.997384133713795	0.00669285864309096	0.988720542721584	0.00719170507250798	0.00669399806123243	0.00747803452858282	1	0	0.2	0	0	0	0.2	0.9	0	0	0.0787660023137136	Th17
1115	0.00669515345430097	0.00674416390318127	0.00669288102129279	0.00669400399004445	0.00669287055500479	0.996687680963291	0.997382579965233	0.00669285893525219	0.988720569512366	0.0071917051469087	0.00669399901072913	0.00747803120235067	1	0	0.3	0	0	0	0.2	0.9	0	0	0.0787848367781754	Th17
1116	0.0066951581066388	0.00676138573536589	0.0066928813803067	0.00669400499938953	0.00669287090820502	0.996687535467884	0.997381020575777	0.006692859281838	0.988720596319491	0.00719170521484748	0.00669400001698912	0.00747802780821166	1	0	0.4	0	0	0	0.2	0.9	0	0	0.0788037410886395	Th17
1117	0.00669516282425308	0.00677867177572539	0.00669288178472974	0.00669400605638178	0.00669287130654447	0.996687389851141	0.997379455494805	0.00669285967365972	0.988720623163094	0.0071917052674229	0.00669400107107044	0.00747802433431376	1	0	0.5	0	0	0	0.2	0.9	0	0	0.0788227155850612	Th17
1118	0.00669516757928928	0.0067960223910227	0.00669288220670198	0.00669400713366492	0.00669287172231877	0.996687243958944	0.997377884580613	0.00669286008299578	0.988720650089081	0.00719170529518076	0.00669400214537304	0.00747802078505894	1	0	0.6	0	0	0	0.2	0.9	0	0	0.0788417607129674	Th17
1119	0.00669517235511208	0.00681343796502411	0.0066928826290855	0.0066940082139432	0.00669287213882773	0.996687097712282	0.997376307734557	0.00669286049283201	0.988720677130408	0.00719170529203669	0.00669400322267838	0.00747801716038563	1	0	0.7	0	0	0	0.2	0.9	0	0	0.0788608768926786	Th17
1120	0.00669517713573578	0.00683091888464631	0.00669288303587073	0.00669400928124296	0.00669287253930477	0.996686950992693	0.997374724826627	0.00669286088683502	0.988720704314704	0.00719170525490267	0.0066940042869042	0.0074780134672525	1	0	0.8	0	0	0	0.2	0.9	0	0	0.0788800646386707	Th17
1121	0.00669517388614291	0.00684846279859709	0.00669287539130915	0.00669400229703741	0.00669286488937242	0.996686942399972	0.997373252989439	0.00669285323096464	0.988720746759145	0.00719167893991087	0.00669399730006889	0.00747796739417496	1	0	0.9	0	0	0	0.2	0.9	0	0	0.0788989339790227	Th17
1122	0.00669517699445471	0.00686607430671287	0.00669287408224515	0.00669400165480216	0.0066928635740712	0.996686785757276	0.997371649932596	0.00669285190896829	0.988720777018016	0.00719167834336128	0.00669399665477222	0.00747796403433895	1	0	1	0	0	0	0.2	0.9	0	0	0.0789182688458396	Th17
1123	0.00669513996610996	0.00669287992606273	0.00669288036364527	0.0066940013631502	0.00669286991534975	0.996688124430992	0.997387302003092	0.00669285831532542	0.988720487674096	0.00719170494814287	0.00669399639281572	0.00747804114903764	1	0	0	0	0	0	0.3	0.9	0	0	0.0787284582314587	Th17
1124	0.00669514433382627	0.00670991085930354	0.00669288049625081	0.0066940021387604	0.00669287004229397	0.996687979039015	0.997385759355068	0.00669285843567097	0.988720514538301	0.00719170500419608	0.00669399716541929	0.00747803794952689	1	0	0.1	0	0	0	0.3	0.9	0	0	0.0787471534928634	Th17
1125	0.00669514880997775	0.00672700488586163	0.00669288071821833	0.0066940030059169	0.00669287025819285	0.996687833661236	0.997384211224378	0.00669285864517572	0.988720541358373	0.00719170507304891	0.00669399802961044	0.0074780346912162	1	0	0.2	0	0	0	0.3	0.9	0	0	0.0787659178732318	Th17
1126	0.0066951533854433	0.006744162375997	0.00669288102000435	0.00669400395547164	0.00669287055401248	0.996687688270377	0.997382657570771	0.00669285893460991	0.988720568152406	0.00719170514707749	0.00669399897630027	0.00747803136657233	1	0	0.3	0	0	0	0.3	0.9	0	0	0.0787847517219351	Th17
1127	0.00669515804242964	0.00676138369663327	0.00669288138409323	0.00669400496962867	0.00669287091208549	0.996687542826868	0.997381098319054	0.00669285928617007	0.98872059495018	0.00719170521553448	0.00669399998754838	0.00747802796915838	1	0	0.4	0	0	0	0.3	0.9	0	0	0.0788036553671798	Th17
1128	0.00669516275792654	0.00677866921412709	0.00669288178663959	0.00669400602494916	0.00669287130877791	0.996687397208558	0.997379533338249	0.00669285967625957	0.988720621793739	0.00719170526782823	0.00669400103979209	0.00747802449659105	1	0	0.5	0	0	0	0.3	0.9	0	0	0.0788226292323442	Th17
1129	0.00669516751157068	0.00679601930360993	0.00669288220739287	0.00669400710092404	0.00669287172341767	0.996687251320864	0.997377962528727	0.00669286008444435	0.988720648719914	0.00719170529546315	0.0066940021127799	0.00747802094812872	1	0	0.6	0	0	0	0.3	0.9	0	0	0.078841673718226	Th17
1130	0.00669517228567656	0.00681343434719192	0.00669288262833388	0.00669400817970274	0.00669287213829463	0.996687105070399	0.99737638577751	0.00669286049278597	0.988720675762303	0.00719170529245328	0.00669400318865261	0.00747801732524999	1	0	0.7	0	0	0	0.3	0.9	0	0	0.0788607892681306	Th17
1131	0.00669517706799744	0.00683091473669834	0.00669288303703173	0.00669400924903593	0.00669287254104294	0.996686958383289	0.997374802993127	0.00669286088882882	0.988720702940704	0.00719170525479842	0.00669400425492652	0.00747801362968183	1	0	0.8	0	0	0	0.3	0.9	0	0	0.0788799763429222	Th17
1132	0.00669517380504051	0.0068484580970841	0.00669287537941317	0.00669400225181873	0.00669286487770104	0.996686949740974	0.99737333122483	0.00669285321983952	0.988720745404336	0.0071916789352977	0.00669399725486579	0.00747796755920303	1	0	0.9	0	0	0	0.3	0.9	0	0	0.0788988450101238	Th17
1133	0.00669517691625736	0.00686606906772301	0.00669287407365379	0.0066940016126583	0.0066928635656024	0.996686793110402	0.997371728275915	0.00669285190113034	0.9887207756567	0.00719167834117135	0.0066939966126955	0.00747796420160184	1	0	1	0	0	0	0.3	0.9	0	0	0.0789181792494769	Th17
1134	0.00669513989864497	0.00669287992541239	0.00669288036289059	0.00669400132937519	0.00669286991511555	0.996688131723585	0.997387379283269	0.0066928583153576	0.988720486317557	0.00719170494827781	0.00669399635915997	0.0074780413121808	1	0	0	0	0	0	0.4	0.9	0	0	0.0787283750420038	Th17
1135	0.00669514426849461	0.00670991035629235	0.00669288049821411	0.00669400210740864	0.00669287004431507	0.996687986348973	0.997385836756878	0.00669285843810911	0.988720513176679	0.00719170500513643	0.00669399713418332	0.00747803811158387	1	0	0.1	0	0	0	0.4	0.9	0	0	0.0787470696812069	Th17
1136	0.00669514874567522	0.00672700387563878	0.00669288072134267	0.00669400297578178	0.00669287026165129	0.996687840991311	0.997384288735167	0.00669285864897568	0.988720539992959	0.00719170507411158	0.00669399799976591	0.00747803485271219	1	0	0.2	0	0	0	0.4	0.9	0	0	0.0787658334362185	Th17
1137	0.00669515331878552	0.00674416085128576	0.00669288102115141	0.00669400392322105	0.00669287055541536	0.996687695607743	0.99738273518626	0.00669285893626731	0.988720566788635	0.00719170514760538	0.00669399894411861	0.00747803152908221	1	0	0.3	0	0	0	0.4	0.9	0	0	0.078784666644294	Th17
1138	0.0066951579777393	0.00676138165751008	0.00669288138728347	0.0066940049394962	0.00669287091565189	0.996687550185976	0.997381176042885	0.00669285929000845	0.988720593579771	0.00719170521619878	0.00669399995744531	0.00747802813080177	1	0	0.4	0	0	0	0.4	0.9	0	0	0.078803569663503	Th17
1139	0.00669516269111753	0.00677866665253816	0.00669288178805955	0.0066940059929503	0.00669287131041731	0.996687404563233	0.997379611166465	0.00669285967829386	0.988720620424754	0.00719170526831027	0.00669400100783702	0.00747802465957555	1	0	0.5	0	0	0	0.4	0.9	0	0	0.0788225428946483	Th17
1140	0.00669516744482304	0.00679601621849355	0.00669288220925624	0.00669400706920498	0.00669287172548808	0.99668725869016	0.997378040468776	0.00669286008683885	0.988720647349459	0.00719170529552756	0.0066940020812735	0.00747802111021841	1	0	0.6	0	0	0	0.4	0.9	0	0	0.0788415867327301	Th17
1141	0.00669517221824663	0.00681343073287699	0.0066928826297304	0.00669400814766978	0.00669287213999273	0.996687112448944	0.997376463827835	0.00669286049482548	0.988720674390983	0.00719170529234918	0.00669400315669552	0.00747801748754882	1	0	0.7	0	0	0	0.4	0.9	0	0	0.078860701632173	Th17
1142	0.00669517700000861	0.00683091058801765	0.00669288303814624	0.00669400921665087	0.00669287254241868	0.996686965770558	0.997374881159926	0.00669286089057991	0.988720701568669	0.0071917052547961	0.00669400422268096	0.00747801379220001	1	0	0.8	0	0	0	0.4	0.9	0	0	0.0788798880463464	Th17
1143	0.0066951737348688	0.00684845340702201	0.00669287537868704	0.00669400221732209	0.00669286487732726	0.996686957121724	0.997373409485464	0.0066928532195776	0.988720744031331	0.00719167893593279	0.00669399722055334	0.00747796772516794	1	0	0.9	0	0	0	0.4	0.9	0	0	0.0788987560779399	Th17
1144	0.00669517684472554	0.00686606383345802	0.00669287407166689	0.00669400157711409	0.00669286356405986	0.99668680049396	0.997371806647224	0.00669285189973618	0.988720774283759	0.007191678341684	0.00669399657722444	0.00747796436833264	1	0	1	0	0	0	0.4	0.9	0	0	0.0789180896530595	Th17
1145	0.00669513983433987	0.00669287992801614	0.00669288036558417	0.00669400129888013	0.00669286991824241	0.99668813902278	0.997387456578493	0.00669285831862657	0.988720484957015	0.00719170494920602	0.00669399632874287	0.00747804147366759	1	0	0	0	0	0	0.5	0.9	0	0	0.0787282918570187	Th17
1146	0.00669514420178048	0.00670990985209228	0.00669288049842216	0.00669400207451313	0.00669287004507731	0.996687993652183	0.997385914139858	0.0066928584391126	0.988720511817568	0.00719170500550818	0.0066939971016025	0.00747803827435132	1	0	0.1	0	0	0	0.5	0.9	0	0	0.0787469858828507	Th17
1147	0.00669514868067514	0.00672700286457081	0.00669288072368453	0.00669400294479122	0.00669287026429503	0.996687848317087	0.997384366246712	0.00669285865186142	0.988720538629521	0.00719170507491104	0.00669399796884021	0.00747803501493731	1	0	0.2	0	0	0	0.5	0.9	0	0	0.0787657489952471	Th17
1148	0.00669515325444343	0.00674415932834844	0.00669288102440695	0.00669400389311381	0.00669287055906192	0.996687702951027	0.997382812801869	0.00669285894018257	0.988720565420554	0.00719170514867049	0.00669399891426683	0.00747803169129326	1	0	0.3	0	0	0	0.5	0.9	0	0	0.0787845815803379	Th17
1149	0.00669515791033159	0.00676137961582417	0.00669288138768863	0.00669400490662518	0.00669287091639412	0.996687557517043	0.997381253758807	0.00669285929114963	0.988720592214744	0.00719170521665432	0.00669399992474569	0.00747802829414183	1	0	0.4	0	0	0	0.5	0.9	0	0	0.0788034839729612	Th17
1150	0.00669516262446175	0.00677866409096994	0.00669288178955824	0.00669400596098275	0.00669287131216801	0.996687411912008	0.997379688996987	0.00669285968035598	0.988720619056721	0.00719170526864877	0.00669400097614123	0.00747802482215032	1	0	0.5	0	0	0	0.5	0.9	0	0	0.0788224565597215	Th17
1151	0.00669516737724807	0.0067960131323418	0.00669288220990792	0.00669400703661225	0.00669287172656881	0.996687266050679	0.997378118401095	0.0066928600882672	0.988720645980634	0.00719170529568907	0.00669400204874601	0.00747802127298448	1	0	0.6	0	0	0	0.5	0.9	0	0	0.0788414997559577	Th17
1152	0.0066951721506255	0.0068134271177285	0.00669288263086359	0.00669400811523896	0.00669287214144708	0.996687119823839	0.997376541872285	0.00669286049654101	0.988720673018365	0.00719170529244542	0.00669400312446991	0.00747801765026715	1	0	0.7	0	0	0	0.5	0.9	0	0	0.0788606140051384	Th17
1153	0.00669517693076058	0.00683090643841878	0.00669288303777476	0.00669400918274366	0.00669287254236064	0.996686973146452	0.997374959305647	0.0066928608908556	0.988720700196086	0.00719170525495545	0.00669400418886055	0.00747801395673211	1	0	0.8	0	0	0	0.5	0.9	0	0	0.0788797997752773	Th17
1154	0.00669517365741268	0.00684844870869762	0.0066928753705267	0.00669400217547096	0.00669286486929154	0.996686964468794	0.997373487716982	0.00669285321204756	0.988720742670444	0.00719167893329416	0.00669399717884483	0.00747796789109853	1	0	0.9	0	0	0	0.5	0.9	0	0	0.0788986671404652	Th17
1155	0.00669517676688837	0.00686605859418615	0.00669287406335133	0.00669400153515902	0.0066928635561997	0.996686807855889	0.997371884982263	0.0066928518921507	0.988720772921185	0.00719167833995196	0.00669399653555	0.00747796453569628	1	0	1	0	0	0	0.5	0.9	0	0	0.0789180000597955	Th17
1156	0.00669513977051222	0.00669287993109267	0.00669288036864303	0.0066940012687283	0.00669286992151378	0.996688146336519	0.997387533871096	0.00669285832232684	0.988720483596303	0.00719170495048095	0.00669399629883176	0.00747804163526278	1	0	0	0	0	0	0.6	0.9	0	0	0.0787282086634746	Th17
1157	0.00669514413609111	0.00670990934915261	0.00669288050010297	0.00669400204279114	0.00669287004684039	0.996688000962967	0.997385991531775	0.00669285844127903	0.988720510457003	0.0071917050062722	0.0066939970698298	0.0074780384369341	1	0	0.1	0	0	0	0.6	0.9	0	0	0.0787469020775482	Th17
1158	0.00669514861692855	0.00672700185539412	0.00669288072744655	0.00669400291527375	0.00669287026824095	0.99668785565459	0.997384443752369	0.00669285865626334	0.988720537262607	0.00719170507577829	0.00669399793946461	0.00747803517636849	1	0	0.2	0	0	0	0.6	0.9	0	0	0.0787656645615924	Th17
1159	0.00669515318819328	0.00674415780461534	0.00669288102568239	0.00669400386135571	0.0066928705608701	0.996687710279159	0.997382890400244	0.00669285894225441	0.988720564055595	0.0071917051492215	0.00669399888256412	0.00747803185386401	1	0	0.3	0	0	0	0.6	0.9	0	0	0.0787844965336231	Th17
1160	0.00669515784283578	0.00676137757441347	0.0066928813883041	0.00669400487381462	0.0066928709173557	0.996687564854379	0.997381331460874	0.00669285929231311	0.988720590850119	0.00719170521689797	0.00669399989209552	0.00747802845712358	1	0	0.4	0	0	0	0.6	0.9	0	0	0.0788033982897824	Th17
1161	0.00669516255707872	0.0067786615299217	0.00669288179046574	0.00669400592853478	0.00669287131340333	0.99668741926881	0.997379766811597	0.00669285968195596	0.988720617689284	0.00719170526884845	0.00669400094385351	0.00747802498493791	1	0	0.5	0	0	0	0.6	0.9	0	0	0.0788223702293087	Th17
1162	0.00669516730974348	0.0067960100449168	0.00669288221099265	0.0066940070040392	0.00669287172794673	0.99668727341057	0.997378196328333	0.00669286008989026	0.988720644611162	0.00719170529621541	0.00669400201643257	0.00747802143654152	1	0	0.6	0	0	0	0.6	0.9	0	0	0.0788414127866548	Th17
1163	0.00669517208325253	0.00681342350337726	0.00669288263222112	0.00669400808306017	0.00669287214308314	0.99668712719969	0.997376619916434	0.00669286049852809	0.988720671646576	0.00719170529248761	0.00669400309247487	0.00747801781272331	1	0	0.7	0	0	0	0.6	0.9	0	0	0.0788605263785072	Th17
1164	0.00669517686135062	0.00683090228909438	0.00669288303745064	0.00669400914878474	0.00669287254221497	0.996686980518802	0.997375037448106	0.00669286089109783	0.988720698826486	0.00719170525516164	0.00669400415510246	0.00747801412116955	1	0	0.8	0	0	0	0.6	0.9	0	0	0.0788797115080317	Th17
1165	0.00669517358214524	0.00684844401358528	0.0066928753646185	0.00669400213618362	0.0066928648638605	0.996686971827632	0.997373565958205	0.00669285320693333	0.988720741303971	0.00719167893164809	0.00669399713956107	0.00747796805679415	1	0	0.9	0	0	0	0.6	0.9	0	0	0.0788985782055218	Th17
1166	0.00669517669737363	0.00686605336303664	0.00669287406349648	0.00669400150160061	0.00669286355634718	0.996686815244337	0.997371963349965	0.00669285189282439	0.988720771543589	0.00719167834088281	0.00669399650203966	0.00747796470210717	1	0	1	0	0	0	0.6	0.9	0	0	0.0789179104818176	Th17
1167	0.00669513970583157	0.00669287993329477	0.00669288037098856	0.00669400123774006	0.00669286992394302	0.996688153641966	0.997387611145776	0.00669285832513571	0.988720482236675	0.0071917049512309	0.00669399626795941	0.00747804179693761	1	0	0	0	0	0	0.7	0.9	0	0	0.0787281254886447	Th17
1168	0.00669514407270036	0.00670990884818688	0.00669288050339345	0.00669400201315351	0.00669287005067956	0.996688008287243	0.997386068929502	0.00669285844555984	0.988720509092818	0.00719170500728395	0.00669399704049734	0.00747803859810199	1	0	0.1	0	0	0	0.7	0.9	0	0	0.0787468182699931	Th17
1169	0.00669514854914138	0.00672700084203483	0.00669288072704148	0.00669400288167196	0.00669287026829439	0.996687862964487	0.997384521234043	0.00669285865651997	0.988720535903971	0.00719170507618273	0.00669399790601793	0.00747803533961396	1	0	0.2	0	0	0	0.7	0.9	0	0	0.0787655801440177	Th17
1170	0.00669515312231668	0.00674415628098721	0.00669288102754152	0.00669400382975072	0.00669287056273142	0.996687717613753	0.99738296800004	0.00669285894457322	0.98872056269229	0.00719170514957143	0.00669399885113642	0.00747803201585089	1	0	0.3	0	0	0	0.7	0.9	0	0	0.078784411478376	Th17
1171	0.00669515777664106	0.00676137553349642	0.00669288138992965	0.0066940048421438	0.0066928709191377	0.996687572193555	0.997381409170243	0.0066928592945714	0.988720589483272	0.00719170521755464	0.00669399986057524	0.00747802861999744	1	0	0.4	0	0	0	0.7	0.9	0	0	0.0788033126069783	Th17
1172	0.00669516249245137	0.0067786589709428	0.00669288179381621	0.00669400589854229	0.00669287131721523	0.996687426632301	0.997379844635807	0.00669285968604973	0.988720616317996	0.00719170526928622	0.00669400091404145	0.00747802514599645	1	0	0.5	0	0	0	0.7	0.9	0	0	0.0788222839022379	Th17
1173	0.00669516724335638	0.00679600696094149	0.00669288221305614	0.00669400697276083	0.00669287173038167	0.996687280786696	0.997378274260483	0.00669286009268416	0.988720643240641	0.00719170529627613	0.00669400198528482	0.00747802159828096	1	0	0.6	0	0	0	0.7	0.9	0	0	0.0788413258052025	Th17
1174	0.00669517201431118	0.00681341988690921	0.00669288263206268	0.00669400804941339	0.00669287214318239	0.996687134562134	0.997376697942091	0.00669286049899388	0.988720670279008	0.00719170529290253	0.00669400305895923	0.00747801797688111	1	0	0.7	0	0	0	0.7	0.9	0	0	0.0788604387703828	Th17
1175	0.00669517679455722	0.00683089814366356	0.00669288303962364	0.0066940091174529	0.00669287254468052	0.996686987914614	0.997375115598595	0.00669286089396428	0.988720697450309	0.00719170525472611	0.00669400412397512	0.00747801428235946	1	0	0.8	0	0	0	0.7	0.9	0	0	0.0788796232314843	Th17
1176	0.00669517350631445	0.00684843931909882	0.00669287535808593	0.00669400209598269	0.00669286485763279	0.996686979186251	0.997373644182199	0.00669285320089301	0.988720739943732	0.00719167892961224	0.00669399709960134	0.00747796822185673	1	0	0.9	0	0	0	0.7	0.9	0	0	0.078898489276896	Th17
1177	0.0066951766210194	0.00686604812639177	0.00669287405658031	0.00669400146116084	0.00669286354995305	0.996686822603251	0.99737204168504	0.00669285188668814	0.988720770179816	0.00719167833971179	0.0066939964618364	0.00747796486957097	1	0	1	0	0	0	0.7	0.9	0	0	0.0789178209048051	Th17
1178	0.00669513964265972	0.00669287993705628	0.006692880374568	0.00669400120827597	0.00669286992797491	0.996688160948241	0.997387688432165	0.00669285832940129	0.988720480873424	0.00719170495244013	0.0066939962386601	0.0074780419583954	1	0	0	0	0	0	0.8	0.9	0	0	0.0787280423156014	Th17
1179	0.00669514400667742	0.00670990834469533	0.00669288050461248	0.00669400198120977	0.00669287005211244	0.99668801559434	0.997386146299938	0.00669285844722613	0.988720507733061	0.0071917050079651	0.00669399700853139	0.00747803876057513	1	0	0.1	0	0	0	0.8	0.9	0	0	0.0787467344862671	Th17
1180	0.00669514848592725	0.0067269998332063	0.00669288073111571	0.00669400285262814	0.00669287027262605	0.996687870297837	0.997384598725242	0.0066928586613154	0.988720534536958	0.00719170507731777	0.00669399787710635	0.00747803550075057	1	0	0.2	0	0	0	0.8	0.9	0	0	0.0787654957319568	Th17
1181	0.00669515305684924	0.00674415475776018	0.0066928810299553	0.00669400379880414	0.00669287056551465	0.996687724952472	0.997383045596695	0.00669285894761047	0.988720561324876	0.00719170515025872	0.006693998820412	0.00747803217810595	1	0	0.3	0	0	0	0.8	0.9	0	0	0.0787843264312271	Th17
1182	0.00669515770974164	0.00676137349292224	0.00669288139092688	0.00669400480978916	0.00669287092047209	0.996687579537716	0.997381486870719	0.00669285929621485	0.988720588119814	0.00719170521810864	0.00669399982839742	0.00747802878251544	1	0	0.4	0	0	0	0.8	0.9	0	0	0.0788032269208387	Th17
1183	0.0066951624246485	0.00677865640910338	0.00669288179438783	0.00669400586570792	0.00669287131793488	0.996687433981278	0.997379922442053	0.00669285968717484	0.98872061495159	0.00719170526975898	0.00669400088130967	0.0074780253094466	1	0	0.5	0	0	0	0.8	0.9	0	0	0.0788221975845524	Th17
1184	0.00669516717573406	0.00679600387461677	0.00669288221377301	0.00669400694014132	0.00669287173129132	0.996687288138308	0.997378352176091	0.00669286009405743	0.988720641871246	0.00719170529656329	0.00669400195280757	0.00747802176133684	1	0	0.6	0	0	0	0.8	0.9	0	0	0.0788412388546771	Th17
1185	0.00669517194703422	0.00681341627272632	0.00669288263339429	0.00669400801736133	0.00669287214490458	0.996687141934798	0.997376775976882	0.0066928605009886	0.9887206689053	0.00719170529277748	0.00669400302701754	0.00747801813943973	1	0	0.7	0	0	0	0.8	0.9	0	0	0.0788603511586636	Th17
1186	0.00669517672496202	0.00683089399476811	0.00669288303910813	0.00669400908338614	0.0066928725444246	0.996686995280213	0.99737519372924	0.00669286089408431	0.988720696079952	0.00719170525498762	0.00669400409006275	0.00747801444677619	1	0	0.8	0	0	0	0.8	0.9	0	0	0.0788795349831561	Th17
1187	0.00669517343176964	0.00684843462631301	0.00669287535283905	0.00669400205722357	0.00669286485264621	0.996686986549558	0.997373722405739	0.00669285319641247	0.988720738577624	0.00719167892828699	0.00669399706104812	0.00747796838812324	1	0	0.9	0	0	0	0.8	0.9	0	0	0.0788984003617417	Th17
1188	0.00669517654920531	0.00686604289527369	0.00669287405462066	0.00669400142539266	0.00669286354812425	0.996686829984576	0.997372120032518	0.00669285188518886	0.988720768808021	0.00719167833977967	0.00669399642622631	0.00747796503593972	1	0	1	0	0	0	0.8	0.9	0	0	0.0789177313346365	Th17
1189	0.00669513957817875	0.00669287993906517	0.00669288037692593	0.00669400117738832	0.00669286993052542	0.996688168254079	0.997387765702533	0.00669285833236334	0.988720479514917	0.00719170495338942	0.00669399620798705	0.00747804212000524	1	0	0	0	0	0	0.9	0.9	0	0	0.0787279591442991	Th17
1190	0.00669514394141883	0.00670990784216233	0.00669288050657169	0.00669400194983972	0.00669287005442547	0.996688022902967	0.997386223674349	0.00669285844976321	0.988720506371952	0.00719170500871997	0.00669399697736758	0.00747803892271938	1	0	0.1	0	0	0	0.9	0.9	0	0	0.07874665070372	Th17
1191	0.00669514841881625	0.00672699882042877	0.00669288073135122	0.00669400281945716	0.00669287027314411	0.99668787760863	0.997384676205567	0.00669285866211209	0.988720533175968	0.00719170507778984	0.00669399784421179	0.00747803566394759	1	0	0.2	0	0	0	0.9	0.9	0	0	0.0787654113210938	Th17
1192	0.00669515299203919	0.00674415323504201	0.0066928810326325	0.00669400376816505	0.00669287056838416	0.996687732288103	0.997383123195415	0.00669285895092912	0.988720559959509	0.00719170515131983	0.00669399878994546	0.00747803234003739	1	0	0.3	0	0	0	0.9	0.9	0	0	0.0787842413854674	Th17
1193	0.006695157645189	0.00676137145472999	0.00669288139429531	0.00669400477974744	0.00669287092406275	0.996687586888168	0.997381564571205	0.00669285930019626	0.988720586749952	0.0071917052186166	0.00669399979852621	0.00747802894387552	1	0	0.4	0	0	0	0.9	0.9	0	0	0.0788031412499142	Th17
1194	0.00669516235684151	0.00677865384726591	0.00669288179466441	0.00669400583251344	0.00669287131855768	0.996687441327277	0.997380000242269	0.00669285968804371	0.988720613585605	0.00719170526999505	0.00669400084836223	0.00747802547271718	1	0	0.5	0	0	0	0.9	0.9	0	0	0.0788221112738108	Th17
1195	0.00669516710752209	0.00679600078825656	0.00669288221416883	0.00669400690697369	0.00669287173201456	0.996687295498655	0.997378430081551	0.00669286009498755	0.988720640503102	0.00719170529687324	0.00669400191972763	0.00747802192511479	1	0	0.6	0	0	0	0.9	0.9	0	0	0.0788411519023309	Th17
1196	0.00669517187905243	0.00681341265876522	0.00669288263398973	0.00669400798455606	0.00669287214579824	0.996687149302474	0.997376853989407	0.00669286050236189	0.988720667535634	0.00719170529299322	0.00669400299443768	0.00747801830236542	1	0	0.7	0	0	0	0.9	0.9	0	0	0.0788602635668054	Th17
1197	0.00669517665833287	0.00683088984925664	0.00669288304142708	0.00669400905219058	0.00669287254718099	0.996687002683055	0.997375271873569	0.00669286089701352	0.988720694705516	0.00719170525468731	0.00669400405898807	0.00747801460805297	1	0	0.8	0	0	0	0.9	0.9	0	0	0.07887944670499	Th17
1198	0.00669517335635825	0.0068484299324736	0.00669287534671097	0.00669400201749477	0.00669286484681956	0.996686993905628	0.997373800626124	0.00669285319087854	0.98872073721432	0.00719167892621714	0.00669399702150505	0.00747796855329416	1	0	0.9	0	0	0	0.9	0.9	0	0	0.0788983114456796	Th17
1199	0.00669517647552051	0.00686603766040951	0.00669287405040619	0.00669400138753315	0.00669286354417039	0.996686837356842	0.997372198362127	0.0066928518816452	0.988720767438783	0.00719167833964779	0.00669399638850392	0.00747796520289557	1	0	1	0	0	0	0.9	0.9	0	0	0.0789176417729802	Th17
1200	0.0066951395136541	0.00669287994166243	0.00669288037922005	0.0066940011466521	0.00669286993320417	0.996688175555843	0.997387842971181	0.00669285833540164	0.988720478153306	0.00719170495430672	0.00669399617726354	0.00747804228200516	1	0	0	0	0	0	1	0.9	0	0	0.0787278759830399	Th17
1201	0.00669514387956142	0.00670990734278067	0.006692880511792	0.00669400192176584	0.00669287005987624	0.996688030243211	0.997386301058701	0.00669285845562481	0.988720505005757	0.00719170501037523	0.00669399694958382	0.00747803908391635	1	0	0.1	0	0	0	1	0.9	0	0	0.0787465669076073	Th17
1202	0.00669514835378286	0.00672699781020978	0.00669288073364196	0.00669400278877311	0.00669287027589854	0.996687884934055	0.997384753676449	0.0066928586651387	0.988720531812654	0.00719170507845803	0.00669399781349167	0.00747803582558787	1	0	0.2	0	0	0	1	0.9	0	0	0.0787653269218236	Th17
1203	0.00669515292555391	0.00674415171076244	0.0066928810336578	0.00669400373605079	0.0066928705699902	0.996687739614032	0.997383200771006	0.0066928589527645	0.988720558595975	0.00719170515185753	0.00669399875787175	0.00747803250286957	1	0	0.3	0	0	0	1	0.9	0	0	0.0787841563603653	Th17
1204	0.00669515757963195	0.00676136941586728	0.00669288139662371	0.00669400474872888	0.00669287092675484	0.996687594240486	0.997381642269185	0.00669285930311714	0.988720585382052	0.00719170521913573	0.00669399976768028	0.00747802910589289	1	0	0.4	0	0	0	1	0.9	0	0	0.0788030555717092	Th17
1205	0.00669516228969799	0.00677865128640541	0.00669288179552456	0.00669400580010505	0.00669287131987697	0.996687448672528	0.997380078036296	0.00669285968968031	0.98872061221866	0.00719170527037667	0.00669400081605707	0.00747802563568875	1	0	0.5	0	0	0	1	0.9	0	0	0.0788220249759291	Th17
1206	0.00669516704076822	0.00679599770376409	0.006692882215823	0.00669400687520054	0.00669287173385492	0.996687302859772	0.997378507993661	0.00669286009723027	0.988720639133583	0.0071917052969819	0.00669400188809585	0.00747802208719353	1	0	0.6	0	0	0	1	0.9	0	0	0.0788410649518965	Th17
1207	0.00669517181090263	0.00681340904455035	0.0066928826347176	0.00669400795174017	0.00669287214688108	0.996687156675575	0.997376932007392	0.00669286050360132	0.988720666165485	0.00719170529315699	0.0066940029616885	0.00747801846572543	1	0	0.7	0	0	0	1	0.9	0	0	0.0788601759645111	Th17
1208	0.00669517658907326	0.0068308857012181	0.00669288304116244	0.00669400901839603	0.00669287254710245	0.996687010046225	0.997375349989438	0.00669286089737943	0.98872069333429	0.00719170525492427	0.00669400402540892	0.00747801477236916	1	0	0.8	0	0	0	1	0.9	0	0	0.0788793584770811	Th17
1209	0.00669517328125559	0.00684842523912239	0.00669287534080952	0.0066940019779297	0.00669286484124981	0.996687001260566	0.997373878831882	0.00669285318557704	0.988720735850578	0.00719167892444303	0.00669399698210301	0.00747796871860418	1	0	0.9	0	0	0	1	0.9	0	0	0.0788982225480686	Th17
1210	0.00669517639639475	0.00686603242266465	0.00669287404085682	0.00669400134459352	0.00669286353501957	0.996686844702335	0.99737227666819	0.00669285187282795	0.988720766079301	0.00719167833717445	0.00669399634570454	0.00747796537057603	1	0	1	0	0	0	1	0.9	0	0	0.0789175522159864	Th17
1211	0.00669512629164908	0.00669283906148387	0.00669283905955566	0.00669398594798292	0.00669285456970004	0.997798077675136	0.997387421489337	0.00669284172324898	1.00004509599555	0.00719169008500892	0.00669399405638258	0.00668986936404428	1	0	0	0	0	0	0	1	0	0	0.0655956369901367	Th17
1212	0.00669513054607325	0.00670988525997317	0.00669283905671163	0.00669398660338381	0.00669285457558253	0.997797943419565	0.997385877093211	0.00669284172214326	1.00004509599554	0.00719169008449156	0.0066939947164777	0.00668986936572048	1	0	0.1	0	0	0	0	1	0	0	0.0656143674133167	Th17
1213	0.00669513482332146	0.00672699458435618	0.00669283905723072	0.00669398726486061	0.00669285458494801	0.99779780863644	0.997384326711141	0.00669284172443356	1.00004509599554	0.0071916900904862	0.00669399538252364	0.00668986937071967	1	0	0.2	0	0	0	0	1	0	0	0.0656331675308381	Th17
1214	0.00669513912358609	0.00674416741347036	0.00669283906121957	0.00669398793216823	0.00669285459799548	0.997797673302911	0.997382770307142	0.00669284173020949	1.00004509599557	0.00719169010319519	0.00669399605460334	0.00668986937917806	1	0	0.3	0	0	0	0	1	0	0	0.0656520377811396	Th17
1215	0.00669514344707445	0.00676140413004087	0.0066928390687353	0.00669398860593203	0.00669285461470303	0.997797537429237	0.997381207827309	0.00669284173944914	1.00004509599562	0.00719169012262495	0.00669399673275007	0.00668986939122651	1	0	0.4	0	0	0	0	1	0	0	0.0656709785916076	Th17
1216	0.00669514779394784	0.00677870511848127	0.00669283907980646	0.00669398928554721	0.00669285463471429	0.997797401000249	0.997379639271046	0.00669284175226781	1.00004509599569	0.00719169014891832	0.00669399741706824	0.00668986940681906	1	0	0.5	0	0	0	0	1	0	0	0.0656899903619672	Th17
1217	0.00669515216483769	0.00679607076889384	0.00669283909446777	0.00669398997153772	0.0066928546583553	0.997797264028855	0.997378064563101	0.00669284176864321	1.00004509599579	0.00719169018188703	0.00669399810759914	0.00668986942602258	1	0	0.6	0	0	0	0	1	0	0	0.0657090735460799	Th17
1218	0.00669515655944804	0.00681350147348445	0.00669283911266916	0.00669399066363411	0.00669285468579217	0.997797126508969	0.997376483681828	0.0066928417886309	1.00004509599591	0.00719169022159569	0.00669399880448613	0.00668986944864299	1	0	0.7	0	0	0	0	1	0	0	0.065728228563501	Th17
1219	0.0066951609776115	0.00683099762916066	0.00669283913436634	0.00669399136197902	0.0066928547166009	0.997796988421777	0.997374896574666	0.00669284181214421	1.00004509599606	0.00719169026769644	0.00669399950743909	0.00668986947494721	1	0	0.8	0	0	0	0	1	0	0	0.0657474558815627	Th17
1220	0.00669516541982043	0.00684855963385379	0.00669283915947864	0.00669399206632969	0.00669285475072572	0.997796849787631	0.997373303224655	0.00669284183903298	1.00004509599623	0.00719169032005104	0.00669400021647018	0.0066898695045821	1	0	0.9	0	0	0	0	1	0	0	0.06576675589429	Th17
1221	0.0066951698859604	0.00686618789151051	0.0066928391878928	0.00669399277672351	0.00669285478836028	0.997796710577158	0.997371703576846	0.00669284186924615	1.00004509599642	0.00719169037839325	0.0066940009315138	0.00668986953754515	1	0	1	0	0	0	0	1	0	0	0.065786129089564	Th17
1222	0.0066951262466612	0.0066928390611317	0.00669283905937846	0.00669398592501658	0.00669285456907798	0.997798082136902	0.997387472922008	0.00669284172305809	1.00004509599555	0.00719169008467111	0.00669399403350175	0.00668986936373322	1	0	0	0	0	0	0.1	1	0	0	0.0655955810028723	Th17
1223	0.00669513050075607	0.00670988492363864	0.00669283905653937	0.00669398658055076	0.00669285457500147	0.997797947888527	0.997385928594005	0.0066928417219505	1.00004509599553	0.00719169008419356	0.00669399469362903	0.00668986936533866	1	0	0.1	0	0	0	0.1	1	0	0	0.0656143110145995	Th17
1224	0.00669513477778925	0.00672699390908181	0.00669283905705674	0.00669398724194	0.0066928545845911	0.99779781311135	0.997384378277013	0.00669284172421005	1.00004509599554	0.00719169009018516	0.00669399535945738	0.00668986937041577	1	0	0.2	0	0	0	0.1	1	0	0	0.0656331107219015	Th17
1225	0.00669513907781889	0.00674416639724509	0.0066928390610317	0.00669398790940735	0.00669285459752021	0.997797677783861	0.997382821941549	0.00669284172992694	1.00004509599556	0.00719169010288207	0.00669399603148421	0.00668986937887018	1	0	0.3	0	0	0	0.1	1	0	0	0.0656519805563416	Th17
1226	0.00669514340110259	0.00676140276892007	0.00669283906854403	0.00669398858296205	0.00669285461399499	0.99779754191457	0.997381259545095	0.00669284173913971	1.00004509599562	0.00719169012224027	0.00669399670972712	0.00668986939089609	1	0	0.4	0	0	0	0.1	1	0	0	0.065670920933478	Th17
1227	0.00669514774826985	0.00677870341095181	0.0066928390796142	0.00669398926273646	0.00669285463402824	0.997797405498893	0.997379691046528	0.00669284175202651	1.00004509599569	0.00719169014849821	0.00669399739404635	0.00668986940649315	1	0	0.5	0	0	0	0.1	1	0	0	0.0656899322869346	Th17
1228	0.0066951521185593	0.00679606871202663	0.00669283909426877	0.00669398994855539	0.00669285465778454	0.99779726854016	0.997378116414789	0.00669284176846011	1.00004509599579	0.00719169018156405	0.00669399808458262	0.00668986942564158	1	0	0.6	0	0	0	0.1	1	0	0	0.0657090150322845	Th17
1229	0.00669515651286851	0.00681349906458694	0.00669283911247644	0.00669399064077785	0.00669285468510648	0.997797131019597	0.997376535600553	0.00669284178836952	1.00004509599591	0.00719169022120874	0.00669399878135079	0.00668986944822901	1	0	0.7	0	0	0	0.1	1	0	0	0.0657281696307368	Th17
1230	0.00669516093093191	0.00683099486377877	0.0066928391341692	0.00669399133896784	0.00669285471594273	0.997796992940892	0.997374948590805	0.00669284181185216	1.00004509599606	0.00719169026728608	0.00669399948423456	0.00668986947460747	1	0	0.8	0	0	0	0.1	1	0	0	0.065747396486133	Th17
1231	0.00669516537313551	0.00684855651102579	0.00669283915927774	0.00669399204328123	0.00669285475022718	0.997796854300058	0.997373355303461	0.00669284183877779	1.00004509599623	0.00719169031966452	0.00669400019327146	0.0066898695042056	1	0	0.9	0	0	0	0.1	1	0	0	0.0657666960855776	Th17
1232	0.00669516983890735	0.00686618440808618	0.00669283918770522	0.00669399275367752	0.00669285478784324	0.997796715106304	0.99737175572968	0.0066928418689423	1.00004509599642	0.00719169037800942	0.00669400090830692	0.00668986953719951	1	0	1	0	0	0	0.1	1	0	0	0.0657860688291141	Th17
1233	0.00669512620123149	0.00669283906095263	0.00669283905920167	0.00669398590232122	0.00669285456858879	0.99779808659835	0.997387524333797	0.00669284172283843	1.00004509599555	0.00719169008435613	0.0066939940106432	0.0066898693634051	1	0	0	0	0	0	0.2	1	0	0	0.0655955250369431	Th17
1234	0.00669513045515668	0.00670988458705944	0.00669283905635734	0.00669398655771783	0.00669285457483083	0.997797952362569	0.997385980090225	0.00669284172167152	1.00004509599553	0.00719169008379085	0.00669399467071302	0.0066898693650267	1	0	0.1	0	0	0	0.2	1	0	0	0.0656142546150624	Th17
1235	0.00669513473209871	0.00672699323416394	0.00669283905703867	0.00669398721916241	0.00669285458396516	0.997797817584207	0.997384429836535	0.00669284172391506	1.00004509599554	0.0071916900898297	0.00669399533643261	0.00668986937003613	1	0	0.2	0	0	0	0.2	1	0	0	0.0656330539214365	Th17
1236	0.00669513903212453	0.00674416538024796	0.0066928390608517	0.00669398788655513	0.00669285459691739	0.997797682270235	0.997382873578063	0.00669284172963892	1.00004509599556	0.00719169010248126	0.00669399600857257	0.00668986937853501	1	0	0.3	0	0	0	0.2	1	0	0	0.0656519233231905	Th17
1237	0.00669514335544387	0.00676140140820029	0.00669283906836244	0.00669398856012494	0.00669285461350488	0.997797546409266	0.997381311253835	0.00669284173893001	1.00004509599561	0.00719169012193971	0.00669399668666872	0.0066898693904735	1	0	0.4	0	0	0	0.2	1	0	0	0.0656708632761622	Th17
1238	0.00669514770203787	0.00677870170309574	0.006692839079431	0.00669398923972083	0.00669285463372745	0.997797409992979	0.997379742832313	0.0066928417517828	1.00004509599569	0.00719169014814408	0.00669399737096474	0.00668986940613327	1	0	0.5	0	0	0	0.2	1	0	0	0.0656898742054359	Th17
1239	0.006695152072266	0.0067960666547666	0.00669283909407649	0.00669398992568082	0.00669285465731784	0.997797273031445	0.997378168270949	0.00669284176818502	1.00004509599579	0.00719169018118725	0.00669399806150253	0.006689869425296	1	0	0.6	0	0	0	0.2	1	0	0	0.0657089565336737	Th17
1240	0.00669515646628916	0.00681349665425303	0.00669283911228906	0.00669399061773613	0.00669285468466415	0.9977971355238	0.997376587545087	0.00669284178816363	1.00004509599591	0.00719169022080034	0.00669399875816558	0.0066898694480903	1	0	0.7	0	0	0	0.2	1	0	0	0.0657281106774767	Th17
1241	0.00669516088430933	0.0068309921000603	0.00669283913397676	0.00669399131595813	0.00669285471555431	0.997796997447357	0.997375000575838	0.00669284181164141	1.00004509599606	0.00719169026695899	0.00669399946108585	0.00668986947426278	1	0	0.8	0	0	0	0.2	1	0	0	0.0657473371366719	Th17
1242	0.00669516532617202	0.0068485533885858	0.006692839159079	0.00669399202014165	0.00669285474987565	0.997796858820807	0.9973734073813	0.00669284183852473	1.00004509599623	0.00719169031928494	0.00669400017007964	0.00668986950387744	1	0	0.9	0	0	0	0.2	1	0	0	0.0657666362697427	Th17
1243	0.00669516979176887	0.00686618092430497	0.0066928391874831	0.0066939927305406	0.00669285478755841	0.997796719623753	0.99737180789005	0.00669284186872028	1.00004509599642	0.00719169037757803	0.00669400088498183	0.00668986953680619	1	0	1	0	0	0	0.2	1	0	0	0.0657860085723594	Th17
1244	0.00669512615620149	0.00669283906077526	0.00669283905918748	0.0066939858795314	0.00669285456821436	0.997798091072922	0.997387575746745	0.00669284172254029	1.00004509599555	0.00719169008400568	0.00669399398770586	0.0066898693630357	1	0	0	0	0	0	0.3	1	0	0	0.0655954690570808	Th17
1245	0.00669513040984276	0.00670988425091848	0.00669283905617996	0.00669398653514159	0.00669285457420678	0.99779795682766	0.997386031571004	0.00669284172148797	1.00004509599553	0.00719169008343962	0.00669399464762633	0.0066898693647151	1	0	0.1	0	0	0	0.3	1	0	0	0.0656141982404266	Th17
1246	0.00669513468669903	0.00672699255911504	0.00669283905668913	0.00669398719621417	0.0066928545837082	0.99779782205466	0.997384481385672	0.00669284172371715	1.00004509599554	0.00719169008946126	0.00669399531363789	0.00668986936973618	1	0	0.2	0	0	0	0.3	1	0	0	0.0656329971341816	Th17
1247	0.00669513898628528	0.00674416436390934	0.00669283906066671	0.00669398786365455	0.00669285459660337	0.997797686750636	0.997382925210208	0.00669284172945336	1.00004509599556	0.00719169010216127	0.00669399598553435	0.00668986937819225	1	0	0.3	0	0	0	0.3	1	0	0	0.0656518661011787	Th17
1248	0.00669514330948765	0.00676140004787018	0.00669283906816187	0.00669398853712115	0.00669285461311031	0.997797550886916	0.997381362950128	0.00669284173865173	1.00004509599561	0.00719169012156254	0.00669399666365226	0.00668986939020363	1	0	0.4	0	0	0	0.3	1	0	0	0.0656708056483908	Th17
1249	0.00669514765581159	0.00677869999583796	0.00669283907923756	0.00669398921680538	0.0066928546330107	0.997797414490599	0.99737979460748	0.00669284175150741	1.00004509599569	0.00719169014781798	0.00669399734791731	0.00668986940571046	1	0	0.5	0	0	0	0.3	1	0	0	0.0656898161312665	Th17
1250	0.00669515202603914	0.00679606459792267	0.00669283909389241	0.00669398990274422	0.00669285465696969	0.997797277543488	0.997378220115023	0.00669284176794225	1.00004509599579	0.00719169018082574	0.00669399803838695	0.00668986942485513	1	0	0.6	0	0	0	0.3	1	0	0	0.0657088980268545	Th17
1251	0.00669515641975414	0.00681349424531372	0.0066928391120907	0.00669399059473943	0.00669285468407137	0.997797140027526	0.997376639459251	0.00669284178789473	1.00004509599591	0.00719169022047168	0.00669399873498628	0.00668986944767296	1	0	0.7	0	0	0	0.3	1	0	0	0.0657280517561287	Th17
1252	0.00669516083764571	0.00683098933524174	0.00669283913377984	0.00669399129283838	0.00669285471508218	0.997797001965135	0.997375052582369	0.00669284181134902	1.00004509599606	0.00719169026656554	0.006693999437815	0.00668986947387357	1	0	0.8	0	0	0	0.3	1	0	0	0.0657472777527444	Th17
1253	0.00669516527926797	0.00684855026612768	0.00669283915887774	0.00669399199715982	0.00669285474928863	0.997796863340782	0.997373459455618	0.00669284183822129	1.00004509599623	0.00719169031889938	0.00669400014682981	0.00668986950351575	1	0	0.9	0	0	0	0.3	1	0	0	0.0657665764580138	Th17
1254	0.00669516974490721	0.0068661774413702	0.00669283918728384	0.00669399270740773	0.00669285478678554	0.997796724166562	0.997371860036474	0.00669284186846843	1.00004509599642	0.00719169037723553	0.006694000861712	0.0066898695364591	1	0	1	0	0	0	0.3	1	0	0	0.0657859483050123	Th17
1255	0.00669512611081983	0.00669283906059749	0.0066928390588479	0.00669398585684453	0.00669285456767276	0.997798095536501	0.997387627168082	0.00669284172235683	1.00004509599555	0.00719169008361095	0.00669399396488078	0.00668986936264354	1	0	0	0	0	0	0.4	1	0	0	0.0655954130792409	Th17
1256	0.00669513036455964	0.00670988391470817	0.00669283905599561	0.00669398651227381	0.00669285457363087	0.997797961297541	0.997386083047775	0.00669284172119523	1.00004509599553	0.00719169008308709	0.00669399462468349	0.00668986936436889	1	0	0.1	0	0	0	0.4	1	0	0	0.0656141418647169	Th17
1257	0.00669513464117521	0.00672699188400324	0.00669283905651338	0.00669398717359299	0.0066928545830184	0.997797826528135	0.997384532952582	0.00669284172348636	1.00004509599553	0.00719169008910526	0.00669399529054214	0.00668986936937673	1	0	0.2	0	0	0	0.4	1	0	0	0.0656329403256311	Th17
1258	0.00669513894042823	0.00674416334744167	0.00669283906048827	0.00669398784095893	0.00669285459601543	0.997797691222408	0.997382976841677	0.00669284172921026	1.00004509599556	0.00719169010174414	0.0066939959625519	0.00668986937789524	1	0	0.3	0	0	0	0.4	1	0	0	0.0656518088882105	Th17
1259	0.00669514326338522	0.00676139868735553	0.00669283906798088	0.00669398851436573	0.00669285461242976	0.997797555372477	0.997381414651891	0.00669284173839539	1.00004509599561	0.00719169012119896	0.00669399664048836	0.0066898693897628	1	0	0.4	0	0	0	0.4	1	0	0	0.0656707480066068	Th17
1260	0.00669514760965276	0.00677869828882691	0.00669283907905382	0.00669398919399956	0.00669285463270238	0.997797418977628	0.997379846372985	0.00669284175127387	1.00004509599569	0.00719169014744507	0.00669399732479757	0.00668986940538499	1	0	0.5	0	0	0	0.4	1	0	0	0.0656897580782114	Th17
1261	0.00669515197983747	0.00679606254064917	0.00669283909386279	0.00669398987968371	0.00669285465650607	0.997797282036385	0.997378271972267	0.00669284176764726	1.00004509599579	0.00719169018044482	0.00669399801532834	0.00668986942460518	1	0	0.6	0	0	0	0.4	1	0	0	0.0657088395256986	Th17
1262	0.00669515637352567	0.0068134918360036	0.00669283911189544	0.00669399057180688	0.00669285468359685	0.997797144542292	0.997376691388203	0.00669284178761968	1.00004509599591	0.00719169022010695	0.00669399871182158	0.00668986944726759	1	0	0.7	0	0	0	0.4	1	0	0	0.0657279928090579	Th17
1263	0.00669516079110383	0.00683098657090615	0.0066928391335889	0.00669399126988218	0.0066928547144186	0.997797006476624	0.99737510457928	0.00669284181113045	1.00004509599606	0.00719169026620256	0.0066939994147024	0.00668986947354201	1	0	0.8	0	0	0	0.4	1	0	0	0.0657472183856296	Th17
1264	0.0066951652324	0.00684854714449279	0.00669283915875428	0.00669399197410586	0.00669285474867679	0.997796867861164	0.997373511520795	0.00669284183800469	1.00004509599623	0.00719169031847562	0.00669400012363345	0.0066898695031645	1	0	0.9	0	0	0	0.4	1	0	0	0.0657665166559744	Th17
1265	0.00669516969772079	0.00686617395871794	0.00669283918708296	0.00669399268428879	0.00669285478629747	0.997796728679469	0.997371912179607	0.0066928418681633	1.00004509599642	0.00719169037680539	0.00669400083848374	0.00668986953602122	1	0	1	0	0	0	0.4	1	0	0	0.0657858880709234	Th17
1266	0.00669512606554851	0.00669283906041651	0.00669283905866422	0.00669398583407909	0.00669285456698851	0.997798099993119	0.997387678580962	0.00669284172210838	1.00004509599555	0.00719169008324052	0.00669399394186365	0.00668986936238724	1	0	0	0	0	0	0.5	1	0	0	0.065595357116764	Th17
1267	0.00669513031921146	0.00670988357821277	0.0066928390558171	0.00669398648955811	0.00669285457318676	0.997797965770325	0.997386134533273	0.00669284172095893	1.00004509599553	0.00719169008273741	0.00669399460184496	0.00668986936402717	1	0	0.1	0	0	0	0.5	1	0	0	0.0656140854774856	Th17
1268	0.00669513459546066	0.00672699120882944	0.00669283905633426	0.00669398715060659	0.00669285458248059	0.997797831006014	0.997384584514796	0.00669284172320992	1.00004509599553	0.00719169008871635	0.00669399526754766	0.00668986936897686	1	0	0.2	0	0	0	0.5	1	0	0	0.0656328835168858	Th17
1269	0.00669513889460862	0.00674416233091233	0.00669283906030606	0.00669398781798953	0.00669285459563333	0.997797695705407	0.99738302846238	0.00669284172896194	1.00004509599556	0.00719169010141007	0.00669399593951215	0.0066898693775227	1	0	0.3	0	0	0	0.5	1	0	0	0.0656517516746296	Th17
1270	0.00669514321747523	0.00676139732671282	0.00669283906779413	0.00669398849145346	0.00669285461196179	0.997797559870006	0.997381466351137	0.00669284173820184	1.00004509599561	0.00719169012082688	0.0066939966175264	0.00668986938952302	1	0	0.4	0	0	0	0.5	1	0	0	0.0656706903559439	Th17
1271	0.00669514756366481	0.0067786965810383	0.00669283907886893	0.00669398917106591	0.0066928546321534	0.997797423476142	0.997379898152586	0.00669284175099602	1.00004509599569	0.00719169014704705	0.00669399730175792	0.00668986940517205	1	0	0.5	0	0	0	0.5	1	0	0	0.0656896999987224	Th17
1272	0.00669515193342751	0.00679606048412615	0.00669283909351019	0.00669398985684584	0.006692854655906	0.997797286536973	0.997378323809427	0.00669284176743087	1.00004509599578	0.00719169018003512	0.00669399799214011	0.00668986942426424	1	0	0.6	0	0	0	0.5	1	0	0	0.0657087810370709	Th17
1273	0.00669515632689123	0.00681348942736686	0.00669283911169724	0.00669399054883752	0.00669285468320911	0.997797149044238	0.997376743295887	0.00669284178744607	1.00004509599591	0.00719169021972836	0.00669399868868409	0.00668986944697114	1	0	0.7	0	0	0	0.5	1	0	0	0.0657279338966146	Th17
1274	0.00669516074453538	0.00683098380656263	0.00669283913338672	0.00669399124680241	0.00669285471408828	0.997797010990568	0.997375156577722	0.00669284181082841	1.00004509599605	0.00719169026582291	0.0066939993915663	0.00668986947318794	1	0	0.8	0	0	0	0.5	1	0	0	0.0657471590145451	Th17
1275	0.00669516518548292	0.00684854402153929	0.00669283915848249	0.00669399195101843	0.00669285474817494	0.99779687237935	0.997373563602412	0.00669284183775688	1.00004509599622	0.00719169031816373	0.00669400010041599	0.00668986950281571	1	0	0.9	0	0	0	0.5	1	0	0	0.0657664568383125	Th17
1276	0.00669516965065905	0.00686617047561911	0.00669283918687397	0.00669399266128366	0.00669285478580229	0.997796733205065	0.997371964327597	0.00669284186790264	1.00004509599642	0.00719169037648041	0.00669400081525821	0.00668986953575668	1	0	1	0	0	0	0.5	1	0	0	0.065785827819389	Th17
1277	0.00669512602056262	0.00669283906023767	0.00669283905848688	0.00669398581150664	0.00669285456674398	0.997798104452186	0.997387729989564	0.00669284172188049	1.00004509599555	0.00719169008290335	0.00669399391896108	0.00668986936205004	1	0	0	0	0	0	0.6	1	0	0	0.06559530115713	Th17
1278	0.00669513027373014	0.00670988324214894	0.00669283905563912	0.0066939864665811	0.00669285457279013	0.997797970228843	0.997386186011276	0.00669284172076014	1.00004509599553	0.00719169008244154	0.00669399457881269	0.00668986936372445	1	0	0.1	0	0	0	0.6	1	0	0	0.0656140291120362	Th17
1279	0.00669513454993109	0.00672699053380684	0.00669283905615267	0.00669398712797091	0.00669285458217445	0.997797835477177	0.997384636069482	0.00669284172297729	1.00004509599553	0.00719169008841647	0.00669399524458881	0.00668986936861823	1	0	0.2	0	0	0	0.6	1	0	0	0.0656328267235091	Th17
1280	0.00669513884898393	0.00674416131455446	0.00669283906011851	0.00669398779520181	0.00669285459507688	0.997797700195189	0.997383080083292	0.00669284172877409	1.00004509599556	0.00719169010103453	0.00669399591653815	0.00668986937718535	1	0	0.3	0	0	0	0.6	1	0	0	0.0656516944545456	Th17
1281	0.00669514317152851	0.00676139596610782	0.00669283906761788	0.00669398846853437	0.00669285461144074	0.997797564352905	0.997381518053596	0.00669284173797883	1.00004509599561	0.0071916901204361	0.00669399659439138	0.00668986938919997	1	0	0.4	0	0	0	0.6	1	0	0	0.065670632716345	Th17
1282	0.00669514751753513	0.0067786948742146	0.00669283907878625	0.00669398914796413	0.00669285463165187	0.997797427968494	0.99737994991604	0.00669284175074771	1.00004509599568	0.00719169014668102	0.00669399727868531	0.00668986940474975	1	0	0.5	0	0	0	0.6	1	0	0	0.065689641942166	Th17
1283	0.00669515188710748	0.00679605842728196	0.00669283909339535	0.00669398983375023	0.00669285465536312	0.997797291028158	0.997378375657956	0.006692841767191	1.00004509599578	0.00719169017967815	0.0066939979690474	0.00668986942393343	1	0	0.6	0	0	0	0.6	1	0	0	0.0657087225464177	Th17
1284	0.00669515628042211	0.00681348701863947	0.00669283911150457	0.00669399052582034	0.0066928546825588	0.997797153549937	0.997376795207837	0.00669284178720009	1.00004509599591	0.00719169021929218	0.00669399866559514	0.00668986944662203	1	0	0.7	0	0	0	0.6	1	0	0	0.0657278749757872	Th17
1285	0.00669516069763113	0.00683098104247727	0.00669283913319186	0.00669399122397235	0.0066928547135491	0.997797015502075	0.997375208567389	0.00669284181058035	1.00004509599605	0.00719169026543453	0.00669399936836554	0.00668986947285319	1	0	0.8	0	0	0	0.6	1	0	0	0.065747099654645	Th17
1286	0.00669516513865334	0.00684854090019166	0.0066928391583579	0.00669399192797945	0.0066928547476984	0.997796876895393	0.997373615661228	0.00669284183749721	1.00004509599622	0.00719169031777955	0.00669400007717505	0.0066898695024731	1	0	0.9	0	0	0	0.6	1	0	0	0.0657663970474078	Th17
1287	0.0066951696035818	0.0068661669930945	0.00669283918668355	0.00669399263815858	0.00669285478537431	0.997796737732217	0.997372016469868	0.00669284186764022	1.00004509599641	0.00719169037610347	0.00669400079203913	0.00668986953539623	1	0	1	0	0	0	0.6	1	0	0	0.0657857675724007	Th17
1288	0.00669512597545987	0.00669283906006467	0.00669283905831361	0.00669398578858814	0.00669285456603019	0.997798108911788	0.997387781381345	0.00669284172166802	1.00004509599555	0.0071916900825617	0.00669399389607197	0.00668986936172008	1	0	0	0	0	0	0.7	1	0	0	0.0655952452128907	Th17
1289	0.00669513022841006	0.00670988290576364	0.00669283905545816	0.00669398644399339	0.00669285457206266	0.997797974694531	0.997386237496689	0.00669284172052105	1.00004509599553	0.00719169008202034	0.00669399455590208	0.00668986936328797	1	0	0.1	0	0	0	0.7	1	0	0	0.065613972731726	Th17
1290	0.00669513450442312	0.00672698985907466	0.00669283905597407	0.00669398710519595	0.00669285458152296	0.997797839953255	0.997384687601505	0.00669284172278427	1.00004509599553	0.00719169008800679	0.00669399522171991	0.00668986936837218	1	0	0.2	0	0	0	0.7	1	0	0	0.0656327699478438	Th17
1291	0.00669513880326395	0.00674416029807174	0.00669283905992816	0.00669398777237117	0.00669285459445079	0.997797704669285	0.99738313171064	0.00669284172843086	1.00004509599556	0.00719169010073084	0.0066939958934532	0.00668986937684099	1	0	0.3	0	0	0	0.7	1	0	0	0.0656516372431741	Th17
1292	0.00669514312575397	0.00676139460569416	0.00669283906743054	0.00669398844580084	0.00669285461113708	0.997797568830901	0.997381569744478	0.00669284173767834	1.00004509599561	0.00719169012011057	0.0066939965715004	0.0066898693888581	1	0	0.4	0	0	0	0.7	1	0	0	0.0656705750941935	Th17
1293	0.00669514747139431	0.00677869316670938	0.00669283907848412	0.00669398912517032	0.00669285463127827	0.997797432468457	0.997380001690912	0.00669284175052349	1.00004509599568	0.00719169014629577	0.00669399725560231	0.00668986940443725	1	0	0.5	0	0	0	0.7	1	0	0	0.0656895838662099	Th17
1294	0.00669515184081299	0.00679605637027068	0.00669283909318627	0.00669398981094814	0.006692854654775	0.997797295530256	0.997378427502935	0.00669284176689207	1.00004509599578	0.00719169017935214	0.00669399794595071	0.0066898694235809	1	0	0.6	0	0	0	0.7	1	0	0	0.0657086640483611	Th17
1295	0.00669515623394584	0.00681348460895501	0.00669283911131375	0.00669399050281152	0.00669285468225855	0.997797158055511	0.997376847137919	0.00669284178685327	1.00004509599591	0.00719169021897114	0.00669399864246149	0.00668986944633111	1	0	0.7	0	0	0	0.7	1	0	0	0.065727816036377	Th17
1296	0.00669516065096014	0.00683097827886127	0.00669283913299201	0.00669399120087743	0.00669285471291137	0.997797020015903	0.997375260554314	0.00669284181035029	1.00004509599605	0.00719169026506165	0.00669399934518234	0.00668986947247341	1	0	0.8	0	0	0	0.7	1	0	0	0.0657470402955047	Th17
1297	0.00669516509180483	0.0068485377776224	0.00669283915808859	0.00669399190505608	0.00669285474731504	0.997796881415544	0.997373667738003	0.00669284183724042	1.00004509599622	0.00719169031738528	0.00669400005393423	0.00668986950210331	1	0	0.9	0	0	0	0.7	1	0	0	0.0657663372332249	Th17
1298	0.00669516955672908	0.00686616351035369	0.00669283918647974	0.00669399261502547	0.00669285478480245	0.997796742257891	0.997372068612964	0.00669284186743094	1.00004509599641	0.0071916903757023	0.00669400076869951	0.00668986953510129	1	0	1	0	0	0	0.7	1	0	0	0.0657857073258832	Th17
1299	0.00669512593014186	0.00669283905988314	0.00669283905813391	0.00669398576573162	0.00669285456556672	0.99779811336625	0.997387832794848	0.00669284172141157	1.00004509599554	0.007191690082201	0.00669399387328613	0.00668986936143135	1	0	0	0	0	0	0.8	1	0	0	0.0655951892522337	Th17
1300	0.00669513018309698	0.00670988256943924	0.00669283905527899	0.006693986420971	0.00669285457164419	0.997797979169245	0.997386288964377	0.00669284172028574	1.00004509599553	0.00719169008165843	0.00669399453287746	0.00668986936285274	1	0	0.1	0	0	0	0.8	1	0	0	0.0656139163600082	Th17
1301	0.00669513445865477	0.00672698918391487	0.00669283905595352	0.00669398708217942	0.00669285458101704	0.997797844433524	0.997384739160613	0.00669284172252096	1.00004509599553	0.00719169008762362	0.00669399519872764	0.00668986936803834	1	0	0.2	0	0	0	0.8	1	0	0	0.0656327131400225	Th17
1302	0.00669513875763017	0.00674415928192202	0.00669283905975067	0.00669398774956515	0.00669285459400257	0.997797709145121	0.997383183323744	0.00669284172823556	1.00004509599556	0.00719169010031509	0.00669399587049641	0.00668986937653123	1	0	0.3	0	0	0	0.8	1	0	0	0.0656515800451403	Th17
1303	0.00669514307974106	0.00676139324539307	0.00669283906723759	0.00669398842271131	0.00669285461063251	0.997797573318175	0.997381621430514	0.00669284173748375	1.00004509599561	0.00719169011975326	0.00669399654845874	0.00668986938832734	1	0	0.4	0	0	0	0.8	1	0	0	0.0656705174666565	Th17
1304	0.00669514742531361	0.0067786914596058	0.00669283907829874	0.0066939891023045	0.00669285463056229	0.997797436949535	0.997380053460411	0.00669284175029641	1.00004509599568	0.00719169014598461	0.00669399723244899	0.00668986940408876	1	0	0.5	0	0	0	0.8	1	0	0	0.0656895258146402	Th17
1305	0.00669515179450091	0.00679605431384777	0.00669283909293338	0.00669398978791369	0.0066928546544851	0.997797300037978	0.99737847934086	0.00669284176665099	1.00004509599578	0.00719169017891644	0.00669399792281026	0.00668986942323557	1	0	0.6	0	0	0	0.8	1	0	0	0.0657086055522371	Th17
1306	0.00669515618752227	0.00681348220047187	0.00669283911112027	0.00669399047988347	0.0066928546817053	0.997797162555809	0.997376899045741	0.00669284178665252	1.0000450959959	0.00719169021854104	0.0066939986192787	0.00668986944592642	1	0	0.7	0	0	0	0.8	1	0	0	0.0657277571254555	Th17
1307	0.00669516060446644	0.00683097551526175	0.00669283913279917	0.00669399117786212	0.00669285471259404	0.997797024521185	0.997375312537181	0.00669284181014941	1.00004509599605	0.00719169026469742	0.00669399932197937	0.00668986947203219	1	0	0.8	0	0	0	0.8	1	0	0	0.0657469809495264	Th17
1308	0.00669516504493338	0.00684853465650812	0.00669283915788806	0.00669399188201607	0.00669285474669112	0.997796885938102	0.997373719790611	0.00669284183698798	1.00004509599622	0.0071916903169999	0.00669400003073054	0.00668986950180488	1	0	0.9	0	0	0	0.8	1	0	0	0.0657662774420666	Th17
1309	0.00669516950951204	0.00686616002857998	0.00669283918627546	0.00669399259198291	0.00669285478449478	0.99779674678409	0.997372120742814	0.00669284186716178	1.00004509599641	0.0071916903753143	0.00669400074558239	0.00668986953467001	1	0	1	0	0	0	0.8	1	0	0	0.0657856470930813	Th17
1310	0.00669512588486662	0.00669283905970846	0.00669283905795918	0.00669398574305439	0.00669285456504647	0.997798117830756	0.997387884195867	0.00669284172112866	1.00004509599554	0.00719169008185891	0.00669399385032204	0.0066898693610725	1	0	0	0	0	0	0.9	1	0	0	0.0655951332939366	Th17
1311	0.00669513013754524	0.00670988223320896	0.00669283905509467	0.00669398639828558	0.0066928545711974	0.997797983632028	0.997386340438096	0.00669284172009616	1.00004509599552	0.00719169008132044	0.00669399451012888	0.00668986936272686	1	0	0.1	0	0	0	0.9	1	0	0	0.0656138599950045	Th17
1312	0.00669513441333951	0.00672698850914711	0.00669283905560505	0.00669398705956415	0.00669285458057984	0.99779784890373	0.99738479069751	0.00669284172228156	1.00004509599553	0.00719169008731946	0.00669399517569278	0.00668986936771478	1	0	0.2	0	0	0	0.9	1	0	0	0.0656326563655329	Th17
1313	0.00669513871181012	0.00674415826584445	0.00669283905956271	0.00669398772651848	0.00669285459354627	0.997797713628116	0.997383234937648	0.0066928417280395	1.00004509599555	0.00719169009994606	0.0066939958474469	0.00668986937618774	1	0	0.3	0	0	0	0.9	1	0	0	0.0656515228386931	Th17
1314	0.00669514303372996	0.00676139188523024	0.00669283906705705	0.00669398839983199	0.00669285461020849	0.997797577812721	0.997381673126888	0.00669284173723976	1.00004509599561	0.00719169011939854	0.00669399652528255	0.00668986938815648	1	0	0.4	0	0	0	0.9	1	0	0	0.0656704598221332	Th17
1315	0.00669514737918518	0.0067786897529071	0.00669283907810682	0.00669398907925635	0.00669285463026301	0.997797441443657	0.997380105212507	0.00669284174998906	1.00004509599568	0.00719169014561115	0.00669399720947481	0.00668986940375416	1	0	0.5	0	0	0	0.9	1	0	0	0.0656894677680651	Th17
1316	0.00669515174830141	0.00679605225772041	0.00669283909274684	0.00669398976507613	0.00669285465379288	0.997797304530741	0.997378531171775	0.00669284176640937	1.00004509599578	0.00719169017855927	0.00669399789976583	0.00668986942287968	1	0	0.6	0	0	0	0.9	1	0	0	0.0657085470785153	Th17
1317	0.00669515614117241	0.00681347979201855	0.00669283911092288	0.00669399045674248	0.00669285468119125	0.997797167061663	0.997376950951689	0.00669284178638967	1.0000450959959	0.00719169021816722	0.00669399859618956	0.00668986944566076	1	0	0.7	0	0	0	0.9	1	0	0	0.0657276982110049	Th17
1318	0.00669516055754995	0.00683097275118675	0.00669283913267957	0.00669399115476524	0.00669285471207067	0.997797029035236	0.997375364527972	0.00669284180980653	1.00004509599605	0.00719169026427646	0.00669399929879753	0.006689869471622	1	0	0.8	0	0	0	0.9	1	0	0	0.0657469215855957	Th17
1319	0.00669516499809568	0.00684853153535847	0.00669283915769345	0.00669399185887458	0.00669285474612573	0.997796890453705	0.99737377184388	0.00669284183668037	1.00004509599622	0.00719169031662627	0.00669400000749969	0.00668986950132778	1	0	0.9	0	0	0	0.9	1	0	0	0.0657662176569156	Th17
1320	0.00669516946243937	0.00686615654629399	0.00669283918616748	0.00669399256896651	0.00669285478387083	0.997796751311268	0.99737217288183	0.00669284186691262	1.00004509599641	0.00719169037489093	0.00669400072224837	0.00668986953434279	1	0	1	0	0	0	0.9	1	0	0	0.0657855868494459	Th17
1321	0.00669512583994031	0.00669283905953253	0.00669283905778418	0.00669398572045127	0.00669285456475512	0.997798122280554	0.997387935586388	0.00669284172095729	1.00004509599554	0.00719169008151546	0.00669399382734468	0.00668986936074006	1	0	0	0	0	0	1	1	0	0	0.0655950773616198	Th17
1322	0.0066951300921782	0.00670988189719236	0.00669283905491672	0.00669398637561504	0.00669285457076412	0.997797988099532	0.9973863919083	0.00669284171981635	1.00004509599552	0.00719169008094872	0.00669399448715257	0.0066898693623872	1	0	0.1	0	0	0	1	1	0	0	0.0656138036286622	Th17
1323	0.00669513436756086	0.00672698783433911	0.0066928390554175	0.00669398703656808	0.00669285458014661	0.997797853373281	0.997384842247221	0.00669284172201507	1.00004509599553	0.00719169008698456	0.00669399515271374	0.00668986936736518	1	0	0.2	0	0	0	1	1	0	0	0.0656325995781359	Th17
1324	0.00669513866598672	0.00674415724951419	0.00669283905938373	0.00669398770383319	0.00669285459308887	0.99779771810277	0.99738328655735	0.00669284172771571	1.00004509599555	0.0071916900996155	0.00669399582453022	0.00668986937582948	1	0	0.3	0	0	0	1	1	0	0	0.0656514656349323	Th17
1325	0.00669514298786944	0.00676139052485169	0.00669283906687218	0.00669398837707395	0.00669285460963649	0.99779758229163	0.997381724810628	0.00669284173699839	1.0000450959956	0.00719169011902289	0.00669399650237816	0.0066898693878532	1	0	0.4	0	0	0	1	1	0	0	0.0656704022059031	Th17
1326	0.00669514733312981	0.00677868804592598	0.00669283907792238	0.00669398905637879	0.00669285462956076	0.997797445939131	0.997380156977121	0.00669284174980955	1.00004509599568	0.00719169014520245	0.00669399718632545	0.00668986940337726	1	0	0.5	0	0	0	1	1	0	0	0.0656894097070593	Th17
1327	0.00669515170199889	0.00679605020102543	0.00669283909261872	0.00669398974197936	0.00669285465341217	0.997797309034082	0.99737858301151	0.00669284176619346	1.00004509599578	0.00719169017818128	0.00669399787665811	0.00668986942253698	1	0	0.6	0	0	0	1	1	0	0	0.0657084885847903	Th17
1328	0.00669515609466757	0.00681347738310515	0.00669283911073363	0.00669399043390388	0.00669285468075318	0.997797171573	0.997377002865537	0.00669284178614888	1.0000450959959	0.00719169021784608	0.00669399857300755	0.00668986944521661	1	0	0.7	0	0	0	1	1	0	0	0.0657276392827466	Th17
1329	0.00669516051112121	0.0068309699877167	0.00669283913249602	0.00669399113177182	0.00669285471139657	0.9977970335483	0.997375416510604	0.00669284180956767	1.00004509599605	0.00719169026394966	0.00669399927567496	0.00668986947134154	1	0	0.8	0	0	0	1	1	0	0	0.0657468622321811	Th17
1330	0.00669516495118029	0.00684852841399872	0.00669283915748726	0.00669399183583589	0.00669285474564512	0.997796894977662	0.997373823905429	0.00669284183647038	1.00004509599622	0.00719169031624364	0.00669399998431312	0.00668986950099499	1	0	0.9	0	0	0	1	1	0	0	0.0657661578552959	Th17
1331	0.00669516941558712	0.00686615306440412	0.00669283918587631	0.00669399254579393	0.00669285478335918	0.997796755826907	0.99737222501412	0.00669284186664709	1.00004509599641	0.00719169037450621	0.00669400069908446	0.00668986953399172	1	0	1	0	0	0	1	1	0	0	0.0657855266246314	Th17
