# Supplementary material for: Role of Cytokine Combinations on CD4+ T Cell Differentiation, Partial Polarization, and Plasticity: Continuous Network Modeling Approach
Source: Front Physiol. 2018 Aug 2;9:877. doi: 10.3389/fphys.2018.00877 (PMC6089340; doi:10.3389/fphys.2018.00877)
Supplement: DATA SHEET S7 — Code and simulations of the CD4+ T cell regulatory network. [file Data_Sheet_7.ZIP › plasticity-Nnodes/csv/Th17_IL2e_IL21e_TGFBe.csv]

	TBET	IFNG	GATA3	IL2	IL4	RORGT	IL21	FOXP3	TGFB	IL10	IL9	BCL6	TCR	IL12e	IFNGe	IL2e	IL4e	IL6e	IL21e	TGFBe	IL10e	IL27e	Sum	Label
1	0.00669285467071128	0.00669285459352787	0.00669285465786364	0.00669399756644397	0.00669286629897608	0.00669357903094939	0.997387755203544	0.00669286630325808	0.00669518893631913	0.00719028273068668	0.00669285867982085	0.998359762051515	1	0	0	0	0	0	0	0	0	0	3.04162467438199	Tfh
2	0.00669285467650387	0.00669285459919733	0.00669285466366922	0.00671116484587159	0.00669286632785156	0.00669357970309494	0.997386199757927	0.00669286635197021	0.00669519032586515	0.00719028188254398	0.00669285868459876	0.998358224097825	1	0	0	0.1	0	0	0	0	0	0	3.04164185634314	Tfh
3	0.00669285468232317	0.00669285460490193	0.00669285466950121	0.00672839556384253	0.00669286635685835	0.00669358037785463	0.997384638307864	0.00669286640092363	0.00669519172080113	0.00719028103111829	0.00669285868940485	0.998356680164636	1	0	0	0.2	0	0	0	0	0	0	3.04165910175699	Tfh
4	0.00669285468816856	0.00669285461062824	0.00669285467535196	0.00674569009621253	0.00669286638599748	0.00669358105540954	0.997383070816026	0.00669286645011309	0.00669519312120983	0.00719028017642139	0.00669285869422195	0.998355130214525	1	0	0	0.3	0	0	0	0	0	0	3.041676410999	Tfh
5	0.00669285469404057	0.00669285461638045	0.00669285468124602	0.00676304882219711	0.00669286641527052	0.00669358173562192	0.997381497246033	0.00669286649951476	0.00669519452704264	0.00719027931838779	0.00669285869905448	0.998353574210848	1	0	0	0.4	0	0	0	0	0	0	3.04169378444824	Tfh
6	0.00669285469994109	0.00669285462216018	0.0066928546871565	0.00678047212414243	0.00669286644467742	0.00669358241839346	0.997379917559906	0.00669286654915784	0.00669519593829963	0.00719027845703047	0.00669285870390986	0.998352012116493	1	0	0	0.5	0	0	0	0	0	0	3.04171122248807	Tfh
7	0.00669285470586862	0.00669285462796909	0.00669285469309683	0.00679796038847279	0.00669286647422106	0.00669358310379893	0.99737833171862	0.0066928665990616	0.00669519735502965	0.00719027759230717	0.00669285870879355	0.998350443892427	1	0	0	0.6	0	0	0	0	0	0	3.04172872550477	Tfh
8	0.00669285471182393	0.00669285463380011	0.00669285469906577	0.00681551400384607	0.00669286650390079	0.00669358379189046	0.997376739685134	0.00669286664914826	0.00669519877728673	0.00719027672423673	0.00669285871368709	0.998348869500938	1	0	0	0.7	0	0	0	0	0	0	3.04174629388614	Tfh
9	0.00669285471780743	0.00669285463966723	0.00669285470506173	0.00683313336399057	0.00669286653371748	0.00669358448270399	0.997375141420372	0.00669286669950403	0.00669520020513286	0.00719027585275504	0.00669285871859426	0.998347288902844	1	0	0	0.8	0	0	0	0	0	0	3.04176392802573	Tfh
10	0.00669285472381855	0.00669285464555704	0.00669285471108617	0.00685081886427107	0.00669286656367325	0.00669358517623304	0.997373536885576	0.00669286675010969	0.00669520163854279	0.00719027497784445	0.00669285872353332	0.998345702059503	1	0	0	0.9	0	0	0	0	0	0	3.04178162831905	Tfh
11	0.00669285472985738	0.00669285465146533	0.00669285471714154	0.00686857090573296	0.00669286659376753	0.00669358587266807	0.997371926040461	0.0066928668009481	0.00669520307768131	0.00719027409949307	0.00669285872847474	0.998344108929278	1	0	0	1	0	0	0	0	0	0	3.04179939516535	Tfh
12	0.00669285467064917	0.00669285459346653	0.00669285465780245	0.00669399754956901	0.00669286629875069	0.00669357902932729	0.997387793515692	0.00669286630299682	0.00669518890185095	0.00719028275167152	0.00669285867970603	0.998359765181884	1	0	0	0	0	0	0.1	0	0	0	3.04162463923963	Tfh
13	0.00669285467644091	0.00669285459913993	0.00669285466360699	0.00671116457554647	0.00669286632762429	0.00669357970162167	0.997386238157661	0.0066928663517454	0.00669519029140801	0.00719028190357122	0.00669285868447871	0.998358227256374	1	0	0	0.1	0	0	0.1	0	0	0	3.04164182088784	Tfh
14	0.0066928546822598	0.00669285460483995	0.00669285466943747	0.00672839503759731	0.0066928663566298	0.00669358037641321	0.997384676794325	0.00669286640067717	0.00669519168627317	0.00719028105221053	0.00669285868929198	0.998356683352107	1	0	0	0.2	0	0	0.1	0	0	0	3.04165906598804	Tfh
15	0.00669285468810507	0.00669285461056567	0.00669285467530425	0.00674568931165228	0.00669286638576804	0.00669358105386486	0.997383109392835	0.00669286644985951	0.00669519308656309	0.00719028019753287	0.00669285869410474	0.99835513343118	1	0	0	0.3	0	0	0.1	0	0	0	3.04167637491081	Tfh
16	0.00669285469397778	0.00669285461631861	0.00669285468118098	0.00676304777677117	0.0066928664150398	0.00669358173395564	0.997381535911352	0.00669286649928061	0.00669519449225048	0.00719027933956131	0.00669285869892969	0.998353577458237	1	0	0	0.4	0	0	0.1	0	0	0	3.04169374804174	Tfh
17	0.00669285469987784	0.00669285462210562	0.00669285468709403	0.0067804708154859	0.00669286644444673	0.00669358241669603	0.997379956314364	0.00669286654892099	0.00669519590341698	0.00719027847826006	0.0066928587037903	0.998352015393037	1	0	0	0.5	0	0	0.1	0	0	0	3.04171118575854	Tfh
18	0.00669285470580507	0.00669285462790781	0.00669285469303393	0.00679795881377399	0.00669286647398841	0.00669358310211153	0.99737837056444	0.00669286659879707	0.00669519732009236	0.00719027761358736	0.00669285870867942	0.998350447198827	1	0	0	0.6	0	0	0.1	0	0	0	3.04172868844776	Tfh
19	0.00669285471176013	0.00669285463373754	0.00669285469900361	0.00681551216085842	0.0066928665036668	0.00669358379021801	0.997376778621235	0.00669286664893332	0.00669519874226655	0.00719027674555365	0.00669285871356257	0.998348872837554	1	0	0	0.7	0	0	0.1	0	0	0	3.04174625650091	Tfh
20	0.00669285471774272	0.00669285463959847	0.00669285470499794	0.00683313124971314	0.00669286653348281	0.00669358448108491	0.997375180448563	0.00669286669926485	0.00669520017005133	0.00719027587411703	0.00669285871847528	0.998347292269963	1	0	0	0.8	0	0	0.1	0	0	0	3.04176389030766	Tfh
21	0.00669285472375293	0.00669285464548557	0.00669285471102131	0.00685081647655098	0.00669286656343613	0.00669358517478603	0.99737357600537	0.00669286674984758	0.00669520160349948	0.00719027499925195	0.0066928587234072	0.998345705456548	1	0	0	0.9	0	0	0.1	0	0	0	3.04178159026565	Tfh
22	0.00669285472979228	0.00669285465140146	0.00669285471707387	0.00686856824116377	0.00669286659352982	0.00669358587106225	0.997371965253346	0.00669286680069675	0.00669520304247078	0.00719027412096728	0.00669285872835398	0.998344112358997	1	0	0	1	0	0	0.1	0	0	0	3.0417993567751	Tfh
23	0.00669285467058713	0.00669285459340589	0.00669285465773417	0.00669399753269445	0.00669286629852447	0.00669357902778075	0.997387831826408	0.0066928663028003	0.00669518886742364	0.00719028277264194	0.00669285867959061	0.998359768311901	1	0	0	0	0	0	0.2	0	0	0	3.04162460409827	Tfh
24	0.00669285467637846	0.00669285459907912	0.006692854663538	0.00671116430523149	0.00669286632739721	0.00669357970003512	0.997386276555947	0.00669286635149269	0.00669519025688036	0.00719028192457904	0.00669285868437195	0.998358230415113	1	0	0	0.1	0	0	0.2	0	0	0	3.04164178543432	Tfh
25	0.00669285468219698	0.00669285460477801	0.00669285466937481	0.00672839451143441	0.00669286635640138	0.00669358037489448	0.997384715282098	0.00669286640045742	0.00669519165171494	0.00719028107326965	0.0066928586891766	0.998356686539354	1	0	0	0.2	0	0	0.2	0	0	0	3.04165903021774	Tfh
26	0.00669285468804198	0.00669285461050052	0.00669285467523947	0.00674568852711494	0.00669286638553858	0.00669358105235867	0.997383147967901	0.00669286644963757	0.00669519305192658	0.00719028021866484	0.00669285869399056	0.998355136648499	1	0	0	0.3	0	0	0.2	0	0	0	3.04167633882504	Tfh
27	0.00669285469391502	0.00669285461625715	0.00669285468111884	0.00676304673140931	0.00669286641480986	0.00669358173222048	0.997381574576031	0.0066928664990627	0.00669519445743718	0.00719027936073318	0.00669285869882567	0.998353580704795	1	0	0	0.4	0	0	0.2	0	0	0	3.04169371163524	Tfh
28	0.00669285469981374	0.00669285462203017	0.00669285468702984	0.00678046950678629	0.00669286644421447	0.00669358241514497	0.997379995068771	0.00669286654868293	0.00669519586861877	0.00719027849947436	0.00669285870367945	0.998352018669075	1	0	0	0.5	0	0	0.2	0	0	0	3.04171114902825	Tfh
29	0.00669285470574097	0.00669285462783497	0.00669285469296994	0.00679795723914812	0.00669286647375529	0.00669358310058081	0.997378409408788	0.00669286659853686	0.0066951972852211	0.00719027763486114	0.00669285870856386	0.99835045050519	1	0	0	0.6	0	0	0.2	0	0	0	3.04172865139201	Tfh
30	0.00669285471169613	0.00669285463367455	0.00669285469893968	0.00681551031779414	0.00669286650343277	0.00669358378857762	0.997376817557084	0.00669286664866358	0.00669519870727758	0.00719027676688881	0.00669285871344242	0.998348876174656	1	0	0	0.7	0	0	0.2	0	0	0	3.04174621911625	Tfh
31	0.00669285471767782	0.00669285463953419	0.00669285470493293	0.00683312913541337	0.0066928665332468	0.00669358447957386	0.997375219474148	0.0066928666990084	0.00669520013504354	0.00719027589549483	0.00669285871835528	0.998347295637035	1	0	0	0.8	0	0	0.2	0	0	0	3.04176385259193	Tfh
32	0.00669285472368918	0.00669285464542272	0.00669285471095697	0.00685081408850765	0.00669286656320034	0.00669358517299737	0.997373615124322	0.00669286674960462	0.00669520156826927	0.00719027502069441	0.00669285872328603	0.998345708855463	1	0	0	0.9	0	0	0.2	0	0	0	3.04178155221524	Tfh
33	0.00669285472972726	0.00669285465133839	0.00669285471700727	0.00686856557707215	0.00669286659329238	0.00669358586939301	0.997372004464897	0.00669286680046373	0.00669520300723797	0.00719027414244449	0.00669285872824894	0.998344115788537	1	0	0	1	0	0	0.2	0	0	0	3.0417993183866	Tfh
34	0.00669285467052426	0.00669285459334417	0.00669285465767807	0.00669399751582038	0.006692866298298	0.00669357902636885	0.99738787013573	0.00669286630255968	0.00669518883306295	0.00719028279361852	0.00669285867948317	0.998359771441436	1	0	0	0	0	0	0.3	0	0	0	3.0416245689576	Tfh
35	0.00669285467631559	0.00669285459901774	0.00669285466348165	0.00671116403492665	0.00669286632716938	0.00669357969862066	0.997386314952838	0.00669286635128342	0.00669519022244629	0.00719028194561095	0.00669285868425993	0.99835823357325	1	0	0	0.1	0	0	0.3	0	0	0	3.04164174998141	Tfh
36	0.00669285468213411	0.00669285460471661	0.00669285466931553	0.00672839398524856	0.00669286635617291	0.00669358037337298	0.997384753766439	0.00669286640023122	0.00669519161713791	0.00719028109435132	0.00669285868905621	0.998356689727109	1	0	0	0.2	0	0	0.3	0	0	0	3.04165899445139	Tfh
37	0.00669285468797905	0.00669285461044617	0.00669285467517005	0.00674568774259931	0.00669286638530882	0.00669358105074182	0.997383186541193	0.00669286644941301	0.00669519301722685	0.00719028023980002	0.00669285869387355	0.998355139865435	1	0	0	0.3	0	0	0.3	0	0	0	3.04167630274086	Tfh
38	0.00669285469385075	0.00669285461619394	0.00669285468105767	0.00676304568606145	0.0066928664145786	0.00669358173091205	0.997381613238598	0.00669286649880937	0.00669519442283517	0.00719027938190818	0.0066928586987115	0.998353583950431	1	0	0	0.4	0	0	0.3	0	0	0	3.04169367522926	Tfh
39	0.00669285469975022	0.00669285462196816	0.00669285468696626	0.00678046819811398	0.00669286644398263	0.00669358241363179	0.997380033821569	0.00669286654847284	0.00669519583383251	0.00719027852069218	0.00669285870356361	0.998352021945084	1	0	0	0.5	0	0	0.3	0	0	0	3.04171111229956	Tfh
40	0.00669285470567698	0.00669285462778183	0.00669285469291475	0.00679795566458367	0.00669286647352252	0.0066935830989772	0.997378448251613	0.00669286659833812	0.0066951972503153	0.0071902776561318	0.00669285870843744	0.998350453811624	1	0	0	0.6	0	0	0.3	0	0	0	3.04172861433811	Tfh
41	0.00669285471163134	0.00669285463361192	0.00669285469887361	0.00681550847441883	0.00669286650319834	0.00669358378710061	0.997376856491294	0.00669286664845745	0.00669519867235644	0.00719027678819651	0.00669285871332788	0.998348879511315	1	0	0	0.7	0	0	0.3	0	0	0	3.04174618173228	Tfh
42	0.00669285471761342	0.00669285463947136	0.0066928547048688	0.00683312702142532	0.00669286653301155	0.00669358447795128	0.99737525850045	0.00669286669876568	0.00669520009998057	0.00719027591686076	0.00669285871824204	0.998347299003955	1	0	0	0.8	0	0	0.3	0	0	0	3.04176381487583	Tfh
43	0.00669285472362385	0.00669285464535893	0.00669285471089218	0.00685081170085902	0.00669286656296343	0.00669358517148539	0.997373654241558	0.00669286674937675	0.00669520153317746	0.00719027504210643	0.00669285872317612	0.998345712253151	1	0	0	0.9	0	0	0.3	0	0	0	3.04178151416529	Tfh
44	0.00669285472966249	0.00669285465127462	0.00669285471694476	0.00686856291290145	0.00669286659305474	0.00669358586769474	0.99737204367475	0.00669286680021851	0.00669520297197378	0.0071902741639275	0.00669285872812636	0.998344119218337	1	0	0	1	0	0	0.3	0	0	0	3.04179928000003	Tfh
45	0.00669285467046188	0.0066928545932839	0.00669285465761592	0.00669399749894688	0.00669286629807224	0.00669357902485141	0.99738790844362	0.00669286630234453	0.00669518879863802	0.00719028281459961	0.00669285867935923	0.998359774570988	1	0	0	0	0	0	0.4	0	0	0	3.04162453381856	Tfh
46	0.00669285467625381	0.006692854598957	0.00669285466341421	0.00671116376463583	0.00669286632694291	0.00669357969685486	0.997386353348221	0.00669286635106224	0.00669519018784044	0.00719028196664243	0.00669285868414638	0.998358236732434	1	0	0	0.1	0	0	0.4	0	0	0	3.04164171453157	Tfh
47	0.00669285468207115	0.00669285460465585	0.00669285466924977	0.00672839345911028	0.00669286635594497	0.00669358037174098	0.997384792250347	0.00669286640001223	0.00669519158252419	0.00719028111541834	0.0066928586889425	0.998356692914512	1	0	0	0.2	0	0	0.4	0	0	0	3.0416589586853	Tfh
48	0.00669285468791619	0.00669285461038149	0.00669285467510758	0.00674568695813995	0.00669286638507995	0.00669358104910309	0.997383225113632	0.00669286644915279	0.006695192982541	0.00719028026091541	0.00669285869376034	0.998355143082329	1	0	0	0.3	0	0	0.4	0	0	0	3.04167626665751	Tfh
49	0.00669285469378718	0.00669285461613224	0.00669285468099079	0.00676304464078773	0.00669286641434748	0.00669358172942497	0.997381651900077	0.00669286649857362	0.00669519438814061	0.00719027940307733	0.00669285869858647	0.998353587195967	1	0	0	0.4	0	0	0.4	0	0	0	3.04169363882461	Tfh
50	0.0066928546996862	0.00669285462191031	0.0066928546869028	0.00678046688946185	0.00669286644375033	0.00669358241213707	0.997380072572063	0.00669286654822628	0.00669519579905542	0.00719027854190958	0.0066928587034572	0.998352025220649	1	0	0	0.5	0	0	0.4	0	0	0	3.0417110755727	Tfh
51	0.00669285470561326	0.00669285462771663	0.0066928546928379	0.00679795408999704	0.00669286647328995	0.00669358309727687	0.997378487091915	0.00669286659808583	0.00669519721536245	0.00719027767740804	0.0066928587083306	0.998350457118196	1	0	0	0.6	0	0	0.4	0	0	0	3.04172857728692	Tfh
52	0.00669285471156685	0.00669285463355713	0.00669285469880952	0.0068155066317961	0.00669286650296389	0.00669358378558636	0.997376895423114	0.00669286664819565	0.00669519863742923	0.00719027680952132	0.00669285871321559	0.998348882846789	1	0	0	0.7	0	0	0.4	0	0	0	3.04174614435029	Tfh
53	0.00669285471754874	0.00669285463940853	0.00669285470480407	0.00683312490739554	0.00669286653277662	0.00669358447636879	0.997375297524262	0.00669286669854622	0.00669520006494748	0.0071902759382182	0.00669285871812305	0.998347302370982	1	0	0	0.8	0	0	0.4	0	0	0	3.04176377716222	Tfh
54	0.00669285472355845	0.00669285464529812	0.00669285471082741	0.00685080931300381	0.00669286656272652	0.00669358516992654	0.997373693357536	0.00669286674913335	0.00669520149806999	0.0071902750635227	0.0066928587230583	0.99834571565102	1	0	0	0.9	0	0	0.4	0	0	0	3.04178147611662	Tfh
55	0.0066928547295972	0.00669285465121077	0.00669285471688946	0.00686856024883747	0.00669286659281718	0.00669358586609508	0.997372082883016	0.0066928667999677	0.00669520293678643	0.00719027418539176	0.00669285872802042	0.998344122647099	1	0	0	1	0	0	0.4	0	0	0	3.04179924161393	Tfh
56	0.0066928546703999	0.00669285459321726	0.00669285465755391	0.00669399748207391	0.00669286629784554	0.00669357902332243	0.997387946749778	0.00669286630209199	0.00669518876420363	0.0071902828355789	0.00669285867925088	0.998359777700444	1	0	0	0	0	0	0.5	0	0	0	3.04162449868115	Tfh
57	0.00669285467619098	0.00669285459889549	0.00669285466335798	0.00671116349435322	0.00669286632671575	0.00669357969531952	0.997386391742238	0.00669286635082787	0.0066951901533318	0.00719028198765333	0.00669285868402721	0.998358239890684	1	0	0	0.1	0	0	0.5	0	0	0	3.04164167908182	Tfh
58	0.00669285468200771	0.0066928546045932	0.00669285466918724	0.00672839293298264	0.0066928663557161	0.00669358037034635	0.997384830732654	0.0066928663997893	0.00669519154802694	0.00719028113649323	0.00669285868882505	0.998356696101196	1	0	0	0.2	0	0	0.5	0	0	0	3.04165892291976	Tfh
59	0.00669285468785209	0.00669285461031834	0.00669285467504357	0.00674568617369982	0.00669286638484986	0.0066935810477473	0.997383263684298	0.00669286644895054	0.00669519294799491	0.0071902802820318	0.00669285869363784	0.998355146297892	1	0	0	0.3	0	0	0.5	0	0	0	3.04167623057424	Tfh
60	0.00669285469372437	0.0066928546160705	0.00669285468093163	0.00676304359554478	0.00669286641411758	0.00669358172764071	0.997381690560072	0.00669286649835123	0.0066951943533022	0.00719027942424632	0.00669285869847494	0.998353590443259	1	0	0	0.4	0	0	0.5	0	0	0	3.04169360242371	Tfh
61	0.00669285469962319	0.00669285462184851	0.00669285468683989	0.00678046558088995	0.00669286644351928	0.00669358241039091	0.997380111321712	0.00669286654798655	0.00669519576416585	0.00719027856314005	0.00669285870333633	0.998352028497365	1	0	0	0.5	0	0	0.5	0	0	0	3.04171103884828	Tfh
62	0.00669285470554943	0.00669285462765734	0.0066928546927794	0.00679795251563353	0.00669286647305683	0.00669358309574602	0.997378525932538	0.00669286659783106	0.00669519718050563	0.00719027769867311	0.00669285870821027	0.998350460423759	1	0	0	0.6	0	0	0.5	0	0	0	3.04172854023436	Tfh
63	0.00669285471150301	0.00669285463348596	0.00669285469874586	0.00681550478870101	0.0066928665027303	0.00669358378386536	0.997376934354347	0.00669286664795694	0.00669519860239197	0.00719027683083935	0.00669285871309896	0.998348886183685	1	0	0	0.7	0	0	0.5	0	0	0	3.04174610697014	Tfh
64	0.00669285471748439	0.00669285463934484	0.00669285470474013	0.00683312279343087	0.00669286653254138	0.00669358447473068	0.997375336545866	0.00669286669828719	0.00669520002988226	0.00719027595960125	0.00669285871802	0.998347305738284	1	0	0	0.8	0	0	0.5	0	0	0	3.04176373945126	Tfh
65	0.00669285472349395	0.00669285464523309	0.00669285471076302	0.00685080692525414	0.00669286656249031	0.00669358516832293	0.997373732472047	0.0066928667488979	0.00669520146294713	0.00719027508494283	0.00669285872295262	0.998345719048962	1	0	0	0.9	0	0	0.5	0	0	0	3.04178143806967	Tfh
66	0.00669285472953225	0.00669285465114701	0.00669285471681438	0.00686855758479327	0.0066928665925793	0.00669358586448766	0.997372122089093	0.00669286679972781	0.0066952029015763	0.00719027420686889	0.00669285872789554	0.998344126075724	1	0	0	1	0	0	0.5	0	0	0	3.04179920322993	Tfh
67	0.00669285467033777	0.00669285459316878	0.00669285465749169	0.0066939974652025	0.00669286629761998	0.00669357902171793	0.997387985055029	0.00669286630189427	0.00669518872975781	0.00719028285655072	0.00669285867913764	0.99835978083021	1	0	0	0	0	0	0.6	0	0	0	3.04162446354511	Tfh
68	0.00669285467612819	0.00669285459883376	0.00669285466329564	0.00671116322408156	0.00669286632648818	0.00669357969386934	0.997386430134771	0.00669286635058889	0.0066951901188757	0.00719028200870206	0.00669285868391762	0.998358243048342	1	0	0	0.1	0	0	0.6	0	0	0	3.04164164363286	Tfh
69	0.00669285468194525	0.0066928546045422	0.00669285466912446	0.00672839240687547	0.00669286635548796	0.00669358036872661	0.997384869213279	0.00669286639954531	0.00669519151341062	0.00719028115756193	0.00669285868871268	0.998356699288476	1	0	0	0.2	0	0	0.6	0	0	0	3.04165888715685	Tfh
70	0.0066928546877895	0.00669285461025662	0.00669285467498122	0.00674568538928963	0.00669286638462047	0.00669358104608238	0.997383302253547	0.00669286644872528	0.00669519291327767	0.00719028030313975	0.00669285869352891	0.998355149515	1	0	0	0.3	0	0	0.6	0	0	0	3.04167619449442	Tfh
71	0.00669285469366083	0.00669285461600825	0.00669285468086485	0.00676304255034353	0.00669286641388632	0.00669358172618245	0.997381729218492	0.00669286649810925	0.00669519431862292	0.0071902794454174	0.00669285869837124	0.998353593688438	1	0	0	0.4	0	0	0.6	0	0	0	3.0416935660218	Tfh
72	0.00669285469955902	0.00669285462178563	0.00669285468677577	0.00678046427241442	0.00669286644328714	0.0066935824089011	0.997380150070446	0.00669286654772402	0.00669519572939014	0.00719027858436314	0.00669285870320939	0.998352031772711	1	0	0	0.5	0	0	0.6	0	0	0	3.04171100212309	Tfh
73	0.00669285470548528	0.00669285462759107	0.00669285469271533	0.00679795094136982	0.00669286647282354	0.0066935830941851	0.997378564771187	0.00669286659761268	0.00669519714562413	0.00719027771995507	0.00669285870809536	0.998350463729293	1	0	0	0.6	0	0	0.6	0	0	0	3.04172850318395	Tfh
74	0.00669285471143848	0.00669285463342169	0.00669285469867931	0.00681550294612336	0.00669286650249561	0.00669358378239913	0.997376973283214	0.00669286664771933	0.00669519856748678	0.00719027685215434	0.0066928587129827	0.998348889519228	1	0	0	0.7	0	0	0.6	0	0	0	3.04174606959114	Tfh
75	0.00669285471742034	0.00669285463928214	0.00669285470467799	0.00683312067965237	0.0066928665323059	0.00669358447307003	0.997375375567153	0.0066928666980526	0.00669519999479629	0.00719027598097448	0.00669285871790599	0.998347309105072	1	0	0	0.8	0	0	0.6	0	0	0	3.04176370174032	Tfh
76	0.00669285472342961	0.00669285464517191	0.00669285471069911	0.00685080453793445	0.00669286656225418	0.00669358516662455	0.997373771583504	0.00669286674867874	0.00669520142777012	0.00719027510637001	0.00669285872282544	0.998345722446621	1	0	0	0.9	0	0	0.6	0	0	0	3.04178140002609	Tfh
77	0.00669285472946709	0.00669285465108289	0.00669285471675196	0.00686855492106137	0.00669286659234178	0.00669358586290503	0.99737216129533	0.00669286679948421	0.00669520286639154	0.0071902742283322	0.00669285872777466	0.998344129504531	1	0	0	1	0	0	0.6	0	0	0	3.0417991648462	Tfh
78	0.00669285467027458	0.00669285459309945	0.00669285465742891	0.00669399744833063	0.00669286629739301	0.00669357902042289	0.997388023358632	0.00669286630166175	0.00669518869545591	0.00719028287752297	0.00669285867902241	0.998359783958187	1	0	0	0	0	0	0.7	0	0	0	3.04162442840841	Tfh
79	0.00669285467606536	0.00669285459877214	0.00669285466323802	0.0067111629538205	0.00669286632626051	0.00669357969246123	0.997386468525627	0.006692866350364	0.00669519008444088	0.00719028202970889	0.00669285868379513	0.998358246206083	1	0	0	0.1	0	0	0.7	0	0	0	3.04164160818558	Tfh
80	0.00669285468188274	0.00669285460447058	0.00669285466906178	0.00672839188079071	0.00669286635525963	0.00669358036715316	0.997384907692417	0.0066928663993087	0.00669519147883586	0.00719028117862676	0.00669285868859725	0.998356702476022	1	0	0	0.2	0	0	0.7	0	0	0	3.04165885139562	Tfh
81	0.0066928546877265	0.00669285461019514	0.00669285467491825	0.0067456846047956	0.00669286638439131	0.00669358104452011	0.997383340821219	0.00669286644849037	0.00669519287861994	0.00719028032427963	0.00669285869340689	0.998355152731402	1	0	0	0.3	0	0	0.7	0	0	0	3.04167615841525	Tfh
82	0.00669285469359739	0.00669285461594604	0.00669285468080207	0.00676304150518299	0.006692866413656	0.00669358172461723	0.997381767875473	0.00669286649786612	0.00669519428389359	0.00719027946657665	0.00669285869824838	0.998353596934267	1	0	0	0.4	0	0	0.7	0	0	0	3.04169352962216	Tfh
83	0.00669285469949505	0.00669285462171819	0.00669285468671201	0.0067804629639506	0.00669286644305528	0.0066935824073905	0.997380188817141	0.00669286654750505	0.00669519569462442	0.00719027860557164	0.00669285870310465	0.998352035047766	1	0	0	0.5	0	0	0.7	0	0	0	3.04171096539972	Tfh
84	0.00669285470542117	0.0066928546275349	0.00669285469265111	0.00679794936696721	0.00669286647259071	0.00669358309265359	0.997378603608401	0.00669286659737636	0.00669519711075863	0.0071902777412162	0.00669285870797789	0.998350467034873	1	0	0	0.6	0	0	0.7	0	0	0	3.0417284661348	Tfh
85	0.00669285471137446	0.0066928546333604	0.00669285469862584	0.00681550110339297	0.00669286650226174	0.00669358378069141	0.997377012210949	0.00669286664748729	0.00669519853247684	0.00719027687347147	0.00669285871286978	0.998348892855615	1	0	0	0.7	0	0	0.7	0	0	0	3.04174603221434	Tfh
86	0.0066928547173553	0.00669285463921906	0.00669285470461136	0.00683311856590165	0.00669286653207077	0.00669358447151245	0.997375414586388	0.00669286669782281	0.00669519995976851	0.00719027600233814	0.00669285871778719	0.998347312471373	1	0	0	0.8	0	0	0.7	0	0	0	3.04176366403081	Tfh
87	0.00669285472336485	0.00669285464510504	0.00669285471063436	0.00685080215034982	0.00669286656201768	0.00669358516501839	0.997373810696014	0.0066928667484191	0.00669520139264522	0.00719027512779739	0.00669285872271216	0.998345725844348	1	0	0	0.9	0	0	0.7	0	0	0	3.04178136198107	Tfh
88	0.00669285472940231	0.00669285465101925	0.00669285471668479	0.00686855225734142	0.00669286659210411	0.00669358586119338	0.997372200499153	0.00669286679922499	0.00669520283112634	0.0071902742498097	0.00669285872766983	0.998344132933966	1	0	0	1	0	0	0.7	0	0	0	3.04179912646575	Tfh
89	0.0066928546702129	0.00669285459303997	0.00669285465736779	0.00669399743146061	0.00669286629716766	0.00669357901870636	0.997388061660765	0.00669286630141903	0.00669518866094211	0.00719028289850027	0.0066928586789056	0.998359787088483	1	0	0	0	0	0	0.8	0	0	0	3.04162439327614	Tfh
90	0.0066928546760023	0.00669285459871093	0.00669285466316944	0.00671116268357222	0.0066928663260334	0.00669357969094553	0.997386506915545	0.00669286635014776	0.0066951900499516	0.00719028205073844	0.00669285868368614	0.998358249363639	1	0	0	0.1	0	0	0.8	0	0	0	3.04164157273926	Tfh
91	0.00669285468181931	0.00669285460440936	0.00669285466899932	0.00672839135472608	0.0066928663550311	0.00669358036566775	0.997384946170125	0.00669286639911345	0.00669519144428325	0.00719028119972404	0.00669285868847602	0.998356705662306	1	0	0	0.2	0	0	0.8	0	0	0	3.04165881563453	Tfh
92	0.00669285468766252	0.00669285461013297	0.00669285467485454	0.0067456838205661	0.00669286638416116	0.00669358104313541	0.997383379387744	0.00669286644824222	0.00669519284405582	0.00719028034537447	0.00669285869329826	0.998355155946711	1	0	0	0.3	0	0	0.8	0	0	0	3.04167612233607	Tfh
93	0.0066928546935346	0.00669285461588421	0.00669285468073933	0.00676304046007538	0.00669286641342599	0.00669358172290618	0.997381806530952	0.00669286649764813	0.00669519424909052	0.00719027948776612	0.00669285869814063	0.998353600180407	1	0	0	0.4	0	0	0.8	0	0	0	3.04169349322467	Tfh
94	0.00669285469943198	0.00669285462165653	0.00669285468664971	0.00678046165555168	0.00669286644282391	0.00669358240573196	0.997380227562357	0.00669286654729563	0.00669519565977673	0.00719027862679292	0.00669285870298951	0.99835203832366	1	0	0	0.5	0	0	0.8	0	0	0	3.04171092867899	Tfh
95	0.00669285470535731	0.00669285462746562	0.00669285469258739	0.00679794779263451	0.00669286647235763	0.00669358309107635	0.997378642444124	0.00669286659716501	0.0066951970758853	0.00719027776247501	0.00669285870786637	0.99835047034057	1	0	0	0.6	0	0	0.8	0	0	0	3.04172842908739	Tfh
96	0.00669285471131077	0.00669285463329734	0.00669285469855387	0.00681549926073698	0.00669286650202806	0.00669358377904673	0.997377051136938	0.0066928666472251	0.00669519849747388	0.00719027689478809	0.00669285871274958	0.998348896191314	1	0	0	0.7	0	0	0.8	0	0	0	3.04174599483855	Tfh
97	0.00669285471729096	0.00669285463915559	0.00669285470454698	0.00683311645198019	0.00669286653183491	0.00669358447000706	0.997375453604647	0.00669286669759021	0.00669519992476545	0.00719027602368852	0.00669285871765847	0.998347315837858	1	0	0	0.8	0	0	0.8	0	0	0	3.04176362632218	Tfh
98	0.00669285472330021	0.00669285464504546	0.00669285471056984	0.00685079976326027	0.00669286656178125	0.0066935851633013	0.99737384980467	0.00669286674816434	0.00669520135746253	0.00719027514923156	0.00669285872258685	0.998345729241878	1	0	0	0.9	0	0	0.8	0	0	0	3.04178132394038	Tfh
99	0.0066928547293371	0.00669285465095608	0.00669285471661991	0.00686854959358342	0.0066928665918662	0.00669358585957972	0.997372239701684	0.00669286679900259	0.00669520279591986	0.00719027427128531	0.00669285872754551	0.998344136362342	1	0	0	1	0	0	0.8	0	0	0	3.04179908808535	Tfh
100	0.00669285467015067	0.00669285459298091	0.00669285465730822	0.00669399741459108	0.0066928662969419	0.00669357901712918	0.997388099961479	0.00669286630122902	0.00669518862649938	0.0071902829194889	0.00669285867879489	0.998359790217417	1	0	0	0	0	0	0.9	0	0	0	3.04162435814379	Tfh
101	0.00669285467594022	0.00669285459865003	0.00669285466311099	0.00671116241333487	0.00669286632580656	0.00669357968931433	0.997386545303768	0.00669286634992121	0.00669519001541471	0.00719028207176087	0.00669285868357431	0.998358252521911	1	0	0	0.1	0	0	0.9	0	0	0	3.04164153729551	Tfh
102	0.00669285468175658	0.0066928546043507	0.00669285466893595	0.00672839082855337	0.00669286635480281	0.0066935803641313	0.997384984647271	0.00669286639884846	0.00669519140971406	0.00719028122078141	0.00669285868837201	0.998356708850107	1	0	0	0.2	0	0	0.9	0	0	0	3.04165877987539	Tfh
103	0.0066928546876002	0.00669285461007116	0.00669285467479205	0.00674568303616104	0.00669286638393187	0.00669358104147391	0.997383417953032	0.00669286644800815	0.00669519280934683	0.00719028036649771	0.00669285869318554	0.998355159163333	1	0	0	0.3	0	0	0.9	0	0	0	3.04167608625973	Tfh
104	0.00669285469346998	0.00669285461582809	0.00669285468067527	0.00676303941499755	0.00669286641319454	0.00669358172154707	0.997381845185018	0.00669286649740016	0.00669519421445508	0.00719027950891292	0.00669285869802238	0.998353603425113	1	0	0	0.4	0	0	0.9	0	0	0	3.04169345682659	Tfh
105	0.00669285469936848	0.00669285462159876	0.00669285468659456	0.00678046034716639	0.00669286644259196	0.00669358240418653	0.997380266305484	0.00669286654704162	0.00669519562498305	0.00719027864800532	0.00669285870286662	0.998352041598628	1	0	0	0.5	0	0	0.9	0	0	0	3.04171089195921	Tfh
106	0.00669285470529357	0.00669285462740324	0.00669285469251723	0.00679794621857864	0.00669286647212533	0.00669358308940871	0.99737868127821	0.00669286659692332	0.00669519704095254	0.00719027778374162	0.00669285870774418	0.998350473645917	1	0	0	0.6	0	0	0.9	0	0	0	3.04172839204167	Tfh
107	0.00669285471124591	0.00669285463323381	0.00669285469848952	0.00681549741817091	0.00669286650179355	0.00669358377757338	0.997377090062271	0.00669286664698902	0.0066951984625691	0.00719027691610132	0.00669285871264544	0.998348899526786	1	0	0	0.7	0	0	0.9	0	0	0	3.04174595746304	Tfh
108	0.00669285471722657	0.00669285463909254	0.00669285470448327	0.00683311433865194	0.00669286653159977	0.00669358446837766	0.997375492620497	0.00669286669734974	0.00669519988970776	0.00719027604507181	0.00669285871754589	0.998347319203874	1	0	0	0.8	0	0	0.9	0	0	0	3.04176358861631	Tfh
109	0.00669285472323514	0.00669285464497817	0.00669285471050877	0.00685079737612283	0.00669286656154475	0.00669358516182229	0.997373888913611	0.00669286674794505	0.0066952013224164	0.00719027517062762	0.00669285872247458	0.998345732638439	1	0	0	0.9	0	0	0.9	0	0	0	3.04178128589803	Tfh
110	0.00669285472927186	0.0066928546508919	0.0066928547165551	0.00686854693024218	0.00669286659162867	0.00669358585805268	0.997372278902303	0.00669286679875062	0.00669520276075336	0.00719027429273662	0.00669285872743421	0.998344139790141	1	0	0	1	0	0	0.9	0	0	0	3.04179904970654	Tfh
111	0.006692854670088	0.00669285459291169	0.00669285465723721	0.00669399739772109	0.00669286629671541	0.00669357901576637	0.997388138260768	0.00669286630100439	0.00669518859217619	0.00719028294043802	0.00669285867867783	0.99835979334579	1	0	0	0	0	0	1	0	0	0	3.04162432301187	Tfh
112	0.00669285467587749	0.00669285459858806	0.00669285466304482	0.00671116214310674	0.0066928663255789	0.00669357968791597	0.997386583690572	0.00669286634967787	0.00669518998100292	0.00719028209277419	0.00669285868345737	0.998358255678717	1	0	0	0.1	0	0	1	0	0	0	3.04164150185133	Tfh
113	0.00669285468169373	0.0066928546042854	0.00669285466887559	0.00672839030265873	0.00669286635457404	0.00669358036270676	0.997385023121292	0.00669286639863596	0.00669519137521505	0.00719028124183409	0.00669285868824606	0.998356712035209	1	0	0	0.2	0	0	1	0	0	0	3.0416587441168	Tfh
114	0.00669285468753683	0.0066928546100094	0.00669285467472901	0.00674568225197317	0.00669286638370275	0.00669358103996978	0.997383456516052	0.00669286644778044	0.00669519277473018	0.0071902803876076	0.00669285869306846	0.998355162378521	1	0	0	0.3	0	0	1	0	0	0	3.04167605018418	Tfh
115	0.00669285469340766	0.00669285461576542	0.00669285468061224	0.00676303836997014	0.00669286641296474	0.00669358171978461	0.997381883837589	0.00669286649717972	0.00669519417965232	0.0071902795300879	0.00669285869790508	0.998353606671274	1	0	0	0.4	0	0	1	0	0	0	3.04169342043214	Tfh
116	0.00669285469930506	0.0066928546215369	0.0066928546865224	0.00678045903890419	0.00669286644236037	0.00669358240260811	0.997380305048395	0.00669286654678822	0.00669519559017906	0.00719027866922551	0.00669285870275078	0.998352044873832	1	0	0	0.5	0	0	1	0	0	0	3.04171085524004	Tfh
117	0.006692854705229	0.00669285462733982	0.00669285469245937	0.00679794464444525	0.00669286647189149	0.00669358308806068	0.99737872011048	0.00669286659667285	0.00669519700618855	0.00719027780500773	0.00669285870762858	0.99835047695021	1	0	0	0.6	0	0	1	0	0	0	3.04172835499615	Tfh
118	0.00669285471118212	0.00669285463317161	0.00669285469842547	0.00681549557568288	0.00669286650156011	0.00669358377584479	0.997377128985625	0.00669286664677011	0.00669519842754607	0.00719027693742354	0.00669285871252238	0.998348902862788	1	0	0	0.7	0	0	1	0	0	0	3.04174592009051	Tfh
119	0.00669285471716181	0.00669285463902918	0.00669285470441882	0.00683311222517426	0.00669286653136423	0.00669358446678152	0.997375531635273	0.00669286669710157	0.00669519985466779	0.00719027606642647	0.00669285871743889	0.998347322570046	1	0	0	0.8	0	0	1	0	0	0	3.04176355091144	Tfh
120	0.00669285472317109	0.00669285464491565	0.00669285471044078	0.00685079498901619	0.00669286656130852	0.0066935851600303	0.997373928020378	0.00669286674766893	0.00669520128720384	0.00719027519204306	0.00669285872236574	0.998345736036573	1	0	0	0.9	0	0	1	0	0	0	3.04178124785989	Tfh
121	0.006692854729207	0.00669285465082801	0.00669285471649787	0.00686854426685398	0.00669286659139152	0.00669358585637839	0.997372318101641	0.00669286679849172	0.00669520272552137	0.00719027431420487	0.00669285872731819	0.998344143218517	1	0	0	1	0	0	1	0	0	0	3.04179901132977	Tfh
122	0.00669285696918182	0.0066928567775672	0.00669285687949132	0.00669399769209395	0.00669286632281977	0.00669596383902459	0.997387521288028	0.00669287938034337	0.0180736454905284	0.00719029899446682	0.00669287184138449	0.997370980080394	1	0	0	0	0	0	0	0.1	0	0	3.02925533432016	Tfh
123	0.00669285697669828	0.00669285678484559	0.00669285688694792	0.00671116651955543	0.0066928663517004	0.0066959658431437	0.997385965488465	0.00669287947036685	0.0180736516329073	0.00719029815583909	0.00669287185399136	0.997369282358368	1	0	0	0.1	0	0	0	0.1	0	0	3.0292723523938	Tfh
124	0.00669285698424805	0.0066928567921532	0.00669285689443789	0.0067283987981968	0.00669286638071281	0.00669596785497553	0.997384403682012	0.0066928795607855	0.0180736577989971	0.00719029731397404	0.00669287186665053	0.997367578038908	1	0	0	0.2	0	0	0	0.1	0	0	3.02928943329408	Tfh
125	0.00669285699183228	0.00669285679949852	0.00669285690195729	0.00674569490390574	0.00669286640985801	0.00669596987465836	0.997382835831949	0.00669287965162587	0.0180736639889301	0.00719029646885355	0.0066928718793609	0.997365867082043	1	0	0	0.3	0	0	0	0.1	0	0	3.0293065773934	Tfh
126	0.00669285699945044	0.00669285680687497	0.00669285690951603	0.0067630552160347	0.00669286643913679	0.0066959719022606	0.997381261901497	0.00669287974292399	0.0180736702028885	0.00719029562045712	0.00669287189211993	0.9973641494457	1	0	0	0.4	0	0	0	0.1	0	0	3.02932378506557	Tfh
127	0.00669285700710332	0.00669285681428697	0.00669285691710606	0.0067804801170842	0.00669286646855036	0.00669597393774242	0.997379681852498	0.00669287983463298	0.018073676440974	0.00719029476876706	0.0066928719049255	0.997362425089033	1	0	0	0.5	0	0	0	0.1	0	0	3.02934105669027	Tfh
128	0.00669285701479049	0.00669285682173439	0.00669285692473184	0.0067979699934033	0.00669286649809944	0.00669597598127184	0.997378095646741	0.00669287992679284	0.0180736827034069	0.0071902939137524	0.0066928719177795	0.997360693969189	1	0	0	0.6	0	0	0	0.1	0	0	3.02935839264885	Tfh
129	0.00669285702251247	0.0066928568292073	0.00669285693239231	0.00681552523459672	0.00669286652778437	0.00669597803286878	0.997376503245532	0.00669288001939318	0.0180736889903448	0.00719029305540063	0.00669287193069015	0.997358956043555	1	0	0	0.7	0	0	0	0.1	0	0	3.02937579332679	Tfh
130	0.00669285703027043	0.00669285683672092	0.00669285694009206	0.00683314623323777	0.00669286655760749	0.00669598009241031	0.997374904611627	0.006692880112408	0.0180736953018175	0.00719029219369277	0.00669287194364611	0.997357211270933	1	0	0	0.8	0	0	0	0.1	0	0	3.02939325911275	Tfh
131	0.00669285703806362	0.00669285684426842	0.0066928569478207	0.00685083338603525	0.00669286658756863	0.00669598216009531	0.997373299704842	0.00669288020588026	0.0180737016380586	0.00719029132860322	0.00669287195665891	0.997355459607545	1	0	0	0.9	0	0	0	0.1	0	0	3.02941079039945	Tfh
132	0.00669285704589247	0.00669285685184728	0.00669285695558518	0.00686858709287171	0.00669286661766961	0.00669598423601201	0.997371688486289	0.00669288029981195	0.0180737079992381	0.00719029046011263	0.00669287196971672	0.997353701009698	1	0	0	1	0	0	0	0.1	0	0	3.02942838758167	Tfh
133	0.00669285696902724	0.00669285677741834	0.00669285687934124	0.00669399766508428	0.00669286632245749	0.00669596383243244	0.997387582694064	0.00669287937967133	0.0180736452475767	0.00719029902764567	0.00669287184089216	0.997370985625395	1	0	0	0	0	0	0.1	0.1	0	0	3.02925527871286	Tfh
134	0.00669285697654295	0.00669285678469419	0.00669285688679456	0.00671116608702967	0.00669286635133618	0.00669596583645028	0.997386027016742	0.00669287946967157	0.0180736513894645	0.00719029818908564	0.00669287185350122	0.997369287952447	1	0	0	0.1	0	0	0.1	0.1	0	0	3.02927229630845	Tfh
135	0.00669285698409228	0.00669285679200327	0.00669285689428061	0.00672839795636824	0.00669286638034721	0.00669596784822503	0.997384465333415	0.00669287956011758	0.0180736575550171	0.00719029734729159	0.00669287186616059	0.997367583683382	1	0	0	0.2	0	0	0.1	0.1	0	0	3.02928937672739	Tfh
136	0.00669285699167614	0.00669285679934789	0.00669285690180716	0.00674569364924491	0.00669286640949077	0.00669596986784739	0.997382897607417	0.00669287965094306	0.01807366374448	0.00719029650223262	0.00669287187886092	0.997365872775705	1	0	0	0.3	0	0	0.1	0.1	0	0	3.02930652033956	Tfh
137	0.00669285699929349	0.00669285680672488	0.0066928569093624	0.00676305354467337	0.0066928664387678	0.00669597189538716	0.997381323801339	0.00669287974222685	0.0180736699579342	0.0071902956539066	0.00669287189161939	0.99736415518976	1	0	0	0.4	0	0	0.1	0.1	0	0	3.02932372752167	Tfh
138	0.0066928570069457	0.00669285681413227	0.00669285691695023	0.00678047802553167	0.00669286646817986	0.00669597393081138	0.997379743877225	0.00669287983396292	0.0180736761955502	0.00719029480228141	0.00669287190442821	0.997362430883288	1	0	0	0.5	0	0	0.1	0.1	0	0	3.02934099865211	Tfh
139	0.00669285701463311	0.00669285682157734	0.00669285692457555	0.00679796747762111	0.00669286649772721	0.00669597597419349	0.997378157796847	0.00669287992609389	0.0180736824574449	0.00719029394734326	0.0066928719172841	0.99736069981483	1	0	0	0.6	0	0	0.1	0.1	0	0	3.0293583341132	Tfh
140	0.00669285702235461	0.00669285682905605	0.00669285693223619	0.00681552229059064	0.00669286652741019	0.00669597802575484	0.997376565523627	0.00669288001866945	0.0180736887438745	0.00719029308905853	0.00669287193018748	0.99735896194118	1	0	0	0.7	0	0	0.1	0.1	0	0	3.02937573428749	Tfh
141	0.00669285703011165	0.00669285683656588	0.0066928569399314	0.00683314285720622	0.00669286655723135	0.00669598008529012	0.997374967016427	0.00669288011172309	0.0180736950548568	0.00719029222741907	0.00669287194314863	0.997357217220506	1	0	0	0.8	0	0	0.1	0.1	0	0	3.02939319956727	Tfh
142	0.00669285703790453	0.00669285684411222	0.00669285694766168	0.00685082957370582	0.00669286658719132	0.00669598215287015	0.997373362239137	0.00669288020518412	0.0180737013905462	0.00719029136240064	0.00669287195615286	0.997355465610286	1	0	0	0.9	0	0	0.1	0.1	0	0	3.02941073034205	Tfh
143	0.00669285704573282	0.00669285685169116	0.00669285695542667	0.0068685828411904	0.00669286661729036	0.00669598422876058	0.99737175114857	0.00669288029908761	0.0180737077512545	0.00719029049397434	0.00669287196921777	0.99735370706439	1	0	0	1	0	0	0.1	0.1	0	0	3.02942832700942	Tfh
144	0.00669285696887256	0.00669285677726581	0.00669285687918997	0.00669399763807496	0.00669286632209564	0.00669596382574336	0.9973876440968	0.00669287937899507	0.0180736450045821	0.00719029906082743	0.00669287184039852	0.997370991170835	1	0	0	0	0	0	0.2	0.1	0	0	3.02925522310943	Tfh
145	0.00669285697638789	0.00669285678454605	0.00669285688664414	0.00671116565448109	0.00669286635097269	0.00669596582965849	0.997386088541598	0.00669287946902341	0.0180736511459396	0.00719029822232811	0.00669287185300708	0.997369293547197	1	0	0	0.1	0	0	0.2	0.1	0	0	3.02927224022739	Tfh
146	0.00669285698393652	0.00669285679185681	0.00669285689412857	0.00672839711471994	0.00669286637998137	0.00669596784150265	0.997384526981443	0.00669287955943359	0.0180736573111018	0.00719029738060227	0.00669287186566386	0.997367589326396	1	0	0	0.2	0	0	0.2	0.1	0	0	3.02928932016267	Tfh
147	0.00669285699151925	0.00669285679919547	0.00669285690165039	0.00674569239465149	0.00669286640912325	0.00669596986107688	0.997382959378997	0.00669287965028975	0.0180736635000588	0.00719029653561522	0.00669287187836792	0.997365878469059	1	0	0	0.3	0	0	0.2	0.1	0	0	3.02930646328934	Tfh
148	0.00669285699913694	0.00669285680657144	0.00669285690920944	0.00676305187348472	0.00669286643839887	0.00669597188852227	0.997381385696119	0.00669287974155214	0.018073669713008	0.00719029568735786	0.00669287189112493	0.997364160933519	1	0	0	0.4	0	0	0.2	0.1	0	0	3.02932366998271	Tfh
149	0.00669285700678882	0.00669285681398116	0.00669285691679663	0.00678047593395073	0.00669286646780898	0.00669597392387127	0.997379805898325	0.00669287983324384	0.018073675950117	0.00719029483579879	0.00669287190393113	0.997362436677714	1	0	0	0.5	0	0	0.2	0.1	0	0	3.0293409406177	Tfh
150	0.00669285701447511	0.00669285682142423	0.00669285692442221	0.0067979649618846	0.00669286649735451	0.00669597596723598	0.997378219944853	0.00669287992540506	0.01807368221154	0.00719029398092116	0.00669287191678246	0.997360705660315	1	0	0	0.6	0	0	0.2	0.1	0	0	3.02935827557936	Tfh
151	0.00669285702219639	0.00669285682890157	0.00669285693208202	0.00681551934675789	0.0066928665270362	0.0066959780186494	0.99737662779784	0.00669288001797583	0.0180736884974191	0.00719029312270806	0.00669287192969143	0.997358967838395	1	0	0	0.7	0	0	0.2	0.1	0	0	3.02937567525184	Tfh
152	0.00669285702995326	0.00669285683641229	0.00669285693977499	0.00683313948143439	0.0066928665568559	0.00669598007813335	0.997375029418184	0.00669288011098601	0.0180736948079061	0.00719029226113977	0.00669287194264704	0.997357223169816	1	0	0	0.8	0	0	0.2	0.1	0	0	3.0293931400248	Tfh
153	0.00669285703774526	0.00669285684395788	0.00669285694750468	0.0068508257624721	0.00669286658681377	0.00669598214570468	0.99737342476864	0.00669288020445656	0.0180737011431336	0.00719029139619273	0.00669287195565431	0.997355471611263	1	0	0	0.9	0	0	0.2	0.1	0	0	3.02941067028858	Tfh
154	0.00669285704557315	0.00669285685154065	0.00669285695527043	0.00686857858959532	0.00669286661691093	0.00669598422147694	0.997371813807284	0.00669288029836736	0.0180737075032762	0.00719029052784146	0.00669287196871327	0.997353713119237	1	0	0	1	0	0	0.2	0.1	0	0	3.02942826644101	Tfh
155	0.00669285696871822	0.00669285677711679	0.00669285687903434	0.0066939976110675	0.00669286632173349	0.00669596381906804	0.997387705496003	0.0066928793783284	0.0180736447615989	0.00719029909400304	0.00669287183990646	0.997370996715803	1	0	0	0	0	0	0.3	0.1	0	0	3.02925516750904	Tfh
156	0.00669285697623281	0.00669285678439604	0.00669285688648797	0.00671116522199171	0.00669286635060888	0.0066959658230118	0.997386150063093	0.00669287946834389	0.0180736509025275	0.00719029825557542	0.00669287185251354	0.997369299140648	1	0	0	0.1	0	0	0.3	0.1	0	0	3.02927218414817	Tfh
157	0.006692856983781	0.00669285679170309	0.00669285689397575	0.00672839627305867	0.00669286637961619	0.00669596783472253	0.997384588625796	0.00669287955874977	0.0180736570671533	0.00719029741391269	0.00669287186517145	0.997367594969714	1	0	0	0.2	0	0	0.3	0.1	0	0	3.02928926360201	Tfh
158	0.00669285699136335	0.00669285679904446	0.00669285690150004	0.00674569114014468	0.00669286640875634	0.0066959698542029	0.997383021147164	0.00669287964959233	0.0180736632556017	0.00719029656899639	0.00669287187787233	0.997365884162299	1	0	0	0.3	0	0	0.3	0.1	0	0	3.0293064062426	Tfh
159	0.00669285699898027	0.00669285680642187	0.00669285690905081	0.00676305020243601	0.00669286643803012	0.0066959718816173	0.997381447589895	0.00669287974084129	0.0180736694680854	0.00719029572079674	0.00669287189062731	0.997364166676786	1	0	0	0.4	0	0	0.3	0.1	0	0	3.02932361244437	Tfh
160	0.0066928570066316	0.0066928568138289	0.00669285691664382	0.00678047384234513	0.00669286646743849	0.00669597391690154	0.997379867916567	0.00669287983255084	0.0180736757046632	0.00719029486931195	0.00669287190343362	0.997362442472234	1	0	0	0.5	0	0	0.3	0.1	0	0	3.02934088258629	Tfh
161	0.00669285701431756	0.00669285682127194	0.00669285692426901	0.00679796244608021	0.00669286649698224	0.00669597596019661	0.99737828208753	0.00669287992469787	0.0180736819655873	0.00719029401450809	0.00669287191628806	0.997360711505912	1	0	0	0.6	0	0	0.3	0.1	0	0	3.02935821705101	Tfh
162	0.00669285702203823	0.00669285682874924	0.00669285693192573	0.00681551640310721	0.00669286652666223	0.00669597801157672	0.997376690068332	0.00669288001724994	0.0180736882509923	0.00719029315636209	0.00669287192918925	0.997358973735316	1	0	0	0.7	0	0	0.3	0.1	0	0	3.0293756162197	Tfh
163	0.00669285702979456	0.00669285683626074	0.00669285693961876	0.00683313610566298	0.00669286655648044	0.00669598007093807	0.99737509181721	0.0066928801102834	0.0180736945609167	0.00719029229486062	0.00669287194214516	0.997357229119306	1	0	0	0.8	0	0	0.3	0.1	0	0	3.02939308048535	Tfh
164	0.00669285703758616	0.00669285684380402	0.00669285694734691	0.00685082195106604	0.00669286658643644	0.00669598213846472	0.997373487295307	0.00669288020374482	0.0180737008956584	0.00719029142997782	0.00669287195515239	0.997355477612729	1	0	0	0.9	0	0	0.3	0.1	0	0	3.02941061023841	Tfh
165	0.00669285704541288	0.00669285685138334	0.00669285695511593	0.0068685743384622	0.00669286661653138	0.00669598421427899	0.997371876463886	0.00669288029765369	0.0180737072553501	0.00719029056169414	0.00669287196820647	0.997353719173288	1	0	0	1	0	0	0.3	0.1	0	0	3.02942820587423	Tfh
166	0.00669285696856315	0.00669285677696742	0.00669285687888032	0.00669399758406114	0.00669286632137126	0.00669596381243113	0.997387766891426	0.00669287937767717	0.0180736445186597	0.00719029912718006	0.00669287183941592	0.997371002260307	1	0	0	0	0	0	0.4	0.1	0	0	3.02925511191191	Tfh
167	0.00669285697607783	0.00669285678424221	0.00669285688633345	0.00671116478951212	0.00669286635024511	0.0066959658162557	0.997386211580946	0.00669287946766094	0.0180736506590706	0.00719029828881733	0.00669287185201976	0.997369304734347	1	0	0	0.1	0	0	0.4	0.1	0	0	3.02927212807298	Tfh
168	0.00669285698362519	0.00669285679155519	0.00669285689382196	0.00672839543144774	0.00669286637925088	0.00669596782794078	0.997384650266574	0.00669287955808337	0.0180736568232251	0.00719029744722076	0.00669287186467241	0.997367600612762	1	0	0	0.2	0	0	0.4	0.1	0	0	3.0292892070447	Tfh
169	0.00669285699120718	0.00669285679889562	0.00669285690134352	0.00674568988570868	0.00669286640838904	0.00669596984743624	0.997383082911589	0.0066928796489205	0.0180736630112183	0.00719029660237035	0.0066928718773773	0.99736588985496	1	0	0	0.3	0	0	0.4	0.1	0	0	3.02930634919893	Tfh
170	0.00669285699882339	0.00669285680627306	0.00669285690889746	0.00676304853144576	0.00669286643766113	0.0066959718746942	0.997381509478734	0.00669287974016702	0.0180736692231608	0.00719029575424457	0.0066928718901304	0.997364172419816	1	0	0	0.4	0	0	0.4	0.1	0	0	3.02932355491087	Tfh
171	0.00669285700647472	0.00669285681367743	0.00669285691649083	0.00678047175113405	0.00669286646706819	0.00669597390994492	0.997379929929821	0.0066928798318816	0.0180736754592676	0.00719029490282074	0.00669287190293575	0.997362448265697	1	0	0	0.5	0	0	0.4	0.1	0	0	3.02934082455915	Tfh
172	0.00669285701415952	0.00669285682111924	0.00669285692411161	0.00679795993078684	0.00669286649661017	0.00669597595320998	0.997378344228715	0.00669287992400121	0.0180736817196981	0.007190294048082	0.00669287191578854	0.997360717350238	1	0	0	0.6	0	0	0.4	0.1	0	0	3.02935815852327	Tfh
173	0.00669285702188003	0.00669285682859365	0.00669285693176871	0.0068155134594265	0.00669286652628848	0.0066959780045019	0.997376752335477	0.00669288001657083	0.0180736880045623	0.00719029319001369	0.00669287192869239	0.997358979632165	1	0	0	0.7	0	0	0.4	0.1	0	0	3.02937555719086	Tfh
174	0.00669285702963544	0.00669285683610504	0.00669285693946481	0.00683313273042798	0.00669286655610419	0.0066959800638501	0.997375154211266	0.00669288010956796	0.0180736943140376	0.0071902923285735	0.00669287194164508	0.997357235067295	1	0	0	0.8	0	0	0.4	0.1	0	0	3.02939302094967	Tfh
175	0.00669285703742678	0.00669285684365199	0.00669285694719424	0.0068508181398733	0.00669286658605919	0.00669598213130012	0.997373549818088	0.00669288020302967	0.0180737006482535	0.00719029146376823	0.00669287195464791	0.997355483613503	1	0	0	0.9	0	0	0.4	0.1	0	0	3.02941055019151	Tfh
176	0.00669285704525324	0.00669285685122916	0.00669285695495701	0.00686857008746313	0.00669286661615228	0.00669598420700182	0.997371939115747	0.00669288029694539	0.0180737070074121	0.00719029059555705	0.00669287196770726	0.997353725227268	1	0	0	1	0	0	0.4	0.1	0	0	3.02942814531237	Tfh
177	0.00669285696840918	0.00669285677681657	0.00669285687872969	0.00669399755705648	0.00669286632100941	0.00669596380573786	0.997387828283816	0.0066928793769891	0.0180736442757021	0.00719029916035291	0.00669287183892545	0.997371007804717	1	0	0	0	0	0	0.5	0.1	0	0	3.02925505631775	Tfh
178	0.00669285697592211	0.00669285678409226	0.00669285688618244	0.00671116435705761	0.00669286634988144	0.00669596580955985	0.997386273095247	0.00669287946698556	0.0180736504156508	0.00719029832206022	0.00669287185152721	0.997369310327572	1	0	0	0.1	0	0	0.5	0.1	0	0	3.02927207200082	Tfh
179	0.00669285698346988	0.00669285679140335	0.00669285689366992	0.00672839458988768	0.00669286637888534	0.00669596782112184	0.997384711903786	0.00669287955739711	0.0180736565792902	0.00719029748052697	0.00669287186418394	0.997367606255496	1	0	0	0.2	0	0	0.5	0.1	0	0	3.02928915049072	Tfh
180	0.00669285699105088	0.0066928567987409	0.00669285690118893	0.0067456886313458	0.00669286640802206	0.00669596984055505	0.997383144672233	0.00669287964822771	0.0180736627667862	0.00719029663574033	0.00669287187688113	0.997365895547431	1	0	0	0.3	0	0	0.5	0.1	0	0	3.02930629215905	Tfh
181	0.00669285699866707	0.00669285680611683	0.00669285690874324	0.00676304686054329	0.00669286643729271	0.00669597186777303	0.99738157136376	0.00669287973948669	0.0180736689782422	0.00719029578768433	0.00669287188963273	0.997364178162667	1	0	0	0.4	0	0	0.5	0.1	0	0	3.02932349738106	Tfh
182	0.00669285700631695	0.00669285681352372	0.00669285691633615	0.00678046965996411	0.00669286646669764	0.00669597390297675	0.997379991940963	0.00669287983115482	0.0180736752138623	0.00719029493632938	0.00669287190243726	0.997362454059063	1	0	0	0.5	0	0	0.5	0.1	0	0	3.02934076653402	Tfh
183	0.00669285701400181	0.00669285682096754	0.00669285692395376	0.00679795741545947	0.00669286649623786	0.00669597594623036	0.997378406365219	0.00669287992331304	0.0180736814738179	0.00719029408165972	0.00669287191528981	0.997360723194766	1	0	0	0.6	0	0	0.5	0.1	0	0	3.02935810000038	Tfh
184	0.0066928570217218	0.00669285682844208	0.00669285693161161	0.00681551051634677	0.00669286652591463	0.00669597799743442	0.997376814598453	0.00669288001585005	0.0180736877581804	0.00719029322365698	0.00669287192819113	0.997358985527743	1	0	0	0.7	0	0	0.5	0.1	0	0	3.02937549816541	Tfh
185	0.00669285702947701	0.00669285683595234	0.00669285693930694	0.00683312935540464	0.00669286655572858	0.0066959800567408	0.997375216602111	0.00669288010885613	0.0180736940671518	0.00719029236229551	0.00669287194114725	0.997357241015155	1	0	0	0.8	0	0	0.5	0.1	0	0	3.02939296141732	Tfh
186	0.00669285703726736	0.00669285684349819	0.00669285694703519	0.0068508143289227	0.00669286658568112	0.00669598212411236	0.997373612337127	0.00669288020231663	0.0180737004008326	0.00719029149755376	0.00669287195414943	0.997355489614031	1	0	0	0.9	0	0	0.5	0.1	0	0	3.02941049014838	Tfh
187	0.00669285704509377	0.00669285685107359	0.00669285695479788	0.00686856583669598	0.0066928666157731	0.00669598419972847	0.99737200176366	0.00669288029622712	0.0180737067594631	0.00719029062941029	0.00669287196720355	0.997353731280795	1	0	0	1	0	0	0.5	0.1	0	0	3.02942808475422	Tfh
188	0.0066928569682544	0.00669285677666925	0.00669285687857899	0.0066939975300535	0.00669286632064698	0.00669596379911615	0.99738788967235	0.00669287937632352	0.0180736440327975	0.00719029919352149	0.00669287183842738	0.997371013348676	1	0	0	0	0	0	0.6	0.1	0	0	3.02925500072689	Tfh
189	0.0066928569757675	0.0066928567839423	0.00669285688602821	0.00671116392462888	0.00669286634951791	0.00669596580280621	0.997386334605908	0.00669287946629132	0.0180736501722229	0.00719029835529644	0.00669287185103247	0.997369315920667	1	0	0	0.1	0	0	0.6	0.1	0	0	3.02927201593223	Tfh
190	0.00669285698331433	0.00669285679124985	0.00669285689351838	0.00672839374831226	0.00669286637851997	0.00669596781438807	0.997384773537447	0.00669287955670046	0.0180736563353873	0.00719029751383621	0.00669287186368758	0.997367611898071	1	0	0	0.2	0	0	0.6	0.1	0	0	3.02928909393999	Tfh
191	0.0066928569908949	0.00669285679859445	0.00669285690103645	0.00674568737706197	0.00669286640765486	0.00669596983374668	0.997383206429759	0.00669287964753222	0.0180736625224158	0.00719029666911496	0.00669287187639192	0.997365901239447	1	0	0	0.3	0	0	0.6	0.1	0	0	3.02930623512181	Tfh
192	0.00669285699851065	0.00669285680596501	0.00669285690858904	0.00676304518975675	0.00669286643692367	0.00669597186092862	0.997381633245617	0.0066928797387821	0.0180736687333881	0.00719029582112419	0.00669287188913689	0.997364183904836	1	0	0	0.4	0	0	0.6	0.1	0	0	3.02932343985369	Tfh
193	0.00669285700616001	0.00669285681337529	0.00669285691617946	0.00678046756889081	0.00669286646632706	0.0066959738960539	0.997380053947839	0.00669287983048935	0.0180736749685007	0.00719029496983692	0.00669287190193782	0.997362459851955	1	0	0	0.5	0	0	0.6	0.1	0	0	3.02934070851276	Tfh
194	0.00669285701384453	0.00669285682081658	0.00669285692380281	0.00679795490029926	0.00669286649586557	0.00669597593920449	0.997378468498013	0.00669287992260781	0.0180736812279316	0.00719029411523293	0.00669287191479448	0.997360729038902	1	0	0	0.6	0	0	0.6	0.1	0	0	3.02935804148102	Tfh
195	0.00669285702156338	0.00669285682828952	0.00669285693145572	0.00681550757323137	0.00669286652554064	0.006695977990353	0.997376876858056	0.00669288001515847	0.018073687511795	0.00719029325730169	0.00669287192769098	0.997358991423561	1	0	0	0.7	0	0	0.6	0.1	0	0	3.02937543914359	Tfh
196	0.00669285702931809	0.00669285683579886	0.00669285693915194	0.00683312598045072	0.00669286655535304	0.00669598004957975	0.997375278989218	0.00669288010816574	0.0180736938202452	0.00719029239600554	0.00669287194064413	0.997357246962942	1	0	0	0.8	0	0	0.6	0.1	0	0	3.02939290188879	Tfh
197	0.00669285703710796	0.00669285684333964	0.00669285694687871	0.00685081051788576	0.0066928665853037	0.00669598211693651	0.997373674852553	0.00669288020161202	0.0180737001534334	0.00719029153133521	0.00669287195364764	0.997355495614811	1	0	0	0.9	0	0	0.6	0.1	0	0	3.029410430109	Tfh
198	0.00669285704493379	0.00669285685092201	0.00669285695464134	0.00686856158630752	0.00669286661539365	0.00669598419251688	0.997372064408792	0.00669288029549251	0.0180737065115806	0.00719029066326507	0.00669287196670413	0.997353737333666	1	0	0	1	0	0	0.6	0.1	0	0	3.02942802419844	Tfh
199	0.00669285696809976	0.00669285677651572	0.00669285687842596	0.00669399750305196	0.00669286632028499	0.00669596379246216	0.997387951057348	0.00669287937566078	0.0180736437898896	0.00719029922669218	0.00669287183793474	0.997371018892165	1	0	0	0	0	0	0.7	0.1	0	0	3.02925494513913	Tfh
200	0.00669285697561235	0.00669285678379403	0.00669285688587559	0.00671116349219365	0.00669286634915426	0.00669596579613508	0.997386396113356	0.00669287946562555	0.0180736499288295	0.00719029838853329	0.00669287185054108	0.99736932151351	1	0	0	0.1	0	0	0.7	0.1	0	0	3.02927195986652	Tfh
201	0.00669285698315831	0.00669285679110225	0.00669285689336127	0.00672839290685576	0.0066928663781548	0.0066959678076001	0.997384835167724	0.00669287955602996	0.0180736560915045	0.00719029754713962	0.0066928718631914	0.997367617540035	1	0	0	0.2	0	0	0.7	0.1	0	0	3.0292890373922	Tfh
202	0.00669285699073946	0.00669285679844073	0.00669285690088497	0.00674568612275464	0.00669286640728838	0.00669596982682951	0.997383268183488	0.00669287964684706	0.0180736622779864	0.00719029670248637	0.00669287187589639	0.997365906931929	1	0	0	0.3	0	0	0.7	0.1	0	0	3.02930617808896	Tfh
203	0.00669285699835358	0.00669285680581336	0.00669285690843431	0.00676304351906553	0.00669286643655484	0.0066959718540918	0.997381695123849	0.00669287973811078	0.0180736684885429	0.00719029585455683	0.0066928718886443	0.99736418964666	1	0	0	0.4	0	0	0.7	0.1	0	0	3.02932338232971	Tfh
204	0.00669285700600294	0.00669285681322304	0.00669285691602203	0.00678046547790632	0.00669286646595646	0.00669597388915492	0.997380115950503	0.00669287982978846	0.0180736747231597	0.00719029500334111	0.006692871901444	0.997362465644606	1	0	0	0.5	0	0	0.7	0.1	0	0	3.02934065049547	Tfh
205	0.00669285701368659	0.00669285682066355	0.00669285692364543	0.00679795238528986	0.00669286649549325	0.00669597593221968	0.99737853062721	0.00669287992190829	0.0180736809820788	0.0071902941488094	0.00669287191429577	0.997360734882596	1	0	0	0.6	0	0	0.7	0.1	0	0	3.02935798296488	Tfh
206	0.00669285702140544	0.00669285682813573	0.0066928569313051	0.00681550463030421	0.00669286652516662	0.0066959779832909	0.997376939113707	0.00669288001444914	0.0180736872654301	0.00719029329094313	0.00669287192719471	0.997358997318774	1	0	0	0.7	0	0	0.7	0.1	0	0	3.02937538012525	Tfh
207	0.00669285702915915	0.00669285683564365	0.00669285693899668	0.00683312260565694	0.00669286655497703	0.00669598004247849	0.997375341372023	0.00669288010744611	0.0180736935733874	0.00719029242971262	0.00669287194014615	0.997357252910392	1	0	0	0.8	0	0	0.7	0.1	0	0	3.02939284236424	Tfh
208	0.00669285703694866	0.0066928568431867	0.0066928569467189	0.00685080670771341	0.00669286658492617	0.00669598210979354	0.997373737364339	0.00669288020087483	0.0180736999060875	0.00719029156511096	0.00669287195314754	0.997355501613932	1	0	0	0.9	0	0	0.7	0.1	0	0	3.02941037007234	Tfh
209	0.00669285704477369	0.00669285685076491	0.00669285695448242	0.00686855733609325	0.00669286661501442	0.0066959841852395	0.997372127049643	0.00669288029477157	0.0180737062636716	0.00719029069711136	0.00669287196620238	0.997353743386609	1	0	0	1	0	0	0.7	0.1	0	0	3.02942796364727	Tfh
210	0.00669285696794524	0.00669285677636758	0.00669285687827077	0.00669399747605205	0.0066928663199231	0.00669596378581237	0.997388012438831	0.0066928793749835	0.0180736435469939	0.00719029925985746	0.00669287183744728	0.997371024435418	1	0	0	0	0	0	0.8	0.1	0	0	3.02925488955463	Tfh
211	0.00669285697545685	0.0066928567836431	0.00669285688572493	0.00671116305984852	0.00669286634879039	0.00669596578944962	0.997386457616588	0.0066928794649405	0.0180736496854832	0.00719029842176404	0.00669287185004901	0.997369327105196	1	0	0	0.1	0	0	0.8	0.1	0	0	3.02927190380389	Tfh
212	0.00669285698300294	0.0066928567909487	0.00669285689321157	0.00672839206551013	0.00669286637778951	0.00669596780084133	0.997384896793908	0.00669287955536621	0.0180736558476491	0.00719029758043362	0.00669287186270076	0.997367623181349	1	0	0	0.2	0	0	0.8	0.1	0	0	3.02928898084791	Tfh
213	0.00669285699058279	0.00669285679828761	0.00669285690072985	0.00674568486871628	0.00669286640692116	0.00669596982000111	0.997383329933564	0.00669287964618504	0.0180736620336436	0.00719029673585148	0.0066928718753976	0.997365912622927	1	0	0	0.3	0	0	0.8	0.1	0	0	3.02930612105839	Tfh
214	0.00669285699819694	0.00669285680566282	0.00669285690828013	0.00676304184844639	0.00669286643618663	0.00669597184715619	0.997381756997736	0.00669287973739269	0.01807366824366	0.00719029588799597	0.00669287188814818	0.997364195388491	1	0	0	0.4	0	0	0.8	0.1	0	0	3.02932332481025	Tfh
215	0.00669285700584566	0.00669285681306858	0.00669285691586727	0.00678046338712925	0.00669286646558615	0.00669597388217621	0.997380177950704	0.00669287982910563	0.01807367447779	0.00719029503684728	0.00669287190094546	0.997362471436896	1	0	0	0.5	0	0	0.8	0.1	0	0	3.02934059248062	Tfh
216	0.00669285701352892	0.0066928568205122	0.00669285692348897	0.00679794987042326	0.00669286649512129	0.00669597592517916	0.997378592752792	0.00669287992121477	0.0180736807362112	0.00719029418238277	0.00669287191379697	0.997360740726245	1	0	0	0.6	0	0	0.8	0.1	0	0	3.02935792445253	Tfh
217	0.00669285702124704	0.0066928568279845	0.00669285693114666	0.00681550168754319	0.00669286652479278	0.00669597797621597	0.997377001365761	0.00669288001374005	0.0180736870190685	0.00719029332458648	0.00669287192669327	0.997359003213872	1	0	0	0.7	0	0	0.8	0.1	0	0	3.02937532111056	Tfh
218	0.00669285702900076	0.00669285683549036	0.00669285693883619	0.00683311923118252	0.0066928665546015	0.00669598003536204	0.997375403752372	0.00669288010674401	0.0180736933265297	0.00719029246342814	0.00669287193964431	0.997357258857131	1	0	0	0.8	0	0	0.8	0.1	0	0	3.0293927828418	Tfh
219	0.00669285703678953	0.00669285684303276	0.00669285694656391	0.00685080289746465	0.00669286658454897	0.006695982102581	0.997373799872392	0.006692880200173	0.0180736996587119	0.00719029159889406	0.00669287195264186	0.997355507613473	1	0	0	0.9	0	0	0.8	0.1	0	0	3.0294103100399	Tfh
220	0.00669285704461426	0.00669285685060939	0.00669285695432654	0.0068685530861464	0.00669286661463548	0.0066959841779715	0.997372189686803	0.00669288029404559	0.0180737060157881	0.00719029073096651	0.0066928719656943	0.997353749438961	1	0	0	1	0	0	0.8	0.1	0	0	3.02942790309944	Tfh
221	0.00669285696779049	0.00669285677621679	0.00669285687812202	0.00669399744905379	0.00669286631956093	0.00669596377915721	0.997388073816732	0.00669287937433114	0.0180736433040983	0.00719029929302567	0.00669287183695519	0.997371029978388	1	0	0	0	0	0	0.9	0.1	0	0	3.02925483397346	Tfh
222	0.00669285697530174	0.00669285678349148	0.00669285688557113	0.00671116262749854	0.00669286634842637	0.00669596578271174	0.99738651911674	0.00669287946427655	0.0180736494421018	0.00719029845499681	0.00669287184955621	0.997369332697157	1	0	0	0.1	0	0	0.9	0.1	0	0	3.02927184774472	Tfh
223	0.00669285698284763	0.00669285679079939	0.0066928568930555	0.0067283912241504	0.00669286637742397	0.00669596779406657	0.99738495841682	0.00669287955468113	0.018073655603796	0.00719029761373145	0.00669287186220335	0.997367628822509	1	0	0	0.2	0	0	0.9	0.1	0	0	3.02928892430672	Tfh
224	0.00669285699042679	0.006692856798142	0.00669285690057334	0.00674568361465812	0.00669286640655407	0.00669596981327231	0.997383391680069	0.00669287964550275	0.0180736617893425	0.00719029676921736	0.00669287187490191	0.997365918313697	1	0	0	0.3	0	0	0.9	0.1	0	0	3.02930606403099	Tfh
225	0.00669285699804012	0.0066928568055102	0.00669285690812944	0.00676304017798417	0.00669286643581765	0.00669597184025826	0.997381818869194	0.00669287973670451	0.0180736679988179	0.00719029592142923	0.00669287188764912	0.997364201129777	1	0	0	0.4	0	0	0.9	0.1	0	0	3.02932326729277	Tfh
226	0.00669285700568881	0.0066928568129163	0.00669285691571348	0.00678046129643683	0.00669286646521555	0.00669597387525471	0.997380239946724	0.00669287982839366	0.0180736742324765	0.00719029507034846	0.00669287190044791	0.997362477228844	1	0	0	0.5	0	0	0.9	0.1	0	0	3.02934053446955	Tfh
227	0.00669285701337122	0.00669285682035866	0.00669285692333333	0.00679794735572305	0.00669286649474914	0.00669597591822163	0.997378654874701	0.00669287992048842	0.0180736804903989	0.0071902942159488	0.00669287191329736	0.997360746569111	1	0	0	0.6	0	0	0.9	0.1	0	0	3.02935786594306	Tfh
228	0.00669285702108914	0.0066928568278323	0.00669285693098941	0.00681549874466301	0.0066928665244187	0.00669597796914622	0.997377063615208	0.00669288001304432	0.0180736867727114	0.0071902933582216	0.00669287192619657	0.997359009109148	1	0	0	0.7	0	0	0.9	0.1	0	0	3.02937526209854	Tfh
229	0.00669285702884167	0.00669285683533833	0.00669285693868126	0.00683311585660433	0.00669286655422601	0.00669598002823703	0.997375466128762	0.00669288010604695	0.0180736930796729	0.00719029249713463	0.00669287193914488	0.997357264804381	1	0	0	0.8	0	0	0.9	0.1	0	0	3.02939272332373	Tfh
230	0.00669285703663057	0.00669285684287702	0.00669285694640626	0.00685079908744382	0.00669286658417153	0.00669598209539901	0.997373862376517	0.00669288019947166	0.0180736994113662	0.00719029163266854	0.00669287195214128	0.997355513612513	1	0	0	0.9	0	0	0.9	0.1	0	0	3.02941025001104	Tfh
231	0.00669285704445439	0.00669285685045454	0.00669285695416649	0.00686854883647272	0.00669286661425606	0.00669598417075539	0.997372252320235	0.00669288029335017	0.0180737057679345	0.00719029076480663	0.00669287196519031	0.997353755490883	1	0	0	1	0	0	0.9	0.1	0	0	3.02942784255511	Tfh
232	0.00669285696763597	0.00669285677607095	0.00669285687796795	0.00669399742205719	0.00669286631919927	0.00669596377250166	0.997388135191132	0.00669287937364353	0.0180736430612358	0.00719029932619179	0.00669287183645699	0.997371035520989	1	0	0	0	0	0	1	0.1	0	0	3.02925477839534	Tfh
233	0.00669285697514688	0.00669285678334121	0.00669285688541818	0.00671116219517308	0.00669286634806296	0.00669596577606885	0.99738658061322	0.00669287946360492	0.0180736491987821	0.00719029848822499	0.00669287184905891	0.997369338288554	1	0	0	0.1	0	0	1	0.1	0	0	3.02927179168851	Tfh
234	0.00669285698269208	0.00669285679064744	0.00669285689290095	0.00672839038284465	0.00669286637705888	0.00669596778731109	0.997385020036112	0.00669287955399598	0.0180736553599729	0.0071902976470281	0.00669287186171092	0.997367634463438	1	0	0	0.2	0	0	1	0.1	0	0	3.02928886776892	Tfh
235	0.00669285699027048	0.00669285679798638	0.00669285690041975	0.00674568236067704	0.00669286640618701	0.00669596980642651	0.997383453422967	0.00669287964478396	0.0180736615450005	0.00719029680257978	0.00669287187440966	0.997365924004535	1	0	0	0.3	0	0	1	0.1	0	0	3.02930600700745	Tfh
236	0.00669285699788366	0.00669285680535845	0.00669285690797202	0.00676303850759354	0.00669286643544879	0.00669597183341084	0.997381880736482	0.00669287973603088	0.0180736677540137	0.0071902959548583	0.00669287188715331	0.997364206870664	1	0	0	0.4	0	0	1	0.1	0	0	3.02932320977906	Tfh
237	0.0066928570055314	0.00669285681276392	0.00669285691555929	0.00678045920586458	0.00669286646484539	0.00669597386826375	0.99738030193914	0.00669287982770042	0.0180736739871301	0.00719029510384174	0.0066928718999503	0.997362483020507	1	0	0	0.5	0	0	1	0.1	0	0	3.02934047646203	Tfh
238	0.00669285701321364	0.00669285682020518	0.00669285692317819	0.00679794484116893	0.00669286649437697	0.00669597591118923	0.997378716992974	0.00669287991978413	0.0180736802445717	0.00719029424951516	0.00669287191279834	0.997360752411966	1	0	0	0.6	0	0	1	0.1	0	0	3.02935780743747	Tfh
239	0.00669285702093097	0.00669285682767484	0.006692856930836	0.00681549580260092	0.00669286652404524	0.00669597796207714	0.997377125859772	0.00669288001235366	0.0180736865264101	0.00719029339185587	0.00669287192569332	0.997359015002739	1	0	0	0.7	0	0	1	0.1	0	0	3.02937520309047	Tfh
240	0.00669285702868309	0.00669285683518228	0.00669285693852506	0.00683311248273343	0.00669286655385026	0.00669598002113469	0.997375528500907	0.00669288010532674	0.0180736928328851	0.0071902925308365	0.00669287193864504	0.997357270749908	1	0	0	0.8	0	0	1	0.1	0	0	3.02939266380876	Tfh
241	0.00669285703647115	0.00669285684272428	0.00669285694625071	0.00685079527766882	0.0066928665837942	0.00669598208819996	0.997373924877402	0.00669288019874256	0.0180736991640226	0.00719029166644411	0.00669287195164424	0.997355519611283	1	0	0	0.9	0	0	1	0.1	0	0	3.0294101899854	Tfh
242	0.00669285704429469	0.00669285685029995	0.0066928569540115	0.00686854458704263	0.00669286661387696	0.00669598416352724	0.997372314949963	0.00669288029260281	0.0180737055200993	0.00719029079865416	0.00669287196468896	0.99735376154243	1	0	0	1	0	0	1	0.1	0	0	3.02942778201431	Tfh
243	0.00669286415471385	0.00669286334321269	0.00669286356068831	0.00669399793453425	0.00669286624737244	0.00671097464640835	0.99738677856007	0.00669291336882307	0.0477555642159258	0.00719034071441563	0.00669290605082162	0.994217552496396	1	0	0	0	0	0	0	0.2	0	0	2.99640585044857	Tfh
244	0.00669286416770495	0.0066928633554081	0.00669286357320935	0.00671117160561896	0.00669286627627088	0.006710981504303	0.997385221670595	0.00669291356657336	0.047755594939546	0.00719033990061042	0.00669290608387917	0.994215357781398	1	0	0	0.1	0	0	0	0.2	0	0	2.99642234819623	Tfh
245	0.00669286418075253	0.00669286336766247	0.00669286358578709	0.00672840876628137	0.00669286630530207	0.00671098838889439	0.997383658756898	0.00669291376532094	0.047755625782151	0.00719033908365548	0.00669290611708209	0.994213154547741	1	0	0	0.2	0	0	0	0.2	0	0	2.99643890679164	Tfh
246	0.00669286419385843	0.00669286337997538	0.0066928635984244	0.00674570979254403	0.00669286633446455	0.00671099530019534	0.99738208980677	0.00669291396506733	0.0477556567438652	0.0071903382635418	0.00669290615040422	0.99421094274567	1	0	0	0.3	0	0	0	0.2	0	0	2.99645552657312	Tfh
247	0.00669286420702071	0.00669286339232639	0.00669286361110259	0.00676307506461085	0.00669286636376292	0.00671100223838701	0.997380514757628	0.00669291416559455	0.0477556878259897	0.0071903374402636	0.00669290618385325	0.994208722317943	1	0	0	0.4	0	0	0	0.2	0	0	2.99647220792447	Tfh
248	0.00669286422024139	0.00669286340474979	0.00669286362383829	0.00678050496534446	0.00669286639319704	0.00671100920375937	0.997378933581182	0.00669291436724657	0.0477557190291292	0.00719033661376506	0.00669290621744396	0.994206493212814	1	0	0	0.5	0	0	0	0.2	0	0	2.99648895120457	Tfh
249	0.00669286423352097	0.00669286341721713	0.00669286363664356	0.00679799988078537	0.00669286642276325	0.00671101619635661	0.997377346248117	0.00669291456991591	0.0477557503537155	0.00719033578405491	0.00669290625115911	0.994204255378454	1	0	0	0.6	0	0	0	0.2	0	0	2.99650575677632	Tfh
250	0.00669286424685352	0.00669286342973362	0.00669286364949607	0.00681556020082575	0.00669286645247014	0.00671102321647223	0.997375752717996	0.00669291477307717	0.04775578180061	0.00719033495111907	0.00669290628500383	0.994202008758787	1	0	0	0.7	0	0	0	0.2	0	0	2.99652262501229	Tfh
251	0.00669286426025252	0.00669286344231269	0.0066928636624042	0.00683318631960669	0.00669286648230852	0.0067110302641177	0.997374152939281	0.00669291497771798	0.0477558133709858	0.00719033411489681	0.00669290631898398	0.994199753296603	1	0	0	0.8	0	0	0	0.2	0	0	2.9965395563007	Tfh
252	0.00669286427370395	0.00669286345495085	0.00669286367537431	0.00685087863331502	0.0066928665122894	0.00671103733972522	0.99737254688409	0.00669291518308583	0.0477558450651352	0.00719033327539622	0.00669290635309659	0.994197488938561	1	0	0	0.9	0	0	0	0.2	0	0	2.99655655101082	Tfh
253	0.00669286428721581	0.00669286346763351	0.00669286368838949	0.00686863754271146	0.00669286654240965	0.00671104444304062	0.997370934510321	0.00669291538955679	0.0477558768839842	0.00719033243260266	0.00669290638734024	0.99419521562715	1	0	0	1	0	0	0	0.2	0	0	2.99657360952766	Tfh
254	0.00669286415398287	0.00669286334252631	0.00669286356000051	0.00669399787510794	0.00669286624657433	0.0067109745976823	0.997386913720355	0.00669291336570039	0.0477555615448397	0.00719034078518473	0.00669290604794755	0.994217568504539	1	0	0	0	0	0	0.1	0.2	0	0	2.99640573401869	Tfh
255	0.00669286416697602	0.00669286335471907	0.00669286357250978	0.00671117065431235	0.00669286627546813	0.00671098145523024	0.997385357062002	0.00669291356348954	0.0477555922640025	0.00719033997151149	0.00669290608101317	0.99421537392382	1	0	0	0.1	0	0	0.1	0.2	0	0	2.99642223078258	Tfh
256	0.00669286418002185	0.00669286336697271	0.00669286358508212	0.00672840691550805	0.00669286630449677	0.00671098833927308	0.997383794383071	0.00669291376190465	0.0477556231019439	0.00719033915466666	0.00669290611420175	0.994213170826338	1	0	0	0.2	0	0	0.1	0.2	0	0	2.99643878838491	Tfh
257	0.00669286419312575	0.00669286337927582	0.00669286359771512	0.00674570703498871	0.00669286633365846	0.00671099525016336	0.997382225656979	0.00669291396172558	0.0477556540592642	0.00719033833469026	0.00669290614752941	0.994210959159333	1	0	0	0.3	0	0	0.1	0.2	0	0	2.99645540717564	Tfh
258	0.00669286420628435	0.00669286339164478	0.0066928636103973	0.00676307139199934	0.00669286636295059	0.00671100218800469	0.997380650853808	0.00669291416246398	0.047755685136467	0.00719033751152455	0.00669290618097817	0.994208738871378	1	0	0	0.4	0	0	0.1	0.2	0	0	2.99647208751134	Tfh
259	0.00669286421950226	0.00669286340404486	0.00669286362314096	0.00678050036988079	0.00669286639237882	0.00671100915293252	0.997379069921866	0.00669291436386383	0.0477557163347087	0.00719033668514643	0.00669290621454548	0.994206509907178	1	0	0	0.5	0	0	0.1	0.2	0	0	2.99648882977017	Tfh
260	0.00669286423278016	0.006692863416524	0.00669286363593042	0.00679799435491322	0.0066928664219455	0.00671101614501371	0.997377482827871	0.00669291456642448	0.0477557476545498	0.00719033585557601	0.00669290624826566	0.994204272212695	1	0	0	0.6	0	0	0.1	0.2	0	0	2.99650563431762	Tfh
261	0.00669286424611614	0.00669286342903416	0.00669286364878237	0.00681555373724959	0.00669286645164565	0.00671102316463806	0.997375889527764	0.00669291476984232	0.0477557790970154	0.00719033502273588	0.00669290628210546	0.994202025732597	1	0	0	0.7	0	0	0.1	0.2	0	0	2.99652250153069	Tfh
262	0.00669286425950773	0.00669286344161736	0.00669286366168759	0.0068331789087678	0.006692866481482	0.00671103021194679	0.997374290005959	0.00669291497429732	0.0477558106621427	0.00719033418666118	0.00669290631606789	0.994199770415604	1	0	0	0.8	0	0	0.1	0.2	0	0	2.99653943176564	Tfh
263	0.00669286427295894	0.00669286345424638	0.00669286367465403	0.00685087026869821	0.00669286651146217	0.00671103728702331	0.99737268418465	0.0066929151795327	0.0477558423517958	0.00719033334727916	0.00669290635017572	0.994197506200249	1	0	0	0.9	0	0	0.1	0.2	0	0	2.99655642543579	Tfh
264	0.00669286428646927	0.00669286346693213	0.00669286368768067	0.00686862821529387	0.00669286654157795	0.00671104438995517	0.997371072056651	0.00669291538613466	0.0477558741657492	0.007190332504615	0.00669290638442904	0.994195233034859	1	0	0	1	0	0	0.1	0.2	0	0	2.99657348289564	Tfh
265	0.00669286415325493	0.00669286334183825	0.00669286355929672	0.00669399781569506	0.00669286624577575	0.00671097454894605	0.997387048856106	0.00669291336229608	0.0477555588744736	0.00719034085593756	0.00669290604508463	0.994217584508943	1	0	0	0	0	0	0.2	0.2	0	0	2.9964056176086	Tfh
266	0.00669286416624515	0.00669286335403936	0.00669286357181444	0.00671116970320507	0.00669286627466696	0.00671098140600566	0.997385492425673	0.00669291356007216	0.0477555895889903	0.00719034004237082	0.00669290607815201	0.994215390062891	1	0	0	0.1	0	0	0.2	0.2	0	0	2.99642211339279	Tfh
267	0.00669286417928965	0.00669286336629412	0.00669286358438491	0.00672840506500805	0.00669286630369028	0.00671098828976487	0.99738392998952	0.00669291375891752	0.0477556204220611	0.00719033922566512	0.00669290611133059	0.9942131871022	1	0	0	0.2	0	0	0.2	0.2	0	0	2.99643866999544	Tfh
268	0.00669286419239056	0.00669286337859779	0.0066928635970195	0.00674570427742845	0.00669286633284794	0.00671099520016238	0.997382361501673	0.00669291395840188	0.0477556513746311	0.00719033840581754	0.00669290614465451	0.994210975572979	1	0	0	0.3	0	0	0.2	0.2	0	0	2.99645528778367	Tfh
269	0.00669286420555087	0.00669286339094557	0.00669286360969081	0.00676306771983208	0.00669286636213976	0.00671100213761708	0.99738078693542	0.00669291415897535	0.0477556824472009	0.00719033758277466	0.00669290617809383	0.994208755422867	1	0	0	0.4	0	0	0.2	0.2	0	0	2.99647196711063	Tfh
270	0.0066928642187656	0.00669286340335735	0.0066928636224284	0.00678049577542794	0.00669286639156202	0.00671100910216078	0.997379206238843	0.00669291436033594	0.0477557136408488	0.00719033675652859	0.00669290621166624	0.994206526597318	1	0	0	0.5	0	0	0.2	0.2	0	0	2.99648870835554	Tfh
271	0.00669286423203977	0.00669286341582234	0.00669286363522766	0.00679798883041288	0.00669286642112523	0.00671101609379224	0.9973776193791	0.00669291456297422	0.0477557449561295	0.00719033592706319	0.00669290624537393	0.994204289042841	1	0	0	0.6	0	0	0.2	0.2	0	0	2.99650551188386	Tfh
272	0.00669286424537245	0.00669286342834896	0.00669286364807472	0.00681554727397632	0.0066928664508199	0.00671102311296338	0.997376026329377	0.00669291476644863	0.0477557763934604	0.00719033509437668	0.00669290627920571	0.994202042706064	1	0	0	0.7	0	0	0.2	0.2	0	0	2.99652237805689	Tfh
273	0.00669286425876332	0.00669286344092384	0.00669286366097644	0.00683317150005177	0.00669286648065738	0.00671103015984211	0.997374427036596	0.00669291497099961	0.0477558079541126	0.00719033425840189	0.00669290631317591	0.994199787529924	1	0	0	0.8	0	0	0.2	0.2	0	0	2.99653930726332	Tfh
274	0.00669286427221726	0.00669286345355642	0.00669286367393735	0.00685086190418969	0.00669286651063186	0.00671103723430411	0.997372821478783	0.00669291517621326	0.0477558396383531	0.00719033341917732	0.00669290634726965	0.994197523461104	1	0	0	0.9	0	0	0.2	0.2	0	0	2.99655629986686	Tfh
275	0.00669286428572465	0.0066928634662318	0.00669286368696822	0.00686861888840272	0.0066928665407415	0.00671104433680052	0.997371209594073	0.00669291538277351	0.0477558714475641	0.00719033257662851	0.00669290638151594	0.994195250441374	1	0	0	1	0	0	0.2	0.2	0	0	2.99657335627192	Tfh
276	0.00669286415252795	0.00669286334116373	0.00669286355860854	0.00669399775628772	0.00669286624497724	0.00671097450019969	0.997387183984208	0.00669291335902622	0.0477555562040211	0.0071903409267037	0.00669290604223162	0.994217600513275	1	0	0	0	0	0	0.3	0.2	0	0	2.99640550120637	Tfh
277	0.00669286416551352	0.00669286335335209	0.00669286357112806	0.00671116875204516	0.00669286627386592	0.00671098135691988	0.997385627792984	0.00669291355681009	0.0477555869138949	0.00719034011325012	0.00669290607527561	0.99421540620253	1	0	0	0.1	0	0	0.3	0.2	0	0	2.99642199599997	Tfh
278	0.00669286417855725	0.00669286336560698	0.00669286358369597	0.00672840321475395	0.00669286630288455	0.00671098824022013	0.997384065578669	0.00669291375545515	0.0477556177426234	0.00719033929667299	0.00669290610845809	0.994213203376134	1	0	0	0.2	0	0	0.3	0.2	0	0	2.99643855162071	Tfh
279	0.00669286419165913	0.00669286337790358	0.0066928635963161	0.00674570152045339	0.00669286633203804	0.00671099515020368	0.997382497323774	0.00669291395506408	0.0477556486906211	0.0071903384769314	0.00669290614177345	0.994210991983361	1	0	0	0.3	0	0	0.3	0.2	0	0	2.9964551684109	Tfh
280	0.00669286420481777	0.00669286339025816	0.00669286360899475	0.00676306404840557	0.00669286636132658	0.00671100208710948	0.997380922989775	0.00669291415563816	0.0477556797584478	0.00719033765399982	0.00669290617521201	0.994208771971654	1	0	0	0.4	0	0	0.3	0.2	0	0	2.99647184673497	Tfh
281	0.00669286421802968	0.00669286340266936	0.00669286362172667	0.00678049118150662	0.0066928663907486	0.00671100905121219	0.997379342534495	0.00669291435714757	0.0477557109472954	0.00719033682788286	0.00669290620877008	0.994206543286237	1	0	0	0.5	0	0	0.3	0.2	0	0	2.99648858696172	Tfh
282	0.0066928642313006	0.00669286341513349	0.00669286363452646	0.00679798330588798	0.00669286642030519	0.0067110160426172	0.997377755925293	0.00669291455965067	0.047755742257604	0.0071903359985587	0.0066929062424735	0.994204305873216	1	0	0	0.6	0	0	0.3	0.2	0	0	2.99650538945554	Tfh
283	0.006692864244632	0.00669286342764479	0.00669286364737158	0.0068155408114127	0.00669286644999788	0.00671102306130523	0.997376163114445	0.00669291476289495	0.0477557736902662	0.00719033516598756	0.00669290627630782	0.994202059677349	1	0	0	0.7	0	0	0.3	0.2	0	0	2.99652225459758	Tfh
284	0.00669286425802304	0.00669286344022619	0.0066928636602678	0.00683316409134679	0.00669286647982827	0.00671103010757701	0.997374564063881	0.00669291496757461	0.047755805246074	0.00719033433016289	0.00669290631027635	0.994199804644868	1	0	0	0.8	0	0	0.3	0.2	0	0	2.99653918276504	Tfh
285	0.00669286427146915	0.0066928634528554	0.00669286367323643	0.00685085354132675	0.00669286650980044	0.00671103718165905	0.997372958750458	0.0066929151726352	0.0477558369256151	0.00719033349104285	0.00669290634436156	0.994197540720168	1	0	0	0.9	0	0	0.3	0.2	0	0	2.99655617431916	Tfh
286	0.00669286428497624	0.00669286346553117	0.00669286368625418	0.00686860956288608	0.00669286653990684	0.00671104428379673	0.997371347111451	0.00669291537914318	0.0477558687298185	0.00719033264863381	0.00669290637859886	0.994195267844906	1	0	0	1	0	0	0.3	0.2	0	0	2.99657322966577	Tfh
287	0.00669286415179911	0.0066928633404792	0.00669286355790649	0.00669399769688689	0.00669286624417902	0.00671097445152449	0.99738731909022	0.00669291335597348	0.0477555535341825	0.00719034099742505	0.00669290603936026	0.994217616514112	1	0	0	0	0	0	0.4	0.2	0	0	2.99640538482219	Tfh
288	0.00669286416478603	0.00669286335267392	0.00669286357043108	0.00671116780120559	0.00669286627306369	0.00671098130775548	0.997385763119812	0.00669291355353691	0.0477555842396552	0.0071903401841029	0.00669290607241279	0.994215422336742	1	0	0	0.1	0	0	0.4	0.2	0	0	2.99642187864173	Tfh
289	0.00669286417782638	0.00669286336491342	0.00669286358298905	0.00672840136479089	0.00669286630208012	0.00671098819064125	0.997384201148087	0.00669291375205525	0.0477556150635759	0.00719033936765693	0.00669290610558625	0.994213219647551	1	0	0	0.2	0	0	0.4	0.2	0	0	2.99643843326314	Tfh
290	0.0066928641909246	0.00669286337721663	0.00669286359560817	0.00674569876352988	0.00669286633122976	0.00671099510027284	0.997382633138254	0.00669291395175511	0.0477556460066179	0.00719033854804068	0.00669290613888629	0.994211008393714	1	0	0	0.3	0	0	0.4	0.2	0	0	2.99645504904576	Tfh
291	0.00669286420407905	0.00669286338956354	0.00669286360828844	0.00676306037722228	0.00669286636051222	0.00671100203683963	0.997381059034977	0.00669291415232834	0.0477556770700812	0.00719033772523885	0.00669290617232246	0.994208788518674	1	0	0	0.4	0	0	0.4	0.2	0	0	2.99647172636633	Tfh
292	0.00669286421729299	0.00669286340198129	0.0066928636210257	0.00678048658796566	0.0066928663899299	0.00671100900032654	0.997379478823118	0.00669291435358238	0.0477557082539798	0.00719033689925103	0.00669290620588994	0.994206559973202	1	0	0	0.5	0	0	0.4	0.2	0	0	2.9964884655727	Tfh
293	0.00669286423056547	0.0066928634144433	0.00669286363381162	0.00679797778260956	0.00669286641948391	0.00671101599124981	0.997377892443831	0.00669291455608091	0.0477557395596419	0.00719033607004549	0.00669290623958636	0.994204322699539	1	0	0	0.6	0	0	0.4	0.2	0	0	2.99650526705144	Tfh
294	0.00669286424389089	0.00669286342695039	0.00669286364665451	0.00681553434995507	0.0066928664491777	0.00671102300948548	0.99737629987648	0.00669291475965257	0.047755770987448	0.00719033523760252	0.00669290627341035	0.994202076646713	1	0	0	0.7	0	0	0.4	0.2	0	0	2.99652213116059	Tfh
295	0.00669286425727852	0.00669286343953075	0.00669286365956012	0.0068331566839628	0.00669286647900195	0.00671103005553299	0.997374701068332	0.00669291496399418	0.0477558025385979	0.007190334401883	0.00669290630736668	0.994199821755261	1	0	0	0.8	0	0	0.4	0.2	0	0	2.99653905828538	Tfh
296	0.00669286427072473	0.00669286345214743	0.00669286367252738	0.00685084518035156	0.00669286650897095	0.00671103712901419	0.997373095990873	0.00669291516933786	0.0477558342133417	0.00719033356290532	0.00669290634145933	0.994197557974443	1	0	0	0.9	0	0	0.4	0.2	0	0	2.99655604879964	Tfh
297	0.00669286428423254	0.00669286346482524	0.00669286368554281	0.00686860023930624	0.00669286653907419	0.00671104423076252	0.997371484603096	0.00669291537571443	0.0477558660126835	0.00719033272063392	0.00669290637569313	0.994195285245455	1	0	0	1	0	0	0.4	0.2	0	0	2.99657310308394	Tfh
298	0.00669286415107154	0.00669286333978735	0.00669286355721797	0.00669399763750022	0.00669286624337894	0.00671097440293338	0.997387454173417	0.00669291335238335	0.0477555508647825	0.00719034106815953	0.00669290603650256	0.994217632512202	1	0	0	0	0	0	0.5	0.2	0	0	2.99640526845707	Tfh
299	0.00669286416405404	0.00669286335198055	0.00669286356972469	0.00671116685039051	0.00669286627226229	0.0067109812586927	0.997385898441564	0.00669291355043519	0.0477555815654049	0.00719034025496808	0.00669290606954473	0.994215438470948	1	0	0	0.1	0	0	0.5	0.2	0	0	2.99642176128865	Tfh
300	0.00669286417709688	0.00669286336423355	0.00669286358228723	0.00672839951500776	0.00669286630127561	0.00671098814099961	0.997384336703934	0.00669291374888867	0.0477556123847783	0.00719033943862976	0.00669290610271143	0.994213235917187	1	0	0	0.2	0	0	0.5	0.2	0	0	2.99643831491761	Tfh
301	0.0066928641901945	0.00669286337652805	0.00669286359491843	0.00674569600730594	0.00669286633042129	0.00671099505022345	0.997382768923474	0.00669291394831777	0.0477556433233186	0.00719033861913244	0.00669290613601795	0.994211024799436	1	0	0	0.3	0	0	0.5	0.2	0	0	2.99645492970526	Tfh
302	0.00669286420334573	0.00669286338888516	0.00669286360758878	0.00676305670635704	0.00669286635970113	0.00671100198628865	0.997381195067974	0.00669291414900251	0.0477556743817422	0.00719033779646653	0.00669290616944907	0.994208805064319	1	0	0	0.4	0	0	0.5	0.2	0	0	2.99647160600911	Tfh
303	0.00669286421655491	0.00669286340128704	0.00669286362032577	0.006780481995443	0.00669286638911597	0.00671100894952474	0.997379615083801	0.00669291435042374	0.0477557055612568	0.00719033697058237	0.00669290620300785	0.994206576656459	1	0	0	0.5	0	0	0.5	0.2	0	0	2.99648834420862	Tfh
304	0.00669286422982249	0.00669286341374436	0.00669286363310395	0.00679797225994423	0.00669286641866553	0.00671101593989214	0.99737802894896	0.00669291455270389	0.0477557368620443	0.00719033614150861	0.00669290623668718	0.994204339524303	1	0	0	0.6	0	0	0.5	0.2	0	0	2.99650514465959	Tfh
305	0.00669286424315028	0.00669286342625797	0.00669286364595104	0.00681552788933937	0.00669286644835127	0.0067110229577911	0.997376436625955	0.00669291475607293	0.0477557682851072	0.00719033530919659	0.00669290627051412	0.994202093612711	1	0	0	0.7	0	0	0.5	0.2	0	0	2.99652200773269	Tfh
306	0.00669286425653479	0.00669286343882286	0.00669286365884744	0.00683314927736192	0.00669286647817642	0.00671103000330845	0.997374838058643	0.00669291496055348	0.047755799831314	0.00719033447361456	0.00669290630446818	0.994199838865109	1	0	0	0.8	0	0	0.5	0.2	0	0	2.99653893382022	Tfh
307	0.00669286426997996	0.00669286345145916	0.00669286367181335	0.00685083681909922	0.00669286650814068	0.00671103707638623	0.99737323323178	0.00669291516575325	0.0477558315010087	0.00719033363476495	0.00669290633855353	0.994197575228924	1	0	0	0.9	0	0	0.5	0.2	0	0	2.99655592327931	Tfh
308	0.00669286428348273	0.00669286346413912	0.00669286368482198	0.00686859091675573	0.00669286653823981	0.00671104417771843	0.997371622080486	0.0066929153721965	0.0477558632958327	0.00719033279260458	0.00669290637277506	0.994195302643362	1	0	0	1	0	0	0.5	0.2	0	0	2.99657297651434	Tfh
309	0.0066928641503439	0.00669286333910475	0.0066928635565153	0.00669399757811486	0.00669286624258197	0.0067109743542181	0.997387589246351	0.00669291334932944	0.0477555481955625	0.00719034113887223	0.00669290603364224	0.994217648509261	1	0	0	0	0	0	0.6	0.2	0	0	2.99640515210163	Tfh
310	0.00669286416332594	0.00669286335130567	0.00669286356903351	0.00671116589966115	0.00669286627145921	0.00671098120949031	0.997386033750348	0.00669291354716827	0.0477555788914909	0.00719034032580312	0.00669290606667583	0.994215454603321	1	0	0	0.1	0	0	0.6	0.2	0	0	2.99642164394643	Tfh
311	0.00669286417636392	0.00669286336354591	0.00669286358158934	0.00672839766536292	0.00669286630047046	0.0067109880915233	0.997384472248698	0.00669291374561664	0.0477556097062054	0.00719033950959688	0.00669290609985116	0.994213252185841	1	0	0	0.2	0	0	0.6	0.2	0	0	2.99643819658181	Tfh
312	0.00669286418945792	0.0066928633758439	0.00669286359421788	0.00674569325122709	0.00669286632961223	0.00671099500043551	0.997382904698042	0.00669291394519174	0.0477556406402039	0.00719033869022117	0.00669290613313648	0.994211041204002	1	0	0	0.3	0	0	0.6	0.2	0	0	2.99645481037423	Tfh
313	0.00669286420260936	0.00669286338818201	0.00669286360689005	0.00676305303612155	0.00669286635888944	0.00671100193591285	0.997381331079359	0.00669291414568994	0.0477556716938288	0.00719033786768282	0.00669290616656432	0.994208821607374	1	0	0	0.4	0	0	0.6	0.2	0	0	2.9964714856709	Tfh
314	0.00669286421581898	0.00669286340058642	0.00669286361961275	0.00678047740306666	0.00669286638829895	0.00671100889868671	0.997379751336034	0.00669291434711238	0.0477557028685897	0.00719033704194149	0.00669290620011766	0.994206593339389	1	0	0	0.5	0	0	0.6	0.2	0	0	2.99648822285263	Tfh
315	0.00669286422908514	0.00669286341304601	0.00669286363240893	0.006797966737919	0.00669286641784819	0.00671101588869767	0.997378165438388	0.00669291454949348	0.0477557341648197	0.00719033621297392	0.00669290623380368	0.994204356346711	1	0	0	0.6	0	0	0.6	0.2	0	0	2.99650502228138	Tfh
316	0.00669286424241169	0.00669286342556632	0.00669286364524222	0.0068155214298075	0.00669286644752898	0.00671102290602292	0.997376573350839	0.0066929147528579	0.0477557655830742	0.00719033538078205	0.00669290626761909	0.994202110576719	1	0	0	0.7	0	0	0.6	0.2	0	0	2.9965218843286	Tfh
317	0.00669286425579502	0.00669286343812782	0.00669286365814161	0.00683314187154193	0.00669286647734952	0.00671102995115679	0.997374975033177	0.00669291495718876	0.0477557971243151	0.00719033454533675	0.00669290630157114	0.994199855972609	1	0	0	0.8	0	0	0.6	0.2	0	0	2.99653880936901	Tfh
318	0.0066928642692358	0.00669286345075172	0.00669286367109958	0.00685082846008577	0.00669286650730967	0.00671103702386515	0.99737337044318	0.00669291516240022	0.0477558287894744	0.00719033370661613	0.00669290633563682	0.994197592479162	1	0	0	0.9	0	0	0.6	0.2	0	0	2.99655579778578	Tfh
319	0.0066928642827394	0.00669286346342792	0.00669286368411092	0.00686858159514927	0.00669286653740588	0.00671104412463756	0.997371759543291	0.00669291536872039	0.0477558605792129	0.0071903328645902	0.00669290636986236	0.994195320039825	1	0	0	1	0	0	0.6	0.2	0	0	2.99657284995869	Tfh
320	0.00669286414961742	0.00669286333842058	0.00669286355583258	0.00669399751874105	0.00669286624178347	0.00671097430544882	0.997387724301992	0.00669291334606842	0.0477555455266579	0.0071903412095834	0.00669290603078596	0.994217664504194	1	0	0	0	0	0	0.7	0.2	0	0	2.99640503576093	Tfh
321	0.00669286416259699	0.00669286335061631	0.00669286356833082	0.00671116494910798	0.0066928662706584	0.00671098116062631	0.997386169035818	0.00669291354377143	0.0477555762181602	0.00719034039663267	0.00669290606381489	0.994215470732406	1	0	0	0.1	0	0	0.7	0.2	0	0	2.99642152662333	Tfh
322	0.00669286417563229	0.00669286336285824	0.00669286358089245	0.00672839581612114	0.00669286629966481	0.00671098804218273	0.997384607765619	0.00669291374233089	0.0477556070282264	0.00719033958055334	0.00669290609697143	0.994213268450315	1	0	0	0.2	0	0	0.7	0.2	0	0	2.99643807826931	Tfh
323	0.00669286418872651	0.00669286337514618	0.00669286359351169	0.00674569049554808	0.00669286632880491	0.00671099495029687	0.997383040455484	0.00669291394187455	0.04775563795737	0.00719033876130418	0.00669290613026917	0.994211057606595	1	0	0	0.3	0	0	0.7	0.2	0	0	2.99645469105863	Tfh
324	0.00669286420187397	0.00669286338749589	0.00669286360618284	0.00676304936652427	0.00669286635807813	0.00671100188568334	0.997381467068017	0.00669291414229618	0.0477556690065986	0.00719033793887804	0.00669290616367946	0.994208838147	1	0	0	0.4	0	0	0.7	0.2	0	0	2.99647136535171	Tfh
325	0.00669286421508319	0.00669286339989495	0.00669286361891713	0.00678047281151299	0.00669286638748471	0.00671100884782102	0.997379887565951	0.00669291434370791	0.0477557001764015	0.00719033711326421	0.00669290619723316	0.994206610019327	1	0	0	0.5	0	0	0.7	0.2	0	0	2.99648810151625	Tfh
326	0.00669286422834446	0.006692863412359	0.00669286363169478	0.00679796121628783	0.00669286641702589	0.00671101583751661	0.997378301916449	0.00669291454613745	0.047755731467678	0.00719033628443155	0.00669290623091053	0.994204373168424	1	0	0	0.6	0	0	0.7	0.2	0	0	2.99650489991397	Tfh
327	0.00669286424167013	0.00669286342486295	0.0066928636445341	0.00681551497043353	0.00669286644670525	0.00671102285447551	0.997376710069544	0.00669291474945402	0.047755762881217	0.00719033545236648	0.00669290626472102	0.99420212753934	1	0	0	0.7	0	0	0.7	0.2	0	0	2.99652176092885	Tfh
328	0.0066928642550511	0.00669286343743199	0.00669286365744043	0.00683313446709506	0.00669286647652223	0.00671102989900784	0.997375111987731	0.00669291495375002	0.0477557944178902	0.00719033461703877	0.00669290629866433	0.99419987307712	1	0	0	0.8	0	0	0.7	0.2	0	0	2.99653868493548	Tfh
329	0.00669286426849405	0.00669286345005801	0.00669286367038643	0.00685082010169076	0.00669286650647844	0.00671103697129513	0.99737350764272	0.00669291515902836	0.0477558260780517	0.00719033377844249	0.00669290633274028	0.994197609727867	1	0	0	0.9	0	0	0.7	0.2	0	0	2.99655567230312	Tfh
330	0.00669286428199069	0.00669286346272793	0.00669286368340247	0.00686857227418422	0.00669286653657354	0.00671104407154445	0.997371896995061	0.00669291536523092	0.0477558578627265	0.00719033293656013	0.00669290636696037	0.99419533743501	1	0	0	1	0	0	0.7	0.2	0	0	2.99657272341331	Tfh
331	0.00669286414888947	0.00669286333774603	0.00669286355513239	0.00669399745936958	0.00669286624098583	0.0067109742568695	0.99738785934124	0.00669291334271344	0.0477555428581613	0.00719034128028929	0.00669290602791831	0.994217680496596	1	0	0	0	0	0	0.8	0.2	0	0	2.99640491943337	Tfh
332	0.00669286416186928	0.00669286334992396	0.00669286356764315	0.00671116399865755	0.00669286626985681	0.0067109811114182	0.997386304307366	0.00669291354035312	0.0477555735449595	0.00719034046746562	0.00669290606094665	0.994215486860183	1	0	0	0.1	0	0	0.8	0.2	0	0	2.99642140931316	Tfh
333	0.00669286417490132	0.00669286336217328	0.00669286358019278	0.00672839396702726	0.00669286629885892	0.00671098799255783	0.997384743271098	0.0066929137390305	0.0477556043503966	0.00719033965148384	0.00669290609409862	0.994213284713981	1	0	0	0.2	0	0	0.8	0.2	0	0	2.99643795996769	Tfh
334	0.00669286418799187	0.00669286337446462	0.00669286359281049	0.0067456877401849	0.00669286632799507	0.00671099490041803	0.997383176196487	0.00669291393852775	0.0477556352749309	0.0071903388323705	0.00669290612738182	0.994211074007276	1	0	0	0.3	0	0	0.8	0.2	0	0	2.99645457175717	Tfh
335	0.00669286420114049	0.0066928633868053	0.00669286360548763	0.00676304569721038	0.00669286635726663	0.00671100183514812	0.997381603045773	0.00669291413914458	0.047755666319461	0.00719033801007705	0.00669290616080345	0.994208854686389	1	0	0	0.4	0	0	0.8	0.2	0	0	2.99647124504394	Tfh
336	0.0066928642143492	0.00669286339920414	0.00669286361821412	0.00678046822050526	0.00669286638667135	0.00671100879697569	0.997380023781526	0.00669291434039766	0.0477556974844907	0.00719033718458582	0.00669290619433646	0.994206626697096	1	0	0	0.5	0	0	0.8	0.2	0	0	2.99648798019237	Tfh
337	0.00669286422760871	0.00669286341166248	0.00669286363098861	0.00679795569588924	0.00669286641620794	0.00671101578621988	0.997378438365922	0.00669291454261722	0.0477557287712155	0.00719033635587709	0.00669290622802153	0.994204389986132	1	0	0	0.6	0	0	0.8	0.2	0	0	2.99650477757165	Tfh
338	0.00669286424093039	0.00669286342417445	0.00669286364382829	0.00681550851249565	0.00669286644588522	0.00671102280273315	0.997376846760211	0.00669291474602549	0.047755760179904	0.00719033552395202	0.00669290626182518	0.994202144498537	1	0	0	0.7	0	0	0.8	0.2	0	0	2.9965216375548	Tfh
339	0.00669286425430927	0.00669286343673519	0.0066928636567279	0.00683312706333551	0.00669286647569571	0.00671102984690056	0.997375248926523	0.00669291495026179	0.047755791711674	0.00719033468873563	0.00669290629576303	0.994199890179797	1	0	0	0.8	0	0	0.8	0.2	0	0	2.99653856051626	Tfh
340	0.0066928642677486	0.00669286344935709	0.00669286366967214	0.00685081174437147	0.00669286650564816	0.00671103691869558	0.997373644825449	0.00669291515557021	0.0477558233670427	0.00719033385027013	0.00669290632984033	0.994197626974618	1	0	0	0.9	0	0	0.8	0.2	0	0	2.99655554683591	Tfh
341	0.00669286428124517	0.00669286346203513	0.00669286368269007	0.00686856295503399	0.00669286653573899	0.00671104401858447	0.997372034423047	0.00669291536177882	0.0477558551469098	0.00719033300851911	0.00669290636402728	0.994195354826755	1	0	0	1	0	0	0.8	0.2	0	0	2.99657259688928	Tfh
342	0.00669286414816222	0.00669286333705295	0.00669286355442801	0.00669399740000809	0.0066928662401864	0.00671097420821048	0.997387994363761	0.00669291333945152	0.0477555401899048	0.00719034135097812	0.00669290602505647	0.994217696488024	1	0	0	0	0	0	0.9	0.2	0	0	2.99640480312147	Tfh
343	0.00669286416114002	0.00669286334923917	0.00669286356694328	0.00671116304832811	0.0066928662690543	0.00671098106233389	0.99738643956202	0.00669291353704203	0.0477555708721833	0.00719034053826948	0.0066929060580804	0.994215502985688	1	0	0	0.1	0	0	0.9	0.2	0	0	2.99642129201725	Tfh
344	0.00669286417417119	0.00669286336148099	0.00669286357950458	0.00672839211816142	0.00669286629805507	0.00671098794302428	0.99738487875997	0.00669291373561671	0.0477556016729163	0.00719033972243471	0.00669290609122952	0.994213300976355	1	0	0	0.2	0	0	0.9	0.2	0	0	2.9964378416811	Tfh
345	0.00669286418725929	0.00669286337377611	0.0066928635921189	0.00674568498517457	0.00669286632718628	0.00671099485047006	0.997383311920591	0.00669291393526472	0.0477556325927826	0.00719033890342657	0.00669290612450786	0.994211090406033	1	0	0	0.3	0	0	0.9	0.2	0	0	2.9964544524709	Tfh
346	0.00669286420040611	0.00669286338611643	0.00669286360477395	0.00676304202835267	0.00669286635645303	0.00671100178492137	0.997381739006473	0.00669291413580784	0.0477556636326362	0.00719033808125296	0.00669290615791403	0.994208871223024	1	0	0	0.4	0	0	0.9	0.2	0	0	2.99647112475007	Tfh
347	0.00669286421360872	0.00669286339851207	0.00669286361749974	0.00678046362999279	0.00669286638585588	0.00671100874631714	0.997380159980593	0.00669291433700259	0.047755694793014	0.00719033725589422	0.00669290619145368	0.994206643373299	1	0	0	0.5	0	0	0.9	0.2	0	0	2.9964878588832	Tfh
348	0.00669286422687269	0.0066928634109675	0.00669286363028994	0.00679795017591999	0.00669286641538798	0.00671101573499576	0.997378574804222	0.00669291453937127	0.0477557260748366	0.00719033642731093	0.00669290622512099	0.994204406802616	1	0	0	0.6	0	0	0.9	0.2	0	0	2.9965046552398	Tfh
349	0.00669286424018948	0.0066928634234828	0.00669286364311943	0.00681550205522362	0.00669286644506129	0.00671102275103134	0.997376983439711	0.00669291474259717	0.0477557574788814	0.00719033559549941	0.00669290625893019	0.994202161456592	1	0	0	0.7	0	0	0.9	0.2	0	0	2.99652151419107	Tfh
350	0.00669286425356575	0.0066928634360355	0.00669286365602053	0.00683311966055049	0.00669286647487068	0.00671102979473429	0.997375385848245	0.00669291494685651	0.0477557890057835	0.00719033476042103	0.00669290629286184	0.994199907281055	1	0	0	0.8	0	0	0.9	0.2	0	0	2.99653843611347	Tfh
351	0.00669286426700367	0.00669286344865307	0.00669286366896264	0.00685080338802579	0.00669286650481763	0.00671103686618589	0.997373781991066	0.00669291515192419	0.0477558206563726	0.00719033392210114	0.00669290632692783	0.994197644218951	1	0	0	0.9	0	0	0.9	0.2	0	0	2.99655542138374	Tfh
352	0.00669286428050033	0.00669286346133284	0.00669286368197816	0.00686855363746283	0.00669286653490509	0.00671104396546263	0.997372171828499	0.00669291535833738	0.0477558524314943	0.00719033308046406	0.0066929063611332	0.994195372215817	1	0	0	1	0	0	0.9	0.2	0	0	2.99657247038648	Tfh
353	0.00669286414743485	0.00669286333638137	0.00669286355373777	0.00669399734065413	0.006692866239389	0.00671097415950187	0.997388129369596	0.00669291333655828	0.047755537522019	0.00719034142166616	0.00669290602219701	0.994217712477244	1	0	0	0	0	0	1	0.2	0	0	2.99640468682415	Tfh
354	0.0066928641604086	0.00669286334855711	0.00669286356623849	0.0067111620981113	0.0066928662682532	0.00671098101328547	0.997386574800307	0.00669291353397036	0.0477555681996722	0.00719034060907885	0.00669290605521685	0.994215519109163	1	0	0	0.1	0	0	1	0.2	0	0	2.99642117473573	Tfh
355	0.00669286417344146	0.00669286336079107	0.006692863578797	0.00672839026953454	0.00669286629724955	0.00671098789352496	0.99738501423188	0.00669291373249061	0.0477555989958167	0.00719033979336672	0.00669290608835805	0.994213317235217	1	0	0	0.2	0	0	1	0.2	0	0	2.99643772340802	Tfh
356	0.00669286418652757	0.00669286337308187	0.0066928635914109	0.00674568223051781	0.00669286632637733	0.00671099480067502	0.997383447627576	0.00669291393210113	0.0477556299111115	0.00719033897448565	0.00669290612163162	0.994211106802576	1	0	0	0.3	0	0	1	0.2	0	0	2.99645433319935	Tfh
357	0.00669286419967284	0.00669286338542672	0.00669286360407498	0.00676303835996594	0.00669286635564301	0.00671100173446945	0.997381874950197	0.00669291413237939	0.0477556609461459	0.00719033815244055	0.00669290615504386	0.994208887757529	1	0	0	0.4	0	0	1	0.2	0	0	2.99647100447136	Tfh
358	0.00669286421287436	0.00669286339781997	0.0066928636168071	0.00678045904013707	0.00669286638503907	0.00671100869551801	0.997380296162008	0.00669291433383154	0.0477556921018381	0.00719033732719822	0.0066929061885688	0.994206660046545	1	0	0	0.5	0	0	1	0.2	0	0	2.99648773758946	Tfh
359	0.00669286422613119	0.0066928634102743	0.00669286362957867	0.0067979446566773	0.00669286641457039	0.00671101568368725	0.997378711225473	0.0066929145359732	0.047755723378947	0.00719033649874386	0.0066929062222401	0.994204423616377	1	0	0	0.6	0	0	1	0.2	0	0	2.99650453292246	Tfh
360	0.00669286423944799	0.00669286342278563	0.00669286364241129	0.0068154955986822	0.00669286644424014	0.00671102269934774	0.9973771201018	0.00669291473922791	0.047755754778204	0.00719033566706335	0.00669290625603462	0.994202178412236	1	0	0	0.7	0	0	1	0.2	0	0	2.99652139084278	Tfh
361	0.00669286425282316	0.00669286343534544	0.00669286365531226	0.00683311225869738	0.00669286647404436	0.00671102974261064	0.997375522752863	0.0066929149434792	0.047755786300267	0.00719033483212543	0.00669290628996241	0.994199924378711	1	0	0	0.8	0	0	1	0.2	0	0	2.99653831172476	Tfh
362	0.00669286426625875	0.00669286344795534	0.00669286366825869	0.00685079503280527	0.00669286650399141	0.00671103681355025	0.997373919139483	0.00669291514872583	0.0477558179460574	0.00719033399390031	0.00669290632402465	0.994197661461275	1	0	0	0.9	0	0	1	0.2	0	0	2.99655529594811	Tfh
363	0.00669286427975501	0.00669286346063277	0.00669286368126631	0.00686854432064215	0.00669286653407269	0.00671104391249186	0.997372309222327	0.00669291535489128	0.047755849716238	0.0071903331524037	0.00669290635821492	0.99419538960306	1	0	0	1	0	0	1	0.2	0	0	2.99657234389388	Tfh
364	0.00669289362235921	0.00669288796800917	0.00669288861230584	0.00669399932887772	0.00669286634104643	0.00684017149757835	0.997383778146471	0.00669299674226557	0.120215640036324	0.00719044335522842	0.00669298997900127	0.981473536645457	1	0	0	0	0	0	0	0.3	0	0	2.91107591291418	Tfh
365	0.00669289365722062	0.00669288799824931	0.00669288864339036	0.00671119278650967	0.00669286637001144	0.00684020411936598	0.997382216770958	0.00669299720425182	0.120215786270674	0.00719044260125546	0.00669299006228861	0.981469471012013	1	0	0	0.1	0	0	0	0.3	0	0	2.91109042317419	Tfh
366	0.00669289369223033	0.00669288802861731	0.00669288867460822	0.0067284498930681	0.00669286639910996	0.00684023686703592	0.997380649355853	0.00669299766834016	0.120215933071421	0.00719044184436544	0.00669299014589859	0.981465389639749	1	0	0	0.2	0	0	0	0.3	0	0	2.91110498669168	Tfh
367	0.00669289372738548	0.00669288805911161	0.00669288870595618	0.00674577102633596	0.00669286642834156	0.00684026974212205	0.997379075862914	0.00669299813468226	0.120216080441415	0.00719044108454323	0.00669299022983269	0.981461292432559	1	0	0	0.3	0	0	0	0.3	0	0	2.9111196037823	Tfh
368	0.00669289376269097	0.00669288808973512	0.00669288873743903	0.00676315656765877	0.00669286645770766	0.0068403027446926	0.997377496255372	0.00669299860321401	0.120216228384646	0.00719044032177119	0.00669299031409332	0.981457179292051	1	0	0	0.4	0	0	0	0.3	0	0	2.91113427476165	Tfh
369	0.00669289379814602	0.00669288812049064	0.00669288876905569	0.00678060690171956	0.00669286648721036	0.00684033587601145	0.997375910497129	0.00669299907401614	0.120216376904876	0.00719043955602637	0.00669299039868471	0.981453050117861	1	0	0	0.5	0	0	0	0.3	0	0	2.91114899994519	Tfh
370	0.00669289383374616	0.00669288815136931	0.00669288880080023	0.00679812241637726	0.00669286651684427	0.0068403691383252	0.997374318545824	0.00669299954703412	0.120216526005652	0.00719043878728695	0.0066929904836024	0.981448904809884	1	0	0	0.6	0	0	0	0.3	0	0	2.91116377965714	Tfh
371	0.00669289386950262	0.00669288818238662	0.00669288883268689	0.00681570350310258	0.00669286654662029	0.00684040252937558	0.997372720365337	0.00669300002236145	0.120216675689514	0.00719043801554931	0.00669299056885688	0.981444743271866	1	0	0	0.7	0	0	0	0.3	0	0	2.91117861422871	Tfh
372	0.00669289390540777	0.00669288821353171	0.00669288886470651	0.00683335055719428	0.0066928665765337	0.0068404360524757	0.997371115914265	0.0066930004998515	0.120216825961635	0.00719043724077996	0.00669299065444342	0.981440565396953	1	0	0	0.8	0	0	0	0.3	0	0	2.91119350398103	Tfh
373	0.00669289394146695	0.00669288824480925	0.00669288889686161	0.00685106397715743	0.00669286660658466	0.00684046970754634	0.997369505156431	0.00669300097969519	0.120216976825169	0.00719043646296495	0.00669299074036762	0.981436371084247	1	0	0	0.9	0	0	0	0.3	0	0	2.91120844924501	Tfh
374	0.00669289397768132	0.00669288827622186	0.00669288892915718	0.0068688441649483	0.0066928666367771	0.00684050349508438	0.997367888052125	0.00669300146174758	0.120217128283414	0.00719043568208851	0.00669299082663131	0.9814321602313	1	0	0	1	0	0	0	0.3	0	0	2.91122345035593	Tfh
375	0.00669289361502449	0.00669288796164486	0.00669288860582994	0.00669399913827923	0.00669286633847417	0.0068401706946015	0.997384212107081	0.00669299671802471	0.120215599383623	0.00719044356481414	0.00669298995586955	0.981473638900421	1	0	0	0	0	0	0.1	0.3	0	0	2.91107562261308	Tfh
376	0.00669289364987238	0.00669288799187424	0.00669288863690453	0.00671118973580598	0.00669286636743023	0.0068402033094654	0.997382651409058	0.00669299717979949	0.120215745554023	0.00719044281117036	0.00669299003912087	0.981469574057396	1	0	0	0.1	0	0	0.1	0.3	0	0	2.91109013019683	Tfh
377	0.00669289368486942	0.00669288802223002	0.00669288866810998	0.00672844395890684	0.0066928663965195	0.0068402360502051	0.997381084674673	0.00669299764377171	0.120215892290301	0.00719044205461436	0.00669299012269656	0.981465493482439	1	0	0	0.2	0	0	0.1	0.3	0	0	2.91110469101898	Tfh
378	0.00669289372000832	0.00669288805271115	0.00669288869944474	0.00674576218520217	0.00669286642573883	0.00684026891910394	0.997379511866166	0.00669299810997761	0.120216039595995	0.00719044129512141	0.00669299020659289	0.981461397076864	1	0	0	0.3	0	0	0.1	0.3	0	0	2.9111193053904	Tfh
379	0.00669289375529794	0.0066928880833224	0.00669288873091375	0.00676314479589835	0.00669286645509486	0.00684030191545041	0.997377932953634	0.00669299857833165	0.1202161874749	0.00719044053267789	0.00669299029081755	0.98145728474277	1	0	0	0.4	0	0	0.1	0.3	0	0	2.91113397362114	Tfh
380	0.00669289379073693	0.00669288811406377	0.00669288876251594	0.00678059217515656	0.00669286648458562	0.00684033504031515	0.997376347887732	0.00669299904894025	0.120216335929712	0.00719043976726969	0.00669299037537057	0.981453156384037	1	0	0	0.5	0	0	0.1	0.3	0	0	2.91114869604492	Tfh
381	0.00669289382632657	0.00669288814493287	0.00669288879425094	0.00679810471082485	0.00669286651421211	0.00684036829507387	0.997374756635638	0.00669299952181747	0.120216484964477	0.00719043899887255	0.00669299046025338	0.981449011898915	1	0	0	0.6	0	0	0.1	0.3	0	0	2.91116347297522	Tfh
382	0.00669289386206255	0.00669288817593163	0.00669288882612002	0.0068156827942792	0.00669286654397386	0.0068404016806841	0.997373159157984	0.00669299999694045	0.120216634583135	0.00719043822746707	0.00669299054546697	0.981444851186002	1	0	0	0.7	0	0	0.1	0.3	0	0	2.91117830473644	Tfh
383	0.00669289389795576	0.00669288820706709	0.0066928888581273	0.00683332682025303	0.00669286657387692	0.00684043519633913	0.997371555415174	0.00669300047425914	0.12021678478864	0.00719043745304271	0.00669299063101794	0.98144067414672	1	0	0	0.8	0	0	0.1	0.3	0	0	2.91119319166217	Tfh
384	0.00669289393399842	0.006692888238331	0.00669288889027061	0.00685103718693079	0.00669286660391692	0.00684046884488194	0.997369945370526	0.00669300095386631	0.120216935585138	0.00719043667557182	0.00669299071690302	0.98143648067544	1	0	0	0.9	0	0	0.1	0.3	0	0	2.91120813407468	Tfh
385	0.00669289397019591	0.00669288826972876	0.00669288892255122	0.00686881429631317	0.00669286663409637	0.0068405026259608	0.997368328980903	0.00669300143586109	0.120217086976142	0.00719043589503911	0.00669299080312754	0.981432270670438	1	0	0	1	0	0	0.1	0.3	0	0	2.91122313231434	Tfh
386	0.00669289360769786	0.00669288795528827	0.00669288859936442	0.00669399894775737	0.00669286633591029	0.00684016988955956	0.997384645896983	0.00669299669378653	0.120215558745285	0.00719044377432962	0.00669298993275111	0.98147374112063	1	0	0	0	0	0	0.2	0.3	0	0	2.91107533243569	Tfh
387	0.00669289364252921	0.00669288798550246	0.00669288863042362	0.0067111866862936	0.00669286636485171	0.00684020249926108	0.997383085877392	0.00669299715536303	0.120215704853091	0.00719044302100615	0.00669299001596442	0.981469677063226	1	0	0	0.1	0	0	0.2	0.3	0	0	2.91108983733542	Tfh
388	0.00669289367750739	0.00669288801584437	0.00669288866161384	0.0067284380271302	0.00669286639392824	0.0068402352343587	0.997381519826699	0.00669299761927368	0.120215851525821	0.00719044226477468	0.00669299009950176	0.981465597281571	1	0	0	0.2	0	0	0.2	0.3	0	0	2.91110439545427	Tfh
389	0.00669289371263566	0.00669288804631525	0.00669288869293777	0.00674575334756213	0.00669286642313868	0.00684026809631315	0.997379947707508	0.00669299808523135	0.120215998766632	0.0071904415056169	0.00669299018336236	0.981461501679008	1	0	0	0.3	0	0	0.2	0.3	0	0	2.91111900710535	Tfh
390	0.00669289374791219	0.00669288807691482	0.00669288872439478	0.00676313302851028	0.00669286645248574	0.00684030108516999	0.9973783694793	0.00669299855342092	0.120216146579835	0.00719044074351466	0.00669299026755208	0.981457390156375	1	0	0	0.4	0	0	0.2	0.3	0	0	2.91113367260678	Tfh
391	0.00669289378333451	0.00669288810764084	0.00669288875598127	0.00678057745435404	0.00669286648196388	0.00684033420437927	0.997376785107892	0.006692999023892	0.120216294970328	0.00719043997843426	0.00669299035206637	0.981453262609336	1	0	0	0.5	0	0	0.2	0.3	0	0	2.9111483922644	Tfh
392	0.00669289381890544	0.00669288813849808	0.00669288878770311	0.00679808701224714	0.00669286651157827	0.00684036745291678	0.997375194554928	0.00669299949657374	0.120216443939704	0.00719043921037324	0.00669299043691018	0.981449118944369	1	0	0	0.6	0	0	0.2	0.3	0	0	2.91116316640961	Tfh
393	0.00669289385463041	0.00669288816948452	0.00669288881955878	0.00681566209341713	0.00669286654133178	0.00684040083099299	0.997373597776793	0.00669299997153466	0.120216593491999	0.0071904384393112	0.00669299052209011	0.981444959060949	1	0	0	0.7	0	0	0.2	0.3	0	0	2.91117799537252	Tfh
394	0.00669289389050587	0.00669288820060329	0.00669288885155173	0.00683330309241673	0.00669286657122119	0.00684043434095359	0.997371994743606	0.00669300044861671	0.120216743631442	0.00719043766522367	0.00669299060760065	0.981440782853887	1	0	0	0.8	0	0	0.2	0.3	0	0	2.91119287946563	Tfh
395	0.00669289392653389	0.006692888231856	0.00669288888368034	0.00685101040746854	0.00669286660125025	0.00684046798249694	0.997370385408537	0.00669300092806847	0.120216894361503	0.00719043688809487	0.00669299069344803	0.981436590223004	1	0	0	0.9	0	0	0.2	0.3	0	0	2.91120781903087	Tfh
396	0.00669289396271702	0.00669288826324068	0.00669288891594751	0.00686878443984923	0.00669286663142003	0.00684050175652668	0.997368769736244	0.00669300140991583	0.120217045685322	0.00719043610790872	0.00669299077963566	0.981432381065676	1	0	0	1	0	0	0.2	0.3	0	0	2.91122281439822	Tfh
397	0.00669289360036952	0.0066928879489306	0.00669288859289658	0.00669399875730903	0.00669286633334114	0.0068401690866442	0.997385079519838	0.00669299666947982	0.120215518124149	0.00719044398375302	0.00669298990963833	0.98147384329589	1	0	0	0	0	0	0.3	0.3	0	0	2.91107504236098	Tfh
398	0.00669289363518664	0.00669288797913448	0.00669288862394427	0.0067111836380069	0.00669286636227379	0.00684020168936515	0.997383520176987	0.00669299713092917	0.120215664168517	0.00719044323075802	0.0066929899928166	0.981469780027418	1	0	0	0.1	0	0	0.3	0.3	0	0	2.9110895445856	Tfh
399	0.0066928936701531	0.0066928880094639	0.00669288865512271	0.00672843209765326	0.0066928663913406	0.006840234417901	0.997381954807725	0.00669299759466035	0.120215810776754	0.00719044247485808	0.00669299007631703	0.981465701042004	1	0	0	0.2	0	0	0.3	0.3	0	0	2.91110410000919	Tfh
400	0.00669289370526424	0.00669288803992033	0.00669288868643157	0.00674574451334276	0.00669286642053993	0.00684026727368706	0.997380383370416	0.00669299806047699	0.12021595795304	0.00719044171603172	0.00669299016014098	0.981461606241143	1	0	0	0.3	0	0	0.3	0.3	0	0	2.91111870894615	Tfh
401	0.0066928937405239	0.0066928880705054	0.00669288871787268	0.00676312126613067	0.00669286644987367	0.0068403002572644	0.997378805830452	0.00669299852849051	0.120216105702879	0.0071904409542538	0.00669299024429138	0.981457495521988	1	0	0	0.4	0	0	0.3	0.3	0	0	2.91113337170333	Tfh
402	0.00669289377593265	0.00669288810122026	0.00669288874944853	0.00678056273939693	0.00669286647934318	0.00684033336895917	0.997377222155138	0.00669299899877431	0.120216254027247	0.00719044018951565	0.00669299032877161	0.981453368791926	1	0	0	0.5	0	0	0.3	0.3	0	0	2.91114808860299	Tfh
403	0.00669289381148985	0.00669288813206255	0.00669288878115468	0.00679806932084158	0.00669286650894606	0.00684036661114073	0.997375632301114	0.00669299947129578	0.120216402931511	0.00719043942178785	0.00669299041357771	0.981449225946378	1	0	0	0.6	0	0	0.3	0.3	0	0	2.91116285996377	Tfh
404	0.00669289384719731	0.00669288816303746	0.0066928888129977	0.00681564140106514	0.00669286653868638	0.00684039998304731	0.997374036226373	0.00669299994608376	0.120216552418183	0.00719043865106269	0.00669299049871821	0.981445066888664	1	0	0	0.7	0	0	0.3	0.3	0	0	2.91117768611991	Tfh
405	0.00669289388305852	0.00669288819414221	0.00669288884497807	0.0068332793742053	0.00669286656856605	0.00684043348581205	0.997372433896639	0.0066930004230738	0.120216702490817	0.007190437877319	0.00669299058419252	0.981440891517508	1	0	0	0.8	0	0	0.3	0.3	0	0	2.91119256739378	Tfh
406	0.00669289391907219	0.00669288822538072	0.00669288887709305	0.00685098363850858	0.00669286659858378	0.00684046712076079	0.997370825272257	0.0066930009023697	0.12021685315404	0.00719043710053468	0.00669299067000161	0.981436699726964	1	0	0	0.9	0	0	0.3	0.3	0	0	2.91120750411145	Tfh
407	0.00669289395523852	0.00669288825675396	0.00669288890934666	0.00686875459490327	0.00669286662874169	0.00684050088815701	0.997369210315239	0.00669300138398993	0.120217004410567	0.00719043632069229	0.00669299075614967	0.98143249141732	1	0	0	1	0	0	0.3	0.3	0	0	2.91122249660917	Tfh
408	0.00669289359304567	0.00669288794257779	0.00669288858643224	0.00669399856693782	0.00669286633077467	0.0068401682834432	0.997385512969931	0.00669299664524348	0.120215477519092	0.00719044419309719	0.00669298988653536	0.9814739454311	1	0	0	0	0	0	0.4	0.3	0	0	2.91107475240328	Tfh
409	0.00669289362784869	0.00669288797276784	0.00669288861746702	0.00671118059084278	0.00669286635969674	0.00684020087997254	0.99738395430406	0.00669299710659347	0.12021562349901	0.0071904434404321	0.00669298996967671	0.9814698829531	1	0	0	0.1	0	0	0.4	0.3	0	0	2.91108925195538	Tfh
410	0.00669289366279952	0.006692888003083	0.00669288864863181	0.00672842617046089	0.00669286638875323	0.0068402336022705	0.997382389615256	0.00669299757012284	0.120215770043629	0.00719044268485975	0.00669299005314216	0.981465804761512	1	0	0	0.2	0	0	0.4	0.3	0	0	2.91110380468221	Tfh
411	0.00669289369789659	0.00669288803352775	0.00669288867992816	0.00674573568275195	0.00669286641794117	0.00684026645145601	0.997380818864876	0.00669299803576285	0.120215917156214	0.00719044192636203	0.0066929901369301	0.981461710760107	1	0	0	0.3	0	0	0.4	0.3	0	0	2.91111841089866	Tfh
412	0.00669289373314381	0.00669288806410158	0.00669288871135839	0.00676310950802981	0.0066928664472665	0.00684029942779909	0.997379242018059	0.00669299850370093	0.120216064840069	0.00719044116492294	0.0066929902210448	0.981457600851459	1	0	0	0.4	0	0	0.4	0.3	0	0	2.9111330709191	Tfh
413	0.00669289376853603	0.00669288809480354	0.0066928887429192	0.00678054803010092	0.00669286647672353	0.00684033253372503	0.997377659032443	0.00669299897374374	0.120216213099781	0.00719044040051576	0.00669299030548588	0.98145347493375	1	0	0	0.5	0	0	0.4	0.3	0	0	2.91114778506063	Tfh
414	0.00669289380407692	0.00669288812563054	0.00669288877461249	0.00679805163627793	0.00669286650631547	0.00684036576943966	0.997376069874237	0.00669299944609254	0.120216361938992	0.0071904396331217	0.00669299039025385	0.981449332907213	1	0	0	0.6	0	0	0.4	0.3	0	0	2.91116255364093	Tfh
415	0.00669289383977079	0.006692888156593	0.00669288880644215	0.00681562071665941	0.00669286653604551	0.00684039913472756	0.997374474502435	0.00669299992065219	0.12021651135978	0.00719043886273619	0.00669299047535695	0.981445174676199	1	0	0	0.7	0	0	0.4	0.3	0	0	2.91117737699351	Tfh
416	0.00669289387561653	0.00669288818768505	0.00669288883840795	0.00683325566536685	0.00669286656591296	0.00684043263080717	0.997372872876753	0.00669300039756762	0.120216661366278	0.00719043808933412	0.00669299056079393	0.981441000138156	1	0	0	0.8	0	0	0.4	0.3	0	0	2.911192255445	Tfh
417	0.00669289391161451	0.00669288821891092	0.00669288887050984	0.00685095688021406	0.00669286659591991	0.00684046625874046	0.997371264965236	0.00669300087662489	0.120216811962652	0.00719043731289274	0.00669299064656684	0.981436809188374	1	0	0	0.9	0	0	0.4	0.3	0	0	2.911207189315	Tfh
418	0.00669289394776552	0.00669288825026854	0.00669288890274915	0.00686872476232056	0.006692866626067	0.00684050001959327	0.997369650719192	0.00669300135807867	0.120216963152558	0.00719043653339326	0.00669299073267632	0.981432601724102	1	0	0	1	0	0	0.4	0.3	0	0	2.91122217894608	Tfh
419	0.00669289358572364	0.00669288793622687	0.00669288857996982	0.00669399837663619	0.00669286632820948	0.00684016748091935	0.997385946259465	0.00669299662108242	0.120215436929061	0.0071904444023617	0.00669298986344125	0.981474047527516	1	0	0	0	0	0	0.5	0.3	0	0	2.91107446255172	Tfh
420	0.00669289362051546	0.0066928879664057	0.0066928886109926	0.00671117754490637	0.00669286635712241	0.00684020007029838	0.997384388266365	0.00669299708224103	0.12021558284567	0.00719044365002452	0.00669298994654889	0.981469985837704	1	0	0	0.1	0	0	0.5	0.3	0	0	2.91108895943413	Tfh
421	0.00669289365545043	0.00669288799670737	0.00669288864214475	0.00672842024557556	0.00669286638616691	0.00684023278648057	0.997382824259701	0.00669299754558016	0.12021572932616	0.00719044289478007	0.00669299002997546	0.981465908440678	1	0	0	0.2	0	0	0.5	0.3	0	0	2.91110350946472	Tfh
422	0.00669289369053186	0.00669288802713864	0.00669288867342746	0.00674572685551745	0.00669286641534407	0.00684026562963439	0.997381254192094	0.00669299801105418	0.120215876374876	0.00719044213661001	0.00669299011372657	0.981461815238539	1	0	0	0.3	0	0	0.5	0.3	0	0	2.91111811296528	Tfh
423	0.00669289372576163	0.00669288805769959	0.00669288870484557	0.00676309775480536	0.00669286644465764	0.0068402985997523	0.997379678031848	0.00669299847879653	0.120216023994571	0.00719044137550084	0.00669299019780527	0.981457706135506	1	0	0	0.4	0	0	0.5	0.3	0	0	2.91113277024921	Tfh
424	0.0066928937611392	0.00669288808838613	0.00669288873638964	0.00678053332685575	0.00669286647410246	0.00684033169947236	0.997378095739647	0.00669299894867437	0.120216172189341	0.00719044061142755	0.00669299028220699	0.981453581030606	1	0	0	0.5	0	0	0.5	0.3	0	0	2.91114748163133	Tfh
425	0.00669289379666695	0.00669288811920423	0.00669288876807179	0.00679803395859626	0.00669286650368502	0.00684036492794438	0.997376507278346	0.00669299942091279	0.120216320962343	0.00719043984437607	0.00669299036694162	0.981449439826463	1	0	0	0.6	0	0	0.5	0.3	0	0	2.91116224743628	Tfh
426	0.00669289383234634	0.00669288815015147	0.00669288879988886	0.00681560004039115	0.00669286653340425	0.00684039828643294	0.997374912607712	0.00669299989532272	0.120216470317353	0.00719043907432899	0.00669299045200594	0.981445282421734	1	0	0	0.7	0	0	0.5	0.3	0	0	2.91117706798808	Tfh
427	0.00669289386817576	0.00669288818123134	0.00669288883183999	0.00683323196565533	0.00669286656326203	0.00684043177595624	0.997373311689352	0.00669300037204418	0.120216620257385	0.00719043830126839	0.00669299053740575	0.981441108716835	1	0	0	0.8	0	0	0.5	0.3	0	0	2.91119194361502	Tfh
428	0.00669289390415889	0.00669288821244337	0.00669288886392886	0.00685093013256868	0.00669286659325717	0.00684046539710346	0.99737170448319	0.00669300085091718	0.120216770787537	0.00719043752516669	0.00669299062313981	0.98143691860602	1	0	0	0.9	0	0	0.5	0.3	0	0	2.91120687464377	Tfh
429	0.00669289394029448	0.00669288824378802	0.00669288889615508	0.00686869494139461	0.00669286662339291	0.00684049915116541	0.99737009095177	0.00669300133216321	0.120216921910453	0.00719043674601322	0.0066929907092119	0.981432711988092	1	0	0	1	0	0	0.5	0.3	0	0	2.91122186140712	Tfh
430	0.00669289357840651	0.00669288792987748	0.00669288857351126	0.00669399818641147	0.00669286632564454	0.00684016667851022	0.99738637937013	0.00669299659680281	0.120215396355385	0.0071904446115419	0.00669298984035633	0.981474149583287	1	0	0	0	0	0	0.6	0.3	0	0	2.91107417282181	Tfh
431	0.00669289361318456	0.00669288796004402	0.00669288860452272	0.00671117450015103	0.00669286635454802	0.00684019926140162	0.997384822059808	0.00669299705789288	0.120215542208291	0.00719044385953416	0.00669298992342787	0.981470088681411	1	0	0	0.1	0	0	0.6	0.3	0	0	2.91108866702522	Tfh
432	0.00669289364810265	0.00669288799033294	0.00669288863565996	0.0067284143230675	0.0066928663835805	0.0068402319715793	0.997383258730807	0.00669299752100433	0.120215688625246	0.00719044310461613	0.00669299000681788	0.981466012077222	1	0	0	0.2	0	0	0.6	0.3	0	0	2.91110321436277	Tfh
433	0.00669289368316783	0.00669288802075073	0.00669288866692739	0.00674571803179043	0.00669286641274582	0.00684026480864063	0.997381689348783	0.00669299798630559	0.120215835609935	0.00719044234677283	0.0066929900905318	0.98146191967441	1	0	0	0.3	0	0	0.6	0.3	0	0	2.91111781514604	Tfh
434	0.00669289371838532	0.00669288805129905	0.00669288869833314	0.00676308600605567	0.00669286644204927	0.0068402977719715	0.997380113875274	0.00669299845397008	0.12021598316459	0.00719044158599988	0.00669299017457367	0.981457811379425	1	0	0	0.4	0	0	0.6	0.3	0	0	2.91113246969826	Tfh
435	0.00669289375374956	0.00669288808197343	0.00669288872986817	0.00678051862927634	0.00669286647148659	0.00684033086441877	0.997378532276811	0.00669299892362292	0.120216131294211	0.00719044082226259	0.00669299025894224	0.981453687088119	1	0	0	0.5	0	0	0.6	0.3	0	0	2.91114717832386	Tfh
436	0.00669289378926178	0.00669288811277718	0.00669288876153284	0.00679801628799981	0.00669286650105602	0.00684036408687139	0.997376944509488	0.0066929993956392	0.120216280002069	0.00719044005554542	0.00669299034363679	0.981449546702495	1	0	0	0.6	0	0	0.6	0.3	0	0	2.91116194135152	Tfh
437	0.00669289382492496	0.00669288814371353	0.00669288879333773	0.00681557937218518	0.00669286653076547	0.00684039743847273	0.997375350541128	0.00669299986992478	0.120216429290845	0.00719043928583876	0.00669299042866427	0.981445390124948	1	0	0	0.7	0	0	0.6	0.3	0	0	2.91117675910386	Tfh
438	0.00669289386073939	0.00669288817477961	0.0066928888252754	0.00683320827592788	0.00669286656061051	0.00684043092174017	0.997373750325988	0.00669300034639239	0.120216579165841	0.00719043851311082	0.00669299051402555	0.981441217249627	1	0	0	0.8	0	0	0.6	0.3	0	0	2.91119163190692	Tfh
439	0.00669289389670446	0.00669288820597715	0.00669288885734878	0.00685090339552797	0.00669286659059401	0.00684046453675949	0.997372143832087	0.00669300082528907	0.120216729628987	0.00719043773735337	0.00669299059972086	0.981437027978407	1	0	0	0.9	0	0	0.6	0.3	0	0	2.91120656008909	Tfh
440	0.00669289393282717	0.00669288823730884	0.00669288888956085	0.00686866513240581	0.00669286662071849	0.00684049828333533	0.997370531012967	0.0066930013063055	0.120216880684843	0.00719043695854666	0.00669299068575625	0.981432822207427	1	0	0	1	0	0	0.6	0.3	0	0	2.91122154398971	Tfh
441	0.00669289357109079	0.00669288792353224	0.00669288856705555	0.00669399799626153	0.00669286632308224	0.0068401658760157	0.997386812321033	0.00669299657265978	0.120215355797342	0.00719044482064396	0.00669298981728132	0.981474251599181	1	0	0	0	0	0	0.7	0.3	0	0	2.9110738831964	Tfh
442	0.00669289360585345	0.00669288795368589	0.00669288859805316	0.00671117145656702	0.00669286635197459	0.00684019845278871	0.997385255683453	0.0066929970334556	0.120215501586562	0.00719044406896226	0.00669298990031707	0.981470191485213	1	0	0	0.1	0	0	0.7	0.3	0	0	2.91108837473128	Tfh
443	0.00669289364075999	0.00669288798396463	0.00669288862917913	0.00672840840281023	0.00669286638099803	0.00684023115606019	0.9973836930341	0.00669299749650924	0.120215647939455	0.00719044331437418	0.0066929899836722	0.981466115675629	1	0	0	0.2	0	0	0.7	0.3	0	0	2.91110291937828	Tfh
444	0.00669289367581254	0.00669288801436998	0.0066928886604355	0.00674570921144703	0.00669286641015427	0.00684026398620584	0.99738212433433	0.00669299796166746	0.120215794859943	0.00719044255686425	0.00669299006735078	0.981462024072982	1	0	0	0.3	0	0	0.7	0.3	0	0	2.9111175174506	Tfh
445	0.00669289371101103	0.00669288804490226	0.00669288869182403	0.00676307426204534	0.00669286643944371	0.0068402969442969	0.997380549551073	0.00669299842908187	0.120215942350933	0.00719044179641483	0.00669299015135271	0.981457916580733	1	0	0	0.4	0	0	0.7	0.3	0	0	2.91113216926051	Tfh
446	0.00669289374636113	0.00669288807556487	0.00669288872334575	0.00678050393748566	0.00669286646886994	0.00684033002991598	0.997378968641236	0.00669299889868882	0.120216090415237	0.00719044103301487	0.00669299023568504	0.981453793103545	1	0	0	0.5	0	0	0.7	0.3	0	0	2.91114687513617	Tfh
447	0.00669289378185957	0.00669288810635499	0.0066928887549999	0.00679799862427258	0.00669286649842893	0.00684036324567123	0.997377381574282	0.00669299937054281	0.120216239057468	0.00719044026663549	0.00669299032034195	0.981449653537319	1	0	0	0.6	0	0	0.7	0.3	0	0	2.91116163538333	Tfh
448	0.00669289381750498	0.00669288813727657	0.00669288878678795	0.00681555871244581	0.00669286652812553	0.00684039659152849	0.99737578830006	0.00669299984457003	0.120216388281298	0.00719043949726089	0.00669299040533105	0.981445497783304	1	0	0	0.7	0	0	0.7	0.3	0	0	2.91117645033972	Tfh
449	0.00669289385330581	0.00669288816832903	0.0066928888187122	0.00683318459524998	0.00669286655796009	0.00684043006776766	0.99737418879156	0.0066930003209623	0.120216538089863	0.00719043872487474	0.00669299049065518	0.981441325740843	1	0	0	0.8	0	0	0.7	0.3	0	0	2.9111913203217	Tfh
450	0.00669289388925589	0.00669288819951241	0.00669288885077279	0.00685087666936995	0.00669286658793202	0.00684046367600552	0.997372583005142	0.00669300079952256	0.120216688486793	0.00719043794945844	0.00669299057631205	0.981437137307824	1	0	0	0.9	0	0	0.7	0.3	0	0	2.91120624566202	Tfh
451	0.00669289392536157	0.00669288823083302	0.00669288888297144	0.0068686353350129	0.00669286661804655	0.00684049741597533	0.997370970900649	0.00669300128039201	0.120216839475161	0.00719043717099731	0.00669299066230859	0.981432932383525	1	0	0	1	0	0	0.7	0.3	0	0	2.91122122669766	Tfh
452	0.00669289356377846	0.00669288791718766	0.00669288856060136	0.00669399780618197	0.00669286632051925	0.00684016507436069	0.997387245104833	0.0066929965485124	0.120215315254785	0.00719044502966507	0.00669298979421439	0.981474353575374	1	0	0	0	0	0	0.8	0.3	0	0	2.91107359368206	Tfh
453	0.00669289359852668	0.00669288794732875	0.00669288859158616	0.00671116841419709	0.00669286634940138	0.00684019764466016	0.99738568914034	0.0066929970090669	0.120215460981117	0.00719044427830548	0.00669298987721435	0.981470294247241	1	0	0	0.1	0	0	0.8	0.3	0	0	2.91108808254675	Tfh
454	0.00669289363341806	0.00669288797759454	0.00669288862269928	0.0067284024849053	0.00669286637841459	0.00684023034178387	0.997384127169291	0.00669299747193271	0.120215607270154	0.00719044352404751	0.0066929899605326	0.981466219230943	1	0	0	0.2	0	0	0.8	0.3	0	0	2.91110262450326	Tfh
455	0.00669289366845616	0.00669288800798581	0.00669288865394155	0.00674570039453774	0.00669286640755986	0.00684026316574679	0.997382559153434	0.00669299793695261	0.120215754126407	0.00719044276686651	0.00669299004417364	0.981462128427591	1	0	0	0.3	0	0	0.8	0.3	0	0	2.91111721986248	Tfh
456	0.0066928937036412	0.00669288803850827	0.00669288868531842	0.00676306252248501	0.00669286643684015	0.00684029611659171	0.997380985053785	0.00669299840420006	0.1202159015526	0.00719044200675306	0.00669299012814069	0.981458021742701	1	0	0	0.4	0	0	0.8	0.3	0	0	2.91113186894561	Tfh
457	0.00669289373897413	0.00669288806915659	0.00669288871682624	0.00678048925155243	0.0066928664662535	0.0068403291964442	0.997379404837848	0.0066929988736817	0.120216049552743	0.00719044124367904	0.00669299021243358	0.981453899074961	1	0	0	0.5	0	0	0.8	0.3	0	0	2.91114657206048	Tfh
458	0.00669289377445645	0.00669288809993429	0.00669288874846642	0.00679798096767272	0.0066928664958016	0.0068403624058103	0.997377818462507	0.00669299934526512	0.120216198129706	0.00719044047763607	0.00669299029705489	0.981449760327621	1	0	0	0.6	0	0	0.8	0.3	0	0	2.91116132953589	Tfh
459	0.00669289381008964	0.00669288813084441	0.00669288878024389	0.00681553806061455	0.00669286652548837	0.00684039574411002	0.997376225892764	0.00669299981916899	0.120216347287083	0.00719043970860507	0.00669299038200854	0.98144560540106	1	0	0	0.7	0	0	0.8	0.3	0	0	2.91117614169417	Tfh
460	0.00669289384587352	0.00669288816188299	0.0066928888121534	0.00683316092378643	0.00669286655531156	0.00684042921403776	0.997374627085793	0.00669300029535867	0.120216497029699	0.00719043893655824	0.00669299046729306	0.981441434189895	1	0	0	0.8	0	0	0.8	0.3	0	0	2.91119100885858	Tfh
461	0.00669289388180802	0.0066928881930536	0.00669288884419953	0.00685084995356957	0.00669286658527188	0.006840462815722	0.997373022007697	0.00669300077383441	0.120216647360463	0.00719043816148243	0.00669299055291139	0.981437246594327	1	0	0	0.9	0	0	0.8	0.3	0	0	2.91120593135658	Tfh
462	0.00669289391789795	0.00669288822435884	0.00669288887638302	0.00686860554991296	0.00669286661537358	0.00684049654942537	0.997371410612666	0.00669300125459692	0.120216798282502	0.00719043738336137	0.00669299063886993	0.981433042513671	1	0	0	1	0	0	0.8	0.3	0	0	2.91122090952983	Tfh
463	0.00669289355646992	0.0066928879108471	0.00669288855415005	0.00669399761618006	0.00669286631795737	0.00684016427272326	0.997387677716889	0.00669299652421094	0.120215274728583	0.0071904452386022	0.00669298977115713	0.981474455510435	1	0	0	0	0	0	0.9	0.3	0	0	2.91107330428181	Tfh
464	0.0066928935912025	0.00669288794097476	0.00669288858512301	0.0067111653729808	0.00669286634682914	0.00684019683697365	0.997386122425908	0.00669299698480445	0.120215420391126	0.00719044448757061	0.00669298985411994	0.981470396969938	1	0	0	0.1	0	0	0.9	0.3	0	0	2.91108779047954	Tfh
465	0.00669289362608009	0.00669288797122911	0.00669288861622302	0.00672839656934909	0.00669286637583293	0.0068402295272943	0.997384561133404	0.00669299744746144	0.120215566616815	0.00719044373363721	0.00669298993740354	0.981466322745743	1	0	0	0.2	0	0	0.9	0.3	0	0	2.91110232974545	Tfh
466	0.00669289366110325	0.00669288800160821	0.00669288864745253	0.00674569158115262	0.00669286640496651	0.0068402623449437	0.99738299380023	0.00669299791232303	0.120215713408923	0.00719044297678712	0.00669299002100808	0.981462232741651	1	0	0	0.3	0	0	0.9	0.3	0	0	2.91111692239396	Tfh
467	0.00669289369627487	0.0066928880321158	0.00669288867881444	0.00676305078758241	0.00669286643423516	0.00684029528955979	0.997381420390063	0.00669299837938856	0.120215860770541	0.00719044221700599	0.00669299010493847	0.981458126862012	1	0	0	0.4	0	0	0.9	0.3	0	0	2.9111315687422	Tfh
468	0.00669289373159118	0.00669288806275188	0.00669288871030936	0.00678047457125185	0.00669286646363769	0.00684032836315642	0.997379840863127	0.00669299884864307	0.120216008705826	0.00719044145426572	0.00669299018919273	0.981454005005899	1	0	0	0.5	0	0	0.9	0.3	0	0	2.91114626910543	Tfh
469	0.00669289376705946	0.00669288809351806	0.00669288874193712	0.00679796331794994	0.00669286649317776	0.00684036156512501	0.997378255183185	0.00669299932016397	0.120216157217385	0.00719044068856032	0.00669299027377819	0.981449867077788	1	0	0	0.6	0	0	0.9	0.3	0	0	2.91116102380824	Tfh
470	0.00669289380267483	0.0066928881244123	0.00669288877369865	0.00681551741719189	0.00669286652285093	0.00684039489800177	0.99737666331121	0.0066929997938696	0.120216306309798	0.00719043991985978	0.00669299035869158	0.981445712973452	1	0	0	0.7	0	0	0.9	0.3	0	0	2.91117583316769	Tfh
471	0.00669289383844422	0.00669288815543773	0.00669288880559532	0.00683313726184508	0.00669286655266278	0.00684042836101027	0.997375065207684	0.00669300026984913	0.120216455986089	0.00719043914815609	0.00669299044393993	0.98144154259462	1	0	0	0.8	0	0	0.9	0.3	0	0	2.91119069751577	Tfh
472	0.00669289387436461	0.00669288818659628	0.00669288883762846	0.00685082324829142	0.00669286658261327	0.00684046195574491	0.997373460835586	0.00669300074814458	0.120216606250216	0.00719043837342238	0.00669299052952206	0.981437355838064	1	0	0	0.9	0	0	0.9	0.3	0	0	2.9112056171771	Tfh
473	0.00669289391043885	0.00669288821788838	0.00669288886979942	0.00686857577639893	0.00669286661270293	0.00684049568270158	0.997371850154765	0.00669300122873278	0.120216757105541	0.00719043759564456	0.00669299061544242	0.981433152601588	1	0	0	1	0	0	0.9	0.3	0	0	2.91122059248563	Tfh
474	0.0066928935491649	0.00669288790450985	0.0066928885477033	0.00669399742624876	0.00669286631539801	0.00684016347129614	0.997388110160569	0.00669299650009123	0.120215234217385	0.00719044544746244	0.00669298974810848	0.981474557407784	1	0	0	0	0	0	1	0.3	0	0	2.91107301499722	Tfh
475	0.00669289358388077	0.00669288793462387	0.00669288857866024	0.00671116233296113	0.00669286634425797	0.00684019602966806	0.997386555545686	0.00669299696046047	0.120215379817165	0.00719044469675335	0.00669298983103474	0.981470499651543	1	0	0	0.1	0	0	1	0.3	0	0	2.91108749852166	Tfh
476	0.00669289361874428	0.00669288796486406	0.00669288860974647	0.00672839065605217	0.00669286637324985	0.00684022871393081	0.997384994931069	0.00669299742296268	0.120215525979294	0.00719044394314703	0.00669298991428133	0.98146642621932	1	0	0	0.2	0	0	1	0.3	0	0	2.91110203509807	Tfh
477	0.00669289365375536	0.0066928879952336	0.0066928886409677	0.00674568277117522	0.00669286640237676	0.00684026152378201	0.99738342827985	0.00669299788767938	0.120215672706898	0.00719044318663166	0.00669298999785163	0.981462337016031	1	0	0	0.3	0	0	1	0.3	0	0	2.91111662504117	Tfh
478	0.00669289368890682	0.00669288802572525	0.00669288867231304	0.00676303905728399	0.00669286643163109	0.00684029446366088	0.997381855554746	0.00669299835457126	0.120215820004741	0.00719044242717121	0.00669299008174215	0.98145823193846	1	0	0	0.4	0	0	1	0.3	0	0	2.91113126865466	Tfh
479	0.00669289372421047	0.00669288805634736	0.00669288870379534	0.00678045989671339	0.00669286646102391	0.00684032753009951	0.997380276718227	0.00669299882364806	0.120215967874854	0.00719044166477035	0.00669299016596196	0.981454110895232	1	0	0	0.5	0	0	1	0.3	0	0	2.91114596626852	Tfh
480	0.00669289375966453	0.00669288808710294	0.00669288873540993	0.00679794567517895	0.00669286649055296	0.00684036072545408	0.997378691732295	0.00669299929498063	0.120216116321348	0.00719044089939911	0.00669299025051002	0.981449973784624	1	0	0	0.6	0	0	1	0.3	0	0	2.91116071819833	Tfh
481	0.00669289379526656	0.00669288811798338	0.00669288876715758	0.0068154967818207	0.0066928665202144	0.00684039405165894	0.997377100558725	0.00669299976851787	0.120216265348227	0.00719044013103768	0.00669299033538684	0.981445820504657	1	0	0	0.7	0	0	1	0.3	0	0	2.91117552476343	Tfh
482	0.00669289383102119	0.00669288814899802	0.00669288879904314	0.00683311360927568	0.00669286655001734	0.0068404275075944	0.997375503158837	0.0066930002443298	0.120216414958384	0.00719043935967215	0.00669299042059805	0.981441650957476	1	0	0	0.8	0	0	1	0.3	0	0	2.91119038629562	Tfh
483	0.00669289386692484	0.00669288818014239	0.00669288883106246	0.00685079655368567	0.00669286657995559	0.00684046109584174	0.997373899493788	0.00669300072247262	0.120216565156165	0.0071904385852802	0.00669299050614236	0.981437465038228	1	0	0	0.9	0	0	1	0.3	0	0	2.9112053031181	Tfh
484	0.00669289390298398	0.00669288821141855	0.00669288886321576	0.00686854601474543	0.00669286661003351	0.00684049481634377	0.997372289524103	0.00669300120285724	0.12021671594487	0.0071904378078437	0.00669299059202169	0.98143326264557	1	0	0	1	0	0	1	0.3	0	0	2.91122027556537	Tfh
485	0.00669307527597219	0.00669301212492811	0.00669301492290732	0.00669400759617665	0.00669286661920902	0.00864521489528095	0.997365341337136	0.0066931724749783	0.271598424643457	0.00719065403347574	0.00669316741623577	0.903423435221396	1	0	0	0	0	0	0	0.4	0	0	2.67985742480941	Tfh
486	0.00669307544162233	0.00669301224379999	0.00669301504524341	0.00671132256520436	0.00669286664862177	0.00864551574412013	0.997363752922415	0.00669317350112443	0.271598948920838	0.00719065339895096	0.00669316760767368	0.903410315182979	1	0	0	0.1	0	0	0	0.4	0	0	2.67986238404785	Tfh
487	0.00669307560795023	0.00669301236315901	0.00669301516808785	0.00672870215245054	0.00669286667816895	0.00864581776471479	0.997362158308487	0.00669317453204965	0.271599475248403	0.00719065276195151	0.00669316779986005	0.903397144488782	1	0	0	0.2	0	0	0	0.4	0	0	2.67986736023085	Tfh
488	0.00669307577496684	0.00669301248301466	0.00669301529143884	0.00674614674511421	0.00669286670785373	0.00864612096475468	0.997360557449739	0.00669317556804376	0.271600003639276	0.00719065212245977	0.00669316799279945	0.903383922822489	1	0	0	0.3	0	0	0	0.4	0	0	2.67987235345441	Tfh
489	0.00669307594267738	0.00669301260336595	0.00669301541530088	0.00676365673361088	0.00669286673767497	0.00864642535203499	0.997358950319253	0.0066931766089842	0.271600534103469	0.00719065148046078	0.00669316818649574	0.90337064987543	1	0	0	0.4	0	0	0	0.4	0	0	2.67987736380924	Tfh
490	0.00669307611108066	0.00669301272421633	0.00669301553967831	0.00678123251199556	0.0066928667676344	0.00864673093323641	0.997357336873787	0.00669317765477483	0.271601066654585	0.00719065083594202	0.00669316838095472	0.903357325329417	1	0	0	0.5	0	0	0	0.4	0	0	2.67988239139409	Tfh
491	0.00669307628018583	0.00669301284556719	0.00669301566457545	0.00679887447847002	0.00669286679773375	0.00864703771661384	0.997355717058008	0.00669317870559016	0.271601601311145	0.00719065018887783	0.00669316857618062	0.903343948849572	1	0	0	0.6	0	0	0	0.4	0	0	2.67988743630099	Tfh
492	0.00669307644999588	0.0066930129674255	0.00669301578999488	0.00681658303318267	0.00669286682797468	0.00864734570896444	0.997354090857861	0.00669317976145608	0.271602138077012	0.00719064953926622	0.00669316877217806	0.903330520134083	1	0	0	0.7	0	0	0	0.4	0	0	2.67989249863172	Tfh
493	0.00669307662051292	0.00669301308979412	0.00669301591593754	0.00683435858171948	0.00669286685835713	0.00864765491801619	0.997352458214965	0.00669318082238551	0.271602676972031	0.00719064888708245	0.00669316896895305	0.903317038841023	1	0	0	0.8	0	0	0	0.4	0	0	2.67989757848075	Tfh
494	0.0066930767917436	0.00669301321267021	0.00669301604241012	0.00685220153218158	0.00669286688888037	0.00864796535244574	0.997350819099155	0.00669318188860711	0.271603218007234	0.00719064823231189	0.0066931691665084	0.903303504644105	1	0	0	0.9	0	0	0	0.4	0	0	2.67990267594058	Tfh
495	0.00669307696369993	0.00669301333606686	0.00669301616941585	0.00687011229705925	0.00669286691954841	0.00864827701869837	0.997349173456652	0.00669318295978012	0.271603761197643	0.0071906475749387	0.00669316936485105	0.903289917209307	1	0	0	1	0	0	0	0.4	0	0	2.67990779112167	Tfh
496	0.0066930750757283	0.00669301198125396	0.00669301477674253	0.00669400658945086	0.00669286660568152	0.00864516327864753	0.997367634078264	0.00669317219442323	0.271597667863374	0.00719065494938739	0.00669316714005283	0.903425644858883	1	0	0	0	0	0	0.1	0.4	0	0	2.67985814895132	Tfh
497	0.00669307524102494	0.0066930120998695	0.00669301489881759	0.00671130645161181	0.00669286663503773	0.00864546381244324	0.997366049090829	0.00669317321856717	0.271598191006393	0.00719065431622968	0.00669316733107647	0.903412538444622	1	0	0	0.1	0	0	0.1	0.4	0	0	2.67986310472719	Tfh
498	0.00669307540699883	0.00669301221897968	0.0066930150213991	0.00672867081048588	0.00669286666453016	0.00864576551564439	0.997364457920122	0.00669317424784244	0.271598716194505	0.00719065368060273	0.00669316752284683	0.903399381474642	1	0	0	0.2	0	0	0.1	0.4	0	0	2.67986807741806	Tfh
499	0.0066930755736592	0.00669301233857642	0.00669301514448863	0.0067461000517611	0.00669286669415879	0.0086460683957343	0.997362860538387	0.00669317528170946	0.271599243433401	0.00719065304249791	0.00669316771536614	0.903386173652067	1	0	0	0.3	0	0	0.1	0.4	0	0	2.67987306712676	Tfh
500	0.00669307574100961	0.00669301245866833	0.00669301526808417	0.00676359456517746	0.00669286672392374	0.00864637246028216	0.997361256890737	0.00669317632078116	0.271599772743395	0.0071906524018892	0.00669316790864147	0.903372914644955	1	0	0	0.4	0	0	0.1	0.4	0	0	2.67987807393872	Tfh
501	0.00669307590904944	0.0066930125792645	0.00669301539219827	0.00678115474339788	0.00669286675382736	0.00864667771622107	0.9973596469501	0.00669317736450823	0.2716003041334	0.00719065175877009	0.00669316810267569	0.903359604146841	1	0	0	0.5	0	0	0.1	0.4	0	0	2.67988309795081	Tfh
502	0.00669307607779043	0.00669301270035003	0.00669301551682363	0.00679878098277045	0.00669286678386879	0.00864698417220153	0.997358030675105	0.00669317841345622	0.271600837616605	0.00719065111311913	0.00669316829747534	0.9033462418343	1	0	0	0.6	0	0	0.1	0.4	0	0	2.67988813925604	Tfh
503	0.00669307624723306	0.00669301282194583	0.00669301564197486	0.00681647368352196	0.0066928668140538	0.00864729183415936	0.997356408022554	0.0066931794674585	0.271601373208094	0.00719065046492294	0.00669316849304405	0.903332827383575	1	0	0	0.7	0	0	0.1	0.4	0	0	2.67989319795292	Tfh
504	0.00669307641738228	0.00669301294405078	0.00669301576764325	0.00683423324933495	0.00669286684437609	0.00864760071140261	0.997354778951253	0.0066931805264433	0.271601910921605	0.00719064981416053	0.00669316868938586	0.903319360464631	1	0	0	0.8	0	0	0.1	0.4	0	0	2.67989827413315	Tfh
505	0.00669307658824522	0.00669301306666332	0.00669301589384488	0.00685206008684387	0.00669286687484152	0.00864791080938757	0.997353143426521	0.00669318159048918	0.271602450766418	0.00719064916082688	0.00669316888650854	0.903305840761148	1	0	0	0.9	0	0	0.1	0.4	0	0	2.67990336790708	Tfh
506	0.00669307675982113	0.00669301318979204	0.00669301602057456	0.00686995460735709	0.00669286690545008	0.00864822213789897	0.997351501406558	0.00669318265984244	0.271602992758991	0.00719064850489661	0.006693169084414	0.903292267931252	1	0	0	1	0	0	0.1	0.4	0	0	2.67990847935995	Tfh
507	0.00669307487590018	0.00669301183787867	0.0066930146308777	0.00669400558476573	0.00669286659218117	0.00864511176861831	0.997369922173909	0.00669317191438053	0.271596912623132	0.00719065586344269	0.00669316686443081	0.90342784997163	1	0	0	0	0	0	0.2	0.4	0	0	2.67985887156983	Tfh
508	0.00669307504083963	0.00669301195624594	0.00669301475269665	0.00671129037073688	0.00669286662148394	0.00864541198759121	0.997368340603348	0.00669317293666381	0.27159743463436	0.00719065523164969	0.00669316705504141	0.903414757152575	1	0	0	0.1	0	0	0.2	0.4	0	0	2.67986382389263	Tfh
509	0.00669307520646337	0.00669301207509691	0.00669301487501865	0.00672863953212787	0.00669286665092118	0.00864571337369662	0.997366752869429	0.00669317396395518	0.271597958682743	0.00719065459739658	0.00669316724639664	0.90340161388407	1	0	0	0.2	0	0	0.2	0.4	0	0	2.67986879310558	Tfh
510	0.00669307537276808	0.00669301219444213	0.00669301499783939	0.00674605345389972	0.00669286668049167	0.00864601593475475	0.99736515893029	0.00669317499604403	0.271598484782268	0.00719065396066336	0.00669316743849982	0.903388419851358	1	0	0	0.3	0	0	0.2	0.4	0	0	2.67987377929869	Tfh
511	0.00669307553975875	0.00669301231427833	0.00669301512117232	0.00676353252407547	0.00669286671020098	0.00864631967760551	0.997363558761947	0.00669317603308224	0.271599012941217	0.00719065332144226	0.00669316763135498	0.903375174752268	1	0	0	0.4	0	0	0.2	0.4	0	0	2.67987878256686	Tfh
512	0.00669307570744263	0.00669301243460951	0.00669301524502258	0.00678107713435286	0.00669286674004858	0.00864662460914577	0.997361952318047	0.00669317707509415	0.271599543173439	0.00719065267971715	0.00669316782496771	0.903361878269809	1	0	0	0.5	0	0	0.2	0.4	0	0	2.67988380301043	Tfh
513	0.00669307587581695	0.0066930125554413	0.0066930153693834	0.00679868767976172	0.00669286677003382	0.00864693073799825	0.997360339559462	0.00669317812202691	0.27160007549102	0.00719065203547218	0.00669316801934152	0.903348530082686	1	0	0	0.6	0	0	0.2	0.4	0	0	2.67988884072148	Tfh
514	0.0066930760448929	0.00669301267677176	0.00669301549426064	0.00681636455934663	0.00669286680015943	0.00864723807123558	0.997358720447237	0.00669317917405285	0.271600609909872	0.00719065138868677	0.00669316821448199	0.903335129865752	1	0	0	0.7	0	0	0.2	0.4	0	0	2.67989389579006	Tfh
515	0.00669307621467724	0.00669301279861374	0.00669301561966252	0.00683410817558978	0.00669286683042411	0.0086475466156249	0.997357094938403	0.00669318023108211	0.271601146443465	0.00719065073934912	0.00669316841039475	0.903321677294312	1	0	0	0.8	0	0	0.2	0.4	0	0	2.67989896831661	Tfh
516	0.0066930763851673	0.00669301292096033	0.00669301574558844	0.00685191893386992	0.00669286686083169	0.00864785638001954	0.997355462998345	0.00669318129320997	0.271601685101543	0.0071906500874419	0.00669316860708246	0.903308172045609	1	0	0	0.9	0	0	0.2	0.4	0	0	2.67990405839985	Tfh
517	0.00669307655637679	0.00669301304382023	0.00669301587204573	0.0068697972445899	0.00669286689138143	0.00864816737152971	0.997353824576204	0.00669318236051613	0.271602225901807	0.00719064943294787	0.00669316880455297	0.903294613780974	1	0	0	1	0	0	0.2	0.4	0	0	2.67990916613766	Tfh
518	0.00669307467648485	0.00669301169479841	0.00669301448531296	0.00669400458211317	0.00669286657870954	0.00864506036356577	0.997372205642171	0.0066931716348584	0.271596158914717	0.00719065677565449	0.00669316658936794	0.903430050583864	1	0	0	0	0	0	0.3	0.4	0	0	2.67985959268071	Tfh
519	0.00669307484107552	0.00669301181291669	0.0066930146068747	0.00671127432254195	0.00669286660795587	0.00864536026891164	0.997370627464947	0.00669317265535789	0.271596679802838	0.00719065614521446	0.00669316677956872	0.903416971315619	1	0	0	0.1	0	0	0.3	0.4	0	0	2.67986454155043	Tfh
520	0.00669307500634422	0.00669301193151362	0.00669301472893691	0.00672860831753348	0.00669286663733748	0.00864566133926874	0.997369043155024	0.00669317368066125	0.271597202717075	0.00719065551232798	0.00669316697050999	0.903403841710607	1	0	0	0.2	0	0	0.3	0.4	0	0	2.6798695072844	Tfh
521	0.00669307517229552	0.00669301205060394	0.0066930148514997	0.00674600695082025	0.00669286666685535	0.00864596358137165	0.997367452663021	0.00669317471094886	0.271597727674353	0.00719065487697143	0.00669316716219734	0.903390661451484	1	0	0	0.3	0	0	0.3	0.4	0	0	2.67987448997493	Tfh
522	0.00669307533892628	0.00669301217018162	0.00669301497456656	0.00676347060947598	0.00669286669650688	0.00864626700360765	0.997365855956975	0.00669317574608474	0.27159825468674	0.00719065423913054	0.00669316735463302	0.903377430224527	1	0	0	0.4	0	0	0.3	0.4	0	0	2.67987948970671	Tfh
523	0.00669307550624858	0.00669301229025808	0.00669301509815144	0.00678099968385492	0.0066928667262973	0.00864657161170363	0.997364252998132	0.00669317678600152	0.271598783764821	0.00719065359879658	0.00669316754782567	0.903364147722982	1	0	0	0.5	0	0	0.3	0.4	0	0	2.67988450658576	Tfh
524	0.00669307567426501	0.00669301241082755	0.00669301522224624	0.00679859456811457	0.00669286675622648	0.00864687741490007	0.997362643743218	0.00669317783116305	0.271599314923827	0.00719065295594672	0.00669316774177501	0.903350813620127	1	0	0	0.6	0	0	0.3	0.4	0	0	2.67988954069875	Tfh
525	0.00669307584298056	0.00669301253190314	0.0066930153468578	0.00681625565986774	0.00669286678629368	0.0086471844193394	0.997361028153468	0.00669317888132737	0.271599848176779	0.0071906523105663	0.00669316793649006	0.903337427597575	1	0	0	0.7	0	0	0.3	0.4	0	0	2.67989459214427	Tfh
526	0.00669307601239282	0.00669301265347809	0.00669301547198904	0.00683398335975896	0.00669286681650147	0.00864749263274867	0.997359406194145	0.00669317993624151	0.271600383533628	0.007190651662646	0.00669316813197439	0.903323989337868	1	0	0	0.8	0	0	0.3	0.4	0	0	2.67989966102233	Tfh
527	0.00669307618251578	0.00669301277556227	0.00669301559764589	0.00685177807283201	0.00669286684685042	0.00864780206345267	0.997357777819126	0.00669318099649766	0.27160092101025	0.00719065101216227	0.00669316832823113	0.903310498507901	1	0	0	0.9	0	0	0.3	0.4	0	0	2.67990474742737	Tfh
528	0.00669307635335278	0.00669301289815511	0.00669301572382705	0.0068696402076397	0.00669286687734232	0.00864811271881889	0.99735614298956	0.00669318206173584	0.271601460620689	0.00719065035910178	0.0066931685252675	0.903296954776021	1	0	0	1	0	0	0.3	0.4	0	0	2.67990985145337	Tfh
529	0.00669307447747999	0.00669301155201659	0.00669301434005265	0.00669400358149231	0.00669286656526476	0.00864500906387683	0.997374484485424	0.00669317135596083	0.271595406738665	0.00719065768602168	0.00669316631486372	0.903432246696496	1	0	0	0	0	0	0.4	0.4	0	0	2.67986031228168	Tfh
530	0.00669307464171999	0.00669301166987763	0.0066930144613551	0.00671125830682277	0.00669286659445549	0.0086453086567087	0.997372909704265	0.00669317237462921	0.271595926502313	0.00719065705693501	0.00669316650465424	0.903419180957407	1	0	0	0.1	0	0	0.4	0.4	0	0	2.67986525770457	Tfh
531	0.00669307480664157	0.00669301178822679	0.00669301458315546	0.00672857716642095	0.00669286662378261	0.00864560941151363	0.997371328797176	0.00669317339813727	0.271596448290628	0.00719065642540415	0.0066931666951836	0.903406064975028	1	0	0	0.2	0	0	0.4	0.4	0	0	2.67987021996266	Tfh
532	0.00669307497223745	0.00669301190706219	0.00669301470546029	0.00674596054264303	0.00669286665324413	0.00864591133604452	0.997369741737973	0.00669317442631328	0.271596972111757	0.00719065579141763	0.0066931668864565	0.903392898449763	1	0	0	0.3	0	0	0.4	0.4	0	0	2.67987519914882	Tfh
533	0.00669307513851229	0.00669301202638798	0.00669301482827188	0.00676340882120627	0.00669286668284104	0.0086462144375432	0.997368148487591	0.00669317545979434	0.271597497977769	0.00719065515495914	0.00669316707847541	0.903379681071663	1	0	0	0.4	0	0	0.4	0.4	0	0	2.67988019535921	Tfh
534	0.00669307530547685	0.00669301214620462	0.00669301495158626	0.00678092239176206	0.00669286671257413	0.00864651872388974	0.997366549002407	0.00669317649783983	0.271598025906319	0.00719065451600696	0.0066931672712471	0.90336641251464	1	0	0	0.5	0	0	0.4	0.4	0	0	2.67988520867472	Tfh
535	0.00669307547313345	0.006693012266518	0.00669301507541658	0.00679850164727166	0.00669286674244746	0.0086468242013241	0.997364943233164	0.00669317754096798	0.271598555910218	0.00719065387455078	0.0066931674647761	0.903353092463208	1	0	0	0.6	0	0	0.4	0.4	0	0	2.67989023920358	Tfh
536	0.00669307564148372	0.00669301238733108	0.00669301519975888	0.00681614698342442	0.00669286677245725	0.00864713087784478	0.99736333116084	0.00669317858897507	0.271599087997138	0.00719065323057671	0.0066931676590666	0.903339720609382	1	0	0	0.7	0	0	0.4	0.4	0	0	2.67989528703663	Tfh
537	0.00669307581053644	0.0066930125086445	0.0066930153246242	0.0068338588006512	0.00669286680260735	0.00864743876160488	0.997361712734158	0.00669317964227362	0.271599622184735	0.00719065258406247	0.00669316785412277	0.903326296618618	1	0	0	0.8	0	0	0.4	0.4	0	0	2.67990035226564	Tfh
538	0.00669307598029205	0.00669301263046553	0.00669301545000914	0.00685163750237207	0.00669286683289841	0.00864774785944566	0.997360087914345	0.00669318070043086	0.271600158485235	0.00719065193499688	0.00669316804995012	0.903312820168181	1	0	0	0.9	0	0	0.4	0.4	0	0	2.67990543499057	Tfh
539	0.00669307615075702	0.00669301275279321	0.00669301557591978	0.00686948349537284	0.00669286686333287	0.00864805817908831	0.997358456664154	0.0066931817636589	0.27160069691012	0.00719065128336499	0.00669316824655336	0.903299290934117	1	0	0	1	0	0	0.4	0.4	0	0	2.67991053531251	Tfh
540	0.00669307427888461	0.00669301140952527	0.00669301419508598	0.00669400258288915	0.00669286655184574	0.00864495786938621	0.997376758729688	0.00669317107762373	0.271594656085067	0.00719065859455253	0.00669316604091484	0.903434438334997	1	0	0	0	0	0	0.5	0.4	0	0	2.67986103038218	Tfh
541	0.00669307444278186	0.00669301152714093	0.00669301431613502	0.00671124232352776	0.00669286658098444	0.0086452571496106	0.997375187329392	0.00669317209440368	0.271595174730149	0.00719065796681528	0.00669316623029753	0.903421386089782	1	0	0	0.1	0	0	0.5	0.4	0	0	2.67986597236272	Tfh
542	0.00669307460734836	0.00669301164523588	0.00669301443768087	0.00672854607830236	0.00669286661025467	0.00864555759046022	0.997373609824726	0.00669317311608056	0.271595695391623	0.00719065733664093	0.00669316642041554	0.903408283706143	1	0	0	0.2	0	0	0.5	0.4	0	0	2.67987093115129	Tfh
543	0.00669307477258889	0.00669301176381957	0.00669301455972361	0.0067459142285141	0.0066928666396617	0.00864585919781953	0.997372026183683	0.00669317414252913	0.271596218080476	0.00719065670401854	0.00669316661127543	0.903395130882613	1	0	0	0.3	0	0	0.5	0.4	0	0	2.67987590684277	Tfh
544	0.00669307493851349	0.00669301188288902	0.00669301468227343	0.00676334715877559	0.00669286666920282	0.00864616198004855	0.997370436369596	0.00669317517378527	0.27159674280854	0.00719065606893151	0.006693166802879	0.903381927308123	1	0	0	0.4	0	0	0.5	0.4	0	0	2.67988089952719	Tfh
545	0.00669307510512271	0.00669301200245481	0.00669301480532671	0.00678084525791332	0.00669286669888021	0.00864646594396923	0.997368840330669	0.00669317621010293	0.271597269596072	0.00719065543135721	0.00669316699523445	0.903368672654317	1	0	0	0.5	0	0	0.5	0.4	0	0	2.67988590929	Tfh
546	0.00669307527242008	0.00669301212250957	0.00669301492889138	0.00679840891630117	0.00669286672869518	0.00864677109732241	0.997367238055854	0.00669317725133441	0.271597798442753	0.00719065479129287	0.00669316718834121	0.903355366632519	1	0	0	0.6	0	0	0.5	0.4	0	0	2.67989093623638	Tfh
547	0.00669307544040863	0.00669301224306058	0.00669301505296959	0.00681603853021406	0.00669286675864948	0.0086470774474062	0.997365629478584	0.00669317829749047	0.271598329372601	0.00719065414871138	0.00669316738220877	0.90334200890037	1	0	0	0.7	0	0	0.5	0.4	0	0	2.67989598045549	Tfh
548	0.00669307560909498	0.00669301236411448	0.00669301517756352	0.00683373449766129	0.00669286678874176	0.0086473850016069	0.997364014576108	0.00669317934872727	0.271598862393119	0.00719065350360405	0.00669316757683953	0.9033285991486	1	0	0	0.8	0	0	0.5	0.4	0	0	2.67990104204411	Tfh
549	0.00669307577848624	0.00669301248567475	0.00669301530268128	0.00685149722130038	0.00669286681897562	0.00864769376722432	0.997362393300473	0.00669318040483162	0.271599397520086	0.00719065285595262	0.00669316777223965	0.903315137047387	1	0	0	0.9	0	0	0.5	0.4	0	0	2.67990612109975	Tfh
550	0.00669307594858236	0.00669301260773964	0.0066930154283201	0.00686932710664567	0.00669286684935054	0.00864800375233683	0.997360765614078	0.00669318146631618	0.271599934764673	0.00719065220574227	0.00669316796841202	0.903301622271863	1	0	0	1	0	0	0.5	0.4	0	0	2.67991121772188	Tfh
551	0.00669307408069962	0.00669301126732798	0.00669301405042525	0.00669400158630001	0.00669286653845466	0.00864490677930534	0.997379028394405	0.0066931707998513	0.271593906950466	0.0071906595012553	0.00669316576751947	0.903436625512266	1	0	0	0	0	0	0.6	0.4	0	0	2.67986174697992	Tfh
552	0.00669307424425057	0.00669301138469743	0.00669301417121543	0.00671122637256788	0.00669286656753771	0.00864520574822952	0.997377460355072	0.00669317181489217	0.271594424482353	0.00719065887485938	0.00669316595649611	0.903423586723623	1	0	0	0.1	0	0	0.6	0.4	0	0	2.67986668552449	Tfh
553	0.00669307440846881	0.00669301150254069	0.00669301429250228	0.00672851505319272	0.00669286659675513	0.00864550587492759	0.997375886241075	0.00669317283459304	0.271594944020217	0.00719065824603967	0.00669316614620468	0.903410497909247	1	0	0	0.2	0	0	0.6	0.4	0	0	2.67987164085332	Tfh
554	0.00669307457336102	0.0066930116208747	0.00669301441428949	0.00674586800853157	0.00669286662610542	0.00864580716669451	0.997374306004067	0.00669317385914798	0.271595465582134	0.00719065761477356	0.006693166336652	0.903397358749803	1	0	0	0.3	0	0	0.6	0.4	0	0	2.67987661305064	Tfh
555	0.00669307473893114	0.00669301173968929	0.00669301453657223	0.00676328562203515	0.006692866655592	0.00864610963040469	0.99737271961447	0.00669317488860062	0.271595989177194	0.00719065698105157	0.00669316652784215	0.903384168943491	1	0	0	0.4	0	0	0.6	0.4	0	0	2.67988160221174	Tfh
556	0.00669307490518169	0.00669301185899953	0.00669301465936833	0.00678076828079167	0.00669286668521251	0.00864641327347588	0.997371127029325	0.00669317592291259	0.271596514819588	0.0071906563448545	0.00669316671978038	0.9033709281749	1	0	0	0.5	0	0	0.6	0.4	0	0	2.67988660842961	Tfh
557	0.00669307507211905	0.00669301197879747	0.00669301478266945	0.00679831637511838	0.00669286671497139	0.0086467181031087	0.9973695282146	0.00669317696221328	0.271597042520813	0.00719065570617189	0.00669316691246927	0.903357636132457	1	0	0	0.6	0	0	0.6	0.4	0	0	2.67989163179847	Tfh
558	0.00669307523975004	0.00669301209908846	0.0066930149064818	0.00681593029872202	0.00669286674487049	0.00864702412650075	0.997367923133117	0.0066931780065061	0.271597572292386	0.00719065506498766	0.00669316710591434	0.903344292501771	1	0	0	0.7	0	0	0.6	0.4	0	0	2.67989667241609	Tfh
559	0.0066930754080751	0.00669301221988992	0.00669301503081126	0.00683361044953411	0.00669286677490712	0.00864733135211266	0.997366311738695	0.00669317905571116	0.271598104151098	0.00719065442127929	0.00669316730012088	0.903330896951096	1	0	0	0.8	0	0	0.6	0.4	0	0	2.67990173036952	Tfh
560	0.00669307557710015	0.00669301234118409	0.00669301515565711	0.0068513572286887	0.00669286680508182	0.00864763978650288	0.997364693992816	0.00669318010994318	0.27159863810982	0.00719065377503614	0.00669316749509545	0.903317449159767	1	0	0	0.9	0	0	0.6	0.4	0	0	2.67990680575841	Tfh
561	0.00669307574683034	0.0066930124629858	0.00669301528102883	0.00686917104026307	0.00669286683539857	0.00864794943805152	0.997363069855919	0.00669318116935523	0.271599174178566	0.00719065312624166	0.00669316769083835	0.903303948806066	1	0	0	1	0	0	0.6	0.4	0	0	2.67991189868647	Tfh
562	0.00669307388292429	0.00669301112542244	0.00669301390605717	0.00669400059171881	0.00669286652509034	0.00864485579365971	0.997381293485847	0.00669317052259969	0.271593159330185	0.00719066040613223	0.00669316549467625	0.903438808240617	1	0	0	0	0	0	0.7	0.4	0	0	2.67986246208555	Tfh
563	0.00669307404612894	0.00669301124254639	0.00669301402659263	0.00671121045372896	0.0066928665541195	0.00864515445180738	0.997379728803383	0.00669317153572731	0.271593675748675	0.00719065978107742	0.00669316568324682	0.903425782886321	1	0	0	0.1	0	0	0.7	0.4	0	0	2.67986739720562	Tfh
564	0.00669307421000174	0.00669301136014494	0.0066930141476264	0.00672848409096336	0.00669286658328116	0.00864545426535297	0.997378158055708	0.00669317255366574	0.271594194173492	0.00719065915360112	0.00669316587254958	0.903412707593436	1	0	0	0.2	0	0	0.7	0.4	0	0	2.67987234907072	Tfh
565	0.00669307437454052	0.00669301147822319	0.00669301426915192	0.00674582188224871	0.00669286661257729	0.00864575524190953	0.997376581217591	0.00669317357627632	0.271594714609414	0.00719065852368975	0.00669316606258592	0.903399582072287	1	0	0	0.3	0	0	0.7	0.4	0	0	2.67987731778267	Tfh
566	0.00669307453975837	0.00669301159678668	0.00669301439118116	0.00676322421014562	0.00669286664200837	0.00864605738751262	0.997374998243813	0.00669317460390872	0.271595237073242	0.00719065789133156	0.00669316625336372	0.903386406006071	1	0	0	0.4	0	0	0.7	0.4	0	0	2.67988230342999	Tfh
567	0.00669307470565721	0.00669301171583999	0.0066930145137154	0.00678069146064814	0.00669286667157418	0.00864636071015949	0.997373409090537	0.00669317563635418	0.271595761579003	0.0071906572565056	0.00669316644488661	0.903373179080014	1	0	0	0.5	0	0	0.7	0.4	0	0	2.6798873061055	Tfh
568	0.00669307487223949	0.00669301183538555	0.00669301463675308	0.00679822402250665	0.00669286670127678	0.00864666521729742	0.997371813735519	0.00669317667376232	0.271596288134336	0.00719065661920142	0.0066931666371574	0.90335990099198	1	0	0	0.6	0	0	0.7	0.4	0	0	2.67989232590311	Tfh
569	0.0066930750395118	0.00669301195541956	0.00669301476029941	0.00681582228915607	0.00669286673111754	0.00864697091586589	0.997370212125767	0.00669317771611678	0.271596816758222	0.0071906559793997	0.00669316683018247	0.903346571411137	1	0	0	0.7	0	0	0.7	0.4	0	0	2.67989736291249	Tfh
570	0.00669307520747439	0.00669301207595579	0.00669301488436509	0.00683348665616497	0.0066928667610973	0.00864727781344288	0.997368604229507	0.00669317876340502	0.271597347458223	0.00719065533708864	0.00669316702396746	0.903333190029161	1	0	0	0.8	0	0	0.7	0.4	0	0	2.67990241723751	Tfh
571	0.00669307537613788	0.00669301219699417	0.00669301500894415	0.00685121752404403	0.00669286679121579	0.00864758591740328	0.997366989996881	0.00669317981576998	0.271597880251902	0.00719065469224895	0.00669316721851656	0.903319756514508	1	0	0	0.9	0	0	0.7	0.4	0	0	2.67990748897219	Tfh
572	0.00669307554549885	0.00669301231853522	0.00669301513404089	0.00686901529522298	0.00669286682147488	0.00864789523610137	0.997365369405909	0.00669318087314967	0.271598415147072	0.00719065404486883	0.00669316741383199	0.903306270552371	1	0	0	1	0	0	0.7	0.4	0	0	2.67991257820991	Tfh
573	0.00669307368555388	0.00669301098381035	0.00669301376198671	0.00669399959913769	0.00669286651175259	0.00864480491106722	0.997383554027758	0.00669317024596125	0.271592413217715	0.00719066130919578	0.00669316522238372	0.903440986542208	1	0	0	0	0	0	0.8	0.4	0	0	2.67986317570545	Tfh
574	0.00669307384841272	0.00669301110068446	0.00669301388227001	0.00671119456704247	0.00669286654072862	0.00864510325982241	0.997381992683119	0.00669317125728053	0.271592928530679	0.00719066068547199	0.00669316541055042	0.903427974579014	1	0	0	0.1	0	0	0.8	0.4	0	0	2.67986810739783	Tfh
575	0.00669307401193756	0.00669301121803421	0.00669301400304648	0.00672845319117632	0.00669286656983514	0.00864540276176692	0.997380425297953	0.00669317227326001	0.271593445840882	0.00719066005933546	0.0066931655994455	0.903414912784691	1	0	0	0.2	0	0	0.8	0.4	0	0	2.67987305581016	Tfh
576	0.00669307417613083	0.00669301133586365	0.00669301412431747	0.0067457758494839	0.00669286659907758	0.00864570342280297	0.997378851837471	0.00669317329421616	0.271593965159292	0.00719065943077501	0.00669316578907589	0.903401800860453	1	0	0	0.3	0	0	0.8	0.4	0	0	2.67987802103983	Tfh
577	0.0066930743410006	0.00669301145417553	0.00669301424608621	0.00676316292289337	0.00669286662845365	0.0086460052515876	0.997377272269522	0.00669317431990479	0.271594486494225	0.00719065879977557	0.00669316597944141	0.903388638504517	1	0	0	0.4	0	0	0.8	0.4	0	0	2.67988300318091	Tfh
578	0.00669307450654385	0.00669301157297792	0.00669301436836066	0.00678061479663726	0.00669286665796349	0.00864630825479571	0.997375686541473	0.0066931753505528	0.271595009866263	0.00719065816631525	0.00669316617054915	0.903375425389898	1	0	0	0.5	0	0	0.8	0.4	0	0	2.67988800231727	Tfh
579	0.00669307467277005	0.00669301169226447	0.00669301449113427	0.00679813185838632	0.00669286668760962	0.0086466124402167	0.997374094629152	0.0066931763859554	0.271595535282863	0.0071906575303831	0.00669316636240443	0.903362161214758	1	0	0	0.6	0	0	0.8	0.4	0	0	2.67989301854343	Tfh
580	0.00669307483968733	0.00669301181204962	0.00669301461442463	0.00681571449985504	0.00669286671739458	0.0086469178138079	0.997372496481165	0.00669317742632557	0.271596062758239	0.00719065689196564	0.0066931665550122	0.903348845661761	1	0	0	0.7	0	0	0.8	0.4	0	0	2.67989805196526	Tfh
581	0.00669307500728824	0.006693011932327	0.0066930147382204	0.00683336311611517	0.00669286674731745	0.00864722438446806	0.997370892064332	0.00669317847156457	0.271596592305568	0.00719065625104399	0.00669316674837595	0.903335478409191	1	0	0	0.8	0	0	0.8	0.4	0	0	2.67990310266708	Tfh
582	0.00669307517558786	0.0066930120531013	0.00669301486253323	0.00685107810556967	0.0066928667773777	0.00864753215950118	0.997369281346313	0.00669317952203087	0.271597123936652	0.00719065560760332	0.00669316694250031	0.903322059139058	1	0	0	0.9	0	0	0.8	0.4	0	0	2.6799081707429	Tfh
583	0.00669307534458732	0.00669301217437956	0.00669301498736255	0.00686885987038637	0.00669286680757956	0.00864784114585252	0.997367664280222	0.00669318057742069	0.271597657664608	0.00719065496162916	0.00669316713739002	0.903308587526851	1	0	0	1	0	0	0.8	0.4	0	0	2.6799132562969	Tfh
584	0.00669307348858817	0.00669301084248891	0.00669301361821239	0.00669399860854832	0.00669286649844264	0.0086447541328383	0.997385810028385	0.00669316996989501	0.271591668607494	0.00719066221044745	0.00669316495063839	0.903443160427094	1	0	0	0	0	0	0.9	0.4	0	0	2.67986388784564	Tfh
585	0.00669307365110753	0.00669301095911615	0.00669301373824264	0.00671117871229074	0.00669286652736315	0.00864505217227704	0.99738425201443	0.0066931709793156	0.271592182818107	0.00719066158805301	0.00669316513840328	0.903430161826694	1	0	0	0.1	0	0	0.9	0.4	0	0	2.67986881611577	Tfh
586	0.00669307381428548	0.00669301107622052	0.00669301385876264	0.00672842235364635	0.00669286655641783	0.00864535136212547	0.997382687985034	0.00669317199356919	0.271592699017519	0.00719066096325611	0.00669316532689402	0.903417113501957	1	0	0	0.2	0	0	0.9	0.4	0	0	2.67987376108033	Tfh
587	0.00669307397813095	0.00669301119379898	0.00669301397977888	0.006745729909449	0.00669286658560409	0.00864565170968717	0.997381117894721	0.00669317301254868	0.271593217219069	0.00719066033603978	0.00669316551611556	0.903404015147132	1	0	0	0.3	0	0	0.9	0.4	0	0	2.67987872283512	Tfh
588	0.0066930741426482	0.00669301131186138	0.00669301410129093	0.00676310175985727	0.00669286661492441	0.00864595322259005	0.997379541710684	0.00669317403642098	0.271593737435101	0.00719065970638767	0.00669316570607248	0.903390866453818	1	0	0	0.4	0	0	0.9	0.4	0	0	2.67988370146491	Tfh
589	0.00669307430784121	0.00669301143041087	0.00669301422330297	0.00678053828807908	0.00669286664437966	0.00864625590711306	0.997377959397458	0.00669317506508412	0.271594259674751	0.00719065907429066	0.00669316589676785	0.903377667122168	1	0	0	0.5	0	0	0.9	0.4	0	0	2.679888697073	Tfh
590	0.0066930744737146	0.00669301154944576	0.00669301434581804	0.00679803988156246	0.00669286667397047	0.00864655977086792	0.997376370910051	0.00669317609854478	0.271594783956484	0.00719065843972714	0.00669316608820925	0.903364416827714	1	0	0	0.6	0	0	0.9	0.4	0	0	2.6798937097413	Tfh
591	0.00669307464027173	0.00669301166897399	0.00669301446884215	0.00681560693028486	0.00669286670369907	0.00864686482094339	0.997374776216738	0.00669317713719387	0.271595310288956	0.00719065780268747	0.0066931662804006	0.903351115264331	1	0	0	0.7	0	0	0.9	0.4	0	0	2.67989873957005	Tfh
592	0.0066930748075149	0.00669301178899031	0.00669301459237557	0.00683323982828954	0.00669286673356501	0.00864717106582426	0.997373175276004	0.00669317818056115	0.271595838686749	0.00719065716314935	0.00669316647334401	0.903337762108004	1	0	0	0.8	0	0	0.9	0.4	0	0	2.67990378664722	Tfh
593	0.00669307497545947	0.00669301190951048	0.00669301471642432	0.00685093897265127	0.00669286676356913	0.0086474785117275	0.997371568046573	0.00669317922900349	0.271596369160665	0.00719065652110365	0.0066931666670463	0.903324357045322	1	0	0	0.9	0	0	0.9	0.4	0	0	2.67990885108112	Tfh
594	0.00669307514409327	0.00669301203052659	0.00669301484098672	0.0068687047645913	0.0066928667937135	0.00864778716685987	0.99736995449077	0.00669318028238584	0.271596901725582	0.00719065587653124	0.0066931668615115	0.90331089974842	1	0	0	1	0	0	0.9	0.4	0	0	2.67991393295955	Tfh
595	0.00669307329202863	0.00669301070145815	0.00669301347473134	0.00669399761994755	0.00669286648515905	0.00864470345738784	0.99738806150555	0.00669316969429219	0.27159092549676	0.00719066310989271	0.00669316467944006	0.903445329909287	1	0	0	0	0	0	1	0.4	0	0	2.67986459850654	Tfh
596	0.0066930734542055	0.00669301081783497	0.00669301359451027	0.00671116288941374	0.00669286651402613	0.00864500118854041	0.997386506812326	0.0066931707019223	0.271591438608036	0.00719066248882329	0.00669316486680276	0.903432344640593	1	0	0	0.1	0	0	1	0.4	0	0	2.67986952335923	Tfh
597	0.00669307361703736	0.00669301093469545	0.00669301371477881	0.00672839157830323	0.00669286654302613	0.00864530006753365	0.99738494611887	0.00669317171446359	0.271591953702093	0.00719066186535836	0.00669316505488996	0.903419309748644	1	0	0	0.2	0	0	1	0.4	0	0	2.6798744648827	Tfh
598	0.00669307378053677	0.00669301105202585	0.00669301383553975	0.00674568406229457	0.0066928665721579	0.00864560010249454	0.997383379388381	0.0066931727316495	0.271592470791245	0.00719066123948111	0.00669316524370554	0.903406224928322	1	0	0	0.3	0	0	1	0.4	0	0	2.67987942316359	Tfh
599	0.00669307394470817	0.00669301116984011	0.00669301395679522	0.00676304072038607	0.00669286660142374	0.00864590129931884	0.997381806583444	0.0066931737534566	0.271592989887672	0.00719066061117965	0.00669316543325526	0.903393089876975	1	0	0	0.4	0	0	1	0.4	0	0	2.67988439829758	Tfh
600	0.00669307410954874	0.00669301128813687	0.00669301407854827	0.00678046193493687	0.0066928666308237	0.00864620366592356	0.997380227666535	0.00669317478030742	0.271593511003952	0.00719065998043631	0.00669316562354114	0.903379904284646	1	0	0	0.5	0	0	1	0.4	0	0	2.67988939037452	Tfh
601	0.00669307427506681	0.00669301140691528	0.00669301420080369	0.00679794809169113	0.00669286666036002	0.00864650720934316	0.997378642599717	0.00669317581196193	0.27159403415253	0.00719065934723874	0.00669316581456923	0.903366667840873	1	0	0	0.6	0	0	1	0.4	0	0	2.67989439948789	Tfh
602	0.00669307444127143	0.00669301152618898	0.00669301432356587	0.0068154995798325	0.0066928666900318	0.00864681193675953	0.997377051344754	0.00669317684861501	0.271594559346097	0.00719065871157094	0.00669316600634424	0.903353380232197	1	0	0	0.7	0	0	1	0.4	0	0	2.67989942573201	Tfh
603	0.00669307460816061	0.00669301164595211	0.00669301444683434	0.00683311679201862	0.00669286671984018	0.00864711785622121	0.997375453862989	0.00669317788996192	0.271595086597483	0.00719065807341381	0.00669316619886959	0.903340041140335	1	0	0	0.8	0	0	1	0.4	0	0	2.67990446919869	Tfh
604	0.00669307477573985	0.00669301176621166	0.00669301457061945	0.00685080012444113	0.00669286674978858	0.00864742497435475	0.997373850115416	0.00669317893653807	0.271595615919521	0.00719065743275491	0.00669316639215127	0.903326650247641	1	0	0	0.9	0	0	1	0.4	0	0	2.6799095299866	Tfh
605	0.00669307494401736	0.00669301188697295	0.00669301469491581	0.00686854997683041	0.00669286677987518	0.0086477332989836	0.997372240062707	0.00669317998814995	0.271596147325256	0.00719065678958071	0.00669316658619327	0.903313207230857	1	0	0	1	0	0	1	0.4	0	0	2.67991460819045	Tfh
606	0.00669412544161754	0.00669347287277474	0.00669348363059029	0.00669405006517851	0.0066928669750369	0.0847521733251143	0.997268124461867	0.00669341667491048	0.505117036790431	0.00719096539785501	0.00669346085259966	0.47057917648029	1	0	0	0	0	0	0	0.5	0	0	1.93748768381344	TGFB+
607	0.00669412631172425	0.00669347329597807	0.00669348406668323	0.00671200558293095	0.00669286700675552	0.0847625776316637	0.997266398788184	0.00669341854578977	0.505118144788207	0.00719096493054088	0.00669346123934124	0.470552282824362	1	0	0	0.1	0	0	0	0.5	0	0	1.93746896259605	TGFB+
608	0.00669412718544617	0.0066934737209376	0.00669348450458848	0.00673003082962643	0.00669286703862628	0.0847730237501575	0.997264666083558	0.00669342042592002	0.505119257304824	0.00719096446132504	0.00669346162766057	0.470525284169994	1	0	0	0.2	0	0	0	0.5	0	0	1.93745016682558	TGFB+
609	0.00669412806280992	0.00669347414766447	0.00669348494432593	0.00674812624126614	0.00669286707065083	0.084783511946552	0.997262926301837	0.0066934223153556	0.505120374369978	0.00719096399019519	0.00669346201756728	0.470498179859695	1	0	0	0.3	0	0	0	0.5	0	0	1.93743129603116	TGFB+
610	0.00669412894383582	0.00669347457617124	0.00669348538590441	0.00676629225792177	0.00669286710283036	0.0847940425008458	0.997261179399151	0.00669342421414394	0.505121496013381	0.00719096351713881	0.00669346240907236	0.470470969220519	1	0	0	0.4	0	0	0	0.5	0	0	1.93741234971416	TGFB+
611	0.00669412982855268	0.00669347500647366	0.00669348582933643	0.00678452932378793	0.00669286713516539	0.0848046156771021	0.997259425325538	0.00669342612236009	0.505122622265169	0.00719096304214319	0.00669346280218595	0.470443651589809	1	0	0	0.5	0	0	0	0.5	0	0	1.93739332741201	TGFB+
612	0.00669413071698652	0.00669347543857901	0.0066934862746339	0.00680283788721593	0.00669286716765763	0.0848152317578964	0.997257664035187	0.00669342804010033	0.505123753155414	0.00719096256519596	0.00669346319691864	0.470416226285326	1	0	0	0.6	0	0	0	0.5	0	0	1.93737422862412	TGFB+
613	0.00669413160915484	0.00669347587250037	0.00669348672181056	0.00682121840079426	0.00669286720030795	0.0848258910229289	0.997255895480487	0.00669342996742414	0.50512488871479	0.00719096208628389	0.00669346359328142	0.47038869262158	1	0	0	0.7	0	0	0	0.5	0	0	1.93735505285493	TGFB+
614	0.00669413250508827	0.00669347630825236	0.0066934871708772	0.00683967132142028	0.0066928672331178	0.08483659375329	0.997254119613957	0.00669343190439301	0.505126028974615	0.00719096160539412	0.00669346399128468	0.47036104990738	1	0	0	0.8	0	0	0	0.5	0	0	1.93733579960535	TGFB+
615	0.00669413340481147	0.00669347674584246	0.00669348762184564	0.00685819711027193	0.006692867266088	0.0848473402359235	0.997252336386712	0.00669343385106501	0.50512717396575	0.00719096112251358	0.00669346439094001	0.470333297445038	1	0	0	0.9	0	0	0	0.5	0	0	1.93731646837003	TGFB+
616	0.00669413430834704	0.0066934771852875	0.00669348807473408	0.00687679623295585	0.00669286729922036	0.0848581307553327	0.997250545748931	0.00669343580756783	0.505128323719901	0.00719096063762868	0.00669346479225746	0.470305434532395	1	0	0	1	0	0	0	0.5	0	0	1.93729705864623	TGFB+
617	0.00669411949800123	0.00669346998245071	0.00669348069055075	0.0066940445521679	0.00669286690099143	0.084738013836337	0.997280680213542	0.00669341407370699	0.505108975320785	0.00719096879804255	0.00669345803927221	0.470614335616189	1	0	0	0	0	0	0.1	0.5	0	0	1.93753248878071	TGFB+
618	0.00669412035877183	0.0066934704011278	0.00669348112198796	0.00671191733565384	0.00669286693240316	0.0847483570681113	0.997278973001941	0.00669341592688197	0.505110071430017	0.00719096833571209	0.00669345842186401	0.470587594445285	1	0	0	0.1	0	0	0.1	0.5	0	0	1.93751389177962	TGFB+
619	0.00669412122310151	0.00669347082153206	0.00669348155520831	0.00672985917149669	0.00669286696396494	0.0847587416479957	0.997277258874324	0.00669341778913865	0.505111171985013	0.00719096787151059	0.00669345880600758	0.470560749416286	1	0	0	0.2	0	0	0.1	0.5	0	0	1.93749522111091	TGFB+
620	0.00669412209101299	0.0066934712436754	0.00669348199023378	0.00674787048904887	0.00669286699567846	0.0847691678416461	0.997275537784858	0.00669341966055849	0.505112277013895	0.00719096740542595	0.00669345919171332	0.470533799883171	1	0	0	0.3	0	0	0.1	0.5	0	0	1.93747647631012	TGFB+
621	0.0066941229625296	0.00669347166757258	0.0066934824270646	0.00676595172168594	0.00669286702754369	0.084779635909583	0.997273809687875	0.00669342154119994	0.50511338654672	0.00719096693744644	0.00669345957899069	0.470506745193028	1	0	0	0.4	0	0	0.1	0.5	0	0	1.93745765691288	TGFB+
622	0.00669412383767096	0.00669347209323165	0.00669348286572209	0.00678410330676918	0.00669286705956305	0.0847901461317262	0.997272074539485	0.00669342343114892	0.505114500612095	0.00719096646755902	0.00669345996785046	0.470479584678922	1	0	0	0.5	0	0	0.1	0.5	0	0	1.93743876242513	TGFB+
623	0.00669412471646945	0.0066934725206644	0.00669348330621439	0.00680232568578279	0.00669286709173673	0.0848006987719534	0.997270332291547	0.00669342533046427	0.505115619240044	0.00719096599575206	0.00669346035830295	0.470452317680199	1	0	0	0.6	0	0	0.1	0.5	0	0	1.93741979238204	TGFB+
624	0.00669412559894519	0.00669347294988547	0.00669348374855417	0.00682061930434747	0.00669286712406603	0.0848112941102379	0.997268582899659	0.00669342723921433	0.50511674246065	0.00719096552201229	0.00669346075035847	0.470424943518953	1	0	0	0.7	0	0	0.1	0.5	0	0	1.93740074628579	TGFB+
625	0.00669412648512383	0.00669347338090604	0.00669348419275296	0.00683898461223542	0.00669286715655262	0.0848219324226776	0.997266826315209	0.00669342915745269	0.505117870303788	0.00719096504632712	0.00669346114402777	0.470397461517956	1	0	0	0.8	0	0	0.1	0.5	0	0	1.93738162365166	TGFB+
626	0.00669412737502572	0.00669347381373447	0.00669348463882586	0.00685742206349103	0.00669286718919758	0.0848326139886362	0.997265062490775	0.00669343108529628	0.505119002800102	0.00719096456868393	0.00669346153932126	0.47036987099154	1	0	0	0.9	0	0	0.1	0.5	0	0	1.9373624239856	TGFB+
627	0.00669412826868239	0.00669347424838772	0.00669348508678358	0.00687593211647204	0.0066928672220015	0.0848433390918288	0.997263291379262	0.00669343302275988	0.505120139980655	0.00719096408906981	0.00669346193624987	0.470342171245532	1	0	0	1	0	0	0.1	0.5	0	0	1.93734314678419	TGFB+
628	0.00669411361810778	0.00669346712302454	0.00669347778193528	0.00669403909755657	0.00669286682773001	0.0847240064479832	0.997293102991879	0.00669341150005217	0.505100999476281	0.00719097216233546	0.00669345525582904	0.470649122588046	1	0	0	0	0	0	0.2	0.5	0	0	1.93757681703847	TGFB+
629	0.00669411446971062	0.00669346753725276	0.00669347820879708	0.00671183002515091	0.00669286685883994	0.0847342894177243	0.99729141391555	0.00669341333577661	0.505102083908151	0.00719097170490016	0.00669345563434478	0.470622531923216	1	0	0	0.1	0	0	0.2	0.5	0	0	1.93755834245656	TGFB+
630	0.00669411532481282	0.00669346795318139	0.00669347863741745	0.00672968933941419	0.00669286689009769	0.0847446132789349	0.997289718034371	0.00669341518045591	0.505103172714086	0.0071909712456242	0.0066934560143872	0.470595838523066	1	0	0	0.2	0	0	0.2	0.5	0	0	1.93753979508107	TGFB+
631	0.00669411618343987	0.00669346837082639	0.00669347906781035	0.00674761746321239	0.00669286692150472	0.0847549782947674	0.997288015303779	0.00669341703417145	0.505104265921597	0.0071909707844951	0.00669345639596625	0.470569041749838	1	0	0	0.3	0	0	0.2	0.5	0	0	1.93752117445112	TGFB+
632	0.00669411704561504	0.00669346879019115	0.00669347949998317	0.00676561482334225	0.00669286695306167	0.0847653847223863	0.997286305679379	0.0066934188969585	0.505105363559858	0.00719097032150232	0.00669345677909204	0.470542140961626	1	0	0	0.4	0	0	0.2	0.5	0	0	1.93750248010975	TGFB+
633	0.00669411791135835	0.00669346921129158	0.00669347993395042	0.00678368185053184	0.00669286698477001	0.0847758328310548	0.997284589117209	0.00669342076890716	0.505106465657355	0.00719096985663233	0.00669345716377405	0.470515135506009	1	0	0	0.5	0	0	0.2	0.5	0	0	1.93748371158161	TGFB+
634	0.00669411878069517	0.00669346963413653	0.00669348036972217	0.0068018189795171	0.00669286701663057	0.0847863228873255	0.997282865571829	0.00669342265008997	0.505107572243144	0.00719096938987328	0.00669345755002296	0.470488024728222	1	0	0	0.6	0	0	0.2	0.5	0	0	1.93746486839661	TGFB+
635	0.00669411965364984	0.00669347005873982	0.00669348080731019	0.00682002664906213	0.00669286704864441	0.0847968551624394	0.997281134997404	0.00669342454056308	0.505108683346231	0.00719096892121324	0.00669345793784892	0.470460807966268	1	0	0	0.7	0	0	0.2	0.5	0	0	1.93744595007723	TGFB+
636	0.00669412053024686	0.00669347048511393	0.00669348124673306	0.00683830530205377	0.00669286708081297	0.0848074299301008	0.997279397348549	0.0066934264404068	0.505109798996304	0.00719096845063995	0.00669345832726166	0.470433484550561	1	0	0	0.8	0	0	0.2	0.5	0	0	1.93742695613888	TGFB+
637	0.00669412141050911	0.00669347091326877	0.00669348168799423	0.00685665538555373	0.0066928671131373	0.0848180474620936	0.997277652578371	0.00669342834966697	0.50511091922354	0.00719096797814031	0.00669345871827235	0.47040605380853	1	0	0	0.9	0	0	0.2	0.5	0	0	1.93740788610107	TGFB+
638	0.00669412229446154	0.00669347134321545	0.00669348213110997	0.0068750773507822	0.00669286714561843	0.0848287080399609	0.997275900640463	0.00669343026845636	0.50511204405781	0.00719096750370192	0.00669345911089143	0.470378515057568	1	0	0	1	0	0	0.2	0.5	0	0	1.93738873946757	TGFB+
639	0.00669410780080516	0.0066934642939436	0.0066934749041896	0.00669403370031754	0.00669286675523913	0.0847101484580761	0.997305395134939	0.00669340895347197	0.505093107748052	0.00719097549136204	0.00669345250174347	0.470683543934205	1	0	0	0	0	0	0.3	0.5	0	0	1.93762067699421	TGFB+
640	0.00669410864340184	0.0066934647038037	0.00669347532655604	0.00671174363491845	0.00669286678605178	0.0847203719586874	0.997303723874787	0.00669341077202451	0.505094180708465	0.00719097503873659	0.00669345287625487	0.470657101840352	1	0	0	0.1	0	0	0.3	0.5	0	0	1.93760232308016	TGFB+
641	0.0066941094894434	0.00669346511533756	0.00669347575065777	0.00672952130114842	0.00669286681701065	0.0847306359039143	0.997302045918215	0.00669341259939297	0.505095257972688	0.00719097458429962	0.0066934532522687	0.470630558113103	1	0	0	0.2	0	0	0.3	0.5	0	0	1.93758389722784	TGFB+
642	0.00669411033895113	0.00669346552855776	0.00669347617649878	0.00674736711553718	0.00669286684811607	0.084740940551556	0.997300361222681	0.00669341443567655	0.50509633956818	0.00719097412803975	0.00669345362979417	0.470603912123731	1	0	0	0.3	0	0	0.3	0.5	0	0	1.93756539898248	TGFB+
643	0.00669411119194817	0.006693465943474	0.00669347660409273	0.00676528149844209	0.0066928668793695	0.0847512861550816	0.997298669743182	0.00669341628087516	0.505097425522877	0.00719097366994485	0.00669345400884161	0.470577163242865	1	0	0	0.4	0	0	0.3	0.5	0	0	1.93754682789871	TGFB+
644	0.00669411204845653	0.00669346636009449	0.00669347703345302	0.00678326487408622	0.00669286691077191	0.0847616729831043	0.997296971438962	0.0066934181351325	0.50509851586485	0.00719097321000337	0.00669345438942032	0.470550310824538	1	0	0	0.5	0	0	0.3	0.5	0	0	1.93752818349904	TGFB+
645	0.00669411290850443	0.0066934667784359	0.00669347746459094	0.00680131767061992	0.00669286694232405	0.0847721012898685	0.997295266262859	0.00669341999846837	0.505099610622653	0.00719097274820339	0.00669345477154042	0.470523354230796	1	0	0	0.6	0	0	0.3	0.5	0	0	1.9375094653381	TGFB+
646	0.00669411377210631	0.00669346719850282	0.00669347789751368	0.00681944032013018	0.00669286697402758	0.0847825713472976	0.997293554171774	0.00669342187095769	0.505100709824568	0.00719097228453332	0.00669345515521181	0.470496292806764	1	0	0	0.7	0	0	0.3	0.5	0	0	1.93749067293611	TGFB+
647	0.00669411463929294	0.00669346762031455	0.00669347833224006	0.00683763325874586	0.00669286700588327	0.0847930834246417	0.997291835121575	0.00669342375266538	0.505101813499685	0.00719097181898025	0.00669345554044496	0.470469125893034	1	0	0	0.8	0	0	0.3	0.5	0	0	1.9374718058157	TGFB+
648	0.00669411551008588	0.00669346804387626	0.00669347876877682	0.00685589692667189	0.00669286703789253	0.084803637788226	0.997290109065436	0.00669342564368735	0.505102921677373	0.00719097135153221	0.00669345592724954	0.470441852830403	1	0	0	0.9	0	0	0.3	0.5	0	0	1.93745286350914	TGFB+
649	0.00669411638450886	0.00669346846920206	0.00669347920713756	0.00687423176818566	0.0066928670700562	0.0848142347145177	0.997288375958136	0.00669342754406217	0.505104034386823	0.007190970882177	0.00669345631563618	0.470414472947512	1	0	0	1	0	0	0.3	0.5	0	0	1.937433845529	TGFB+
650	0.00669410204499643	0.00669346149467877	0.00669347205676541	0.00669402835945008	0.00669286668350485	0.0846964372287123	0.997317558920743	0.00669340643350267	0.5050852986651	0.00719097878573723	0.00669344977650225	0.470717606033379	1	0	0	0	0	0	0.4	0.5	0	0	1.93766407685396	TGFB+
651	0.00669410287874351	0.00669346190024684	0.00669347247471923	0.0067116581488669	0.00669286671402565	0.0847066020372587	0.997315905166116	0.00669340823514198	0.505086360354865	0.00719097833783773	0.00669345014707928	0.470691310614246	1	0	0	0.1	0	0	0.4	0.5	0	0	1.93764584189267	TGFB+
652	0.00669410371588146	0.00669346230746226	0.00669347289437685	0.00672935502528102	0.00669286674468959	0.0847168068532137	0.997314244821657	0.00669341004547114	0.505087426279828	0.00719097788815525	0.00669345051913496	0.470664914642824	1	0	0	0.2	0	0	0.4	0.5	0	0	1.93762753582858	TGFB+
653	0.00669410455642738	0.00669346271633648	0.00669347331574824	0.00674711939901683	0.00669286677549855	0.0847270519250947	0.997312577844414	0.00669341186455849	0.505088496467081	0.00719097743667865	0.00669345089267828	0.47063841750393	1	0	0	0.3	0	0	0.4	0.5	0	0	1.93760915822428	TGFB+
654	0.00669410540041023	0.00669346312688058	0.00669347373884525	0.00676495168414388	0.00669286680645311	0.0847373375085567	0.997310904192704	0.00669341369247683	0.505089570943933	0.00719097698339658	0.00669345126771904	0.470611818572702	1	0	0	0.4	0	0	0.4	0.5	0	0	1.93759070862783	TGFB+
655	0.00669410624784889	0.00669346353910128	0.00669347416368045	0.00678285229851549	0.00669286683755444	0.0847476638596	0.997309223823292	0.00669341552929204	0.505090649737766	0.00719097652829714	0.00669345164426679	0.470585117221228	1	0	0	0.5	0	0	0.4	0.5	0	0	1.93757218658913	TGFB+
656	0.00669410709876535	0.00669346395301417	0.00669347459026202	0.00680082166381188	0.00669286686880345	0.0847580312398179	0.997307536693515	0.00669341737507799	0.505091732876142	0.00719097607136911	0.00669345202233104	0.470558312813604	1	0	0	0.6	0	0	0.4	0.5	0	0	1.93755359164756	TGFB+
657	0.00669410795318455	0.00669346436862931	0.0066934750186038	0.00681886020564853	0.00669286690020148	0.0847684399086899	0.997305842760685	0.00669341922985974	0.50509282038772	0.0071909756126006	0.00669345240192188	0.470531404707884	1	0	0	0.7	0	0	0.4	0.5	0	0	1.93753492334144	TGFB+
658	0.00669410881112834	0.00669346478595666	0.00669347544871497	0.0068369683534889	0.00669286693174944	0.0847788901298228	0.997304141978962	0.00669342109374844	0.505093912300081	0.00719097515197955	0.00669345278304891	0.470504392261135	1	0	0	0.8	0	0	0.4	0.5	0	0	1.93751618121208	TGFB+
659	0.00669410967261897	0.00669346520500522	0.00669347588061232	0.00685514654082685	0.00669286696344884	0.0847893821701943	0.997302434304554	0.00669342296678862	0.505095008641922	0.00719097468949397	0.00669345316572205	0.470477274819535	1	0	0	0.9	0	0	0.4	0.5	0	0	1.93749736478738	TGFB+
660	0.00669411053768361	0.00669346562579338	0.00669347631430079	0.00687339520520401	0.00669286699529989	0.0847999162981968	0.997300719693017	0.00669342484904847	0.505096109442333	0.007190974225132	0.00669345354995176	0.470450051724006	1	0	0	1	0	0	0.4	0.5	0	0	1.93747847359287	TGFB+
661	0.00669409634960426	0.00669345872470818	0.00669346923913925	0.00669402307397817	0.00669286661251483	0.0846828701914134	0.997329596572805	0.00669340393966138	0.505077570793708	0.00719098204605878	0.00669344707960473	0.470751315099913	1	0	0	0	0	0	0.5	0.5	0	0	1.93770702460726	TGFB+
662	0.00669409717465428	0.00669345912605841	0.00669346965275585	0.0067115735513106	0.00669286664274769	0.084692977069545	0.997327960020605	0.00669340572463918	0.505078621408391	0.00719098160280323	0.00669344744631596	0.470725164499301	1	0	0	0.1	0	0	0.5	0.5	0	0	1.93768890692205	TGFB+
663	0.00669409800303985	0.00669345952903098	0.00669347006804673	0.00672919048117244	0.00669286667312205	0.0847031235235107	0.997326316981627	0.00669340751818882	0.505079676191107	0.00719098115779321	0.00669344781448226	0.470698914410455	1	0	0	0.2	0	0	0.5	0.5	0	0	1.93767071895909	TGFB+
664	0.00669409883478497	0.00669345993363376	0.00669347048502585	0.00674687426781983	0.0066928667036389	0.0847133097981021	0.997324667415197	0.00669340932039063	0.505080735168894	0.00719098071101705	0.00669344818411269	0.470672564225971	1	0	0	0.3	0	0	0.5	0.5	0	0	1.9376524602842	TGFB+
665	0.00669409966990921	0.00669346033988111	0.00669347090370249	0.00676462531916672	0.00669286673429916	0.0847235361446703	0.997323011279812	0.00669341113128217	0.505081798368195	0.00719098026246402	0.00669344855521691	0.470646113332089	1	0	0	0.4	0	0	0.5	0.5	0	0	1.93763413045533	TGFB+
666	0.00669410050843565	0.00669346074778296	0.0066934713240912	0.00678244404683725	0.00669286676510433	0.0847338028163285	0.997321348533675	0.00669341295092233	0.505082865815832	0.00719097981212257	0.00669344892780404	0.470619561109619	1	0	0	0.5	0	0	0.5	0.5	0	0	1.93761572902688	TGFB+
667	0.00669410135038359	0.00669346115734403	0.00669347174619611	0.00680033086620275	0.00669286679605502	0.0847441100691064	0.997319679134748	0.00669341477941944	0.505083937538747	0.00719097935998129	0.00669344930188353	0.470592906934309	1	0	0	0.6	0	0	0.5	0.5	0	0	1.93759725554917	TGFB+
668	0.0066941021957803	0.00669346156858155	0.00669347217003678	0.00681828619647304	0.00669286682715251	0.0847544581579586	0.997318003040213	0.00669341661679551	0.505085013564758	0.00719097890602877	0.00669344967746527	0.470566150176035	1	0	0	0.7	0	0	0.5	0.5	0	0	1.93757870957142	TGFB+
669	0.00669410304464316	0.00669346198150515	0.00669347259561771	0.00683631046069262	0.00669286685839759	0.0847648473411771	0.997316320206863	0.00669341846310516	0.505086093921534	0.00719097845025334	0.00669345005455855	0.470539290200044	1	0	0	0.8	0	0	0.5	0.5	0	0	1.93756009063924	TGFB+
670	0.0066941038969963	0.00669346239612416	0.00669347302295363	0.00685440408576853	0.00669286688979141	0.0847752778834011	0.997314630591224	0.00669342031846553	0.505087178636601	0.00719097799264333	0.00669345043317331	0.470512326363595	1	0	0	0.9	0	0	0.5	0.5	0	0	1.93754139828828	TGFB+
671	0.00669410475286412	0.00669346281245084	0.00669347345205589	0.00687256750261347	0.00669286692133563	0.0847857500495278	0.997312934150326	0.00669342218290682	0.505088267738498	0.00719097753318685	0.00669345081331923	0.470485258017041	1	0	0	1	0	0	0.5	0.5	0	0	1.93752263204942	TGFB+
672	0.00669409071358015	0.00669345598352486	0.00669346645079558	0.00669401784294988	0.00669286654225528	0.0846694448400696	0.997341510257885	0.00669340147149439	0.505069922735172	0.00719098527291058	0.00669344441056267	0.47078467719814	1	0	0	0	0	0	0.6	0.5	0	0	1.93774952805309	TGFB+
673	0.00669409153008282	0.00669345638073173	0.00669346686014744	0.00671148982694642	0.00669286657220509	0.0846794945326367	0.997339890611487	0.00669340324010193	0.5050709624652	0.00719098483421952	0.00669344477347455	0.47075866959984	1	0	0	0.1	0	0	0.6	0.5	0	0	1.93773152600842	TGFB+
674	0.00669409234987218	0.0066934567795346	0.0066934672711465	0.00672902763894996	0.00669286660229424	0.0846895833774044	0.997338264580958	0.00669340501711931	0.505072006298369	0.00719098439380149	0.00669344513781865	0.470732563555224	1	0	0	0.2	0	0	0.6	0.5	0	0	1.93771345448903	TGFB+
675	0.00669409317296465	0.00669345717994195	0.00669346768380887	0.00674663167726604	0.00669286663252387	0.0846997116156201	0.997336632125147	0.00669340680267764	0.505073054260585	0.00719098395164504	0.00669344550360426	0.470706358469094	1	0	0	0.3	0	0	0.6	0.5	0	0	1.93769531307217	TGFB+
676	0.00669409399938462	0.00669345758196656	0.00669346809814282	0.00676430234377697	0.00669286666289484	0.0847098794955636	0.997334993203502	0.00669340859678602	0.505074106377528	0.00719098350773939	0.00669344587083993	0.470680053736982	1	0	0	0.4	0	0	0.6	0.5	0	0	1.93767710132192	TGFB+
677	0.00669409482915184	0.00669345798561637	0.00669346851416041	0.00678204004401296	0.00669286669340821	0.0847200872651098	0.997333347775147	0.00669341039953619	0.505075162675636	0.00719098306207361	0.0066934462395354	0.470653648750549	1	0	0	0.5	0	0	0.6	0.5	0	0	1.93765881880215	TGFB+
678	0.00669409566228843	0.00669345839090711	0.00669346893187015	0.00679984518721012	0.00669286672406514	0.0847303351712854	0.997331695798429	0.00669341221100612	0.505076223181942	0.00719098261463627	0.00669344660969935	0.470627142896042	1	0	0	0.6	0	0	0.6	0.5	0	0	1.93764046507607	TGFB+
679	0.00669409649881498	0.00669345879784241	0.0066934693512824	0.00681771818630806	0.00669286675486689	0.0847406234702255	0.997330037232585	0.00669341403122799	0.505077287923107	0.00719098216541629	0.00669344698134184	0.470600535551958	1	0	0	0.7	0	0	0.6	0.5	0	0	1.93762203969314	TGFB+
680	0.00669409733875697	0.00669345920643879	0.00669346977241269	0.00683565945797307	0.00669286678581397	0.0847509524187955	0.99732837203475	0.00669341586028416	0.505078356925609	0.00719098171440216	0.00669344735447173	0.470573826093112	1	0	0	0.8	0	0	0.6	0.5	0	0	1.93760354220451	TGFB+
681	0.00669409818213381	0.00669345961670302	0.00669347019526986	0.00685366942276921	0.00669286681690773	0.0847613222737026	0.997326700163007	0.00669341769820238	0.505079430217276	0.00719098126158285	0.00669344772909895	0.470547013886773	1	0	0	0.9	0	0	0.6	0.5	0	0	1.93758497215545	TGFB+
682	0.00669409902896864	0.00669346002864988	0.00669347061986391	0.0068717485051111	0.0066928668481491	0.084771733292252	0.997325021573979	0.00669341954510989	0.505080507825851	0.0071909808069459	0.00669344810523302	0.470520098298252	1	0	0	1	0	0	0.6	0.5	0	0	1.9375663290942	TGFB+
683	0.00669408513589916	0.00669345327063833	0.0066934636912287	0.0066940126654355	0.00669286647271473	0.0846561587324772	0.997353302089678	0.00669339902858014	0.505062353124729	0.00719098846686187	0.00669344176890008	0.470817698244379	1	0	0	0	0	0	0.7	0.5	0	0	1.93779159479775	TGFB+
684	0.0066940859440038	0.00669345366376833	0.00669346409638924	0.00671140696085375	0.00669286650238566	0.0846661519707712	0.997351699061844	0.0066934007810418	0.505063382156523	0.00719098803265791	0.00669344212807763	0.470791831864166	1	0	0	0.1	0	0	0.7	0.5	0	0	1.93777370678421	TGFB+
685	0.00669408675533883	0.00669345405847042	0.00669346450317283	0.00672886646946739	0.00669286653219382	0.0846761839423493	0.997350089748379	0.0066934025418004	0.505064415227704	0.00719098759675354	0.00669344248866502	0.470765868066141	1	0	0	0.2	0	0	0.7	0.5	0	0	1.93775575009357	TGFB+
686	0.00669408756992996	0.00669345445475276	0.00669346491159173	0.00674639158375104	0.00669286656214053	0.0846862548891453	0.997348474109709	0.00669340431096346	0.505065452363156	0.00719098715913761	0.00669344285067133	0.470739806261601	1	0	0	0.3	0	0	0.7	0.5	0	0	1.93773772430253	TGFB+
687	0.00669408838779601	0.00669345485262971	0.0066934653216554	0.00676398269970839	0.0066928665922266	0.0846963650524386	0.997346852106089	0.00669340608857392	0.505066493588599	0.00719098671979991	0.0066934432141052	0.47071364585638	1	0	0	0.4	0	0	0.7	0.5	0	0	1.93771962898575	TGFB+
688	0.00669408920895496	0.00669345525210503	0.00669346573337583	0.00678164021691214	0.00669286662245295	0.084706514675596	0.997345223697741	0.00669340787470143	0.505067538929934	0.00719098627872944	0.00669344357897584	0.470687386251673	1	0	0	0.5	0	0	0.7	0.5	0	0	1.93770146371461	TGFB+
689	0.00669409003343191	0.00669345565319364	0.00669346614676409	0.00679936453851169	0.00669286665282113	0.0847167040071825	0.997343588843479	0.00669340966938312	0.505068588412712	0.00719098583591557	0.00669344394529212	0.470661026843189	1	0	0	0.6	0	0	0.7	0.5	0	0	1.93768322805513	TGFB+
690	0.00669409086124413	0.00669345605590324	0.00669346656182959	0.00681715607135516	0.0066928666833316	0.0847269332964781	0.997341947504016	0.0066934114727133	0.505069642063649	0.00719098539134625	0.00669344431306342	0.470634567018058	1	0	0	0.7	0	0	0.7	0.5	0	0	1.9376649215647	TGFB+
691	0.00669409169242113	0.00669345646024562	0.0066934669785844	0.0068350152259668	0.00669286671398518	0.084737202790848	0.997340299636708	0.00669341328475875	0.505070699909249	0.00719098494501188	0.00669344468229883	0.470608006164563	1	0	0	0.8	0	0	0.7	0.5	0	0	1.93764654381103	TGFB+
692	0.00669409252697524	0.00669345686623199	0.0066934673970364	0.00685294241658616	0.00669286674478359	0.0847475127494148	0.997338645201511	0.00669341510554436	0.505071761975965	0.00719098449689986	0.0066934450530078	0.47058134365689	1	0	0	0.9	0	0	0.7	0.5	0	0	1.93762809433706	TGFB+
693	0.00669409336493281	0.00669345727387354	0.00669346781720119	0.00687093806125462	0.00669286677572754	0.0847578634246592	0.997336984154967	0.00669341693516903	0.505072828290781	0.00719098404699965	0.00669344542519969	0.470554578871573	1	0	0	1	0	0	0.7	0.5	0	0	1.93760957270152	TGFB+
694	0.00669407961557064	0.0066934505855614	0.00669346095994993	0.00669400754052985	0.0066928664038807	0.0846430094895742	0.997364974132682	0.0066933966105031	0.505054860631448	0.00719099162846819	0.00669343915415222	0.470850384004153	1	0	0	0	0	0	0.8	0.5	0	0	1.93783323224907	TGFB+
695	0.00669408041541619	0.00669345097468617	0.00669346136098968	0.00671132493847568	0.00669286643327685	0.0846529469833817	0.99736338744134	0.0066933983470392	0.50505587914703	0.00719099119867524	0.00669343950965875	0.470824657100336	1	0	0	0.1	0	0	0.8	0.5	0	0	1.9378154567068	TGFB+
696	0.00669408121844282	0.00669345136535545	0.00669346176362645	0.00672870694429284	0.0066928664628084	0.0846629228047895	0.997361794560851	0.00669340009179186	0.505056901638864	0.00719099076720817	0.00669343986655375	0.470798833786765	1	0	0	0.2	0	0	0.8	0.5	0	0	1.93779761326234	TGFB+
697	0.00669408202467563	0.00669345175758556	0.00669346216787246	0.00674615394476736	0.00669286649247691	0.0846729371885096	0.997360195453492	0.00669340184480933	0.505057928132296	0.00719099033405608	0.00669344022484493	0.470772913483	1	0	0	0.3	0	0	0.8	0.5	0	0	1.93777970149979	TGFB+
698	0.00669408283413259	0.00669345215138314	0.00669346257374317	0.00676366633012961	0.00669286652228225	0.084682990372436	0.997358590080028	0.00669340360614719	0.505058958652126	0.00719098989920864	0.00669344058454187	0.470746895605714	1	0	0	0.4	0	0	0.8	0.5	0	0	1.93776172100269	TGFB+
699	0.00669408364683106	0.00669345254675441	0.00669346298124145	0.00678124449410909	0.00669286655222613	0.0846930825959274	0.99735697840105	0.00669340537589301	0.505059993223693	0.00719098946265557	0.00669344094565313	0.47072077956564	1	0	0	0.5	0	0	0.8	0.5	0	0	1.93774367135033	TGFB+
700	0.00669408446279461	0.00669345294371388	0.00669346339038065	0.00679888883396136	0.00669286658230981	0.0847032141043055	0.997355360377478	0.00669340715407071	0.505061031872335	0.00719098902438548	0.00669344130818765	0.470694564765612	1	0	0	0.6	0	0	0.8	0.5	0	0	1.9377255521113	TGFB+
701	0.00669408528204599	0.00669345334227106	0.0066934638011701	0.00681659975053377	0.00669286661253327	0.0847133851381612	0.997353735968296	0.00669340894078428	0.505062074623887	0.0071909885843883	0.0066934416721543	0.470668250608786	1	0	0	0.7	0	0	0.8	0.5	0	0	1.93770736286432	TGFB+
702	0.00669408610460342	0.00669345374243271	0.00669346421362456	0.00683437764827163	0.0066928666428985	0.084723595950794	0.997352105135125	0.00669341073606033	0.505063121504078	0.00719098814265265	0.00669344203756216	0.470641836484198	1	0	0	0.8	0	0	0.8	0.5	0	0	1.93768910316231	TGFB+
703	0.00669408693048921	0.00669345414421522	0.00669346462775115	0.00685222293529875	0.00669286667340577	0.0847338467869586	0.997350467835237	0.00669341253997228	0.505064172539106	0.00719098769916794	0.00669344240442038	0.470615321784665	1	0	0	0.9	0	0	0.8	0.5	0	0	1.93767077257808	TGFB+
704	0.00669408775972444	0.00669345454762228	0.00669346504356184	0.00687013602345445	0.00669286670405674	0.0847441378985932	0.997348824028296	0.0066934143525935	0.50506522775548	0.00719098725392249	0.0066934427727381	0.470588705892497	1	0	0	1	0	0	0.8	0.5	0	0	1.9376523706678	TGFB+
705	0.00669407415161751	0.00669344792782233	0.00669345825648085	0.00669400246734873	0.00669286633574099	0.084629994777145	0.997376528397908	0.00669339421683384	0.505047443957083	0.00719099475827166	0.00669343656586587	0.470882740115726	1	0	0	0	0	0	0.9	0.5	0	0	1.93787444766357	TGFB+
706	0.00669407494334294	0.00669344831300965	0.00669345865346711	0.00671124374559951	0.00669286636486694	0.0846398772317144	0.997374957768691	0.00669339593769084	0.505048452132972	0.00719099433281621	0.00669343691776329	0.470857150976133	1	0	0	0.1	0	0	0.9	0.5	0	0	1.93785678305131	TGFB+
707	0.00669407573820215	0.00669344869972043	0.00669345905202891	0.00672854903568962	0.00669286639412624	0.0846497976097193	0.997373381045123	0.00669339766665154	0.505049464224396	0.00719099390571159	0.00669343727102751	0.470831466418636	1	0	0	0.2	0	0	0.9	0.5	0	0	1.93783905130255	TGFB+
708	0.00669407653621917	0.00669344908796284	0.00669345945217541	0.00674591871882583	0.00669286642352033	0.0846597561436284	0.997371798189933	0.0066933994037718	0.505050480255817	0.00719099347694825	0.00669343762566705	0.470805685872029	1	0	0	0.3	0	0	0.9	0.5	0	0	1.93782125200774	TGFB+
709	0.00669407733740806	0.00669344947774941	0.00669345985391636	0.00676335317958574	0.00669286645304957	0.0846697530703726	0.997370209165496	0.00669340114910069	0.505051500251426	0.00719099304651531	0.00669343798169051	0.47077980875994	1	0	0	0.4	0	0	0.9	0.5	0	0	1.93780338475166	TGFB+
710	0.0066940781417916	0.00669344986908717	0.00669346025726499	0.00678085280598148	0.0066928664827155	0.0846797886235302	0.99736861393254	0.00669340290271148	0.505052524236065	0.00719099261440294	0.00669343833910653	0.470753834503815	1	0	0	0.5	0	0	0.9	0.5	0	0	1.93778544912474	TGFB+
711	0.0066940789493858	0.00669345026198646	0.00669346066222714	0.00679841798948368	0.00669286651251844	0.0846898630425612	0.997367012452634	0.00669340466464027	0.505053552234631	0.00719099218060054	0.00669343869792336	0.470727762517379	1	0	0	0.6	0	0	0.9	0.5	0	0	1.93776744470632	TGFB+
712	0.0066940797602194	0.00669345065646052	0.00669346106881758	0.00681604912508301	0.00669286654246003	0.0846999765709786	0.997365404687779	0.00669340643498338	0.505054584272403	0.00719099174509723	0.00669343905815021	0.47070159220713	1	0	0	0.7	0	0	0.9	0.5	0	0	1.93774937106724	TGFB+
713	0.00669408057430745	0.00669345105251308	0.00669346147704272	0.0068337466113024	0.00669286657254112	0.0847101294472971	0.997363790596734	0.00669340821376671	0.5050556203747	0.00719099130788237	0.00669343941979562	0.470675322980915	1	0	0	0.8	0	0	0.9	0.5	0	0	1.93773122779134	TGFB+
714	0.0066940813916704	0.00669345145016067	0.00669346188691769	0.00685151085022382	0.00669286660276219	0.0847203219230801	0.997362170140814	0.00669341000105206	0.505056660566712	0.0071909908689456	0.00669343978286896	0.470648954233178	1	0	0	0.9	0	0	0.9	0.5	0	0	1.93771301443717	TGFB+
715	0.00669408221233096	0.00669345184941006	0.00669346229844566	0.00686934224766155	0.00669286663312444	0.0847305542388691	0.997360543278963	0.00669341179690376	0.505057704874995	0.00719099042827596	0.00669344014737902	0.47062248536059	1	0	0	1	0	0	0.9	0.5	0	0	1.93769473058129	TGFB+
716	0.00669406874308941	0.00669344529696621	0.00669345558035253	0.00669399744502885	0.0066928662682843	0.0846171123339927	0.997387966851764	0.00669339184714266	0.505040101833296	0.00719099785680183	0.00669343400359846	0.470914772070984	1	0	0	0	0	0	1	0.5	0	0	1.9379152480932	TGFB+
717	0.00669406952683216	0.00669344567828222	0.00669345597335354	0.00671116336836205	0.00669286629714396	0.0846269404317043	0.997386412015915	0.00669339355258155	0.505041099842757	0.00719099743561123	0.00669343435194707	0.470889319021693	1	0	0	0.1	0	0	1	0.5	0	0	1.93789769291543	TGFB+
718	0.00669407031366063	0.00669344606109474	0.00669345636790724	0.00672839271658389	0.00669286632613536	0.0846368060588396	0.997384851178855	0.00669339526598814	0.505042101708114	0.00719099701279658	0.00669343470164203	0.470863771527818	1	0	0	0.2	0	0	1	0.5	0	0	1.93788007134782	TGFB+
719	0.00669407110359633	0.0066934464454187	0.00669345676402099	0.00674568586543153	0.00669286635525933	0.084646709444149	0.997383284303868	0.00669339698745884	0.505043107453061	0.0071909965883485	0.00669343505269065	0.470838129027851	1	0	0	0.3	0	0	1	0.5	0	0	1.937862382989	TGFB+
720	0.00669407189665846	0.00669344683126012	0.0066934571617059	0.00676304319395832	0.00669286638451646	0.0846566508186473	0.99738171135353	0.00669339871699408	0.505044117101556	0.00719099616225635	0.00669343540510226	0.470812390955353	1	0	0	0.4	0	0	1	0.5	0	0	1.93784462743407	TGFB+
721	0.00669407269286386	0.00669344721863291	0.00669345756097191	0.00678046508457588	0.00669286641390849	0.0846666304149946	0.997380132290265	0.00669340045471615	0.50504513067783	0.00719099573451019	0.00669343575888526	0.470786556738745	1	0	0	0.5	0	0	1	0.5	0	0	1.93782680427472	TGFB+
722	0.00669407349223501	0.00669344760754334	0.00669345796183075	0.00679795192308869	0.00669286644343582	0.0846766484683679	0.997378547076167	0.00669340220064486	0.505046148206248	0.00719099530510002	0.00669343611404701	0.470760625801453	1	0	0	0.6	0	0	1	0.5	0	0	1.9378089130986	TGFB+
723	0.00669407429479217	0.00669344799799889	0.00669345836428893	0.00681550409873886	0.00669286647309951	0.0846867052158943	0.99737695567293	0.00669340395483501	0.505047169711412	0.0071909948740151	0.0066934364705976	0.470734597561828	1	0	0	0.7	0	0	1	0.5	0	0	1.93779095348996	TGFB+
724	0.00669407510055204	0.00669344839001591	0.00669345876835635	0.00683312200425036	0.00669286650290048	0.0846968008966197	0.997375358041906	0.00669340571736492	0.505048195218241	0.00719099444124533	0.00669343682854447	0.470708471432762	1	0	0	0.8	0	0	1	0.5	0	0	1.93777292502923	TGFB+
725	0.00669407590953832	0.0066934487836	0.00669345917404868	0.00685080603585689	0.0066928665328397	0.084706935752542	0.997373754144111	0.00669340748828685	0.505049224751733	0.00719099400677954	0.00669343718789732	0.47068224682217	1	0	0	0.9	0	0	1	0.5	0	0	1.93775482729263	TGFB+
726	0.00669407672177142	0.00669344917876067	0.00669345958137348	0.00686855659336071	0.00669286656291845	0.0847171100270548	0.997372143940251	0.00669340926766799	0.505050258337216	0.0071909935706079	0.00669343754866443	0.470655923132458	1	0	0	1	0	0	1	0.5	0	0	1.93773665985306	TGFB+
727	0.00669499165566193	0.00669340476046038	0.00669341430618813	0.00669401271854345	0.00669286632768202	0.839814158867746	0.997352845050736	0.00669299024172854	0.737552379208658	0.00719132607112288	0.00669371376757374	0.0823722026213763	1	0	0	0	0	0	0	0.6	0	0	0.561699539343197	Th17
728	0.00669499296177641	0.00669340509644941	0.00669341465275142	0.00671141000588021	0.00669286635736362	0.839818296717687	0.997351243485672	0.00669299068555026	0.737553315310673	0.00719132584164441	0.00669371429090454	0.08236777079562	1	0	0	0.1	0	0	0	0.6	0	0	0.561709035173908	Th17
729	0.00669499427302168	0.00669340543375511	0.00669341500068131	0.00672887250216146	0.00669286638718248	0.83982244985007	0.997349635644591	0.00669299113147161	0.737554255081595	0.00719132561126911	0.0066937148162888	0.0823633224419413	1	0	0	0.2	0	0	0	0.6	0	0	0.561718567021516	Th17
730	0.00669499558943062	0.00669340577238622	0.00669341534997825	0.00674640059960291	0.00669286641714039	0.839826618355543	0.997348021488278	0.00669299157950278	0.737555198543869	0.00719132537999152	0.00669371534373867	0.0823588574619012	1	0	0	0.3	0	0	0	0.6	0	0	0.561728135105983	Th17
731	0.0066949969110321	0.00669340611235139	0.00669341570066016	0.00676399469394636	0.00669286644723826	0.839830802325582	0.997346400977078	0.00669299202966208	0.73755614572091	0.00719132514780409	0.00669371587326674	0.0823543757554627	1	0	0	0.4	0	0	0	0.6	0	0	0.561737739647854	Th17
732	0.00669499823786045	0.00669340645365946	0.00669341605272982	0.00678165518446803	0.00669286647747496	0.839835001853566	0.99734477407123	0.00669299248196414	0.737557096635634	0.00719132491470252	0.00669371640488507	0.0823498772219799	1	0	0	0.5	0	0	0	0.6	0	0	0.561747380869295	Th17
733	0.00669499956994855	0.00669340679631293	0.00669341640619868	0.00679938247408359	0.0066928665078541	0.839839217031513	0.997343140730167	0.00669299293642476	0.737558051312039	0.00719132468068064	0.00669371693860767	0.0823453617597081	1	0	0	0.6	0	0	0	0.6	0	0	0.561757058996101	Th17
734	0.00669500090733193	0.00669340714033017	0.00669341676107387	0.00681717696933992	0.00669286653837586	0.839843447953869	0.997341500913339	0.00669299339305981	0.737559009773912	0.00719132444573314	0.00669371747444875	0.0823408292659276	1	0	0	0.7	0	0	0	0.6	0	0	0.561766774254501	Th17
735	0.00669500225003953	0.00669340748571399	0.00669341711736603	0.00683503908045081	0.00669286656904208	0.839847694715426	0.997339854579631	0.00669299385188366	0.737559972045039	0.00719132420985349	0.00669371801241955	0.0823362796373801	1	0	0	0.8	0	0	0	0.6	0	0	0.561776526874052	Th17
736	0.00669500359810609	0.00669340783247588	0.00669341747508261	0.00685296922138195	0.00669286659985166	0.839851957411486	0.9973382016875	0.00669299431291385	0.737560938149667	0.00719132397303562	0.0066937185525364	0.0823317127697574	1	0	0	0.9	0	0	0	0.6	0	0	0.561786317086487	Th17
737	0.00669500495156883	0.00669340818062135	0.00669341783423121	0.00687096780988985	0.00669286663080644	0.839856236139554	0.997336542195151	0.0066929947761662	0.737561908112384	0.00719132373527417	0.00669371909481015	0.0823271285572585	1	0	0	1	0	0	0	0.6	0	0	0.561796145123538	Th17
738	0.00669498877395122	0.00669340401915943	0.006693413552235	0.00669401115745749	0.00669286630667529	0.839812601478762	0.997356400334313	0.00669299005523191	0.737550301168694	0.00719132658053264	0.00669371260589805	0.0823744429211752	1	0	0	0	0	0	0.1	0.6	0	0	0.561701852990547	Th17
739	0.00669499007617395	0.00669340435414952	0.00669341389777143	0.00671138502319392	0.00669286633627357	0.839816732810284	0.997354803539427	0.00669299049784015	0.737551234482391	0.00719132635173447	0.00669371312766879	0.0823700185548695	1	0	0	0.1	0	0	0.1	0.6	0	0	0.561711337387573	Th17
740	0.00669499138350333	0.00669340469045227	0.00669341424466691	0.00672882391603121	0.00669286636601011	0.839820879378092	0.997353200496624	0.0066929909425355	0.737552171448082	0.00719132612204268	0.00669371365148154	0.0823655777131689	1	0	0	0.2	0	0	0.1	0.6	0	0	0.561720857707095	Th17
741	0.00669499269596878	0.00669340502807731	0.0066934145929269	0.00674632822648826	0.00669286639588451	0.839825041272748	0.997351591167316	0.00669299138933761	0.737553112088325	0.00719132589145208	0.00669371417735108	0.0823611202977005	1	0	0	0.3	0	0	0.1	0.6	0	0	0.561730414166797	Th17
742	0.00669499401360472	0.00669340536702443	0.00669341494256368	0.00676389834860048	0.00669286642589745	0.839829218585126	0.997349975511871	0.00669299183825632	0.737554056426574	0.00719132565995649	0.0066937147052883	0.0823566462086701	1	0	0	0.4	0	0	0.1	0.6	0	0	0.561740006986291	Th17
743	0.00669499533644344	0.00669340570731411	0.00669341529358094	0.00678153467992496	0.00669286645604915	0.839833411406447	0.997348353490519	0.00669299228930897	0.737555004485866	0.00719132542755132	0.00669371523530858	0.0823521553461409	1	0	0	0.5	0	0	0.1	0.6	0	0	0.561749636388791	Th17
744	0.00669499666452204	0.00669340604894262	0.00669341564599291	0.00679923762158839	0.00669286648634401	0.839837619830291	0.997346725063395	0.00669299274251072	0.737555956289403	0.00719132519422959	0.00669371576742236	0.0823476476090295	1	0	0	0.6	0	0	0.1	0.6	0	0	0.561759302597493	Th17
745	0.0066949979978627	0.00669340639192608	0.00669341599980561	0.00681700757838888	0.00669286651677991	0.839841843950091	0.997345090189841	0.00669299319787544	0.737556911861329	0.00719132495998648	0.00669371630164471	0.0823431228947337	1	0	0	0.7	0	0	0.1	0.6	0	0	0.561769005837743	Th17
746	0.00669499933651119	0.00669340673627001	0.00669341635502493	0.00683484495872566	0.00669286654735738	0.839846083860089	0.997343448829167	0.00669299365542247	0.737557871225066	0.00719132472481548	0.00669371683798779	0.082338581100738	1	0	0	0.8	0	0	0.1	0.6	0	0	0.561778746338532	Th17
747	0.00669500068049559	0.0066934070819863	0.00669341671166618	0.00685275017477942	0.00669286657808038	0.839850339655382	0.997341800940002	0.00669299411516506	0.737558834405026	0.00719132448871145	0.00669371737646644	0.082334022122788	1	0	0	0.9	0	0	0.1	0.6	0	0	0.561788524329729	Th17
748	0.00669500202984776	0.00669340742907994	0.0066934170697314	0.00687072364241477	0.00669286660894785	0.839854611432794	0.997340146480975	0.00669299457712101	0.737559801425188	0.00719132425166734	0.00669371791709287	0.0823294458562174	1	0	0	1	0	0	0.1	0.6	0	0	0.561798340043164	Th17
749	0.0066949859010313	0.0066934032801057	0.00669341280056543	0.00669400960112516	0.0066928662857318	0.839811048732876	0.997359944796304	0.00669298986929906	0.737548229455573	0.00719132708839831	0.00669371144776475	0.082376676466774	1	0	0	0	0	0	0.2	0.6	0	0	0.561704159756042	Th17
750	0.00669498719937941	0.0066934036141054	0.00669341314508242	0.00671136011671173	0.00669286631524837	0.839815173569582	0.997358352748082	0.00669299031069891	0.737549159994114	0.00719132686027748	0.00669371196798218	0.0823722595325903	1	0	0	0.1	0	0	0.2	0.6	0	0	0.561713632750298	Th17
751	0.0066949885028073	0.00669340394940865	0.00669341349095001	0.00672877547838837	0.00669286634490182	0.83981931359647	0.997356754480126	0.00669299075417979	0.737550094168339	0.00719132663126607	0.00669371249023238	0.0823678261746645	1	0	0	0.2	0	0	0.2	0.6	0	0	0.561723141571864	Th17
752	0.00669498981135197	0.00669340428602917	0.00669341383817695	0.00674625607500211	0.00669286637469255	0.839823468903168	0.997355149953692	0.00669299119975156	0.73755103200084	0.0071913264013604	0.00669371301452826	0.082363376295144	1	0	0	0.3	0	0	0.2	0.6	0	0	0.561732686438337	Th17
753	0.0066949911250411	0.00669340462397033	0.00669341418677334	0.0067638022988699	0.00669286640462143	0.839827639580593	0.997353539129815	0.00669299164743777	0.737551973514367	0.00719132617055334	0.00669371354088451	0.0823589097951097	1	0	0	0.4	0	0	0.2	0.6	0	0	0.561742267568486	Th17
754	0.00669499244391409	0.00669340496324148	0.00669341453674635	0.00678141454583517	0.00669286643469004	0.839831825720651	0.99735192196899	0.00669299209724462	0.737552918732152	0.00719132593884051	0.00669371406931301	0.0823544265745141	1	0	0	0.5	0	0	0.2	0.6	0	0	0.561751885182546	Th17
755	0.00669499376799617	0.00669340530385119	0.00669341488810454	0.00679909321529576	0.00669286646489826	0.839836027414169	0.997350298431078	0.00669299254919337	0.737553867677453	0.00719132570621638	0.00669371459982624	0.0823499265330697	1	0	0	0.6	0	0	0.2	0.6	0	0	0.561761539505752	Th17
756	0.00669499509732417	0.00669340564580503	0.00669341524085739	0.00681683871026245	0.00669286649524855	0.839840244756579	0.997348668476332	0.0066929930032969	0.737554820373878	0.00719132547267392	0.00669371513243879	0.0823454095684863	1	0	0	0.7	0	0	0.2	0.6	0	0	0.561771230759604	Th17
757	0.00669499643193061	0.00669340598911625	0.00669341559501371	0.0068346514373367	0.0066928665257402	0.839844477839878	0.997347032063803	0.00669299345957006	0.737555776844653	0.00719132523820785	0.00669371566716191	0.0823408755792547	1	0	0	0.8	0	0	0.2	0.6	0	0	0.561780959174998	Th17
758	0.00669499777184933	0.00669340633379219	0.00669341595058158	0.00685253180691745	0.00669286655637557	0.839848726759565	0.997345389152705	0.00669299391803295	0.737556737114388	0.00719132500281349	0.00669371620401007	0.0823363244610661	1	0	0	0.9	0	0	0.2	0.6	0	0	0.56179072497878	Th17
759	0.00669499911711274	0.00669340667983923	0.00669341630757253	0.00687048023302864	0.00669286658715534	0.83985299161256	0.997343739701874	0.00669299437869437	0.737557701206766	0.00719132476648289	0.00669371674299652	0.0823317561097335	1	0	0	1	0	0	0.2	0.6	0	0	0.561800528401417	Th17
760	0.00669498303685474	0.00669340254328649	0.00669341205117297	0.00669400804952023	0.00669286626485307	0.839809500606897	0.997363478490962	0.00669298968393055	0.7375461640371	0.0071913275947303	0.00669371029315748	0.0823789032923804	1	0	0	0	0	0	0.3	0.6	0	0	0.561706459674927	Th17
761	0.0066949843313448	0.00669340287629996	0.00669341239467358	0.00671133528605465	0.00669286629428833	0.839813618971645	0.997361891165934	0.00669299012412774	0.73754709181447	0.00719132736728174	0.00669371081182738	0.0823744937622512	1	0	0	0.1	0	0	0.3	0.6	0	0	0.5617159212961	Th17
762	0.00669498563089402	0.00669340321061546	0.00669341273952079	0.00672872718849421	0.00669286632385857	0.839817752480621	0.997360297649287	0.00669299056639533	0.737548023210864	0.00719132713894875	0.0066937113325227	0.0823700678602977	1	0	0	0.2	0	0	0.3	0.6	0	0	0.561725418650776	Th17
763	0.00669498693553549	0.00669340354623606	0.00669341308571671	0.00674618414401955	0.00669286635356553	0.839821901223433	0.997358697902189	0.00669299101074865	0.737548958249254	0.00719132690972324	0.00669371185525443	0.0823656254885329	1	0	0	0.3	0	0	0.3	0.6	0	0	0.561734951954457	Th17
764	0.00669498824529975	0.00669340388317165	0.00669341343327943	0.00676370654326111	0.00669286638341162	0.83982606529	0.997357091885952	0.00669299145720203	0.737549896952205	0.00719132667960197	0.00669371238003613	0.0823611665486867	1	0	0	0.4	0	0	0.3	0.6	0	0	0.561744521425794	Th17
765	0.0066949895602225	0.0066934042214325	0.00669341378221037	0.00678129478035074	0.00669286641339606	0.839830244771571	0.997355479561251	0.00669299190577189	0.737550839342746	0.00719132644857827	0.00669371290688076	0.0823566909413078	1	0	0	0.5	0	0	0.3	0.6	0	0	0.561754127284583	Th17
766	0.00669499088033255	0.00669340456102378	0.00669341413252352	0.0067989492529395	0.00669286644351986	0.83983443976019	0.997353860888576	0.00669299235647302	0.737551785443793	0.00719132621664726	0.00669371343580242	0.0823521985663298	1	0	0	0.6	0	0	0.3	0.6	0	0	0.561763769753033	Th17
767	0.00669499220566483	0.00669340490195744	0.00669341448422265	0.00681667036228931	0.00669286647378384	0.839838650348722	0.997352235828006	0.0066929928093171	0.737552735278951	0.00719132598380256	0.00669371396681151	0.0823476893224088	1	0	0	0.7	0	0	0.3	0.6	0	0	0.561773449054579	Th17
768	0.00669499353624984	0.0066934052442397	0.00669341483731938	0.00683445851324354	0.00669286650419046	0.839842876630635	0.997350604339135	0.00669299326432653	0.737553688871431	0.00719132575003885	0.0066937144999227	0.0823431631078515	1	0	0	0.8	0	0	0.3	0.6	0	0	0.561783165416182	Th17
769	0.00669499487212533	0.00669340558788093	0.0066934151918195	0.00685231411436912	0.0066928665347391	0.839847118700046	0.997348966381148	0.00669299372151177	0.737554646245401	0.00719132551534967	0.00669371503514981	0.0823386198194494	1	0	0	0.9	0	0	0.3	0.6	0	0	0.561792919065799	Th17
770	0.00669499621331698	0.00669340593288694	0.00669341554773949	0.00687023757792221	0.00669286656543156	0.839851376652019	0.997347321913108	0.00669299418088889	0.737555607424842	0.00719132527972914	0.00669371557250525	0.082334059353298	1	0	0	1	0	0	0.3	0.6	0	0	0.561802710233749	Th17
771	0.00669498018137905	0.00669340180869636	0.00669341130404515	0.00669400650262181	0.00669286624403589	0.839807957078597	0.997367001472052	0.00669298949912129	0.737544104881859	0.00719132809953498	0.00669370914205702	0.0823811234311238	1	0	0	0	0	0	0.4	0.6	0	0	0.561708752780107	Th17
772	0.00669498147203118	0.00669340214072738	0.00669341164653434	0.00671131053083951	0.00669286627339017	0.839812068993818	0.997365418847156	0.00669298993812022	0.737545029911454	0.00719132787275646	0.00669370965918849	0.0823767212777143	1	0	0	0.1	0	0	0.4	0.6	0	0	0.561718203058875	Th17
773	0.0066949827677187	0.00669340247405278	0.00669341199036126	0.00672867904561135	0.00669286630287939	0.839816196008833	0.997363830058314	0.00669299037917991	0.737545958544143	0.0071913276450964	0.00669371017833492	0.082372302803279	1	0	0	0.2	0	0	0.4	0.6	0	0	0.561727688975224	Th17
774	0.00669498406847764	0.00669340280868013	0.00669341233553777	0.00674611243244484	0.00669286633250389	0.839820338210656	0.997362235067043	0.00669299082231816	0.73754689080214	0.00719132741654968	0.00669371069951039	0.082367867911303	1	0	0	0.3	0	0	0.4	0.6	0	0	0.561737210747487	Th17
775	0.00669498537433632	0.00669340314461727	0.00669341268206948	0.00676361108029709	0.00669286636226631	0.839824495689798	0.99736063383466	0.00669299126754766	0.737547826708307	0.00719132718710955	0.00669371122272567	0.0823634165033957	1	0	0	0.4	0	0	0.4	0.6	0	0	0.5617467685916	Th17
776	0.00669498668533071	0.006693403481873	0.00669341302996635	0.00678117538159602	0.00669286639216678	0.839828668537347	0.99735902632237	0.00669299171488449	0.737548766285422	0.0071913269567725	0.00669371174799565	0.0823589484805635	1	0	0	0.5	0	0	0.4	0.6	0	0	0.56175636272601	Th17
777	0.00669498800148779	0.00669340382045452	0.00669341337923381	0.00679880573227912	0.00669286642220623	0.839832856844925	0.997357412490764	0.00669299216434287	0.737549709556444	0.00719132672553128	0.00669371227533122	0.0823544637430877	1	0	0	0.6	0	0	0.4	0.6	0	0	0.561765993371821	Th17
778	0.0066949893228402	0.00669340416037109	0.00669341372988529	0.00681650253184295	0.00669286645238587	0.83983706070421	0.997355792300012	0.00669299261593935	0.737550656544442	0.00719132649338007	0.00669371280474594	0.0823499621906467	1	0	0	0.7	0	0	0.4	0.6	0	0	0.561775660753373	Th17
779	0.00669499064942505	0.00669340450162951	0.00669341408192797	0.00683426618339184	0.00669286648270701	0.839841280207915	0.997354165710091	0.00669299306968523	0.737551607272899	0.00719132626031503	0.00669371333625369	0.082345443721694	1	0	0	0.8	0	0	0.4	0.6	0	0	0.561785365096125	Th17
780	0.00669499198127434	0.00669340484423954	0.00669341443536955	0.00685209709368137	0.00669286651316872	0.839845515452127	0.997352532680779	0.00669299352560231	0.737552561765528	0.00719132602632739	0.00669371386986738	0.0823409082331641	1	0	0	0.9	0	0	0.4	0.6	0	0	0.561795106624261	Th17
781	0.00669499331842	0.00669340518820898	0.00669341479021911	0.00686999567317637	0.00669286654377429	0.839849766528968	0.997350893170813	0.0066929939837	0.737553520046339	0.00719132579141443	0.00669371440559973	0.0823363556222097	1	0	0	1	0	0	0.4	0.6	0	0	0.561804885570602	Th17
782	0.00669497733455664	0.00669340107632077	0.00669341055916666	0.00669400496040335	0.00669286622328241	0.839806418125064	0.997370513793058	0.00669298931486736	0.737542051958842	0.00719132860281964	0.00669370799444581	0.0823833369159401	1	0	0	0	0	0	0.5	0.6	0	0	0.561711039104839	Th17
783	0.00669497862138971	0.0066934014073751	0.00669341090065021	0.00671128585068985	0.00669286625255465	0.839810523614881	0.997368935845361	0.00669298975267363	0.737542974253911	0.0071913283767074	0.0066937085100457	0.0823789421118133	1	0	0	0.1	0	0	0.5	0.6	0	0	0.561720478069747	Th17
784	0.00669497991323848	0.00669340173971975	0.00669341124346747	0.00672863104898856	0.00669286628196251	0.839814644156915	0.99736735176105	0.00669299019253402	0.737543900136101	0.00719132814971836	0.00669370902765226	0.0823745310380004	1	0	0	0.2	0	0	0.5	0.6	0	0	0.561729952581215	Th17
785	0.00669498121013328	0.00669340207335649	0.00669341158762421	0.00674604093917947	0.00669286631150541	0.839818779841345	0.997365761502041	0.0066929906344621	0.737544829627974	0.00719132792184649	0.00669370954727908	0.08237010359722	1	0	0	0.3	0	0	0.5	0.6	0	0	0.561739462851247	Th17
786	0.00669498251210578	0.00669340240829886	0.00669341193313029	0.00676351590850797	0.00669286634118537	0.839822930756829	0.997364165030125	0.00669299107847201	0.737545762751022	0.0071913276930847	0.00669371006893545	0.0823656596930728	1	0	0	0.4	0	0	0.5	0.6	0	0	0.561749009098816	Th17
787	0.00669498381918594	0.00669340274455307	0.0066934122799978	0.00678105634773591	0.00669286637100238	0.839827096994465	0.997362562306505	0.00669299152458093	0.737546699528639	0.00719132746342987	0.00669371059263746	0.0823611992261626	1	0	0	0.5	0	0	0.5	0.6	0	0	0.561758591539676	Th17
788	0.00669498513141101	0.00669340308212897	0.0066934126282296	0.00679866265108814	0.00669286640095864	0.839831278643834	0.997360953291812	0.0066929919728025	0.737547639983526	0.00719132723287523	0.00669371111839611	0.0823567220978012	1	0	0	0.6	0	0	0.5	0.6	0	0	0.56176821039652	Th17
789	0.00669498644880621	0.0066934034210318	0.00669341297783748	0.00681633521630992	0.00669286643105292	0.839835475798185	0.997359337946921	0.00669299242315335	0.737548584138465	0.00719132700141559	0.0066937116462245	0.0823522282077553	1	0	0	0.7	0	0	0.5	0.6	0	0	0.561777865890017	Th17
790	0.00669498777141421	0.00669340376127089	0.00669341332882992	0.00683407444479104	0.00669286646128797	0.839839688549355	0.997357716231794	0.00669299287564504	0.737549532017189	0.00719132676904448	0.00669371217613608	0.0823477174546475	1	0	0	0.8	0	0	0.5	0.6	0	0	0.561787558244729	Th17
791	0.00669498909925613	0.00669340410285763	0.00669341368121821	0.00685188074148702	0.00669286649166452	0.839843916991326	0.997356088106258	0.00669299333029685	0.737550483642976	0.00719132653575654	0.00669371270814459	0.0823431897366978	1	0	0	0.9	0	0	0.5	0.6	0	0	0.561797287686819	Th17
792	0.00669499043237355	0.00669340444579796	0.00669341403500626	0.00686975451503459	0.00669286652218447	0.839848161218369	0.99735445352983	0.00669299378712309	0.737551439039451	0.00719132630154638	0.00669371324226111	0.0823386449510613	1	0	0	1	0	0	0.5	0.6	0	0	0.561807054444739	Th17
793	0.00669497449635032	0.00669340034615112	0.0066934098165343	0.00669400342284471	0.00669286620259179	0.839804883724452	0.997374015507145	0.00669298913116901	0.737540005236703	0.00719132910459241	0.00669370685030618	0.0823855437798768	1	0	0	0	0	0	0.6	0.6	0	0	0.561713318682117	Th17
794	0.00669497577938334	0.0066934006762321	0.00669341015701514	0.0067112612452382	0.00669286623178372	0.839808982810072	0.997372442213559	0.00669298956778739	0.737540924811088	0.00719132887914417	0.00669370736438299	0.0823811562976032	1	0	0	0.1	0	0	0.6	0.6	0	0	0.561722746363852	Th17
795	0.00669497706740868	0.00669340100759678	0.00669341049882338	0.00672858319791797	0.00669286626110966	0.8398130969033	0.997370862810697	0.00669299000645131	0.737541847956427	0.0071913286528217	0.00669370788045746	0.0823767525964687	1	0	0	0.2	0	0	0.6	0.6	0	0	0.561732209498633	Th17
796	0.00669497836045792	0.00669340134025131	0.00669341084196659	0.0067459696631085	0.00669286629057209	0.839817226093419	0.997369277261006	0.00669299044717493	0.737542774694887	0.00719132842562101	0.00669370839854094	0.0823723325799909	1	0	0	0.3	0	0	0.6	0.6	0	0	0.561741708298371	Th17
797	0.0066949796585611	0.00669340167420283	0.00669341118645457	0.00676342102642652	0.00669286632016887	0.839821370468459	0.997367685526054	0.00669299088997264	0.737543705048801	0.00719132819753588	0.00669370891864769	0.0823678961512499	1	0	0	0.4	0	0	0.6	0.6	0	0	0.561751242979907	Th17
798	0.00669498096175232	0.00669340200946183	0.00669341153229394	0.00678093767691997	0.00669286634990197	0.839825530118719	0.997366087567325	0.00669299133485987	0.737544639040574	0.00719132796855872	0.00669370944078958	0.0823634432124128	1	0	0	0.5	0	0	0.6	0.6	0	0	0.561760813760333	Th17
799	0.00669498227006359	0.00669340234603598	0.00669341187949534	0.00679852000714292	0.00669286637977444	0.839829705134117	0.997364483345901	0.00669299178184943	0.737545576693318	0.00719132773868766	0.00669370996497862	0.0823589736643147	1	0	0	0.6	0	0	0.6	0.6	0	0	0.561770420859006	Th17
800	0.00669498358352243	0.00669340268393112	0.00669341222806715	0.00681616841310873	0.00669286640978495	0.839833895607306	0.997362872822845	0.00669299223095912	0.737546518029454	0.00719132750791522	0.00669371049122905	0.0823544874076179	1	0	0	0.7	0	0	0.6	0.6	0	0	0.56178006449653	Th17
801	0.00669498490216594	0.00669340302315852	0.00669341257801573	0.00683388329443525	0.00669286643993613	0.839838101630379	0.997361255958448	0.00669299268220396	0.737547463072307	0.00719132727623497	0.00669371101955265	0.0823499843414932	1	0	0	0.8	0	0	0.6	0.6	0	0	0.561789744896063	Th17
802	0.00669498622602619	0.00669340336372392	0.00669341292934972	0.00685166505436065	0.00669286647022783	0.83984232329546	0.997359632712576	0.00669299313559796	0.737548411845462	0.00719132704364339	0.00669371154996268	0.0823454643644562	1	0	0	0.9	0	0	0.6	0.6	0	0	0.56179946228385	Th17
803	0.00669498755513371	0.00669340370563884	0.00669341328208287	0.00686951409972113	0.00669286650066088	0.839846560697211	0.997358003044963	0.00669299359115618	0.737549364372253	0.0071913268101328	0.00669371208247356	0.0823409273742108	1	0	0	1	0	0	0.6	0.6	0	0	0.561809216886784	Th17
804	0.00669497166671394	0.0066933996181728	0.00669340907612929	0.00669400188992053	0.0066928661819636	0.839803353853621	0.997377506666701	0.00669298894802092	0.737537964685003	0.00719132960486104	0.00669370570962242	0.0823877440554703	1	0	0	0	0	0	0.7	0.6	0	0	0.56171559154555	Th17
805	0.00669497294596488	0.00669339994728534	0.00669340941561229	0.00671123671410537	0.006692866211076	0.839807446557712	0.997375938004527	0.00669298938345681	0.737538881551638	0.00719132938007305	0.00669370622218255	0.0823833638682548	1	0	0	0.1	0	0	0.7	0.6	0	0	0.561725007974134	Th17
806	0.00669497423018715	0.00669340027767648	0.00669340975641806	0.00672853549165727	0.00669286624031999	0.839811554225367	0.997374363260497	0.00669298982093168	0.737539801973447	0.00719132915441496	0.00669370673673203	0.082378967512375	1	0	0	0.2	0	0	0.7	0.6	0	0	0.561734459761402	Th17
807	0.0066949755194095	0.00669340060935094	0.00669341009855401	0.00674589860316521	0.0066928662697004	0.839815676943417	0.997372782396835	0.00669299026045524	0.737540725972268	0.00719132892788134	0.00669370725328155	0.0823745548924571	1	0	0	0.3	0	0	0.7	0.6	0	0	0.561743947121735	Th17
808	0.00669497681366377	0.00669340094231995	0.0066934104420266	0.0067633264326032	0.00669286629921604	0.839819814801677	0.997371195375615	0.00669299070204513	0.737541653570473	0.00719132870046677	0.00669370777184486	0.0823701259113827	1	0	0	0.4	0	0	0.7	0.6	0	0	0.561753470267803	Th17
809	0.00669497811298272	0.00669340127658759	0.00669341078684726	0.00678081936735515	0.00669286632886599	0.839823967888434	0.997369602158537	0.00669299114571668	0.737542584790407	0.00719132847216788	0.0066937082924345	0.0823656804719375	1	0	0	0.5	0	0	0.7	0.6	0	0	0.561763029417518	Th17
810	0.00669497941739786	0.00669340161216511	0.00669341113302247	0.00679837779825406	0.00669286635865595	0.839828136293883	0.997368002706929	0.00669299159148103	0.737543519654528	0.00719132824297564	0.00669370881506251	0.0823612184759768	1	0	0	0.6	0	0	0.7	0.6	0	0	0.561772624789651	Th17
811	0.0066949807269431	0.0066934019490589	0.00669341148056055	0.0068160021196389	0.00669286638858234	0.839832320109969	0.997366396981975	0.00669299203935661	0.737544458185685	0.00719132801288644	0.00669370933974188	0.0823567398239246	1	0	0	0.7	0	0	0.7	0.6	0	0	0.561782256603064	Th17
812	0.00669498204164301	0.00669340228727664	0.00669341182946826	0.00683369272938295	0.00669286641864844	0.839836519428172	0.997364784944053	0.00669299248935681	0.737545400406864	0.00719132778189479	0.00669370986648552	0.0823522444158355	1	0	0	0.8	0	0	0.7	0.6	0	0	0.561791925080902	Th17
813	0.0066949833615371	0.00669340262682815	0.00669341217975956	0.00685145002896339	0.0066928664488557	0.839840734340918	0.997363166553645	0.00669299294149769	0.737546346341473	0.00719132754999542	0.00669371039530618	0.0823477321505073	1	0	0	0.9	0	0	0.7	0.6	0	0	0.561801630447214	Th17
814	0.006694984686657	0.0066934029677214	0.00669341253143895	0.00686927442343644	0.00669286647920237	0.839844964941783	0.997361541770582	0.00669299339579595	0.737547296012611	0.0071913273171806	0.00669371092621727	0.0823432029263439	1	0	0	1	0	0	0.7	0.6	0	0	0.561811372929018	Th17
815	0.00669496884560462	0.00669339889237591	0.00669340833794359	0.00669400036160871	0.00669286616139683	0.83980182849163	0.997380987324265	0.00669298876542263	0.737535930272761	0.00719133010363191	0.00669370457237621	0.082389937775173	1	0	0	0	0	0	0.8	0.6	0	0	0.561717857726878	Th17
816	0.00669497012109263	0.00669339922052815	0.00669340867643678	0.0067112122569231	0.00669286619042911	0.839805914836973	0.997379423271062	0.00669298919968242	0.737536844444946	0.00719132987950021	0.00669370508342764	0.0823855648559067	1	0	0	0.1	0	0	0.8	0.6	0	0	0.561727262930946	Th17
817	0.00669497140152794	0.00669339954994972	0.00669340901624607	0.00672848792949203	0.00669286621959365	0.839810016100688	0.997377853162994	0.00669298963597002	0.737537762156686	0.0071913296545031	0.00669370559645861	0.0823811758181688	1	0	0	0.2	0	0	0.8	0.6	0	0	0.561736703401543	Th17
818	0.00669497268694433	0.00669339988065036	0.00669340935737581	0.00674582775827554	0.00669286624889229	0.83981413236988	0.997376276962427	0.00669299007430227	0.737538683429327	0.00719132942863477	0.00669370611148232	0.0823767705672016	1	0	0	0.3	0	0	0.8	0.6	0	0	0.561746179352125	Th17
819	0.00669497397736859	0.00669340021263805	0.00669340969983969	0.00676323212561065	0.00669286627832544	0.839818263733587	0.997374694631916	0.00669299051468856	0.737539608285309	0.00719132920188952	0.00669370662850995	0.0823723490062091	1	0	0	0.4	0	0	0.8	0.6	0	0	0.561755690994267	Th17
820	0.00669497527283499	0.0066934005459201	0.00669341004364556	0.00678070141721719	0.00669286630789409	0.839822410280152	0.997373106133229	0.00669299095714847	0.737540536746773	0.00719132897426145	0.0066937071475544	0.0823679110384867	1	0	0	0.5	0	0	0.8	0.6	0	0	0.561765238544809	Th17
821	0.00669497657337417	0.00669340088050503	0.00669341038879657	0.00679823602225039	0.00669286633760037	0.839826572099406	0.997371511427898	0.00669299140169314	0.737541468836088	0.00719132874574623	0.0066937076686284	0.0823634565661922	1	0	0	0.6	0	0	0.8	0.6	0	0	0.561774822221394	Th17
822	0.00669497787901821	0.00669340121640126	0.00669341073530829	0.00681583633336825	0.0066928663674446	0.839830749281665	0.997369910477229	0.00669299184834106	0.737542404576223	0.00719132851633871	0.00669370819174562	0.0823589854902981	1	0	0	0.7	0	0	0.8	0.6	0	0	0.561784442243147	Th17
823	0.00669497918979919	0.00669340155361786	0.00669341108318415	0.0068335027466845	0.00669286639742617	0.839834941919407	0.997368303242269	0.00669299229710446	0.737543343989508	0.00719132828603171	0.00669370871691621	0.0823544977114867	1	0	0	0.8	0	0	0.8	0.6	0	0	0.561794098831066	Th17
824	0.00669498050574583	0.00669340189215791	0.00669341143243378	0.00685123566196019	0.00669286642754848	0.839839150103607	0.997366689683304	0.00669299274799551	0.73754428709954	0.00719132805482041	0.00669370924415504	0.0823499931289412	1	0	0	0.9	0	0	0.8	0.6	0	0	0.561803792209307	Th17
825	0.00669498182689922	0.00669340223203526	0.00669341178306755	0.00686903548249608	0.00669286645781109	0.839843373928571	0.997365069760651	0.00669299320103716	0.737545233929348	0.00719132782269886	0.00669370977347581	0.0823454716412063	1	0	0	1	0	0	0.8	0.6	0	0	0.561813522602157	Th17
826	0.0066949660329838	0.00669339816875224	0.00669340760196753	0.00669399883788536	0.00669286614089136	0.839800307615602	0.997384457531687	0.00669298858336706	0.737533901969866	0.00719133060091284	0.00669370343854993	0.082392124971162	1	0	0	0	0	0	0.9	0.6	0	0	0.561720117259317	Th17
827	0.006694967304725	0.0066933984959444	0.00669340793947334	0.00671118787332829	0.00669286616984343	0.839804387624404	0.997382898065111	0.00669298901645647	0.737534813460725	0.00719133037743558	0.00669370394809964	0.0823877592930717	1	0	0	0.1	0	0	0.9	0.6	0	0	0.561729511268138	Th17
828	0.00669496858139406	0.00669339882440376	0.006693408278289	0.00672844051070113	0.00669286619892866	0.839808482506791	0.99738133257029	0.00669298945156583	0.73753572847534	0.00719133015309615	0.0066937044596212	0.0823833775466179	1	0	0	0.2	0	0	0.9	0.6	0	0	0.561738940452197	Th17
829	0.00669496986301905	0.00669339915413526	0.00669340861842111	0.00674575712735923	0.0066928662281465	0.839812592349908	0.997379761010283	0.00669298988870874	0.737536647035137	0.00719132992788899	0.0066937049731254	0.0823789796372799	1	0	0	0.3	0	0	0.9	0.6	0	0	0.561748405022757	Th17
830	0.00669497114963363	0.00669339948514643	0.00669340895987876	0.006763138104005	0.00669286625749878	0.839816717242017	0.997378183347436	0.00669299032790098	0.737537569162265	0.00719132970180839	0.00669370548862527	0.0823745654688849	1	0	0	0.4	0	0	0.9	0.6	0	0	0.561757905191664	Th17
831	0.00669497244126616	0.00669339981744633	0.00669340930267284	0.0067805838247115	0.00669286628698581	0.839820857271706	0.997376599544032	0.00669299076915102	0.737538494878829	0.00719132947485032	0.00669370600613283	0.0823701349449442	1	0	0	0.5	0	0	0.9	0.6	0	0	0.561767441173594	Th17
832	0.0066949737379496	0.00669340015104476	0.00669340964680864	0.00679809467696718	0.00669286631661021	0.839825012527681	0.997375009561746	0.00669299121248245	0.737539424207097	0.00719132924700884	0.00669370652566045	0.0823656879682257	1	0	0	0.6	0	0	0.9	0.6	0	0	0.561777013186234	Th17
833	0.00669497503971291	0.00669340048594911	0.0066934099922976	0.00681567105172731	0.00669286634636996	0.839829183100169	0.997373413362055	0.00669299165790431	0.737540357169674	0.00719132901827749	0.00669370704722181	0.0823612244402829	1	0	0	0.7	0	0	0.9	0.6	0	0	0.561786621447846	Th17
834	0.00669497634659156	0.00669340082216516	0.00669341033914494	0.00683331334341617	0.00669286637626898	0.839833369080532	0.997371810906229	0.00669299210543686	0.737541293789056	0.00719132878865212	0.00669370757082869	0.0823567442621378	1	0	0	0.8	0	0	0.9	0.6	0	0	0.561796266178826	Th17
835	0.00669497765861249	0.00669340115970325	0.00669341068735894	0.00685102195002598	0.00669286640630646	0.839837570560992	0.997370202154921	0.00669299255509037	0.737542234088319	0.00719132855812563	0.00669370809649354	0.0823522473334592	1	0	0	0.9	0	0	0.9	0.6	0	0	0.561805947600943	Th17
836	0.00669497897581529	0.00669340149856954	0.00669341103695241	0.00686879727315361	0.00669286643648469	0.839841787633784	0.997368587068595	0.00669299300688051	0.737543178090824	0.00719132832669332	0.00669370862423045	0.0823477335531453	1	0	0	1	0	0	0.9	0.6	0	0	0.561815665938723	Th17
837	0.00669496322880253	0.00669339744728831	0.00669340686818653	0.00669399731873049	0.00669286612044964	0.839798791203943	0.997387917340437	0.00669298840185724	0.737531879746187	0.00719133109671209	0.00669370230812858	0.0823943056753029	1	0	0	0	0	0	1	0.6	0	0	0.561722370174891	Th17
838	0.00669496449681907	0.00669339777352745	0.00669340720471021	0.00671116356295566	0.00669286614932132	0.839802864898442	0.997386362438217	0.00669298883378115	0.737532788568628	0.00719133087388519	0.00669370281618371	0.0823899472118421	1	0	0	0.1	0	0	1	0.6	0	0	0.561731753017738	Th17
839	0.00669496576973834	0.00669339810102719	0.0066934075425382	0.00672839323457729	0.00669286617832644	0.839806953422029	0.997384801534494	0.00669298926771336	0.737533700899144	0.0071913306501998	0.00669370332620216	0.0823855727298989	1	0	0	0.2	0	0	1	0.6	0	0	0.561741170944555	Th17
840	0.00669496704759209	0.00669339842979371	0.00669340788167729	0.00674568670935888	0.00669286620746394	0.839811056861967	0.997383234592379	0.0066929897036735	0.737534616759383	0.00719133042565031	0.00669370383819411	0.0823811821348771	1	0	0	0.3	0	0	1	0.6	0	0	0.561750624164551	Th17
841	0.00669496833041349	0.00669339875983423	0.00669340822213519	0.00676304436637775	0.0066928662367351	0.839815175305376	0.997381661574516	0.00669299014167212	0.737535536171064	0.00719133020023266	0.00669370435217348	0.0823767753315816	1	0	0	0.4	0	0	1	0.6	0	0	0.561760112890199	Th17
842	0.00669496961823253	0.00669339909116015	0.00669340856392494	0.00678046658806714	0.00669286626614095	0.839819308840367	0.997380082443386	0.00669299058172633	0.737536459156146	0.00719132997394104	0.00669370486815162	0.0823723522239496	1	0	0	0.5	0	0	1	0.6	0	0	0.561769637335394	Th17
843	0.00669497091107716	0.00669339942377777	0.00669340890704885	0.00679795376025516	0.00669286629568213	0.839823457556236	0.997378497161003	0.00669299102384769	0.737537385736804	0.00719132974676874	0.006693705386141	0.0823679127149681	1	0	0	0.6	0	0	1	0.6	0	0	0.561779197715524	Th17
844	0.00669497220898041	0.00669339975768933	0.00669340925152049	0.00681550627220951	0.00669286632536024	0.839827621542812	0.99737690568906	0.00669299146805172	0.737538315935413	0.00719132951871127	0.00669370590615391	0.0823634567067459	1	0	0	0.7	0	0	1	0.6	0	0	0.561788794248138	Th17
845	0.0066949735119755	0.00669340009291263	0.00669340959734243	0.00683312451667646	0.00669286635517581	0.839831800890407	0.997375307988942	0.00669299191435702	0.73753924977465	0.00719132928976373	0.00669370642820348	0.082358984100587	1	0	0	0.8	0	0	1	0.6	0	0	0.561798427152995	Th17
846	0.00669497482009268	0.00669340042945091	0.00669340994452848	0.00685080888991958	0.00669286638513028	0.83983599569079	0.997373704021683	0.00669299236277311	0.737540187277192	0.00719132905991953	0.00669370695230267	0.0823544947968845	1	0	0	0.9	0	0	1	0.6	0	0	0.561808096651337	Th17
847	0.00669497613336578	0.00669340076731472	0.00669341029308373	0.0068685597917633	0.00669286641522248	0.839840206035269	0.997372093747803	0.00669299281332018	0.737541128466127	0.00719132882917327	0.0066937074784645	0.0823499886952826	1	0	0	1	0	0	1	0.6	0	0	0.561817802967791	Th17
848	0.00669511253001903	0.00669310274785349	0.00669310706567645	0.00669400090612892	0.00669286743366121	0.977303166365172	0.997382657782026	0.00669287548209192	0.887501963381454	0.00719154919889684	0.00669387881532475	0.0200693201982075	1	0	0	0	0	0	0	0.7	0	0	0.211928026849208	Th17
849	0.00669511388104165	0.00669310289707801	0.00669310721960326	0.00671120168194252	0.00669286746305531	0.977303028428337	0.997381095854397	0.00669287555705436	0.887502401381355	0.00719154910332683	0.00669387942907742	0.020068823341271	1	0	0	0.1	0	0	0	0.7	0	0	0.211945994909362	Th17
850	0.00669511523731425	0.00669310304688319	0.00669310737414024	0.00672846615076236	0.00669286749260477	0.977302889937795	0.99737952788487	0.00669287563237131	0.887502841074684	0.00719154900739823	0.00669388004519551	0.0200683246410013	1	0	0	0.2	0	0	0	0.7	0	0	0.211964029730322	Th17
851	0.00669511659884589	0.00669310319729383	0.00669310752928119	0.00674579469083601	0.00669286752229346	0.977302750889445	0.997377953835421	0.00669287570805561	0.887503282472562	0.00719154891107938	0.0066938806637308	0.0200678240864412	1	0	0	0.3	0	0	0	0.7	0	0	0.21198213171043	Th17
852	0.00669511796567872	0.00669310334827757	0.00669310768504379	0.00676318768361312	0.00669286755210905	0.977302611280342	0.997376373668036	0.00669287578409873	0.88750372558375	0.00719154881439769	0.0066938812846654	0.0200673216669447	1	0	0	0.4	0	0	0	0.7	0	0	0.212000301252701	Th17
853	0.00669511933783176	0.00669310349986142	0.0066931078414065	0.00678064551419867	0.0066928675820866	0.977302471105867	0.997374787345579	0.00669287586051891	0.887504170420828	0.00719154871732865	0.00669388190803243	0.0200668173707689	1	0	0	0.5	0	0	0	0.7	0	0	0.212018538759759	Th17
854	0.00669512071537093	0.00669310365205336	0.00669310799840585	0.00679816857080472	0.00669286761220783	0.97730233036335	0.997373194829129	0.00669287593730937	0.887504616993127	0.00719154861987999	0.00669388253383659	0.0200663111871636	1	0	0	0.6	0	0	0	0.7	0	0	0.212036844641425	Th17
855	0.00669512209830056	0.00669310380483815	0.00669310815601826	0.006815757245386	0.00669286764247914	0.977302189048911	0.997371596080847	0.00669287601447013	0.887505065312059	0.00719154852205903	0.00669388316210845	0.0200658031043761	1	0	0	0.7	0	0	0	0.7	0	0	0.212055219308218	Th17
856	0.00669512348667409	0.00669310395821745	0.00669310831425356	0.00683341193324654	0.00669286767288846	0.977302047158478	0.997369991060666	0.00669287609201399	0.887505515388859	0.00719154842384314	0.00669388379284458	0.0200652931112973	1	0	0	0.8	0	0	0	0.7	0	0	0.212073663177276	Th17
857	0.00669512488051309	0.00669310411222479	0.00669310847312891	0.00685113303323655	0.00669286770344144	0.977301904688696	0.997368379729483	0.00669287616993004	0.887505967233592	0.00719154832525096	0.00669388442607109	0.0200647811961057	1	0	0	0.9	0	0	0	0.7	0	0	0.212092176668132	Th17
858	0.0066951262798434	0.00669310426684882	0.00669310863264246	0.00686892094795361	0.00669286773416428	0.977301761635493	0.99736676204834	0.00669287624823974	0.887506420858373	0.00719154822626305	0.00669388506180752	0.0200642673472122	1	0	0	1	0	0	0	0.7	0	0	0.212110760202769	Th17
859	0.00669511207642694	0.00669310269790803	0.00669310701487288	0.00669400067568608	0.00669286743058754	0.977303244253098	0.997383182744597	0.00669287547733638	0.887501816171895	0.00719154923115224	0.00669387860924227	0.0200693601800478	1	0	0	0	0	0	0.1	0.7	0	0	0.21192761022367	Th17
860	0.00669511342684195	0.00669310284705889	0.00669310716873702	0.0067111979934028	0.00669286745998605	0.977303106403865	0.997381621526049	0.00669287555226663	0.887502253974038	0.00719154913562773	0.00669387922271162	0.0200688634509045	1	0	0	0.1	0	0	0.1	0.7	0	0	0.211945574353585	Th17
861	0.00669511478250272	0.00669310299681934	0.00669310732321303	0.00672845897744542	0.0066928674895289	0.977302968000694	0.997380054268453	0.00669287562756054	0.887502693468268	0.00719154903973506	0.00669387983855923	0.0200683648796715	1	0	0	0.2	0	0	0.1	0.7	0	0	0.211963605217622	Th17
862	0.00669511614339998	0.00669310314713522	0.0066931074782819	0.00674578400571125	0.00669286751918577	0.977302829040919	0.997378480935522	0.00669287570320122	0.887503134664942	0.00719154894345547	0.00669388045679394	0.0200678644550208	1	0	0	0.3	0	0	0.1	0.7	0	0	0.211981703210803	Th17
863	0.00669511750960976	0.00669310329805745	0.00669310763396284	0.00676317345955786	0.00669286754901093	0.977302689520032	0.997376901489044	0.00669287577922269	0.887503577574594	0.00719154884681624	0.00669388107745367	0.0200673621663309	1	0	0	0.4	0	0	0.1	0.7	0	0	0.211999868736351	Th17
864	0.00669511888115872	0.00669310344957833	0.006693107790278	0.00678062772377012	0.00669286757896914	0.97730254943503	0.997375315892221	0.00669287585561206	0.887504022208881	0.0071915487498121	0.00669388170054725	0.0200668580018004	1	0	0	0.5	0	0	0.1	0.7	0	0	0.212018102195395	Th17
865	0.00669512025805197	0.00669310360168629	0.00669310794718975	0.00679814718612813	0.00669286760906877	0.977302408783021	0.997373724104672	0.00669287593236645	0.887504468576215	0.00719154865239673	0.00669388232605844	0.0200663519508464	1	0	0	0.6	0	0	0.1	0.7	0	0	0.212036403999885	Th17
866	0.00669512164035235	0.0066931037544115	0.00669310810473473	0.00681573223868954	0.00669286763933027	0.977302267558354	0.997372126089938	0.00669287600950049	0.887504916690682	0.00719154855462218	0.00669388295404479	0.0200658440014796	1	0	0	0.7	0	0	0.1	0.7	0	0	0.212054774558192	Th17
867	0.00669512302808237	0.00669310390773496	0.00669310826289972	0.00683338327618428	0.00669286766972509	0.97730212575848	0.997370521807773	0.00669287608700211	0.88750536656059	0.00719154845643839	0.00669388358448439	0.0200653341427665	1	0	0	0.8	0	0	0.1	0.7	0	0	0.212073214288475	Th17
868	0.00669512442127398	0.00669310406165599	0.00669310842169668	0.00685110069725307	0.00669286770028485	0.977301983380056	0.997368911219458	0.00669287616488856	0.887505818197133	0.00719154835790031	0.00669388421742063	0.0200648223631096	1	0	0	0.9	0	0	0.1	0.7	0	0	0.212091723608837	Th17
869	0.00669512581997733	0.00669310421620347	0.00669310858113743	0.00686888490438466	0.0066928677309796	0.97730184041895	0.997367294284675	0.00669287624316189	0.887506271613153	0.00719154825895114	0.00669388485285935	0.0200643086506213	1	0	0	1	0	0	0.1	0.7	0	0	0.212110302941498	Th17
870	0.00669511162305007	0.00669310264798703	0.00669310696411646	0.006694000445348	0.00669286742755799	0.977303322105028	0.997383707465275	0.00669287547258855	0.887501669031061	0.00719154926338449	0.00669387840326479	0.0200694001430681	1	0	0	0	0	0	0.2	0.7	0	0	0.211927193789001	Th17
871	0.00669511297285079	0.00669310279707599	0.00669310711791026	0.00671119430658516	0.00669286745692015	0.977303184343085	0.997382146954071	0.00669287554748055	0.887502106634733	0.00719154916790211	0.00669387901643915	0.0200689035422238	1	0	0	0.1	0	0	0.2	0.7	0	0	0.2119451539935	Th17
872	0.00669511432788516	0.00669310294675698	0.00669310727229705	0.00672845180743053	0.00669286748644773	0.977303046027706	0.997380580408103	0.00669287562273896	0.887502545929479	0.00719154907205101	0.00669387963199782	0.0200684050998334	1	0	0	0.2	0	0	0.2	0.7	0	0	0.211963180902151	Th17
873	0.00669511568817278	0.00669310309702404	0.00669310742730618	0.00674577332561766	0.00669286751610153	0.977302907155891	0.997379007791327	0.0066928756983567	0.887502986925991	0.00719154897582584	0.00669388024997377	0.0200679048050495	1	0	0	0.3	0	0	0.2	0.7	0	0	0.211981274910219	Th17
874	0.00669511705376318	0.00669310324787432	0.00669310758292186	0.00676315924219371	0.00669286754589681	0.977302767723566	0.997377429065353	0.00669287577434326	0.887503429634368	0.00719154887923237	0.00669388087034206	0.020067402646786	1	0	0	0.4	0	0	0.2	0.7	0	0	0.211999436420067	Th17
875	0.00669511842467621	0.00669310339932003	0.00669310773915486	0.00678060994154869	0.00669286757585328	0.977302627728221	0.997375844192118	0.0066928758507006	0.88750387406514	0.00719154878225595	0.00669388149313814	0.0200668986141327	1	0	0	0.5	0	0	0.2	0.7	0	0	0.212017665835301	Th17
876	0.00669511980094857	0.00669310355136739	0.00669310789599371	0.00679812581158852	0.00669286760595316	0.977302487165069	0.997374253133922	0.00669287592742491	0.887504320229085	0.00719154868489565	0.00669388211838483	0.0200663926956059	1	0	0	0.6	0	0	0.2	0.7	0	0	0.212035963564087	Th17
877	0.00669512118261162	0.00669310370402332	0.00669310805348148	0.0068157072436903	0.00669286763619356	0.977302346030685	0.997372655852359	0.00669287600452737	0.887504768137909	0.00719154858715915	0.00669388274606286	0.0200658848797958	1	0	0	0.7	0	0	0.2	0.7	0	0	0.212054330016593	Th17
878	0.00669512256970248	0.00669310385726768	0.00669310821156577	0.00683335463246843	0.00669286766657219	0.977302204321879	0.997371052306968	0.00669287608199491	0.887505217800843	0.00719154848903837	0.00669388337622579	0.0200653751557332	1	0	0	0.8	0	0	0.2	0.7	0	0	0.212072765610878	Th17
879	0.00669512396225511	0.00669310401111508	0.00669310837028747	0.00685106837660758	0.00669286769711683	0.977302062034289	0.997369442460478	0.00669287615985262	0.887505669230647	0.00719154839052805	0.00669388400886709	0.020064863511132	1	0	0	0.9	0	0	0.2	0.7	0	0	0.212091270762347	Th17
880	0.00669512536030694	0.00669310416560312	0.00669310852964778	0.00686884887769043	0.00669286772780437	0.977301919164861	0.997367826272399	0.00669287623808286	0.887506122436904	0.00719154829162719	0.00669388464401049	0.0200643499349883	1	0	0	1	0	0	0.2	0.7	0	0	0.212109845895597	Th17
881	0.0066951111698766	0.00669310259808981	0.00669310691336665	0.00669400021510778	0.00669286742449169	0.977303399920359	0.997384231941854	0.00669287546783481	0.887501521957707	0.00719154929560742	0.00669387819734956	0.0200694400881627	1	0	0	0	0	0	0.3	0.7	0	0	0.211926777549967	Th17
882	0.00669511251907549	0.0066931027471223	0.00669310706708911	0.00671119062147196	0.00669286745385628	0.977303262245522	0.997382672137881	0.00669287554270599	0.887501959363395	0.00719154920017468	0.0066938788102634	0.020068943615215	1	0	0	0.1	0	0	0.3	0.7	0	0	0.211944733830175	Th17
883	0.0066951138734902	0.00669310289671669	0.00669310722141672	0.00672844464077029	0.00669286748336357	0.97730312401778	0.997381106303873	0.00669287561792992	0.88750239845951	0.00719154910436201	0.0066938794255515	0.0200684453014214	1	0	0	0.2	0	0	0.3	0.7	0	0	0.21196275678386	Th17
884	0.00669511523316107	0.00669310304691983	0.00669310737634679	0.00674576265048224	0.00669286751302181	0.97730298523411	0.997379534402361	0.00669287569351901	0.887502839255348	0.00719154900817985	0.00669388004324439	0.0200679451364405	1	0	0	0.3	0	0	0.3	0.7	0	0	0.211980846809495	Th17
885	0.00669511659812649	0.00669310319770467	0.0066931075318966	0.00676314503139526	0.00669286754281379	0.977302845890656	0.997377956395869	0.00669287576947283	0.887503281762261	0.00719154891162234	0.00669388066332474	0.0200674431088955	1	0	0	0.4	0	0	0.3	0.7	0	0	0.211999004306466	Th17
886	0.00669511796840581	0.00669310334908299	0.00669310768805774	0.00678059216770961	0.00669286757273254	0.977302705983971	0.997376372246498	0.00669287584579108	0.887503725990455	0.0071915488146947	0.00669388128584043	0.0200669392076966	1	0	0	0.5	0	0	0.3	0.7	0	0	0.212017229679088	Th17
887	0.00669511934404948	0.00669310350106252	0.00669310784482979	0.00679810444695488	0.00669286760282492	0.977302565510686	0.997374781915909	0.00669287592248486	0.887504171950524	0.00719154871738014	0.00669388191079191	0.0200664334217142	1	0	0	0.6	0	0	0.3	0.7	0	0	0.212035523334974	Th17
888	0.00669512072508128	0.00669310365363499	0.00669310800222191	0.00681568226042797	0.00669286763305326	0.977302424466031	0.997373185367424	0.00669287599954825	0.887504619654464	0.00719154861968932	0.00669388253818518	0.0200659257391844	1	0	0	0.7	0	0	0.3	0.7	0	0	0.212053885683108	Th17
889	0.00669512211152826	0.00669310380682685	0.00669310816024969	0.00683332600235048	0.00669286766342174	0.97730228284822	0.997371582559226	0.00669287607699112	0.887505069110942	0.00719154852161818	0.00669388316806352	0.0200654161493316	1	0	0	0.8	0	0	0.3	0.7	0	0	0.212072317141994	Th17
890	0.00669512350345026	0.00669310396062365	0.00669310831891481	0.00685103607108289	0.00669286769394986	0.97730214065162	0.997369973453869	0.0066928761548126	0.88750552033302	0.00719154842314612	0.00669388380040606	0.0200649046401364	1	0	0	0.9	0	0	0.3	0.7	0	0	0.212090818128013	Th17
891	0.00669512490085149	0.00669310411502164	0.00669310847820372	0.00686881286816257	0.00669286772462917	0.977301997873898	0.997368358011379	0.00669287623302173	0.887505973330681	0.00719154832430135	0.00669388443526207	0.0200643912001326	1	0	0	1	0	0	0.3	0.7	0	0	0.212109389063629	Th17
892	0.00669511071692573	0.00669310254822711	0.00669310686263122	0.00669399998498534	0.00669286742144854	0.977303477699469	0.997384756176452	0.00669287546308496	0.887501374953022	0.00719154932781032	0.00669387799155548	0.0200694800144658	1	0	0	0	0	0	0.4	0.7	0	0	0.211926361502192	Th17
893	0.00669511206548992	0.00669310269716881	0.00669310701629324	0.00671118693807662	0.00669286745078548	0.977303340111447	0.997383197079088	0.00669287553791967	0.887501812161173	0.00719154923241762	0.00669387860418622	0.0200689836693184	1	0	0	0.1	0	0	0.4	0.7	0	0	0.211944313859947	Th17
894	0.00669511341930484	0.00669310284671242	0.00669310717054931	0.00672843747746529	0.00669286748028975	0.977303201971274	0.997381631955822	0.00669287561311344	0.887502251058121	0.00719154913664948	0.00669387921919455	0.0200684854843328	1	0	0	0.2	0	0	0.4	0.7	0	0	0.211962332862395	Th17
895	0.00669511477834814	0.00669310299684468	0.00669310732541073	0.00674575198030576	0.00669286750991925	0.977303063275663	0.997380060768556	0.00669287568867567	0.887502691653391	0.00719154904051635	0.00669387983659551	0.0200679854491812	1	0	0	0.3	0	0	0.4	0.7	0	0	0.211980418908186	Th17
896	0.00669511614269717	0.00669310314755915	0.00669310748088733	0.00676313082726185	0.00669286753970804	0.977302924020682	0.997378483481183	0.00669287576459427	0.887503133959132	0.00719154894400834	0.00669388045640779	0.0200674835521521	1	0	0	0.4	0	0	0.4	0.7	0	0	0.211998572394279	Th17
897	0.00669511751235948	0.00669310329887057	0.00669310763698822	0.00678057440222093	0.00669286756963031	0.977302784203231	0.997376900055741	0.00669287584088959	0.887503577984997	0.00719154884711653	0.006693881078635	0.0200669797823165	1	0	0	0.5	0	0	0.4	0.7	0	0	0.212016793725058	Th17
898	0.0066951188873687	0.00669310345077558	0.00669310779368601	0.00679808309240907	0.00669286759968819	0.977302643819456	0.997375310453254	0.00669287591754361	0.887504023741082	0.00719154874984399	0.00669388170329625	0.0200664741287375	1	0	0	0.6	0	0	0.4	0.7	0	0	0.212035083309556	Th17
899	0.00669512026776405	0.00669310360328803	0.00669310795100338	0.00681565728889196	0.00669286762991405	0.977302502865063	0.997373714634855	0.00669287599458391	0.887504471239656	0.00719154865220431	0.00669388233041122	0.0200659665796803	1	0	0	0.7	0	0	0.4	0.7	0	0	0.212053441558167	Th17
900	0.00669512165358164	0.00669310375639943	0.00669310810896542	0.00683329738574298	0.00669286766026583	0.977302361336941	0.99737211256417	0.00669287607199062	0.887504920490708	0.00719154855416441	0.00669388295998847	0.0200654571238528	1	0	0	0.8	0	0	0.4	0.7	0	0	0.212071868883133	Th17
901	0.00669512304485045	0.00669310391012387	0.00669310826753757	0.00685100378082742	0.0066928676907856	0.977302219232047	0.997370504199413	0.00669287614977757	0.88750537150496	0.00719154845574355	0.0066938835920498	0.0200649457499881	1	0	0	0.9	0	0	0.4	0.7	0	0	0.212090365705264	Th17
902	0.00669512444162245	0.00669310406446345	0.00669310842677949	0.00686877687579498	0.00669286772144215	0.97730207654547	0.997368889501954	0.00669287622795344	0.887505824294814	0.0071915483569452	0.00669388422662312	0.0200644324458444	1	0	0	1	0	0	0.4	0.7	0	0	0.212108932445231	Th17
903	0.00669511026417693	0.00669310249835077	0.00669310681193883	0.0066939997549672	0.00669286741839581	0.977303555442087	0.997385280168095	0.0066928754583476	0.887501228015976	0.00719154936001072	0.0066938777858433	0.0200695199225825	1	0	0	0	0	0	0.5	0.7	0	0	0.211925945648455	Th17
904	0.00669511161214793	0.00669310264724748	0.00669310696551167	0.00671118325639132	0.00669286744774123	0.977303417941138	0.997383721776752	0.0066928755331485	0.887501665026336	0.00719154926465177	0.00669387839820539	0.0200690237052062	1	0	0	0.1	0	0	0.5	0.7	0	0	0.211943894086025	Th17
905	0.00669511296532739	0.00669310279673821	0.00669310711971779	0.00672843031744721	0.0066928674772229	0.977303279888684	0.9973821573632	0.00669287560831256	0.887502103724201	0.00719154916893202	0.00669387901293446	0.0200685256492232	1	0	0	0.2	0	0	0.5	0.7	0	0	0.21196190913977	Th17
906	0.00669511432376923	0.0066931029467849	0.00669310727449668	0.00674574131511719	0.00669286750683715	0.977303141281201	0.997380586890491	0.00669287568383707	0.887502544119731	0.00719154907284315	0.00669387963006202	0.020068025743462	1	0	0	0.3	0	0	0.5	0.7	0	0	0.211979991205786	Th17
907	0.0066951156874826	0.00669310309743601	0.00669310742990828	0.00676311662965663	0.00669286753660784	0.977303002115096	0.997379010321492	0.00669287575972855	0.887502986223471	0.00719154897637278	0.00669388024958183	0.0200675239769604	1	0	0	0.4	0	0	0.5	0.7	0	0	0.211998140683675	Th17
908	0.00669511705652166	0.00669310324867586	0.00669310758592213	0.00678055664501721	0.00669286756651741	0.977302862385529	0.997377427619213	0.00669287583598118	0.887503430047993	0.00719154887952271	0.00669388087152166	0.0200670203383604	1	0	0	0.5	0	0	0.5	0.7	0	0	0.212016357975306	Th17
909	0.00669511843089693	0.00669310340051846	0.00669310774255645	0.00679806174782909	0.00669286759656905	0.977302722091383	0.997375838743475	0.00669287591261605	0.88750387560025	0.00719154878231199	0.00669388149590619	0.0200665148172138	1	0	0	0.6	0	0	0.5	0.7	0	0	0.21203464349131	Th17
910	0.00669511981067045	0.00669310355297393	0.00669310789982246	0.00681563232899315	0.00669286762676827	0.977302581227129	0.997374243657043	0.00669287598961499	0.887504322893733	0.00719154868470175	0.0066938821227347	0.0200660074013973	1	0	0	0.7	0	0	0.5	0.7	0	0	0.212052997639772	Th17
911	0.00669512119584008	0.00669310370600542	0.00669310805770348	0.00683326878244619	0.00669286765712189	0.977302439789872	0.997372642321452	0.006692876066993	0.887504771938685	0.0071915485867094	0.00669388275201663	0.0200654980797915	1	0	0	0.8	0	0	0.5	0.7	0	0	0.212071420834619	Th17
912	0.00669512258648588	0.0066931038596613	0.00669310821622229	0.00685097150594057	0.00669286768762579	0.977302297774842	0.997371034697134	0.00669287614475156	0.887505222746901	0.00719154848833028	0.00669388338379179	0.0200649868405544	1	0	0	0.9	0	0	0.5	0.7	0	0	0.212089913494487	Th17
913	0.00669512398259293	0.00669310401392661	0.00669310837536128	0.0068687409002224	0.00669286771827075	0.977302155180404	0.997369420744286	0.0066928762228835	0.887505675327382	0.00719154838956812	0.00669388401805846	0.0200644736727562	1	0	0	1	0	0	0.5	0.7	0	0	0.212108476041569	Th17
914	0.0066951098116326	0.00669310244853851	0.00669310676125457	0.0066939995250531	0.00669286741535362	0.977303633148314	0.997385803917469	0.0066928754536017	0.887501081147331	0.00719154939218167	0.00669387758023468	0.0200695598122499	1	0	0	0	0	0	0.6	0.7	0	0	0.211925529986986	Th17
915	0.00669511115899231	0.00669310259737491	0.00669310691477894	0.00671117957639896	0.00669286744467487	0.977303495734094	0.99738424623033	0.00669287552837026	0.8875015179597	0.00719154929687466	0.00669387819232703	0.0200690637229385	1	0	0	0.1	0	0	0.6	0.7	0	0	0.211943474508606	Th17
916	0.00669511251157072	0.00669310274676571	0.00669310706889025	0.00672842316076736	0.00669286747415209	0.977303357769339	0.997382682527184	0.00669287560350857	0.88750195645856	0.00719154920119634	0.0066938788067785	0.020068565795383	1	0	0	0.2	0	0	0.6	0.7	0	0	0.21196148561393	Th17
917	0.00669511386938293	0.00669310289674756	0.00669310722362309	0.00674573065492047	0.00669286750376133	0.977303219249175	0.997381112768834	0.0066928756790025	0.887502396655185	0.00719154910514899	0.00669387942361542	0.0200680660189914	1	0	0	0.3	0	0	0.6	0.7	0	0	0.211979563702	Th17
918	0.00669511523248155	0.0066931030473367	0.00669310737895609	0.00676310243886754	0.0066928675335103	0.977303080171209	0.997379536918238	0.0066928757548591	0.887502838558158	0.00719154900872656	0.00669388004285529	0.020067564382909	1	0	0	0.4	0	0	0.6	0.7	0	0	0.211997709172897	Th17
919	0.00669511660089378	0.0066931031985251	0.00669310753491232	0.00678053889601532	0.00669286756341709	0.977302940531845	0.997377954936917	0.00669287583108252	0.887503282178874	0.00719154891191692	0.00669388066451112	0.0200670608758598	1	0	0	0.5	0	0	0.6	0.7	0	0	0.212015922429498	Th17
920	0.00669511797464899	0.00669310335029353	0.00669310769146711	0.00679804041333566	0.00669286759345044	0.977302800326616	0.997376366788529	0.00669287590768579	0.887503727528853	0.00719154881474676	0.0066938812886074	0.0200665554864982	1	0	0	0.6	0	0	0.6	0.7	0	0	0.212034203876735	Th17
921	0.00669511935378265	0.00669310350265391	0.00669310784864978	0.00681560738088471	0.00669286762363194	0.977302659552505	0.997374772432409	0.00669287598465573	0.887504174617122	0.0071915487171869	0.00669388191514329	0.0200660482040922	1	0	0	0.7	0	0	0.6	0.7	0	0	0.212052553928646	Th17
922	0.00669512073831781	0.00669310365562657	0.00669310800646414	0.00683324019282317	0.00669286765396449	0.977302518205033	0.997373171832708	0.0066928760619981	0.88750462345715	0.00719154861923509	0.00669388254414632	0.0200655390161726	1	0	0	0.8	0	0	0.6	0.7	0	0	0.212070972993857	Th17
923	0.0066951221283119	0.0066931038092199	0.00669310816489726	0.00685093924606124	0.0066928676844601	0.977302376281637	0.997371564947338	0.00669287613972195	0.887505074057221	0.00719154852091576	0.00669388317562336	0.0200650279124103	1	0	0	0.9	0	0	0.6	0.7	0	0	0.212089461495426	Th17
924	0.00669512352379205	0.00669310396341159	0.00669310832397644	0.00686870494167751	0.00669286771509499	0.977302233778228	0.997369951738705	0.00669287621782625	0.887505526429793	0.00719154842219494	0.0066938838096109	0.0200645148804436	1	0	0	1	0	0	0.6	0.7	0	0	0.212108019851302	Th17
925	0.00669510935930245	0.00669310239872771	0.00669310671060461	0.00669399929525309	0.00669286741229989	0.977303710818831	0.99738632742376	0.00669287544886047	0.887500934345229	0.00719154942435103	0.00669387737472498	0.0200695996839154	1	0	0	0	0	0	0.7	0.7	0	0	0.21192511452022	Th17
926	0.00669511070604708	0.00669310254749132	0.006693106864057	0.00671117589810303	0.00669286744162198	0.977303573491958	0.997384770442341	0.00669287552360421	0.887501370960262	0.00719154932907699	0.00669387798653037	0.0200691037220846	1	0	0	0.1	0	0	0.7	0.7	0	0	0.211943055124056	Th17
927	0.00669511205800465	0.0066931026968307	0.00669310701810175	0.00672841600743192	0.00669286747107209	0.977303435613382	0.997383207447789	0.00669287559870106	0.887501809261707	0.00719154923343888	0.00669387860070352	0.0200686059228658	1	0	0	0.2	0	0	0.7	0.7	0	0	0.211961062284272	Th17
928	0.00669511341521332	0.00669310284675861	0.00669310717276519	0.00674571999963306	0.00669286750067578	0.977303297181523	0.997381638402119	0.00669287567416609	0.887502249257908	0.00719154913743914	0.00669387921725985	0.020068106276099	1	0	0	0.3	0	0	0.7	0.7	0	0	0.21197913639846	Th17
929	0.00669511477769258	0.00669310299726955	0.00669310732802086	0.00676308825459361	0.00669286753041972	0.977303158191837	0.997380063269317	0.00669287574998952	0.887502690960316	0.00719154904104795	0.00669387983622489	0.020067604770149	1	0	0	0.4	0	0	0.7	0.7	0	0	0.211997277863938	Th17
930	0.00669511614546999	0.00669310314837648	0.00669310748389673	0.00678052115543301	0.00669286756029775	0.977303018640899	0.997378482009886	0.00669287582618988	0.887503134379474	0.00719154894429978	0.0066938804575983	0.0200671013943706	1	0	0	0.5	0	0	0.7	0.7	0	0	0.212015487085673	Th17
931	0.00669511751860985	0.00669310330008276	0.00669310764040048	0.00679801908880008	0.00669286759033012	0.977302878524978	0.997376894587359	0.00669287590275344	0.887503579525976	0.00719154884716838	0.00669388108140694	0.0200665961371899	1	0	0	0.6	0	0	0.7	0.7	0	0	0.212033764468429	Th17
932	0.00669511889709358	0.00669310345238021	0.00669310779750785	0.0068155824446915	0.00669286762050516	0.977302737840168	0.997375300962402	0.00669287597968593	0.887504026410866	0.00719154874964632	0.00669388170765096	0.0200660889874955	1	0	0	0.7	0	0	0.7	0.7	0	0	0.212052110423221	Th17
933	0.0066951202810108	0.00669310360527768	0.00669310795525335	0.00683321161649071	0.0066928676508343	0.977302596583479	0.997373701096676	0.00669287605700147	0.887504475043768	0.00719154865175027	0.00669388233637415	0.020065579934087	1	0	0	0.8	0	0	0.7	0.7	0	0	0.212070525364156	Th17
934	0.00669512167035962	0.00669310375878054	0.00669310811361203	0.00685090700139216	0.00669286768130925	0.97730245475128	0.997372094950203	0.00669287613469424	0.887504925436887	0.00719154855346507	0.00669388296755126	0.0200650689651188	1	0	0	0.9	0	0	0.7	0.7	0	0	0.212089009707913	Th17
935	0.00669512306519652	0.00669310391291986	0.0066931082726161	0.00686866900000746	0.0066928677119311	0.97730231233873	0.997370482484964	0.00669287621276612	0.887505377601183	0.00719154845480238	0.00669388360123663	0.0200645560692188	1	0	0	1	0	0	0.7	0.7	0	0	0.212107563875818	Th17
936	0.00669510890718122	0.00669310234895011	0.00669310665997498	0.00669399906554986	0.00669286740925012	0.977303788452285	0.997386850688197	0.00669287544412441	0.88750078761208	0.0071915494564961	0.00669387716929914	0.0200696395370168	1	0	0	0	0	0	0.8	0.7	0	0	0.211924699245282	Th17
937	0.00669511025332064	0.0066931024976554	0.00669310681335395	0.00671117222155197	0.00669286743854898	0.977303651212146	0.997385294411896	0.00669287551883118	0.887501224030168	0.00719154936127237	0.00669387778082906	0.0200691437025719	1	0	0	0.1	0	0	0.8	0.7	0	0	0.211942635933725	Th17
938	0.00669511160466638	0.0066931026469297	0.00669310696733354	0.00672840885737628	0.00669286746800931	0.97730351342158	0.997383732125245	0.0066928755939025	0.887501662132027	0.00719154926568155	0.00669387839472532	0.0200686460323787	1	0	0	0.2	0	0	0.8	0.7	0	0	0.211960639152151	Th17
939	0.00669511296125294	0.00669310279676593	0.00669310712190864	0.00674570934931909	0.00669286749759158	0.977303375077309	0.997382163793113	0.00669287566933449	0.887502101929039	0.00719154916971713	0.00669387901100099	0.0200681465145668	1	0	0	0.3	0	0	0.8	0.7	0	0	0.211978709291997	Th17
940	0.00669511432311419	0.00669310294722247	0.0066931072771212	0.00676307407692974	0.00669286752732291	0.977303236176161	0.997380589376476	0.00669287574513089	0.887502543430748	0.00719154907337714	0.00669387962969492	0.0200676451390384	1	0	0	0.4	0	0	0.8	0.7	0	0	0.211996846755566	Th17
941	0.00669511569027332	0.00669310309827341	0.00669310743291998	0.00678050342310292	0.00669286755720081	0.977303096713602	0.99737900883831	0.00669287582129259	0.887502986648041	0.00719154897665757	0.00669388025077081	0.0200671418942988	1	0	0	0.5	0	0	0.8	0.7	0	0	0.212015051944837	Th17
942	0.00669511706277371	0.00669310324989509	0.00669310758934424	0.00679799777419353	0.00669286758721157	0.977302956687002	0.997377422141007	0.00669287589782497	0.887503431591536	0.0071915488795723	0.00669388087430266	0.0200666367691866	1	0	0	0.6	0	0	0.8	0.7	0	0	0.212033325264759	Th17
943	0.00669511844064145	0.00669310340212919	0.00669310774637777	0.0068155575199124	0.00669286761737106	0.977302816091781	0.9973758292455	0.00669287597472456	0.887503878271549	0.00719154878209759	0.00669388150025816	0.0200661297526253	1	0	0	0.7	0	0	0.8	0.7	0	0	0.212051667127308	Th17
944	0.00669511982390483	0.00669310355494146	0.00669310790404307	0.00683318305355643	0.00669286764768287	0.977302674925534	0.997374230113499	0.00669287605200309	0.88750432669929	0.00719154868424806	0.00669388212868592	0.0200656208330186	1	0	0	0.8	0	0	0.8	0.7	0	0	0.212070077943761	Th17
945	0.00669512121262373	0.0066931037084048	0.00669310806234594	0.00685087477199065	0.00669286767815854	0.977302533183774	0.997372624706158	0.00669287612966901	0.88750477688609	0.00719154858601768	0.006693882759587	0.0200651099988608	1	0	0	0.9	0	0	0.8	0.7	0	0	0.212088558131636	Th17
946	0.006695122606818	0.00669310386245023	0.00669310822127229	0.00686863307536463	0.00669286770876079	0.977302390862484	0.99737101298348	0.00669287620770762	0.887505228842119	0.00719154848739533	0.00669388339297544	0.0200645972388336	1	0	0	1	0	0	0.8	0.7	0	0	0.212107108113495	Th17
947	0.0066951084552667	0.00669310229917928	0.00669310660937189	0.00669399883595479	0.00669286740621238	0.977303866049778	0.997387373710838	0.00669287543938506	0.887500640946382	0.00719154948862317	0.00669387696397991	0.0200696793717893	1	0	0	0	0	0	0.9	0.7	0	0	0.211924284162764	Th17
948	0.0066951098008061	0.00669310244780017	0.00669310676267811	0.00671116854669227	0.0066928674354977	0.977303728896487	0.997385818138557	0.00669287551406837	0.887501077167567	0.00719154939344438	0.00669387757524367	0.020069183664844	1	0	0	0.1	0	0	0.9	0.7	0	0	0.211942216938464	Th17
949	0.00669511115152857	0.00669310259703178	0.00669310691658253	0.00672840171070171	0.00669286746492573	0.97730359119306	0.997384256560194	0.00669287558910159	0.88750151507156	0.00719154929789615	0.00669387818884647	0.0200686861228891	1	0	0	0.2	0	0	0.9	0.7	0	0	0.21196021621469	Th17
950	0.00669511250750238	0.00669310274680423	0.00669310707109741	0.0067456987039719	0.00669286749450921	0.977303452936699	0.997382688939787	0.006692875664507	0.887501954668309	0.00719154920197835	0.00669387880484394	0.0200681867347084	1	0	0	0.3	0	0	0.9	0.7	0	0	0.211978282385127	Th17
951	0.00669511386874206	0.00669310289719892	0.0066931072262334	0.00676305990587008	0.00669286752423574	0.977303314123093	0.997381115239566	0.00669287574026763	0.887502395969667	0.00719154910568181	0.00669387942324981	0.020067685489251	1	0	0	0.4	0	0	0.9	0.7	0	0	0.211996415848405	Th17
952	0.00669511523527847	0.00669310304815258	0.00669310738196139	0.00678048569906292	0.00669286755408729	0.977303174749648	0.997379535422207	0.00669287581639401	0.887502838985358	0.00719154900901707	0.00669388004405948	0.020067182375515	1	0	0	0.5	0	0	0.9	0.7	0	0	0.212014617006314	Th17
953	0.00669511660715219	0.0066931031997141	0.00669310753831466	0.00679797646957665	0.00669286758409682	0.977303034811775	0.997377949449746	0.00669287589290205	0.88750328372582	0.00719154891196723	0.00669388066729203	0.0200666773824842	1	0	0	0.6	0	0	0.9	0.7	0	0	0.212032886266159	Th17
954	0.00669511798438526	0.00669310335189176	0.00669310769528564	0.00681553260691051	0.00669286761424152	0.977302894307108	0.997376357283266	0.00669287596977403	0.88750373020157	0.00719154881454569	0.00669388129297044	0.0200661704987813	1	0	0	0.7	0	0	0.9	0.7	0	0	0.212051224036843	Th17
955	0.00669511936703336	0.00669310350465229	0.00669310785288577	0.00683315450406302	0.00669286764454124	0.977302753230923	0.997374758884403	0.00669287604701683	0.887504178423953	0.00719154871673074	0.0066938819211054	0.0200656617130914	1	0	0	0.8	0	0	0.9	0.7	0	0	0.212069630731841	Th17
956	0.00669512075510175	0.0066931036580113	0.00669310801109866	0.00685084255769811	0.00669286767498611	0.977302611579182	0.997373154215018	0.00669287612464043	0.887504628404315	0.00719154861853516	0.00669388255171366	0.0200651510136331	1	0	0	0.9	0	0	0.9	0.7	0	0	0.212088106766903	Th17
957	0.00669512214864719	0.00669310381199868	0.00669310816996692	0.00686859716771461	0.00669286770559814	0.977302469349275	0.997371543234569	0.00669287620265078	0.887505080152576	0.00719154851995854	0.00669388318481503	0.0200646383891986	1	0	0	1	0	0	0.9	0.7	0	0	0.212106652564129	Th17
958	0.00669510800356365	0.00669310224945069	0.00669310655878084	0.00669399860646407	0.00669286740315857	0.97730394361156	0.997387896491811	0.00669287543464959	0.887500494348267	0.0071915495207462	0.00669387675875543	0.0200697191883968	1	0	0	0	0	0	1	0.7	0	0	0.211923869272327	Th17
959	0.00669510934848576	0.00669310239800068	0.00669310671202107	0.0067111648735153	0.00669286743243998	0.977303806544307	0.997386341622495	0.00669287550929805	0.88750093037238	0.00719154942559874	0.00669387736972357	0.0200692236089223	1	0	0	0.1	0	0	1	0.7	0	0	0.211941798138825	Th17
960	0.00669511069860023	0.00669310254715655	0.00669310686585937	0.00672839456730753	0.00669286746187118	0.977303668928112	0.997384780752094	0.00669287558430706	0.887501368078352	0.00719154933009808	0.00669387798306542	0.020068726195107	1	0	0	0.2	0	0	1	0.7	0	0	0.211959793474813	Th17
961	0.00669511205396718	0.00669310269687022	0.00669310702031447	0.00674568806359108	0.00669286749142822	0.97730353075922	0.9973832138435	0.00669287565967322	0.887501807476506	0.00719154923421979	0.00669387859878722	0.0200682269359625	1	0	0	0.3	0	0	1	0.7	0	0	0.211977855675588	Th17
962	0.00669511341458646	0.0066931028471778	0.00669310717537255	0.00676304574141845	0.00669286752113204	0.977303392034573	0.997381640858369	0.00669287573540804	0.887502248576727	0.00719154913797223	0.00669387921689986	0.020067725820862	1	0	0	0.4	0	0	1	0.7	0	0	0.211995985141161	Th17
963	0.0066951147804962	0.00669310299807806	0.00669310733102891	0.00678046798327439	0.00669286755098693	0.977303252748963	0.997380061761771	0.0066928758115094	0.88750269139075	0.00719154904135246	0.00669387983742887	0.0200672228380662	1	0	0	0.5	0	0	1	0.7	0	0	0.212014182270737	Th17
964	0.00669511615173638	0.00669310314958495	0.0066931074873143	0.00679795517488137	0.00669286758097897	0.977303112900652	0.997378476513127	0.00669287588797835	0.887503135928358	0.00719154894434529	0.00669388046038015	0.0200667179769848	1	0	0	0.6	0	0	1	0.7	0	0	0.212032447472047	Th17
965	0.00669511752834763	0.0066931033016944	0.00669310764422034	0.00681550770558195	0.00669286761111928	0.977302972485352	0.997376885075576	0.00669287596482026	0.88750358220041	0.00719154884696979	0.00669388108576903	0.0200662112260674	1	0	0	0.7	0	0	1	0.7	0	0	0.212050781153251	Th17
966	0.00669511891035541	0.0066931034543794	0.00669310780173451	0.00683312596805856	0.00669286764140664	0.977302831498581	0.997375287409822	0.00669287604203477	0.887504030217779	0.0071915487492007	0.00669388171362659	0.0200657025740383	1	0	0	0.8	0	0	1	0.7	0	0	0.212069183728652	Th17
967	0.00669512029779272	0.00669310360767284	0.00669310795988669	0.00685081035859242	0.00669286767183397	0.977302689938098	0.997373683477331	0.00669287611962093	0.887504479991416	0.00719154865104656	0.0066938823439424	0.0200651920093507	1	0	0	0.9	0	0	1	0.7	0	0	0.212087655612894	Th17
968	0.00669512169070109	0.0066931037616007	0.00669310811867852	0.00686856127701162	0.0066928677024173	0.977302547798993	0.997372073238541	0.00669287619760056	0.887504931532275	0.00719154855252196	0.00669388297674955	0.0200646795206	1	0	0	1	0	0	1	0.7	0	0	0.212106197228071	Th17
969	0.00669512985785822	0.00669294086047564	0.00669294243777974	0.00669399656348446	0.00669286466603583	0.993078593763905	0.997386282284305	0.00669285697751911	0.959261532640473	0.00719164953175627	0.00669395755378525	0.00998305515194063	1	0	0	0	0	0	0	0.8	0	0	0.114302984911951	Th17
970	0.00669513122291444	0.00669294092052335	0.00669294249951984	0.00671117336047959	0.00669286470068005	0.993078426513126	0.997384725214603	0.00669285700788937	0.959261667936642	0.0071916495049908	0.00669395822002561	0.00998296695784265	1	0	0	0.1	0	0	0	0.8	0	0	0.114321664730495	Th17
971	0.00669513259207694	0.00669294097952241	0.00669294256024702	0.00672841366559219	0.00669286473424311	0.99307825861897	0.997383162136043	0.00669285703714186	0.959261803765804	0.00719164947641553	0.00669395888757953	0.00998287842722585	1	0	0	0.2	0	0	0	0.8	0	0	0.114340413839227	Th17
972	0.00669513396497629	0.00669294103720072	0.00669294261967494	0.00674571785602932	0.00669286476637799	0.993078090075028	0.997381593010637	0.00669285706498067	0.959261940134213	0.00719164944563653	0.00669395955621178	0.00998278955654226	1	0	0	0.3	0	0	0	0.8	0	0	0.114359232647752	Th17
973	0.00669513534185376	0.0066929410937006	0.00669294267791745	0.00676308631231911	0.00669286479725432	0.99307792087899	0.997380017804169	0.0066928570915263	0.959262077043386	0.00719164941281914	0.00669396022603355	0.00998270034464832	1	0	0	0.4	0	0	0	0.8	0	0	0.114378121571527	Th17
974	0.00669513672252786	0.00669294114889309	0.00669294273484395	0.00678051941889654	0.00669286482673589	0.993077751025439	0.997378436475642	0.00669285711666406	0.959262214498435	0.00719164937782543	0.00669396089686177	0.00998261078904392	1	0	0	0.5	0	0	0	0.8	0	0	0.114397081032776	Th17
975	0.00669513810718696	0.00669294120280538	0.00669294279052633	0.00679801756278813	0.00669286485489824	0.993077580511506	0.997376848989047	0.00669285714046887	0.959262352500727	0.00719164934074081	0.00669396156894998	0.00998252088813674	1	0	0	0.6	0	0	0	0.8	0	0	0.114416111455221	Th17
976	0.00669513949595247	0.00669294125562343	0.00669294284511985	0.00681558113524412	0.00669286488189948	0.993077409331778	0.997375255301484	0.00669285716306268	0.959262491053564	0.00719164930174955	0.00669396224233696	0.00998243064070174	1	0	0	0.7	0	0	0	0.8	0	0	0.114435213274865	Th17
977	0.00669514088871071	0.00669294130715221	0.00669294289842224	0.00683321053012662	0.00669286490745809	0.993077237485222	0.997373655381606	0.00669285718425404	0.959262630161197	0.00719164926052793	0.00669396291685324	0.00998234004316894	1	0	0	0.8	0	0	0	0.8	0	0	0.114454386908649	Th17
978	0.00669514228562224	0.00669294135754887	0.00669294295060251	0.00685090614635423	0.00669286493184628	0.993077064961602	0.99737204918609	0.00669285720422894	0.95926276982707	0.00719164921738739	0.00669396359271838	0.00998224909438581	1	0	0	0.9	0	0	0	0.8	0	0	0.114473632805932	Th17
979	0.00669514368671004	0.00669294140684767	0.00669294300165367	0.00686866838462236	0.00669286495499142	0.993076891763068	0.997370436673624	0.0066928572229868	0.959262910052949	0.00719164917220351	0.00669396426992236	0.00998215779174274	1	0	0	1	0	0	0	0.8	0	0	0.114492951402039	Th17
980	0.00669512971728225	0.00669294085501585	0.00669294243225084	0.00669399649289813	0.00669286466528582	0.993078611980615	0.997386443534128	0.00669285697719686	0.959261518625471	0.00719164953549555	0.00669395748555774	0.00998305716173607	1	0	0	0	0	0	0.1	0.8	0	0	0.114302821182505	Th17
981	0.00669513108218418	0.00669294091504918	0.00669294249401313	0.00671117222767876	0.00669286469993302	0.993078444756471	0.997384886683923	0.00669285700757249	0.959261653901886	0.00719164950876252	0.00669395815172519	0.00998296897482242	1	0	0	0.1	0	0	0.1	0.8	0	0	0.114321499719461	Th17
982	0.0066951324509836	0.00669294097392998	0.00669294255457134	0.00672841146223926	0.00669286473330478	0.993078276887359	0.997383323825638	0.00669285703667166	0.959261789713235	0.0071916494800078	0.00669395881902279	0.00998288045033117	1	0	0	0.2	0	0	0.1	0.8	0	0	0.114340247534831	Th17
983	0.00669513382377721	0.00669294103168781	0.00669294261408738	0.00674571457394292	0.00669286476557305	0.993078108367055	0.997381754925012	0.00669285706461275	0.959261926061298	0.00719164944936493	0.00669395948767124	0.00998279158747789	1	0	0	0.3	0	0	0.1	0.8	0	0	0.11435906504483	Th17
984	0.00669513520044676	0.00669294108818606	0.00669294267229203	0.006763081943391	0.00669286479638386	0.993077939195421	0.997380179938875	0.00669285709113251	0.95926206295226	0.00719164941649127	0.00669396015733857	0.00998270238238304	1	0	0	0.4	0	0	0.1	0.8	0	0	0.114377952661489	Th17
985	0.0066951365809313	0.00669294114338532	0.00669294272925899	0.0067805139539807	0.00669286482591547	0.993077769367832	0.997378598836689	0.00669285711627332	0.959262200386408	0.0071916493815756	0.00669396082815071	0.00998261283432451	1	0	0	0.5	0	0	0.1	0.8	0	0	0.114396910802868	Th17
986	0.00669513796545197	0.00669294119734839	0.00669294278497186	0.00679801099389467	0.00669286485410967	0.993077598878945	0.997377011576749	0.00669285714014967	0.959262338369135	0.00719164934453446	0.00669396150018516	0.00998252294071826	1	0	0	0.6	0	0	0.1	0.8	0	0	0.114415939896535	Th17
987	0.00669513935398236	0.00669294125010968	0.00669294283950705	0.0068155734536417	0.00669286488105419	0.993077427724591	0.997375418119437	0.00669285716267713	0.959262476903177	0.00719164930549259	0.00669396217342544	0.00998243270037189	1	0	0	0.7	0	0	0.1	0.8	0	0	0.114435040373057	Th17
988	0.00669514074645999	0.00669294130155938	0.00669294289270838	0.00683320172734697	0.00669286490655803	0.993077255901921	0.997373818427533	0.00669285718381461	0.959262615991471	0.00719164926422923	0.00669396284778492	0.00998234210967426	1	0	0	0.8	0	0	0.1	0.8	0	0	0.11445421265921	Th17
989	0.00669514214322166	0.00669294135199702	0.00669294294494663	0.00685089621339468	0.00669286493097892	0.993077083405612	0.997372212461164	0.00669285720383259	0.959262755637011	0.00719164922112167	0.00669396352358558	0.00998225116817847	1	0	0	0.9	0	0	0.1	0.8	0	0	0.11447345719747	Th17
990	0.00669514354414604	0.00669294140129748	0.00669294299599601	0.00686865731222494	0.00669286495416637	0.993076910232979	0.997370600182357	0.00669285722260807	0.95926289584151	0.00719164917597799	0.00669396420073208	0.00998215987345964	1	0	0	1	0	0	0.1	0.8	0	0	0.114492774423762	Th17
991	0.00669512957663973	0.00669294084948739	0.00669294242662081	0.00669399642218882	0.00669286466439066	0.993078630198087	0.997386604759468	0.00669285697679538	0.959261504612601	0.0071916495391265	0.00669395741726685	0.00998305917103842	1	0	0	0	0	0	0.2	0.8	0	0	0.114302657473398	Th17
992	0.00669513094140899	0.00669294090955534	0.0066929424883966	0.00671117109497329	0.00669286469907414	0.993078462996442	0.997385048129822	0.00669285700720529	0.959261639869648	0.00719164951246079	0.00669395808337154	0.00998297099110249	1	0	0	0.1	0	0	0.2	0.8	0	0	0.114321334731636	Th17
993	0.00669513230998131	0.00669294096842744	0.00669294254899551	0.00672840925918701	0.00669286473253265	0.993078295150834	0.997383485495123	0.00669285703630657	0.959261775661616	0.00719164948370793	0.00669395875058431	0.00998288247384737	1	0	0	0.2	0	0	0.2	0.8	0	0	0.114340081255996	Th17
994	0.00669513368260258	0.006692941026197	0.00669294260848218	0.00674571129241427	0.00669286476473123	0.993078126656618	0.997381916813342	0.00669285706421913	0.959261911991183	0.00719164945305584	0.00669395941912612	0.0099827936175451	1	0	0	0.3	0	0	0.2	0.8	0	0	0.11435889746723	Th17
995	0.00669513505907888	0.00669294108267508	0.0066929426667024	0.00676307757464979	0.00669286479560824	0.993077957510101	0.997380342054115	0.00669285709078035	0.959262048861175	0.00719164942024315	0.00669396008874963	0.00998270442013665	1	0	0	0.4	0	0	0.2	0.8	0	0	0.114377783773233	Th17
996	0.00669513643941375	0.00669294113789301	0.00669294272363068	0.00678050848992696	0.00669286482511358	0.993077787708405	0.997378761176663	0.00669285711595288	0.959262186276239	0.00719164938534695	0.00669396075948701	0.0099826148791913	1	0	0	0.5	0	0	0.2	0.8	0	0	0.114396740594649	Th17
997	0.00669513782378185	0.00669294119189775	0.00669294277940958	0.00679800442600768	0.00669286485329911	0.99307761724406	0.997377174141538	0.00669285713982276	0.959262324239693	0.00719164934838882	0.00669396143144284	0.00998252499293513	1	0	0	0.6	0	0	0.2	0.8	0	0	0.114415768361695	Th17
998	0.00669513921195361	0.00669294124453455	0.00669294283380245	0.00681556577311991	0.00669286488009601	0.993077446114987	0.997375580911491	0.00669285716223563	0.959262462754376	0.00719164930915515	0.00669396210443194	0.00998243475878712	1	0	0	0.7	0	0	0.2	0.8	0	0	0.114434867497262	Th17
999	0.00669514060441344	0.00669294129614747	0.0066929428871717	0.00683319292553001	0.00669286490579509	0.993077274317414	0.997373981449419	0.0066928571835429	0.959262601821946	0.00719164926815029	0.00669396277888325	0.00998234417686548	1	0	0	0.8	0	0	0.2	0.8	0	0	0.114454038437721	Th17
1000	0.00669514200080429	0.00669294134638475	0.0066929429392188	0.0068508862812823	0.00669286493007332	0.993077101847738	0.997372375714873	0.00669285720338086	0.959262741447623	0.00719164922484926	0.00669396345442356	0.009982253242002	1	0	0	0.9	0	0	0.2	0.8	0	0	0.114473281612185	Th17
1001	0.00669514340151599	0.00669294139566903	0.00669294299029138	0.0068686462412213	0.00669286495325029	0.993076928701262	0.997370763666751	0.00669285722214518	0.959262881632838	0.0071916491796536	0.00669396413144101	0.00998216195432062	1	0	0	1	0	0	0.2	0.8	0	0	0.114492597468657	Th17
1002	0.00669512943612482	0.00669294084404971	0.00669294242105128	0.0066939963515682	0.00669286466362796	0.993078648411157	0.997386765962487	0.00669285697645585	0.95926149060107	0.00719164954285594	0.00669395734905307	0.00998306118046523	1	0	0	0	0	0	0.3	0.8	0	0	0.114302493790538	Th17
1003	0.00669513080062324	0.00669294090406199	0.00669294248280059	0.00671116996244478	0.00669286469828271	0.993078481233471	0.997385209552513	0.00669285700683204	0.95926162584043	0.00719164951617023	0.00669395801502015	0.00998297300717736	1	0	0	0.1	0	0	0.3	0.8	0	0	0.114321169766999	Th17
1004	0.00669513216909995	0.00669294096297059	0.00669294254345744	0.00672840705658574	0.00669286473174198	0.993078313412901	0.997383647136604	0.00669285703599878	0.95926176161206	0.00719164948748181	0.00669395868224681	0.00998288449726275	1	0	0	0.2	0	0	0.3	0.8	0	0	0.114339915005282	Th17
1005	0.00669513354143877	0.00669294102069813	0.00669294260285943	0.00674570801123371	0.00669286476389517	0.993078144943839	0.997382078679903	0.00669285706384012	0.959261897922675	0.00719164945675524	0.00669395935058307	0.00998279564786378	1	0	0	0.3	0	0	0.3	0.8	0	0	0.11435872991275	Th17
1006	0.00669513491770745	0.00669294107713585	0.00669294266106048	0.00676307320680934	0.00669286479476167	0.993077975822286	0.997380504143039	0.00669285709038489	0.959262034773855	0.00719164942395729	0.0066939600200968	0.00998270645721752	1	0	0	0.4	0	0	0.3	0.8	0	0	0.114377614909951	Th17
1007	0.00669513629789303	0.00669294113241067	0.00669294271803343	0.00678050302691249	0.0066928648243036	0.993077806043974	0.997378923490187	0.00669285711559361	0.959262172168979	0.00719164938909287	0.00669396069078483	0.00998261692370261	1	0	0	0.5	0	0	0.3	0.8	0	0	0.114396570415586	Th17
1008	0.00669513768193731	0.00669294118627046	0.0066929427737056	0.00679799785887707	0.00669286485240678	0.993077635606521	0.997377336681488	0.00669285713935441	0.959262310112562	0.00719164935201348	0.0066939613625278	0.00998252704418578	1	0	0	0.6	0	0	0.3	0.8	0	0	0.114415596850707	Th17
1009	0.00669513907005822	0.00669294123898681	0.00669294282818461	0.0068155580935827	0.00669286487932158	0.99307746450282	0.997375743681122	0.00669285716187752	0.959262448607416	0.00719164931290517	0.00669396203557353	0.009982436817843	1	0	0	0.7	0	0	0.3	0.8	0	0	0.114434694646975	Th17
1010	0.00669514046224038	0.0066929412905187	0.00669294288151252	0.00683318412516484	0.00669286490495217	0.993077292730538	0.997374144445876	0.00669285718308646	0.959262587655852	0.00719164927180726	0.00669396270982186	0.00998234624245566	1	0	0	0.8	0	0	0.3	0.8	0	0	0.114453864239293	Th17
1011	0.0066951418584232	0.00669294134082471	0.00669294293354095	0.00685087635116675	0.00669286492920774	0.993077120286548	0.997372538942366	0.00669285720296226	0.959262727261927	0.00719164922850592	0.00669396338530758	0.00998225531503483	1	0	0	0.9	0	0	0.3	0.8	0	0	0.114473106054133	Th17
1012	0.00669514325900045	0.0066929413901327	0.00669294298465355	0.00686863517218706	0.00669286495244328	0.993076947165249	0.997370927126538	0.006692857221777	0.959262867426452	0.00719164918342114	0.0066939640623072	0.00998216403524847	1	0	0	1	0	0	0.3	0.8	0	0	0.114492420542932	Th17
1013	0.00669512929555501	0.00669294083855186	0.00669294241547428	0.00669399628091337	0.00669286466278257	0.993078666620161	0.997386927141716	0.00669285697608046	0.95926147659319	0.0071916495465426	0.00669395728081513	0.00998306318908394	1	0	0	0	0	0	0.4	0.8	0	0	0.114302330130732	Th17
1014	0.00669513065991605	0.00669294089860348	0.00669294247724462	0.00671116883005769	0.00669286469751448	0.993078499467677	0.9973853709504	0.00669285700649268	0.959261611811473	0.00719164951990819	0.0066939579467649	0.0099829750232509	1	0	0	0.1	0	0	0.4	0.8	0	0	0.114321004830202	Th17
1015	0.00669513202823049	0.00669294095753606	0.00669294253790884	0.00672840485436978	0.00669286473096942	0.993078331671318	0.997383808757822	0.00669285703566931	0.959261747565367	0.00719164949125555	0.00669395861387298	0.00998288652015767	1	0	0	0.2	0	0	0.4	0.8	0	0	0.114339748775464	Th17
1016	0.00669513340026624	0.00669294101513443	0.00669294259721887	0.0067457047305715	0.00669286476302041	0.993078163228562	0.997382240522799	0.00669285706343078	0.9592618838564	0.00719164946042597	0.00669395928201831	0.00998279767743006	1	0	0	0.3	0	0	0.4	0.8	0	0	0.114358562381757	Th17
1017	0.00669513477643355	0.00669294107171081	0.00669294265550708	0.00676306883953053	0.00669286479399963	0.993077994131208	0.99738066620951	0.00669285709007292	0.959262020687303	0.00719164942777934	0.0066939599515639	0.00998270849476506	1	0	0	0.4	0	0	0.4	0.8	0	0	0.114377446073342	Th17
1018	0.00669513615630217	0.0066929411267478	0.00669294271233672	0.00678049756461576	0.00669286482338253	0.993077824378559	0.997379085781294	0.00669285711512213	0.959262158064908	0.00719164939269501	0.00669396062200172	0.00998261896708136	1	0	0	0.5	0	0	0.4	0.8	0	0	0.114396400255524	Th17
1019	0.00669513754022504	0.00669294118076947	0.00669294276806372	0.00679799129307599	0.00669286485160528	0.993077653964833	0.997377499200184	0.00669285713898981	0.95926229598817	0.00719164935574732	0.00669396129374643	0.00998252909544175	1	0	0	0.6	0	0	0.4	0.8	0	0	0.114415425364478	Th17
1020	0.00669513892812428	0.00669294123345534	0.00669294282255352	0.00681555041553722	0.00669286487847052	0.993077482887032	0.997375906425646	0.00669285716147279	0.95926243446279	0.00719164931668632	0.00669396196664505	0.00998243887642213	1	0	0	0.7	0	0	0.4	0.8	0	0	0.114434521823899	Th17
1021	0.00669514032012647	0.0066929412849811	0.0066929428758382	0.00683317532592775	0.00669286490409863	0.993077311141486	0.997374307420097	0.00669285718270555	0.959262573491098	0.00719164927554738	0.00669396264083676	0.00998234830820287	1	0	0	0.8	0	0	0.4	0.8	0	0	0.114453690065585	Th17
1022	0.00669514171617548	0.00669294133534	0.00669294292792828	0.00685086642183125	0.00669286492841979	0.993077138722713	0.997372702147534	0.00669285720263079	0.95926271307608	0.00719164923239196	0.00669396331628341	0.00998225738872218	1	0	0	0.9	0	0	0.4	0.8	0	0	0.114472930523397	Th17
1023	0.00669514311639819	0.00669294138446546	0.00669294297889072	0.00686862410460398	0.00669286495148821	0.99307696562775	0.997371090564471	0.00669285722129502	0.959262853222425	0.00719164918708253	0.00669396399298381	0.00998216611530398	1	0	0	1	0	0	0.4	0.8	0	0	0.114492243637866	Th17
1024	0.00669512915504985	0.00669294083309786	0.00669294240994411	0.0066939962103422	0.00669286466202288	0.993078684827177	0.997387088295928	0.00669285697575735	0.95926146258508	0.00719164955029934	0.00669395721264003	0.00998306519802975	1	0	0	0	0	0	0.5	0.8	0	0	0.114302166498998	Th17
1025	0.006695130519236	0.00669294089319082	0.00669294247172714	0.00671116769790435	0.00669286469673604	0.993078517699271	0.997385532325226	0.00669285700617258	0.959261597785885	0.0071916495236659	0.00669395787846868	0.00998297703894894	1	0	0	0.1	0	0	0.5	0.8	0	0	0.114320839915668	Th17
1026	0.00669513188722783	0.00669294095198634	0.00669294253224903	0.00672840265227133	0.00669286473008502	0.993078349928557	0.997383970353057	0.00669285703526123	0.959261733520091	0.00719164949490218	0.00669395854540313	0.00998288854236785	1	0	0	0.2	0	0	0.5	0.8	0	0	0.114339582570049	Th17
1027	0.00669513325921271	0.00669294100966885	0.00669294259166568	0.00674570145049819	0.00669286476223475	0.993078181509762	0.997382402340719	0.00669285706310866	0.959261869791671	0.00719164946420045	0.00669395921356144	0.00998279970728166	1	0	0	0.3	0	0	0.5	0.8	0	0	0.11435839487928	Th17
1028	0.00669513463502512	0.00669294106607894	0.00669294264980021	0.00676306447275688	0.00669286479309176	0.993078012437427	0.997380828252235	0.00669285708960041	0.959262006604428	0.0071916494313133	0.00669395988284948	0.00998271053037198	1	0	0	0.4	0	0	0.5	0.8	0	0	0.114377277256798	Th17
1029	0.00669513601488791	0.00669294112130763	0.0066929427068114	0.0067804921029433	0.00669286482261013	0.993077842710253	0.997379248048627	0.00669285711484207	0.959262143960179	0.00719164939653432	0.00669396055339171	0.00998262101126054	1	0	0	0.5	0	0	0.5	0.8	0	0	0.11439623012553	Th17
1030	0.00669513739860896	0.00669294117529435	0.00669294276251391	0.00679798472806282	0.00669286485086249	0.993077672321188	0.997377661692011	0.00669285713870261	0.959262281864375	0.00719164935958756	0.00669396122506146	0.00998253114688074	1	0	0	0.6	0	0	0.5	0.8	0	0	0.114415253908001	Th17
1031	0.00669513878619563	0.00669294122789984	0.00669294281688543	0.00681554273826727	0.00669286487763007	0.993077501269513	0.997376069147692	0.00669285716108028	0.959262420320294	0.00719164932036659	0.0066939618977552	0.00998244093434021	1	0	0	0.7	0	0	0.5	0.8	0	0	0.114434349022921	Th17
1032	0.0066951401779198	0.00669294127938623	0.00669294287012006	0.006833166528004	0.00669286490316019	0.993077329549198	0.997374470371404	0.0066928571822349	0.959262559328959	0.0071916492791666	0.00669396257176596	0.00998235037330018	1	0	0	0.8	0	0	0.5	0.8	0	0	0.114453515915498	Th17
1033	0.00669514157387269	0.00669294132973672	0.0066929429222936	0.00685085649465279	0.0066928649275498	0.993077157155916	0.997372865329006	0.00669285720221902	0.95926269889436	0.00719164923607617	0.00669396324717586	0.00998225946119598	1	0	0	0.9	0	0	0.5	0.8	0	0	0.11447275501549	Th17
1034	0.0066951429739236	0.00669294137900448	0.00669294297326528	0.00686861303900246	0.00669286495061852	0.993076984086644	0.997371253976195	0.00669285722092152	0.959262839019638	0.00719164919088853	0.00669396392384914	0.00998216819571389	1	0	0	1	0	0	0.5	0.8	0	0	0.114492066764711	Th17
1035	0.00669512901456495	0.00669294082761786	0.00669294240435878	0.00669399613975765	0.00669286466121457	0.993078703032735	0.997387249427578	0.0066928569754001	0.959261448580988	0.00719164955402422	0.00669395714446234	0.00998306720619011	1	0	0	0	0	0	0.6	0.8	0	0	0.114302002886289	Th17
1036	0.00669513037856589	0.00669294088773387	0.00669294246617588	0.00671116656588743	0.00669286469591765	0.993078535928554	0.997385693676681	0.00669285700584615	0.959261583761997	0.00719164952737653	0.0066939578102014	0.00998297905429534	1	0	0	0.1	0	0	0.6	0.8	0	0	0.114320675024769	Th17
1037	0.00669513174631355	0.00669294094643762	0.00669294252664396	0.0067284004505929	0.00669286472923709	0.993078368182713	0.99738413192523	0.0066928570348684	0.959261719477661	0.00719164949860024	0.00669395847699636	0.00998289056441881	1	0	0	0.2	0	0	0.6	0.8	0	0	0.114339416388505	Th17
1038	0.0066951331180931	0.00669294100414971	0.00669294258605603	0.00674569817085182	0.0066928647613877	0.993078199788062	0.997382564134558	0.00669285706272844	0.959261855729731	0.00719164946790131	0.0066939591450619	0.00998280173633367	1	0	0	0.3	0	0	0.6	0.8	0	0	0.114358227400212	Th17
1039	0.00669513449375015	0.0066929410605311	0.00669294264415264	0.00676306010683934	0.0066928647922019	0.993078030741553	0.997380990270383	0.00669285708919654	0.959261992522901	0.00719164943501505	0.00669395981424105	0.009982712566723	1	0	0	0.4	0	0	0.6	0.8	0	0	0.114377108467814	Th17
1040	0.00669513587335375	0.00669294111573811	0.00669294270113209	0.00678048664209736	0.00669286482174186	0.993077861038709	0.997379410292403	0.00669285711440484	0.959262129859354	0.0071916494002126	0.00669396048465644	0.00998262305460236	1	0	0	0.5	0	0	0.6	0.8	0	0	0.114396060017474	Th17
1041	0.00669513725685385	0.00669294116970095	0.00669294275682295	0.00679797816392599	0.00669286484992965	0.993077690676052	0.997377824162987	0.00669285713824932	0.959262267744263	0.0071916493632299	0.00669396115622345	0.00998253319713469	1	0	0	0.6	0	0	0.6	0.8	0	0	0.114415082468769	Th17
1042	0.00669513864434258	0.00669294122239062	0.00669294281129424	0.00681553506210957	0.0066928648767847	0.993077519649654	0.99737623184356	0.00669285716071155	0.959262406179354	0.00719164932411408	0.00669396182888976	0.00998244299247616	1	0	0	0.7	0	0	0.6	0.8	0	0	0.114434176250545	Th17
1043	0.00669514003585951	0.00669294127384369	0.00669294286446415	0.00683315773154287	0.00669286490232323	0.993077347953673	0.997374633297639	0.00669285718183908	0.959262545168682	0.00719164928294942	0.00669396250279239	0.00998235243843376	1	0	0	0.8	0	0	0.6	0.8	0	0	0.114453341794055	Th17
1044	0.0066951414315438	0.00669294132414406	0.00669294291660765	0.00685084656887855	0.00669286492663918	0.993077175586372	0.997373028484055	0.00669285720178295	0.959262684714673	0.00719164923976242	0.00669396317806322	0.00998226153342609	1	0	0	0.9	0	0	0.6	0.8	0	0	0.114472579535748	Th17
1045	0.00669514283141313	0.00669294137332817	0.00669294296758425	0.00686860197498689	0.00669286494976122	0.993077002543216	0.99737141736504	0.00669285722048804	0.959262824819974	0.00719164919456614	0.0066939638546445	0.00998217027531203	1	0	0	1	0	0	0.6	0.8	0	0	0.114491889913853	Th17
1046	0.00669512887411354	0.00669294082220688	0.00669294239882531	0.00669399606918352	0.00669286466041543	0.993078721233824	0.997387410536614	0.00669285697508313	0.959261434578149	0.00719164955775827	0.00669395707630252	0.00998306921442757	1	0	0	0	0	0	0.7	0.8	0	0	0.114301839299729	Th17
1047	0.00669513023778713	0.00669294088209659	0.00669294246047733	0.00671116543394719	0.00669286469503155	0.993078554155874	0.997385855004196	0.00669285700538026	0.95926156974042	0.00719164953098996	0.00669395774180575	0.00998298106879304	1	0	0	0.1	0	0	0.7	0.8	0	0	0.114320510155819	Th17
1048	0.00669513160549862	0.0066929409409974	0.00669294252108437	0.00672839824920729	0.00669286472847372	0.99307838643471	0.997384293473949	0.00669285703454448	0.959261705436206	0.00719164950235397	0.00669395840863514	0.00998289258669804	1	0	0	0.2	0	0	0.7	0.8	0	0	0.114339250232628	Th17
1049	0.00669513297706751	0.00669294099864645	0.00669294258046652	0.00674569489169431	0.00669286476058149	0.993078218064819	0.99738272590645	0.00669285706238578	0.959261841669176	0.00719164947165304	0.00669395907662397	0.00998280376550021	1	0	0	0.3	0	0	0.7	0.8	0	0	0.114358059944173	Th17
1050	0.00669513435262773	0.00669294105518471	0.00669294263872384	0.00676305574172757	0.00669286479152393	0.993078049042318	0.997381152264925	0.00669285708897621	0.959261978442496	0.0071916494389654	0.00669395974581739	0.00998271460346342	1	0	0	0.4	0	0	0.7	0.8	0	0	0.114376939707271	Th17
1051	0.00669513573190133	0.00669294111028162	0.00669294269552934	0.00678048118234891	0.00669286482095622	0.993077879363729	0.997379572512532	0.00669285711405314	0.959262115760641	0.00719164940394726	0.00669396041603413	0.00998262509792335	1	0	0	0.5	0	0	0.7	0.8	0	0	0.114395889936074	Th17
1052	0.00669513711515183	0.00669294116412015	0.00669294275111877	0.00679797160085678	0.00669286484900611	0.993077709026252	0.997377986609804	0.0066928571377908	0.959262253626227	0.00719164936688319	0.00669396108736028	0.00998253524725627	1	0	0	0.6	0	0	0.7	0.8	0	0	0.114414911057261	Th17
1053	0.00669513850256191	0.0066929412168612	0.00669294280565448	0.00681552738753307	0.0066928648759513	0.993077538025616	0.997376394518354	0.00669285716036195	0.95926239204071	0.00719164932792416	0.00669396176006718	0.00998244505022905	1	0	0	0.7	0	0	0.7	0.8	0	0	0.114434003502464	Th17
1054	0.00669513989383525	0.00669294126827978	0.00669294285885948	0.00683314893582303	0.00669286490148758	0.993077366356603	0.997374796200816	0.0066928571814717	0.959262531009702	0.00719164928669143	0.00669396243386249	0.00998235450342492	1	0	0	0.8	0	0	0.7	0.8	0	0	0.114453167696615	Th17
1055	0.00669514128925196	0.00669294131854489	0.00669294291090417	0.00685083664361005	0.00669286492577094	0.993077194015386	0.997373191618415	0.00669285720136593	0.959262670535399	0.00719164924349288	0.00669396310896542	0.00998226360579738	1	0	0	0.9	0	0	0.7	0.8	0	0	0.114472404078504	Th17
1056	0.00669514268893264	0.00669294136772575	0.00669294296188001	0.00686859091235911	0.00669286494886157	0.993077020997243	0.99737158073041	0.00669285722005021	0.959262810621581	0.00719164919828485	0.00669396378543487	0.00998217235480976	1	0	0	1	0	0	0.7	0.8	0	0	0.114491713089105	Th17
1057	0.00669512873357629	0.00669294081667129	0.00669294239323333	0.00669399599853702	0.00669286465958556	0.993078739433434	0.997387571620737	0.00669285697467194	0.95926142057753	0.00719164956136242	0.00669395700803553	0.00998307122194048	1	0	0	0	0	0	0.8	0.8	0	0	0.114301675735913	Th17
1058	0.00669513009718673	0.00669294087668037	0.00669294245492149	0.00671116430227911	0.0066928646942256	0.993078572378923	0.997386016310004	0.00669285700503595	0.959261555720814	0.00719164953473074	0.00669395767356106	0.00998298308357605	1	0	0	0.1	0	0	0.8	0.8	0	0	0.114320345312457	Th17
1059	0.00669513146468822	0.00669294093556205	0.0066929425155327	0.00672839604812042	0.00669286472770262	0.993078404682615	0.997384454999704	0.00669285703422458	0.959261691396388	0.00719164950612281	0.00669395834028999	0.00998289460872366	1	0	0	0.2	0	0	0.8	0.8	0	0	0.114339084102261	Th17
1060	0.00669513283607071	0.00669294099324762	0.00669294257496782	0.00674569161300618	0.00669286475986858	0.993078236337735	0.99738288765371	0.0066928570620782	0.959261827609938	0.00719164947546016	0.00669395900820672	0.0099828057947848	1	0	0	0.3	0	0	0.8	0.8	0	0	0.114357892516308	Th17
1061	0.0066951342112252	0.00669294104948565	0.00669294263296895	0.00676305137680877	0.00669286479055843	0.993078067341104	0.997381314234509	0.00669285708843946	0.95926196436573	0.00719164944246097	0.00669395967709278	0.00998271663862679	1	0	0	0.4	0	0	0.8	0.8	0	0	0.114376770966324	Th17
1062	0.00669513559053742	0.00669294110480016	0.00669294269000393	0.00678047572322848	0.00669286482017674	0.993077897688703	0.997379734706697	0.00669285711371817	0.959262101662917	0.00719164940770602	0.00669396034741038	0.00998262714102797	1	0	0	0.5	0	0	0.8	0.8	0	0	0.114395719880293	Th17
1063	0.00669513697360247	0.00669294115864418	0.00669294274559645	0.00679796503868753	0.00669286484826041	0.993077727375868	0.997378149030602	0.00669285713748454	0.959262239508554	0.00719164937067858	0.00669396101867759	0.00998253729774398	1	0	0	0.6	0	0	0.8	0.8	0	0	0.114414739674351	Th17
1064	0.006695138360658	0.00669294121130048	0.00669294280000682	0.00681551971363235	0.0066928648750563	0.993077556400242	0.997376557168597	0.0066928571599264	0.959262377904344	0.00719164933153871	0.00669396169116626	0.00998244710714504	1	0	0	0.7	0	0	0.8	0.8	0	0	0.114433830777247	Th17
1065	0.00669513975177828	0.00669294126271763	0.0066929428532088	0.00683314014203514	0.00669286490059254	0.993077384755818	0.997374959079876	0.00669285718106656	0.959262516853946	0.00719164929037797	0.00669396236488551	0.00998235656801702	1	0	0	0.8	0	0	0.8	0.8	0	0	0.11445299362504	Th17
1066	0.00669514114699216	0.00669294131298365	0.00669294290525379	0.00685082672121219	0.00669286492488511	0.993077212439539	0.997373354725976	0.00669285720095015	0.95926265636022	0.00719164924720195	0.00669396303991122	0.00998226567745549	1	0	0	0.9	0	0	0.8	0.8	0	0	0.114472228651111	Th17
1067	0.00669514254651449	0.00669294136221875	0.00669294295628505	0.00686857985137757	0.00669286494809566	0.993077039448264	0.997371744069735	0.00669285721971954	0.959262796424564	0.00719164920211747	0.00669396371633822	0.00998217443449875	1	0	0	1	0	0	0.8	0.8	0	0	0.114491536294602	Th17
1068	0.00669512859322515	0.00669294081123186	0.00669294238770145	0.00669399592803834	0.00669286465883111	0.99307875763006	0.99738773268282	0.00669285697438283	0.959261406578657	0.00719164956514709	0.00669395693991683	0.00998307322956639	1	0	0	0	0	0	0.9	0.8	0	0	0.114301512196504	Th17
1069	0.00669512995661213	0.00669294087127137	0.00669294244943871	0.00671116317074845	0.00669286469349244	0.993078590601611	0.997386177591122	0.00669285700475535	0.959261541701976	0.00719164953847977	0.00669395760534884	0.00998298509815211	1	0	0	0.1	0	0	0.9	0.8	0	0	0.11432018049359	Th17
1070	0.00669513132386193	0.0066929409300863	0.00669294250994505	0.0067283938474695	0.00669286472687135	0.993078422927903	0.997384616501719	0.00669285703386874	0.959261677359773	0.00719164950982423	0.00669395827196142	0.0099828966299299	1	0	0	0.2	0	0	0.9	0.8	0	0	0.114338917994423	Th17
1071	0.00669513269498784	0.00669294098763625	0.00669294256925402	0.0067456883348451	0.00669286475894028	0.993078254607311	0.997383049377233	0.00669285706162298	0.959261813554972	0.00719164947905902	0.00669395893968541	0.00998280782245766	1	0	0	0.3	0	0	0.9	0.8	0	0	0.114357725108973	Th17
1072	0.00669513407002928	0.0066929410440198	0.00669294262735745	0.00676304701270652	0.00669286478972735	0.993078085637484	0.997381476181847	0.00669285708808184	0.959261950289619	0.00719164944623534	0.0066939596085691	0.00998271867426578	1	0	0	0.4	0	0	0.9	0.8	0	0	0.114376602252043	Th17
1073	0.00669513544906744	0.00669294109924932	0.00669294268429667	0.00678047026488765	0.00669286481925366	0.993077916008854	0.99737989687874	0.00669285711329444	0.959262087568697	0.00719164941137419	0.00669396027869092	0.00998262918292313	1	0	0	0.5	0	0	0.9	0.8	0	0	0.114395549846746	Th17
1074	0.0066951368319229	0.00669294115307998	0.00669294273992727	0.00679795847740007	0.00669286484739545	0.993077745722025	0.997378311429141	0.00669285713704783	0.959262225394175	0.00719164937435777	0.00669396094987703	0.0099825393472491	1	0	0	0.6	0	0	0.9	0.8	0	0	0.114414568312916	Th17
1075	0.00669513821890029	0.00669294120582047	0.00669294279440936	0.00681551204107365	0.00669286487432547	0.993077574770693	0.997376719792744	0.00669285715961398	0.959262363769408	0.0071916493353726	0.00669396162239994	0.00998244916463913	1	0	0	0.7	0	0	0.9	0.8	0	0	0.11443365808371	Th17
1076	0.0066951396097234	0.00669294125716788	0.00669294284750983	0.0068331313495075	0.00669286489973806	0.993077403152213	0.997375121935054	0.0066928571806523	0.959262502699693	0.00719164929410257	0.00669396229591176	0.00998235863206277	1	0	0	0.8	0	0	0.9	0.8	0	0	0.114452819579416	Th17
1077	0.0066951410047164	0.00669294130740488	0.00669294289950501	0.0068508167996306	0.00669286492394639	0.993077230862208	0.997373517809867	0.00669285720049105	0.959262642186489	0.00719164925088055	0.00669396297077418	0.00998226774886069	1	0	0	0.9	0	0	0.9	0.8	0	0	0.114472053247645	Th17
1078	0.00669514240412196	0.00669294135672971	0.00669294295064143	0.00686856879192866	0.00669286494725036	0.993077057897228	0.997371907386842	0.00669285721935442	0.95926278222977	0.0071916492058883	0.00669396364725807	0.00998217651355522	1	0	0	1	0	0	0.9	0.8	0	0	0.114491359522888	Th17
1079	0.00669512845280468	0.00669294080578435	0.00669294238213572	0.00669399585745666	0.00669286465804407	0.993078775825607	0.997387893719448	0.00669285697403355	0.959261392581446	0.00719164956889224	0.00669395687178842	0.00998307523697404	1	0	0	0	0	0	1	0.8	0	0	0.114301348681414	Th17
1080	0.00669512981596353	0.00669294086579405	0.00669294244384876	0.00671116203931733	0.00669286469266091	0.99307860881934	0.997386338848652	0.00669285700440423	0.959261527686296	0.00719164954222405	0.00669395753711056	0.00998298711251558	1	0	0	0.1	0	0	1	0.8	0	0	0.114320015699551	Th17
1081	0.00669513118300318	0.00669294092454543	0.00669294250430232	0.00672839164701802	0.00669286472596551	0.993078441171978	0.997384777979211	0.0066928570334323	0.959261663325473	0.00719164951348317	0.0066939582035351	0.00998289865079666	1	0	0	0.2	0	0	1	0.8	0	0	0.11433875190942	Th17
1082	0.00669513255404987	0.00669294098220465	0.00669294256374857	0.00674568505716708	0.00669286475818804	0.993078272874333	0.997383211077962	0.00669285706132279	0.959261799500518	0.0071916494828165	0.00669395887129379	0.00998280985079226	1	0	0	0.3	0	0	1	0.8	0	0	0.114357557728771	Th17
1083	0.00669513392885053	0.00669294103850985	0.00669294262177504	0.00676304264948595	0.00669286478890659	0.993078103929178	0.997381638107697	0.00669285708772076	0.959261936216931	0.00719164944995842	0.00669395954003594	0.00998272070928054	1	0	0	0.4	0	0	1	0.8	0	0	0.114376433560718	Th17
1084	0.00669513530771189	0.00669294109371394	0.00669294267875721	0.00678046480723268	0.00669286481846386	0.99307793432671	0.997380059028328	0.00669285711294107	0.959262073474999	0.00719164941517375	0.00669396021008652	0.0099826312258837	1	0	0	0.5	0	0	1	0.8	0	0	0.114395379839928	Th17
1085	0.00669513669039229	0.00669294114759561	0.006692942734354	0.00679795191729873	0.00669286484659204	0.993077764065353	0.997378473802024	0.0066928571367079	0.959262211281274	0.00719164937814019	0.00669396088118152	0.00998254139688152	1	0	0	0.6	0	0	1	0.8	0	0	0.114414396980492	Th17
1086	0.00669513807706197	0.00669294120019008	0.00669294278869543	0.00681550436962966	0.00669286487341562	0.993077593140043	0.997376882394242	0.00669285715913214	0.95926234963766	0.0071916493390107	0.00669396155348924	0.00998245122082985	1	0	0	0.7	0	0	1	0.8	0	0	0.114433485409509	Th17
1087	0.0066951394677385	0.0066929412516495	0.00669294284187907	0.00683312255827302	0.00669286489892432	0.993077421545201	0.997375284763373	0.00669285718027213	0.959262488548207	0.00719164929784648	0.00669396222699021	0.0099823606959682	1	0	0	0.8	0	0	1	0.8	0	0	0.114452645562761	Th17
1088	0.0066951408625419	0.00669294130180415	0.00669294289387495	0.00685080687920445	0.00669286492314776	0.99307724928277	0.997373680872639	0.00669285720011611	0.959262628013843	0.00719164925461544	0.00669396290177385	0.00998226982008686	1	0	0	0.9	0	0	1	0.8	0	0	0.114471877867913	Th17
1089	0.00669514226169044	0.00669294135109966	0.00669294294494851	0.00686855773459104	0.00669286494634636	0.9930770763416	0.997372070678943	0.00669285721890055	0.959262768038601	0.0071916492095718	0.00669396357807964	0.00998217859199627	1	0	0	1	0	0	1	0.8	0	0	0.114491182778081	Th17
1090	0.0066951401623731	0.00669287992167753	0.00669288035936506	0.00669400145852035	0.00669286991043069	0.996688102528005	0.997387070094428	0.00669285830913588	0.988720491751907	0.00719170494580315	0.00669399648755853	0.00747804066190248	1	0	0	0	0	0	0	0.9	0	0	0.0787287078424267	Th17
1091	0.00669514164250729	0.00669288005569098	0.00669288049383996	0.00671117279257992	0.00669287005816307	0.996687957584504	0.99738551459436	0.00669285844028857	0.988720518840375	0.00719170500196623	0.00669399728643395	0.00747802307305691	1	0	0	0.1	0	0	0	0.9	0	0	0.0787475378252873	Th17
1092	0.0066951432299829	0.00669288029204212	0.0066928807305282	0.00672840769378709	0.00669287030820847	0.996687812756931	0.997383953642385	0.00669285867370724	0.9887205458631	0.00719170507312445	0.00669399819011561	0.00747800536648949	1	0	0	0.2	0	0	0	0.9	0	0	0.0787664372955701	Th17
1093	0.0066951448970005	0.00669288060276378	0.00669288104192174	0.0067457065140784	0.00669287063309154	0.996687667889079	0.997382387095202	0.00669285898160117	0.988720572869632	0.00719170514778779	0.00669399917069858	0.00747798754135391	1	0	0	0.3	0	0	0	0.9	0	0	0.0787854066763849	Th17
1094	0.0066951466314302	0.0066928809758053	0.00669288141535093	0.00676306962554932	0.00669287102004379	0.996687522963238	0.997380814904779	0.00669285935184848	0.988720599879894	0.00719170521584429	0.00669400021616755	0.00747796958776412	1	0	0	0.4	0	0	0	0.9	0	0	0.0788044462918929	Th17
1095	0.00669514840760022	0.00669288138513453	0.00669288182535515	0.00678049739254782	0.00669287144369069	0.996687377867028	0.997379236940323	0.00669285975837287	0.988720626941629	0.0071917052664144	0.00669400130069048	0.00747795150383723	1	0	0	0.5	0	0	0	0.9	0	0	0.0788235565346633	Th17
1096	0.006695150206315	0.00669288181179919	0.00669288225236122	0.00679799018981271	0.00669287188442777	0.996687232503907	0.997377653105013	0.00669286018213384	0.988720654089148	0.00719170529150976	0.00669400240490859	0.0074779332886321	1	0	0	0.6	0	0	0	0.9	0	0	0.0788427378138319	Th17
1097	0.00669515200969745	0.00669288223735412	0.00669288267856945	0.00681554840197231	0.00669287232423564	0.996687086778754	0.99737606327645	0.00669286060487513	0.988720681355888	0.00719170528425675	0.00669400351108954	0.00747791494189122	1	0	0	0.7	0	0	0	0.9	0	0	0.0788619905828507	Th17
1098	0.0066951538023945	0.0066928826467156	0.00669288308824431	0.00683317241474809	0.00669287274787536	0.99668694059518	0.997374467349305	0.0066928610112989	0.988720708766211	0.00719170524206135	0.00669400460362814	0.00747789647000197	1	0	0	0.8	0	0	0	0.9	0	0	0.0788813153162731	Th17
1099	0.00669514730937291	0.00669287477092701	0.00669287521294585	0.00685085962177069	0.00669286488700383	0.996686931339446	0.997372981411474	0.00669285313395543	0.98872075182587	0.00719167884514501	0.00669399741143178	0.00747783558755788	1	0	0	0.9	0	0	0	0.9	0	0	0.0789003222033209	Th17
1100	0.00669514741774034	0.00669287348274535	0.00669287392524542	0.0068686151357798	0.00669286361334539	0.996686775087221	0.997371365102867	0.00669285184288118	0.988720782280181	0.00719167828187376	0.00669399681285302	0.00747781739329464	1	0	0	1	0	0	0	0.9	0	0	0.0789197954354903	Th17
1101	0.00669514009348739	0.00669287991969367	0.00669288035727542	0.00669400142316201	0.00669286990848989	0.996688109804204	0.997387147382944	0.00669285830768167	0.988720490397803	0.00719170494591053	0.00669399645238636	0.00747804082578467	1	0	0	0	0	0	0.1	0.9	0	0	0.0787286246489203	Th17
1102	0.00669514157826866	0.00669288005838811	0.00669288049652279	0.00671117225297817	0.00669287006105657	0.996687964911465	0.997385592015148	0.00669285844364687	0.988720517477033	0.00719170500294889	0.00669399725608129	0.00747802323532959	1	0	0	0.1	0	0	0.1	0.9	0	0	0.0787474539815751	Th17
1103	0.00669514316334117	0.0066928802923915	0.00669288073104705	0.00672840663912814	0.00669287030905397	0.99668782007153	0.997384031162604	0.00669285867472762	0.988720544501586	0.00719170507359525	0.0066939981573582	0.00747800553055724	1	0	0	0.2	0	0	0.1	0.9	0	0	0.0787663528354803	Th17
1104	0.00669514483168708	0.00669288060465385	0.00669288104372669	0.0067457049433512	0.00669287063521621	0.996687675224887	0.99738246473406	0.0066928589841159	0.988720571503104	0.00719170514830884	0.00669399913937544	0.00747798770497721	1	0	0	0.3	0	0	0.1	0.9	0	0	0.0787853215733618	Th17
1105	0.00669514656327969	0.00669288097512296	0.00669288141471921	0.00676306753111764	0.00669287101968507	0.996687530293627	0.997380892628317	0.00669285935165765	0.988720598516047	0.00719170521613733	0.00669400018212555	0.00747796975361996	1	0	0	0.4	0	0	0.1	0.9	0	0	0.0788043605694742	Th17
1106	0.00669514834162684	0.00669288138673029	0.00669288182659261	0.00678049477535094	0.00669287144535514	0.9966873852233	0.997379314790158	0.0066928597604759	0.988720625572943	0.00719170526683296	0.00669400126880807	0.00747795166873226	1	0	0	0.5	0	0	0.1	0.9	0	0	0.0788234701541035	Th17
1107	0.00669515013977768	0.00669288181267216	0.00669288225332809	0.00679798704337253	0.00669287188568427	0.996687239865115	0.997377731066242	0.00669286018371762	0.988720652719955	0.00719170529154458	0.00669400237265992	0.00747793345394038	1	0	0	0.6	0	0	0.1	0.9	0	0	0.0788426507853857	Th17
1108	0.0066951519421221	0.00669288223747268	0.00669288267848205	0.00681554472029813	0.00669287232456952	0.996687094148894	0.997376141346657	0.0066928606055192	0.988720679985381	0.0071917052845036	0.00669400347768267	0.00747791510891088	1	0	0	0.7	0	0	0.1	0.9	0	0	0.0788619028986288	Th17
1109	0.00669515373548709	0.00669288264749433	0.0066928830889696	0.00683316819672502	0.0066928727489657	0.996686947976487	0.997374545531987	0.00669286101272006	0.988720707392769	0.00719170524202722	0.00669400457110046	0.00747789663660576	1	0	0	0.8	0	0	0.1	0.9	0	0	0.078881226978853	Th17
1110	0.00669514723771185	0.00669287476704211	0.00669287520900254	0.00685085485487919	0.00669286488346967	0.996686938710335	0.997373059689807	0.00669285313067191	0.988720750458667	0.00719167884408997	0.00669399737395808	0.00747783575719812	1	0	0	0.9	0	0	0.1	0.9	0	0	0.0789002331992141	Th17
1111	0.00669514734407569	0.00669287347687458	0.00669287391946368	0.00686860981980513	0.00669286360778192	0.996686782457239	0.997371443485151	0.00669285183776433	0.988720780913506	0.00719167828089705	0.00669399677367687	0.00747781756517342	1	0	0	1	0	0	0.1	0.9	0	0	0.0789197057696169	Th17
1112	0.00669514003111781	0.00669287992421174	0.00669288036190205	0.00669400139456269	0.00669286991351959	0.996688117128859	0.997387224705336	0.0066928583129536	0.988720489033041	0.00719170494713359	0.00669399642401502	0.00747804098655791	1	0	0	0	0	0	0.2	0.9	0	0	0.0787285414287386	Th17
1113	0.00669514151318193	0.00669288006036157	0.0066928804984895	0.00671117171263022	0.0066928700633902	0.996687972227083	0.997385669430189	0.00669285844619769	0.988720516113938	0.00719170500371037	0.00669399722497207	0.00747802339831007	1	0	0	0.1	0	0	0.2	0.9	0	0	0.0787473701500341	Th17
1114	0.00669514310020294	0.0066928802961754	0.00669288073498644	0.00672840558770946	0.00669287031328697	0.996687827409245	0.997384108695789	0.00669285867936263	0.988720543133914	0.00719170507476634	0.00669399812818943	0.00747800569259129	1	0	0	0.2	0	0	0.2	0.9	0	0	0.078766268368323	Th17
1115	0.00669514476835031	0.00669288060849986	0.0066928810476283	0.00674570337527883	0.00669287063932233	0.996687682579099	0.997382542370562	0.0066928589886085	0.988720570133663	0.00719170514919794	0.0066939991100418	0.00747798786745379	1	0	0	0.3	0	0	0.2	0.9	0	0	0.0787852364710577	Th17
1116	0.00669514650006602	0.0066928809791062	0.00669288141863547	0.00676306544209107	0.00669287102392913	0.996687537657295	0.99738097038638	0.00669285935632218	0.988720597145155	0.00719170521676241	0.00669400015294482	0.00747796991613146	1	0	0	0.4	0	0	0.2	0.9	0	0	0.0788042748171596	Th17
1117	0.00669514827591652	0.00669288138832261	0.00669288182831093	0.00678049215888699	0.00669287144734792	0.996687392580164	0.997379392644892	0.00669285976276831	0.988720624203932	0.00719170526710321	0.00669400123717929	0.0074779518332255	1	0	0	0.5	0	0	0.2	0.9	0	0	0.0788233837700736	Th17
1118	0.00669515007467766	0.00669288181498535	0.00669288225567443	0.00679798389848858	0.00669287188835597	0.996687247237637	0.997377809028667	0.00669286018668262	0.988720651347556	0.00719170529166508	0.0066940023416531	0.00747793361826536	1	0	0	0.6	0	0	0.2	0.9	0	0	0.0788425637565879	Th17
1119	0.0066951518753918	0.00669288223813828	0.00669288267926734	0.00681554104095308	0.00669287232557256	0.996687101520759	0.997376219409686	0.00669286060692539	0.988720678614025	0.00719170528442254	0.00669400344511662	0.0074779152750135	1	0	0	0.7	0	0	0.2	0.9	0	0	0.078861815226331	Th17
1120	0.00669515366743985	0.006692882646896	0.00669288308849877	0.00683316397736426	0.00669287274887569	0.99668695535064	0.997374623707531	0.00669286101295642	0.988720706021363	0.00719170524216966	0.00669400453720664	0.00747789680446226	1	0	0	0.8	0	0	0.2	0.9	0	0	0.0788811386463346	Th17
1121	0.00669514716388721	0.00669287476102173	0.0066928752029681	0.00685085008448645	0.00669286487759421	0.996686946071633	0.997373137955081	0.00669285312527666	0.988720749094402	0.00719167884270434	0.00669399733447988	0.00747783592708572	1	0	0	0.9	0	0	0.2	0.9	0	0	0.0789001441983888	Th17
1122	0.00669514727285564	0.00669287347362095	0.00669287391615825	0.00686860450546396	0.00669286360466634	0.996686789836126	0.997371521872595	0.00669285183499243	0.98872077954284	0.00719167828098943	0.00669399673673491	0.00747781773643951	1	0	0	1	0	0	0.2	0.9	0	0	0.07891961611036	Th17
1123	0.00669513996610996	0.00669287992606273	0.00669288036364527	0.0066940013631502	0.00669286991534975	0.996688124430992	0.997387302003092	0.00669285831532542	0.988720487674096	0.00719170494814287	0.00669399639281572	0.00747804114903764	1	0	0	0	0	0	0.3	0.9	0	0	0.0787284582314587	Th17
1124	0.00669514145001145	0.00669288006393675	0.00669288050215774	0.00671117117417387	0.0066928700673984	0.996687979556963	0.997385746849513	0.00669285845054495	0.988720514750847	0.00719170500493924	0.00669399719558426	0.0074780235600671	1	0	0	0.1	0	0	0.3	0.9	0	0	0.07874728631149	Th17
1125	0.0066951430321904	0.00669288029540832	0.00669288073407421	0.00672840453127254	0.00669287031255027	0.996687834714007	0.997384186192702	0.00669285867898829	0.988720541774916	0.00719170507510098	0.00669399809401872	0.00747800585755795	1	0	0	0.2	0	0	0.3	0.9	0	0	0.0787661839295366	Th17
1126	0.00669514470302578	0.00669288061031708	0.00669288104927733	0.00674570180476335	0.00669287064133213	0.99668768991209	0.997382619998716	0.00669285899100744	0.988720568768375	0.00719170514969564	0.00669399907871923	0.00747798803124835	1	0	0	0.3	0	0	0.3	0.9	0	0	0.0787851513802054	Th17
1127	0.00669514643443375	0.00669288098061042	0.0066928814202248	0.00676306335040782	0.00669287102582517	0.996687545000572	0.997381048126473	0.00669285935846132	0.988720595779339	0.00719170521737814	0.00669400012136571	0.00747797008045193	1	0	0	0.4	0	0	0.3	0.9	0	0	0.0788041890827744	Th17
1128	0.00669514820840627	0.0066928813880373	0.00669288182803498	0.00678048953989541	0.00669287144743737	0.9966873999246	0.997379470479618	0.00669285976310073	0.988720622839511	0.00719170526754348	0.00669400120372897	0.00747795199939426	1	0	0	0.5	0	0	0.3	0.9	0	0	0.0788232974018495	Th17
1129	0.00669515000929901	0.00669288181691979	0.00669288225752159	0.00679798075321104	0.00669287189058298	0.99668725461231	0.997377886989033	0.00669286018926763	0.988720649976275	0.00719170529186444	0.00669400231027849	0.00747793378292285	1	0	0	0.6	0	0	0.3	0.9	0	0	0.078842476724249	Th17
1130	0.00669515180900434	0.00669288223921825	0.00669288268020396	0.00681553736168514	0.0066928723269712	0.996687108895825	0.997376297466086	0.0066928606086309	0.988720677242758	0.00719170528451616	0.00669400341280625	0.00747791544071842	1	0	0	0.7	0	0	0.3	0.9	0	0	0.0788617275590862	Th17
1131	0.00669515360200645	0.00669288264898111	0.00669288309057036	0.00683315976223616	0.0066928727511532	0.996686962744853	0.9973747018902	0.0066928610156406	0.988720704646382	0.00719170524178132	0.0066940045058833	0.00747789696929214	1	0	0	0.8	0	0	0.3	0.9	0	0	0.0788810503061095	Th17
1132	0.0066951470912622	0.00669287475614807	0.0066928751981777	0.00685084531674618	0.00669286487306478	0.996686953435141	0.99737321621673	0.00669285312103364	0.988720747727854	0.00719167884151851	0.00669399729610507	0.00747783609721057	1	0	0	0.9	0	0	0.3	0.9	0	0	0.0789000552115424	Th17
1133	0.00669514720005846	0.00669287346864068	0.00669287391109389	0.00686859919203835	0.00669286360023115	0.996686797202402	0.997371600239234	0.00669285183072701	0.98872077817428	0.00719167828024273	0.00669399669834575	0.00747781790814203	1	0	0	1	0	0	0.3	0.9	0	0	0.0789195264736047	Th17
1134	0.00669513989864497	0.00669287992541239	0.00669288036289059	0.00669400132937519	0.00669286991511555	0.996688131723585	0.997387379283269	0.0066928583153576	0.988720486317557	0.00719170494827781	0.00669399635915997	0.0074780413121808	1	0	0	0	0	0	0.4	0.9	0	0	0.0787283750420038	Th17
1135	0.00669514138439121	0.00669288006546912	0.00669288050336549	0.00671117063335235	0.00669287006909978	0.996687986859806	0.997385824243791	0.00669285845246377	0.988720513389112	0.00719170500558157	0.00669399716379894	0.00747802372305493	1	0	0	0.1	0	0	0.4	0.9	0	0	0.0787472025078675	Th17
1136	0.00669514296938574	0.00669288029957966	0.00669288073830777	0.00672840348076226	0.0066928703171167	0.996687842054991	0.997384263714422	0.00669285868389872	0.988720540407682	0.00719170507594799	0.0066939980653007	0.00747800601920116	1	0	0	0.2	0	0	0.4	0.9	0	0	0.0787660994724058	Th17
1137	0.00669514463612786	0.00669288061050412	0.00669288104944753	0.00674570023282034	0.00669287064181766	0.996687697232476	0.997382697605577	0.00669285899190632	0.988720567405495	0.00719170515034385	0.00669399904579509	0.00747798819603839	1	0	0	0.3	0	0	0.4	0.9	0	0	0.0787850663112539	Th17
1138	0.00669514636814174	0.00669288098152775	0.00669288142099882	0.00676306125830981	0.00669287102715948	0.996687552343406	0.997381125836135	0.00669285936007363	0.988720594414046	0.00719170521776537	0.0066940000891225	0.00747797024515107	1	0	0	0.4	0	0	0.4	0.9	0	0	0.0788041033746631	Th17
1139	0.00669514814307926	0.00669288139005422	0.00669288182997371	0.00678048692435137	0.00669287144967363	0.9966874072837	0.997379548304932	0.00669285976574792	0.988720621470566	0.00719170526784719	0.00669400117242564	0.00747795216368668	1	0	0	0.5	0	0	0.4	0.9	0	0	0.078823211047641	Th17
1140	0.00669514994001783	0.00669288181512803	0.00669288225577643	0.00679797760375495	0.00669287188906922	0.996687261954589	0.997377964910533	0.00669286018811023	0.988720648611722	0.00719170529222574	0.00669400227517517	0.00747793395093838	1	0	0	0.6	0	0	0.4	0.9	0	0	0.0788423897333514	Th17
1141	0.00669515174291294	0.0066928822407193	0.00669288268156577	0.00681553368206361	0.00669287232879875	0.9966871162722	0.997376375530689	0.00669286061073724	0.988720675869828	0.0071917052847324	0.00669400338098241	0.00747791560649342	1	0	0	0.7	0	0	0.4	0.9	0	0	0.0788616398862896	Th17
1142	0.0066951535346135	0.00669288264942541	0.00669288309084621	0.00683315554406945	0.00669287275169952	0.996686970128696	0.997374780054856	0.00669286101656812	0.988720703273915	0.00719170524197609	0.00669400447283644	0.00747789713658699	1	0	0	0.8	0	0	0.4	0.9	0	0	0.078880961981155	Th17
1143	0.00669514701656373	0.00669287474921049	0.00669287519101488	0.00685084054741666	0.00669286486627971	0.996686960790205	0.997373294466537	0.00669285311462629	0.988720746365254	0.00719167883902693	0.006693997255686	0.00747783626620311	1	0	0	0.9	0	0	0.4	0.9	0	0	0.0788999662240317	Th17
1144	0.00669514712623759	0.00669287346276515	0.00669287390522321	0.00686859387700107	0.00669286359449543	0.996686804571849	0.997371678601755	0.00669285182537613	0.988720776807845	0.00719167827911986	0.00669399665878294	0.00747781807951345	1	0	0	1	0	0	0.4	0.9	0	0	0.078919436827066	Th17
1145	0.00669513983433987	0.00669287992801614	0.00669288036558417	0.00669400129888013	0.00669286991824241	0.99668813902278	0.997387456578493	0.00669285831862657	0.988720484957015	0.00719170494920602	0.00669399632874287	0.00747804147366759	1	0	0	0	0	0	0.5	0.9	0	0	0.0787282918570187	Th17
1146	0.00669514132463166	0.00669288007264207	0.00669288051077523	0.00671117009841058	0.00669287007658893	0.996687994208746	0.99738590167355	0.00669285846038828	0.988720512018063	0.00719170500750465	0.00669399713803511	0.00747802388341274	1	0	0	0.1	0	0	0.5	0.9	0	0	0.0787471186720301	Th17
1147	0.0066951429040523	0.00669288030118425	0.00669288073980008	0.00672840242719554	0.00669287031894144	0.996687849383761	0.997384341217984	0.0066928586860999	0.988720539044613	0.00719170507688776	0.00669399803374446	0.00747800618280329	1	0	0	0.2	0	0	0.5	0.9	0	0	0.078766015024351	Th17
1148	0.00669514457198726	0.00669288061355575	0.00669288105249432	0.00674569866428993	0.00669287064526731	0.996687704574031	0.997382775226398	0.00669285899556897	0.9887205660399	0.00719170515097846	0.0066939990156241	0.00747798835877529	1	0	0	0.3	0	0	0.5	0.9	0	0	0.0787849812282133	Th17
1149	0.00669514630398921	0.00669288098460637	0.00669288142403072	0.00676305916854899	0.00669287103027997	0.99668755969493	0.997381203571238	0.00669285936367107	0.988720593044117	0.00719170521836225	0.00669400005878303	0.00747797040856085	1	0	0	0.4	0	0	0.5	0.9	0	0	0.078804017650548	Th17
1150	0.00669514807854244	0.00669288139292601	0.00669288183286444	0.00678048430906582	0.00669287145278942	0.99668741464739	0.997379626154238	0.00669285976922284	0.988720620099079	0.00719170526834628	0.00669400114199235	0.00747795232757834	1	0	0	0.5	0	0	0.5	0.9	0	0	0.0788231246726212	Th17
1151	0.00669514987543284	0.00669288181808179	0.00669288225865239	0.00679797446068978	0.00669287189212173	0.996687269334475	0.997378042858114	0.00669286019160584	0.988720647239093	0.00719170529233991	0.00669400224477424	0.00747793411464071	1	0	0	0.6	0	0	0.5	0.9	0	0	0.0788423027166574	Th17
1152	0.00669515167649037	0.00669288224181789	0.00669288268289495	0.00681553000249234	0.00669287233016415	0.996687123652238	0.997376453582723	0.00669286061250089	0.988720674498647	0.00719170528493296	0.00669400334874749	0.00747791577245521	1	0	0	0.7	0	0	0.5	0.9	0	0	0.0788615522188882	Th17
1153	0.00669515346702495	0.00669288264945165	0.00669288309097138	0.00683315132668137	0.00669287275218757	0.996686977510292	0.997374858204847	0.00669286101726328	0.988720701902211	0.00719170524209528	0.00669400443947774	0.00747789730377277	1	0	0	0.8	0	0	0.5	0.9	0	0	0.0788808736715758	Th17
1154	0.00669514694587767	0.00669287474608867	0.00669287518815032	0.00685083578176479	0.00669286486380034	0.996686968160734	0.997373372729889	0.00669285311237844	0.988720744995376	0.00719167883924074	0.00669399721926237	0.00747783643675198	1	0	0	0.9	0	0	0.5	0.9	0	0	0.078899877247316	Th17
1155	0.00669514705353111	0.0066928734580055	0.00669287390052039	0.00686858856274258	0.00669286359013757	0.99668681194217	0.99737175696598	0.00669285182122419	0.988720775438279	0.00719167827895363	0.00669399662067977	0.00747781825169814	1	0	0	1	0	0	0.5	0.9	0	0	0.0789193471910647	Th17
1156	0.00669513977051222	0.00669287993109267	0.00669288036864303	0.0066940012687283	0.00669286992151378	0.996688146336519	0.997387533871096	0.00669285832232684	0.988720483596303	0.00719170495048095	0.00669399629883176	0.00747804163526278	1	0	0	0	0	0	0.6	0.9	0	0	0.0787282086634746	Th17
1157	0.00669514125664668	0.00669288007174536	0.00669288050974411	0.00671116955531978	0.00669287007596849	0.996688001507899	0.997385979049005	0.00669285846000386	0.988720510661561	0.0071917050078514	0.00669399710395848	0.0074780240476053	1	0	0	0.1	0	0	0.6	0.9	0	0	0.0787470348703785	Th17
1158	0.00669514284073362	0.00669288030510795	0.00669288074377063	0.0067284013761609	0.00669287032312213	0.996687856714373	0.997384418726789	0.00669285869066405	0.988720537678743	0.007191705077809	0.00669399800451111	0.00747800634470598	1	0	0	0.2	0	0	0.6	0.9	0	0	0.0787659305866808	Th17
1159	0.00669514450702743	0.00669288061569743	0.00669288105478607	0.00674569709439672	0.00669287064780463	0.996687711914069	0.997382852830981	0.00669285899836435	0.988720564673234	0.0071917051517251	0.00669399898467769	0.00747798852243807	1	0	0	0.3	0	0	0.6	0.9	0	0	0.0787848961586339	Th17
1160	0.00669514623717668	0.00669288098513626	0.00669288142456877	0.00676305707642156	0.00669287103114367	0.996687567035019	0.997381281280882	0.00669285936486827	0.988720591680388	0.00719170521876188	0.00669400002610686	0.00747797057326691	1	0	0	0.4	0	0	0.6	0.9	0	0	0.0788039319411631	Th17
1161	0.00669514801144197	0.0066928813930672	0.00669288183309107	0.00678048169153906	0.00669287145329988	0.996687421989081	0.997379703968693	0.00669285977003408	0.988720618732133	0.00719170526858768	0.00669400110896194	0.00747795249321673	1	0	0	0.5	0	0	0.6	0.9	0	0	0.0788230383333315	Th17
1162	0.00669514981023517	0.00669288182028498	0.00669288226084048	0.00679797131593791	0.00669287189467688	0.996687276702337	0.997378120799968	0.00669286019440161	0.988720645868375	0.00719170529254521	0.00669400221355962	0.00747793427915757	1	0	0	0.6	0	0	0.6	0.9	0	0	0.0788422157109587	Th17
1163	0.00669515160903657	0.00669288224196667	0.00669288268289195	0.00681552632306168	0.00669287233047355	0.99668713101356	0.997376531617217	0.00669286061315873	0.988720673128155	0.00719170528495904	0.00669400331552567	0.00747791593929607	1	0	0	0.7	0	0	0.6	0.9	0	0	0.0788614645814376	Th17
1164	0.00669515340037913	0.00669288265042489	0.00669288309178019	0.00683314711000472	0.00669287275337144	0.996686984895074	0.997374936363886	0.00669286101879065	0.988720700528967	0.00719170524210206	0.0066940044070024	0.00747789747058297	1	0	0	0.8	0	0	0.6	0.9	0	0	0.0788807853565108	Th17
1165	0.00669514687151192	0.00669287473941724	0.00669287518146316	0.00685083101351891	0.00669286485732552	0.996686975516288	0.997373450958415	0.00669285310629644	0.988720743632455	0.00719167883713749	0.00669399717910422	0.0074778366064322	1	0	0	0.9	0	0	0.6	0.9	0	0	0.0788997882850491	Th17
1166	0.00669514698034658	0.00669287345243072	0.00669287389473538	0.00686858324867525	0.00669286358475028	0.996686819306465	0.997371835317977	0.00669285181632527	0.988720774071539	0.00719167827812992	0.00669399658157991	0.0074778184233673	1	0	0	1	0	0	0.6	0.9	0	0	0.07891925756436	Th17
1167	0.00669513970583157	0.00669287993329477	0.00669288037098856	0.00669400123774006	0.00669286992394302	0.996688153641966	0.997387611145776	0.00669285832513571	0.988720482236675	0.0071917049512309	0.00669399626795941	0.00747804179693761	1	0	0	0	0	0	0.7	0.9	0	0	0.0787281254886447	Th17
1168	0.00669514119198796	0.00669288007384759	0.00669288051196853	0.00671116901552007	0.00669287007832341	0.996688008816654	0.997386056438541	0.00669285846287412	0.98872050930118	0.00719170500851378	0.0066939970731466	0.00747802420961892	1	0	0	0.1	0	0	0.7	0.9	0	0	0.0787469510694254	Th17
1169	0.00669514277559662	0.00669288030703441	0.00669288074555696	0.00672840032324085	0.00669287032553384	0.996687864039407	0.997384496226436	0.00669285869320953	0.988720536314728	0.00719170507860776	0.00669399797334446	0.00747800650797276	1	0	0	0.2	0	0	0.7	0.9	0	0	0.0787658461495264	Th17
1170	0.00669514444020449	0.00669288061615512	0.00669288105518069	0.00674569552322613	0.00669287064843953	0.996687719237502	0.997382930429264	0.00669285899937767	0.988720563310473	0.00719170515206196	0.00669399895186516	0.00747798868661432	1	0	0	0.3	0	0	0.7	0.9	0	0	0.0787848110958862	Th17
1171	0.00669514617274469	0.00669288098787086	0.00669288142740885	0.0067630549868441	0.00669287103429305	0.996687574385533	0.997381359000033	0.00669285936838831	0.988720590310186	0.00719170521937601	0.00669399999582187	0.00747797073686316	1	0	0	0.4	0	0	0.7	0.9	0	0	0.0788038462338592	Th17
1172	0.0066951479461922	0.00669288139508563	0.00669288183498776	0.00678047907646214	0.00669287145550564	0.996687429353861	0.997379781795499	0.00669285977267574	0.988720617363178	0.00719170526903498	0.00669400107775916	0.00747795265753983	1	0	0	0.5	0	0	0.7	0.9	0	0	0.0788229519727048	Th17
1173	0.00669514974255502	0.00669288182012604	0.00669288226059794	0.00679796816910396	0.00669287189477251	0.996687284056425	0.997378198720939	0.00669286019479301	0.988720644501192	0.00719170529284045	0.00669400218015219	0.00747793444569519	1	0	0	0.6	0	0	0.7	0.9	0	0	0.07884212872208	Th17
1174	0.00669515154275919	0.00669288224312617	0.00669288268417537	0.00681552264524094	0.00669287233208899	0.996687138391391	0.997376609659713	0.00669286061513071	0.988720671757615	0.00719170528495049	0.00669400328341623	0.00747791610458954	1	0	0	0.7	0	0	0.7	0.9	0	0	0.078861376926759	Th17
1175	0.00669515333219309	0.00669288264990347	0.00669288309136436	0.0068331428922079	0.00669287275318334	0.996686992265098	0.997375014500334	0.00669286101894099	0.988720699158174	0.00719170524234684	0.00669400437310062	0.00747789763855521	1	0	0	0.8	0	0	0.7	0.9	0	0	0.0788806970681897	Th17
1176	0.00669514679465943	0.00669287473031553	0.00669287517244664	0.00685082624349005	0.00669286484860458	0.996686982863643	0.997373529194204	0.00669285309790505	0.988720742272784	0.00719167883382941	0.00669399713661315	0.00747783677564333	1	0	0	0.9	0	0	0.7	0.9	0	0	0.0788996993028763	Th17
1177	0.00669514690803893	0.00669287344814194	0.00669287389055554	0.00686857793796627	0.00669286358062444	0.996686826678642	0.997371913660779	0.00669285181266776	0.988720772703469	0.00719167827737105	0.0066939965438387	0.0074778185944211	1	0	0	1	0	0	0.7	0.9	0	0	0.0789191679507355	Th17
1178	0.00669513964265972	0.00669287993705628	0.006692880374568	0.00669400120827597	0.00669286992797491	0.996688160948241	0.997387688432165	0.00669285832940129	0.988720480873424	0.00719170495244013	0.0066939962386601	0.0074780419583954	1	0	0	0	0	0	0.8	0.9	0	0	0.0787280423156014	Th17
1179	0.00669514112982346	0.00669288007875782	0.00669288051681987	0.00671116847840668	0.00669287008355322	0.996688016148781	0.997386133835337	0.00669285846836931	0.988720507934481	0.00719170500981815	0.00669399704493201	0.00747802437090667	1	0	0	0.1	0	0	0.8	0.9	0	0	0.0787468672627887	Th17
1180	0.00669514270888738	0.00669288030734024	0.00669288074587944	0.00672839926857522	0.00669287032599346	0.996687871351421	0.997384573706901	0.00669285869413557	0.988720534953885	0.00719170507904611	0.0066939979405881	0.00747800667194229	1	0	0	0.2	0	0	0.8	0.9	0	0	0.0787657617301809	Th17
1181	0.00669514437668019	0.00669288061962002	0.00669288105872579	0.00674569395508037	0.0066928706522935	0.996687726582507	0.997383008033899	0.00669285900356536	0.988720561942444	0.00719170515313679	0.00669399892226424	0.00747798884961418	1	0	0	0.3	0	0	0.8	0.9	0	0	0.078784726032131	Th17
1182	0.00669514610749153	0.00669288098964933	0.00669288142939551	0.0067630528962312	0.00669287103644437	0.996687581731405	0.997381436708776	0.00669285937086577	0.988720588943772	0.00719170521979437	0.00669399996450788	0.00747797090089716	1	0	0	0.4	0	0	0.8	0.9	0	0	0.078803760531323	Th17
1183	0.0066951478814756	0.00669288139773644	0.00669288183772426	0.00678047646193509	0.00669287145842191	0.996687436707601	0.997379859610193	0.00669285977597543	0.988720615993099	0.00719170526926882	0.00669400104714114	0.0074779528211941	1	0	0	0.5	0	0	0.8	0.9	0	0	0.078822865639979	Th17
1184	0.00669514967602882	0.00669288182079391	0.00669288226145264	0.00679796502395846	0.00669287189588099	0.996687291415711	0.997378276644845	0.00669286019629823	0.988720643131449	0.00719170529296076	0.00669400214766164	0.00747793461115124	1	0	0	0.6	0	0	0.8	0.9	0	0	0.0788420417341817	Th17
1185	0.00669515147603785	0.00669288224391122	0.00669288268493208	0.00681551896594226	0.00669287233317253	0.99668714575881	0.997376687695923	0.00669286061645398	0.988720670385967	0.00719170528511652	0.00669400325082984	0.00747791627089666	1	0	0	0.7	0	0	0.8	0.9	0	0	0.0788612892865928	Th17
1186	0.00669515326543924	0.00669288265053811	0.00669288309205791	0.00683313867693156	0.00669287275408482	0.996686999645073	0.997375092653661	0.00669286102029278	0.988720697785413	0.00719170524213954	0.00669400434043346	0.0074778978048437	1	0	0	0.8	0	0	0.8	0.9	0	0	0.0788806087626144	Th17
1187	0.00669514672242592	0.00669287472582285	0.00669287516768145	0.00685082147709795	0.00669286484417286	0.996686990229205	0.997373607421364	0.00669285309391037	0.988720740905478	0.0071916788329788	0.00669399709851812	0.00747783694599238	1	0	0	0.9	0	0	0.8	0.9	0	0	0.0788996103525532	Th17
1188	0.00669514683697826	0.00669287344485585	0.006692873887143	0.00686857262773323	0.0066928635777293	0.996686834056071	0.997371992011587	0.00669285180994065	0.988720771333431	0.00719167827725441	0.00669399650682298	0.00747781876515067	1	0	0	1	0	0	0.8	0.9	0	0	0.0789190783325195	Th17
1189	0.00669513957817875	0.00669287993906517	0.00669288037692593	0.00669400117738832	0.00669286993052542	0.996688168254079	0.997387765702533	0.00669285833236334	0.988720479514917	0.00719170495338942	0.00669399620798705	0.00747804212000524	1	0	0	0	0	0	0.9	0.9	0	0	0.0787279591442991	Th17
1190	0.00669514106474665	0.00669288008056514	0.00669288051852581	0.0067111679381687	0.00669287008572107	0.996688023456268	0.997386211208902	0.00669285847080174	0.988720506572674	0.00719170501064463	0.0066939970136397	0.00747802453366338	1	0	0	0.1	0	0	0.9	0.9	0	0	0.0787467834786331	Th17
1191	0.00669514264543092	0.00669288031094564	0.00669288074945515	0.00672839821753443	0.00669287032977222	0.996687878682914	0.9973846511979	0.0066928586982797	0.988720533589423	0.00719170507998985	0.00669399791094079	0.00747800683388625	1	0	0	0.2	0	0	0.9	0.9	0	0	0.0787656773059973	Th17
1192	0.00669514431104564	0.00669288062102145	0.00669288106013922	0.00674569238502886	0.00669287065407066	0.996687733913947	0.997383085626672	0.00669285900564558	0.98872056057826	0.00719170515367014	0.00669399889059474	0.0074779890133248	1	0	0	0.3	0	0	0.9	0.9	0	0	0.0787846409756616	Th17
1193	0.00669514604321549	0.0066928809927431	0.00669288143227486	0.00676305080683765	0.00669287103968688	0.996687589080911	0.997381514418218	0.0066928593744628	0.988720587574764	0.00719170522042804	0.00669399993428465	0.00747797106417932	1	0	0	0.4	0	0	0.9	0.9	0	0	0.0788036748342198	Th17
1194	0.00669514781464114	0.00669288139818629	0.0066928818382185	0.00678047384483908	0.00669287145928121	0.996687444057225	0.997379937421062	0.00669285977711117	0.988720614626796	0.00719170526979314	0.00669400101436143	0.00747795298701605	1	0	0	0.5	0	0	0.9	0.9	0	0	0.0788227792983651	Th17
1195	0.00669514961086645	0.0066928818232814	0.006692882263613	0.00679796187928019	0.00669287189843809	0.996687298787448	0.997378354570862	0.00669286019918605	0.988720641760365	0.00719170529339778	0.00669400211661369	0.00747793477629972	1	0	0	0.6	0	0	0.9	0.9	0	0	0.0788419547423014	Th17
1196	0.00669515140909639	0.00669288224448806	0.00669288268543281	0.00681551528782698	0.00669287233395594	0.996687153128912	0.997376765722062	0.00669286061761815	0.988720669015875	0.00719170528522797	0.00669400321796941	0.00747791643693431	1	0	0	0.7	0	0	0.9	0.9	0	0	0.0788612016517014	Th17
1197	0.00669515319874417	0.00669288265161665	0.00669288309302894	0.0068331344611982	0.00669287275542299	0.996687007027531	0.997375170789211	0.00669286102186994	0.988720696412824	0.00719170524207883	0.00669400430797885	0.0074778979710764	1	0	0	0.8	0	0	0.9	0.9	0	0	0.0788805204734486	Th17
1198	0.00669514664468944	0.00669287471581408	0.00669287515779549	0.00685081670761281	0.00669286483457982	0.99668699756997	0.997373685634889	0.00669285308458163	0.988720739550778	0.00719167882905007	0.00669399705519463	0.00747783711414885	1	0	0	0.9	0	0	0.9	0.9	0	0	0.0788995213878292	Th17
1199	0.00669514676422673	0.00669287343988339	0.0066928738821911	0.00686856731372042	0.00669286357298315	0.996686841425358	0.997372070349002	0.00669285180563541	0.988720769963167	0.00719167827704473	0.00669399646843988	0.00747781893773329	1	0	0	1	0	0	0.9	0.9	0	0	0.0789189887243311	Th17
1200	0.0066951395136541	0.00669287994166243	0.00669288037922005	0.0066940011466521	0.00669286993320417	0.996688175555843	0.997387842971181	0.00669285833540164	0.988720478153306	0.00719170495430672	0.00669399617726354	0.00747804228200516	1	0	0	0	0	0	1	0.9	0	0	0.0787278759830399	Th17
1201	0.00669514099828023	0.0066928800810392	0.0066928805190833	0.00671116739668824	0.0066928700863578	0.996688030758927	0.997386288564739	0.00669285847182467	0.988720505214998	0.00719170501112792	0.00669399698104167	0.00747802469665689	1	0	0	0.1	0	0	1	0.9	0	0	0.0787466997034363	Th17
1202	0.00669514258304368	0.0066928803157003	0.00669288075408019	0.00672839716763407	0.00669287033486596	0.996687886025612	0.997384728685146	0.00669285870366466	0.988720532221788	0.00719170508114149	0.0066939978825496	0.00747800699555179	1	0	0	0.2	0	0	1	0.9	0	0	0.0787655928856847	Th17
1203	0.00669514424654808	0.00669288062362031	0.00669288106273258	0.00674569081644899	0.00669287065694717	0.996687741247252	0.997383163213512	0.0066928590088733	0.988720559213575	0.00719170515429616	0.00669399886015146	0.00747798917622584	1	0	0	0.3	0	0	1	0.9	0	0	0.0787845559315041	Th17
1204	0.0066951459780348	0.00669288099464228	0.00669288143421946	0.00676304871677537	0.00669287104199834	0.996687596423178	0.997381592108904	0.00669285937706211	0.988720586208626	0.00719170522106085	0.00669399990302125	0.00747797122809563	1	0	0	0.4	0	0	1	0.9	0	0	0.078803589154202	Th17
1205	0.006695147749374	0.00669288140037817	0.00669288184025322	0.00678047123024232	0.00669287146170216	0.996687451408462	0.997380015221695	0.0066928597797643	0.988720613257884	0.0071917052700782	0.00669400098317879	0.00747795315114762	1	0	0	0.5	0	0	1	0.9	0	0	0.0788226929780786	Th17
1206	0.00669514954297471	0.00669288182254406	0.00669288226314126	0.00679795873397056	0.00669287189811773	0.996687306133506	0.997378432464086	0.00669286019925813	0.988720640393999	0.00719170529347148	0.00669400208270774	0.00747793494263003	1	0	0	0.6	0	0	1	0.9	0	0	0.0788418677872245	Th17
1207	0.00669515134397409	0.00669288224682585	0.00669288268789273	0.0068155116114778	0.00669287233672528	0.996687160510153	0.997376843753031	0.00669286062070685	0.988720667642559	0.00719170528515483	0.00669400318710549	0.0074779166014225	1	0	0	0.7	0	0	1	0.9	0	0	0.0788611140155422	Th17
1208	0.00669515313195842	0.00669288265226367	0.00669288309373467	0.00683313024671967	0.00669287275654098	0.996687014411127	0.997375248923695	0.00669286102329301	0.988720695040589	0.00719170524207264	0.00669400427543132	0.00747789813736473	1	0	0	0.8	0	0	1	0.9	0	0	0.0788804321839685	Th17
1209	0.00669514657629322	0.00669287471515264	0.0066928751570687	0.00685081194560258	0.00669286483411418	0.996687004946428	0.997373763874267	0.00669285308448627	0.988720738177258	0.00719167883011064	0.00669399702112893	0.00747783728484988	1	0	0	0.9	0	0	1	0.9	0	0	0.078899432450855	Th17
1210	0.00669514669261584	0.00669287343591582	0.00669287387831624	0.00686856200423959	0.00669286356935517	0.996686848797821	0.997372148681044	0.00669285180240412	0.988720768595642	0.00719167827647593	0.00669399643113927	0.00747781910832234	1	0	0	1	0	0	1	0.9	0	0	0.0789188991242771	Th17
1211	0.00669512629164908	0.00669283906148387	0.00669283905955566	0.00669398594798292	0.00669285456970004	0.997798077675136	0.997387421489337	0.00669284172324898	1.00004509599555	0.00719169008500892	0.00669399405638258	0.00668986936404428	1	0	0	0	0	0	0	1	0	0	0.0655956369901367	Th17
1212	0.00669512765128295	0.00669283905870805	0.0066928390569562	0.00671115500885483	0.00669285459581045	0.997797942713385	0.997385866017849	0.00669284172905568	1.00004509599554	0.00719169008501037	0.00669399474151014	0.00668986941746433	1	0	0	0.1	0	0	0	1	0	0	0.065614498608956	Th17
1213	0.0066951290193107	0.00669283905954747	0.00669283905789475	0.00672838751958269	0.00669285462586447	0.997797807201855	0.997384304519951	0.00669284173815557	1.00004509599554	0.00719169009170939	0.00669399543259185	0.00668986947447776	1	0	0	0.2	0	0	0	1	0	0	0.0656334302928707	Th17
1214	0.006695130396594	0.00669283906389581	0.00669283906222596	0.00674568385799357	0.00669285465937444	0.997797671159138	0.997382736967465	0.00669284175090385	1.00004509599557	0.00719169010516897	0.00669399612990364	0.00668986953506097	1	0	0	0.3	0	0	0	1	0	0	0.0656524324300909	Th17
1215	0.00669513178234351	0.0066928390719328	0.00669283907007282	0.00676304440387918	0.00669285469652805	0.997797534557566	0.997381163322999	0.00669284176732276	1.00004509599563	0.00719169012550918	0.00669399683374719	0.00668986959945388	1	0	0	0.4	0	0	0	1	0	0	0.0656715054658517	Th17
1216	0.00669513317758602	0.00669283908339014	0.00669283908162945	0.0067804695417436	0.00669285473761935	0.997797397416317	0.997379583542194	0.00669284178735384	1.0000450959957	0.00719169015266838	0.00669399754366712	0.00668986966785629	1	0	0	0.5	0	0	0	1	0	0	0.0656906498107079	Th17
1217	0.00669513458161009	0.00669283909859167	0.00669283909682607	0.00679795965905232	0.00669285478237289	0.997797259715986	0.997377997586892	0.00669284181106613	1.00004509599581	0.0071916901867911	0.00669399826021872	0.00668986974005402	1	0	0	0.6	0	0	0	1	0	0	0.0657098659095123	Th17
1218	0.00669513599493076	0.00669283911737378	0.00669283911560815	0.00681551514578319	0.00669285483092624	0.997797121468978	0.997376405431044	0.00669284183836383	1.00004509599593	0.00719169022748066	0.00669399898286445	0.00668986981600055	1	0	0	0.7	0	0	0	1	0	0	0.0657291541652449	Th17
1219	0.00669513741717888	0.00669283913968398	0.00669283913791723	0.00683313639637263	0.00669285488320738	0.997796982656167	0.99737480702988	0.00669284186931045	1.00004509599609	0.00719169027481325	0.00669399971193456	0.00668986989566478	1	0	0	0.8	0	0	0	1	0	0	0.0657485150361212	Th17
1220	0.00669513884864526	0.00669283916544231	0.0066928391636691	0.0068508238082865	0.00669285493880685	0.997796843283079	0.997373202343825	0.00669284190370311	1.00004509599626	0.00719169032839146	0.00669400044733477	0.00668986997897057	1	0	0	0.9	0	0	0	1	0	0	0.0657679489526048	Th17
1221	0.00669514028885431	0.00669283919452091	0.00669283919275342	0.00686857778271416	0.00669285499818148	0.997796703349142	0.997371591327701	0.00669284194144604	1.00004509599646	0.00719169038800257	0.0066940011888973	0.00668987006577998	1	0	0	1	0	0	0	1	0	0	0.0657874563607637	Th17
1222	0.0066951262466612	0.0066928390611317	0.00669283905937846	0.00669398592501658	0.00669285456907798	0.997798082136902	0.997387472922008	0.00669284172305809	1.00004509599555	0.00719169008467111	0.00669399403350175	0.00668986936373322	1	0	0	0	0	0	0.1	1	0	0	0.0655955810028723	Th17
1223	0.00669512760582843	0.00669283905853779	0.00669283905678713	0.00671115464729067	0.00669285459533784	0.997797947172028	0.997385917512856	0.00669284172874854	1.00004509599554	0.00719169008467397	0.00669399471860339	0.00668986941707799	1	0	0	0.1	0	0	0.1	1	0	0	0.0656144422235374	Th17
1224	0.00669512897415535	0.00669283905936263	0.00669283905760797	0.00672838681677319	0.00669285462517054	0.997797811675178	0.997384356086935	0.00669284173792443	1.00004509599554	0.00719169009135283	0.00669399540972914	0.00668986947409539	1	0	0	0.2	0	0	0.1	1	0	0	0.0656333734795993	Th17
1225	0.00669513035106088	0.00669283906371997	0.0066928390619633	0.0067456828109961	0.0066928546587267	0.997797675636886	0.997382788606819	0.00669284175070596	1.00004509599557	0.00719169010476472	0.00669399610706563	0.00668986953462796	1	0	0	0.3	0	0	0.1	1	0	0	0.0656523751954978	Th17
1226	0.00669513173714713	0.00669283907171296	0.00669283906988873	0.00676304301012819	0.0066928546961352	0.997797539049505	0.997381215036227	0.00669284176706059	1.00004509599563	0.00719169012504448	0.00669399681065698	0.00668986959931904	1	0	0	0.4	0	0	0.1	1	0	0	0.0656714477969866	Th17
1227	0.00669513313193106	0.00669283908321537	0.00669283908145039	0.00678046779889016	0.00669285473703955	0.997797401906142	0.997379635323932	0.00669284178710681	1.0000450959957	0.00719169015231238	0.00669399752064189	0.00668986966756784	1	0	0	0.5	0	0	0.1	1	0	0	0.0656905917257846	Th17
1228	0.0066951345362781	0.00669283909838875	0.00669283909662808	0.00679795756353006	0.00669285478181914	0.997797264220104	0.997378049449196	0.00669284181075371	1.00004509599581	0.00719169018636559	0.00669399823695771	0.0066898697397285	1	0	0	0.6	0	0	0.1	1	0	0	0.0657098073769558	Th17
1229	0.00669513594922924	0.006692839117176	0.00669283911541368	0.0068155126955601	0.00669285483056984	0.997797125967672	0.997376457361216	0.00669284183811471	1.00004509599593	0.00719169022713543	0.0066939989598283	0.00668986981559466	1	0	0	0.7	0	0	0.1	1	0	0	0.0657290952156666	Th17
1230	0.00669513737150122	0.00669283913949128	0.00669283913772106	0.00683313358815799	0.00669285488253515	0.997796987166782	0.997374859039185	0.00669284186901336	1.00004509599608	0.00719169027442435	0.00669399968886716	0.0066898698952767	1	0	0	0.8	0	0	0.1	1	0	0	0.065748455637106	Th17
1231	0.00669513880271497	0.00669283916524232	0.00669283916347587	0.00685082063982473	0.00669285493832104	0.99779684780131	0.997373254421526	0.00669284190346042	1.00004509599626	0.00719169032801032	0.00669400042417556	0.00668986997863197	1	0	0	0.9	0	0	0.1	1	0	0	0.065767889117279	Th17
1232	0.00669514024283026	0.00669283919432195	0.00669283919255104	0.00686857425104582	0.00669285499762799	0.997796707878993	0.997371643480234	0.0066928419411823	1.00004509599645	0.00719169038761886	0.00669400116562452	0.0066898700654679	1	0	0	1	0	0	0.1	1	0	0	0.065787396075498	Th17
1233	0.00669512620123149	0.00669283906095263	0.00669283905920167	0.00669398590232122	0.00669285456858879	0.99779808659835	0.997387524333797	0.00669284172283843	1.00004509599555	0.00719169008435613	0.0066939940106432	0.0066898693634051	1	0	0	0	0	0	0.2	1	0	0	0.0655955250369431	Th17
1234	0.00669512756057302	0.00669283905835665	0.00669283905660547	0.00671115428596451	0.00669285459500215	0.997797951647056	0.997385969001821	0.0066928417285285	1.00004509599553	0.0071916900843187	0.00669399469556064	0.00668986941673059	1	0	0	0.1	0	0	0.2	1	0	0	0.0656143858282976	Th17
1235	0.00669512892877949	0.00669283905917708	0.00669283905742186	0.0067283861140077	0.0066928546246949	0.997797816155749	0.997384407650067	0.00669284173771338	1.00004509599554	0.00719169009099308	0.00669399538671202	0.00668986947369167	1	0	0	0.2	0	0	0.2	1	0	0	0.0656333166629155	Th17
1236	0.00669513030577953	0.00669283906353191	0.00669283906177482	0.00674568176405772	0.00669285465834613	0.997797680113868	0.997382840239269	0.00669284175042792	1.00004509599557	0.00719169010450784	0.00669399608404543	0.00668986953438672	1	0	0	0.3	0	0	0.2	1	0	0	0.0656523179692914	Th17
1237	0.00669513169159851	0.00669283907145833	0.00669283906969965	0.00676304161633916	0.00669285469568364	0.997797543539387	0.997381266752731	0.00669284176682227	1.00004509599562	0.0071916901247807	0.00669399678759092	0.00668986959889717	1	0	0	0.4	0	0	0.2	1	0	0	0.065671390126377	Th17
1238	0.00669513308662522	0.00669283908302102	0.00669283908126191	0.00678046605538756	0.00669285473651286	0.997797406405193	0.997379687115592	0.00669284178685995	1.0000450959957	0.00719169015194252	0.00669399749761647	0.00668986966719854	1	0	0	0.5	0	0	0.2	1	0	0	0.0656905336213434	Th17
1239	0.00669513449069165	0.00669283909819538	0.00669283909643285	0.00679795546845213	0.00669285478136777	0.997797268718691	0.997378101299775	0.00669284181055309	1.0000450959958	0.0071916901859897	0.00669399821396968	0.00668986973938962	1	0	0	0.6	0	0	0.2	1	0	0	0.0657097488623808	Th17
1240	0.00669513590377047	0.00669283911698673	0.00669283911521587	0.00681551024508628	0.00669285482984715	0.997797130479888	0.997376509299004	0.00669284183789987	1.00004509599593	0.00719169022677446	0.00669399893654138	0.00668986981537118	1	0	0	0.7	0	0	0.2	1	0	0	0.0657290362445335	Th17
1241	0.0066951373258424	0.00669283913929642	0.00669283913753	0.00683313078037617	0.00669285488232844	0.997796991679888	0.997374911043159	0.00669284186875444	1.00004509599608	0.00719169027407719	0.00669399966569662	0.00668986989492267	1	0	0	0.8	0	0	0.2	1	0	0	0.0657483962418599	Th17
1242	0.00669513875706497	0.00669283916504146	0.00669283916332154	0.00685081747133077	0.00669285493800451	0.99779685232304	0.99737330650054	0.00669284190315745	1.00004509599626	0.00719169032767937	0.00669400040083987	0.0066898699783216	1	0	0	0.9	0	0	0.2	1	0	0	0.065767829277438	Th17
1243	0.00669514019729275	0.00669283919411959	0.00669283919234902	0.00686857071938557	0.00669285499721332	0.997796712398669	0.997371695631249	0.00669284194091378	1.00004509599645	0.00719169038727856	0.00669400114234629	0.00668987006511124	1	0	0	1	0	0	0.2	1	0	0	0.0657873358025443	Th17
1244	0.00669512615620149	0.00669283906077526	0.00669283905918748	0.0066939858795314	0.00669285456821436	0.997798091072922	0.997387575746745	0.00669284172254029	1.00004509599555	0.00719169008400568	0.00669399398770586	0.0066898693630357	1	0	0	0	0	0	0.3	1	0	0	0.0655954690570808	Th17
1245	0.00669512751525657	0.0066928390581723	0.00669283905641895	0.00671115392431348	0.00669285459452801	0.997797956116699	0.997386020484847	0.00669284172831102	1.00004509599553	0.00719169008397195	0.00669399467268577	0.00668986941642244	1	0	0	0.1	0	0	0.3	1	0	0	0.0656143294440679	Th17
1246	0.00669512888328123	0.00669283905900171	0.0066928390572469	0.00672838541132781	0.00669285462429887	0.997797820631883	0.997384459207496	0.00669284173748489	1.00004509599554	0.00719169009058671	0.00669399536374938	0.00668986947342376	1	0	0	0.2	0	0	0.3	1	0	0	0.0656332598565619	Th17
1247	0.00669513026016553	0.00669283906334112	0.00669283906158235	0.00674568071724221	0.00669285465801368	0.997797684597135	0.997382891881853	0.00669284175016546	1.00004509599557	0.00719169010403075	0.00669399606094755	0.00668986953411884	1	0	0	0.3	0	0	0.3	1	0	0	0.0656522607261874	Th17
1248	0.00669513164616477	0.00669283907127823	0.00669283906951932	0.00676304022324496	0.0066928546950254	0.997797548018976	0.997381318446071	0.00669284176655561	1.00004509599562	0.00719169012434904	0.00669399676459851	0.00668986959860267	1	0	0	0.4	0	0	0.3	1	0	0	0.0656713324899134	Th17
1249	0.00669513304086961	0.00669283908283655	0.00669283908106954	0.00678046431253626	0.00669285473625762	0.997797410898928	0.997379738894238	0.00669284178660952	1.0000450959957	0.00719169015152891	0.00669399747450306	0.00668986966683994	1	0	0	0.5	0	0	0.3	1	0	0	0.065690475535586	Th17
1250	0.00669513444489344	0.00669283909808285	0.00669283909624624	0.00679795337303771	0.00669285478095742	0.997797273225394	0.997378153161309	0.0066928418103076	1.0000450959958	0.00719169018557897	0.00669399819071973	0.00668986973898993	1	0	0	0.6	0	0	0.3	1	0	0	0.0657096903279151	Th17
1251	0.00669513585802725	0.0066928391167896	0.00669283911502503	0.00681550779462341	0.00669285482941338	0.99779713498733	0.997376561234355	0.00669284183760905	1.00004509599593	0.00719169022641316	0.00669399891350937	0.00668986981493554	1	0	0	0.7	0	0	0.3	1	0	0	0.0657289772805916	Th17
1252	0.00669513728021987	0.00669283913909213	0.00669283913732565	0.0068331279725767	0.0066928548817076	0.997796996192501	0.997374963043432	0.00669284186857863	1.00004509599608	0.0071916902736872	0.00669399964239679	0.00668986989454956	1	0	0	0.8	0	0	0.3	1	0	0	0.0657483368502825	Th17
1253	0.00669513871128688	0.00669283916501373	0.00669283916307956	0.00685081430306006	0.00669285493747325	0.997796856842845	0.997373358577481	0.00669284190290219	1.00004509599626	0.00719169032730716	0.00669400037772799	0.00668986997786375	1	0	0	0.9	0	0	0.3	1	0	0	0.065767769441643	Th17
1254	0.00669514015139096	0.00669283919391192	0.00669283919214129	0.00686856718716482	0.00669285499669452	0.997796716924925	0.997371747789789	0.00669284194066005	1.00004509599645	0.00719169038685331	0.00669400111912301	0.00668987006474969	1	0	0	1	0	0	0.3	1	0	0	0.0657872755144271	Th17
1255	0.00669512611081983	0.00669283906059749	0.0066928390588479	0.00669398585684453	0.00669285456767276	0.997798095536501	0.997387627168082	0.00669284172235683	1.00004509599555	0.00719169008361095	0.00669399396488078	0.00668986936264354	1	0	0	0	0	0	0.4	1	0	0	0.0655954130792409	Th17
1256	0.00669512747005382	0.00669283905799454	0.0066928390562415	0.00671115356303023	0.00669285459398039	0.997797960585123	0.997386071979155	0.00669284172801815	1.00004509599553	0.00719169008361691	0.00669399464962577	0.00668986941609894	1	0	0	0.1	0	0	0.4	1	0	0	0.0656142730499136	Th17
1257	0.00669512883810199	0.00669283905881608	0.00669283905706118	0.00672838470833319	0.00669285462379691	0.997797825101169	0.997384510773668	0.006692841737236	1.00004509599554	0.0071916900902245	0.00669399534066948	0.00668986947307285	1	0	0	0.2	0	0	0.4	1	0	0	0.0656332030480131	Th17
1258	0.00669513021478002	0.00669283906315788	0.00669283906139909	0.0067456796705104	0.0066928546572387	0.99779768907852	0.99738294349918	0.00669284174993508	1.00004509599557	0.0071916901036609	0.00669399603785908	0.00668986953379299	1	0	0	0.3	0	0	0.4	1	0	0	0.0656522035102021	Th17
1259	0.00669513160069698	0.00669283907110109	0.00669283906933868	0.00676303882983512	0.00669285469466605	0.997797552510873	0.997381370145795	0.00669284176630195	1.00004509599562	0.00719169012400322	0.00669399674146311	0.00668986959818096	1	0	0	0.4	0	0	0.4	1	0	0	0.0656712748345405	Th17
1260	0.006695132995602	0.00669283908264262	0.00669283908096002	0.00678046256972318	0.00669285473555948	0.997797415388769	0.997379790667324	0.00669284178637478	1.0000450959957	0.00719169015113593	0.00669399745136067	0.00668986966652535	1	0	0	0.5	0	0	0.4	1	0	0	0.0656904174594903	Th17
1261	0.0066951343992875	0.00669283909781878	0.00669283909605635	0.00679795127767978	0.00669285478054979	0.997797277722577	0.997378205018454	0.00669284181000866	1.0000450959958	0.00719169018524806	0.00669399816762187	0.00668986973870215	1	0	0	0.6	0	0	0.4	1	0	0	0.0657096318077435	Th17
1262	0.00669513581243724	0.0066928391165942	0.00669283911482974	0.00681550534536113	0.00669285482909802	0.997797139492738	0.99737661314505	0.00669284183738795	1.00004509599593	0.0071916902260214	0.006693998890305	0.00668986981468178	1	0	0	0.7	0	0	0.4	1	0	0	0.0657289183448575	Th17
1263	0.00669513723443511	0.00669283913890076	0.00669283913713301	0.0068331251644573	0.00669285488101666	0.997797000706895	0.997375015048896	0.00669284186830161	1.00004509599608	0.0071916902733057	0.00669399961921325	0.00668986989423518	1	0	0	0.8	0	0	0.4	1	0	0	0.0657482774512879	Th17
1264	0.0066951386654457	0.00669283916465003	0.00669283916288126	0.00685081113418314	0.00669285493678797	0.997796861362918	0.997373410661954	0.00669284190264451	1.00004509599625	0.00719169032692009	0.00669400035442108	0.00668986997755561	1	0	0	0.9	0	0	0.4	1	0	0	0.0657677095968712	Th17
1265	0.00669514010534316	0.00669283919371391	0.00669283919194367	0.00686856365532441	0.00669285499609734	0.99779672145468	0.997371799943496	0.00669284194046387	1.00004509599645	0.00719169038645357	0.00669400109584375	0.00668987006421132	1	0	0	1	0	0	0.4	1	0	0	0.0657872152276702	Th17
1266	0.00669512606554851	0.00669283906041651	0.00669283905866422	0.00669398583407909	0.00669285456698851	0.997798099993119	0.997387678580962	0.00669284172210838	1.00004509599555	0.00719169008324052	0.00669399394186365	0.00668986936238724	1	0	0	0	0	0	0.5	1	0	0	0.065595357116764	Th17
1267	0.0066951274249157	0.00669283905781778	0.00669283905606633	0.00671115320137943	0.00669285459342051	0.997797965053418	0.997386123464388	0.00669284172782111	1.00004509599553	0.00719169008324182	0.00669399462682715	0.00668986941576564	1	0	0	0.1	0	0	0.5	1	0	0	0.0656142166649802	Th17
1268	0.00669512879289698	0.00669283905864291	0.00669283905688799	0.0067283840055865	0.0066928546233751	0.997797829574601	0.997384562324686	0.00669284173695981	1.00004509599554	0.00719169008988188	0.00669399531766444	0.00668986947269097	1	0	0	0.2	0	0	0.5	1	0	0	0.0656331462508368	Th17
1269	0.00669513016955669	0.00669283906297134	0.00669283906121439	0.00674567862385234	0.006692854656905	0.99779769355492	0.997382995136088	0.00669284174969118	1.00004509599557	0.00719169010334928	0.0066939960148691	0.00668986953342805	1	0	0	0.3	0	0	0.5	1	0	0	0.0656521462803954	Th17
1270	0.00669513155516728	0.00669283907090175	0.00669283906914712	0.00676303743630188	0.00669285469410115	0.9977975569994	0.997381421844787	0.00669284176610323	1.00004509599562	0.00719169012358716	0.0066939967185728	0.00668986959796942	1	0	0	0.4	0	0	0.5	1	0	0	0.0656712171832852	Th17
1271	0.00669513294995629	0.00669283908245041	0.00669283908079027	0.00678046082693278	0.00669285473504565	0.9977974198861	0.997379842439251	0.00669284178611104	1.0000450959957	0.00719169015082449	0.00669399742824722	0.00668986966612431	1	0	0	0.5	0	0	0.5	1	0	0	0.0656903593768297	Th17
1272	0.0066951343538129	0.00669283909763267	0.00669283909587153	0.0067979491828991	0.00669285477979493	0.99779728221562	0.997378256861445	0.0066928418098554	1.0000450959958	0.00719169018487744	0.00669399814459297	0.00668986973831613	1	0	0	0.6	0	0	0.5	1	0	0	0.0657095733063886	Th17
1273	0.00669513576657635	0.0066928391165609	0.00669283911463719	0.00681550289502502	0.00669285482838631	0.997797143998645	0.99737666507967	0.00669284183709277	1.00004509599593	0.00719169022563628	0.00669399886722116	0.00668986981423403	1	0	0	0.7	0	0	0.5	1	0	0	0.065728859382983	Th17
1274	0.00669513718867972	0.00669283913870131	0.00669283913693516	0.00683312235735009	0.00669285488056511	0.997797005225557	0.99737506703842	0.00669284186797995	1.00004509599608	0.00719169027292658	0.00669399959614296	0.00668986989382184	1	0	0	0.8	0	0	0.5	1	0	0	0.0657482180652047	Th17
1275	0.00669513861966984	0.00669283916444531	0.00669283916267868	0.00685080796620114	0.00669285493635697	0.997796865890685	0.997373462733239	0.00669284190237658	1.00004509599625	0.00719169032648969	0.00669400033119295	0.0066898699771922	1	0	0	0.9	0	0	0.5	1	0	0	0.0657676497589317	Th17
1276	0.00669514005950255	0.00669283919351063	0.00669283919183482	0.0068685601231979	0.00669285499546779	0.997796725981524	0.997371852100986	0.00669284194015353	1.00004509599645	0.00719169038606676	0.00669400107252207	0.00668987006403516	1	0	0	1	0	0	0.5	1	0	0	0.0657871549402302	Th17
1277	0.00669512602056262	0.00669283906023767	0.00669283905848688	0.00669398581150664	0.00669285456674398	0.997798104452186	0.997387729989564	0.00669284172188049	1.00004509599555	0.00719169008290335	0.00669399391896108	0.00668986936205004	1	0	0	0	0	0	0.6	1	0	0	0.06559530115713	Th17
1278	0.00669512737969218	0.00669283905764615	0.00669283905588944	0.00671115284018593	0.00669285459282719	0.997797969516365	0.997386174932852	0.00669284172755622	1.00004509599553	0.00719169008292394	0.00669399460382953	0.00668986941534698	1	0	0	0.1	0	0	0.6	1	0	0	0.0656141603022098	Th17
1279	0.00669512874749099	0.00669283905844888	0.00669283905669041	0.00672838330315774	0.0066928546228244	0.997797834048002	0.997384613872983	0.00669284173679449	1.00004509599554	0.00719169008949398	0.00669399529474398	0.00668986947238412	1	0	0	0.2	0	0	0.6	1	0	0	0.0656330894565789	Th17
1280	0.006695130123956	0.00669283906279448	0.0066928390610379	0.00674567757701389	0.0066928546562407	0.997797698041879	0.997383046764263	0.006692841749501	1.00004509599556	0.0071916901029588	0.00669399599190398	0.0066898695331323	1	0	0	0.3	0	0	0.6	1	0	0	0.0656520890479617	Th17
1281	0.00669513150981208	0.00669283907071875	0.00669283906895969	0.00676303604278837	0.00669285469371949	0.997797561475588	0.997381473555938	0.00669284176581162	1.00004509599562	0.00719169012327888	0.00669399669546045	0.00668986959759765	1	0	0	0.4	0	0	0.6	1	0	0	0.0656711595322399	Th17
1282	0.00669513290443435	0.00669283908227238	0.00669283908051212	0.00678045908406425	0.00669285473458532	0.997797424377911	0.997379894214487	0.00669284178583102	1.0000450959957	0.00719169015042959	0.00669399740533111	0.00668986966587572	1	0	0	0.5	0	0	0.6	1	0	0	0.0656903012966343	Th17
1283	0.00669513430825431	0.00669283909743421	0.00669283909567144	0.00679794708802431	0.00669285477937867	0.99779728672413	0.997378308709142	0.00669284180955466	1.0000450959958	0.00719169018451492	0.00669399812144102	0.00668986973798262	1	0	0	0.6	0	0	0.6	1	0	0	0.0657095147847837	Th17
1284	0.00669513572108766	0.00669283911620702	0.00669283911444367	0.00681550044531255	0.00669285482784174	0.997797148503846	0.997376716996299	0.00669284183686971	1.00004509599593	0.00719169022526858	0.00669399884404078	0.00668986981382113	1	0	0	0.7	0	0	0.6	1	0	0	0.0657288004406751	Th17
1285	0.00669513714280383	0.00669283913850737	0.00669283913674083	0.00683311954915382	0.00669285488020523	0.997797009731572	0.997375119047363	0.00669284186781829	1.00004509599608	0.0071916902725434	0.00669399957291911	0.00668986989351534	1	0	0	0.8	0	0	0.6	1	0	0	0.06574815867135	Th17
1286	0.00669513857374767	0.00669283916424492	0.00669283916256058	0.00685080479855439	0.00669285493588421	0.997796870406461	0.997373514799379	0.00669284190219913	1.00004509599625	0.00719169032610891	0.00669400030810172	0.0066898699766974	1	0	0	0.9	0	0	0.6	1	0	0	0.0657675899385102	Th17
1287	0.00669514001347428	0.00669283919331725	0.00669283919160594	0.00686855659191213	0.0066928549950651	0.997796730507405	0.997371904246047	0.00669284193989858	1.00004509599645	0.00719169038564879	0.00669400104922991	0.00668987006362767	1	0	0	1	0	0	0.6	1	0	0	0.0657870946667751	Th17
1288	0.00669512597545987	0.00669283906006467	0.00669283905831361	0.00669398578858814	0.00669285456603019	0.997798108911788	0.997387781381345	0.00669284172166802	1.00004509599555	0.0071916900825617	0.00669399389607197	0.00668986936172008	1	0	0	0	0	0	0.7	1	0	0	0.0655952452128907	Th17
1289	0.00669512733452679	0.00669283905762104	0.00669283905577898	0.00671115247875515	0.00669285459256262	0.997797973984251	0.997386226414775	0.00669284172730496	1.00004509599553	0.00719169008259397	0.00669399458084128	0.0066898694150379	1	0	0	0.1	0	0	0.7	1	0	0	0.0656141039215248	Th17
1290	0.0066951287021532	0.00669283905827415	0.00669283905651894	0.00672838260027102	0.00669285462237972	0.997797838522754	0.997384665427667	0.00669284173648567	1.00004509599553	0.00719169008921105	0.00669399527183948	0.00668986947208278	1	0	0	0.2	0	0	0.7	1	0	0	0.0656330326543282	Th17
1291	0.00669513007870418	0.00669283906261836	0.00669283906092106	0.00674567653048446	0.00669285465582305	0.997797702523222	0.9973830983835	0.00669284174925514	1.00004509599556	0.00719169010258646	0.00669399596887229	0.00668986953271113	1	0	0	0.3	0	0	0.7	1	0	0	0.065652031830818	Th17
1292	0.00669513146430532	0.00669283907053367	0.00669283906877504	0.00676303464952535	0.00669285469326738	0.997797565966644	0.997381525251486	0.00669284176557185	1.00004509599562	0.00719169012290908	0.00669399667238103	0.00668986959721135	1	0	0	0.4	0	0	0.7	1	0	0	0.0656711018819673	Th17
1293	0.00669513285895354	0.00669283908208586	0.00669283908041335	0.00678045734152984	0.00669285473414052	0.997797428871686	0.997379945984574	0.00669284178563395	1.0000450959957	0.00719169015011652	0.00669399738222218	0.00668986966552457	1	0	0	0.5	0	0	0.7	1	0	0	0.0656902432200552	Th17
1294	0.00669513426270639	0.00669283909724512	0.00669283909548232	0.00679794499336562	0.00669285477896056	0.997797291220977	0.997378360550814	0.00669284180926424	1.0000450959958	0.00719169018415479	0.00669399809833598	0.00668986973756398	1	0	0	0.6	0	0	0.7	1	0	0	0.0657094562810863	Th17
1295	0.00669513567523072	0.0066928391160226	0.00669283911425604	0.00681549799546863	0.00669285482733235	0.997797153011077	0.997376768916513	0.00669284183659732	1.00004509599593	0.00719169022492468	0.00669399882084301	0.00668986981353981	1	0	0	0.7	0	0	0.7	1	0	0	0.0657287414925496	Th17
1296	0.00669513709721251	0.00669283913830894	0.00669283913653951	0.00683311674206063	0.00669285487951841	0.997797014248564	0.997375171036331	0.00669284186747041	1.00004509599608	0.00719169027216471	0.0066939995496736	0.00668986989325089	1	0	0	0.8	0	0	0.7	1	0	0	0.0657480992873807	Th17
1297	0.00669513852790716	0.0066928391642188	0.00669283916228307	0.00685080163052764	0.00669285493539286	0.997796874921184	0.997373566868456	0.00669284190189661	1.00004509599625	0.00719169032572896	0.00669400028474896	0.00668986997643485	1	0	0	0.9	0	0	0.7	1	0	0	0.0657675301157483	Th17
1298	0.00669513996765685	0.00669283919311342	0.00669283919142566	0.00686855306052159	0.0066928549945207	0.99779673503204	0.997371956392048	0.00669284193958846	1.00004509599645	0.00719169038530047	0.00669400102609035	0.00668987006324938	1	0	0	1	0	0	0.7	1	0	0	0.0657870343938249	Th17
1299	0.00669512593014186	0.00669283905988314	0.00669283905813391	0.00669398576573162	0.00669285456556672	0.99779811336625	0.997387832794848	0.00669284172141157	1.00004509599554	0.007191690082201	0.00669399387328613	0.00668986936143135	1	0	0	0	0	0	0.8	1	0	0	0.0655951892522337	Th17
1300	0.00669512728915613	0.00669283905727331	0.00669283905552037	0.00671115211721972	0.00669285459189932	0.997797978456757	0.997386277904847	0.00669284172713009	1.00004509599553	0.00719169008219594	0.00669399455795897	0.00668986941460454	1	0	0	0.1	0	0	0.8	1	0	0	0.0656140475268812	Th17
1301	0.00669512865666274	0.00669283905809501	0.00669283905633845	0.00672838189773441	0.00669285462178221	0.997797842995741	0.997384716971132	0.00669284173628121	1.00004509599553	0.00719169008880428	0.0066939952488086	0.00668986947172294	1	0	0	0.2	0	0	0.8	1	0	0	0.0656329758648897	Th17
1302	0.00669513003329371	0.00669283906242402	0.00669283906066754	0.00674567548382966	0.0066928546552952	0.997797707001641	0.997383150004636	0.00669284174896281	1.00004509599556	0.00719169010231244	0.00669399594598565	0.00668986953241509	1	0	0	0.3	0	0	0.8	1	0	0	0.0656519746144713	Th17
1303	0.00669513141880836	0.00669283907034816	0.00669283906859128	0.00676303325618776	0.00669285469252532	0.997797570450581	0.997381576953382	0.00669284176532257	1.00004509599562	0.00719169012254313	0.00669399664941712	0.00668986959681935	1	0	0	0.4	0	0	0.8	1	0	0	0.0656710442322157	Th17
1304	0.00669513281338909	0.00669283908189994	0.00669283908019379	0.00678045559859819	0.00669285473355081	0.997797433363673	0.99737999776184	0.00669284178534937	1.00004509599569	0.00719169014969755	0.00669399735904417	0.00668986966516691	1	0	0	0.5	0	0	0.8	1	0	0	0.065690185137071	Th17
1305	0.00669513421690018	0.00669283909706144	0.00669283909529822	0.00679794289839296	0.00669285477824543	0.997797295717561	0.997378412400352	0.00669284180905535	1.0000450959958	0.007191690183731	0.00669399807527734	0.00668986973723593	1	0	0	0.6	0	0	0.8	1	0	0	0.0657093977690808	Th17
1306	0.00669513562966386	0.00669283911582613	0.00669283911406168	0.00681549554623854	0.00669285482682621	0.997797157515884	0.997376820827777	0.00669284183642248	1.00004509599592	0.00719169022453335	0.00669399879768984	0.00668986981321519	1	0	0	0.7	0	0	0.8	1	0	0	0.06572868255674	Th17
1307	0.00669513705148253	0.00669283913811158	0.00669283913634549	0.00683311393499528	0.00669285487894679	0.997797018760725	0.997375223024611	0.00669284186721987	1.00004509599607	0.00719169027178362	0.0066939995264933	0.00668986989280936	1	0	0	0.8	0	0	0.8	1	0	0	0.0657480399089261	Th17
1308	0.00669513848229691	0.00669283916404387	0.00669283916208077	0.00685079846237002	0.00669285493470947	0.997796879434819	0.997373618943582	0.00669284190159465	1.00004509599625	0.00719169032535656	0.00669400026163485	0.00668986997596041	1	0	0	0.9	0	0	0.8	1	0	0	0.0657674702878941	Th17
1309	0.0066951399219541	0.00669283919290768	0.00669283919120848	0.00686854953019664	0.00669285499401966	0.99779673955661	0.997372008524933	0.00669284193937328	1.00004509599644	0.00719169038493226	0.00669400100284606	0.00668987006287683	1	0	0	1	0	0	0.8	1	0	0	0.0657869741352166	Th17
1310	0.00669512588486662	0.00669283905970846	0.00669283905795918	0.00669398574305439	0.00669285456504647	0.997798117830756	0.997387884195867	0.00669284172112866	1.00004509599554	0.00719169008185891	0.00669399385032204	0.0066898693610725	1	0	0	0	0	0	0.9	1	0	0	0.0655951332939366	Th17
1311	0.00669512724379149	0.00669283905710521	0.00669283905534843	0.0067111517560188	0.00669285459161559	0.997797982920348	0.997386329367296	0.00669284172683483	1.00004509599553	0.00719169008185294	0.00669399453507348	0.00668986941438931	1	0	0	0.1	0	0	0.9	1	0	0	0.0656139911699127	Th17
1312	0.00669512861134768	0.00669283905791607	0.00669283905626551	0.00672838119480827	0.0066928546214394	0.997797847468492	0.997384768529583	0.00669284173601485	1.00004509599553	0.00719169008852756	0.00669399522581881	0.00668986947141838	1	0	0	0.2	0	0	0.9	1	0	0	0.0656329190610134	Th17
1313	0.00669512998795854	0.00669283906223761	0.00669283906048095	0.00674567443711457	0.00669285465499249	0.997797711480261	0.99738320162825	0.00669284174876614	1.00004509599556	0.00719169010193209	0.00669399592286864	0.00668986953207593	1	0	0	0.3	0	0	0.9	1	0	0	0.0656519173954777	Th17
1314	0.00669513137339047	0.00669283907016282	0.00669283906840414	0.00676303186346755	0.00669285469206289	0.997797574941938	0.997381628630145	0.00669284176512152	1.00004509599562	0.00719169012217273	0.0066939966262481	0.00668986959653817	1	0	0	0.4	0	0	0.9	1	0	0	0.0656709866011012	Th17
1315	0.00669513276785235	0.00669283908170184	0.00669283907994145	0.00678045385647596	0.00669285473314389	0.997797437855848	0.997380049514098	0.00669284178512506	1.00004509599569	0.0071916901493917	0.00669399733605043	0.00668986966479123	1	0	0	0.5	0	0	0.9	1	0	0	0.0656901270802215	Th17
1316	0.00669513417138955	0.00669283909686954	0.00669283909510706	0.00679794080391949	0.00669285477776978	0.99779730021819	0.997378464237815	0.00669284180876924	1.0000450959958	0.00719169018341386	0.00669399805219476	0.0066898697368609	1	0	0	0.6	0	0	0.9	1	0	0	0.0657093392660846	Th17
1317	0.00669513558408624	0.00669283911570386	0.00669283911386664	0.00681549309670984	0.00669285482627465	0.997797162019625	0.997376872746672	0.00669284183607561	1.00004509599592	0.00719169022415895	0.00669399877462586	0.00668986981281004	1	0	0	0.7	0	0	0.9	1	0	0	0.0657286236139378	Th17
1318	0.00669513700577111	0.0066928391379178	0.00669283913615364	0.00683311112777916	0.00669285487863678	0.997797023270043	0.997375275017708	0.00669284186697081	1.00004509599607	0.00719169027143099	0.0066939995032937	0.00668986989232954	1	0	0	0.8	0	0	0.9	1	0	0	0.0657479805286059	Th17
1319	0.00669513843646211	0.00669283916365787	0.00669283916203896	0.00685079529494289	0.0066928549341892	0.997796883957937	0.997373671005179	0.00669284190137705	1.00004509599625	0.00719169032502848	0.00669400023841419	0.00668986997573135	1	0	0	0.9	0	0	0.9	1	0	0	0.0657674104649737	Th17
1320	0.00669513987606125	0.00669283919271089	0.00669283919094054	0.00686854599891073	0.006692854993424	0.997796744086328	0.997372060671044	0.00669284193911247	1.00004509599644	0.00719169038454529	0.00669400097950528	0.00668987006264542	1	0	0	1	0	0	0.9	1	0	0	0.0657869138569271	Th17
1321	0.00669512583994031	0.00669283905953253	0.00669283905778418	0.00669398572045127	0.00669285456475512	0.997798122280554	0.997387935586388	0.00669284172095729	1.00004509599554	0.00719169008151546	0.00669399382734468	0.00668986936074006	1	0	0	0	0	0	1	1	0	0	0.0655950773616198	Th17
1322	0.00669512719860503	0.00669283905691696	0.00669283905516817	0.0067111513948111	0.0066928545911953	0.997797987384496	0.997386380828187	0.00669284172664365	1.00004509599552	0.00719169008148563	0.00669399451204389	0.00668986941405648	1	0	0	0.1	0	0	1	1	0	0	0.0656139348137672	Th17
1323	0.00669512856598684	0.00669283905783227	0.00669283905597426	0.00672838049255422	0.00669285462086275	0.997797851943671	0.99738482005771	0.00669284173579088	1.00004509599553	0.00719169008808283	0.0066939952028285	0.00668986947098318	1	0	0	0.2	0	0	1	1	0	0	0.0656328622850446	Th17
1324	0.0066951299424721	0.00669283906205595	0.00669283906029762	0.00674567339086526	0.00669285465424255	0.997797715958871	0.997383253235609	0.00669284174848329	1.00004509599556	0.00719169010151086	0.00669399589990771	0.00668986953171354	1	0	0	0.3	0	0	1	1	0	0	0.0656518601926295	Th17
1325	0.00669513132799189	0.00669283906997273	0.00669283906821394	0.00676303047006551	0.00669285469154706	0.997797579425116	0.997381680325484	0.00669284176487262	1.00004509599561	0.00719169012181227	0.00669399660319047	0.00668986959619595	1	0	0	0.4	0	0	1	1	0	0	0.0656709289588773	Th17
1326	0.00669513272237596	0.00669283908151446	0.00669283907975437	0.00678045211375978	0.00669285473271628	0.997797442353967	0.997380101286691	0.00669284178483034	1.00004509599569	0.0071916901490132	0.00669399731298192	0.00668986966448802	1	0	0	0.5	0	0	1	1	0	0	0.0656900689964686	Th17
1327	0.00669513412587316	0.00669283909667506	0.00669283909501221	0.00679793870976567	0.00669285477741591	0.997797304713321	0.997378516066387	0.00669284180858607	1.00004509599579	0.00719169018303146	0.00669399802898885	0.00668986973638244	1	0	0	0.6	0	0	1	1	0	0	0.065709280777817	Th17
1328	0.00669513553839648	0.00669283911543763	0.00669283911367332	0.00681549064718538	0.00669285482597456	0.997797166526621	0.997376924660247	0.00669284183582894	1.00004509599592	0.0071916902237728	0.0066939987514629	0.00668986981248241	1	0	0	0.7	0	0	1	1	0	0	0.0657285646732677	Th17
1329	0.00669513695991164	0.00669283913780664	0.00669283913595591	0.00683310832107932	0.00669285487794155	0.997797027776897	0.997375326997579	0.00669284186674379	1.00004509599607	0.00719169027103742	0.00669399948021428	0.00668986989202434	1	0	0	0.8	0	0	1	1	0	0	0.0657479211643111	Th17
1330	0.00669513839068342	0.00669283916345418	0.00669283916168621	0.00685079212751952	0.00669285493366571	0.99779688847745	0.997373723067129	0.00669284190110698	1.00004509599625	0.00719169032458714	0.0066940002151919	0.00668986997535111	1	0	0	0.9	0	0	1	1	0	0	0.0657673506449128	Th17
1331	0.00669513983020859	0.00669283919250907	0.00669283919073734	0.00686854246819973	0.00669285499310977	0.997796748606209	0.99737211280535	0.00669284193884435	1.00004509599644	0.00719169038418033	0.00669400095627152	0.00668987006208565	1	0	0	1	0	0	1	1	0	0	0.0657868536010295	Th17
