# Supplementary material for: Role of Cytokine Combinations on CD4+ T Cell Differentiation, Partial Polarization, and Plasticity: Continuous Network Modeling Approach
Source: Front Physiol. 2018 Aug 2;9:877. doi: 10.3389/fphys.2018.00877 (PMC6089340; doi:10.3389/fphys.2018.00877)
Supplement: DATA SHEET S7 — Code and simulations of the CD4+ T cell regulatory network. [file Data_Sheet_7.ZIP › plasticity-Nnodes/csv/Th1_IFNGe_IL21e_TGFBe.csv]

	TBET	IFNG	GATA3	IL2	IL4	RORGT	IL21	FOXP3	TGFB	IL10	IL9	BCL6	TCR	IL12e	IFNGe	IL2e	IL4e	IL6e	IL21e	TGFBe	IL10e	IL27e	Sum	Label
1	0.998005523061448	0.995989736172335	0.00669285459544756	0.00669460821353951	0.00669284762755858	0.00669285434330577	0.00669809433695558	0.00669915922103746	0.00771841677349806	0.00718950982520592	0.00669286134613841	0.00682518602711345	1	0	0	0	0	0	0	0	0	0	0.0746011330760172	Th1
2	0.998005564599503	0.996137029200843	0.00669285485240338	0.00669454403807077	0.00669284814035491	0.00669285485763629	0.00669790202894721	0.00669915966783678	0.00771841680438632	0.00718959021583028	0.00669286135529202	0.00682520352854956	1	0	0.1	0	0	0	0	0	0	0	0.0744536416889614	Th1
3	0.998005605504737	0.996282326881524	0.00669285509621018	0.00669448072387652	0.00669284863697624	0.00669285535566213	0.00669771232470051	0.00669916009953004	0.00771841685196627	0.00718966952375342	0.00669286135482472	0.00682522077305499	1	0	0.2	0	0	0	0	0	0	0	0.0743081483542941	Th1
4	0.998005645782525	0.996425655913211	0.00669285532095148	0.00669441825337576	0.00669284911074453	0.00669285583066609	0.00669752518307329	0.00669916050954461	0.00771841690867938	0.00718974775672913	0.00669286133818631	0.00682523776156338	1	0	0.3	0	0	0	0	0	0	0	0.0741646262777787	Th1
5	0.998005685413519	0.996567042549035	0.00669285550364663	0.00669435659189743	0.00669284953908829	0.00669285626044599	0.00669734054616984	0.00669916087551448	0.00771841697034534	0.00718982491433764	0.0066928612829332	0.00682525447114677	1	0	0.4	0	0	0	0	0	0	0	0.0740230489929724	Th1
6	0.998005633323353	0.996706361793803	0.00669286309892787	0.00669430318193631	0.00669285737721054	0.00669286410001492	0.00669716582107622	0.00669916910775104	0.00771846291767213	0.00718992698193269	0.0066928686441668	0.00682527407376403	1	0	0.5	0	0	0	0	0	0	0	0.073883760187296	Th1
7	0.998005670182421	0.996843945440381	0.00669286280280524	0.00669424271153096	0.00669285732019828	0.00669286404435847	0.00669698570127186	0.00669916899872062	0.00771846324679209	0.00719000194714121	0.00669286811661907	0.00682528983555321	1	0	0.6	0	0	0	0	0	0	0	0.0737459891021891	Th1
8	0.998005706598999	0.996979664037106	0.0066928625208988	0.00669418307272521	0.00669285727423244	0.00669286399973369	0.00669680804102619	0.0066991689009971	0.00771846355393448	0.00719007589529677	0.00669286760629217	0.00682530539806784	1	0	0.7	0	0	0	0	0	0	0	0.073610085627099	Th1
9	0.998005742604137	0.997113542539936	0.00669286225556283	0.0066941242566444	0.0066928572414276	0.00669286396822598	0.00669663280960465	0.00669916881675643	0.00771846383735657	0.00719014884020838	0.00669286711548425	0.00682532076512141	1	0	0.8	0	0	0	0	0	0	0	0.0734760247623192	Th1
10	0.998005778163043	0.997245605519816	0.00669286200116019	0.00669406624710411	0.00669285721647971	0.00669286394455349	0.00669645996922863	0.00669916874092717	0.00771846410434229	0.00719022079581859	0.00669286663881296	0.00682533593391818	1	0	0.9	0	0	0	0	0	0	0	0.0733437819094863	Th1
11	0.998005813305829	0.997375877302058	0.00669286176065947	0.00669400903634697	0.00669285720244197	0.00669286393172213	0.00669628949082908	0.00669916867632951	0.00771846435160516	0.00719029177538904	0.00669286617907399	0.00682535090951541	1	0	1	0	0	0	0	0	0	0	0.0732133327060254	Th1
12	0.99800331799471	0.995987091259913	0.00669285435320089	0.00669460907521904	0.00669284737321492	0.00669285412240005	0.00672378360369533	0.00669915879243456	0.00771838588451537	0.00718950826037205	0.00669286110046763	0.00682533313496549	1	0	0	0	0	0	0.1	0	0	0	0.0746317864458628	Th1
13	0.998003440913886	0.99613451252891	0.00669285464051778	0.00669454487774347	0.00669284791720842	0.00669285466660721	0.00672264492941691	0.00669915927636819	0.00771838703344351	0.00718958872502666	0.00669286114026146	0.00682534526546888	1	0	0.1	0	0	0	0.1	0	0	0	0.0744831350292665	Th1
14	0.998003562064602	0.996279934430356	0.00669285491898698	0.00669448154767681	0.0066928484490994	0.00669285519857247	0.00672152189316997	0.00669915974899114	0.00771838819065641	0.00718966811068163	0.00669286117458795	0.00682535721463341	1	0	0.2	0	0	0	0.1	0	0	0	0.0743364999520988	Th1
15	0.998003681467629	0.996423383739015	0.00669285517697294	0.00669441906117947	0.00669284895691153	0.0066928557065488	0.00672041426873149	0.00669916019910137	0.00771838934867482	0.00718974642201857	0.00669286119168597	0.00682536897586928	1	0	0.3	0	0	0	0.1	0	0	0	0.074191854101051	Th1
16	0.998003799137526	0.996564886886948	0.00669285540674992	0.00669435739934692	0.00669284943315845	0.0066928561829817	0.00671932183703186	0.00669916061857301	0.00771839050081007	0.00718982366585065	0.00669286118404183	0.0068253805457376	1	0	0.4	0	0	0	0.1	0	0	0	0.0740491707498077	Th1
17	0.998003824213175	0.996704319110096	0.00669286315210983	0.00669430409267054	0.00669285742166426	0.00669286417189226	0.00671825108234068	0.00669916900803333	0.0077184376959915	0.00718992595266081	0.00669286869537138	0.00682539513693401	1	0	0.5	0	0	0	0.1	0	0	0	0.0739087930863974	Th1
18	0.998003936811716	0.996842011755789	0.00669286284547144	0.00669424356695713	0.00669285735485354	0.00669286410524861	0.00671718797744465	0.00669916889532074	0.00771843909591463	0.00719000097497006	0.00669286815748874	0.00682540583531288	1	0	0.6	0	0	0	0.1	0	0	0	0.0737699502414775	Th1
19	0.998004047931202	0.996977835878601	0.00669286255322667	0.00669418387430698	0.00669285729912669	0.00669286404966668	0.00671613949057589	0.00669916879410413	0.00771844045833847	0.00719007497829642	0.00669286763718623	0.00682541640232921	1	0	0.7	0	0	0	0.1	0	0	0	0.0736329917273539	Th1
20	0.998004157605062	0.997111816548411	0.00669286227826891	0.00669412500645564	0.00669285725720808	0.00669286400796305	0.00671510542344393	0.00669916870702572	0.00771844178122561	0.0071901479762991	0.00669286713699227	0.00682542684181678	1	0	0.8	0	0	0	0.1	0	0	0	0.0734978922632268	Th1
21	0.998004265831539	0.997243978436642	0.00669286201625254	0.00669406694862226	0.00669285722526926	0.00669286397613639	0.00671408557428005	0.00669916862999108	0.00771844307006378	0.0071902199827711	0.0066928666529229	0.00682543715247067	1	0	0.9	0	0	0	0.1	0	0	0	0.0733646269605996	Th1
22	0.998004372636637	0.997374345940397	0.00669286176806055	0.0066940096904656	0.00669285720392608	0.00669286395493505	0.00671307974784743	0.00669916856403009	0.00771844432546448	0.00719029101160787	0.00669286618559693	0.00682544733451503	1	0	1	0	0	0	0.1	0	0	0	0.0732331712094147	Th1
23	0.998001100585514	0.995984431008057	0.00669285391825012	0.00669460974978781	0.00669284692605309	0.00669285370874643	0.00674960278728328	0.00669915817322393	0.00771835491488871	0.00718950662417734	0.00669286066198991	0.00682548081338858	1	0	0	0	0	0	0.2	0	0	0	0.0746625966842186	Th1
24	0.998001305670161	0.996131981697522	0.00669285421808838	0.00669454551239867	0.00669284748347977	0.00669285426518513	0.00674750912759219	0.00669915867647305	0.00771835717064408	0.00718958714356498	0.00669286071479173	0.00682548750827271	1	0	0.1	0	0	0	0.2	0	0	0	0.0745127744528077	Th1
25	0.998001507841775	0.996277528938123	0.0066928545210252	0.00669448215576647	0.00669284804045629	0.00669285482110436	0.00674544455097051	0.00669915918005488	0.00771835942600692	0.00718966659191439	0.00669286077386274	0.00682549410657736	1	0	0.2	0	0	0	0.2	0	0	0	0.0743649873878415	Th1
26	0.998001707114331	0.996421099614699	0.0066928548117841	0.00669441965251105	0.00669284858184293	0.00669285536139372	0.00674340863436391	0.00669915966937603	0.00771836167501995	0.00718974497256873	0.00669286082411349	0.00682550059819893	1	0	0.3	0	0	0	0.2	0	0	0	0.0742192080521435	Th1
27	0.998001903522014	0.996562720254404	0.00669285507839876	0.00669435797952784	0.00669284909557535	0.00669285587407969	0.00674140096458633	0.00669916013206219	0.00771836391161632	0.00718982229020151	0.00669286085346832	0.00682550697329704	1	0	0.4	0	0	0	0.2	0	0	0	0.0740754093763956	Th1
28	0.998002007267145	0.996702267762914	0.0066928632565795	0.00669430505857025	0.00669285751755714	0.00669286429524561	0.00673942738442916	0.00669916895724722	0.00771841227238067	0.00718992490023657	0.00669286879788122	0.00682551682106984	1	0	0.5	0	0	0	0.2	0	0	0	0.073933934231138	Th1
29	0.998002196183905	0.996840070104574	0.00669286293589292	0.0066942444735672	0.00669285743718131	0.00669286421396955	0.00673747457271767	0.00669916883749905	0.00771841476061703	0.00718999998300856	0.006692868246196	0.0068255224085272	1	0	0.6	0	0	0	0.2	0	0	0	0.0737940115806969	Th1
30	0.998002382569811	0.996976000462346	0.00669286263235778	0.00669418472593041	0.00669285737073682	0.00669286414651061	0.00673554888181348	0.00669916873188663	0.00771841719005255	0.00719007404326269	0.00669286771472533	0.00682552793848814	1	0	0.7	0	0	0	0.2	0	0	0	0.073655990343607	Th1
31	0.998002566435199	0.997110083926452	0.00669286234361926	0.00669412580203048	0.00669285731576602	0.00669286409055547	0.00673364992822959	0.00669916863774958	0.00771841956738444	0.00719014709627688	0.00669286720118372	0.00682553340855685	1	0	0.8	0	0	0	0.2	0	0	0	0.0735198450297014	Th1
32	0.998002747829381	0.997242345326612	0.00669286207177719	0.00669406769304487	0.00669285727435322	0.00669286404826237	0.00673177733912356	0.00669916855759102	0.00771842188984026	0.00719021915533264	0.00669286670742974	0.00682553882202836	1	0	0.9	0	0	0	0.2	0	0	0	0.0733855504027903	Th1
33	0.99800292674179	0.997372809089138	0.00669286181053695	0.0066940103821879	0.00669285724052661	0.00669286401354663	0.00672993073881394	0.00669916848528867	0.00771842416854829	0.00719029023514412	0.00669286622733506	0.0068255441727971	1	0	1	0	0	0	0.2	0	0	0	0.0732530816437968	Th1
34	0.997998870731193	0.995981755338412	0.00669285334080484	0.006694610287698	0.00669284633632665	0.00669285315284273	0.00677555291439559	0.00669915741387373	0.00771832391263944	0.00718950496634464	0.00669286008093213	0.00682562911056042	1	0	0	0	0	0	0.3	0	0	0	0.0746935654468128	Th1
35	0.997999158804336	0.99612943663805	0.00669285363828186	0.00669454599510078	0.00669284689221168	0.00669285370636516	0.00677249556936546	0.00669915792134759	0.00771832726044744	0.00718958552125121	0.00669286013165288	0.00682563030858049	1	0	0.1	0	0	0	0.3	0	0	0	0.0745425615022184	Th1
36	0.997999442749007	0.996275110309591	0.00669285394404591	0.00669448258979999	0.00669284745277547	0.0066928542645455	0.00676948115205244	0.00669915843437228	0.00771833060128465	0.00718966501047605	0.00669286019398492	0.00682563149070536	1	0	0.2	0	0	0	0.3	0	0	0	0.0743936120754447	Th1
37	0.997999722619568	0.996418803388886	0.00669285424898942	0.00669442005088904	0.00669284800889616	0.00669285481862193	0.00676650904165207	0.00669915894417214	0.0077183339280586	0.00718974344014518	0.00669286025881	0.00682563265003639	1	0	0.3	0	0	0	0.3	0	0	0	0.0742466893818162	Th1
38	0.997999998480473	0.996560542532423	0.00669285454476919	0.00669435835853469	0.00669284855243756	0.006692855359764	0.00676357862476186	0.00669915944228448	0.00771833723546793	0.00718982081721627	0.00669286031738994	0.00682563378121176	1	0	0.4	0	0	0	0.3	0	0	0	0.0741017660209409	Th1
39	0.998000270370683	0.996700354027038	0.00669285481728628	0.00669429748709314	0.00669284906926896	0.00669285587448769	0.00676068929331957	0.00669915991477095	0.00771834051669624	0.00718989714489841	0.0066928603561034	0.00682563487204815	1	0	0.5	0	0	0	0.3	0	0	0	0.0739588149482512	Th1
40	0.998000448255777	0.99683812047574	0.00669286307221708	0.00669424542983557	0.0066928575654147	0.00669286436862654	0.00675784604475992	0.00669916882345764	0.00771839023477058	0.00718999896746347	0.00669286838081827	0.00682563955707493	1	0	0.6	0	0	0	0.3	0	0	0	0.0738181737129221	Th1
41	0.998000710441761	0.996974157711803	0.00669286275336457	0.00669418562271857	0.00669285748415161	0.00669286428525819	0.00675503671159361	0.00669916870951289	0.00771839375004057	0.00719007308832177	0.00669286783421477	0.00682564000519245	1	0	0.7	0	0	0	0.3	0	0	0	0.0736790820908055	Th1
42	0.998000969044392	0.997108344646678	0.00669286245247911	0.00669412664405951	0.00669285741761058	0.00669286421665441	0.00675226677352186	0.00669916861033949	0.00771839718983321	0.00719014619800349	0.00669286730876767	0.00682564046966289	1	0	0.8	0	0	0	0.3	0	0	0	0.0735418835898627	Th1
43	0.998001224076573	0.997240706111497	0.00669286216293061	0.00669406847613043	0.00669285735913636	0.00669286415612903	0.00674953565987653	0.0066991685193735	0.00771840056768663	0.00719021831282228	0.00669286679750561	0.00682564094106791	1	0	0.9	0	0	0	0.3	0	0	0	0.0734065527645891	Th1
44	0.998001475613591	0.997371266735129	0.0066928618909224	0.0066940111142646	0.00669285731494109	0.00669286410986509	0.00674684282359764	0.00669916844257578	0.00771840387444541	0.00719028944446047	0.00669286630682581	0.00682564142745955	1	0	1	0	0	0	0.3	0	0	0	0.0732730644006379	Th1
45	0.997996628422774	0.995979064296528	0.00669285269957607	0.00669461076767051	0.00669284568279562	0.00669285253329804	0.00680163504673258	0.00669915659229021	0.00771829291801994	0.007189503348112	0.00669285943605215	0.00682577810387865	1	0	0	0	0	0	0.4	0	0	0	0.0747246944091235	Th1
46	0.997997000235	0.996126877272012	0.00669285296234082	0.00669454638695178	0.00669284620474123	0.00669285305164928	0.00679760520922023	0.00669915707208434	0.00771829735691185	0.00718958391650943	0.00669285945262485	0.00682577372551228	1	0	0.1	0	0	0	0.4	0	0	0	0.074572497831534	Th1
47	0.997997366723706	0.996272678486876	0.0066928532523643	0.00669448291398349	0.00669284675016108	0.00669285359362845	0.00679363257562762	0.00669915757580129	0.00771830177217448	0.00718966342721084	0.00669285949924517	0.00682576942670568	1	0	0.2	0	0	0	0.4	0	0	0	0.0744223755763205	Th1
48	0.997997727932619	0.99641649500903	0.00669285355327122	0.00669442032100973	0.0066928473031406	0.00669285414299522	0.00678971629563416	0.00669915808802589	0.00771830616511855	0.00718974188666688	0.00669285956052604	0.00682576519368138	1	0	0.3	0	0	0	0.4	0	0	0	0.0742742995684204	Th1
49	0.997998083962334	0.996558353659029	0.00669285386399048	0.00669435859492921	0.00669284786229247	0.0066928546987201	0.00678585554868057	0.00669915860720325	0.00771831052804839	0.00718981930450419	0.00669285963442005	0.00682576102630889	1	0	0.4	0	0	0	0.4	0	0	0	0.0741282420477345	Th1
50	0.997998434826782	0.996698280767388	0.00669285416127474	0.00669429770108043	0.00669284840464803	0.00669285523778424	0.0067820495022668	0.006699159110602	0.00771831486093825	0.00718989568226842	0.00669285969829279	0.00682575690251404	1	0	0.5	0	0	0	0.4	0	0	0	0.0739841756674994	Th1
51	0.997998780617038	0.996836302442234	0.00669285443834255	0.00669423762127328	0.00669284892324349	0.0066928557529184	0.00677829735612865	0.00669915959143242	0.00771831915438161	0.00718997102515604	0.00669285974476531	0.00682575281735705	1	0	0.6	0	0	0	0.4	0	0	0	0.0738420733657263	Th1
52	0.997999031523367	0.996972307606484	0.00669286291387425	0.00669418656226489	0.00669285763713325	0.00669286446372319	0.00677460348513241	0.00669916872485713	0.00771837013065404	0.00719007210889484	0.00669286799324683	0.00682575260606512	1	0	0.7	0	0	0	0.4	0	0	0	0.0737022674959942	Th1
53	0.997999365386208	0.997106598624813	0.0066928625962569	0.00669412752391121	0.00669285755445825	0.00669286437787228	0.00677095640474624	0.00669916861596724	0.00771837465367979	0.00719014527977578	0.00669286745131818	0.006825748018817	1	0	0.8	0	0	0	0.4	0	0	0	0.0735640084657818	Th1
54	0.997999694594383	0.997239060818298	0.00669286229379776	0.00669406930142156	0.00669285748359684	0.00669286430382843	0.00676736094608956	0.00669916851882962	0.00771837908993268	0.00719021745125076	0.00669286692741865	0.00682574351757944	1	0	0.9	0	0	0	0.4	0	0	0	0.073427634421064	Th1
55	0.998000019213565	0.997369718828554	0.00669286200581153	0.00669401188330083	0.00669285742395893	0.00669286424090221	0.00676381635929184	0.00669916843296	0.00771838344235054	0.00719028863751437	0.00669286642095058	0.00682573909926141	1	0	1	0	0	0	0.4	0	0	0	0.0732931199041844	Th1
56	0.997994373647088	0.995976357934437	0.00669285206230469	0.00669461125709232	0.00669284503304771	0.00669285191795127	0.00682785023870738	0.00669915577602636	0.00771826195481802	0.00718950181706651	0.00669285879517267	0.00682592785933401	1	0	0	0	0	0	0.5	0	0	0	0.0747559851299957	Th1
57	0.9979948299919	0.996124303731844	0.00669285227349404	0.0066945467709775	0.00669284550425717	0.00669285238421946	0.0068228390314534	0.00669915621115672	0.00771826748782337	0.00718958238670992	0.00669285876045535	0.00682591783830764	1	0	0.1	0	0	0	0.5	0	0	0	0.0746025849251105	Th1
58	0.997995279753788	0.996270233502821	0.00669285252118221	0.00669448320384653	0.00669284600819665	0.00669285288322629	0.00681789971508703	0.00669915667952905	0.00771827298059198	0.0071896619021891	0.00669285876535031	0.00682590798804547	1	0	0.2	0	0	0	0.5	0	0	0	0.074451279390635	Th1
59	0.997995723028973	0.99641417449458	0.00669285279950082	0.00669442053758915	0.00669284653911675	0.00669285340940634	0.00681303121491207	0.00669915717548197	0.00771827843270831	0.00718974037399372	0.00669285880400357	0.00682589830089632	1	0	0.3	0	0	0	0.5	0	0	0	0.0743020400640553	Th1
60	0.997996159874234	0.996556153531279	0.00669285309146923	0.00669435874380832	0.00669284708031971	0.00669285394596076	0.00680823246377201	0.00669915768260006	0.00771828384669764	0.00718981780867873	0.00669285885959199	0.00682588875987814	1	0	0.4	0	0	0	0.5	0	0	0	0.0741548388772633	Th1
61	0.997996590372518	0.996696197155965	0.00669285338919993	0.00669429780291254	0.00669284762376986	0.00669285448472995	0.00680350241883913	0.00669915819260598	0.00771828921884911	0.00718989421382928	0.00669285892403521	0.00682587935788235	1	0	0.5	0	0	0	0.5	0	0	0	0.0740096480981698	Th1
62	0.997997014640501	0.996834331584867	0.00669285369159432	0.0066942377022701	0.00669284816824049	0.00669285502482589	0.00679884006242842	0.00669915870442674	0.00771829454373479	0.00718996959967127	0.00669285899628378	0.00682587009394715	1	0	0.6	0	0	0	0.5	0	0	0	0.0738664403620555	Th1
63	0.997997432713066	0.996970582571597	0.00669285397143068	0.00669417840353822	0.00669284868700951	0.00669285553912706	0.00679424436592692	0.00669915919151647	0.0077182998198669	0.00719004396455712	0.00669285904899062	0.00682586094030393	1	0	0.7	0	0	0	0.5	0	0	0	0.073725188647604	Th1
64	0.99799775540141	0.99710484582475	0.00669286277140927	0.00669412843813393	0.00669285772255377	0.00669286457036249	0.00678971927726097	0.00669916865110596	0.00771835195294336	0.00719014433669866	0.00669286762516927	0.0068258560589165	1	0	0.8	0	0	0	0.5	0	0	0	0.0735862201783934	Th1
65	0.997998159294133	0.997237409334124	0.00669286245395356	0.00669407015869302	0.0066928576372444	0.00669286448080085	0.0067852535969237	0.00669916854611681	0.00771835746394228	0.00719021656888525	0.00669286708649387	0.00682584654417292	1	0	0.9	0	0	0	0.5	0	0	0	0.07344879590897	Th1
66	0.997998557484348	0.997368165319957	0.00669286215023353	0.00669401268426195	0.0066928575623104	0.00669286440157679	0.00678085170435187	0.00669916845134703	0.00771836287379854	0.00719028781271818	0.00669286656434007	0.00682583718559232	1	0	1	0	0	0	0.5	0	0	0	0.073313248586226	Th1
67	0.997992017824558	0.995973456467513	0.00669286119530468	0.0066946214706977	0.00669285415426718	0.00669286107344306	0.00685419826414216	0.00669916517950831	0.00771827761354702	0.00718952800171959	0.0066928679252356	0.00682608044392364	1	0	0	0	0	0	0.6	0	0	0	0.0747878410297175	Th1
68	0.997992648091717	0.99612171612064	0.00669285163061009	0.00669454720639857	0.0066928448496989	0.00669285176284568	0.0068481979982979	0.00669915539721218	0.0077182376601611	0.00718958096665625	0.00669285811424881	0.00682606270494245	1	0	0.1	0	0	0	0.6	0	0	0	0.0746328240787146	Th1
69	0.997993181893	0.996267775508514	0.0066928518227688	0.00669448353126055	0.00669284529900351	0.00669285220598479	0.00684228346489634	0.00669915581707596	0.00771824423629103	0.00718966047836467	0.00669285806405362	0.00682604724179601	1	0	0.2	0	0	0	0.6	0	0	0	0.0744803247599812	Th1
70	0.99799370791778	0.996411841893511	0.00669285205197207	0.00669442076501416	0.00669284578149147	0.00669285268251114	0.00683645460807421	0.00669915627097557	0.00771825075763704	0.00718973894941803	0.00669285805406468	0.00682603202999966	1	0	0.3	0	0	0	0.6	0	0	0	0.0743299121398672	Th1
71	0.997994226279431	0.996553942308719	0.0066928523134855	0.00669435889136979	0.00669284629280838	0.00669285318785577	0.00683071013070322	0.00669915675371682	0.00771825722053969	0.00718981638959189	0.00669285807945844	0.00682601706467511	1	0	0.4	0	0	0	0.6	0	0	0	0.0741815577360552	Th1
72	0.997994737090651	0.996694103371479	0.00669285259897302	0.00669429789046791	0.00669284682474816	0.00669285371395365	0.00682504875074948	0.00669915725784805	0.00771826362569599	0.00718989280868019	0.0066928581321128	0.00682600233332521	1	0	0.5	0	0	0	0.6	0	0	0	0.0740352334744241	Th1
73	0.9979952404147	0.996832351315305	0.00669285289096528	0.00669423773291296	0.00669284735938335	0.006692854242868	0.00681946919633658	0.00669915776529832	0.00771826997611981	0.00718996821204041	0.00669285819385818	0.00682598781749069	1	0	0.6	0	0	0	0.6	0	0	0	0.0738909116572684	Th1
74	0.997995736385701	0.996968712128963	0.00669285318621247	0.00669417840463254	0.00669284789403946	0.00669285477200879	0.00681397022970282	0.0066991582733071	0.0077182762682348	0.00719004260959137	0.00669285826221271	0.00682597351460447	1	0	0.7	0	0	0	0.6	0	0	0	0.0737485648998832	Th1
75	0.99799622507746	0.997103211352231	0.00669285346688144	0.00669411987624083	0.00669284841075707	0.00669285528305172	0.00680855062272576	0.00669915876432278	0.00771828249875559	0.00719011600374247	0.00669285831896682	0.0068259594030894	1	0	0.8	0	0	0	0.6	0	0	0	0.0736081662188428	Th1
76	0.997996706602378	0.997235874274992	0.00669285372776159	0.0066940621316791	0.00669284890418021	0.00669285577092156	0.0068032091753345	0.00669915923301461	0.00771828866291039	0.00719018840194578	0.00669285835867772	0.00682594547957319	1	0	0.9	0	0	0	0.6	0	0	0	0.0734696889686286	Th1
77	0.997997090382707	0.997366606159786	0.00669286231911651	0.00669401351234725	0.00669285772522463	0.006692864586834	0.00679794922121331	0.00669916849289528	0.00771834216774325	0.00719028696695511	0.00669286673247541	0.00682593568584434	1	0	1	0	0	0	0.6	0	0	0	0.0733334508681562	Th1
78	0.997989745451713	0.995970734315508	0.00669286283092192	0.00669462424544967	0.00669285577731297	0.00669286273135226	0.00688068363227677	0.00669916660302445	0.00771824593793252	0.00718952744424482	0.00669286955714354	0.00682623440509671	1	0	0	0	0	0	0.7	0	0	0	0.074819453397535	Th1
79	0.997990367690842	0.996118944715757	0.00669286141235193	0.00669455802303503	0.00669285462013488	0.00669286156666476	0.00687368129312785	0.00669916544997294	0.00771825451216461	0.00718960761791271	0.0066928678930027	0.00682621111096099	1	0	0.1	0	0	0	0.7	0	0	0	0.0746636110927296	Th1
80	0.99799107315699	0.996265304629822	0.00669285120046414	0.00669448393927732	0.00669284466557913	0.00669285160465641	0.00686678469400038	0.0066991550312109	0.00771821553100433	0.0071896591747061	0.00669285743869258	0.00682618723274813	1	0	0.2	0	0	0	0.7	0	0	0	0.0745095127255275	Th1
81	0.997991682664267	0.996409497423239	0.00669285137122676	0.00669442106348726	0.00669284509047441	0.0066928520222141	0.00685998728681347	0.00669915543345252	0.0077182231287502	0.00718973763924012	0.00669285737050956	0.00682616644236198	1	0	0.3	0	0	0	0.7	0	0	0	0.0743579167610247	Th1
82	0.997992283213318	0.996551720064611	0.0066928515808309	0.00669435908856626	0.00669284555063552	0.00669285247528394	0.00685328928172895	0.00669915587127484	0.00771823065275031	0.00718981507568544	0.00669285734445797	0.00682614598621465	1	0	0.4	0	0	0	0.7	0	0	0	0.0742083996294993	Th1
83	0.997992874935504	0.996691999366892	0.00669285182489308	0.00669429799780066	0.00669284604162092	0.00669285295920797	0.00684668914471176	0.00669915634008158	0.0077182381018805	0.00718989149468439	0.00669285735568737	0.00682612585668023	1	0	0.5	0	0	0	0.7	0	0	0	0.0740609328148523	Th1
84	0.99799345795965	0.996830361677535	0.00669285209368023	0.006694237770678	0.00669284655378457	0.0066928534645698	0.00684018536639162	0.00669915683083159	0.00771824547654055	0.00718996690468283	0.00669285739477463	0.00682610604080374	1	0	0.6	0	0	0	0.7	0	0	0	0.0739154882595532	Th1
85	0.997993963495495	0.996966726671131	0.00669287414449072	0.00669420008403268	0.00669286884550519	0.00669287574893781	0.00683378680897737	0.00669917947482694	0.00771830608214435	0.00719007871239841	0.00669287921927924	0.00682609890610504	1	0	0.7	0	0	0	0.7	0	0	0	0.0737724578600722	Th1
86	0.997994526722854	0.997101333876678	0.00669287393215561	0.00669414102611092	0.00669286886961479	0.00669287576637324	0.00682747167026568	0.00669917948989952	0.00771831383680086	0.00719015210604649	0.00669287878325095	0.00682607939268477	1	0	0.8	0	0	0	0.7	0	0	0	0.0736309742736712	Th1
87	0.997995081742063	0.997234101621699	0.00669287372113991	0.00669408277435741	0.00669286889188425	0.0066928757819984	0.00682124847729156	0.00669917950301338	0.00771832147118604	0.00719022449600591	0.00669287835152549	0.00682606016434234	1	0	0.9	0	0	0	0.7	0	0	0	0.0734914302689829	Th1
88	0.997995628675262	0.997365054897919	0.00669287351194255	0.00669402531769201	0.00669286891241177	0.00669287579587241	0.00681511582308656	0.00669917951447599	0.0077183289873782	0.0071902958957422	0.00669287792427187	0.00682604121717603	1	0	1	0	0	0	0.7	0	0	0	0.0733537993268683	Th1
89	0.997987461363449	0.995967998550791	0.00669286411675637	0.00669462667748882	0.00669285705040851	0.00669286403938898	0.00690730518612359	0.00669916767298402	0.00771821352827926	0.00718952642051244	0.006692870839087	0.00682638895014547	1	0	0	0	0	0	0.8	0	0	0	0.0748512245669354	Th1
90	0.997988170226744	0.996116343997998	0.00669286295116636	0.00669456065190643	0.0066928561471878	0.00669286312732408	0.00689929443885462	0.00669916678220601	0.00771822365444132	0.00718960696271591	0.00669286942863678	0.00682636005280788	1	0	0.1	0	0	0	0.8	0	0	0	0.074694149972506	Th1
91	0.997988868605469	0.996262661170523	0.00669286160950554	0.00669449533855696	0.00669285506417675	0.00669286203559185	0.00689140217227578	0.00669916571109164	0.00771823343393634	0.00718968621119798	0.00669286784532361	0.0068263314485768	1	0	0.2	0	0	0	0.8	0	0	0	0.0745392310942419	Th1
92	0.997989556786092	0.996406977881029	0.00669286010776319	0.00669443074096004	0.00669285381716144	0.00669286077993624	0.00688362651423016	0.00669916447476808	0.00771824283378969	0.00718976417233455	0.00669286610481098	0.00682630314747876	1	0	0.3	0	0	0	0.8	0	0	0	0.0743864380261126	Th1
93	0.99799027555209	0.996549387382761	0.00669287479260135	0.00669438313760329	0.00669286875364042	0.00669287570756977	0.00687597811718955	0.00669917925492158	0.00771825486181578	0.00718985117342618	0.00669288055398297	0.00682628914343941	1	0	0.4	0	0	0	0.8	0	0	0	0.0742357725613392	Th1
94	0.997990945570271	0.99668978499622	0.00669287457534589	0.00669432154575645	0.00669286878404848	0.00669287572970349	0.00686843239215987	0.00669917928256658	0.00771826412366324	0.0071899277238222	0.00669288010445826	0.0068262633406707	1	0	0.5	0	0	0	0.8	0	0	0	0.0740871570357047	Th1
95	0.997991605696683	0.996828262116649	0.00669287435963062	0.00669426079507005	0.00669286881234029	0.00669287574986747	0.00686099787977044	0.00669917930800212	0.00771827324107589	0.00719000322646661	0.00669287965922836	0.0068262379205974	1	0	0.6	0	0	0	0.8	0	0	0	0.073940583138717	Th1
96	0.997992256085066	0.996964844909222	0.0066928741453788	0.00669420087435636	0.00669286883862156	0.0066928757681082	0.00685367283971241	0.00669917933146711	0.00771828221681125	0.00719007769545352	0.00669287921862869	0.00682621287740948	1	0	0.7	0	0	0	0.8	0	0	0	0.0737960228116599	Th1
97	0.997992896886122	0.997099559180988	0.00669287393262042	0.00669414177223409	0.00669286886299675	0.0066928757845716	0.00684645556217376	0.00669917935294739	0.00771829105322647	0.00719015114524783	0.00669287878240587	0.00682618820536043	1	0	0.8	0	0	0	0.8	0	0	0	0.0736534483866751	Th1
98	0.997993528253517	0.997232430367855	0.00669287372147587	0.0066940834776812	0.0066928688855372	0.00669287579927793	0.00683934436728745	0.00669917937241631	0.00771829975244091	0.00719022358946269	0.00669287835066509	0.00682616389810778	1	0	0.9	0	0	0	0.8	0	0	0	0.073512832592981	Th1
99	0.997994150327974	0.99736348358998	0.00669287351188365	0.00669402597965038	0.0066928689063226	0.00669287581240813	0.00683233760314121	0.00669917939001804	0.00771830831682088	0.00719029504186111	0.00669287792332099	0.00682613995060635	1	0	1	0	0	0	0.8	0	0	0	0.0733741485180792	Th1
100	0.997985189959931	0.995965299125381	0.00669286568302377	0.00669462940989338	0.00669285860370938	0.00669286562794529	0.00693406908987049	0.00669916889394642	0.00771817066053782	0.00718952054627995	0.00669287240129523	0.0068265467429473	1	0	0	0	0	0	0.9	0	0	0	0.0748830785741369	Th1
101	0.997985961617115	0.996113730371157	0.00669286411694394	0.00669456291424307	0.00669285730100044	0.00669286431496094	0.0069250355743068	0.00669916773790853	0.00771819212285973	0.00718960585373979	0.0066928705909185	0.00682650950086439	1	0	0.1	0	0	0	0.9	0	0	0	0.0747248380394736	Th1
102	0.997986780028424	0.996260236453349	0.0066928752340054	0.00669450993178012	0.00669286867805622	0.00669287568147284	0.00691614710103588	0.00669917901488009	0.00771820621633877	0.0071896935390963	0.00669288146651961	0.00682648364611057	1	0	0.2	0	0	0	0.9	0	0	0	0.0745687040275225	Th1
103	0.997987555116086	0.996404682850495	0.0066928750135333	0.00669444656983548	0.00669286871313065	0.0066928757066574	0.00690738858910093	0.00669917905405201	0.00771821695429468	0.00718977229470056	0.00669288100780881	0.00682645142929404	1	0	0.3	0	0	0	0.9	0	0	0	0.0744147173658274	Th1
104	0.997988318607028	0.99654715108109	0.00669287479434361	0.00669438407418173	0.00669286874593501	0.00669287572968205	0.00689876071423103	0.0066991790908644	0.0077182275243358	0.00718984997136699	0.00669288055363644	0.00682641969770951	1	0	0.4	0	0	0	0.9	0	0	0	0.0742628512081687	Th1
105	0.997989070693951	0.996687668168407	0.00669287457685961	0.00669432243309881	0.00669286877658372	0.00669287575075864	0.00689026138909364	0.006699179125239	0.00771823792917289	0.00718992658386432	0.00669288010388241	0.0068263884430699	1	0	0.5	0	0	0	0.9	0	0	0	0.0741130762492652	Th1
106	0.99798981155898	0.996826260759792	0.00669287436074991	0.0066942616347987	0.00669286880514623	0.00669287577004436	0.00688188856397707	0.00669917915751733	0.00771824817165557	0.00719000214663751	0.00669287965864562	0.00682635765778327	1	0	0.6	0	0	0	0.9	0	0	0	0.0739653636081834	Th1
107	0.997990541377946	0.996962955111986	0.00669287414618196	0.00669420166802156	0.00669286883170757	0.00669287578731139	0.00687364022681418	0.00669917918747151	0.00771825825425997	0.00719007667420261	0.00669287921788801	0.00682632733438725	1	0	0.7	0	0	0	0.9	0	0	0	0.0738196848383132	Th1
108	0.997991260331069	0.997097777163425	0.00669287393310867	0.00669414252132453	0.00669286885633979	0.00669287580287712	0.00686551439935589	0.00669917921536759	0.00771826817999744	0.00719015018041044	0.00669287878163675	0.00682629746512175	1	0	0.8	0	0	0	0.9	0	0	0	0.0736760118410464	Th1
109	0.99799196858801	0.997230752480833	0.00669287372167928	0.00669408418369101	0.00669286887920361	0.00669287581669777	0.0068575091390169	0.00669917924132172	0.00771827795130493	0.00719022267938775	0.00669287834978412	0.00682626804311158	1	0	0.9	0	0	0	0.9	0	0	0	0.0735343169363558	Th1
110	0.997992666327459	0.99736190626884	0.0066928735118397	0.00669402664396384	0.00669286890020771	0.00669287582892221	0.00684962253838357	0.00669917926531565	0.00771828757072792	0.00719029418479777	0.00669287792245071	0.0068262390604225	1	0	1	0	0	0	0.9	0	0	0	0.0733945728307326	Th1
111	0.997982882878171	0.995962527358854	0.00669287568319624	0.00669464045893232	0.00669286859204666	0.00669287565111762	0.0069609583713891	0.0066991787354487	0.00771815196065008	0.00718953125187704	0.00669288239763201	0.00682670364903477	1	0	0	0	0	0	1	0	0	0	0.074915256514299	Th1
112	0.997983770199943	0.996111150633015	0.0066928754593419	0.00669457527187011	0.00669286863213726	0.00669287567961408	0.00695090522251336	0.00669917878706604	0.00771816427395762	0.00718961228131506	0.00669288192973555	0.00682666456935711	1	0	0.1	0	0	0	1	0	0	0	0.0747556812739507	Th1
113	0.997984644069701	0.996257735989178	0.00669287523690333	0.00669451097697258	0.00669286866980702	0.00669287570597683	0.00694100389695599	0.00669917883603414	0.0077181763932583	0.00718969219973631	0.00669288146638724	0.00682662608660633	1	0	0.2	0	0	0	1	0	0	0	0.0745983094097586	Th1
114	0.997985504718055	0.996402311316646	0.00669287501592568	0.00669444756206352	0.00669286870512481	0.0066928757300089	0.0069312519182321	0.00669917888239555	0.0077181883219471	0.0071897710221783	0.00669288100749987	0.00682658819023216	1	0	0.3	0	0	0	1	0	0	0	0.0744431103209069	Th1
115	0.997986352356716	0.996544904149931	0.00669287479645931	0.00669438501515923	0.00669286873819477	0.00669287575208256	0.00692164685386533	0.00669917892611095	0.00771820006310682	0.00718984876358849	0.00669288055321175	0.00682655087093767	1	0	0.4	0	0	0	1	0	0	0	0.0742900538260707	Th1
116	0.997987187198502	0.996685541628258	0.00669287457836595	0.00669432332437028	0.00669286876909759	0.00669287577220519	0.00691218631694132	0.00669917896738711	0.00771821162013891	0.00718992543886515	0.00669288010331435	0.00682651411896757	1	0	0.5	0	0	0	1	0	0	0	0.0741391101828937	Th1
117	0.997988009450605	0.996824250519609	0.00669287436180052	0.0066942624782394	0.00669286879791796	0.00669287579035228	0.00690286796429549	0.00669917900625343	0.00771822299612555	0.00719000106230093	0.00669287965797532	0.00682647792534049	1	0	0.6	0	0	0	1	0	0	0	0.073990250070388	Th1
118	0.997988819326024	0.996961057227125	0.0066928741469309	0.00669420246503527	0.00669286882473524	0.00669287580662737	0.00689368949505605	0.00669917904285229	0.00771823419375131	0.00719007564847486	0.00669287921712497	0.00682644228001072	1	0	0.7	0	0	0	1	0	0	0	0.0738434445674498	Th1
119	0.997989617013948	0.997095987798975	0.00669287393361271	0.0066941432734917	0.00669286884964105	0.00669287582122699	0.00688464864990234	0.00669917907737075	0.00771824521655912	0.00719014921167121	0.00669287878079071	0.00682640717493168	1	0	0.8	0	0	0	1	0	0	0	0.0736986651762754	Th1
120	0.997990402715226	0.997229067915016	0.00669287372187766	0.00669408489241153	0.00669286887273275	0.00669287583419213	0.00687574321105613	0.0066991791096685	0.00771825606717925	0.00719022176559824	0.00669287834889322	0.00682637260118753	1	0	0.9	0	0	0	1	0	0	0	0.0735558837945554	Th1
121	0.997991176633395	0.997360322902415	0.00669287351178409	0.00669402731081419	0.006692868894072	0.00669287584550291	0.00686697100085474	0.00669917914015586	0.00771826674881673	0.00719029332439314	0.00669287792148736	0.00682633854929185	1	0	1	0	0	0	1	0	0	0	0.0734150727113625	Th1
122	0.998005165281053	0.994243831898537	0.00669287606034455	0.00669539348472108	0.00669286621942358	0.00669288676682556	0.0067003977212551	0.00670608399078386	0.0235167502826224	0.00718863983607857	0.00669292609907054	0.00682285715591593	1	0	0	0	0	0	0	0.1	0	0	0.0921526804374519	Th1
123	0.998005240828678	0.994598581044468	0.00669286132368788	0.0066952235882607	0.00669285208910903	0.0066928726394052	0.00669991924278713	0.00670606982467836	0.0235167837293766	0.00718882131597547	0.0066929082806578	0.00682288859207157	1	0	0.1	0	0	0	0	0.1	0	0	0.0917973787528643	Th1
124	0.998005333075388	0.994943465094224	0.00669285983872612	0.00669507119775635	0.00669285119413201	0.00669287174633925	0.00669946675276506	0.00670606865391555	0.023516787417278	0.00718900547580433	0.00669290379787205	0.00682292679921658	1	0	0.2	0	0	0	0	0.1	0	0	0.0914520147041939	Th1
125	0.998005422991219	0.99527868489251	0.0066928586232441	0.00669492331506424	0.00669285055219639	0.00669287110588349	0.00669902721658243	0.00670606774155128	0.0235167910856345	0.00718918465946116	0.00669289966868288	0.00682296416195888	1	0	0.3	0	0	0	0	0.1	0	0	0.0911163302465303	Th1
126	0.998005510653047	0.99560450591779	0.00669285771135216	0.00669477985740049	0.00669285019758067	0.00669287075306051	0.00669860031785425	0.00670606712158981	0.0235167948165246	0.00718935904249205	0.00669289592447866	0.00682300073969261	1	0	0.4	0	0	0	0	0.1	0	0	0.0907900599111887	Th1
127	0.998005596123408	0.995921186661752	0.00669285710161633	0.00669464070936679	0.00669285012942828	0.0066928706864843	0.00669818571239255	0.00670606679286174	0.0235167986109922	0.00718952876229651	0.0066928925619555	0.00682303655917496	1	0	0.5	0	0	0	0	0.1	0	0	0.0904729448414086	Th1
128	0.998005679473307	0.996228978772802	0.00669285675793499	0.00669450572408455	0.00669285031216081	0.00669287087077193	0.00669778303217715	0.00670606671972688	0.0235168023903112	0.00718969391792372	0.00669288954268138	0.00682307161364553	1	0	0.6	0	0	0	0	0.1	0	0	0.0901647326353092	Th1
129	0.998005760748299	0.996528127223702	0.00669285662635503	0.00669437473949847	0.00669285069217707	0.00669287125229275	0.00669739189963927	0.00670606684847367	0.0235168060451794	0.00718985458922019	0.00669288681068096	0.00682310587988741	1	0	0.7	0	0	0	0	0.1	0	0	0.0898651774114039	Th1
130	0.998005863194283	0.99681891136675	0.00669287139487579	0.00669426227026942	0.00669286595832843	0.0066928865185974	0.00669702648455266	0.0067060815807552	0.0235167750468027	0.00719001942286002	0.00669289905013492	0.0068231483941411	1	0	0.8	0	0	0	0	0.1	0	0	0.0895740615602838	Th1
131	0.99800593921762	0.997101475319136	0.0066928708233238	0.00669413811680775	0.00669286586990454	0.00669288643157189	0.0066966566631044	0.00670608126218496	0.023516778836902	0.00719017092175169	0.00669289602233598	0.00682318034661997	1	0	0.9	0	0	0	0	0.1	0	0	0.0892911107577505	Th1
132	0.998006013065632	0.997376092293765	0.00669287025492257	0.00669401744868589	0.00669286577093753	0.00669288633405971	0.00669629726071788	0.00670608094014818	0.0235167825958553	0.00719031816584929	0.00669289306663884	0.00682321139670411	1	0	1	0	0	0	0	0.1	0	0	0.0890161178751225	Th1
133	0.998001996331128	0.994239523981263	0.00669287617135977	0.00669539537148499	0.00669286630784401	0.00669288700131005	0.0067373177935173	0.00670608346330098	0.0235164612292433	0.00718863771543055	0.00669292622921094	0.00682306523998129	1	0	0	0	0	0	0.1	0.1	0	0	0.0921969962102923	Th1
134	0.998002268256738	0.994594637596451	0.00669286132112393	0.00669522521488447	0.00669285206625173	0.00669287275369076	0.00673455492394247	0.00670606922582248	0.0235165126554435	0.00718881930440844	0.00669290829624078	0.00682308374197197	1	0	0.1	0	0	0	0.1	0.1	0	0	0.0918388536505914	Th1
135	0.998002551123375	0.994939863814617	0.00669285974106016	0.00669507259120835	0.00669285107844171	0.00669287175881026	0.00673188205045739	0.00670606799997669	0.0235165336509544	0.00718900355995983	0.00669290371730644	0.00682310941042643	1	0	0.2	0	0	0	0.1	0.1	0	0	0.0914907406206097	Th1
136	0.998002826209735	0.995275404723682	0.00669285843433466	0.00669492448765434	0.00669285034733654	0.00669287102079942	0.00672928550578997	0.00670606703492851	0.0235165541223317	0.00718918283103437	0.00669289949574031	0.00682313458474279	1	0	0.3	0	0	0	0.1	0.1	0	0	0.0911523969312756	Th1
137	0.998003158983853	0.995601646873681	0.00669284610250045	0.00669476956954904	0.00669283857385647	0.00669285924144942	0.00672675405200415	0.00670605453116411	0.0235164703946663	0.00718933368765258	0.00669288433179863	0.00682315606945507	1	0	0.4	0	0	0	0.1	0.1	0	0	0.0908231606965618	Th1
138	0.998003419739938	0.995918604663743	0.00669284558851584	0.00669463039482371	0.00669283860336387	0.00669285926441839	0.00672430380843517	0.00670605432934867	0.0235164894533903	0.00718950355335708	0.00669288106399787	0.00682318055169279	1	0	0.5	0	0	0	0.1	0.1	0	0	0.0905035622076624	Th1
139	0.998003673149408	0.996226655767062	0.00669284511373623	0.00669449516303136	0.00669283865657102	0.00669285931139711	0.00672192337014942	0.00670605415679746	0.0235165077663956	0.00718966866089435	0.0066928779124849	0.00682320434314824	1	0	0.6	0	0	0	0.1	0.1	0	0	0.0901929455381348	Th1
140	0.998003853118696	0.996525943367973	0.00669285626814408	0.00669437529667131	0.00669285032462733	0.00669287097265756	0.00671962067515314	0.00670606611515645	0.0235166319855986	0.00718985320028035	0.00669288646464471	0.0068232310259579	1	0	0.7	0	0	0	0.1	0.1	0	0	0.0898914458422224	Th1
141	0.998004092522734	0.996816918697837	0.00669285630042997	0.00669424806474493	0.00669285085542439	0.00669287149759671	0.00671737456675438	0.00670606643042264	0.0235166501100949	0.00719000959626584	0.00669288396860922	0.00682325398188957	1	0	0.8	0	0	0	0.1	0.1	0	0	0.0895980541516617	Th1
142	0.99800434804128	0.997099741817586	0.00669287090826168	0.00669413893199763	0.00669286594799632	0.00669288658309249	0.00671520607348002	0.00670608102796299	0.0235166331059847	0.00719017003138124	0.0066928961176079	0.00682328520110396	1	0	0.9	0	0	0	0.1	0.1	0	0	0.0893129440700027	Th1
143	0.998004573025225	0.9973745617292	0.00669287033803334	0.00669401817822789	0.0066928658482748	0.0066928864778264	0.00671308559323766	0.00670608073458375	0.0235166506935647	0.00719031738319742	0.00669289315917057	0.00682330632565105	1	0	1	0	0	0	0.1	0.1	0	0	0.0890358399773428	Th1
144	0.997998804214924	0.994235184287394	0.00669287625246766	0.00669539724154852	0.00669286636608074	0.00669288720702665	0.00677449192730103	0.00670608290380264	0.0235161706070716	0.00718863559807847	0.00669292632953341	0.00682327483288813	1	0	0	0	0	0	0.2	0.1	0	0	0.0922416207634817	Th1
145	0.99799929636528	0.994590739552987	0.0066928756819853	0.00669524111437108	0.00669286640759554	0.00669288723207554	0.00676942782418618	0.00670608271808425	0.0235162085907837	0.00718882591651906	0.00669292267298056	0.00682328918565706	1	0	0.1	0	0	0	0.2	0.1	0	0	0.0918805914259717	Th1
146	0.997999751479023	0.994936240023364	0.00669285992390052	0.00669507427472978	0.0066928512433517	0.00669287205309368	0.00676449704439729	0.00670606762046245	0.0235162784692059	0.00718900184730624	0.00669290391750894	0.00682329348549931	1	0	0.2	0	0	0	0.2	0.1	0	0	0.0915297083770688	Th1
147	0.998000213866592	0.995272105231239	0.00669285851261313	0.00669492593544233	0.00669285040959499	0.00669287120366116	0.00675971962694776	0.00670606659010309	0.0235163159481186	0.00718918120008515	0.00669289959045241	0.00682330631535407	1	0	0.3	0	0	0	0.2	0.1	0	0	0.0911886762345416	Th1
148	0.998000728239478	0.995598651168569	0.00669284605665099	0.00669477077026064	0.00669283851396277	0.00669285929376172	0.0067550729587206	0.00670605399993614	0.0235162486952157	0.00718933210037893	0.00669288430128739	0.00682331580014645	1	0	0.4	0	0	0	0.2	0.1	0	0	0.0908568430822742	Th1
149	0.998001165554224	0.995915894011796	0.0066928455362242	0.00669463147322476	0.00669283853867041	0.00669285930388443	0.00675056724927444	0.00670605382795214	0.0235162839154935	0.00718950211160065	0.00669288102592508	0.00682332873277987	1	0	0.5	0	0	0	0.2	0.1	0	0	0.0905347321490096	Th1
150	0.998001590353494	0.9962242121083	0.00669284505669473	0.00669449612798966	0.00669283858879078	0.00669285933980538	0.00674619130044239	0.00670605368573119	0.0235163179033243	0.00718966735569567	0.00669287786885171	0.00682334130549459	1	0	0.6	0	0	0	0.2	0.1	0	0	0.0902216860710259	Th1
151	0.998001936680826	0.996523749538205	0.0066928560428857	0.00669437599121085	0.00669285009014653	0.00669287082666687	0.00674194959508046	0.00670606551143583	0.0235164571384676	0.00718985189983328	0.00669288625187376	0.00682335689726897	1	0	0.7	0	0	0	0.2	0.1	0	0	0.0899178340258389	Th1
152	0.998002337533064	0.996814958640525	0.00669285605753228	0.0066942486455897	0.00669285060445263	0.00669287132754179	0.00673782273874245	0.00670606584204377	0.0235164900526474	0.00719000840978521	0.0066928837371217	0.00682336924711762	1	0	0.8	0	0	0	0.2	0.1	0	0	0.0896221704889857	Th1
153	0.998002727106264	0.99709796449872	0.00669285619099281	0.00669412501239982	0.00669285122341553	0.00669287193352731	0.00673381476228828	0.00670606628021775	0.0235165218209889	0.00719016058441176	0.0066928814122414	0.00682338136902439	1	0	0.9	0	0	0	0.2	0.1	0	0	0.0893348389845248	Th1
154	0.99800312749438	0.99737302532607	0.00669287041263508	0.00669401890184283	0.00669286591709524	0.0066928866131849	0.00672993460067774	0.00670608052005048	0.0235165184022251	0.00719031659926887	0.00669289324330651	0.00682340161294063	1	0	1	0	0	0	0.2	0.1	0	0	0.0890556340027773	Th1
155	0.997995588712107	0.994230812518023	0.0066928763000529	0.00669539909155695	0.00669286639056943	0.00669288738044546	0.00681192266172481	0.00670608230844145	0.0235158783767188	0.00718863347842016	0.00669292639640628	0.00682348594831803	1	0	0	0	0	0	0.3	0.1	0	0	0.0922865571025241	Th1
156	0.997996282459011	0.994586741105608	0.00669287574279889	0.00669524282733178	0.00669286644788984	0.00669288741191104	0.0068045156030591	0.00670608217676903	0.0235159345864207	0.00718882398409672	0.00669292275218557	0.00682348715613904	1	0	0.1	0	0	0	0.3	0.1	0	0	0.0919226151239828	Th1
157	0.997996933971261	0.994932593515909	0.00669286037918382	0.0066950762399436	0.0066928516803594	0.00669287262054488	0.00679731352999747	0.0067060675068529	0.0235160218354353	0.0071890003286902	0.00669290438998282	0.00682347902782305	1	0	0.2	0	0	0	0.3	0.1	0	0	0.0915689200516434	Th1
158	0.997997585813717	0.995268786231974	0.0066928588622121	0.00669492766266928	0.00669285074308117	0.00669287165889603	0.00679033109395318	0.00670606641081317	0.0235160765593033	0.00718917977040464	0.00669289995633015	0.00682347936760863	1	0	0.3	0	0	0	0.3	0.1	0	0	0.0912251700395811	Th1
159	0.997998283582824	0.995595638453437	0.00669284603682492	0.00669477200370316	0.00669283847999546	0.00669285937291513	0.00678354699654556	0.00670605349118082	0.0235160255903883	0.00718933050908722	0.00669288429681529	0.00682347645591632	1	0	0.4	0	0	0	0.3	0.1	0	0	0.0908907111971113	Th1
160	0.997998899255398	0.99591316890188	0.00669284550655438	0.00669463258006409	0.00669283849661402	0.00669285936666504	0.00677696585357131	0.00670605334602915	0.0235160771511727	0.00718950066630383	0.00669288101070684	0.00682347771915301	1	0	0.5	0	0	0	0.3	0.1	0	0	0.0905660635395561	Th1
161	0.997999497068671	0.99622175622239	0.0066928450192124	0.00669449711733437	0.0066928385404444	0.00669285938814879	0.00677057630560247	0.00670605323131574	0.0235161269811683	0.0071896660477886	0.00669287784474448	0.00682347896446517	1	0	0.6	0	0	0	0.3	0.1	0	0	0.090250566149163	Th1
162	0.998000011365962	0.996521545662482	0.00669285596879248	0.00669437684099499	0.00669285000663818	0.00669287083205956	0.00676437937179365	0.00670606505527882	0.0235162815451884	0.00718985070578869	0.00669288619022412	0.00682348351509326	1	0	0.7	0	0	0	0.3	0.1	0	0	0.0899443430034081	Th1
163	0.998000574975351	0.996812990195276	0.00669285593091341	0.00669424934648003	0.00669285046984069	0.0066928712744151	0.00675835702927936	0.00670606536726866	0.0235163293141947	0.0071900073005347	0.006692883621982	0.00682348513738882	1	0	0.8	0	0	0	0.3	0.1	0	0	0.0896463896216704	Th1
164	0.998001122451192	0.997096216117136	0.00669285603671409	0.0066941255947152	0.00669285106218814	0.00669287184647865	0.00675250988040496	0.00670606581000542	0.0235163755313096	0.00719015957370475	0.00669288126847758	0.00682348686783579	1	0	0.9	0	0	0	0.3	0.1	0	0	0.0893568449035067	Th1
165	0.998001676445467	0.997371483041858	0.00669287047956389	0.00669401962023549	0.00669286597817615	0.00669288674133143	0.00674684463830692	0.00670608029730941	0.0235163857246633	0.007190315815506	0.00669289331980206	0.0068234972617905	1	0	1	0	0	0	0.3	0.1	0	0	0.0890755003893602	Th1
166	0.99799234961549	0.994226408431347	0.00669287630833427	0.0066954009157407	0.00669286637566398	0.00669288751594929	0.00684961257319906	0.00670608167124504	0.0235155844584772	0.00718863134466475	0.0066929264241835	0.00682369859749873	1	0	0	0	0	0	0.4	0.1	0	0	0.0923318081381203	Th1
167	0.997993247611305	0.994582714638452	0.00669287577306209	0.0066952445214374	0.0066928664575092	0.00669288756229246	0.0068398332219159	0.0067060816029537	0.0235156591480325	0.00718882205032803	0.00669292280091632	0.00682368649099187	1	0	0.1	0	0	0	0.4	0.1	0	0	0.0919649173796822	Th1
168	0.997994118947587	0.994928990066108	0.00669287520648376	0.00669509249097989	0.00669286649008576	0.00669288756055613	0.00683034260875214	0.00670608149075196	0.0235157318225811	0.00718900738582168	0.00669291923265044	0.00682367475197438	1	0	0.2	0	0	0	0.4	0.1	0	0	0.0916083700269418	Th1
169	0.997994941917465	0.995265447551707	0.0066928594612918	0.0066949296474904	0.0066928513260323	0.00669287236442451	0.00682112141670723	0.00670606647546619	0.0235158358685228	0.00718917851744366	0.00669290057180295	0.0068236537308529	1	0	0.3	0	0	0	0.4	0.1	0	0	0.0912618799108622	Th1
170	0.997995760792489	0.995592490488157	0.00669285812594508	0.00669478527121557	0.00669285055562454	0.00669287156184255	0.0068121812842989	0.0067060655852515	0.0235159060060657	0.0071893531907193	0.00669289640029417	0.00682364206176428	1	0	0.4	0	0	0	0.4	0.1	0	0	0.0909251587623764	Th1
171	0.997996620737737	0.995910429214433	0.00669284549982455	0.00669463371566214	0.00669283847736657	0.00669285945291373	0.00680350066251646	0.0067060528836969	0.0235158691513915	0.00718949921735257	0.00669288101834995	0.00682362751801993	1	0	0.5	0	0	0	0.4	0.1	0	0	0.0905975576449241	Th1
172	0.997997393215874	0.996219288017144	0.00669284500127553	0.00669449813121465	0.00669283851162806	0.00669285945682787	0.00679507923933695	0.00670605279383774	0.0235159349908407	0.00718966473683905	0.00669287784022545	0.00682361732630768	1	0	0.6	0	0	0	0.4	0.1	0	0	0.0902795867953152	Th1
173	0.997998077103507	0.99651933166576	0.00669285605838963	0.00669437785851979	0.00669285008675187	0.00669287100182894	0.00678691071925286	0.0067060647593235	0.0235161052204798	0.00718984962957979	0.00669288629223922	0.00682361089652695	1	0	0.7	0	0	0	0.4	0.1	0	0	0.0899709737536256	Th1
174	0.997998804787109	0.996811013329338	0.00669285593109416	0.00669425017724549	0.00669285046187023	0.00669287134839182	0.00677897801326954	0.00670606501601837	0.0235161679177809	0.00719000627869679	0.00669288363368287	0.00682360166740964	1	0	0.8	0	0	0	0.4	0.1	0	0	0.0896707123290128	Th1
175	0.997999511361023	0.99709446077066	0.00669285597727637	0.00669412627487287	0.00669285099583595	0.00669287185456558	0.006771278359956	0.00670606543198428	0.0235162286492382	0.00719015862437981	0.00669288121960836	0.00682359289523719	1	0	0.9	0	0	0	0.4	0.1	0	0	0.0893789381512708	Th1
176	0.998000219832944	0.997369934834535	0.00669287053908089	0.00669402033388405	0.00669286603185441	0.00669288686235854	0.00676381606385047	0.00670608006676043	0.023516252669031	0.00719031503332475	0.00669289338891183	0.00682359327465072	1	0	1	0	0	0	0.4	0.1	0	0	0.0890954395962276	Th1
177	0.997989086729006	0.994221971813177	0.00669287627117121	0.00669540270818057	0.00669286631513469	0.00669288760713391	0.00688756427888808	0.00670608098557242	0.0235152887445133	0.00718862918094445	0.00669292640664646	0.00682391279182312	1	0	0	0	0	0	0.5	0.1	0	0	0.0923773767478261	Th1
178	0.997990191648694	0.994578659977613	0.00669287576571659	0.00669524618981534	0.00669286642930668	0.00669288767610511	0.00687538289160403	0.00670608098913219	0.0235153821869759	0.00718882010074161	0.00669292281219014	0.00682388719723876	1	0	0.1	0	0	0	0.5	0.1	0	0	0.0920075006125193	Th1
179	0.997991263412437	0.994925293181349	0.00669287522363358	0.00669509403933888	0.0066928664887349	0.00669288769178062	0.00686356550726131	0.00670608094181206	0.0235154729609783	0.00718900562620712	0.00669291926740527	0.00682386238327661	1	0	0.2	0	0	0	0.5	0.1	0	0	0.0916480735366426	Th1
180	0.997992282033169	0.995262089025537	0.00669286025840354	0.0066949318385906	0.00669285210674016	0.00669287326869502	0.0068520920968236	0.00670606673207327	0.0235155937323642	0.00718917738859714	0.0066929013855856	0.00682382936648271	1	0	0.3	0	0	0	0.5	0.1	0	0	0.0912988071156501	Th1
181	0.997993288683946	0.995589444612251	0.00669285881289577	0.00669478722536303	0.00669285122821386	0.0066928723490863	0.00684096804432874	0.00670606577183739	0.0235156810139689	0.00718935214884605	0.00669289710268039	0.00682380529530666	1	0	0.4	0	0	0	0.5	0.1	0	0	0.0909594056963305	Th1
182	0.997994265589658	0.995907562596156	0.00669285765917158	0.00669464694913886	0.00669285062486965	0.00669287170588535	0.00683017548298495	0.00670606508576345	0.0235157657554532	0.00718952217710965	0.00669289319132665	0.0068237822217517	1	0	0.5	0	0	0	0.5	0.1	0	0	0.0906296026676419	Th1
183	0.997995213678846	0.996216700145122	0.00669285682802348	0.00669451092793566	0.00669285032810098	0.00669287137063098	0.00681970421566182	0.00670606470563364	0.0235158481159344	0.00718968764249623	0.00669288967984285	0.00682376014944888	1	0	0.6	0	0	0	0.5	0.1	0	0	0.0903091301397412	Th1
184	0.997996133839054	0.996517107472257	0.00669285631258363	0.00669437904489192	0.00669285033143697	0.00669287133661598	0.00680954434805282	0.00670606462452401	0.023515928157752	0.00718984867163739	0.00669288655904752	0.00682373904720769	1	0	0.7	0	0	0	0.5	0.1	0	0	0.0899977271224388	Th1
185	0.99799702693005	0.996809027970522	0.00669285606364098	0.00669425114397519	0.00669285058617425	0.00669287155508225	0.00679968626743074	0.00670606479399601	0.0235160058642279	0.00719000534894539	0.00669288377773234	0.00682371884396171	1	0	0.8	0	0	0	0.5	0.1	0	0	0.0896951393445937	Th1
186	0.997997893780106	0.997092698410254	0.0066928560190576	0.00669412705926302	0.00669285103068068	0.00669287196440988	0.00679012066228106	0.00670606515259275	0.0235160811824385	0.007190157742094	0.00669288127190198	0.0068236994598582	1	0	0.9	0	0	0	0.5	0.1	0	0	0.0894011193542184	Th1
187	0.997998757630576	0.997368380667438	0.00669287059171599	0.00669402104307678	0.00669286607858703	0.00669288697677247	0.00678084923904039	0.00670607982865378	0.0235161192384211	0.00719031425380824	0.00669289345121715	0.00682368965334441	1	0	1	0	0	0	0.5	0.1	0	0	0.0891154520566229	Th1
188	0.997985833059308	0.994217535972599	0.00669284333107499	0.00669537187139643	0.00669283334913746	0.0066928547968707	0.00692577510663049	0.00670604728657349	0.0235149292461959	0.00718859045575082	0.0066928934910173	0.00682411117110154	1	0	0	0	0	0	0.6	0.1	0	0	0.0924228810738422	Th1
189	0.997987114412	0.99457457696199	0.00669287571434659	0.00669524782606031	0.00669286635682315	0.00669288774707086	0.00691116685698574	0.00670608032846532	0.023515103593077	0.00718881811875759	0.00669292277941581	0.00682408928458449	1	0	0.1	0	0	0	0.6	0.1	0	0	0.092050367231597	Th1
190	0.997988389081202	0.99492157182749	0.00669287520451746	0.00669509556185824	0.00669286645097696	0.00669288778782885	0.00689699518675579	0.00670608035435959	0.0235152127189361	0.00718900384776308	0.00669291926586973	0.00682405123553661	1	0	0.2	0	0	0	0.6	0.1	0	0	0.0916880267057105	Th1
191	0.997989625060499	0.995258767926124	0.00669287466136011	0.00669494755503206	0.00669286649399963	0.00669288777925035	0.00688325140041641	0.0067060803317388	0.0235153187214915	0.00718918432742598	0.00669291580301017	0.0068240143599457	1	0	0.3	0	0	0	0.6	0.1	0	0	0.0913359484470484	Th1
192	0.997990802492546	0.995586381635768	0.00669285965628446	0.00669478934317831	0.00669285205713669	0.00669287329364764	0.00686991392650072	0.0067060661094106	0.023515454684548	0.00718935119677457	0.00669289796170264	0.0068239696346502	1	0	0.4	0	0	0	0.6	0.1	0	0	0.0909938437355193	Th1
193	0.997991963141412	0.995904794702406	0.00669285837462293	0.00669464881907142	0.00669285132772522	0.00669287251581174	0.00685698473351591	0.00670606533475043	0.0235155561805632	0.00718952128861121	0.00669289392133428	0.00682393439551258	1	0	0.5	0	0	0	0.6	0.1	0	0	0.0906614290477004	Th1
194	0.99799308911061	0.996214208045583	0.00669285739173753	0.00669451253363464	0.0066928508807922	0.00669287202199436	0.00684444447723602	0.00670606484042954	0.0235156546840246	0.0071896867807406	0.00669289025702335	0.00682390051302199	1	0	0.6	0	0	0	0.6	0.1	0	0	0.0903384372244422	Th1
195	0.997994181493671	0.996514873001898	0.00669285671797255	0.0066943803868007	0.00669285072727723	0.00669287182300883	0.00683228096150093	0.0067060646373003	0.023515750320454	0.00718984781865395	0.00669288697687699	0.00682386795860206	1	0	0.7	0	0	0	0.6	0.1	0	0	0.0900246038328789	Th1
196	0.997995241342959	0.996807034058582	0.00669285632735637	0.00669425224568082	0.00669285084168465	0.00669287189330567	0.00682048236794629	0.00670606470020384	0.0235158431387577	0.00719000450922256	0.00669288405297221	0.00682383667236797	1	0	0.8	0	0	0	0.6	0.1	0	0	0.0897196713479564	Th1
197	0.997996269682746	0.997090928993949	0.00669285616510464	0.00669412795082615	0.0066928511696061	0.00669287217858224	0.00680903724991591	0.00670606497471437	0.0235159331291162	0.0071901569289042	0.00669288142850759	0.00682380656796648	1	0	0.9	0	0	0	0.6	0.1	0	0	0.089423389066549	Th1
198	0.997997289791503	0.997366820503759	0.00669287063749254	0.00669402174806602	0.00669286611844845	0.00669288708462979	0.00679794452648787	0.00670607958329581	0.0235159854353141	0.00719031347751331	0.00669289350667493	0.00682378640105288	1	0	1	0	0	0	0.6	0.1	0	0	0.0891355382237138	Th1
199	0.997982523851211	0.994213039583204	0.00669284338057717	0.00669537377319134	0.00669283337495734	0.00669285497727402	0.0069642629254199	0.00670604665898194	0.0235146256529805	0.00718858790790256	0.00669289356015018	0.00682432838748662	1	0	0	0	0	0	0.7	0.1	0	0	0.0924690871645065	Th1
200	0.997984048900475	0.994570499382394	0.00669284268233861	0.00669521673837507	0.00669283330159332	0.00669285483895525	0.00694718462127457	0.00670604657962729	0.0235147618794096	0.00718877956463222	0.00669288977070872	0.00682427538389247	1	0	0.1	0	0	0	0.7	0.1	0	0	0.0920931370779372	Th1
201	0.997985495819286	0.99491782587557	0.00669287514329981	0.00669509705263692	0.00669286637103002	0.00669288784289012	0.00693063356113834	0.00670607972223067	0.0235149509954087	0.0071890020351528	0.00669291922240895	0.00682424131505516	1	0	0.2	0	0	0	0.7	0.1	0	0	0.091728231566395	Th1
202	0.997986930482826	0.995255363873799	0.00669287463303951	0.00669494894017549	0.00669286644904979	0.00669288785987196	0.00691458530934726	0.00670607977230725	0.0235150749349889	0.00718918270639887	0.00669291579133907	0.00682419146966617	1	0	0.3	0	0	0	0.7	0.1	0	0	0.0913733135095585	Th1
203	0.997988321149473	0.995583354091631	0.00669287409246235	0.00669480497701061	0.00669286647941398	0.00669288783121928	0.00689902631077813	0.00670607977617844	0.0235151953045625	0.00718935826920881	0.00669291241164709	0.00682414317786133	1	0	0.4	0	0	0	0.7	0.1	0	0	0.091028473389239	Th1
204	0.997989669197922	0.995902063705126	0.0066928735319977	0.00669466505602818	0.00669286647293952	0.00669288776753581	0.00688394081504007	0.00670607974520002	0.0235153123114637	0.00718952888423021	0.00669290909153688	0.00682409639384831	1	0	0.5	0	0	0	0.7	0.1	0	0	0.0906934271667721	Th1
205	0.997990953880136	0.996211703592558	0.006692858088221	0.00669451427729769	0.00669285156622594	0.0066928728066153	0.00686930542589442	0.00670606510391859	0.02351546024735	0.00718968599885305	0.0066928909670748	0.00682404172720093	1	0	0.6	0	0	0	0.7	0.1	0	0	0.0903678887359576	Th1
206	0.997992219999309	0.996512628187521	0.00669285725446203	0.00669438186443012	0.00669285125432775	0.00669287244109893	0.00685512126454574	0.006706064777848	0.0235155716540271	0.00718984705070104	0.00669288752620358	0.00682399761666402	1	0	0.7	0	0	0	0.7	0.1	0	0	0.0900516045174782	Th1
207	0.997993447970796	0.996805031548058	0.00669285670963653	0.00669425346945741	0.00669285121572302	0.00669287235072795	0.00684136688520696	0.00670606472188024	0.0235156797143514	0.00719000374798036	0.00669288444691831	0.00682395514324498	1	0	0.8	0	0	0	0.7	0.1	0	0	0.089744308886273	Th1
208	0.997994639010934	0.997089152492314	0.00669285641077035	0.00669412894503725	0.00669285140838638	0.00669287249306753	0.00682802858077155	0.00670606489423483	0.0235157844765781	0.0071901561808818	0.006692881684916	0.00682391421840055	1	0	0.9	0	0	0	0.7	0.1	0	0	0.0894457477897959	Th1
209	0.997995816291394	0.997365254300918	0.00669287067626077	0.00669402244854015	0.0066928661512899	0.00669288718587947	0.0068151022935704	0.00670607933053753	0.0235158512585367	0.00719031270461007	0.00669289355509992	0.00682388351919865	1	0	1	0	0	0	0.7	0.1	0	0	0.0891556985312105	Th1
210	0.997979190145757	0.99420851012117	0.00669284350850663	0.00669537576624577	0.00669283347889109	0.00669285523735609	0.00700302059504056	0.00670604610432213	0.0235143199415542	0.00718858540881049	0.00669289370799775	0.00682454725387556	1	0	0	0	0	0	0.8	0.1	0	0	0.0925156207356734	Th1
211	0.997980930527557	0.994566364816371	0.00669284273226428	0.00669521849531761	0.00669283333024868	0.00669285501339146	0.00698344827768455	0.00670604599148168	0.0235144756283165	0.00718877719007418	0.00669288983931452	0.00682448016703559	1	0	0.1	0	0	0	0.8	0.1	0	0	0.0921365713212008	Th1
212	0.99798261672751	0.994914090006943	0.0066928420646965	0.00669506576588738	0.0066928332714901	0.00669285488191384	0.00696448190788468	0.00670604596609972	0.0235146265343293	0.00718896364203324	0.00669288616582579	0.00682441527035702	1	0	0.2	0	0	0	0.8	0.1	0	0	0.091768308736065	Th1
213	0.997984219146253	0.995251938602167	0.00669287456540435	0.00669495029508391	0.0066928663647312	0.00669288790209276	0.00694610416328501	0.00670607917113212	0.023514829812131	0.00718918105105443	0.00669291574045121	0.00682436966647663	1	0	0.3	0	0	0	0.8	0.1	0	0	0.0914109009834232	Th1
214	0.99798580410438	0.995580251526419	0.00669287405749365	0.00669480623337439	0.00669286642971795	0.00669288789887119	0.00692829229513041	0.00670607924632863	0.0235149676886391	0.00718935679292756	0.00669291239244599	0.00682430868080173	1	0	0.4	0	0	0	0.8	0.1	0	0	0.0910632960849311	Th1
215	0.997987339986306	0.995899262516793	0.00669287352168489	0.00669466621451076	0.00669286644984115	0.00669288785295719	0.00691102837350049	0.00670607927702061	0.0235151015610598	0.00718952756277292	0.00669290909596089	0.0068242496142501	1	0	0.5	0	0	0	0.8	0.1	0	0	0.0907255870204595	Th1
216	0.997988828366163	0.996209232746093	0.00669287296803375	0.00669453013373747	0.0066928664354474	0.00669288777465461	0.006894294479407	0.00670607927409902	0.0235152316412214	0.00718969351623377	0.00669290585879863	0.00682419240654549	1	0	0.6	0	0	0	0.8	0.1	0	0	0.0903974933759228	Th1
217	0.997990270789319	0.996510416198508	0.00669287240518034	0.00669439788839053	0.00669286639585787	0.00669288767312857	0.00687807334354131	0.0067060792469711	0.0235153580890167	0.00718985479900567	0.00669290268776164	0.00682413700018592	1	0	0.7	0	0	0	0.8	0.1	0	0	0.0900787425412131	Th1
218	0.997991646758614	0.996803020354651	0.00669285719321464	0.00669425479826272	0.00669285169107288	0.00669287290977705	0.00686234039226173	0.00670606484189005	0.0235155155486216	0.00719000304816701	0.00669288494217514	0.00682407424412784	1	0	0.8	0	0	0	0.8	0.1	0	0	0.0897690524963057	Th1
219	0.99799302371534	0.997087403991206	0.00669287127297714	0.0066941444954189	0.00669286626396474	0.00669288742336203	0.00684710333249615	0.00670607914245766	0.0235156005479559	0.00719016388604301	0.00669289655644048	0.00682403135990622	1	0	0.9	0	0	0	0.8	0.1	0	0	0.0894682165744758	Th1
220	0.997994337095831	0.997363682038354	0.00669287070783506	0.00669402314451809	0.00669286617691627	0.00669288728015028	0.00683232291066548	0.00670607907005684	0.0235157167018898	0.00719031193442185	0.00669289359647815	0.00682398101029736	1	0	1	0	0	0	0.8	0.1	0	0	0.0891759333990441	Th1
221	0.997975803701568	0.994203935000409	0.00669288029649906	0.00669541414593695	0.00669287024515279	0.00669289215838045	0.00704204318238235	0.00670608222821854	0.0235140648611861	0.00718862120297114	0.00669293051070029	0.00682478727848271	1	0	0	0	0	0	0.9	0.1	0	0	0.0925628474079336	Th1
222	0.997977790239539	0.994562201353227	0.00669284285945993	0.00669522034066046	0.00669283343594377	0.00669285526636771	0.00701995311346113	0.00670604547601099	0.0235141875253539	0.00718877487060035	0.00669288998549035	0.00682468643062659	1	0	0.1	0	0	0	0.9	0.1	0	0	0.0921802977112089	Th1
223	0.997979687085239	0.994910299697643	0.00669284211496743	0.00669506738448059	0.0066928333027447	0.00669285505044357	0.0069985474761819	0.00670604541704406	0.023514357495486	0.00718896144160028	0.00669288623398206	0.00682460774383256	1	0	0.2	0	0	0	0.9	0.1	0	0	0.0918090168778813	Th1
224	0.997981524328752	0.995248527824524	0.00669284147448009	0.00669491885027516	0.00669283325515296	0.00669285492264183	0.00697781061793369	0.00670604544003091	0.0235145221476926	0.00718914281213248	0.00669288267038277	0.00682453163325204	1	0	0.3	0	0	0	0.9	0.1	0	0	0.0914483316706982	Th1
225	0.997983272307024	0.995577130743728	0.00669287398655261	0.00669480746179673	0.00669286634411244	0.0066928879315368	0.00695772127345326	0.00670607867835833	0.0235147388806736	0.00718935528391434	0.00669291233736433	0.00682447514112419	1	0	0.4	0	0	0	0.9	0.1	0	0	0.0910983142681343	Th1
226	0.997984997940936	0.995896445848434	0.00669287348233328	0.00669466735044754	0.00669286639755033	0.00669288791005923	0.00693825757564408	0.00670607877817275	0.0235148898225444	0.00718952622040363	0.00669290907130593	0.00682440366711015	1	0	0.5	0	0	0	0.9	0.1	0	0	0.0907579164862018	Th1
227	0.997986669666781	0.996206699798626	0.00669287295223371	0.00669453117735821	0.00669286640843586	0.00669288784826941	0.00691939770677946	0.00670607883481105	0.0235150363441374	0.00718969231750395	0.00669290585676611	0.00682433446139712	1	0	0.6	0	0	0	0.9	0.1	0	0	0.0904272344422858	Th1
228	0.997988289251527	0.996508147815421	0.00669287240565156	0.0066943988400978	0.00669286638665988	0.00669288775625933	0.00690112163340705	0.00670607885838441	0.0235151786530952	0.00718985372519209	0.00669290270107148	0.0068242674496648	1	0	0.7	0	0	0	0.9	0.1	0	0	0.0901059913425355	Th1
229	0.997989858422426	0.99680103806693	0.00669287185044613	0.00669427023763323	0.00669286634047033	0.00669288764210158	0.00688341006100827	0.00670607885742188	0.0235153169147404	0.00719001058367615	0.00669289960966898	0.00682420256194367	1	0	0.8	0	0	0	0.9	0.1	0	0	0.0897939181697545	Th1
230	0.997991378851879	0.997085611825807	0.00669287129149883	0.00669414526926765	0.00669286627537972	0.00669288751126155	0.00686624440332326	0.00670607883732261	0.0235154512532801	0.00719016302347677	0.00669289658569343	0.00682413972688497	1	0	0.9	0	0	0	0.9	0.1	0	0	0.089490753499702	Th1
231	0.997992852170391	0.997362103669049	0.00669287073158949	0.00669402383516494	0.00669286619463911	0.00669288736680548	0.00684960675049849	0.00670607880117781	0.0235155817597313	0.00719031116615457	0.00669289362991834	0.00682407887600036	1	0	1	0	0	0	0.9	0.1	0	0	0.0891962432722404	Th1
232	0.997972436395899	0.994199311404401	0.00669284076715813	0.00669537682121604	0.00669283068864175	0.00669285276429832	0.00708135488902512	0.00670604213446167	0.023513723434041	0.00718858096283465	0.00669289100725213	0.00682498859744495	1	0	0	0	0	0	1	0.1	0	0	0.0926097342660732	Th1
233	0.997974599828523	0.994557994344459	0.0066928797581334	0.00669525869876746	0.00669287031534571	0.00669289229149968	0.00705669181456997	0.00670608174834935	0.0235139499055072	0.00718881089010785	0.0066929268983297	0.00682491369799671	1	0	0.1	0	0	0	1	0.1	0	0	0.0922246818456245	Th1
234	0.997976737939077	0.994906484281675	0.00669284223899201	0.00669506908655252	0.00669283340762199	0.00669285529359749	0.00703282758269692	0.00670604493793056	0.0235140868357192	0.00718895929795911	0.00669288637592	0.00682480153733151	1	0	0.2	0	0	0	1	0.1	0	0	0.0918499843735685	Th1
235	0.997978780960421	0.995245064484321	0.00669284152438021	0.00669492033654159	0.00669283328821567	0.00669285508433914	0.00700970799029898	0.00670604492919225	0.0235142701423607	0.00718914078386494	0.00669288273732196	0.00682471194418818	1	0	0.3	0	0	0	1	0.1	0	0	0.0914863633159619	Th1
236	0.997980759234777	0.995574028525838	0.00669284090911715	0.00669477589141239	0.0066928332499963	0.00669285495919857	0.00698731689680038	0.0067060449963281	0.0235144476214349	0.00718931719565425	0.00669287927948694	0.00682462529556781	1	0	0.4	0	0	0	1	0.1	0	0	0.0911331485343823	Th1
237	0.997982642983363	0.995893613619648	0.00669287341101866	0.00669466846109572	0.00669286631325125	0.00669288793582857	0.00696562955985698	0.00670607824541085	0.0235146770318911	0.00718952484816364	0.00669290901496592	0.00682455855820453	1	0	0.5	0	0	0	1	0.1	0	0	0.090790416776676	Th1
238	0.99798449980133	0.996204153723896	0.00669287291096583	0.00669453220118041	0.00669286635584534	0.00669288789706521	0.00694462424092999	0.00670607836840408	0.0235148401785763	0.00718969109969197	0.00669290582940641	0.00682447724040905	1	0	0.6	0	0	0	1	0.1	0	0	0.0904571227972486	Th1
239	0.997986298131704	0.996505868430565	0.00669287238670855	0.00669439977698933	0.0066928663579331	0.00669288782037563	0.00692427571573213	0.00670607844924252	0.0235149985031621	0.00718985264077865	0.00669290269490135	0.00682439852254294	1	0	0.7	0	0	0	1	0.1	0	0	0.0901333663060966	Th1
240	0.997988039929823	0.996799007093516	0.00669287184715113	0.00669427108809007	0.00669286632877612	0.00669288771521922	0.00690456190075097	0.00670607849748067	0.0235151522139601	0.00719000961579595	0.00669289961813417	0.00682432231823406	1	0	0.8	0	0	0	1	0.1	0	0	0.0898188741202532	Th1
241	0.997989727096591	0.997083812135922	0.00669287129892236	0.00669414603523362	0.00669286627569651	0.00669288758852939	0.00688546154357822	0.00670607852037276	0.0235153014794024	0.00719016215995808	0.0066928966038664	0.00682424854428199	1	0	0.9	0	0	0	1	0.1	0	0	0.089513380817329	Th1
242	0.997991361485707	0.997360519163107	0.00669287074662097	0.00669402451980635	0.00669286620367531	0.00669288744527054	0.00686695418858577	0.0067060785230974	0.0235154464223984	0.00719031039823762	0.00669289365480346	0.00682417711799313	1	0	1	0	0	0	1	0.1	0	0	0.0892166285716747	Th1
243	0.998001214585204	0.975618082766927	0.00669288877481491	0.00670357565744436	0.00669285117212838	0.00669295693837335	0.00672482711717831	0.00674858856360092	0.120297544223748	0.00717995567197143	0.00669414778969858	0.00680788875085425	1	0	0	0	0	0	0	0.2	0	0	0.207615927307682	Th1
244	0.998002166955671	0.979099961117488	0.00669288343906038	0.00670204107416306	0.00669285122160877	0.00669295690917532	0.00672024591687041	0.00674857740036946	0.120300506765147	0.00718163048496067	0.00669396269236353	0.00680824431871128	1	0	0.1	0	0	0	0	0.2	0	0	0.204131772149271	Th1
245	0.998003014644338	0.9822023801654	0.00669287869691467	0.00670067461541609	0.0066928512734837	0.00669295689106112	0.00671616818466233	0.00674856746587873	0.120303142129546	0.00718312379378034	0.00669379776995687	0.00680856088385942	1	0	0.2	0	0	0	0	0.2	0	0	0.201027326894821	Th1
246	0.998003768690727	0.984964669735448	0.00669287448017704	0.00669945866262169	0.00669285132174488	0.00669295687710481	0.00671254083320178	0.00674855862641657	0.12030548569841	0.00718445419110396	0.00669365092672966	0.00680884253915579	1	0	0.3	0	0	0	0	0.2	0	0	0.198263235730492	Th1
247	0.998004439360624	0.987422563696782	0.00669287029428534	0.00669837681749777	0.00669285092813703	0.00669295642805751	0.00670931539835925	0.00674855013906768	0.120307193254797	0.00718563817321764	0.00669351982320415	0.0068090928632587	1	0	0.4	0	0	0	0	0.2	0	0	0.195803361062476	Th1
248	0.998005035022533	0.989608237276505	0.00669286689886336	0.00669741554936103	0.00669285090287951	0.00669295635371769	0.00670644959183437	0.00674854308826221	0.120309044742045	0.00718669187343583	0.00669340356473314	0.00680931539642246	1	0	0.5	0	0	0	0	0.2	0	0	0.193616265662516	Th1
249	0.998005564111717	0.991550885783382	0.00669286388082413	0.00669656150540443	0.00669285087857616	0.00669295628581456	0.00670390407042619	0.00674853682278329	0.120310691899241	0.00718762880810553	0.00669330022923273	0.00680951308245176	1	0	0.6	0	0	0	0	0.2	0	0	0.191672357567761	Th1
250	0.998006033889285	0.993276738089979	0.00669286119914341	0.00669580303978575	0.00669285085522439	0.00669295622380521	0.00670164391471731	0.00674853125742778	0.120312156711302	0.00718846149398695	0.00669320842253427	0.00680968862461137	1	0	0.7	0	0	0	0	0.2	0	0	0.189945389763274	Th1
251	0.998006450860453	0.994809362183153	0.00669285881715658	0.00669512970416321	0.00669285083288726	0.00669295616714768	0.00669963782453034	0.00674852631566255	0.120313458819163	0.0071892011967234	0.00669312689179982	0.00680984444750891	1	0	0.8	0	0	0	0	0.2	0	0	0.188411777973137	Th1
252	0.998006820853103	0.996169898194389	0.00669285670212239	0.00669453213935816	0.00669285081170416	0.0066929561155056	0.0066978577851172	0.00674852192906625	0.120314615729469	0.00718985803619071	0.00669305451328314	0.00680998272191704	1	0	0.9	0	0	0	0	0.2	0	0	0.187050367436241	Th1
253	0.998007149070339	0.99737727937483	0.00669285482469912	0.00669400197311414	0.00669285079183303	0.0066929560686425	0.0066962787535113	0.00674851803639796	0.120315643099907	0.00719044108726845	0.00669299028054103	0.0068101053895169	1	0	1	0	0	0	0	0.2	0	0	0.185842211860263	Th1
254	0.99798758749813	0.975607083496565	0.00669288905419755	0.00670357879897036	0.00669285117965286	0.00669296008895727	0.00688328867544291	0.006748534102067	0.120194093672071	0.00717995088090261	0.00669414705835397	0.00680869259073694	1	0	0	0	0	0	0.1	0.2	0	0	0.207696315106658	Th1
255	0.997990519702539	0.979088868133212	0.00669288364915453	0.00670204471111327	0.00669285122782836	0.00669295959989438	0.00685574882974145	0.00674853082192161	0.120211988178389	0.00718162551289274	0.00669396231755815	0.00680893357715932	1	0	0.1	0	0	0	0.1	0.2	0	0	0.204202140589901	Th1
256	0.997993122089388	0.982191929233773	0.00669287885302069	0.00670067831324601	0.00669285127839063	0.00669295917460729	0.00683130575804438	0.0067485278810615	0.120227884694159	0.00718311902695002	0.00669379762771478	0.0068091480026822	1	0	0.2	0	0	0	0.1	0.2	0	0	0.201088099286715	Th1
257	0.997995431393966	0.984955344153481	0.00669287422188204	0.00669946175047464	0.00669285095285682	0.00669295842746037	0.00680961760751032	0.00674852468202788	0.120241626116828	0.00718444949152833	0.00669365054993643	0.00680933860342909	1	0	0.3	0	0	0	0.1	0.2	0	0	0.198314576856487	Th1
258	0.997997479252834	0.987414439268162	0.00669287037228584	0.00669837993767398	0.00669285092641804	0.00669295802783715	0.00679038119436445	0.00674852225291963	0.120254154208812	0.00718563438495769	0.00669351990348951	0.00680950800463208	1	0	0.4	0	0	0	0.1	0.2	0	0	0.195846860692394	Th1
259	0.997999295190418	0.989601433787219	0.00669286695343348	0.00669741823124442	0.00669285090120017	0.00669295767217585	0.0067733229834647	0.00674852008019148	0.120265274078442	0.0071866886793487	0.00669340368616798	0.00680965848616266	1	0	0.5	0	0	0	0.1	0.2	0	0	0.193652232774195	Th1
260	0.998000905117283	0.991545366734154	0.00669286391792198	0.00669656372643929	0.00669285087698476	0.00669295735538241	0.00675819974519121	0.00674851813892967	0.120275141231135	0.00718762620248615	0.00669330036356124	0.00680979210457442	1	0	0.6	0	0	0	0.1	0.2	0	0	0.191701541811169	Th1
261	0.998002332125741	0.993272410759861	0.00669286122340486	0.00669580481120059	0.00669285085373672	0.00669295707307677	0.00674479464272517	0.00674851640615893	0.120283894503924	0.00718845944128738	0.00669320855151689	0.00680991070536572	1	0	0.7	0	0	0	0.1	0.2	0	0	0.189968515326795	Th1
262	0.998003596786193	0.994806103552548	0.00669285883216126	0.0066951310577065	0.00669285083151398	0.00669295682152321	0.00673291454150538	0.00674851486086023	0.120291657728874	0.0071891996445387	0.00669312700438897	0.00681001594142534	1	0	0.8	0	0	0	0.1	0.2	0	0	0.188429526925757	Th1
263	0.998004717398624	0.996167572569119	0.00669285671061931	0.00669453311780248	0.00669285081045616	0.00669295659743647	0.00672238755401562	0.00674851348378786	0.120298541284688	0.00718985692415521	0.00669305460340486	0.00681010929180189	1	0	0.9	0	0	0	0.1	0.2	0	0	0.187063370410426	Th1
264	0.998005710243192	0.997375750009902	0.00669285482887667	0.00669400262395	0.00669285079073359	0.00669295639799833	0.00671306080659587	0.00674851225753402	0.120304643457364	0.00719044035333598	0.00669299034563185	0.00681019207739701	1	0	1	0	0	0	0.1	0.2	0	0	0.185851043686324	Th1
265	0.997973612588065	0.975595617507751	0.00669288934255419	0.006703582105067	0.00669285118872512	0.00669296334753939	0.00704554001273022	0.00674847864289908	0.120088822030264	0.00717994588829924	0.00669414632784909	0.00680951709593276	1	0	0	0	0	0	0.2	0.2	0	0	0.207779505886043	Th1
266	0.997978614737737	0.979077423451865	0.00669288386544528	0.00670204847684638	0.00669285123540556	0.00669296237045519	0.00699406457377939	0.00674848349907925	0.120122108621781	0.00718162038647957	0.00669396194621025	0.00680963819527166	1	0	0.1	0	0	0	0.2	0.2	0	0	0.204274584981152	Th1
267	0.997983040785177	0.982181219793879	0.00669287901346055	0.0067006821086845	0.00669285128450389	0.00669296151654979	0.00694850695831305	0.0067484877472223	0.120151621809228	0.00718311414528175	0.00669379748980873	0.00680974640297669	1	0	0.2	0	0	0	0.2	0.2	0	0	0.201150387896973	Th1
268	0.997986957429734	0.984945770383237	0.00669287433306199	0.00669946530439236	0.0066928509514045	0.00669296038651729	0.00690818774912503	0.00674849089348576	0.120177406463339	0.00718444506853601	0.00669365055004012	0.00680984290105121	1	0	0.3	0	0	0	0.2	0.2	0	0	0.198367446787983	Th1
269	0.997990422368446	0.987406185476972	0.00669287045168475	0.00669838310847788	0.00669285092493443	0.00669295965687601	0.00687250868995017	0.00674849408026809	0.120200589860738	0.00718563053795358	0.00669351998681353	0.0068099289579255	1	0	0.4	0	0	0	0.2	0.2	0	0	0.195891128410204	Th1
270	0.997993488116858	0.989594542582946	0.00669286700895084	0.00669742094814507	0.00669285089976711	0.00669295901091497	0.00684093540545191	0.00674849687141434	0.120221134663911	0.00718668544522799	0.00669340381011853	0.0068100056223713	1	0	0.5	0	0	0	0.2	0.2	0	0	0.193688728986468	Th1
271	0.997996200670939	0.991539790206986	0.00669286395564947	0.0066965659707501	0.00669285087557708	0.0066929584385904	0.00681299593179828	0.0067484993180848	0.120239338459357	0.00718762357057328	0.00669330049975291	0.00681007386691819	1	0	0.6	0	0	0	0.2	0.2	0	0	0.191731080009127	Th1
272	0.997998600740332	0.993268047326044	0.00669286124805836	0.00669580659749164	0.00669285085239506	0.00669295793125674	0.00678827230314248	0.00674850146460596	0.120255465787203	0.00718845737202673	0.00669320868180742	0.00681013457483375	1	0	0.7	0	0	0	0.2	0.2	0	0	0.189991868746445	Th1
273	0.998000724346759	0.994802823454562	0.00669285884741186	0.00669513242024277	0.00669285083026046	0.0066929574814149	0.00676639446406284	0.00674850334923718	0.120269751739345	0.00718919808245998	0.00669312711783071	0.00681018854589693	1	0	0.8	0	0	0	0.2	0.2	0	0	0.188447415076841	Th1
274	0.998002603360003	0.996165235131721	0.0066928567192835	0.00669453410128869	0.00669285080931206	0.00669295708251306	0.00674703483908792	0.00674850500524161	0.120282405085093	0.00718985580674655	0.0066930546941056	0.00681023650243601	1	0	0.9	0	0	0	0.2	0.2	0	0	0.187076452153384	Th1
275	0.99800426597927	0.997374214868698	0.00669285483310827	0.0066940032773535	0.00669285078970952	0.00669295672893676	0.00672990349882106	0.00674850646120653	0.120293611156882	0.00719043961677373	0.00669299041106205	0.00681027909471109	1	0	1	0	0	0	0.2	0.2	0	0	0.185859915020596	Th1
276	0.997959279632304	0.975583665853944	0.00669288964005745	0.00670358558278996	0.00669285119928789	0.00669296671835797	0.00721168110874961	0.00674842216908627	0.11998170137921	0.007179940685913	0.00669414559860938	0.00681036288020572	1	0	0	0	0	0	0.3	0.2	0	0	0.207865601476019	Th1
277	0.997966445355974	0.979065615360866	0.0066928840880905	0.00670205237580651	0.00669285124434063	0.0066929652236237	0.00713525924261353	0.00674843542023993	0.120030848696242	0.00718161510061514	0.00669396157861882	0.00681035857673457	1	0	0.1	0	0	0	0.3	0.2	0	0	0.204349170830085	Th1
278	0.997972766404162	0.982170244703133	0.00669287917828769	0.0067006860044716	0.00669285129182289	0.00669296391863803	0.00706781477992301	0.00674844705652624	0.120074340238797	0.00718310914558856	0.00669379735643739	0.00681035634593649	1	0	0.2	0	0	0	0.3	0.2	0	0	0.201214234209134	Th1
279	0.997978344404641	0.984936007058077	0.00669287444645471	0.00669946893094297	0.00669285095016625	0.00669296238796482	0.00700827824671268	0.00674845669944956	0.120112445044861	0.00718444056011805	0.0066936505536738	0.00681035553245647	1	0	0.3	0	0	0	0.3	0.2	0	0	0.198421431890083	Th1
280	0.997983267008808	0.98739779981109	0.00669287053256792	0.00669838633087679	0.00669285092369018	0.00669296131584027	0.00695571499918914	0.00674846561788162	0.120146494455798	0.00718562663114715	0.00669352007327739	0.00681035582615823	1	0	0.4	0	0	0	0.3	0.2	0	0	0.195936179886528	Th1
281	0.997987612777822	0.989587562225369	0.00669286706543527	0.00669742370056005	0.00669285089850562	0.00669296037031028	0.00690929723458288	0.00674847345974755	0.120176622873926	0.00718668217041065	0.00669340393658361	0.00681035686725738	1	0	0.5	0	0	0	0.3	0.2	0	0	0.193725763574128	Th1
282	0.997991450180095	0.991534155420803	0.00669286399399108	0.00669656823871413	0.0066928508743629	0.00669295953570041	0.0068682987005025	0.00674848035891765	0.12020328134482	0.00718762091192965	0.00669330063786704	0.00681035840551197	1	0	0.6	0	0	0	0.3	0.2	0	0	0.191760977401419	Th1
283	0.99799483940332	0.993263647377034	0.00669286127309067	0.00669580839882291	0.00669285085121801	0.00669295879842633	0.00683208028527781	0.00674848643201402	0.120226869264219	0.00718845528600168	0.00669320881341967	0.00681036025307569	1	0	0.7	0	0	0	0.3	0.2	0	0	0.190015452875212	Th1
284	0.997997833372269	0.994799521692786	0.00669285886290811	0.00669513379180165	0.00669285082914682	0.00669295814681769	0.00680007936805402	0.0067484917805434	0.120247740123425	0.00718919651044875	0.00669312723219198	0.00681036227126162	1	0	0.8	0	0	0	0.3	0.2	0	0	0.188465443851545	Th1
285	0.998000478656494	0.996162885786609	0.00669285672812509	0.00669453508985222	0.00669285080827953	0.00669295757076695	0.00677180048948738	0.00674849649313302	0.120266206774377	0.00718985468388867	0.00669305478539004	0.0068103643587479	1	0	0.9	0	0	0	0.3	0.2	0	0	0.187089613338944	Th1
286	0.998002816247731	0.997372673919006	0.00669285483746699	0.00669400393330182	0.00669285078876799	0.00669295706150039	0.00674680718158228	0.00674850064723428	0.120282546027452	0.00719043887766226	0.00669299047681599	0.00681036644329893	1	0	1	0	0	0	0.3	0.2	0	0	0.185868826108345	Th1
287	0.99794457801005	0.975571208801369	0.00669288994686344	0.00670358923943933	0.00669285121124186	0.00669297020582654	0.00738181540403536	0.00674836466319948	0.119872703139992	0.00717993526507651	0.00669414487104667	0.00681123058145099	1	0	0	0	0	0	0.4	0.2	0	0	0.207954707716753	Th1
288	0.997954004617839	0.97905343172135	0.00669288431714222	0.00670205641249203	0.00669285125453641	0.00669296816218613	0.00727940100645313	0.00674838657338664	0.119938188548443	0.00718160964986009	0.00669396121500293	0.00681109513937839	1	0	0.1	0	0	0	0.4	0.2	0	0	0.204425965939692	Th1
289	0.997962294482958	0.982158996590512	0.00669287934752296	0.00670069000334777	0.00669285130025908	0.0066929663826416	0.00718927343658671	0.00674840580083471	0.119996026456176	0.00718310402456362	0.0066937972277102	0.00681097810088485	1	0	0.2	0	0	0	0.4	0.2	0	0	0.201279681007057	Th1
290	0.997969589502309	0.98492604977773	0.00669287456222993	0.00669947263189433	0.00669285094923149	0.00669296443303627	0.00710991723666314	0.00674842209466424	0.120046732819365	0.0071844359644671	0.00669365056108536	0.00681087666802419	1	0	0.3	0	0	0	0.4	0.2	0	0	0.198476558640622	Th1
291	0.997976011436922	0.987389279696801	0.00669287061497723	0.00669838960587827	0.00669285092269379	0.00669296300540553	0.00704001762424522	0.00674843686222996	0.120091862148177	0.00718562266334942	0.00669352016294002	0.00681078871451387	1	0	0.4	0	0	0	0.4	0.2	0	0	0.195982031190687	Th1
292	0.997981668132617	0.989580491262304	0.00669286712288315	0.00669742648909936	0.0066928508974834	0.00669296175078027	0.00697841905526866	0.00674844984309637	0.120131734975976	0.00718667885424178	0.00669340406565673	0.00681071228393886	1	0	0.5	0	0	0	0.4	0.2	0	0	0.193763345943504	Th1
293	0.997986653042438	0.991528461574112	0.00669286403293986	0.00669657053057725	0.00669285087333579	0.00669296064685619	0.00692411422834624	0.00674846126020663	0.120166967634666	0.00718761822626546	0.00669330077788348	0.00681064575694625	1	0	0.6	0	0	0	0.4	0.2	0	0	0.191791239351474	Th1
294	0.997991047782548	0.993259210496546	0.00669286129855327	0.00669581021538863	0.0066928508502078	0.00669295967465407	0.00687622202992613	0.00674847130760954	0.120198103596818	0.0071884531829931	0.00669320894644575	0.00681058776030441	1	0	0.7	0	0	0	0.4	0.2	0	0	0.190039270583807	Th1
295	0.997994923692473	0.994796198061139	0.00669285887868392	0.00669513517260056	0.00669285082816548	0.00669295881782432	0.00683397105236775	0.00674848015424545	0.12022562215004	0.00718919492840689	0.00669312734749501	0.00681053712783383	1	0	0.8	0	0	0	0.4	0.2	0	0	0.188483614704052	Th1
296	0.997998343206784	0.996160524446621	0.00669285673711289	0.00669453608353455	0.00669285080734052	0.00669295806222337	0.00679668536337464	0.00674848794736464	0.120249945983355	0.00718985355556477	0.00669305487723047	0.00681049286567865	1	0	0.9	0	0	0	0.4	0.2	0	0	0.187102854629376	Th1
297	0.998001361015169	0.997371127122674	0.00669285484192327	0.00669400459178045	0.0066928507879075	0.00669295739572183	0.00676377220944319	0.00674849481556961	0.120271447906223	0.00719043813586711	0.00669299054288069	0.00681045412520585	1	0	1	0	0	0	0.4	0.2	0	0	0.18587777721468	Th1
298	0.997929500260087	0.97555852094967	0.00669289087049908	0.00670359353195739	0.00669285183269689	0.0066929744205868	0.00755603661419804	0.00674830626472465	0.119760966074367	0.0071799296478803	0.00669414472445764	0.00681212074356506	1	0	0	0	0	0	0.5	0.2	0	0	0.208045793515176	Th1
299	0.997941288696027	0.979041106250605	0.00669288489672906	0.00670206080211082	0.00669285161069568	0.00669297153175069	0.00742654897100919	0.00674833682477669	0.119843243317663	0.00718160376889011	0.00669396117512349	0.00681184794844067	1	0	0.1	0	0	0	0.5	0.2	0	0	0.204503915900557	Th1
300	0.997951623581696	0.982147669925843	0.00669287961134841	0.00670069408700318	0.00669285140048573	0.00669296899902236	0.00731291902072221	0.0067483635823811	0.119915772658406	0.00718309823958296	0.0066937971729661	0.00681161133698049	1	0	0.2	0	0	0	0.5	0.2	0	0	0.20134566260136	Th1
301	0.99796068982653	0.984915894006502	0.0066928746803765	0.00669947640895603	0.00669285094860052	0.00669296652286259	0.00721313357896221	0.00674838707371897	0.119980260625002	0.00718443127950562	0.00669365057231364	0.00681140648295364	1	0	0.3	0	0	0	0.5	0.2	0	0	0.198532854340219	Th1
302	0.997968653873187	0.987380622504461	0.00669287069894605	0.00669839293457695	0.00669285092197107	0.00669296472630917	0.00712543446726277	0.00674840780997726	0.120036686931936	0.00718561863341755	0.00669352025597024	0.00681122773090236	1	0	0.4	0	0	0	0.5	0.2	0	0	0.196028698733622	Th1
303	0.997975653115133	0.989573328198371	0.00669286718132007	0.00669742931434763	0.00669285089670181	0.00669296315269266	0.00704831166572445	0.00674842601928417	0.12008646720393	0.00718667549609027	0.00669340419733168	0.00681107193716182	1	0	0.5	0	0	0	0.5	0.2	0	0	0.19380148575108	Th1
304	0.997981808645061	0.991522707852571	0.00669286407253791	0.00669657284676093	0.00669285087252636	0.00669296177238059	0.00698044880112146	0.00674844202061701	0.120130394995656	0.00718761551315693	0.00669330091987742	0.00681093595844766	1	0	0.6	0	0	0	0.5	0.2	0	0	0.19182187127545	Th1
305	0.997987225539185	0.993254736261327	0.00669286132442365	0.00669581204736491	0.00669285084937636	0.00669296056016777	0.00692070102994295	0.00674845609069856	0.120169167430203	0.00718845106289652	0.00669320908087565	0.00681081711715577	1	0	0.7	0	0	0	0.5	0.2	0	0	0.190063324792594	Th1
306	0.99799199513188	0.994792852353072	0.00669285889470843	0.00669513656262429	0.00669285082732849	0.00669295949451549	0.00686807133903569	0.00674846847000812	0.12020339706835	0.00718919333625982	0.0066931274637035	0.00681071312631082	1	0	0.8	0	0	0	0.5	0.2	0	0	0.188501929097893	Th1
307	0.997996196929294	0.996158151019105	0.00669285674630077	0.00669453708239656	0.00669285080652578	0.00669295855694937	0.00682169032820232	0.00674847936774072	0.120233622320572	0.00718985242176246	0.00669305496966448	0.00681062202818635	1	0	0.9	0	0	0	0.5	0.2	0	0	0.187116176679902	Th1
308	0.997999900245367	0.997369574444204	0.0066928548464882	0.00669400525280779	0.00669285078713473	0.00669295773156393	0.0067807989400011	0.00674848896612549	0.12026031662163	0.00719043739147731	0.00669299060930968	0.0068105421426921	1	0	1	0	0	0	0.5	0.2	0	0	0.18588676859966	Th1
309	0.997914027944197	0.975544972947219	0.00669289116805797	0.00670359755054244	0.00669285181875397	0.0066929781270217	0.00773448024883942	0.00674824663909558	0.119648177305262	0.00717992371369677	0.00669414397498559	0.00681303424862674	1	0	0	0	0	0	0.6	0.2	0	0	0.208141323903466	Th1
310	0.99792828361523	0.979028121390367	0.00669288511189553	0.00670206510785705	0.00669285159626497	0.00669297462309287	0.00757679634385378	0.00674828640064797	0.119747766488824	0.00718159792843418	0.00669396079458318	0.00681261814547053	1	0	0.1	0	0	0	0.6	0.2	0	0	0.204585397535326	Th1
311	0.997940742777622	0.982135844866253	0.00669287976503358	0.00670069828039187	0.0066928513865398	0.00669297156787027	0.00743881549852456	0.00674832116638378	0.119835390606484	0.00718309282852702	0.00669379703036932	0.0068122575224129	1	0	0.2	0	0	0	0.6	0.2	0	0	0.201414488008663	Th1
312	0.997951629311629	0.984905577193322	0.00669288073566941	0.00669948615192115	0.00669285688321835	0.00669297459256357	0.00731795562349881	0.00674835759658294	0.119912647181057	0.00718443530332789	0.00669365651333673	0.0068119502512076	1	0	0.3	0	0	0	0.6	0.2	0	0	0.198589994327432	Th1
313	0.997961179165922	0.987371854310535	0.00669287686357216	0.00669840235797091	0.00669285700086514	0.00669297255747607	0.00721198390270034	0.00674838456191571	0.119980574164816	0.00718562348603246	0.00669352642383072	0.00681167816908244	1	0	0.4	0	0	0	0.6	0.2	0	0	0.196075846011805	Th1
314	0.99796956663964	0.989566071512271	0.00669286724081619	0.0066974321769571	0.00669285089617603	0.0066929645765394	0.00711898608366707	0.0067484019861364	0.120040815692018	0.00718667209528589	0.00669340433171073	0.00681143589280461	1	0	0.5	0	0	0	0.6	0.2	0	0	0.193840192820201	Th1
315	0.997976916358644	0.991516893426824	0.00669286411281672	0.00669657518757463	0.00669285087191819	0.00669296291249928	0.00703730881646205	0.00674842263880483	0.120093561092227	0.00718761277231283	0.00669330106390077	0.00681122904832327	1	0	0.6	0	0	0	0.6	0.2	0	0	0.191852878731371	Th1
316	0.99798337233243	0.993250224238254	0.006692861350736	0.00669581389489856	0.00669285084872121	0.00669296145503918	0.00696552083223007	0.006748440780473	0.120140059403253	0.00718844892549393	0.00669320921673453	0.00681104834430265	1	0	0.7	0	0	0	0.6	0.2	0	0	0.190087618481198	Th1
317	0.99798904751436	0.994789484357966	0.00669285891102376	0.0066951379619765	0.00669285082666441	0.00669296017694096	0.00690238207391249	0.00674845672737233	0.120181064136432	0.00718919173391409	0.00669312758088049	0.0068108902774317	1	0	0.8	0	0	0	0.6	0.2	0	0	0.188520388534223	Th1
318	0.997994039741612	0.996155765412767	0.00669285675564542	0.0066945380864355	0.00669285080582388	0.00669295905489152	0.00684681626065882	0.0067484707539847	0.120217235425586	0.00718985128239603	0.0066930550626995	0.00681075185132636	1	0	0.9	0	0	0	0.6	0.2	0	0	0.187129580185068	Th1
319	0.997998433908956	0.99736801585263	0.00669285485116354	0.00669400591647746	0.00669285078645045	0.0066929580690946	0.0067978877337694	0.0067484830987692	0.120249152012586	0.00719043664443788	0.00669299067605972	0.00681063049748696	1	0	1	0	0	0	0.6	0.2	0	0	0.18589580052471	Th1
320	0.997898152460612	0.975530855725049	0.00669289147235591	0.00670360176854395	0.00669285180280505	0.00669298196157932	0.00791725021828561	0.00674818592209288	0.119533419017184	0.00717991752950505	0.00669414322539855	0.00681397174222883	1	0	0	0	0	0	0.7	0.2	0	0	0.208240206474318	Th1
321	0.997914984823687	0.979014722082351	0.00669288533057373	0.00670206956269027	0.00669285157974409	0.00669297780591405	0.00773020889410099	0.00674823516684052	0.119650825627569	0.00718159190232208	0.00669396041567193	0.00681340586822911	1	0	0.1	0	0	0	0.7	0.2	0	0	0.204669305247617	Th1
322	0.9979296501661	0.982123723372896	0.00669287992010057	0.00670070258252375	0.00669285137041176	0.00669297420120133	0.00756700335574169	0.00674827815629012	0.119753932847124	0.00718308728216143	0.00669379688973659	0.00681291637887941	1	0	0.2	0	0	0	0.7	0.2	0	0	0.201485049445175	Th1
323	0.99794243112491	0.984895007394298	0.00669288094874487	0.00669949017803784	0.00669285697314173	0.00669297686553386	0.00742441520155437	0.00674832182820881	0.119844645368502	0.00718443053891812	0.00669365662302064	0.00681249803472292	1	0	0.3	0	0	0	0.7	0.2	0	0	0.198648734041177	Th1
324	0.997953612147631	0.987362912954287	0.00669287702642718	0.00669840587359136	0.00669285707638793	0.0066929744188603	0.00729968363114881	0.00674835499089226	0.11992431025505	0.00718561941720422	0.00669352659954146	0.00681212982821635	1	0	0.4	0	0	0	0.7	0.2	0	0	0.196124214015402	Th1
325	0.997963407594611	0.989558719640943	0.00669286730135864	0.00669743507752002	0.00669285089591152	0.0066929660227406	0.00719045355316955	0.00674837774134563	0.119994776543596	0.00718666865113202	0.00669340446879867	0.00681180421840084	1	0	0.5	0	0	0	0.7	0.2	0	0	0.19387947723842	Th1
326	0.997971975550521	0.991511017451736	0.0066928641537421	0.0066965775533536	0.00669285087154623	0.00669296406745145	0.00709470078619391	0.00674840311340597	0.120056463532414	0.00718761000333112	0.00669330120999633	0.00681152506496199	1	0	0.6	0	0	0	0.7	0.2	0	0	0.19188426735414	Th1
327	0.997979487810317	0.993245673988698	0.00669286137745541	0.00669581575821754	0.00669285084827653	0.00669296235943231	0.0070106850382125	0.00674842537615724	0.120110778130343	0.0071884467705368	0.00669320935401485	0.00681128146322339	1	0	0.7	0	0	0	0.7	0.2	0	0	0.190112154676854	Th1
328	0.997986080660981	0.994786093864442	0.00669285892759476	0.00669513937081397	0.0066928508261063	0.00669296086513575	0.00693690512698773	0.00674844492593817	0.120158622578842	0.00718919012129322	0.00669312769900313	0.00681106859203996	1	0	0.8	0	0	0	0.7	0.2	0	0	0.188538994508332	Th1
329	0.997991871559217	0.99615336752886	0.00669285676516556	0.00669453909575317	0.00669285080526184	0.00669295955615398	0.00687206404744587	0.00674846210588638	0.120200784899575	0.00718985013749259	0.00669305515630731	0.00681088234016332	1	0	0.9	0	0	0	0.7	0.2	0	0	0.187143065821128	Th1
330	0.997996961970619	0.997366451307314	0.00669285485595078	0.00669400658270962	0.00669285078585839	0.00669295840832483	0.00681503895470901	0.00674847721348165	0.120237953903432	0.00719043589472418	0.006692990743132	0.00681071919174327	1	0	1	0	0	0	0.7	0.2	0	0	0.185904873256132	Th1
331	0.997881861359746	0.975516145925389	0.006692891783677	0.00670360619472411	0.00669285178485088	0.00669298592977536	0.00810446573313883	0.00674812409436237	0.119416659665394	0.0071799110851769	0.00669414247631129	0.00681493397315101	1	0	0	0	0	0	0.8	0.2	0	0	0.208342565435426	Th1
332	0.997901384322443	0.979000894230613	0.00669288555295476	0.00670207417192763	0.00669285156113414	0.00669298108363712	0.00788686412318014	0.00674818311016223	0.119552398930496	0.00718158568436184	0.00669396003874752	0.00681421159904342	1	0	0.1	0	0	0	0.8	0.2	0	0	0.204755717302589	Th1
333	0.997918340682021	0.98211129702781	0.00669288007678937	0.00670070699677031	0.00669285135226788	0.00669297690131307	0.00769753221480521	0.0067482345434711	0.119671384643695	0.00718308159691233	0.00669379675147005	0.00681358821257669	1	0	0.2	0	0	0	0.8	0.2	0	0	0.20155739558024	Th1
334	0.99793307897388	0.984884224858151	0.00669288116808989	0.00669949428937127	0.00669285706701227	0.00669297919064612	0.00753254331652347	0.00674828562986567	0.119775853904249	0.00718442568161473	0.00669365674056032	0.00681305505569199	1	0	0.3	0	0	0	0.8	0.2	0	0	0.198708728211593	Th1
335	0.997945937523255	0.987353826301704	0.00669287719375584	0.00669840944895833	0.00669285715497432	0.00669297631665391	0.00738855380539962	0.00674832511476438	0.119867484084776	0.0071856152846125	0.00669352678164287	0.0068125879567831	1	0	0.4	0	0	0	0.8	0.2	0	0	0.196173449317361	Th1
336	0.997957161367199	0.989551285650661	0.00669287368545911	0.00669744430814946	0.00669285721862951	0.0066929738132584	0.0072627252628078	0.0067483596433117	0.119947969540783	0.00718667438512342	0.00669341092518738	0.00681218232383225	1	0	0.5	0	0	0	0.8	0.2	0	0	0.193919024088683	Th1
337	0.997966985566939	0.991505079064596	0.00669286419540362	0.00669657994446006	0.00669285087142282	0.00669296523749158	0.00715263133964352	0.00674838344308761	0.120019099909217	0.0071876072057956	0.00669330135814554	0.00681182404818158	1	0	0.6	0	0	0	0.8	0.2	0	0	0.191916042921314	Th1
338	0.997975571620744	0.993241085071684	0.0066928614046366	0.00669581763751445	0.0066928508479799	0.00669296327346474	0.00705619730472895	0.0067484098769488	0.120081322204137	0.00718844459793067	0.00669320949275378	0.0068115164953049	1	0	0.7	0	0	0	0.8	0.2	0	0	0.190136936442972	Th1
339	0.997983094390083	0.994782680654328	0.00669285894447642	0.00669514078917036	0.00669285082574944	0.00669296155926635	0.00697164239302284	0.00674843306527647	0.120136071636403	0.00718918849829027	0.00669312781810651	0.00681124808124575	1	0	0.8	0	0	0	0.8	0.2	0	0	0.188557748566596	Th1
340	0.997989692297464	0.996150957276507	0.00669285677486377	0.00669454011034131	0.00669285080479069	0.00669296006076038	0.00689743458433465	0.00674845342328621	0.120184270357535	0.00718984898693132	0.00669305525055498	0.00681101349995752	1	0	0.9	0	0	0	0.8	0.2	0	0	0.187156634279385	Th1
341	0.997995484394176	0.997364880773845	0.00669285486088226	0.00669400725159089	0.00669285078536004	0.00669295874919034	0.00683225296980587	0.00674847131011135	0.120226722132209	0.00719043514233123	0.00669299081056843	0.006810808227694	1	0	1	0	0	0	0.8	0.2	0	0	0.185913987071722	Th1
342	0.997865141664548	0.975500819168365	0.00669289210264475	0.00670361083854501	0.00669285176520042	0.00669299003763146	0.00829625049715449	0.00674806113636455	0.119297866819343	0.00717990437049013	0.00669414172866372	0.006815921722834	1	0	0	0	0	0	0.9	0.2	0	0	0.208448530185958	Th1
343	0.997887473812586	0.978986623190732	0.0066928857794426	0.00670207894138522	0.00669285154068906	0.00669298446012654	0.00804684215376	0.00674813021736077	0.119452464034422	0.00718157926843403	0.00669395966448902	0.00681503583877311	1	0	0.1	0	0	0	0.9	0.2	0	0	0.204844714895565	Th1
344	0.997906809092118	0.982098557142303	0.00669288023529159	0.00670071152651654	0.0066928513321931	0.00669297967045413	0.0078304531962783	0.00674819031892522	0.119587730836718	0.00718307576902796	0.00669379661585035	0.00681427333994821	1	0	0.2	0	0	0	0.9	0.2	0	0	0.201631576606782	Th1
345	0.997923569613741	0.98487322449996	0.00669288139360106	0.00669949848800843	0.00669285716484953	0.00669298156924174	0.00764237199545472	0.00674824899573554	0.11970626279229	0.00718442072921542	0.00669365686618255	0.0068136215104341	1	0	0.3	0	0	0	0.9	0.2	0	0	0.198770007391312	Th1
346	0.997938153325477	0.987344591425035	0.00669287736539489	0.00669841308495342	0.0066928572365451	0.00669297825143783	0.00747861406039002	0.00674829492964559	0.119810089174842	0.00718561108662251	0.00669352697011907	0.00681305267407341	1	0	0.4	0	0	0	0.9	0.2	0	0	0.196223570083511	Th1
347	0.997950853799578	0.989543737644784	0.00669287381536338	0.00669744735403975	0.00669285728613689	0.00669297537269577	0.00733581270366557	0.0067483350428469	0.119901154529066	0.0071866709295209	0.00669341113528026	0.00681255964046792	1	0	0.5	0	0	0	0.9	0.2	0	0	0.193959506364722	Th1
348	0.997961945747157	0.991499077387351	0.00669286423775835	0.00669658236124588	0.00669285087152589	0.00669296642289894	0.00721110722627117	0.00674836362639483	0.119981467759893	0.00718760437940462	0.00669330150839299	0.00681212603808703	1	0	0.6	0	0	0	0.9	0.2	0	0	0.191948211297364	Th1
349	0.997971623401298	0.993236457030455	0.00669286143224578	0.00669581953293773	0.00669285084792108	0.0066929641972866	0.00710206134642228	0.00674839428204897	0.120051690185604	0.00718844240742274	0.00669320963300758	0.00681175346261935	1	0	0.7	0	0	0	0.9	0.2	0	0	0.190161966895764	Th1
350	0.997980088515736	0.994779244511305	0.00669285896163668	0.00669514221715132	0.00669285082551452	0.00669296225928799	0.00700659579151816	0.00674842114490491	0.120113410524869	0.00718918686479848	0.0066931279382494	0.00681142875639622	1	0	0.8	0	0	0	0.9	0.2	0	0	0.188576652257286	Th1
351	0.997987501870524	0.996148534556392	0.00669285678475997	0.00669454113029133	0.00669285080446512	0.00669296056873469	0.00692292877732135	0.00674844470596673	0.120167691410627	0.00718984783073316	0.00669305534542382	0.00681114533586202	1	0	0.9	0	0	0	0.9	0.2	0	0	0.18717028626727	Th1
352	0.997994001145812	0.997363304213362	0.0066928548659162	0.00669400792312517	0.00669285078495798	0.00669295909181821	0.00684953014930807	0.00674846538861032	0.120215456518801	0.00719043438728403	0.0066929908783658	0.00681089760740792	1	0	1	0	0	0	0.9	0.2	0	0	0.185923142236421	Th1
353	0.997847979841751	0.975484849972376	0.00669289242968185	0.00670361570963855	0.00669285174392105	0.00669299429130522	0.00849273296386085	0.00674799702764299	0.119177007139433	0.00717989737445249	0.00669414098321213	0.00681693580614942	1	0	0	0	0	0	1	0.2	0	0	0.20855823565517	Th1
354	0.997873244680049	0.978971893743105	0.00669288601031924	0.00670208387690012	0.00669285151847448	0.00669298793918054	0.00821022586019925	0.00674807647458739	0.119350997975403	0.00718157264791401	0.00669395929333457	0.00681587910728726	1	0	0.1	0	0	0	1	0.2	0	0	0.204936382280446	Th1
355	0.9978950499882	0.982085494714851	0.00669288039579919	0.00670071617535787	0.00669285131029211	0.00669298251104604	0.00796581898706007	0.00674814547353248	0.119502955943698	0.00718306979464768	0.00669379648326387	0.00681497208803408	1	0	0.2	0	0	0	1	0.2	0	0	0.20170764445968	Th1
356	0.997913899709196	0.984862001062795	0.00669288162522891	0.00669950277562499	0.00669285726634477	0.00669298400244897	0.00775393413753943	0.00674821191955444	0.119635861862016	0.00718441567907268	0.00669365699971476	0.00681419760081582	1	0	0.3	0	0	0	1	0.2	0	0	0.19883260309637	Th1
357	0.997930257537558	0.987335205329335	0.00669287754122519	0.00669841678260912	0.00669285732080351	0.00669298022384987	0.00756988450122278	0.00674826443140242	0.119752118964995	0.00718560682174678	0.00669352716476635	0.00681352410189127	1	0	0.4	0	0	0	1	0.2	0	0	0.196274594987619	Th1
358	0.997944470178857	0.98953608963296	0.00669287394821626	0.006697450441535	0.00669285735567037	0.00669297695756291	0.00740972832867206	0.00674831022525424	0.119853939113789	0.00718666742930096	0.00669341135005087	0.00681294153879087	1	0	0.5	0	0	0	1	0.2	0	0	0.194000596877025	Th1
359	0.997956855417827	0.99149301152212	0.00669286428082899	0.00669658480410197	0.0066928508718548	0.00669296762390232	0.00727013531887295	0.00674834366194674	0.119943564585196	0.00718760152366569	0.00669330166082315	0.0068124310756504	1	0	0.6	0	0	0	1	0.2	0	0	0.191980778466897	Th1
360	0.997967642786653	0.993231789407636	0.00669286146033965	0.00669582144468356	0.00669285084805119	0.00669296513103953	0.00714828093552531	0.00674837859063739	0.120021880643559	0.00718844019879535	0.00669320977476002	0.00681199238738353	1	0	0.7	0	0	0	1	0.2	0	0	0.190187249220485	Th1
361	0.997977062853471	0.994775785213859	0.00669285897910599	0.00669514365485174	0.00669285082546948	0.00669296296537444	0.00704176726740958	0.00674840916445581	0.120090638458754	0.00718918522075538	0.00669312805932829	0.00681161062865103	1	0	0.8	0	0	0	1	0.2	0	0	0.188595707156826	Th1
362	0.997985300192157	0.996146099274776	0.00669285679488077	0.00669454215558568	0.00669285080427477	0.00669296108010385	0.00694854754185904	0.00674843595367865	0.120151047662436	0.00718984666885992	0.00669305544087384	0.0068112778531495	1	0	0.9	0	0	0	1	0.2	0	0	0.187184022488769	Th1
363	0.997992512191915	0.997361721590712	0.00669285487106488	0.00669400859730471	0.00669285078465656	0.00669295943612331	0.0068668708665851	0.00674845944886651	0.120204156891437	0.00719043362951712	0.00669299094650082	0.00681098733291284	1	0	1	0	0	0	1	0.2	0	0	0.185932339022342	Th1
364	0.997686687238069	0.00671651401318865	0.00669285170268491	0.00717564484855231	0.00669286506021917	0.00669409919746674	0.00823191791054543	0.00717931153383933	0.999630155080672	0.00719150595722391	0.00714527453684624	0.00669285179079814	1	0	0	0	0	0	0	0.3	0	0	2.05892327636759	Th1R
365	0.997691005911532	0.0174988732177988	0.00669285166450774	0.00716983339094247	0.00669286484830031	0.0066940938134409	0.00821194237571525	0.00717891404875391	0.999631143313089	0.00719150847938525	0.00714021426313943	0.00669285237389402	1	0	0.1	0	0	0	0	0.3	0	0	2.04810633944184	Th1R
366	0.997701812241567	0.0447084104440649	0.00669285164014263	0.00715523293222653	0.00669286439144144	0.00669408047351066	0.00816193065623183	0.00717791667004525	0.999633785922458	0.00719151573404331	0.00712746128059338	0.00669285386730164	1	0	0.2	0	0	0	0	0.3	0	0	2.02081027088236	Th1R
367	0.997727051935322	0.109480581681233	0.00669285158402907	0.00712083180747793	0.00669286332233473	0.00669404958140614	0.00804506460352686	0.00717556582019586	0.999639916938045	0.00719153198223189	0.00709718609817309	0.0066928572838974	1	0	0.3	0	0	0	0	0.3	0	0	1.95583508540476	Th1R
368	0.997777532501131	0.244354722512804	0.00669285143542721	0.00705075774538858	0.00669286114320824	0.00669398887380178	0.00781109830661872	0.00717077496627768	0.999652083181394	0.00719156368557	0.00703452242434627	0.00669286378741691	1	0	0.4	0	0	0	0	0.3	0	0	1.82055111053551	Th1R
369	0.997853090296023	0.460467327264014	0.00669285128480331	0.00694264349437316	0.00669285794629114	0.00669390086699564	0.00746032710061044	0.00716337913705656	0.999670373910515	0.00719161034803883	0.0069351788251817	0.00669287280014901	1	0	0.5	0	0	0	0	0.3	0	0	1.60381557815398	Th1R
370	0.997928215142553	0.693979104863464	0.00669285108401483	0.0068311945826503	0.00669285471043015	0.00669381665042204	0.00711084966313957	0.00715575128000321	0.999688450636875	0.00719165561623625	0.00682930649805391	0.00669288079094465	1	0	0.6	0	0	0	0	0.3	0	0	1.36967229150675	Th1R
371	0.997977876406254	0.859573929752721	0.00669285108109812	0.00675529736424267	0.00669285269916807	0.00669376293541577	0.00687944487856602	0.00715055483049854	0.999700599079082	0.00719168501527987	0.00675514571256102	0.00669288562125435	1	0	0.7	0	0	0	0	0.3	0	0	1.20365327305819	Th1R
372	0.998002496994756	0.945242064662099	0.00669285096040411	0.00671699819842856	0.00669285158249402	0.00669373672700758	0.00676460707099544	0.00714793184934846	0.999706424896462	0.00719169919234895	0.00671707746057844	0.00669288776444886	1	0	0.8	0	0	0	0	0.3	0	0	1.11777250404566	Th1R
373	0.998012975810243	0.982455427311354	0.00669285095491908	0.00670055983847606	0.00669285115308591	0.00669372572870893	0.00671570485003289	0.00714680712651962	0.999709082607002	0.00719170537321672	0.00670060413174576	0.0066928884099993	1	0	0.9	0	0	0	0	0.3	0	0	1.08046837705211	Th1R
374	0.998017144987728	0.997387697950541	0.00669285080921523	0.00669399698525416	0.00669285083865835	0.0066937212285734	0.00669624559927771	0.00714635799583399	0.999709942633325	0.00719170765251697	0.00669400470059123	0.00669288847311433	1	0	1	0	0	0	0	0.3	0	0	1.06549972397809	Th1R
375	0.996026510618836	0.00677128053406404	0.00669285518701285	0.00716713657279438	0.00669287476710248	0.00669908118835578	0.0239328045679513	0.00717032875792872	0.998759126029107	0.00719104278452442	0.0071374626561007	0.00669286093479565	1	0	0	0	0	0	0.1	0.3	0	0	2.07533778229277	Th1R
376	0.996076942953402	0.0173652739328582	0.00669285500658594	0.00716173827416712	0.00669287420792816	0.00669890011630606	0.0235362832050953	0.00717016864370941	0.998782408681141	0.00719106182957265	0.00713276462135265	0.00669286377827496	1	0	0.1	0	0	0	0.1	0.3	0	0	2.06430970147787	Th1R
377	0.996196124886123	0.0437724168303464	0.00669285459399856	0.00714829574150284	0.00669287288433574	0.00669848102161638	0.0225904693914495	0.00716974672496324	0.998837664148412	0.00719110737206407	0.00712102966319136	0.00669287012446648	1	0	0.2	0	0	0	0.1	0.3	0	0	2.03686684994953	Th1R
378	0.996447292619745	0.106394381605854	0.00669285379544679	0.00711651460419921	0.00669287007261932	0.00669763702969198	0.0205608799464234	0.00716863105912288	0.998954936923588	0.00719120215021129	0.00709308166547945	0.00669288169601194	1	0	0.3	0	0	0	0.1	0.3	0	0	1.9720198147172	Th1R
379	0.996866522525583	0.238271289630143	0.00669285271037024	0.00705023962659749	0.00669286533706474	0.00669635323646529	0.0170564486300217	0.0071658903829592	0.999153340964642	0.00719135743039743	0.00703387985556247	0.00669289523971491	1	0	0.4	0	0	0	0.1	0.3	0	0	1.83628831125807	Th1R
380	0.997347910293908	0.454262890934846	0.0066928516728694	0.00694423166303942	0.00669285958910548	0.00669508395844027	0.0128474776894875	0.00716071210695596	0.999384653699217	0.00719152462556568	0.00693659104213917	0.006692900928134	1	0	0.5	0	0	0	0.1	0.3	0	0	1.6156280857462	Th1R
381	0.997704361943543	0.690934141631647	0.00669285118543564	0.00683225218572024	0.00669285515210264	0.00669429661477965	0.00960776737173213	0.00715456018362886	0.999557834957564	0.00719163311609993	0.00683030989003342	0.0066928977435205	1	0	0.6	0	0	0	0.1	0.3	0	0	1.37530875482543	Th1R
382	0.997890620523393	0.858733194632101	0.00669285109868817	0.0067556122883284	0.00669285278133038	0.00669394071048635	0.00788081792996803	0.00715007566869513	0.999648603454171	0.00719168087100979	0.0067554536660721	0.00669289335748134	1	0	0.7	0	0	0	0.1	0.3	0	0	1.20553096667074	Th1R
383	0.997971135384124	0.945079769244684	0.00669285096268315	0.00671706121209725	0.00669285159432295	0.00669379916340048	0.0071295851502217	0.0071477547070321	0.999687534955607	0.00719169859985262	0.0067171399935298	0.0066928907459794	1	0	0.8	0	0	0	0.1	0.3	0	0	1.11831226245592	Th1R
384	0.998003273467393	0.982431932032314	0.00669285095462419	0.0067005692955123	0.00669285115382006	0.0066937448642944	0.00682929539001351	0.00714675143931875	0.999703211179059	0.00719170531329188	0.0067006135866738	0.00669288935608243	1	0	0.9	0	0	0	0.1	0.3	0	0	1.08060927703298	Th1R
385	0.998015720540014	0.997386183702774	0.00669285080919291	0.00669399763048705	0.00669285083866767	0.00669372402780841	0.00671296259751674	0.00714634975622595	0.999709078979083	0.00719170765101358	0.00669400534906153	0.00669288861369756	1	0	1	0	0	0	0.1	0.3	0	0	1.06551851200997	Th1R
386	0.981434160440369	0.00712495478552385	0.00669295922942965	0.007126224255601	0.00669295326794189	0.0068149823107861	0.100165775017148	0.00712649348848721	0.992665390095725	0.00718808674324955	0.00709901953720871	0.00669381550992403	1	0	0	0	0	0	0.2	0.3	0	0	2.15970658422961	Th1R
387	0.983524338087867	0.0169149079213603	0.00669293726820414	0.00712524590575045	0.00669294154866406	0.00679346684792326	0.0930659081112787	0.0071303006499356	0.993396996405965	0.00718845436345073	0.00709846844002582	0.0066936347501304	1	0	0.1	0	0	0	0.2	0.3	0	0	2.1414391082821	Th1R
388	0.986710415922436	0.0403971570629609	0.00669290747460266	0.00712023224136093	0.0066929232174205	0.00676312722361014	0.0806702313812874	0.00713670392407877	0.994580597084698	0.007189065412386	0.00709455525269511	0.00669341482582155	1	0	0.2	0	0	0	0.2	0.3	0	0	2.10352618505256	Th1R
389	0.990559447826752	0.0968654658137883	0.00669287838441805	0.00710150982592336	0.00669290014525506	0.00673136280938584	0.0622808364524917	0.00714538325427681	0.996138966571242	0.00718990044211784	0.00707864760760131	0.00669322180791295	1	0	0.3	0	0	0	0.2	0.3	0	0	2.02632069366009	Th1R
390	0.994061847861203	0.223326420107258	0.00669285993506594	0.0070483577427877	0.00669287805436485	0.00670867115381008	0.0406776904559332	0.00715332804746532	0.997708603363019	0.00719076409443617	0.00703167673297975	0.00669308143302244	1	0	0.4	0	0	0	0.2	0.3	0	0	1.87620964304442	Th1R
391	0.996328546415124	0.442812199724174	0.00669285299625578	0.00694706277989377	0.0066928630744977	0.00669834711855952	0.0228487565918219	0.00715574029856741	0.998822583202554	0.00719135350851749	0.00693909135775306	0.0066929817884273	1	0	0.5	0	0	0	0.2	0.3	0	0	1.63754088657755	Th1R
392	0.997382731417692	0.686668367929984	0.00669285136212788	0.00683372550979651	0.00669285579734073	0.00669509558678097	0.0130859635992037	0.00715289916974936	0.99937174856871	0.00719160052271296	0.00683170611798836	0.00669292643117288	1	0	0.6	0	0	0	0.2	0.3	0	0	1.38319027331791	Th1R
393	0.997788339849939	0.857753457454409	0.00669285112018231	0.00675597874090895	0.00669285287775157	0.00669416183167879	0.00904198793829308	0.00714951993518576	0.99958781681122	0.00719167597517326	0.00675581191155856	0.00669290304907722	1	0	0.7	0	0	0	0.2	0.3	0	0	1.20771376288668	Th1R
394	0.997937788251582	0.94490740165599	0.00669285096527117	0.00671712810495297	0.0066928516070472	0.00669386700432431	0.00751624372894649	0.00714756703112138	0.999667466268856	0.00719169796705203	0.00671720637170123	0.00669289399523258	1	0	0.8	0	0	0	0.2	0.3	0	0	1.11888458313693	Th1R
395	0.997993373173828	0.982407961451909	0.00669285095437635	0.00670057894250653	0.00669285115462697	0.00669376452219149	0.00694507462763869	0.00714669467597995	0.999697221319619	0.00719170525179868	0.00670062323133726	0.00669289032950503	1	0	0.9	0	0	0	0.2	0.3	0	0	1.08075292038384	Th1R
396	0.998014290737382	0.997384663765141	0.00669285080916712	0.00669399827812637	0.00669285083867709	0.00669372684034586	0.00672973972744535	0.00714634148695562	0.999708212109097	0.00719170764950763	0.00669400599994769	0.00669288875496956	1	0	1	0	0	0	0.2	0.3	0	0	1.06553736799172	Th1R
397	0.0066928805238269	0.00669288763798932	0.00669288859950236	0.00669399885574648	0.00669286634654468	0.00684015557902482	0.997385089544319	0.00669299668150352	0.120215504374781	0.00719044440087931	0.00669298992092086	0.981473919696647	1	0	0	0	0	0	0.3	0.3	0	0	4.13318508583805	Tfh
398	0.00669289257766758	0.00669320171498134	0.00669288858704228	0.00669399873826543	0.00669286634482626	0.00684012752599123	0.997385051530565	0.006692996674986	0.120215504103443	0.00719044459904385	0.00669298991488988	0.98147414545982	1	0	0.1	0	0	0	0.3	0.3	0	0	4.13318491918622	Tfh
399	0.00669289037542601	0.00669351529601905	0.00669288858457225	0.00669399874964852	0.00669286634499962	0.0068401252033206	0.997385026033204	0.0066929966743296	0.120215500807648	0.00719044457980531	0.00669298991417175	0.981474158341877	1	0	0.2	0	0	0	0.3	0.3	0	0	4.13318458956213	Tfh
400	0.00669289485723541	0.00669382999134426	0.00669288860271147	0.0066939988769284	0.00669286634666826	0.00684016124742525	0.997384988781408	0.00669299669532347	0.120215540388169	0.00719044439015104	0.00669298993427003	0.981473854036278	1	0	0.3	0	0	0	0.3	0.3	0	0	4.13318400445075	Tfh
401	0.0066928923170484	0.0066941427754528	0.00669288858504802	0.0066939987681759	0.00669286634523399	0.00684012587732316	0.997384969760005	0.00669299667755986	0.120215506656844	0.0071904445607254	0.00669298991710613	0.981474131372382	1	0	0.4	0	0	0	0.3	0.3	0	0	4.1331838834279	Tfh
402	0.993730674288295	0.418634409439876	0.00669285875770129	0.00695258936433491	0.00669287211967848	0.00671102907603943	0.0442748136039992	0.0071449945013009	0.997464923991359	0.00719092920773489	0.00694389028336237	0.00669332031093907	1	0	0.5	0	0	0	0.3	0.3	0	0	1.68439713748828	Th1R
403	0.996901617301489	0.680513370454528	0.00669285166252687	0.00683583366572428	0.00669285675237205	0.00669651856984252	0.0180655408824355	0.00715051763471758	0.999096724730017	0.00719155132846174	0.00683370082588759	0.00669297849371519	1	0	0.6	0	0	0	0.3	0.3	0	0	1.39453408678968	Th1R
404	0.99766766209037	0.8566053842952	0.00669285114674266	0.00675640742150913	0.00669285299162124	0.00669444010331715	0.0103948813764368	0.00714887229351174	0.999516318491698	0.00719167014681565	0.00675623085977793	0.0066929153430883	1	0	0.7	0	0	0	0.3	0.3	0	0	1.21026439378895	Th1R
405	0.997902294802126	0.944724168837947	0.00669285096825809	0.00671719917900699	0.00669285162079829	0.00669394084646832	0.0079261856088246	0.007147368041487	0.999646125313392	0.00719169729039556	0.00671727689394878	0.00669289754298424	1	0	0.8	0	0	0	0.3	0.3	0	0	1.11949192966549	Th1R
406	0.997983269580874	0.98238350286555	0.00669285095418824	0.00670058878449131	0.00669285115550949	0.00669378472089327	0.00706309750216961	0.00714663680936189	0.999691109873828	0.0071917051886903	0.00670063307075976	0.0066928913312884	1	0	0.9	0	0	0	0.3	0.3	0	0	1.08089937694476	Th1R
407	0.998012855547788	0.99738313810356	0.00669285080914419	0.00669399892818743	0.00669285083868655	0.00669372966628384	0.00674657733581987	0.0071463331878486	0.999707342003845	0.00719170764799443	0.00669400665326107	0.00669288889693418	1	0	1	0	0	0	0.3	0.3	0	0	1.06555629231666	Th1R
408	0.00669287630060938	0.00669288694729553	0.00669288859114496	0.00669399865624796	0.00669286634408402	0.00684015352434538	0.997385523465991	0.00669299665510577	0.120215458802737	0.00719044462312033	0.00669298989653	0.981474056004232	1	0	0	0	0	0	0.4	0.3	0	0	4.13318561331563	Tfh
409	0.00669290630116388	0.00669320273161167	0.00669288859187163	0.00669399858632518	0.00669286634255053	0.0068401469329101	0.997385472802143	0.00669299666534	0.120215498478487	0.0071904447720818	0.00669298990544895	0.981474066810733	1	0	0.1	0	0	0	0.4	0.3	0	0	4.13318526085512	Tfh
410	0.00669290532909774	0.00669351686182807	0.00669288859181932	0.00669399859858248	0.00669286634277206	0.00684014700927098	0.997385444943592	0.00669299666661523	0.120215500019387	0.00719044475696656	0.00669298990657273	0.981474064196203	1	0	0.2	0	0	0	0.4	0.3	0	0	4.13318491884085	Tfh
411	0.00669289052181789	0.00669382880954028	0.006692888579596	0.0066939985731826	0.00669286634262996	0.00684012537825767	0.997385430913022	0.00669299665250106	0.120215464829772	0.00719044477572624	0.00669298989350387	0.981474250570619	1	0	0.3	0	0	0	0.4	0.3	0	0	4.13318473717745	Tfh
412	0.00669289080342657	0.00669414239804015	0.00669288857919479	0.00669399858261038	0.00669286634274905	0.00684012514598427	0.997385403430487	0.00669299665358919	0.12021546655394	0.00719044476479049	0.00669298989453215	0.981474244030391	1	0	0.4	0	0	0	0.4	0.3	0	0	4.1331843907768	Tfh
413	0.00669289275172393	0.00669445649354425	0.0066928885800302	0.00669399858808827	0.00669286634280244	0.00684012668672803	0.99738537467893	0.00669299665559319	0.120215471151407	0.00719044476188603	0.00669298989628223	0.981474222395491	1	0	0.5	0	0	0	0.4	0.3	0	0	4.13318403049197	Tfh
414	0.996130141340947	0.671165266459426	0.00669285237882712	0.00683899843803599	0.00669285839554141	0.00669932750773648	0.0255459795350666	0.00714693049276276	0.99866355431854	0.00719147112288176	0.00683668741029673	0.00669308457189111	1	0	0.6	0	0	0	0.4	0.3	0	0	1.41170633637121	Th1R
415	0.997524112406736	0.855250651113962	0.00669285118034951	0.00675691225371699	0.0066928531274835	0.0066947951346707	0.01198066971293	0.00714811295420972	0.999431577437469	0.00719166314263406	0.00675672404776724	0.00669293116896442	1	0	0.7	0	0	0	0.4	0.3	0	0	1.2132643266395	Th1R
416	0.99786447611137	0.944529190733496	0.00669285097181983	0.00671727476903668	0.00669285163580443	0.00669402137053771	0.00836117882083272	0.007147156877617	0.99962340834685	0.00719169656600215	0.00671735189150031	0.00669290142455239	1	0	0.8	0	0	0	0.4	0.3	0	0	1.12013702582969	Th1R
417	0.997972957136178	0.982358543084579	0.00669285095405336	0.00670059882667517	0.00669285115647014	0.00669380547973924	0.00718342090959213	0.00714657781147781	0.999684873571157	0.00719170512391097	0.00670064311013591	0.00669289236247687	1	0	0.9	0	0	0	0.4	0.3	0	0	1.08104871908493	Th1R
418	0.998011414938822	0.997381606683882	0.00669285080911856	0.00669399958067912	0.0066928508386962	0.00669373250571595	0.00676347577243323	0.00714632485873361	0.999706468644445	0.00719170764647182	0.00669400730902664	0.00669288903959675	1	0	1	0	0	0	0.4	0.3	0	0	1.06557528538221	Th1R
419	0.00669287058340093	0.0066928856704107	0.0066928885809216	0.00669399845418615	0.00669286634178806	0.00684014821909304	0.997385959202403	0.00669299662739643	0.120215408796033	0.00719044484687583	0.00669298987096161	0.981474223753762	1	0	0	0	0	0	0.5	0.3	0	0	4.13318616843961	Tfh
420	0.00669289029728181	0.00669320125647143	0.00669288857331843	0.00669399836137159	0.00669286633985575	0.00684012512496899	0.997385920199534	0.00669299662591621	0.120215420451134	0.00719044501081137	0.00669298986835688	0.981474364438476	1	0	0.1	0	0	0	0.5	0.3	0	0	4.13318592343999	Tfh
421	0.00669290700652551	0.00669351740716377	0.0066928885856302	0.00669399840775464	0.00669286634008599	0.00684014546027778	0.997385878105944	0.00669299664256344	0.12021546034005	0.00719044496741434	0.00669298988312884	0.98147416254888	1	0	0.2	0	0	0	0.5	0.3	0	0	4.13318540686804	Tfh
422	0.00669290576994117	0.00669383154194911	0.00669288858557831	0.00669399842022927	0.00669286634036046	0.00684014572163226	0.997385850322419	0.00669299664390365	0.120215461855857	0.00719044495200381	0.00669298988434353	0.981474160125287	1	0	0.3	0	0	0	0.5	0.3	0	0	4.13318506553972	Tfh
423	0.00669290586252021	0.00669414624536416	0.00669288858646211	0.00669399843131141	0.00669286634057689	0.00684014689124499	0.997385821150706	0.00669299664613584	0.120215466259476	0.00719044494140942	0.00669298988628255	0.981474148331595	1	0	0.4	0	0	0	0.5	0.3	0	0	4.13318471535732	Tfh
424	0.00669289267127435	0.0066944567186963	0.00669288858634599	0.00669399851265424	0.00669286634179559	0.00684015254132719	0.997385799990615	0.00669299664680093	0.120215456684047	0.00719044479204642	0.00669298988797871	0.981474101433494	1	0	0.5	0	0	0	0.5	0.3	0	0	4.13318434602714	Tfh
425	0.994711516331602	0.655431776502429	0.00669285420548712	0.00684421755144408	0.0066928615091073	0.00670598988238482	0.0379336221415099	0.00714096567152582	0.997890038477946	0.0071913212092821	0.00684159181805738	0.00669334679422178	1	0	0.6	0	0	0	0.5	0.3	0	0	1.44048351642694	Th1R
426	0.997351582605247	0.853637829748197	0.00669285122445802	0.00675751184140113	0.00669285329209007	0.00669525558592005	0.0138538338354267	0.00714721571316934	0.999330164836166	0.0071916546259187	0.00675730954742948	0.00669295190186438	1	0	0.7	0	0	0	0.5	0.3	0	0	1.2168221900504	Th1R
427	0.997824132311197	0.944321487041765	0.0066928509763135	0.00671735524754407	0.0066928516524737	0.00669410935617786	0.00882318067326081	0.00714693258707301	0.999599199947072	0.00719169578970445	0.00671743173284143	0.00669290568067336	1	0	0.8	0	0	0	0.5	0.3	0	0	1.12082289429017	Th1R
428	0.997962430074064	0.982333068420498	0.00669285095397611	0.00670060907447169	0.00669285115751038	0.00669382681895817	0.00730610379881228	0.00714651765326385	0.999678509018821	0.00719170505741037	0.00670065335487554	0.00669289342417786	1	0	0.9	0	0	0	0.5	0.3	0	0	1.08120102181771	Th1R
429	0.998009968877857	0.997380069470801	0.00669285080909432	0.00669400023562121	0.00669285083870595	0.00669373535874166	0.0067804353900686	0.00714631649943507	0.999705592011712	0.00719170764494556	0.00669400796724572	0.00669288918296184	1	0	1	0	0	0	0.5	0.3	0	0	1.06559434758987	Th1R
430	0.00669289320109403	0.00669288786014911	0.00669288856864852	0.00669399815876901	0.00669286633705267	0.00684012575928985	0.997386379701474	0.0066929966020226	0.120215382502214	0.00719044523984743	0.00669298984546566	0.981474453548025	1	0	0	0	0	0	0.6	0.3	0	0	4.13318674520156	Tfh
431	0.00669289109138772	0.00669320119858173	0.00669288856763828	0.00669399817132081	0.00669286633729537	0.00684012494004052	0.997386352970806	0.00669299660242136	0.12021538167461	0.00719044522204181	0.00669298984597203	0.98147446100066	1	0	0.1	0	0	0	0.6	0.3	0	0	4.13318641304284	Tfh
432	0.00669287569851377	0.00669351249284164	0.00669288858803153	0.00669399833628008	0.00669286633995993	0.00684016423969398	0.997386327106044	0.00669299661618174	0.120215394149393	0.00719044497096767	0.00669298986065454	0.981474152500787	1	0	0.2	0	0	0	0.6	0.3	0	0	4.13318583451664	Tfh
433	0.00669289008810388	0.00669382822610306	0.00669288856760718	0.00669399819634302	0.00669286633762642	0.00684012435504397	0.997386297575664	0.00669299660477892	0.120215384922253	0.00719044519119381	0.00669298984828114	0.981474453129906	1	0	0.3	0	0	0	0.6	0.3	0	0	4.13318572641449	Tfh
434	0.00669290713601834	0.00669414662914334	0.00669288858025321	0.0066939982411447	0.00669286633796913	0.00684014556327111	0.997386254469649	0.00669299662218955	0.120215426306833	0.00719044515087282	0.00669298986296509	0.981474247511728	1	0	0.4	0	0	0	0.6	0.3	0	0	4.13318520488171	Tfh
435	0.00669290521304115	0.00669446110636122	0.00669288857997463	0.00669399825266337	0.00669286633822908	0.00684014607248004	0.997386226492834	0.00669299662319937	0.120215427611416	0.00719044513587628	0.00669298986392645	0.981474246403134	1	0	0.5	0	0	0	0.6	0.3	0	0	4.13318486505433	Tfh
436	0.990768447728867	0.619250807436208	0.00669286299822816	0.00685570371061177	0.00669287079290706	0.00673253917457462	0.0656458604733638	0.00712749092329332	0.995870143062909	0.0071908956087045	0.00685227824073738	0.00669448389052775	1	0	0.6	0	0	0	0.6	0.3	0	0	1.50633587371078	Th1R
437	0.997141438118059	0.851695574431799	0.00669285128493349	0.00675823187031791	0.00669285349562778	0.00669586484810621	0.0160888281925946	0.00714614473168343	0.999207273329114	0.0071916441135535	0.00675801228538247	0.00669297965243722	1	0	0.7	0	0	0	0.6	0.3	0	0	1.22108767125389	Th1R
438	0.997781039207255	0.944099961344826	0.00669285098239497	0.00671744103070585	0.00669285167152393	0.00669420570020581	0.00931436644356343	0.00714669411173346	0.999573371302619	0.00719169495712211	0.00671751682958821	0.00669291035861382	1	0	0.8	0	0	0	0.6	0.3	0	0	1.12155290283599	Th1R
439	0.997951682404026	0.982307064650482	0.00669285095395329	0.00670061953349821	0.00669285115862916	0.00669384875972203	0.00743120727362361	0.00714645630471064	0.999672012696897	0.00719170498914415	0.00670066381056776	0.00669289451751753	1	0	0.9	0	0	0	0.6	0.3	0	0	1.08135636294376	Th1R
440	0.998008517331913	0.997378526429929	0.006692850809071	0.00669400089302804	0.00669285083871581	0.00669373822545221	0.00679745654452349	0.00714630810978012	0.999704712085483	0.00719170764340607	0.00669400862793873	0.00669288932703914	1	0	1	0	0	0	0.6	0.3	0	0	1.0656134793426	Th1R
441	0.00669288824351794	0.00669288698029511	0.00669288855919103	0.00669399797058561	0.00669286633484422	0.00684012373624887	0.997386816181752	0.00669299657566442	0.120215334884876	0.00719044543961631	0.00669298982081047	0.981474583971321	1	0	0	0	0	0	0.7	0.3	0	0	4.1331872682511	Tfh
442	0.00669289044558507	0.00669320092842139	0.00669288856090051	0.00669399798169256	0.00669286633480604	0.00684012414567199	0.997386786606296	0.00669299657808079	0.120215340472017	0.00719044543014515	0.00669298982288843	0.981474566536284	1	0	0.1	0	0	0	0.7	0.3	0	0	4.13318691109478	Tfh
443	0.00669289048463281	0.00669351450524715	0.00669288856135932	0.00669399799436162	0.00669286633497297	0.00684012413553692	0.997386758435359	0.00669299657963227	0.120215343092772	0.00719044541546053	0.00669298982433591	0.981474559103874	1	0	0.2	0	0	0	0.7	0.3	0	0	4.13318656448778	Tfh
444	0.00669289777885701	0.0066938299489548	0.00669288856706913	0.00669399800865047	0.00669286633489658	0.00684012894458077	0.997386725212735	0.0066929965858865	0.120215358567628	0.00719044540941704	0.00669298982942993	0.981474492336106	1	0	0.3	0	0	0	0.7	0.3	0	0	4.13318616206859	Tfh
445	0.00669288988964665	0.00669414139295091	0.006692888561435	0.00669399801879022	0.00669286633522549	0.00684012361725168	0.9973867030075	0.00669299658202977	0.120215346668545	0.00719044538544413	0.0066929898266937	0.981474549859555	1	0	0.4	0	0	0	0.7	0.3	0	0	4.13318587657987	Tfh
446	0.00669289368239254	0.00669445660388071	0.00669288857131109	0.00669399805009593	0.00669286633556888	0.00684013192227419	0.997386670049532	0.00669299658932644	0.120215361608659	0.00719044536516941	0.00669298983317335	0.981474447045313	1	0	0.5	0	0	0	0.7	0.3	0	0	4.13318544508415	Tfh
447	0.00669289179879627	0.00669476883138253	0.00669288856149018	0.00669399803489603	0.00669286633539295	0.00684012415088122	0.997386647431965	0.00669299658491321	0.120215352304743	0.00719044536895336	0.00669298982912149	0.981474528090429	1	0	0.6	0	0	0	0.7	0.3	0	0	4.13318517606261	Tfh
448	0.996880912995022	0.849320497505351	0.00669285125830379	0.00675910943082011	0.00669285364058451	0.00669669152732823	0.0187917576951555	0.00714484880648579	0.999055700168086	0.00719163077905632	0.00675886824153072	0.00669301766117724	1	0	0.7	0	0	0	0.7	0.3	0	0	1.22627591870816	Th1R
449	0.997734944182287	0.94386338197809	0.00669285099119203	0.00671753258554329	0.00669285169415055	0.00669431143900688	0.00983716384350625	0.00714644027107632	0.999545778139987	0.00719169406372593	0.0067176076435495	0.00669291551359486	1	0	0.8	0	0	0	0.7	0.3	0	0	1.12233082002495	Th1R
450	0.99794070789917	0.982280516995417	0.00669285095398866	0.00670063020957851	0.00669285115982698	0.00669387132419486	0.00755879470140654	0.0071463937347121	0.9996653809508	0.00719170491906578	0.00670067448303934	0.0066928956436739	1	0	0.9	0	0	0	0.7	0.3	0	0	1.0815148231857	Th1R
451	0.998007060267757	0.997376977525654	0.00669285080904591	0.00669400155291066	0.00669285083872563	0.00669374110594903	0.0068145395946893	0.00714629968958588	0.999703828846222	0.00719170764186305	0.0066940092911271	0.00669288947182947	1	0	1	0	0	0	0.7	0.3	0	0	1.06563268104854	Th1R
452	0.00669288867239154	0.00669288689237679	0.00669288855315663	0.00669399778044305	0.00669286633231486	0.00684012334644913	0.997387248884441	0.00669299655191059	0.120215295405817	0.00719044565014669	0.00669298979818488	0.98147468292355	1	0	0	0	0	0	0.8	0.3	0	0	4.13318775966165	Tfh
453	0.00669288823156	0.00669320027495713	0.00669288855339621	0.00669399779381222	0.00669286633244637	0.00684012315236789	0.997387220910059	0.00669299655324341	0.120215297351476	0.00719044563379805	0.00669298979949718	0.98147467821815	1	0	0.1	0	0	0	0.8	0.3	0	0	4.13318741579173	Tfh
454	0.00669286500642533	0.00669350823113071	0.0066928885587573	0.00669399790557205	0.00669286633497919	0.00684014142762348	0.997387200405126	0.00669299655608042	0.120215286386036	0.0071904454534384	0.00669298980512516	0.981474585005265	1	0	0.2	0	0	0	0.8	0.3	0	0	4.13318702460045	Tfh
455	0.00669289302992041	0.00669382853751291	0.00669288855711727	0.00669399781635378	0.00669286633245723	0.00684012441846892	0.997387161762311	0.00669299655848652	0.120215309407449	0.00719044561476976	0.00669298980387434	0.981474637253624	1	0	0.3	0	0	0	0.8	0.3	0	0	4.13318669595748	Tfh
456	0.00669288985888532	0.00669414108877951	0.00669288855532404	0.00669399782993188	0.00669286633269165	0.00684012311082598	0.997387135870994	0.00669299655815329	0.120215306679962	0.00719044559357857	0.00669298980398957	0.981474650427523	1	0	0.4	0	0	0	0.8	0.3	0	0	4.13318636981531	Tfh
457	0.00669289320743133	0.0066944561581316	0.0066928885648296	0.00669399782322734	0.00669286633251189	0.00684012384813006	0.997387106847159	0.0066929965602454	0.120215312588747	0.00719044561772857	0.00669298980556998	0.981474633790783	1	0	0.5	0	0	0	0.8	0.3	0	0	4.13318601241337	Tfh
458	0.00669289086362391	0.00669476806650197	0.00669288855504718	0.00669399784880831	0.00669286633289498	0.00684012306680338	0.997387080729804	0.00669299656066566	0.120215311140364	0.00719044557187967	0.00669298980623478	0.981474634172362	1	0	0.6	0	0	0	0.8	0.3	0	0	4.13318567485474	Tfh
459	0.996550035308412	0.846354870691082	0.00669285139857061	0.00676020052533502	0.00669285398850894	0.00669785125552309	0.0221219647896626	0.00714325125619223	0.9988648621577	0.00719161367244716	0.0067599315834741	0.00669307203962351	1	0	0.7	0	0	0	0.8	0.3	0	0	1.23271354666754	Th1R
460	0.99768555482294	0.943610469428154	0.00669285104775155	0.00671763046874255	0.00669285176532726	0.00669442783272858	0.0103942932517931	0.00714616915041295	0.99951625277493	0.00719169304657753	0.00671770469178517	0.00669292143678261	1	0	0.8	0	0	0	0.8	0.3	0	0	1.12316077121574	Th1R
461	0.997929500083556	0.982253410089021	0.00669285095407361	0.00670064110877375	0.00669285116110547	0.00669389453559399	0.00768893182872802	0.00714632991100787	0.999658609984287	0.0071917048471291	0.00670068537833046	0.0066928968038801	1	0	0.9	0	0	0	0.8	0.3	0	0	1.08167648634033	Th1R
462	0.998005597651878	0.997375422722533	0.00669285080902003	0.00669400221528764	0.00669285083873579	0.00669374400032922	0.00683168490266539	0.00714629123868464	0.999702942274337	0.00719170764031797	0.00669400995681392	0.00669288961733392	1	0	1	0	0	0	0.8	0.3	0	0	1.06565195311911	Th1R
463	0.00669288991336121	0.00669288703855379	0.00669288854757474	0.00669399758978226	0.00669286632970232	0.00684012295798476	0.997387680983695	0.00669299652836933	0.120215256822371	0.00719044586243384	0.00669298977564175	0.981474777932276	1	0	0	0	0	0	0.9	0.3	0	0	4.13318824637792	Tfh
464	0.00669288848664727	0.00669320013203357	0.00669288854731918	0.00669399760405246	0.00669286632992829	0.00684012269461257	0.997387653530254	0.00669299652942483	0.120215257617871	0.00719044584355793	0.00669298977680774	0.981474777781028	1	0	0.1	0	0	0	0.9	0.3	0	0	4.13318790763618	Tfh
465	0.00669288772136675	0.00669351334401463	0.00669288854737846	0.00669399761788886	0.00669286633008219	0.00684012241286418	0.997387625758694	0.00669299653060467	0.120215259104185	0.00719044582596928	0.0066929897780368	0.981474774453556	1	0	0.2	0	0	0	0.9	0.3	0	0	4.13318756529388	Tfh
466	0.00669289474439835	0.0066938289051613	0.00669288855216001	0.00669399762904318	0.0066928663298657	0.00684012540622499	0.997387593368705	0.00669299653565606	0.120215272290831	0.00719044582270445	0.00669298978188008	0.98147471957427	1	0	0.3	0	0	0	0.9	0.3	0	0	4.13318717164178	Tfh
467	0.00669289268526348	0.00669414205996071	0.00669288855767862	0.00669399762380185	0.0066928663298668	0.00684012267387112	0.997387567824107	0.0066929965345908	0.120215269204293	0.00719044583687468	0.00669298978120618	0.981474745771828	1	0	0.4	0	0	0	0.9	0.3	0	0	4.13318685539289	Tfh
468	0.0066928901750055	0.00669445426415202	0.00669288854944826	0.00669399765219383	0.00669286633028447	0.00684012234288174	0.997387540709558	0.00669299653563978	0.120215269145592	0.0071904457887796	0.00669298978253132	0.981474743093221	1	0	0.5	0	0	0	0.9	0.3	0	0	4.13318651549097	Tfh
469	0.00669289061183303	0.00669476765715415	0.00669288854915743	0.00669399766126735	0.00669286633037716	0.00684012236934971	0.997387513314167	0.006692996536802	0.120215271134851	0.00719044577815456	0.00669298978356302	0.981474735777006	1	0	0.6	0	0	0	0.9	0.3	0	0	4.13318616896571	Tfh
470	0.99611488646828	0.842537472472143	0.00669285161317643	0.00676159760209617	0.00669285445792403	0.00669955436309742	0.0263381533046292	0.00714122702711186	0.998616250741841	0.00719159066985681	0.00676129171311585	0.00669315341771925	1	0	0.7	0	0	0	0.9	0.3	0	0	1.24093616597015	Th1R
471	0.997632561434409	0.943339213004183	0.00669285092585836	0.00671773528906008	0.00669285165945682	0.00669455602007933	0.0109888691773127	0.00714588125185739	0.999484521912897	0.00719169203164362	0.0067178086971324	0.0066929273194535	1	0	0.8	0	0	0	0.9	0.3	0	0	1.12404791984616	Th1R
472	0.997918052218077	0.982225727944181	0.00669285095421325	0.00670065223737833	0.00669285116245504	0.00669391841826737	0.00782168690459003	0.00714626480018519	0.999651695851548	0.00719170477329882	0.00670069650272928	0.00669289799940211	1	0	0.9	0	0	0	0.9	0.3	0	0	1.08184143944181	Th1R
473	0.998004129450402	0.997373861984531	0.00669285080899686	0.00669400288017299	0.00669285083874596	0.00669374690869323	0.00684889283361043	0.00714628275688579	0.999702052348988	0.00719170763875733	0.00669401062502333	0.00669288976356709	1	0	1	0	0	0	0.9	0.3	0	0	1.06567129596851	Th1R
474	0.00669289234695751	0.00669288757293514	0.00669288854234271	0.00669399739865693	0.00669286632693008	0.00684012272517662	0.997388112332108	0.00669299650508956	0.120215219461309	0.00719044607586293	0.00669298975319454	0.981474867052518	1	0	0	0	0	0	1	0.3	0	0	4.1331887262533	Tfh
475	0.00669288851708706	0.00669319995464227	0.00669288854104459	0.00669399741447279	0.00669286632742673	0.00684012210712335	0.997388086112575	0.00669299650548776	0.120215217540774	0.00719044605266617	0.00669298975402251	0.981474878698174	1	0	0.1	0	0	0	1	0.3	0	0	4.13318840058204	Tfh
476	0.00669289077499179	0.00669351400893886	0.00669288854266908	0.00669399742546287	0.00669286632736782	0.00684012228018475	0.997388056746674	0.00669299650773882	0.120215222844945	0.00719044604278487	0.00669298975586084	0.981474861726318	1	0	0.2	0	0	0	1	0.3	0	0	4.13318804341607	Tfh
477	0.00669288663723262	0.00669382607021923	0.0066928885411281	0.0066939974434175	0.00669286632773418	0.00684012162887372	0.997388030684759	0.0066929965077519	0.120215220134098	0.00719044601517752	0.00669298975650123	0.98147487178401	1	0	0.3	0	0	0	1	0.3	0	0	4.133187716116	Tfh
478	0.00669289061781284	0.00669414079307416	0.0066928885434114	0.00669399745087999	0.00669286632760286	0.00684012208557935	0.997388000731059	0.00669299651063023	0.12021522759489	0.00719044601245748	0.00669298975862142	0.981474848845459	1	0	0.4	0	0	0	1	0.3	0	0	4.1331873524497	Tfh
479	0.00669288780965221	0.00669445291814495	0.00669288854200046	0.00669399746604972	0.00669286632780396	0.00684012092081048	0.997387974511269	0.00669299651049593	0.12021522553898	0.00719044598941308	0.00669298975907147	0.981474857227704	1	0	0.5	0	0	0	1	0.3	0	0	4.1331870220658	Tfh
480	0.00669288993089168	0.0066947669845948	0.00669288854280397	0.00669399747397214	0.00669286632785956	0.00684012144575129	0.997387946070788	0.00669299651260636	0.120215230237496	0.00719044598315139	0.0066929897606819	0.9814748401311	1	0	0.6	0	0	0	1	0.3	0	0	4.13318666557072	Tfh
481	0.99551071057683	0.837384666741653	0.00669285195254573	0.0067634703912768	0.00669285511422846	0.00670223393711849	0.0319097188424351	0.00713854945085007	0.99827532060579	0.00719155791084206	0.0067631124838462	0.0066932843782951	1	0	0.7	0	0	0	1	0.3	0	0	1.25192757774875	Th1R
482	0.997575578509791	0.943048340286042	0.00669285093152445	0.00671784759268195	0.00669285168203238	0.00669469798858421	0.0116242842797051	0.00714557266579562	0.999450538749563	0.00719169090228244	0.00671792005906851	0.00669293430777306	1	0	0.8	0	0	0	1	0.3	0	0	1.12499727036318	Th1R
483	0.997906357287821	0.982197453922274	0.00669285095439712	0.00670066360193758	0.00669285116387997	0.00669394299772817	0.00795713081202697	0.00714619836754203	0.999644634448018	0.0071917046975325	0.00670070786276139	0.00669289923156397	1	0	0.9	0	0	0	1	0.3	0	0	1.08200977292729	Th1R
484	0.998002655629225	0.997372295275362	0.00669285080896964	0.00669400354758005	0.00669285083875626	0.00669374983113841	0.0068661637558678	0.00714627424400469	0.999701159049902	0.00719170763719194	0.00669401129576829	0.00669288991053052	1	0	1	0	0	0	1	0.3	0	0	1.06569071001512	Th1R
485	0.997686691903806	0.00671258273697309	0.0066928514944229	0.00717564555315502	0.00669286497934346	0.0066940991761856	0.00823192026471789	0.00717934228279413	0.999693512999665	0.00719153960257625	0.00714530493097261	0.00669285157409479	1	0	0	0	0	0	0	0.4	0	0	2.05899065821715	Th1R
486	0.997691000101568	0.0174892961147355	0.00669285165912537	0.00716983953831683	0.00669286497107616	0.00669409402530772	0.00821196325303816	0.00717894675280578	0.999694490219086	0.00719154311149966	0.0071402489846376	0.00669285223981913	1	0	0.1	0	0	0	0	0.4	0	0	2.04817939853841	Th1R
487	0.997701805457538	0.0446879057167151	0.00669285148360071	0.00715524370746374	0.00669286435704371	0.00669408052130401	0.00816196749200213	0.00717794858254788	0.999696630356311	0.0071915485180554	0.00712749896183221	0.00669285333168009	1	0	0.2	0	0	0	0	0.4	0	0	2.02089377613759	Th1R
488	0.997727037507846	0.109440163914657	0.00669285150219666	0.00712085284190195	0.00669286335162962	0.0066940496996134	0.00804513548367283	0.00717559785308581	0.999701809571357	0.00719156215297359	0.00709723053308729	0.00669285622438509	1	0	0.3	0	0	0	0	0.4	0	0	1.9559376077914	Th1R
489	0.997777511902492	0.244290811673738	0.00669285150677532	0.00705078966378913	0.00669286130417611	0.00669398912177336	0.00781120305172297	0.00717080644907232	0.99971213396376	0.00719158858995033	0.00703457249589499	0.00669286172198871	1	0	0.4	0	0	0	0	0.4	0	0	1.82067533429267	Th1R
490	0.997853067215996	0.460398733665303	0.00669285135764205	0.00694267707648919	0.00669285807847452	0.0066939010857853	0.00746043380164954	0.00716340924683402	0.9997275370538	0.0071916273765259	0.00693522424351764	0.00669286914306384	1	0	0.5	0	0	0	0	0.4	0	0	1.60394158758248	Th1R
491	0.997928203325868	0.693934126829322	0.00669285080254456	0.00683121415270152	0.00669285445997444	0.00669381646335915	0.0071109104303315	0.00715577797302647	0.999742689933938	0.00719166436938778	0.00682933293834904	0.00669287533056179	1	0	0.6	0	0	0	0	0.4	0	0	1.36977165669899	Th1R
492	0.997977871043418	0.859554820914923	0.0066928509225976	0.00675530580019573	0.00669285255415594	0.00669376284449005	0.00687947055470409	0.00715058005639493	0.999752917726582	0.00719168902906207	0.00675515735782738	0.00669287938417828	1	0	0.7	0	0	0	0	0.4	0	0	1.20372477427185	Th1R
493	0.998002495325382	0.945236339190442	0.00669285144253922	0.00671700125689025	0.00669285206964765	0.00669373726129469	0.00676461520398207	0.00714795669960105	0.999758112066466	0.00719170136931084	0.00671708176332623	0.00669288179416907	1	0	0.8	0	0	0	0	0.4	0	0	1.1178299564114	Th1R
494	0.998012977744938	0.982454353857244	0.00669285082527783	0.0067005601801632	0.0066928510249434	0.00669372563665432	0.0067157061093728	0.00714682874775003	0.999759948918957	0.00719170514878605	0.00670060484840368	0.00669288210213413	1	0	0.9	0	0	0	0	0.4	0	0	1.08052033194026	Th1R
495	0.998017147690998	0.997387701406035	0.00669285095992378	0.00669399713325015	0.00669285098957431	0.00669372141732892	0.0066962457404154	0.00714637924665409	0.999760871646598	0.00719170740227021	0.0066940049018758	0.00669288254846188	1	0	1	0	0	0	0	0.4	0	0	1.06555066288932	Th1R
496	0.996026408191163	0.00675822658523689	0.00669285436257344	0.00716714331701678	0.00669287465439639	0.00669908283687027	0.0239333644824597	0.00717043060343873	0.998966021626521	0.0071911538603845	0.00713756360099214	0.00669285915370271	1	0	0	0	0	0	0.1	0.4	0	0	2.07555871372196	Th1R
497	0.996076767583641	0.0173358721365228	0.00669285434391154	0.00716175349938188	0.00669287422768024	0.00669890210220002	0.0235374299204763	0.00717026886933567	0.99898532163281	0.00719116968610355	0.00713287016963915	0.00669286164535134	1	0	0.1	0	0	0	0.1	0.4	0	0	2.06454366637673	Th1R
498	0.996195848950985	0.0437112467595437	0.00669285393840516	0.00714832684000067	0.00669287284349742	0.00669848304589868	0.0225926067486828	0.0071698426272831	0.999031039532241	0.00719120729090637	0.00712114237277101	0.00669286687039135	1	0	0.2	0	0	0	0.1	0.4	0	0	2.03712414639955	Th1R
499	0.996446848606353	0.106284227291523	0.00669285327191792	0.00711657112041873	0.00669287003405733	0.00669763933808283	0.0205642893947617	0.0071687182866963	0.999128319245894	0.00719128617442381	0.00709320311788203	0.00669287651555924	1	0	0.3	0	0	0	0.1	0.4	0	0	1.97230755060182	Th1R
500	0.996866147283948	0.238123937787007	0.00669285240381318	0.00705031266959775	0.00669286532715578	0.00669635471798525	0.0170598532509963	0.00716596178952806	0.999293510987216	0.00719141540895004	0.00703399507998411	0.00669288787369091	1	0	0.4	0	0	0	0.1	0.4	0	0	1.83657992443796	Th1R
501	0.997347679015524	0.454138429700187	0.00669285156506409	0.0069442922649543	0.00669285961431719	0.00669508477782895	0.0128495160722942	0.00716076473693494	0.999487112344785	0.00719155521899799	0.00693667304429492	0.00669289259894244	1	0	0.5	0	0	0	0.1	0.4	0	0	1.6158574935227	Th1R
502	0.997704290260168	0.690871156895257	0.00669285086375374	0.00683228017419388	0.00669285487825376	0.0066942965924408	0.00960846791045503	0.00715459689992915	0.99963255355335	0.00719164543010545	0.00683034736124909	0.00669288952970273	1	0	0.6	0	0	0	0.1	0.4	0	0	1.37544733603801	Th1R
503	0.997890599093931	0.858710919566859	0.00669285093596093	0.00675562213128213	0.00669285263492723	0.00669394066980687	0.00788102167166076	0.00715010468174209	0.999709026795586	0.00719168553035143	0.00675546722705066	0.00669288588307075	1	0	0.7	0	0	0	0.1	0.4	0	0	1.20561393950065	Th1R
504	0.997971130226668	0.945073687284489	0.00669285144498423	0.00671706442631804	0.00669285208202671	0.00669379971091082	0.00712963626412496	0.00714778091167702	0.999742160082817	0.00719170087032149	0.00671714452661857	0.00669288430179178	1	0	0.8	0	0	0	0.1	0.4	0	0	1.11837305711043	Th1R
505	0.998003274935049	0.982430835994565	0.00669285082609189	0.00670056964828857	0.00669285102682475	0.00669374477588639	0.00682930387539227	0.00714677347588223	0.999754990131088	0.00719170509876991	0.00670061432190751	0.00669288290120366	1	0	0.9	0	0	0	0.1	0.4	0	0	1.08066217515172	Th1R
506	0.998015723238805	0.997386187153465	0.00669285096063916	0.00669399777923145	0.0066928509903276	0.00669372421755887	0.0067129627137244	0.00714637106986259	0.999760142422767	0.00719170740185269	0.00669400555127616	0.00669288266780722	1	0	1	0	0	0	0.1	0.4	0	0	1.06556958538278	Th1R
507	0.981411415727922	0.00703397342348184	0.00669293710163962	0.00712622841685123	0.00669295340475909	0.00681541081468763	0.100239410063013	0.00712713086562007	0.994171884422699	0.00718883016260336	0.00709965802357149	0.00669361825574336	1	0	0	0	0	0	0.2	0.4	0	0	2.16140267237978	Th1R
508	0.983493324102066	0.0167425967543538	0.00669292002432433	0.00712527036695001	0.00669294166400274	0.00679391355684136	0.0931768526620105	0.00713084389947353	0.994721311328876	0.00718910632348898	0.00709904674706724	0.00669347837744243	1	0	0.1	0	0	0	0.2	0.4	0	0	2.14307976409406	Th1R
509	0.98668014972823	0.0401036557417236	0.00669289662466907	0.00712031001517692	0.00669292333932494	0.00676347477672904	0.0807986525932799	0.00713712260861584	0.995625572380699	0.00718957438210618	0.00709505829969761	0.00669330648709329	1	0	0.2	0	0	0	0.2	0.4	0	0	2.10502508603744	Th1R
510	0.9905403639682	0.0964515166057733	0.00669287342787009	0.00710166533830988	0.00669290026673418	0.00673153269343486	0.0623836832256109	0.00714567020750149	0.996843613371146	0.00719022967951554	0.00707906625091346	0.00669315415548226	1	0	0.3	0	0	0	0.2	0.4	0	0	2.02756250804255	Th1R
511	0.99405482718899	0.222913558539353	0.00669285834140984	0.00704854185059798	0.00669287804606525	0.00670871550147551	0.0407273165473678	0.0071535023061957	0.998102885943612	0.00719092597126641	0.0070319801638024	0.00669304168160985	1	0	0.4	0	0	0	0.2	0.4	0	0	1.87707426062506	Th1R
512	0.996327014771899	0.442567262127714	0.00669285266266723	0.00694717736239939	0.00669286309751172	0.00669835372393433	0.0228622298383897	0.00715583458657939	0.999018024946124	0.0071914122786576	0.00693924724540371	0.00669296005778709	1	0	0.5	0	0	0	0.2	0.4	0	0	1.63799667889984	Th1R
513	0.997382467674808	0.686578001825924	0.00669285118490844	0.00683376692617046	0.00669285569716586	0.00669509639180647	0.0130885603292633	0.00715295002797557	0.999476206505232	0.00719161823812568	0.00683176075904161	0.00669291376214086	1	0	0.6	0	0	0	0.2	0.4	0	0	1.3833881103211	Th1R
514	0.997788291281541	0.857727352135979	0.00669285095334312	0.00675599028025628	0.00669285273083902	0.00669416187875657	0.00904248926639916	0.00714955335832463	0.999657777213409	0.00719168140305568	0.00675582777282811	0.00669289402031267	1	0	0.7	0	0	0	0.2	0.4	0	0	1.20781043546	Th1R
515	0.997937778733107	0.944900935046237	0.00669285144728896	0.00671713148598348	0.00669285209489142	0.00669386756756374	0.00751634787055665	0.00714759467415844	0.99972521967102	0.00719170033713172	0.00671721115147406	0.0066928870332542	1	0	0.8	0	0	0	0.2	0.4	0	0	1.11894894955398	Th1R
516	0.997993374127798	0.982406842134721	0.00669285082685124	0.00670057930646776	0.00669285102867647	0.00669376443748745	0.00694509089094911	0.00714671713835341	0.99974993207949	0.00719170504759591	0.0067006239854555	0.00669288372268011	1	0	0.9	0	0	0	0.2	0.4	0	0	1.08080678220149	Th1R
517	0.998014293431736	0.997384667211013	0.00669285096136612	0.00669399842762389	0.00669285099108774	0.00669372703110468	0.00672973981871199	0.00714636286365502	0.999759410500096	0.0071917074014391	0.00669400620310083	0.00669288278774168	1	0	1	0	0	0	0.2	0.4	0	0	1.06558857634318	Th1R
518	0.00669306733316762	0.00669301140222039	0.00669301432338982	0.00669400442329264	0.00669286642160405	0.00864509926654294	0.997372212363321	0.00669317147239518	0.271596158718703	0.00719065674269284	0.00669316642611884	0.903430058155717	1	0	0	0	0	0	0.3	0.4	0	0	4.20831432957839	Tfh
519	0.00669306714580069	0.00669465935666213	0.00669301433191623	0.00669400448600501	0.00669286642242898	0.00864509848665837	0.997372062399139	0.00669317149012818	0.271596206207051	0.00719065668491755	0.00669316644295898	0.903429934133042	1	0	0.1	0	0	0	0.3	0.4	0	0	4.20831245458178	Tfh
520	0.00669307736117177	0.00669630876110222	0.00669301434870592	0.00669400456502098	0.00669286642334041	0.00864512184600085	0.99737190108885	0.00669317151994498	0.271596290781792	0.00719065663661512	0.00669316647288627	0.903429701849872	1	0	0.2	0	0	0	0.3	0.4	0	0	4.20831050941075	Tfh
521	0.00669306986744342	0.00669795710160884	0.00669301435471815	0.00669400462621166	0.00669286642424607	0.00864512272251377	0.997371759167965	0.00669317153163359	0.271596318467264	0.00719065655906665	0.00669316648300877	0.903429530352993	1	0	0.3	0	0	0	0.3	0.4	0	0	4.20830858372057	Tfh
522	0.00669307166908125	0.00669960669195099	0.00669301436487042	0.00669400469451186	0.00669286642514514	0.00864512607666323	0.997371608202366	0.0066931715516658	0.271596371358688	0.00719065649664913	0.00669316650202844	0.903429354751011	1	0	0.4	0	0	0	0.3	0.4	0	0	4.20830666206257	Tfh
523	0.993716130588332	0.418017966291731	0.00669285729895717	0.00695285127765821	0.00669287206662739	0.00671112209541751	0.0443784687530655	0.00714516459609885	0.997902629646809	0.00719106290812113	0.00694424592447266	0.00669323957676312	1	0	0.5	0	0	0	0.3	0.4	0	0	1.68557041726393	Th1R
524	0.996900761653079	0.680377980123761	0.00669285146878523	0.00683589555319757	0.00669285669149512	0.00669652182174514	0.0180734690740187	0.0071505880878029	0.999246076168211	0.0071915771143834	0.00683378169248652	0.00669295736191732	1	0	0.6	0	0	0	0.3	0.4	0	0	1.3948278332572	Th1R
525	0.997667568567558	0.856574584242452	0.00669285097638392	0.00675642103124781	0.00669285284583235	0.0066944403023286	0.0103958687696822	0.00714891087379486	0.999597580844406	0.00719167649782942	0.0067562495142467	0.00669290433614876	1	0	0.7	0	0	0	0.3	0.4	0	0	1.21037760318189	Th1R
526	0.997902279869787	0.944717286303884	0.00669285144939011	0.00671720273892018	0.00669285210822274	0.00669394142846144	0.00792635477698696	0.00714739721342971	0.999707213118746	0.00719169976663933	0.00671728193827972	0.0066928900140341	1	0	0.8	0	0	0	0.3	0.4	0	0	1.11956011837944	Th1R
527	0.997983269970739	0.982382359545421	0.00669285082757276	0.00670058915970705	0.00669285103050558	0.00669378464000655	0.00706312212623688	0.00714665970841855	0.999744772148699	0.00719170499520516	0.0067006338440683	0.00669288456740572	1	0	0.9	0	0	0	0.3	0.4	0	0	1.08095422353166	Th1R
528	0.998012858237672	0.997383141544625	0.00669285096207043	0.00669399907841816	0.00669285099182777	0.00669372985803344	0.00674657740213189	0.00714635462782526	0.999758675852926	0.0071917074009962	0.00669400685733738	0.00669288290823799	1	0	1	0	0	0	0.3	0.4	0	0	1.06560763615751	Th1R
529	0.00669306600876596	0.00669301096097517	0.00669301417832195	0.00669400342254136	0.00669286640854843	0.00864504985479826	0.997374490865206	0.00669317119382217	0.271595406523532	0.00719065765517678	0.00669316615238459	0.903432272664341	1	0	0	0	0	0	0.4	0.4	0	0	4.20831802194893	Tfh
530	0.00669308363934087	0.00669465875230371	0.0066930141910804	0.00669400348852418	0.00669286640845531	0.00864505085169201	0.99737432678232	0.00669317122245282	0.271595490123837	0.00719065762408208	0.00669316618033267	0.903432188260937	1	0	0.1	0	0	0	0.4	0.4	0	0	4.20831619274207	Tfh
531	0.00669306605156566	0.00669630448293987	0.00669301419635742	0.00669400355025449	0.00669286641003589	0.00864505356808592	0.997374190889814	0.0066931712299645	0.271595504599966	0.00719065753792452	0.00669316618694623	0.903431995823762	1	0	0.2	0	0	0	0.4	0.4	0	0	4.20831425345861	Tfh
532	0.00669306472532599	0.00669795163404477	0.00669301420271174	0.00669400360830531	0.00669286641071833	0.00864504280197968	0.997374042722875	0.00669317124533184	0.271595545464181	0.00719065748228324	0.00669316620145136	0.903431922432436	1	0	0.3	0	0	0	0.4	0.4	0	0	4.2083124162129	Tfh
533	0.00669307945272276	0.00669960274390956	0.00669301421453787	0.00669400366831666	0.00669286641128541	0.00864504387256373	0.997373879482225	0.0066931712724598	0.271595623439227	0.0071906574576569	0.0066931662278214	0.903431880949548	1	0	0.4	0	0	0	0.4	0.4	0	0	4.20831062479901	Tfh
534	0.00669307827263034	0.00670125254260993	0.00669301422582148	0.00669400373467544	0.00669286641219312	0.00864506088223616	0.997373728221072	0.00669317129161047	0.271595676788854	0.00719065739757127	0.00669316624640873	0.903431695965535	1	0	0.5	0	0	0	0.4	0.4	0	0	4.20830871035074	Tfh
535	0.996127564749671	0.670947131132361	0.00669285206393368	0.0068390948797754	0.00669285833448518	0.00669933909456168	0.0255694728671159	0.00714702956800136	0.998885936613317	0.00719151038642472	0.00683681269309862	0.00669304564893404	1	0	0.6	0	0	0	0.4	0.4	0	0	1.41217325626762	Th1R
536	0.997523944894464	0.855214003128048	0.00669285100749144	0.00675692842737656	0.00669285298529072	0.00669479559704139	0.0119824432680504	0.00714815759372911	0.999526350310954	0.00719167061389946	0.00675674614016586	0.00669291760549875	1	0	0.7	0	0	0	0.4	0.4	0	0	1.21339776552699	Th1R
537	0.997864454496327	0.944521857439773	0.0066928514512043	0.00671727852106266	0.00669285212199236	0.0066940219748804	0.00836142736174852	0.00714718767590326	0.999688054193703	0.00719169915533605	0.00671735721995596	0.00669289327329518	1	0	0.8	0	0	0	0.4	0.4	0	0	1.12020931101298	Th1R
538	0.997972956910012	0.982357375014575	0.00669285082822724	0.00670059921324092	0.00669285103229842	0.00669380540275873	0.00718345451021888	0.00714660115832533	0.999739507615493	0.00719170494157282	0.00670064390292295	0.00669288543620134	1	0	0.9	0	0	0	0.4	0.4	0	0	1.08110457211667	Th1R
539	0.998011417624092	0.997381610119804	0.00669285096280155	0.00669399973166979	0.00669285099259406	0.00669373269848416	0.00676347581379262	0.00714634636225981	0.999757938480595	0.00719170740057927	0.00669400751404538	0.00669288302934831	1	0	1	0	0	0	0.4	0.4	0	0	1.06562676524227	Th1R
540	0.00669308206023697	0.00669301197402192	0.00669301403255779	0.00669400241691551	0.00669286639359145	0.0086449747459933	0.997376753248819	0.00669317092144539	0.271594679231801	0.00719065859646311	0.0066931658841953	0.903434619721414	1	0	0	0	0	0	0.5	0.4	0	0	4.20832181115894	Tfh
541	0.00669308611439862	0.0066946578250508	0.00669301404822066	0.0066940024952039	0.00669286639444744	0.00864501002883126	0.997376599745902	0.00669317094613461	0.271594747487454	0.00719065852721605	0.00669316590797738	0.903434301657143	1	0	0.1	0	0	0	0.5	0.4	0	0	4.20831979329908	Tfh
542	0.00669305528682	0.00669629950520428	0.00669301404518095	0.00669400254929911	0.00669286639760411	0.00864498484859434	0.997376473307597	0.00669317094564585	0.271594731898836	0.00719065843411773	0.00669316590745381	0.903434242190736	1	0	0.2	0	0	0	0.5	0.4	0	0	4.20831795573304	Tfh
543	0.00669308461651471	0.0066979506011521	0.00669301406623849	0.00669400262012535	0.00669286639681685	0.00864501376806309	0.99737630078071	0.00669317098225934	0.271594842544315	0.00719065841447177	0.00669316594240594	0.903434051177834	1	0	0.3	0	0	0	0.5	0.4	0	0	4.20831605147557	Tfh
544	0.00669306687380132	0.00669959385598275	0.00669301407135852	0.00669400268462348	0.00669286639825106	0.00864501493549987	0.997376164903675	0.00669317098997477	0.271594857888988	0.00719065832590314	0.00669316595014231	0.903433861771077	1	0	0.4	0	0	0	0.5	0.4	0	0	4.20831411718971	Tfh
545	0.00669307889974618	0.00670124480562834	0.00669301407804886	0.00669400273056792	0.00669286639869712	0.00864499359207091	0.997376005600568	0.00669317101135725	0.271594919398567	0.0071906583100403	0.00669316597011111	0.903433946723159	1	0	0.5	0	0	0	0.5	0.4	0	0	4.20831242010781	Tfh
546	0.994701266830623	0.655016515851118	0.00669285353213564	0.00684439284465568	0.00669286141971042	0.00670604840977543	0.0380162741318353	0.00714110295136388	0.998248577342064	0.00719138658603613	0.00684181432753427	0.00669326289562652	1	0	0.6	0	0	0	0.5	0.4	0	0	1.441350791759	Th1R
547	0.997351292750702	0.853593748642091	0.00669285105022583	0.00675753124784672	0.00669285315669157	0.0066952565096984	0.0138568795006249	0.00714726750870785	0.99944126544444	0.00719166347324943	0.00675733594249534	0.00669293497309205	1	0	0.7	0	0	0	0.5	0.4	0	0	1.21698079741428	Th1R
548	0.997824102480005	0.944313664058405	0.00669285145265765	0.00671735920626074	0.00669285213618808	0.00669410998709888	0.00882352577915249	0.00714696511650863	0.99966764685819	0.00719169849931356	0.00671743736700017	0.00669289684455867	1	0	0.8	0	0	0	0.5	0.4	0	0	1.12089957670852	Th1R
549	0.997962429176101	0.982331874825271	0.00669285082884873	0.0067006094724825	0.0066928510340764	0.00669382674601329	0.00730614702673129	0.00714654145932454	0.999734135670663	0.0071917048866764	0.00670065416748055	0.00669288633000231	1	0	0.9	0	0	0	0.5	0.4	0	0	1.08125790362093	Th1R
550	0.998009971558544	0.997380072901936	0.00669285096350036	0.00669400038733843	0.00669285099332732	0.00669373555249463	0.00678043540640707	0.00714633806671055	0.999757198347092	0.00719170740011633	0.00669400817318323	0.00669288315101534	1	0	1	0	0	0	0.5	0.4	0	0	1.06564596398071	Th1R
551	0.0066930628877505	0.00669300968079517	0.00669301388911227	0.00669400142198917	0.00669286638303827	0.00864492943027437	0.997379035858992	0.00669317063687771	0.271593900470474	0.00719065948416395	0.00669316560510143	0.903436749232735	1	0	0	0	0	0	0.6	0.4	0	0	4.20832541984421	Tfh
552	0.00669307601926849	0.0066946551678412	0.00669301389904581	0.00669400149197265	0.00669286638180921	0.00864493827025876	0.997378877318097	0.00669317066157521	0.271593975539276	0.00719065943081203	0.00669316562805212	0.90343655966118	1	0	0.1	0	0	0	0.6	0.4	0	0	4.20832349709497	Tfh
553	0.00669308199766729	0.00669630052975665	0.00669301390610534	0.00669400154637729	0.00669286638198243	0.00864492931254523	0.997378724279949	0.00669317068003826	0.271594027763812	0.00719065938818813	0.00669316564521967	0.903436530149591	1	0	0.2	0	0	0	0.6	0.4	0	0	4.20832170652638	Tfh
554	0.00669307030963245	0.00669794333479627	0.00669301391721692	0.00669400162600072	0.00669286638415191	0.00864497984707993	0.99737858194269	0.00669317069701628	0.27159406803248	0.00719065928818686	0.00669316566213182	0.903436167391518	1	0	0.3	0	0	0	0.6	0.4	0	0	4.20831966114404	Tfh
555	0.00669308210143164	0.00669959175805174	0.00669301392677085	0.00669400167705055	0.00669286638433149	0.0086449473686397	0.997378424365772	0.00669317071859749	0.271594130369226	0.00719065927046545	0.00669316568209552	0.90343620308552	1	0	0.4	0	0	0	0.6	0.4	0	0	4.20831790898899	Tfh
556	0.00669306565084435	0.0067012325538203	0.00669301393365076	0.00669400174755005	0.00669286638560896	0.00864495610063021	0.997378287624305	0.00669317072821796	0.271594151539262	0.00719065917707195	0.00669316569239684	0.903435964457762	1	0	0.5	0	0	0	0.6	0.4	0	0	4.20831593918179	Tfh
557	0.990664694802958	0.617756540152856	0.00669286104202066	0.00685625353066109	0.00669287111072014	0.00673339788389537	0.0662678811892892	0.00712755333539994	0.99659860600287	0.00719103669059652	0.00685292176526874	0.0066942085621153	1	0	0.6	0	0	0	0.6	0.4	0	0	1.50928635615702	Th1R
558	0.997140962794743	0.851641949771666	0.00669285067773184	0.00675825486993996	0.00669285293844401	0.00669586605731686	0.016093917334468	0.0071462046147994	0.999338258446236	0.00719165420073102	0.00675804361842434	0.00669295774326186	1	0	0.7	0	0	0	0.6	0.4	0	0	1.22127794793494	Th1R
559	0.997780999299121	0.944091605016094	0.00669285145366308	0.00671744521217591	0.00669285215079003	0.00669420636249664	0.00931482879451514	0.00714672848470127	0.999645883708273	0.00719169779415578	0.00671752279324553	0.00669290076654633	1	0	0.8	0	0	0	0.6	0.4	0	0	1.12163431320535	Th1R
560	0.997951680776277	0.982305844730694	0.00669285082939331	0.00670061994305876	0.0066928510358088	0.00669384869093099	0.00743126081722799	0.0071464805816774	0.999728653380835	0.00719170483043619	0.0067006646433109	0.00669288724970326	1	0	0.9	0	0	0	0.6	0.4	0	0	1.08141429649541	Th1R
561	0.998008520008043	0.997378529856094	0.00669285096422577	0.00669400104549814	0.00669285099408813	0.00669373842022008	0.00679745653588483	0.00714632974108155	0.999756455456289	0.00719170739967993	0.00669400883482162	0.00669288327330701	1	0	1	0	0	0	0.6	0.4	0	0	1.06566523280096	Th1R
562	0.00669306283173037	0.0066930091789715	0.00669301374615667	0.00669400043064319	0.00669286637024528	0.00864488483431763	0.997381300420368	0.0066931703613612	0.271593155914804	0.00719066038753392	0.00669316533413554	0.903438905308498	1	0	0	0	0	0	0.7	0.4	0	0	4.20832905109736	Tfh
563	0.0066930640743188	0.00669465153312557	0.00669301375615224	0.00669400049762516	0.00669286637051241	0.00864489648931468	0.997381150277741	0.00669317038044178	0.271593209583996	0.00719066032414826	0.00669316535238722	0.903438716087016	1	0	0.1	0	0	0	0.7	0.4	0	0	4.20832713351189	Tfh
564	0.00669308234816531	0.00669629784714973	0.00669301376134284	0.00669400055082432	0.00669286636826439	0.00864487742160333	0.997380989953839	0.00669317040233384	0.271593280027803	0.00719066029338451	0.00669316537170007	0.903438712973614	1	0	0.2	0	0	0	0.7	0.4	0	0	4.20832535692939	Tfh
565	0.00669308646473558	0.00669794273789901	0.00669301377700512	0.00669400062827797	0.00669286636928832	0.00864491232295155	0.997380836717599	0.00669317042709464	0.271593347836256	0.00719066022491525	0.00669316539522824	0.903438398330485	1	0	0.3	0	0	0	0.7	0.4	0	0	4.20832334282647	Tfh
566	0.00669309327261543	0.006699589468045	0.00669301378918473	0.00669400070229844	0.00669286637052467	0.00864493759027748	0.997380681291352	0.00669317045269993	0.271593417077279	0.00719066016445748	0.00669316541900922	0.903438151232198	1	0	0.4	0	0	0	0.7	0.4	0	0	4.20832138134862	Tfh
567	0.00669306552493642	0.00670122514157156	0.00669301379038917	0.00669400075487775	0.00669286637231683	0.0086449109213387	0.997380553161952	0.00669317045196246	0.271593406874298	0.0071906600816227	0.00669316542076486	0.903438128200592	1	0	0.5	0	0	0	0.7	0.4	0	0	4.20831958536361	Tfh
568	0.00669306688208149	0.00670286957444093	0.00669301379970602	0.00669400082082207	0.00669286637312324	0.00864491306178413	0.997380404069247	0.00669317047097782	0.271593457204173	0.00719066002069936	0.00669316543879754	0.903437965230749	1	0	0.6	0	0	0	0.7	0.4	0	0	4.20831768003356	Tfh
569	0.996880069067704	0.84925375532015	0.00669285119473537	0.00675913845722033	0.00669285364283544	0.00669669491736997	0.0188002893343806	0.00714491936962262	0.999211947416538	0.00719164362635893	0.00675890725429331	0.00669299007803161	1	0	0.7	0	0	0	0.7	0.4	0	0	1.22650841090353	Th1R
570	0.997734891936203	0.943854443097923	0.00669285145415254	0.00671753700754134	0.00669285216580635	0.00669431213796273	0.00983776845291888	0.00714647660772651	0.999622644107238	0.00719169703488258	0.00671761396306247	0.00669290508420909	1	0	0.8	0	0	0	0.7	0.4	0	0	1.12241732298137	Th1R
571	0.997940705478521	0.982279269929791	0.00669285082988216	0.00670063063080673	0.00669285103751391	0.00669387125969892	0.00755885928895672	0.00714641849445049	0.999723057710056	0.00719170477285206	0.0067006753362627	0.00669288819631289	1	0	0.9	0	0	0	0.7	0.4	0	0	1.08157383214848	Th1R
572	0.998007062939283	0.997376980946967	0.00669285096493139	0.0066940017061192	0.00669285099483015	0.00669374130171653	0.00681453956107614	0.00714632138513588	0.999755709776175	0.00719170739921633	0.0066940094989322	0.00669288339617808	1	0	1	0	0	0	0.7	0.4	0	0	1.06568457209806	Th1R
573	0.00669305976769316	0.00669300813615887	0.00669301360057597	0.00669399943231487	0.00669286635810312	0.00864481790075562	0.997383562896001	0.00669317008305476	0.271592400915303	0.00719066130044813	0.00669316506054717	0.903441177720008	1	0	0	0	0	0	0.8	0.4	0	0	4.20833276736326	Tfh
574	0.00669308369063251	0.00669465379710307	0.00669301360802889	0.00669399949554025	0.00669286635301486	0.00864482382355933	0.997383399191762	0.00669317010720158	0.271592487660945	0.00719066125239177	0.00669316508157771	0.903441006533009	1	0	0.1	0	0	0	0.8	0.4	0	0	4.2083308556193	Tfh
575	0.00669306170012547	0.00669629030384356	0.00669301361906766	0.00669399956222769	0.00669286635825296	0.00864483186832511	0.997383263845384	0.00669317011933928	0.271592504094749	0.00719066117733649	0.00669316509529625	0.903440843925546	1	0	0.2	0	0	0	0.8	0.4	0	0	4.20832896766156	Tfh
576	0.00669308229901409	0.00669793733109906	0.00669301362653833	0.0066939996211404	0.00669286635592342	0.00864483003689615	0.997383102260179	0.00669317014398969	0.27159258284317	0.00719066113915201	0.00669316511668648	0.903440749368458	1	0	0.3	0	0	0	0.8	0.4	0	0	4.20832712088202	Tfh
577	0.00669306341965262	0.0066995744403288	0.00669301363653366	0.00669399969526798	0.00669286635865263	0.00864485321286743	0.997382964846829	0.00669317015614962	0.271592607396099	0.00719066104742548	0.00669316513043078	0.90344049058333	1	0	0.4	0	0	0	0.8	0.4	0	0	4.2083251542036	Tfh
578	0.00669308274370787	0.00670122438624186	0.00669301364817081	0.00669399975302138	0.00669286635852954	0.00864485277090926	0.997382802805753	0.00669317018363343	0.271592687414487	0.00719066102113497	0.00669316515439482	0.903440403462188	1	0	0.5	0	0	0	0.8	0.4	0	0	4.20832331544227	Tfh
579	0.00669308020018675	0.00670286795538352	0.00669301365529477	0.00669399981051399	0.006692866359467	0.00864484818108381	0.997382655305199	0.0066931701991631	0.27159272892036	0.00719066096764907	0.00669316516940317	0.903440323162603	1	0	0.6	0	0	0	0.8	0.4	0	0	4.20832148357517	Tfh
580	0.996548549588527	0.846269574668613	0.00669285131839542	0.00676023731479204	0.00669285399772218	0.00669785766041821	0.0221365151840308	0.00714333399884997	0.999053055348778	0.00719162936661489	0.00675998056390565	0.00669303543011383	1	0	0.7	0	0	0	0.8	0.4	0	0	1.23300322592648	Th1R
581	0.997685493847803	0.943600781527267	0.00669285145407088	0.00671763512090215	0.00669285218126642	0.00669442851739147	0.0103950720749349	0.00714620817051207	0.999597791899169	0.00719169621584657	0.00671771139994871	0.00669290984988802	1	0	0.8	0	0	0	0.8	0.4	0	0	1.12325288150886	Th1R
582	0.997929496804703	0.982252135026448	0.0066928508303177	0.00670064154178591	0.00669285103917907	0.00669389447552164	0.00768900823209607	0.00714635516564138	0.999717345501824	0.00719170471385842	0.00670068625246672	0.00669288917086515	1	0	0.9	0	0	0	0.8	0.4	0	0	1.0817365950924	Th1R
583	0.998005600318786	0.99737542613872	0.00669285096563582	0.0066940023692281	0.00669285099557027	0.00669374419709519	0.00683168484399689	0.00714631299871946	0.999754961295617	0.00719170739874291	0.00669401016554356	0.00669288351965157	1	0	1	0	0	0	0.8	0.4	0	0	1.06570398229229	Th1R
584	0.00669304950396977	0.00669300534631911	0.00669301345973975	0.00669399846005907	0.00669286634873135	0.00864480200886551	0.997385823812783	0.00669316981052131	0.271591652744956	0.007190662172263	0.00669316479329183	0.903443186459728	1	0	0	0	0	0	0.9	0.4	0	0	4.20833628522065	Tfh
585	0.00669306049090805	0.00669464699186711	0.00669301346702259	0.00669399850858246	0.00669286634537433	0.00864477765063442	0.997385669379709	0.0066931698262279	0.271591709560337	0.00719066213983509	0.00669316480743818	0.903443171292758	1	0	0.1	0	0	0	0.9	0.4	0	0	4.20833449549514	Tfh
586	0.00669308364329199	0.00669629269142715	0.00669301347369465	0.0066939985682931	0.00669286634071786	0.00864477851971938	0.997385506984176	0.00669316984954092	0.271591792277928	0.00719066209583264	0.00669316482724669	0.9034430333231	1	0	0.2	0	0	0	0.9	0.4	0	0	4.20833260992553	Tfh
587	0.00669308250830838	0.0066979331652553	0.006693013482369	0.0066939986296062	0.00669286634230252	0.00864477780399417	0.997385359169452	0.00669316986753325	0.271591837961129	0.00719066204078175	0.00669316484436224	0.903442924108724	1	0	0.3	0	0	0	0.9	0.4	0	0	4.20833075857669	Tfh
588	0.00669305433370773	0.00669956524595099	0.0066930134919648	0.00669399871210124	0.00669286634641058	0.00864480784429781	0.997385226776886	0.00669316987804331	0.271591853024917	0.00719066193176833	0.00669316485807849	0.903442607603479	1	0	0.4	0	0	0	0.9	0.4	0	0	4.20832875088829	Tfh
589	0.00669307746584605	0.00670121531913613	0.00669301350866584	0.00669399877903283	0.00669286634552582	0.00864482377332757	0.997385062203367	0.00669316990913265	0.271591946337958	0.00719066189969443	0.00669316488501211	0.903442385491466	1	0	0.5	0	0	0	0.9	0.4	0	0	4.2083268003482	Tfh
590	0.00669308353757976	0.00670286118474838	0.00669301351638053	0.00669399883000081	0.0066928663462707	0.00864481951539053	0.997384909492359	0.00669316992813475	0.271591998814351	0.00719066186233178	0.00669316490203538	0.903442369976296	1	0	0.6	0	0	0	0.9	0.4	0	0	4.20832502846122	Tfh
591	0.996112156878876	0.842424024352131	0.00669285150622258	0.00676164592950441	0.00669285447730787	0.00669956719236811	0.0263638165740996	0.00714132437560849	0.998846811303601	0.00719161024854671	0.00676135522226261	0.00669310316126654	1	0	0.7	0	0	0	0.9	0.4	0	0	1.24130875875978	Th1R
592	0.997632478794834	0.943329035103628	0.00669285145338988	0.00671774015134321	0.00669285219723936	0.0066945569063035	0.0109898135490985	0.00714592169075771	0.999571172611163	0.00719169533063175	0.00671781569725171	0.00669291512504385	1	0	0.8	0	0	0	0.9	0.4	0	0	1.12414582081376	Th1R
593	0.997918048011262	0.98222442401535	0.00669285083064948	0.0067006526823032	0.00669285104078117	0.00669391836277811	0.00782177594243921	0.00714629056194175	0.999711513460992	0.00719170465338856	0.0067006973981106	0.00669289017438895	1	0	0.9	0	0	0	0.9	0.4	0	0	1.08190267308116	Th1R
594	0.998004132112599	0.997373865395719	0.00669285096632117	0.00669400303482807	0.00669285099629147	0.00669374710643851	0.00684889274988485	0.00714630458163469	0.999754209992126	0.00719170739824223	0.00669401083465914	0.00669288364371628	1	0	1	0	0	0	0.9	0.4	0	0	1.06572346379582	Th1R
595	0.00669308768919852	0.00669301415910908	0.00669301331307014	0.00669399745865915	0.00669286632287142	0.00864473451049087	0.997388052861593	0.00669316953819183	0.271590962260585	0.00719066310040405	0.00669316452154768	0.903445376479705	1	0	0	0	0	0	1	0.4	0	0	4.20833989851881	Tfh
596	0.00669306091604547	0.00669464526229644	0.00669301332497502	0.0066939975235576	0.00669286633240173	0.00864473488277305	0.997387920351807	0.00669316955235983	0.271590970397163	0.00719066303630013	0.00669316453794594	0.903445302613093	1	0	0.1	0	0	0	1	0.4	0	0	4.20833809637404	Tfh
597	0.0066930705046899	0.00669628626780845	0.00669301333510927	0.00669399760231744	0.00669286633048712	0.00864479057092629	0.997387765411264	0.00669316957618827	0.271591044462545	0.00719066294802614	0.00669316455964921	0.903444939868661	1	0	0.2	0	0	0	1	0.4	0	0	4.20833605789267	Tfh
598	0.00669306100252562	0.00669792227236639	0.00669301334120116	0.00669399764712076	0.00669286633255598	0.00864473440144914	0.997387623947583	0.00669316958593611	0.271591065564146	0.00719066292015259	0.00669316457025632	0.903445045933711	1	0	0.3	0	0	0	1	0.4	0	0	4.20833436096922	Tfh
599	0.00669308201300065	0.0066995687853135	0.00669301334812065	0.00669399770337591	0.00669286633028053	0.00864473112037975	0.997387463478478	0.00669316961024113	0.27159114270942	0.00719066288356876	0.00669316459044307	0.903444958841716	1	0	0.4	0	0	0	1	0.4	0	0	4.20833251981771	Tfh
600	0.00669306317438659	0.00670120179666119	0.0066930133585949	0.00669399778016967	0.00669286633267161	0.00864475656528328	0.997387325798011	0.00669316962256288	0.271591169365223	0.00719066278978841	0.00669316460523412	0.903444688265672	1	0	0.5	0	0	0	1	0.4	0	0	4.20833054951216	Tfh
601	0.0066930813070276	0.00670285100281807	0.00669301336841998	0.00669399783164078	0.00669286633286957	0.00864474792769819	0.997387165940835	0.00669316964823674	0.271591242837086	0.00719066276821944	0.00669316462665141	0.903444648491679	1	0	0.6	0	0	0	1	0.4	0	0	4.20832874746349	Tfh
602	0.995505190538189	0.837223530204418	0.00669285173559599	0.00676353775412877	0.00669285508618901	0.00670226267344022	0.0319582749415552	0.00713866244903964	0.998565076319375	0.0071915826720214	0.00676319922649676	0.00669321213665861	1	0	0.7	0	0	0	1	0.4	0	0	1.25243279425189	Th1R
603	0.997575473168441	0.943037394476368	0.00669285145212576	0.00671785278186486	0.0066928522138521	0.0066946989551779	0.0116254765358079	0.00714561548857245	0.999542609989871	0.0071916943719047	0.00671792753122242	0.00669292098215963	1	0	0.8	0	0	0	1	0.4	0	0	1.12510163265775	Th1R
604	0.997906352078298	0.982196120232498	0.00669285083091466	0.00670066405895041	0.00669285104233204	0.00669394294702638	0.0079572333534971	0.00714622464883946	0.999705558181321	0.00719170459141205	0.00670070877983355	0.00669289120807874	1	0	0.9	0	0	0	1	0.4	0	0	1.08207215733141	Th1R
605	0.998002658286689	0.997372298681542	0.0066928509670357	0.00669400370297966	0.00669285099704204	0.00669375002990068	0.00686616364712881	0.00714629613375466	0.999753455864694	0.00719170739777077	0.00669401150633854	0.00669288376842371	1	0	1	0	0	0	1	0.4	0	0	1.06574301704684	Th1R
606	0.997686682302019	0.00670849422286881	0.00669285148795201	0.00717564970501295	0.00669286510106865	0.00669409940496115	0.00823193466739211	0.00717937501561354	0.999755539525912	0.00719157466858514	0.00714533742785125	0.0066928515517269	1	0	0	0	0	0	0	0.5	0	0	2.05905690203119	Th1R
607	0.997690999457211	0.0174801784143491	0.00669285156256339	0.00716984385146936	0.00669286499797222	0.00669409412283327	0.00821197784483478	0.00717897756940913	0.99975627234061	0.00719157613207506	0.00714028143700809	0.00669285202589194	1	0	0.1	0	0	0	0	0.5	0	0	2.04825041401311	Th1R
608	0.997701795115449	0.0446676632966576	0.00669285142129838	0.00715525537364921	0.00669286441465109	0.0066940806713285	0.0081620072781494	0.00717798046692456	0.99975806056738	0.00719158102547744	0.00712753667741226	0.00669285288942736	1	0	0.2	0	0	0	0	0.5	0	0	2.02097561237359	Th1R
609	0.997727017913371	0.109400317321685	0.00669285137914466	0.00712087548273238	0.00669286333822615	0.00669404978943728	0.0080452120696686	0.00717563010463885	0.99976229016365	0.00719159215174574	0.00709727562434571	0.0066928551352744	1	0	0.3	0	0	0	0	0.5	0	0	1.95603816000381	Th1R
610	0.997777486872748	0.244228422333452	0.00669285106222074	0.00705082233967971	0.00669286094798046	0.0066939888664177	0.00781131175919941	0.00717083746482165	0.999770665827713	0.0071916126460314	0.00703462236241326	0.00669285919852475	1	0	0.4	0	0	0	0	0.5	0	0	1.8207965232688	Th1R
611	0.997853043881717	0.460331510689662	0.00669285128219592	0.00694271064237673	0.00669285806129986	0.00669390115476101	0.00746054077054329	0.00716343870895409	0.999783376412546	0.00719164399990786	0.0069352693693364	0.00669286541217151	1	0	0.5	0	0	0	0	0.5	0	0	1.60406490124271	Th1R
612	0.997928188827695	0.693890035103783	0.00669285094586106	0.0068312359248468	0.00669285463359279	0.00669381670600989	0.00711097709558438	0.00715580503616039	0.999795885068053	0.00719167352690462	0.00682936124444919	0.00669287040817509	1	0	0.6	0	0	0	0	0.5	0	0	1.36986910665816	Th1R
613	0.99797786696014	0.859536506472486	0.006692850642801	0.00675531394854809	0.00669285228732819	0.00669376262908907	0.00687949561138064	0.00715060395046155	0.999804142327514	0.00719169242914471	0.00675516857503299	0.0066928732613505	1	0	0.7	0	0	0	0	0.5	0	0	1.20379438223002	Th1R
614	0.998002495971888	0.945230877032962	0.00669285128748749	0.00671700351054234	0.00669285191946484	0.00669373715383185	0.0067646222018435	0.0071479793963891	0.999808384888679	0.00719170227098972	0.00671708521881448	0.0066928754395285	1	0	0.8	0	0	0	0	0.5	0	0	1.11788572028272	Th1R
615	0.998012983779915	0.982453314256226	0.00669285185896966	0.00670056157669158	0.00669285206008132	0.00669372669880059	0.0067157082114264	0.00714685025696636	0.999810100112882	0.00719170497216889	0.00670060660699355	0.00669287710937652	1	0	0.9	0	0	0	0	0.5	0	0	1.08057154142822	Th1R
616	0.998017145710895	0.997387698668546	0.00669285096379563	0.00669399713817275	0.00669285099368517	0.00669372146733024	0.00669624574595252	0.00714640379710686	0.999810820743684	0.00719170797368682	0.0066940049664849	0.00669287575516924	1	0	1	0	0	0	0	0.5	0	0	1.06560063516563	Th1R
617	0.996026367887624	0.00674557384221148	0.00669285385200514	0.00716714909718987	0.00669287482267567	0.00669908438847514	0.0239337722740529	0.0071705278800866	0.999164376828633	0.00719125986364127	0.00713765977438892	0.00669285772186617	1	0	0	0	0	0	0.1	0.5	0	0	2.07577047477318	Th1R
618	0.996076599220123	0.0173079131936031	0.00669285343219261	0.00716176763692951	0.00669287397026672	0.00669890371523376	0.0235385235857187	0.00717036459476825	0.999179802155836	0.00719127276621537	0.00713297079784249	0.00669285933356386	1	0	0.1	0	0	0	0.1	0.5	0	0	2.06476767957484	Th1R
619	0.99619567481332	0.0436526821699862	0.00669285342807736	0.00714835580422304	0.00669287292111257	0.00669848456397248	0.0225944946695941	0.00716993448461368	0.99921671947678	0.00719130294734154	0.00712125006956719	0.00669286387108263	1	0	0.2	0	0	0	0.1	0.5	0	0	2.03737077525306	Th1R
620	0.996446473697412	0.106178462970321	0.00669285289559215	0.00711662460394223	0.00669287012348879	0.00669764140960881	0.0205674617646331	0.00716880213862759	0.999295232418392	0.00719136705627979	0.00709331942368431	0.00669287166967937	1	0	0.3	0	0	0	0.1	0.5	0	0	1.97258410683619	Th1R
621	0.996865733185378	0.237981219594134	0.00669285227673716	0.00705038465468335	0.00669286548773563	0.00669635658636981	0.0170632329387744	0.00716603131483805	0.999429049757818	0.00719147174676147	0.00703410743451793	0.00669288093002385	1	0	0.4	0	0	0	0.1	0.5	0	0	1.83686228034875	Th1R
622	0.997347455475674	0.454018036502872	0.00669285124132979	0.00694435039117123	0.00669285941956603	0.00669508534653184	0.0128514823551888	0.00716081534400293	0.999586560257008	0.00719158453881497	0.00693675191421299	0.00669288432288135	1	0	0.5	0	0	0	0.1	0.5	0	0	1.61607973315216	Th1R
623	0.997704208229478	0.690809731377198	0.00669285101113829	0.00683230968994253	0.00669285507210368	0.00669429706001135	0.00960919612499922	0.00715463339013123	0.99970556574928	0.00719165796231936	0.00683038593753755	0.0066928820124758	1	0	0.6	0	0	0	0.1	0.5	0	0	1.37558269440326	Th1R
624	0.997890577488896	0.85868951495943	0.00669285065591026	0.00675563165846773	0.00669285237059192	0.00669394051133637	0.00788122185483504	0.00715013224415266	0.9997681120095	0.00719168956111441	0.00675548031642684	0.00669287856618131	1	0	0.7	0	0	0	0.1	0.5	0	0	1.20569469730019	Th1R
625	0.997971126739228	0.945067875545816	0.00669285128585473	0.00671706683141816	0.0066928519281378	0.00669379961417339	0.00712968387593336	0.00714780491201863	0.999795283035094	0.00719170185687364	0.00671714820595904	0.00669287748287903	1	0	0.8	0	0	0	0.1	0.5	0	0	1.1184320667433	Th1R
626	0.998003280574482	0.982429774391165	0.00669285186019926	0.00670057105476986	0.00669285206241394	0.00669374584076154	0.0068293118302844	0.00714679539251191	0.999806027098255	0.00719170493096646	0.00670061609782299	0.00669287776390348	1	0	0.9	0	0	0	0.1	0.5	0	0	1.08071429896624	Th1R
627	0.998015721283401	0.997386184442189	0.00669285096349636	0.00669399778309506	0.00669285099342065	0.00669372426672862	0.00671296271100731	0.0071463956793018	0.999810221522198	0.00719170797229792	0.00669400561500931	0.00669287585148085	1	0	1	0	0	0	0.1	0.5	0	0	1.06561968763245	Th1R
628	0.981391786482192	0.00695582602452032	0.00669291782158049	0.00712623151225058	0.00669295352620408	0.00681578334921004	0.100302678555249	0.00712768505429594	0.995481804134195	0.00718947648911145	0.00710021273953254	0.00669344639980524	1	0	0	0	0	0	0.2	0.5	0	0	2.16287557707472	Th1R
629	0.983466251716555	0.0165924968248758	0.006692904864552	0.00712529165007999	0.0066929418207961	0.00679430596616564	0.0932735172753005	0.00713132194420051	0.995885784013599	0.00718967978942668	0.00709955519167148	0.0066933405797279	1	0	0.1	0	0	0	0.2	0.5	0	0	2.14451989455409	Th1R
630	0.986653071201818	0.039842838042748	0.00669288689316157	0.00712037853101504	0.006692923471834	0.00676378715738451	0.0809131277302199	0.00713749723809554	0.996560907111747	0.00719003007184962	0.00709550773575169	0.00669320937824016	1	0	0.2	0	0	0	0.2	0.5	0	0	2.10636434607473	Th1R
631	0.990522863294053	0.0960734478393875	0.00669286879837364	0.00710180732251586	0.00669290031506465	0.00673168831098605	0.0624779960012649	0.00714593329329493	0.997489722873684	0.00719053182837939	0.00707944972938205	0.0066930920369327	1	0	0.3	0	0	0	0.2	0.5	0	0	2.02869967937644	Th1R
632	0.994048180912516	0.222525140305084	0.00669285680449322	0.00704871506910967	0.00669287800682298	0.00670875760695222	0.0407741411885516	0.00715366627833187	0.998474017816621	0.00719107853265496	0.00703226588541821	0.00669300423787613	1	0	0.4	0	0	0	0.2	0.5	0	0	1.87788806020923	Th1R
633	0.996325549086443	0.442332087341457	0.00669285228298913	0.00694728717439661	0.00669286306106602	0.00669835999351037	0.0228751599082881	0.00715592508716077	0.999205761832157	0.00719146873635174	0.00693939681167299	0.00669293912635651	1	0	0.5	0	0	0	0.2	0.5	0	0	1.63843437758605	Th1R
634	0.997382209331229	0.686490275730863	0.00669285112196671	0.00683380722394667	0.00669285570905888	0.00669509728884121	0.0130910821192476	0.00715299949673241	0.99957770313526	0.00719163554417452	0.00683181388852688	0.00669290158116696	1	0	0.6	0	0	0	0.2	0.5	0	0	1.38358026204683	Th1R
635	0.997788240813476	0.857702215976305	0.00669285067344942	0.00675600146430662	0.00669285247014549	0.00669416181579496	0.00904298159903345	0.00714958517930425	0.999726089435007	0.00719168618261414	0.00675584310345935	0.00669288520553609	1	0	0.7	0	0	0	0.2	0.5	0	0	1.20790448033887	Th1R
636	0.997937770162906	0.944894747619997	0.0066928512373304	0.0067171340137529	0.00669285189058347	0.00669386743820984	0.00751644612254231	0.00714761999786455	0.999781364885369	0.00719170136044781	0.00671721503090153	0.00669287966190153	1	0	0.8	0	0	0	0.2	0.5	0	0	1.119011413856	Th1R
637	0.997993379329647	0.982405757958593	0.00669285186144443	0.00670058072319483	0.00669285206478828	0.00669376550534013	0.00694510519071539	0.0071467394705761	0.999801873091728	0.00719170488887839	0.00670062577914892	0.00669287843677245	1	0	0.9	0	0	0	0.2	0.5	0	0	1.08085983972435	Th1R
638	0.998014291501405	0.997384664526494	0.00669285096319937	0.00669399843042461	0.00669285099316034	0.00669372707944015	0.0067297398064398	0.00714638753230324	0.999809620093982	0.00719170797090896	0.00669400626595519	0.00669287594826814	1	0	1	0	0	0	0.2	0.5	0	0	1.06563880905618	Th1R
639	0.00669410458973394	0.00669346430978104	0.00669347496489908	0.00669403375635637	0.00669286681665549	0.0847102974898697	0.997305398370592	0.00669340901048184	0.505093092685971	0.00719097553173376	0.00669345255867486	0.470683540001781	1	0	0	0	0	0	0.3	0.5	0	0	4.0850629722875	TGFB+
640	0.00669410882683447	0.00670276562935541	0.00669347516523396	0.00669403413458107	0.00669286682166496	0.084711296192413	0.99730451925858	0.00669340919517137	0.505093664363018	0.00719097530073487	0.00669345275326306	0.470681102141245	1	0	0.1	0	0	0	0.3	0.5	0	0	4.08505192086972	TGFB+
641	0.00669410992035963	0.00671208575336039	0.00669347536618057	0.00669403451091238	0.00669286682672196	0.084712355003178	0.997303641095737	0.00669340937806382	0.505094230749955	0.00719097506817525	0.00669345294522066	0.470678589891967	1	0	0.2	0	0	0	0.3	0.5	0	0	4.08504083516239	TGFB+
642	0.00669411208940759	0.00672142476288639	0.0066934755641557	0.00669403488438256	0.0066928668317285	0.0847130541382722	0.997302760477254	0.0066934095602824	0.505094793850635	0.00719097483959544	0.00669345313629781	0.470676297526782	1	0	0.3	0	0	0	0.3	0.5	0	0	4.08502958395709	TGFB+
643	0.00669411285309743	0.00673078258730088	0.00669347576477685	0.00669403525901688	0.00669286683676702	0.0847142399708802	0.997301879391551	0.00669340974159361	0.505095357260717	0.00719097460712453	0.00669345332708851	0.470673825791264	1	0	0.4	0	0	0	0.3	0.5	0	0	4.08501862251038	TGFB+
644	0.993702405321195	0.417439109121542	0.00669285602095249	0.00695309636869198	0.00669287211655689	0.0067112102028189	0.0444759187639334	0.0071453240031056	0.998313927665943	0.00719118859903792	0.00694457924033207	0.00669316372145157	1	0	0.5	0	0	0	0.3	0.5	0	0	1.68667262226009	Th1R
645	0.996900023075041	0.680247684078106	0.00669285135736985	0.0068359540661402	0.00669285670841726	0.00669652460164612	0.0180809199941001	0.00715065664402551	0.999390420575014	0.00719160231190642	0.00683385877454481	0.00669293694152206	1	0	0.6	0	0	0	0.3	0.5	0	0	1.39511087482154	Th1R
646	0.997667471226076	0.856544884086806	0.0066928506972318	0.00675643422970712	0.00669285259037123	0.00669444039981501	0.0103968371917856	0.00714894765744875	0.999676796545068	0.00719168217403633	0.00675626755711488	0.00669289361782513	1	0	0.7	0	0	0	0.3	0.5	0	0	1.21048764734752	Th1R
647	0.997902265030568	0.94471069276303	0.00669285118431517	0.00671720539848426	0.00669285184924879	0.00669394126629815	0.00792651573369694	0.00714742393986394	0.999766576916534	0.00719170082837772	0.00671728603239581	0.00669288203956582	1	0	0.8	0	0	0	0.3	0.5	0	0	1.11962627739518	Th1R
648	0.997983274690199	0.982381252206682	0.00669285186271205	0.00670059058701108	0.00669285206720647	0.00669378571107705	0.00706314329507853	0.00714668246461432	0.999797635975934	0.0071917048458662	0.00670063565603046	0.0066928791286554	1	0	0.9	0	0	0	0.3	0.5	0	0	1.0810082346973	Th1R
649	0.998012856333032	0.997383138887509	0.00669285096290309	0.00669399908017511	0.00669285099289903	0.00669372990555086	0.0067465773789902	0.00714637935593416	0.999809016444985	0.00719170796951322	0.00669400691933391	0.00669287604552743	1	0	1	0	0	0	0.3	0.5	0	0	1.06565799983527	Th1R
650	0.00669410137726909	0.00669346152357669	0.00669347211970365	0.00669402842160983	0.00669286674497299	0.0846966881625471	0.997317559367106	0.00669340649473521	0.505085294847159	0.00719097882414952	0.00669344983807804	0.470717491113468	1	0	0	0	0	0	0.4	0.5	0	0	4.08508767303268	TGFB+
651	0.0066941039318773	0.00670272022491418	0.00669347231478643	0.00669402878828756	0.00669286674979231	0.0846976911795652	0.997316691516682	0.00669340667248401	0.505085847860941	0.00719097859831208	0.00669345002559651	0.470715224614204	1	0	0.1	0	0	0	0.4	0.5	0	0	4.08507683416386	TGFB+
652	0.00669410079201808	0.00671199708133442	0.0066934725119659	0.00669402915553625	0.0066928667549602	0.0846985032134661	0.997315825953178	0.00669340684999077	0.505086397199142	0.00719097837005299	0.00669345021116924	0.470712814966929	1	0	0.2	0	0	0	0.4	0.5	0	0	4.08506564731304	TGFB+
653	0.00669411995570491	0.00672129588979186	0.00669347271832883	0.00669402955369388	0.0066928667597255	0.0846995700409467	0.997314938937661	0.00669340704773172	0.505087012681246	0.00719097813659122	0.00669345042293886	0.470710324783279	1	0	0.3	0	0	0	0.4	0.5	0	0	4.08505463523665	TGFB+
654	0.0066941028916767	0.00673060704180825	0.00669347290628149	0.00669402989409933	0.00669286676473662	0.0847006050701373	0.997314083884584	0.0066934072084638	0.505087508155052	0.00719097791235338	0.0066934505874006	0.470708017892816	1	0	0.4	0	0	0	0.4	0.5	0	0	4.08504371034244	TGFB+
655	0.00669410821753605	0.00673994143088256	0.00669347310503818	0.00669403027133871	0.00669286676976082	0.0847013021149019	0.997313205487399	0.00669340739376217	0.505088079690848	0.00719097768380236	0.00669345078189022	0.470705681571655	1	0	0.5	0	0	0	0.4	0.5	0	0	4.08503242522198	TGFB+
656	0.996125058335033	0.670738095138783	0.00669285176208014	0.00683918722674355	0.00669285827616403	0.00669935043241767	0.0255920327797471	0.00714712405568288	0.999099007073119	0.00719154785070671	0.00683693262334392	0.00669300841335565	1	0	0.6	0	0	0	0.4	0.5	0	0	1.41262074701954	Th1R
657	0.997523771657009	0.855178631710466	0.00669285072972526	0.00675694411069091	0.00669285273709795	0.00669479596630836	0.0119841796904941	0.00714820018604128	0.999618558049327	0.00719167737471797	0.00675676750936554	0.00669290443088855	1	0	0.7	0	0	0	0.4	0.5	0	0	1.21352732741718	Th1R
658	0.997864431972508	0.944514823632102	0.00669285114010735	0.00671728133470531	0.00669285181750013	0.00669402179395944	0.00836166539437901	0.0071472159077329	0.99975085248122	0.0071917002733001	0.00671736155702907	0.00669288465292272	1	0	0.8	0	0	0	0.4	0.5	0	0	1.12027943074825	Th1R
659	0.997972961098118	0.982356243899234	0.00669285186400419	0.00670060065145305	0.00669285206967097	0.00669380647733301	0.00718348310661125	0.00714662434711022	0.999793313553022	0.00719170480190671	0.00670064573368648	0.00669287984026031	1	0	0.9	0	0	0	0.4	0.5	0	0	1.08115955744771	Th1R
660	0.998011415745633	0.997381607490654	0.00669285096260559	0.00669399973235646	0.00669285099263828	0.00669373274515987	0.00676347577836739	0.00714637115003136	0.999808410562423	0.00719170796811438	0.00669400757515786	0.00669287614326616	1	0	1	0	0	0	0.4	0.5	0	0	1.06567726037383	Th1R
661	0.0066940964302779	0.00669345878886469	0.00669346930191331	0.00669402313706596	0.00669286667390696	0.0846830003524549	0.997329596454882	0.00669340400144044	0.50507756889674	0.00719098208448643	0.00669344714188666	0.470751228133745	1	0	0	0	0	0	0.5	0.5	0	0	4.08511203095938	TGFB+
662	0.00669410044940494	0.00670267554111809	0.00669346949632743	0.00669402350355403	0.00669286667844107	0.0846840419685061	0.997328736196533	0.0066934041797528	0.505078122985532	0.00719098185872479	0.00669344732961832	0.470748901922327	1	0	0.1	0	0	0	0.5	0.5	0	0	4.08510122012879	TGFB+
663	0.00669409944597824	0.00671191017509662	0.00669346968963606	0.00669402386463392	0.00669286668363208	0.0846849107687048	0.997327877997194	0.0066934043548178	0.505078664735084	0.00719098163614391	0.00669344751324083	0.470746646323572	1	0	0.2	0	0	0	0.5	0.5	0	0	4.08509028394558	TGFB+
664	0.0066941005040962	0.00672116341354782	0.00669346988221219	0.0066940242268099	0.00669286668853345	0.0846857781735148	0.997327016664635	0.00669340453132808	0.505079209629516	0.00719098141240293	0.00669344769785708	0.470744377295387	1	0	0.3	0	0	0	0.5	0.5	0	0	4.08507931228455	TGFB+
665	0.00669410211516673	0.00673043574271664	0.00669347008276951	0.00669402460150502	0.00669286669356759	0.0846869553603467	0.997326152000155	0.00669340471267276	0.505079774343202	0.00719098118116274	0.00669344788939277	0.470741817866774	1	0	0.4	0	0	0	0.5	0.5	0	0	4.08506835687366	TGFB+
666	0.00669408948150232	0.00673972020971154	0.00669347026667727	0.00669402493931752	0.00669286669822919	0.084687659609627	0.997325302836108	0.00669340487375191	0.505080265981744	0.00719098096153323	0.00669344805400228	0.470739692703339	1	0	0.5	0	0	0	0.5	0.5	0	0	4.08505730723312	TGFB+
667	0.994691443048046	0.654622892499247	0.00669285300903615	0.0068445586425216	0.00669286145188653	0.0067061050649331	0.0380947707460745	0.00714123206054233	0.99858795605565	0.00719144834458041	0.00684202479531092	0.00669318356994312	1	0	0.6	0	0	0	0.5	0.5	0	0	1.44217265819319	Th1R
668	0.997350995787235	0.85355118813367	0.00669285077414755	0.00675755005277816	0.00669285291805185	0.00669525734684659	0.0138598551534838	0.00714731693362069	0.999549116937241	0.00719167156223567	0.0067573614605032	0.00669291857044797	1	0	0.7	0	0	0	0.5	0.5	0	0	1.21713456778845	Th1R
669	0.997824070527744	0.944305985625229	0.00669285139006794	0.00671736257980842	0.00669285208088329	0.00669411008636486	0.0088238655360461	0.00714699640799286	0.999734227675567	0.00719170062695182	0.00671744239250065	0.00669288763154454	1	0	0.8	0	0	0	0.5	0.5	0	0	1.12097424025475	Th1R
670	0.997962432782087	0.982330719298405	0.00669285186531953	0.00670061092194871	0.00669285207219348	0.00669382782435076	0.00730618364568125	0.00714656508955951	0.999788903544552	0.00719170475696749	0.00670065601756856	0.00669288057231433	1	0	0.9	0	0	0	0.5	0.5	0	0	1.08131388422996	Th1R
671	0.998009969706807	0.997380070301244	0.00669285096231155	0.00669400038698784	0.00669285099238181	0.00669373559836371	0.0067804353573271	0.0071463629144189	0.999807802433671	0.0071917079667137	0.00669400823344554	0.00669287624148749	1	0	1	0	0	0	0.5	0.5	0	0	1.06569659107906	Th1R
672	0.00669410419179195	0.0066934577297366	0.00669346651518678	0.00669401791634195	0.00669286660034007	0.0846697404588279	0.997341500828126	0.00669340153876086	0.505069951610649	0.0071909853033899	0.00669344448080359	0.470784575964363	1	0	0	0	0	0	0.6	0.5	0	0	4.08513638929526	TGFB+
673	0.00669409243678509	0.00670263079873536	0.00669346670469481	0.00669401826548104	0.00669286660837415	0.0846703721276643	0.997340660424003	0.00669340170820097	0.50507046248709	0.00719098509053778	0.00669344465630537	0.470782369389095	1	0	0.1	0	0	0	0.6	0.5	0	0	4.08512532422593	TGFB+
674	0.0066940891672808	0.00671182303208223	0.00669346689835787	0.00669401862509075	0.00669286661395397	0.0846715019876814	0.997339812198016	0.00669340188150935	0.505070999457463	0.00719098486730849	0.00669344483867894	0.470779979879777	1	0	0.2	0	0	0	0.6	0.5	0	0	4.08511456504847	TGFB+
675	0.00669409505227823	0.0067210353881783	0.00669346709650705	0.00669401899900737	0.00669286661826412	0.0846724749945288	0.997338955022347	0.00669340206396275	0.505071567186425	0.00719098463780154	0.00669344503085824	0.470777466949786	1	0	0.3	0	0	0	0.6	0.5	0	0	4.08510351815903	TGFB+
676	0.00669408741167895	0.00673026254892378	0.0066934672849967	0.00669401934829538	0.0066928666234143	0.0846732552627803	0.99733810774095	0.00669340223124947	0.505072084803751	0.00719098441869224	0.00669344520580079	0.470775289635895	1	0	0.4	0	0	0	0.6	0.5	0	0	4.08509257259522	TGFB+
677	0.00669409763015689	0.00673951314367802	0.00669346748028442	0.0066940197194572	0.0066928666279907	0.0846744877345894	0.997337244110028	0.00669340241424759	0.50507265146355	0.00719098419215663	0.00669344539825278	0.4707729129931	1	0	0.5	0	0	0	0.6	0.5	0	0	4.08508187135982	TGFB+
678	0.990564815892141	0.616342058475729	0.00669285912601317	0.00685677231752078	0.00669287137372669	0.00673423016783494	0.066862769778193	0.00712760407057903	0.997276902519069	0.00719116892695124	0.00685352816419372	0.00669394753092976	1	0	0.6	0	0	0	0.6	0.5	0	0	1.51207577960714	Th1R
679	0.997140448206416	0.851589771784283	0.00669285073146154	0.00675827826853463	0.00669285304057901	0.00669586811994493	0.0160989645736036	0.00714626280772258	0.999465326825151	0.00719166453647264	0.00675807502255991	0.00669293727343922	1	0	0.7	0	0	0	0.6	0.5	0	0	1.22146286120877	Th1R
680	0.997780956246475	0.94408356981851	0.00669285062128875	0.00671744799321793	0.00669285132619054	0.0066942057338475	0.00931528059999059	0.00714675958762844	0.99971618115098	0.00719169859895782	0.00671752729912426	0.00669289022727322	1	0	0.8	0	0	0	0.6	0.5	0	0	1.12171316707351	Th1R
681	0.99795168374394	0.982304664133789	0.00669285186668114	0.00670062140416302	0.00669285207478014	0.00669384977335263	0.00743130609243608	0.00714650466238041	0.99978440358534	0.00719170471102758	0.00670066651330861	0.00669288132561105	1	0	0.9	0	0	0	0.6	0.5	0	0	1.08147129413135	Th1R
682	0.998008518183622	0.997378527284422	0.00669285096201721	0.00669400104408489	0.00669285099212157	0.00669373846525805	0.00679745647162061	0.00714635464892605	0.999807192044545	0.00719170796530677	0.00669400889420708	0.00669287634019209	1	0	1	0	0	0	0.6	0.5	0	0	1.06571599236023	Th1R
683	0.00669408238233934	0.00669345288023627	0.00669346375085151	0.0066940127203422	0.00669286653489583	0.0846564698436633	0.997353304362063	0.00669339908655435	0.505062335583614	0.007190988510664	0.00669344182657918	0.470817706735173	1	0	0	0	0	0	0.7	0.5	0	0	4.08516045369182	TGFB+
684	0.00669408351833629	0.00670258623782451	0.00669346394616988	0.00669401308650734	0.00669286653969399	0.0846573111929504	0.997352462715459	0.006693399263434	0.505062887116569	0.00719098828474072	0.00669344201348272	0.470815277984672	1	0	0.1	0	0	0	0.7	0.5	0	0	4.08514944238752	TGFB+
685	0.00669407973269622	0.00671173659470538	0.00669346413478635	0.00669401343829029	0.00669286654532721	0.0846580261496344	0.997351623673945	0.00669339943386093	0.505063411615731	0.00719098806876655	0.00669344219184327	0.470813089911273	1	0	0.2	0	0	0	0.7	0.5	0	0	4.08513850883606	TGFB+
686	0.00669409358193442	0.00672090928729932	0.00669346433284377	0.00669401381656012	0.00669286654801532	0.084659171527868	0.997350769400912	0.00669339961958806	0.505063994156477	0.00719098783492914	0.00669344238760552	0.470810479361124	1	0	0.3	0	0	0	0.7	0.5	0	0	4.08512758611669	TGFB+
687	0.00669408555681099	0.00673009457380983	0.00669346452057968	0.00669401416405737	0.00669286655370086	0.0846600383738114	0.997349930339525	0.00669339978639763	0.505064508046888	0.00719098761849787	0.00669344256220431	0.470808289698115	1	0	0.4	0	0	0	0.7	0.5	0	0	4.08511676153316	TGFB+
688	0.00669408582908267	0.00673929972524169	0.00669346470872455	0.00669401451621247	0.00669286655820693	0.0846611176292284	0.997349084393837	0.00669339995673297	0.505065037465052	0.00719098739895186	0.00669344274120474	0.470806089595213	1	0	0.5	0	0	0	0.7	0.5	0	0	4.08510611940904	TGFB+
689	0.00669409685027744	0.00674852961071394	0.00669346491280143	0.00669401490417979	0.00669286656327981	0.0846619960253837	0.997348223289968	0.00669340014853935	0.505065632309035	0.00719098716703141	0.00669344294338512	0.470803442567176	1	0	0.6	0	0	0	0.7	0.5	0	0	4.08509484436979	TGFB+
690	0.99687922798402	0.849189190521874	0.0066928508225118	0.0067591665759306	0.00669285333423012	0.0066966979422093	0.0188086587520742	0.00714498676332881	0.999362610730095	0.00719165557593323	0.00675894500230968	0.00669296317066909	1	0	0.7	0	0	0	0.7	0.5	0	0	1.2267329701634	Th1R
691	0.997734837306857	0.943845653806992	0.00669285120481651	0.00671754064147526	0.00669285192507145	0.00669431213449667	0.00983835981301556	0.00714651158710895	0.999697335660345	0.00719169932320294	0.00671761947017052	0.00669289411354407	1	0	0.8	0	0	0	0.7	0.5	0	0	1.1225014847594	Th1R
692	0.997940707749554	0.982278063576526	0.00669285186807882	0.0067006321039268	0.00669285207743093	0.00669387234654831	0.00755891389596855	0.0071464430349771	0.999779811218898	0.00719170466404843	0.0067006772267589	0.00669288210093925	1	0	0.9	0	0	0	0.7	0.5	0	0	1.08163186921149	Th1R
693	0.998007061142619	0.997376978404837	0.00669285096172315	0.00669400170365545	0.00669285099186464	0.00669374134593987	0.00681453948011906	0.00714634635338077	0.99980657938212	0.00719170796389848	0.00669400955746226	0.00669287643938674	1	0	1	0	0	0	0.7	0.5	0	0	1.06573546463209	Th1R
694	0.00669407899150145	0.00669345051407167	0.00669346101859953	0.00669400759578216	0.00669286646539273	0.0846430430774213	0.997364975031195	0.00669339666834346	0.505054846184704	0.00719099167344375	0.00669343921228226	0.470850533479126	1	0	0	0	0	0	0.8	0.5	0	0	4.08518403090072	TGFB+
695	0.0066940861765733	0.00670254419989194	0.00669346120723937	0.00669400795312603	0.00669286646813031	0.0846440579790104	0.997364138560768	0.00669339684247058	0.505055391662873	0.00719099145035772	0.00669343939514518	0.470848201109586	1	0	0.1	0	0	0	0.8	0.5	0	0	4.08517332225224	TGFB+
696	0.00669407775335664	0.00671165258468614	0.00669346140087955	0.00669400830968554	0.00669286647587888	0.0846451306170636	0.99736330998634	0.00669339701476013	0.505055916935927	0.00719099123174924	0.00669343957607933	0.470845715702375	1	0	0.2	0	0	0	0.8	0.5	0	0	4.0851625069127	TGFB+
697	0.00669407573038537	0.00672078000583182	0.00669346158984923	0.00669400866345999	0.00669286648089869	0.0846458193706677	0.997362476156387	0.00669339718560236	0.505056446542124	0.00719099101391686	0.00669343975572541	0.470843489320243	1	0	0.3	0	0	0	0.8	0.5	0	0	4.08515154034266	TGFB+
698	0.00669407662652202	0.0067299258717508	0.00669346177725847	0.00669400901532169	0.00669286648502259	0.0846468823542424	0.997361639286453	0.00669339735613298	0.505056976085796	0.00719099079410616	0.00669343993447074	0.470841217548379	1	0	0.4	0	0	0	0.8	0.5	0	0	4.08514087813891	TGFB+
699	0.0066940923071218	0.00673909589631095	0.00669346197389993	0.00669400939040321	0.00669286648901257	0.084647993188573	0.997360788343193	0.00669339754226363	0.505057555620716	0.00719099056718658	0.00669344013030476	0.470838747008876	1	0	0.5	0	0	0	0.8	0.5	0	0	4.085130062051	TGFB+
700	0.00669408840742717	0.00674827673538002	0.00669346216220003	0.00669400974172843	0.00669286649393964	0.0846487595965819	0.997359951207248	0.00669339771153643	0.505058079868321	0.0071909903490191	0.00669344030795008	0.470836532551723	1	0	0.6	0	0	0	0.8	0.5	0	0	4.08511912484744	TGFB+
701	0.996547087205742	0.846187319290545	0.00669285094610457	0.00676027279700124	0.00669285371155628	0.00669786361127393	0.0221506875933966	0.00714341286181408	0.999233906394341	0.00719164403888206	0.00676002776643812	0.00669299993864631	1	0	0.7	0	0	0	0.8	0.5	0	0	1.23328211316317	Th1R
702	0.997685421592487	0.943591479198009	0.00669285057753801	0.00671763839175358	0.00669285131400514	0.00669442795120836	0.0103958347587352	0.00714624368286513	0.999676825952417	0.00719169754666092	0.00671771664279131	0.00669289748725686	1	0	0.8	0	0	0	0.8	0.5	0	0	1.12334208351474	Th1R
703	0.99792949831545	0.982250902208501	0.00669285186952709	0.00670064302734321	0.00669285208016236	0.00669389556720489	0.00768907289033804	0.00714638017550493	0.999775123893646	0.00719170461599418	0.00670068816403086	0.00669288289915889	1	0	0.9	0	0	0	0.8	0.5	0	0	1.08179569465896	Th1R
704	0.998005598550523	0.997375423626874	0.00669285096143129	0.00669400236572573	0.00669285099161109	0.00669374424050911	0.0068316847448143	0.0071463380276054	0.999805964432709	0.00719170796248377	0.00669401022322214	0.00669287653907433	1	0	1	0	0	0	0.8	0.5	0	0	1.06575500831179	Th1R
705	0.00669407466481076	0.00669344808561798	0.00669345831627297	0.0066940025247895	0.00669286639677777	0.0846302300775396	0.997376528453666	0.0066933942753579	0.505047434370037	0.00719099480008883	0.00669343662516711	0.470882791866668	1	0	0	0	0	0	0.9	0.5	0	0	4.08520761495594	TGFB+
706	0.00669407026221066	0.00670249879728316	0.00669345850612784	0.00669400287771975	0.00669286640376847	0.084630990952709	0.997375707280491	0.00669339444698769	0.50504795838052	0.00719099458561215	0.00669343680511598	0.470880470603772	1	0	0.1	0	0	0	0.9	0.5	0	0	4.08519671178333	TGFB+
707	0.00669407735414447	0.00671156998650074	0.00669345869221811	0.0066940032315469	0.00669286640625998	0.0846317942602361	0.99737487752678	0.00669339461961841	0.505048498646541	0.00719099436498356	0.00669343698587099	0.470878213673004	1	0	0.2	0	0	0	0.9	0.5	0	0	4.08518589106641	TGFB+
708	0.00669406942511081	0.00672065487990209	0.00669345887874503	0.00669400357571737	0.00669286641302804	0.0846329025320131	0.997374056139085	0.00669339478513276	0.505049006198582	0.00719099415296561	0.00669343715999588	0.47087596304829	1	0	0.3	0	0	0	0.9	0.5	0	0	4.08517535857854	TGFB+
709	0.00669408191114454	0.00672976435625263	0.00669345907511805	0.0066940039483679	0.00669286641573992	0.0846339465156501	0.997373217807873	0.00669339496725601	0.505049580711641	0.00719099392270934	0.00669343735254031	0.47087339917875	1	0	0.4	0	0	0	0.9	0.5	0	0	4.08516445362825	TGFB+
710	0.00669408165530056	0.00673888703774988	0.00669345925804449	0.00669400429196619	0.00669286642066562	0.0846348742894344	0.997372388690705	0.00669339513434661	0.505050095794639	0.00719099371005041	0.00669343752726517	0.470871311890319	1	0	0.5	0	0	0	0.9	0.5	0	0	4.08515385831438	TGFB+
711	0.00669407965234001	0.00674802689719894	0.0066934594458247	0.00669400464315681	0.00669286642546206	0.0846357391870911	0.997371558581878	0.00669339530451341	0.505050621122331	0.00719099349208285	0.00669343770534249	0.470869017022802	1	0	0.6	0	0	0	0.9	0.5	0	0	4.08514298638095	TGFB+
712	0.996109496340127	0.842315030888933	0.00669285112059498	0.00676169233856807	0.00669285421298208	0.00669957934218305	0.0263886529041584	0.0071414168608934	0.999067433060087	0.00719162860979061	0.00676141617191959	0.00669305473566375	1	0	0.7	0	0	0	0.9	0.5	0	0	1.24166605212778	Th1R
713	0.997632390356757	0.943319052153007	0.00669285099596672	0.00671774427832211	0.00669285174993476	0.00669455682307611	0.0109908135630282	0.00714595989307815	0.999655147043561	0.0071916973891715	0.00671782192749542	0.00669290219183974	1	0	0.8	0	0	0	0.9	0.5	0	0	1.12424090334571	Th1R
714	0.997918048694213	0.982223163992401	0.00669285187103566	0.00670065418076261	0.00669285208298167	0.00669391945968356	0.00782185141848766	0.0071463160509832	0.999770338958264	0.00719170456684165	0.00670069933143426	0.0066928837211592	1	0	0.9	0	0	0	0.9	0.5	0	0	1.08196285895502	Th1R
715	0.998004130373355	0.997373862914557	0.00669285096113957	0.00669400303029844	0.0066928509913539	0.0066937471490625	0.00684889263082972	0.0071463296714209	0.999805347182429	0.00719170796106557	0.00669401089150275	0.00669287663925682	1	0	1	0	0	0	0.9	0.5	0	0	1.06577462382045	Th1R
716	0.00669406915483318	0.00669344544138544	0.00669345564027244	0.00669399750256285	0.00669286632933021	0.0846173697791689	0.997387966956226	0.00669339190564412	0.505040092298784	0.00719099789853212	0.00669343406292551	0.470914814755908	1	0	0	0	0	0	1	0.5	0	0	4.08523087253314	TGFB+
717	0.00669406889464958	0.00670245697688432	0.00669345582416754	0.00669399784756857	0.00669286633464362	0.0846180501804847	0.997387151796451	0.00669339207377863	0.505040609651747	0.00719099768812901	0.00669343423892965	0.470912677481461	1	0	0.1	0	0	0	1	0.5	0	0	4.08522010724583	TGFB+
718	0.00669406470999752	0.00671148508817375	0.00669345601487234	0.00669399820098518	0.00669286634126041	0.084619189713849	0.997386336719668	0.00669339224509933	0.50504113494719	0.00719099747019464	0.00669343441903246	0.470910179957281	1	0	0.2	0	0	0	1	0.5	0	0	4.08520943623126	TGFB+
719	0.00669406854171799	0.00672053301549802	0.00669345620091361	0.00669399855231102	0.00669286634465878	0.0846200159900505	0.997385515356167	0.00669339241533942	0.505041667794851	0.00719099725189294	0.00669343459821713	0.470907925016531	1	0	0.3	0	0	0	1	0.5	0	0	4.08519866796372	TGFB+
720	0.0066940737144549	0.00672959916156396	0.00669345638545514	0.00669399890059138	0.00669286634828678	0.0846210031033686	0.997384691973992	0.00669339258546516	0.50504219682518	0.00719099703608143	0.00669343477630461	0.470905706620018	1	0	0.4	0	0	0	1	0.5	0	0	4.08518807167872	TGFB+
721	0.00669407399830081	0.00673868168340183	0.0066934565741006	0.00669399925426237	0.00669286635310687	0.0846219069996427	0.997383869260584	0.00669339275698794	0.505042728278325	0.0071909968177319	0.0066934349565279	0.470903351369999	1	0	0.5	0	0	0	1	0.5	0	0	4.08517724693957	TGFB+
722	0.00669407750522409	0.00674778350827389	0.00669345676221505	0.00669399960844577	0.00669286635779524	0.0846227464041723	0.997383042693498	0.00669339292995945	0.505043264080252	0.00719099660073007	0.00669343513798546	0.470901075319741	1	0	0.6	0	0	0	1	0.5	0	0	4.08516641488129	TGFB+
723	0.995500008326774	0.837069556900897	0.00669285128651054	0.00676360207166952	0.00669285481884221	0.00670228937642681	0.0320047120389492	0.00713877186538837	0.998841077730812	0.00719160690414542	0.00676328220369805	0.00669314240572068	1	0	0.7	0	0	0	1	0.5	0	0	1.25291462547449	Th1R
724	0.997575360047054	0.943026624700101	0.00669285109322772	0.00671785711673518	0.00669285186603512	0.00669469906390766	0.0116266751914656	0.00714565635847418	0.999631829845294	0.0071916967572023	0.00671793411486535	0.00669290702126944	1	0	0.8	0	0	0	1	0.5	0	0	1.12520297368132	Th1R
725	0.997906351861679	0.982194832234875	0.00669285187260811	0.00670066557075199	0.00669285208589891	0.00669394404958777	0.00795732046470935	0.00714625062709354	0.999765453652245	0.00719170451654456	0.00670071073558779	0.00669288456787578	1	0	0.9	0	0	0	1	0.5	0	0	1.08213345404635	Th1R
726	0.998002656576977	0.997372296232064	0.00669285096084782	0.00669400369739628	0.00669285099110002	0.00669375007170331	0.00686616350649014	0.00714632128465116	0.999804727617692	0.00719170795964329	0.00669401156231941	0.00669287673993898	1	0	1	0	0	0	1	0.5	0	0	1.06579431158274	Th1R
727	0.997686684221319	0.00670465518124893	0.00669285128027928	0.0071756511615782	0.00669286501577458	0.00669409938407638	0.00823193968685913	0.00717940491309427	0.999816055187623	0.00719160722668395	0.00714536716389268	0.00669285132733041	1	0	0	0	0	0	0	0.6	0	0	2.05912135294462	Th1R
728	0.997690993566637	0.0174712528442459	0.00669285142475375	0.00716984893971289	0.00669286498157726	0.00669409419557275	0.00821199555088865	0.00717900831221115	0.999816647140466	0.00719160879361249	0.0071403135829345	0.00669285177546109	1	0	0.1	0	0	0	0	0.6	0	0	2.04831983828631	Th1R
729	0.997701783799335	0.0446479922714279	0.00669285125511947	0.00715526686324815	0.00669286436580943	0.00669408071704999	0.00816204679734718	0.00717801164174347	0.999818054601918	0.0071916127931417	0.00712757349518474	0.00669285235837683	1	0	0.2	0	0	0	0	0.6	0	0	2.02105543881818	Th1R
730	0.99772700376835	0.10936182627384	0.00669285118554063	0.00712089545647832	0.00669286325064579	0.00669404978891386	0.00804527967881303	0.00717566056696037	0.999821367735886	0.00719162081096586	0.00709731787494694	0.00669285400803485	1	0	0.3	0	0	0	0	0.6	0	0	1.956135930315	Th1R
731	0.99777746732315	0.244167492765624	0.00669285103293665	0.00705085276991112	0.00669286100440234	0.00669398900503903	0.00781141187454855	0.00717086741986525	0.999827990116049	0.00719163632811475	0.00703467012010828	0.00669285713741576	1	0	0.4	0	0	0	0	0.6	0	0	1.82091502671962	Th1R
732	0.997853023400702	0.460266023382558	0.00669285142962775	0.00694274217668014	0.00669285826542033	0.00669390143660451	0.0074606407650022	0.00716346728627706	0.999838033523257	0.00719166029615835	0.00693531236444155	0.00669286199957896	1	0	0.5	0	0	0	0	0.6	0	0	1.60418528275979	Th1R
733	0.99792817585889	0.693846912679488	0.00669285081598855	0.00683125607346988	0.00669285453343169	0.00669381667064075	0.00711103933274823	0.00715583102698444	0.999847841325767	0.00719168216578356	0.00682938787676496	0.00669286532042183	1	0	0.6	0	0	0	0	0.6	0	0	1.36996433660362	Th1R
734	0.997977860757631	0.85951802884057	0.006692850977332	0.00675532258233514	0.00669285263481267	0.00669376302922125	0.00687952089126615	0.0071506290341675	0.999854453276446	0.00719169706513676	0.0067551803003424	0.00669286772714202	1	0	0.7	0	0	0	0	0.6	0	0	1.20386324792	Th1R
735	0.998002496100403	0.945225404488318	0.00669285139932009	0.00671700542358416	0.00669285203609368	0.00669373730277519	0.00676462765891419	0.00714800245876251	0.999857738225871	0.0071917033819945	0.00671708834500479	0.00669286935754645	1	0	0.8	0	0	0	0	0.6	0	0	1.11794057500114	Th1R
736	0.998012987309866	0.982452196381553	0.00669285154233991	0.00670056203483067	0.00669285174498982	0.00669372644459028	0.00671571018264549	0.00714687241518498	0.999858994365742	0.0071917051670629	0.00670060745232238	0.00669287034902976	1	0	0.9	0	0	0	0	0.6	0	0	1.08062156800732	Th1R
737	0.998017141711332	0.997387693326058	0.00669284996822094	0.00669399614033663	0.00669284999834118	0.00669372051381001	0.00669624474220618	0.00714642721977562	0.999859559782152	0.00719170790732762	0.0066940040266559	0.00669286814256301	1	0	1	0	0	0	0	0.6	0	0	1.065649393404	Th1R
738	0.996026310441361	0.00673350567298077	0.00669285324111208	0.00716715536614633	0.00669287486511292	0.00669908581618757	0.0239342297485989	0.00717062165241325	0.999354654204726	0.00719136200597133	0.00713775274702376	0.00669285622575887	1	0	0	0	0	0	0.1	0.6	0	0	2.07597362975871	Th1R
739	0.996076529831029	0.0172808659419878	0.00669285317867722	0.00716178040157034	0.00669287434109531	0.0066989053867002	0.0235393773386704	0.00717045642088925	0.999366626397264	0.00719137151426093	0.0071330669864932	0.00669285773164466	1	0	0.1	0	0	0	0.1	0.6	0	0	2.06498277392425	Th1R
740	0.996195363182875	0.0435963317755808	0.00669285281641775	0.00714838511698994	0.00669287287850235	0.00669848678882281	0.0225965661954125	0.00717002318691275	0.999395116676443	0.00719139544658839	0.00712135452607167	0.006692860871745	1	0	0.2	0	0	0	0.1	0.6	0	0	2.03760821954545	Th1R
741	0.996446100331356	0.106076852002744	0.00669285237120615	0.00711667574246919	0.00669287004794095	0.00669764332088106	0.0205705257010235	0.00716888258620954	0.999455998282251	0.0071914446810815	0.00709343100926797	0.00669286685268206	1	0	0.3	0	0	0	0.1	0.6	0	0	1.97285023826091	Th1R
742	0.996865343976802	0.237843552956121	0.00669285156149589	0.00705045302036052	0.00669286505076261	0.00669635775339701	0.0170664695157142	0.00716609771504254	0.999560075217265	0.00719152550823755	0.00703421497393376	0.00669287362854002	1	0	0.4	0	0	0	0.1	0.6	0	0	1.83713488701183	Th1R
743	0.997347256765942	0.453900766350816	0.00669285161728086	0.0069444063899976	0.00669285992084769	0.00669508652702314	0.0128533474211116	0.0071608652228964	0.999683393833747	0.00719161385135633	0.00693682835360772	0.00669287695062678	1	0	0.5	0	0	0	0.1	0.6	0	0	1.61629610697174	Th1R
744	0.997704133238344	0.690749748612175	0.00669285085729912	0.00683233754790927	0.0066928549637681	0.00669429720658148	0.00960988991929564	0.00715466863333234	0.99977671359999	0.00719166990526507	0.00683042273050768	0.00669287436217686	1	0	0.6	0	0	0	0.1	0.6	0	0	1.37571469787561	Th1R
745	0.99789055714514	0.858668065143564	0.00669285098655057	0.00675564160299873	0.00669285271686086	0.00669394095566208	0.00788141767971201	0.00715016089298737	0.999826051228106	0.00719169480285211	0.00675549383204933	0.00669287186347592	1	0	0.7	0	0	0	0.1	0.6	0	0	1.20577435427255	Th1R
746	0.997971130563264	0.945062101774521	0.00669285139875082	0.00671706882252283	0.00669285204618936	0.00669379975109627	0.00712971872577932	0.00714782927577056	0.99984740862233	0.00719170305488947	0.00671715148149321	0.00669287095200839	1	0	0.8	0	0	0	0.1	0.6	0	0	1.11849002179304	Th1R
747	0.998003282801466	0.982428633139161	0.00669285155952872	0.00670057153905791	0.00669285176331164	0.00669374560703044	0.0068293256397518	0.00714681794454173	0.999855783710539	0.0071917051444944	0.00670061697637646	0.00669287087858319	1	0	0.9	0	0	0	0.1	0.6	0	0	1.08076522482259	Th1R
748	0.998015717283586	0.997386179099441	0.00669284996672755	0.00669399678410674	0.00669284999688364	0.00669372331228949	0.00671296164050093	0.00714641915937065	0.9998590869698	0.00719170790506291	0.00669400467420455	0.00669286821626563	1	0	1	0	0	0	0.1	0.6	0	0	1.06566857224218	Th1R
749	0.981374802576887	0.00688810277307435	0.00669290079193458	0.00712623433809343	0.00669295352705439	0.00681610706764036	0.100357589376133	0.00712817089466657	0.996629328186838	0.00719004291292402	0.00710069882165783	0.00669329544952793	1	0	0	0	0	0	0.2	0.6	0	0	2.16416441601651	Th1R
750	0.983442338031088	0.0164608424617618	0.00669289136007809	0.00712531027183509	0.00669294191341227	0.00679465288827249	0.0933588845184503	0.00713174505253644	0.996916077930488	0.00719018747192026	0.0071000049046879	0.00669321829754977	1	0	0.1	0	0	0	0.2	0.6	0	0	2.14579273411638	Th1R
751	0.986628863359686	0.0396097408405718	0.00669287814768018	0.00712043980978046	0.0066929236334741	0.00676406719541968	0.0810155324067514	0.00713783448659355	0.997402105733733	0.00719044013572844	0.00709591177839348	0.00669312192643176	1	0	0.2	0	0	0	0.2	0.6	0	0	2.10756665105373	Th1R
752	0.990506847917134	0.0957270226599437	0.00669286464369868	0.00710193737362733	0.00669290048040523	0.0067318314415481	0.0625643776692985	0.00714617555284653	0.998084093298215	0.00719081004698902	0.00707980223154417	0.00669303501197185	1	0	0.3	0	0	0	0.2	0.6	0	0	2.02974395717307	Th1R
753	0.994042014895786	0.222159474457019	0.00669285552213747	0.00704887860526549	0.00669287814073814	0.00670879654463117	0.0408181341228194	0.00715382158532519	0.998824073327891	0.00719122291585979	0.00703253570500985	0.00669296908919103	1	0	0.4	0	0	0	0.2	0.6	0	0	1.87865467620606	Th1R
754	0.996324137214368	0.442106199798014	0.00669285218851033	0.00694739233262474	0.00669286329664304	0.00669836635500283	0.0228875328443233	0.00715601215346859	0.999386359783138	0.00719152312982582	0.00693954020592866	0.00669291930287632	1	0	0.5	0	0	0	0.2	0.6	0	0	1.63885502457996	Th1R
755	0.997381993517776	0.686404887672273	0.00669285118746393	0.00683384567119037	0.00669285584737444	0.00669509814316092	0.0130934679786772	0.00715304807322131	0.999676405325934	0.00719165283119873	0.00683186501217776	0.00669288980493629	1	0	0.6	0	0	0	0.2	0.6	0	0	1.38376709868529	Th1R
756	0.99778819631141	0.857677188416451	0.00669285099821002	0.00675601297861007	0.00669285281392249	0.00669416233559532	0.00904346009463933	0.00714961795667761	0.99979296248936	0.00719169213951628	0.00675585875563078	0.00669287703872662	1	0	0.7	0	0	0	0.2	0.6	0	0	1.20799696287303	Th1R
757	0.99793776260875	0.94488851895431	0.00669284988531446	0.00671713544340976	0.0066928505442539	0.00669386615838393	0.00751654389423649	0.00714764478745668	0.999836210600766	0.00719170177660967	0.00671721782516001	0.00669287108509317	1	0	0.8	0	0	0	0.2	0.6	0	0	1.11907261043762	Th1R
758	0.997993380170193	0.982404592545335	0.00669285157094279	0.00670058122807638	0.00669285177589716	0.006693765286579	0.00694513154357583	0.00714676242322042	0.999852508829661	0.00719170511776293	0.00670062668561276	0.00669287141593899	1	0	0.9	0	0	0	0.2	0.6	0	0	1.08091168316174	Th1R
759	0.9980142875012	0.997384659182607	0.00669284996511876	0.00669399743016316	0.00669284999531058	0.00669372612397955	0.00672973866985198	0.00714641106985376	0.999858612406462	0.00719170790267208	0.0066940053240537	0.00669286829021454	1	0	1	0	0	0	0.2	0.6	0	0	1.06568782049387	Th1R
760	0.00669498210865912	0.00669340275614516	0.00669341226850988	0.00669400827607545	0.00669286647415226	0.839809658347783	0.997363478486376	0.00669298989421904	0.737546179949263	0.00719132789861856	0.00669371051542612	0.0823788334827513	1	0	0	0	0	0	0.3	0.6	0	0	4.68436808072837	Th17
761	0.00669500465504721	0.00670924043982524	0.00669341256414672	0.00669400891241818	0.0066928664822954	0.839810232574431	0.997362008957905	0.00669298999020204	0.737547046577314	0.00719132769820726	0.00669371099386717	0.0823780010344484	1	0	0.1	0	0	0	0.3	0.6	0	0	4.68435136069036	Th17
762	0.00669498786905002	0.00672512985340665	0.0066934128457146	0.00669400946394004	0.00669286649012847	0.839810510359346	0.997360574608822	0.00669299003666347	0.737547808998899	0.00719132750993421	0.00669371139760573	0.0823772753885109	1	0	0.2	0	0	0	0.3	0.6	0	0	4.68433436937711	Th17
763	0.0066949929237134	0.00674107758772819	0.00669341316801499	0.00669401013813734	0.00669286649915848	0.839811556388311	0.997359109287468	0.00669299012256331	0.737548732943505	0.00719132729085867	0.00669371190098581	0.0823761036963212	1	0	0.3	0	0	0	0.3	0.6	0	0	4.68431775092388	Th17
764	0.00669499709738958	0.00675707889003662	0.0066934134708554	0.00669401076573185	0.0066928665075817	0.839812193180911	0.997357642007908	0.00669299019974572	0.737549593470686	0.00719132708624803	0.0066937123681489	0.0823751809623771	1	0	0.4	0	0	0	0.3	0.6	0	0	4.68430085403277	Th17
765	0.993689591679007	0.416893998131821	0.0066928551170461	0.00695332853298202	0.00669287247227107	0.00671129262078087	0.0445678836080736	0.00714547571333212	0.998701201365192	0.00719130830598881	0.00694489489299555	0.0066930922761026	1	0	0.5	0	0	0	0.3	0.6	0	0	1.68771061509394	Th1R
766	0.996899203081363	0.680121287682931	0.00669285106432051	0.00683601189253939	0.00669285653963726	0.00669652761760637	0.0180883673384119	0.00715072187317659	0.999529858027655	0.00719162598309435	0.00683393427609019	0.00669291713183915	1	0	0.6	0	0	0	0.3	0.6	0	0	1.39538518098008	Th1R
767	0.997667386359877	0.856515494910423	0.00669285101313259	0.00675644764619974	0.00669285292964742	0.00669444104914046	0.0103977739974079	0.00714898523060748	0.999754198893321	0.00719168898140832	0.00675628578639321	0.00669288359307744	1	0	0.7	0	0	0	0.3	0.6	0	0	1.21059552785004	Th1R
768	0.997902253614167	0.94470407682596	0.0066928499250456	0.00671720705989718	0.00669285059610424	0.00669394009111496	0.00792667401158398	0.00714745027884437	0.999824574566639	0.00719170144878016	0.00671728913936076	0.00669287301876956	1	0	0.8	0	0	0	0.3	0.6	0	0	1.11969107969601	Th1R
769	0.997983274057775	0.982380061811592	0.00669285157595076	0.00670059110633335	0.00669285178208389	0.00669378550108926	0.00706318293273259	0.00714670582473094	0.99984916799448	0.00719170508646203	0.00670063658440987	0.00669287196091131	1	0	0.9	0	0	0	0.3	0.6	0	0	1.08106101447982	Th1R
770	0.998012852331449	0.997383133542678	0.0066928499637047	0.00669399807883225	0.00669284999393276	0.00669372894925257	0.00674657617730604	0.00714640295138935	0.999858136131783	0.0071917079004801	0.00669400597653914	0.00669286836473035	1	0	1	0	0	0	0.3	0.6	0	0	1.06570713861382	Th1R
771	0.00669497689009203	0.00669340184810788	0.00669341150355048	0.00669400668567	0.00669286645313413	0.839807819923669	0.997367004511334	0.00669298970029721	0.737544061151629	0.00719132841861115	0.00669370933062575	0.0823812908994234	1	0	0	0	0	0	0.4	0.6	0	0	4.68437010983974	Th17
772	0.00669499873659448	0.00670921933092999	0.00669341182746229	0.00669400738850875	0.00669286646097871	0.839808635831128	0.99736554120928	0.00669298980142874	0.737545024807018	0.00719132819431973	0.00669370986008199	0.0823802644824531	1	0	0.1	0	0	0	0.4	0.6	0	0	4.68435356179513	Th17
773	0.00669498854386857	0.00672508786206084	0.00669341211323866	0.00669400795579379	0.0066928664697797	0.839809280889898	0.997364100942946	0.00669298986185807	0.737545801901739	0.00719132800355431	0.00669371027726271	0.0823793017328248	1	0	0.2	0	0	0	0.4	0.6	0	0	4.68433672374297	Th17
774	0.00669498885001263	0.00674101074753046	0.00669341240053041	0.00669400854425602	0.00669286647782089	0.839809737244042	0.997362648601424	0.00669298992913405	0.737546609377091	0.0071913278108457	0.00669371071380231	0.0823785613505803	1	0	0.3	0	0	0	0.4	0.6	0	0	4.68431987285198	Th17
775	0.00669499110745037	0.00675699180949806	0.00669341272006731	0.00669400920984619	0.00669286648671459	0.83981059191225	0.99736118465349	0.00669299001238857	0.73754752243204	0.00719132759372169	0.00669371121006006	0.0823774241464654	1	0	0.4	0	0	0	0.4	0.6	0	0	4.68430305746009	Th17
776	0.00669499733945435	0.00677302651040113	0.00669341302144188	0.00669400983421505	0.00669286649506903	0.839811284260253	0.997359715144165	0.00669299009003879	0.737548377814792	0.00719132738991105	0.00669371167474243	0.082376501848547	1	0	0.5	0	0	0	0.4	0.6	0	0	4.68428617372332	Th17
777	0.996122667214093	0.670537473339824	0.00669285128832319	0.00683927580115593	0.00669285803678032	0.0066993610123828	0.0256137188754349	0.00714721466095541	0.999303405966794	0.00719158372396729	0.00683704773386706	0.0066929724406729	1	0	0.6	0	0	0	0.4	0.6	0	0	1.41305014898642	Th1R
778	0.997523619901737	0.855143840328833	0.00669285103244806	0.00675695986648208	0.00669285306888489	0.00669479684058049	0.0119858527681663	0.00714824335029723	0.999708468593783	0.00719168520286306	0.00675678888924731	0.00669289201321851	1	0	0.7	0	0	0	0.4	0.6	0	0	1.2136539313954	Th1R
779	0.997864416238723	0.944507792499658	0.00669284996952134	0.00671728323180157	0.00669285065351474	0.00669402072028919	0.00836189611904834	0.00714724388152461	0.999812205677404	0.00719170109995977	0.00671736498644371	0.0066928751337847	1	0	0.8	0	0	0	0.4	0.6	0	0	1.12034808273491	Th1R
780	0.997972950974798	0.982354912179094	0.00669285001486253	0.00670059965888452	0.0066928502223391	0.00669380471943356	0.00718353609755598	0.00714665011189043	0.99984565523923	0.00719170539425525	0.00670064518726583	0.00669287045474113	1	0	0.9	0	0	0	0.4	0.6	0	0	1.08121330394657	Th1R
781	0.998011411743095	0.99738160214378	0.00669284996231547	0.00669399872996339	0.00669284999257942	0.00669373178805845	0.00676347451246036	0.0071463948036228	0.999857658107934	0.00719170789830031	0.00669400663149872	0.00669286843964455	1	0	1	0	0	0	0.4	0.6	0	0	1.0657265269795	Th1R
782	0.00669497843220073	0.00669340135777406	0.00669341076732062	0.00669400516795452	0.00669286643218484	0.839806320271779	0.997370512572168	0.00669298952426144	0.737542041418507	0.00719132891344878	0.00669370820234635	0.08238337594846	1	0	0	0	0	0	0.5	0.6	0	0	4.68437217942846	Th17
783	0.00669498329278888	0.00670919549297906	0.00669341105136311	0.00669400575415865	0.00669286643988083	0.839806894280239	0.997369070687834	0.00669298959517822	0.737542845199924	0.0071913287233568	0.00669370863797023	0.0823826176851773	1	0	0.1	0	0	0	0.5	0.6	0	0	4.68435555926931	Th17
784	0.00669500617286536	0.00672504736584306	0.00669341136585791	0.00669400642971329	0.00669286644671418	0.839807618477275	0.997367606419482	0.00669298969326858	0.737543772200276	0.00719132850214228	0.00669370914479701	0.082381547089163	1	0	0.2	0	0	0	0.5	0.6	0	0	4.68433880222998	Th17
785	0.00669498987434197	0.00674094745668546	0.00669341166129548	0.00669400702001139	0.00669286645716043	0.839808144283462	0.997366169414219	0.00669298975196405	0.737544580549603	0.00719132831006742	0.0066937095808573	0.0823807121039512	1	0	0.3	0	0	0	0.5	0.6	0	0	4.68432198180156	Th17
786	0.00669498931529321	0.00675690280197378	0.00669341195125835	0.00669400761332036	0.00669286646531037	0.83980867322681	0.997364716927214	0.00669298982010548	0.737545394118207	0.00719132811480466	0.00669371002084915	0.0823798972432933	1	0	0.4	0	0	0	0.5	0.6	0	0	4.68430510338391	Th17
787	0.00669499430267268	0.00677291555630202	0.00669341225424148	0.00669400824262957	0.00669286647369305	0.839809459183145	0.997363252891287	0.00669298989816699	0.737546257103353	0.00719132790925714	0.00669371048959931	0.0823789550470234	1	0	0.5	0	0	0	0.5	0.6	0	0	4.68428832963342	Th17
788	0.994682150382766	0.65424929057099	0.00669285247294549	0.00684471613715372	0.00669286144572525	0.00670615851684622	0.0381694149912324	0.00714135491844244	0.998909731056446	0.00719150727465061	0.00684222482305986	0.00669310800484059	1	0	0.6	0	0	0	0.5	0.6	0	0	1.44295248868759	Th1R
789	0.997350738369571	0.853509513350854	0.00669285069079478	0.00675756845753789	0.00669285287142193	0.00669525821922713	0.013862721010791	0.00714736648906122	0.999653987357545	0.00719168039963361	0.00675738649794111	0.00669290260572874	1	0	0.7	0	0	0	0.5	0.6	0	0	1.21728432287926	Th1R
790	0.997824048114095	0.944298689304298	0.00669285057765649	0.00671736484671458	0.00669285127542972	0.00669410940298717	0.00882417149638442	0.00714702509054516	0.999799132199262	0.00719170119403607	0.00671744624133574	0.0066928780571703	1	0	0.8	0	0	0	0.5	0.6	0	0	1.12104679296313	Th1R
791	0.997962421143819	0.982329361297635	0.00669285001520842	0.00670060993946247	0.00669285022392906	0.00669382607097981	0.00730625171259005	0.00714659127953304	0.999842178508795	0.00719170535947305	0.00670065548915143	0.00669287102310213	1	0	0.9	0	0	0	0.5	0.6	0	0	1.08136860718077	Th1R
792	0.998009965702352	0.99738006495235	0.00669284996092336	0.00669399938354013	0.00669284999122596	0.00669373464045934	0.00678043402807612	0.00714638662637246	0.999857178320812	0.00719170789612391	0.00669400728891229	0.00669286851492967	1	0	1	0	0	0	0.5	0.6	0	0	1.06574598599667	Th1R
793	0.00669496067979572	0.00669339887621321	0.00669341003727925	0.00669400365192815	0.00669286641635052	0.839804847744549	0.997374022706542	0.00669298934084591	0.737540020948106	0.00719132941645032	0.00669370707598682	0.0823856980392153	1	0	0	0	0	0	0.6	0.6	0	0	4.68437453582124	Th17
794	0.00669498115081035	0.00670917385390193	0.00669341030811739	0.0066940042165098	0.00669286641886586	0.839805328468103	0.997372576461396	0.00669298941171701	0.737540798918076	0.00719132922590611	0.00669370749382799	0.0823848262375036	1	0	0.1	0	0	0	0.6	0.6	0	0	4.68435768215531	Th17
795	0.00669498287492507	0.00672500182528562	0.00669341062428566	0.0066940048757499	0.00669286642830422	0.839805982328566	0.997371132171312	0.00669298949242976	0.737541702891903	0.00719132901036643	0.00669370798600796	0.0823838413005074	1	0	0.2	0	0	0	0.6	0.6	0	0	4.68434098240922	Th17
796	0.00669498587758732	0.00674088310543426	0.00669341092006189	0.00669400548441583	0.0066928664366048	0.839806868894202	0.99736968422622	0.00669298956812501	0.737542536418157	0.00719132880966762	0.00669370843808296	0.0823828275099373	1	0	0.3	0	0	0	0.6	0.6	0	0	4.68432435772245	Th17
797	0.00669498863974477	0.00675682012899277	0.00669341122591084	0.00669400612020875	0.00669286644521199	0.839807331487617	0.997368230041847	0.00669298964561747	0.737543408674402	0.00719132860413983	0.00669370891188437	0.0823819358269759	1	0	0.4	0	0	0	0.6	0.6	0	0	4.68430740821508	Th17
798	0.00669499416014891	0.00677281010576861	0.00669341151574425	0.00669400671803337	0.00669286645318329	0.83980790833307	0.997366771472004	0.00669298972088443	0.737544227742813	0.00719132840798058	0.00669370935605863	0.0823810608463236	1	0	0.5	0	0	0	0.6	0.6	0	0	4.68429047630018	Th17
799	0.990468781492541	0.615003365063164	0.00669285738274317	0.00685726161431467	0.0066928717172349	0.00673503605617197	0.0674310961803109	0.00712764478237768	0.997909223979385	0.00719129296326042	0.00685409943282889	0.00669370017473309	1	0	0.6	0	0	0	0.6	0.6	0	0	1.51471293772766	Th1R
800	0.997140002449497	0.851539395740713	0.00669285072158723	0.00675830038271856	0.00669285307768969	0.00669586981722294	0.016103730133255	0.00714631984363067	0.999588443975686	0.00719167481114552	0.00675810495922276	0.0066929172741835	1	0	0.7	0	0	0	0.6	0.6	0	0	1.22164166680613	Th1R
801	0.997780925702355	0.944075617250835	0.00669285058950318	0.00671745130048635	0.00669285130206959	0.00669420585770415	0.00931569591924905	0.0071467919799904	0.999785103441057	0.00719170076182465	0.00671753231795206	0.00669288055931338	1	0	0.8	0	0	0	0.6	0.6	0	0	1.12179052107596	Th1R
802	0.997951670507281	0.982303279104975	0.00669285001568034	0.00670062043202827	0.0066928502256727	0.00669384802488375	0.00743139010119767	0.00714653128762066	0.999838631407631	0.00719170532464272	0.00670066600338282	0.00669287160790639	1	0	0.9	0	0	0	0.6	0.6	0	0	1.08152701481839	Th1R
803	0.99800851417702	0.99737852193278	0.00669284995951143	0.00669400003956283	0.00669284998985209	0.00669373750653313	0.00679745507993606	0.00714637841942888	0.999856696756504	0.00719170789391755	0.00669400794878055	0.00669286859057627	1	0	1	0	0	0	0.6	0.6	0	0	1.0657655160748	Th1R
804	0.00669497035434488	0.00669339958628168	0.00669340928022163	0.00669400208555539	0.00669286639153528	0.839803409512623	0.997377507812019	0.0066929891535504	0.737537937010722	0.00719132992193681	0.00669370590840246	0.0823878339976868	1	0	0	0	0	0	0.7	0.6	0	0	4.68437662113362	Th17
805	0.00669497655022283	0.00670915252411019	0.00669340958541138	0.00669400272467038	0.00669286639925643	0.839803818046703	0.997376070680436	0.00669298923330425	0.737538814995622	0.00719132971139271	0.00669370638520262	0.0823869456106836	1	0	0.1	0	0	0	0.7	0.6	0	0	4.68435982429835	Th17
806	0.0066949773121716	0.00672495907344139	0.00669340989452073	0.00669400336350436	0.00669286640866395	0.839804861853647	0.997374631655154	0.006692989311547	0.737539689580488	0.00719132950013417	0.00669370686090405	0.082385851535302	1	0	0.2	0	0	0	0.7	0.6	0	0	4.68434340357825	Th17
807	0.00669498312755051	0.00674081854967085	0.00669341017424011	0.00669400394003901	0.0066928664158312	0.839805233534737	0.997373188704839	0.0066929893835076	0.737540480271839	0.0071913293141258	0.00669370728880165	0.082385072701072	1	0	0.3	0	0	0	0.7	0.6	0	0	4.68432648005181	Th17
808	0.00669498667591253	0.00675673351045243	0.00669341047547208	0.00669400456393823	0.00669286642424654	0.839805958535614	0.997371738876885	0.00669298946034087	0.737541335553976	0.00719132911024915	0.00669370775315802	0.0823841302184835	1	0	0.4	0	0	0	0.7	0.6	0	0	4.684309750786	Th17
809	0.00669498907028695	0.00677270373765668	0.00669341078121164	0.00669400519926287	0.0066928664328085	0.839806440613992	0.997370283806425	0.00669298953734636	0.73754220726862	0.00719132890486405	0.00669370822653619	0.0823832361830349	1	0	0.5	0	0	0	0.7	0.6	0	0	4.68429278414616	Th17
810	0.00669499748512961	0.00678872982490726	0.00669341107462923	0.00669400581298954	0.00669286644098536	0.839807001031426	0.997368820496673	0.00669298961791515	0.737543050140472	0.0071913287068256	0.00669370868460799	0.082382414812083	1	0	0.6	0	0	0	0.7	0.6	0	0	4.68427586950857	Th17
811	0.996878468774267	0.849126998148718	0.00669285076260199	0.00675919359282301	0.00669285333591557	0.00669670092682627	0.0188165912528109	0.00714505296748704	0.999508287561729	0.00719166780513262	0.00675898138291718	0.00669293736910468	1	0	0.7	0	0	0	0.7	0.6	0	0	1.22694965003436	Th1R
812	0.99773479488979	0.943837351461512	0.00669285060253378	0.00671754358267837	0.00669285133095415	0.0066943117295718	0.00983890420921676	0.00714654385461519	0.999770139299875	0.00719170029786564	0.00671762419269848	0.006692883313005	1	0	0.8	0	0	0	0.7	0.6	0	0	1.12258320606171	Th1R
813	0.997940692827364	0.982276650746462	0.00669285001628619	0.00670063114246301	0.0066928502275783	0.00669387060336977	0.00755901475633241	0.00714647010573906	0.999835012027941	0.00719170528972601	0.00670067673583097	0.00669287220977678	1	0	0.9	0	0	0	0.7	0.6	0	0	1.08168860954122	Th1R
814	0.998007057133448	0.997376973050288	0.00669284995820902	0.00669400069817362	0.00669284998858669	0.0066937403865055	0.00681453802706833	0.00714637018277873	0.999856213425524	0.00719170789182358	0.00669400861125431	0.00669286866671147	1	0	1	0	0	0	0.7	0.6	0	0	1.0657851176529	Th1R
815	0.00669496965099095	0.00669339922007386	0.00669340855100942	0.00669400058196432	0.00669286637053511	0.839801682347664	0.997380985482069	0.00669298897469159	0.737535938127422	0.00719133041037563	0.00669370479059555	0.0823900436146529	1	0	0	0	0	0	0.8	0.6	0	0	4.68437858037991	Th17
816	0.00669497057512923	0.00670913056353458	0.00669340885919607	0.00669400121879987	0.00669286638022384	0.839802681282025	0.997379555683077	0.00669298905387232	0.737536809274853	0.00719133019807836	0.00669370526491418	0.0823889379015402	1	0	0.1	0	0	0	0.8	0.6	0	0	4.68436218397792	Th17
817	0.00669497525482944	0.00672491537350485	0.00669340913919118	0.00669400179789516	0.00669286638747019	0.839802972193814	0.997378122660002	0.00669298912303938	0.737537604439537	0.00719133001541071	0.00669370569534068	0.0823882733112214	1	0	0.2	0	0	0	0.8	0.6	0	0	4.68434538413459	Th17
818	0.00669500461014764	0.00674076108645542	0.00669340943268414	0.00669400242852382	0.00669286639009457	0.83980370856769	0.997376665055602	0.00669298921551072	0.737538477090727	0.00719132980111969	0.00669370616628037	0.0823872564340285	1	0	0.3	0	0	0	0.8	0.6	0	0	4.68432864488566	Th17
819	0.00669497494388712	0.00675665001958711	0.00669340976327808	0.00669400309961886	0.00669286640576	0.839804570990864	0.997375235478513	0.00669298928478863	0.737539390402947	0.0071913295920363	0.00669370666684577	0.0823862470029704	1	0	0.4	0	0	0	0.8	0.6	0	0	4.68431212372415	Th17
820	0.00669498934290655	0.00677259506020486	0.00669341002349213	0.00669400362798881	0.00669286641160854	0.839804851666996	0.997373787275551	0.00669298935137444	0.737540113528855	0.00719132941646267	0.00669370705656812	0.0823855362127168	1	0	0.5	0	0	0	0.8	0.6	0	0	4.6842950101685	Th17
821	0.00669499305343872	0.00678859905212687	0.00669341032969816	0.00669400426380031	0.00669286642021439	0.839805363359301	0.99737232979655	0.00669298943155768	0.737540985293669	0.00719132920973394	0.00669370753011681	0.0823845610784343	1	0	0.6	0	0	0	0.8	0.6	0	0	4.68427795460751	Th17
822	0.996545668206535	0.846108289857801	0.00669285089445921	0.00676030695778283	0.006692853742757	0.00669786977535645	0.0221642529032549	0.00714348843467758	0.999408066501117	0.00719165801921409	0.00676007317566278	0.00669296618222356	1	0	0.7	0	0	0	0.8	0.6	0	0	1.23355042852217	Th1R
823	0.99768536828302	0.943582483650981	0.00669285061670218	0.00671764222594179	0.00669285136214099	0.0066944282260262	0.0103965332530425	0.00714627941844305	0.999754155314953	0.00719169979852585	0.00671772239486913	0.00669288635114925	1	0	0.8	0	0	0	0.8	0.6	0	0	1.12342919702779	Th1R
824	0.997929481615262	0.982249460774698	0.00669285001703551	0.006700642076856	0.00669285022965539	0.00669389382973201	0.00768919155785897	0.00714640770240215	0.999831318392139	0.00719170525474675	0.00670068769261051	0.00669287282937205	1	0	0.9	0	0	0	0.8	0.6	0	0	1.08185347719245	Th1R
825	0.998005594538256	0.99737541826859	0.00669284995695332	0.00669400135932316	0.00669284998736768	0.00669374328041487	0.00683168323143987	0.00714636191614859	0.999855728307134	0.00719170788976221	0.00669400927627889	0.00669286874327419	1	0	1	0	0	0	0.8	0.6	0	0	1.06580479114125	Th1R
826	0.00669496891920203	0.00669339894820842	0.00669340781827321	0.00669399906620188	0.00669286634898245	0.839800419020118	0.997384454002949	0.00669298879657942	0.737533921522293	0.0071913308975126	0.00669370366221405	0.0823920278197263	1	0	0	0	0	0	0.9	0.6	0	0	4.68438075108744	Th17
827	0.00669496838465121	0.00670910865346838	0.00669340811235773	0.00669399967008241	0.00669286635922722	0.839801116905641	0.997383031255565	0.00669298886920122	0.737534746495947	0.00719133070535683	0.00669370411171058	0.0823911735448753	1	0	0.1	0	0	0	0.9	0.6	0	0	4.68436428899184	Th17
828	0.00669497536037782	0.00672487313472006	0.00669340839865505	0.00669400026517897	0.00669286636581342	0.839801393305527	0.997381599853409	0.00669298894341454	0.737535564366404	0.00719133051296743	0.00669370455414638	0.0823903736661028	1	0	0.2	0	0	0	0.9	0.6	0	0	4.68434738173652	Th17
829	0.0066949751195691	0.00674069157807326	0.00669340871240488	0.00669400091579191	0.00669286637586154	0.839802411518557	0.997380163118467	0.00669298902142316	0.737536455129467	0.00719133029884571	0.00669370503950642	0.0823893429152034	1	0	0.3	0	0	0	0.9	0.6	0	0	4.68433100634789	Th17
830	0.00669500541081158	0.00675657082984921	0.00669340899219543	0.00669400151462186	0.0066928663793877	0.839802825253523	0.997378707094237	0.00669298911048509	0.737537283918879	0.00719133010268052	0.00669370548677056	0.0823885485520515	1	0	0.4	0	0	0	0.9	0.6	0	0	4.68431409016417	Th17
831	0.0066949811571295	0.00677248539486978	0.00669340927851208	0.00669400208055074	0.00669286639108378	0.839803252264848	0.997377284301631	0.00669298916130388	0.737538052001206	0.00719132992129174	0.00669370590411326	0.0823878074833756	1	0	0.5	0	0	0	0.9	0.6	0	0	4.68429723223592	Th17
832	0.00669499010532471	0.00678846915104692	0.00669340958171495	0.00669400271323059	0.00669286639937939	0.839803954063449	0.997375828165263	0.00669298924440738	0.737538920213228	0.00719132971495906	0.0066937063759058	0.0823868289122459	1	0	0.6	0	0	0	0.9	0.6	0	0	4.68428037612741	Th17
833	0.996106926538506	0.84221061852831	0.00669285101570927	0.00676173686315621	0.00669285422443924	0.0066995914549945	0.0264124109792114	0.00714150511360502	0.99927896721115	0.0071916460489025	0.00676147460787535	0.00669300866349546	1	0	0.7	0	0	0	0.9	0.6	0	0	1.24200850111572	Th1R
834	0.997632318623745	0.943309415233509	0.00669285063194036	0.00671774783388736	0.00669285139567982	0.00669455675678289	0.0109916685434221	0.00714599721067604	0.999737055859459	0.00719169925961001	0.00671782752421319	0.00669288971225606	1	0	0.8	0	0	0	0.9	0.6	0	0	1.12433341087067	Th1R
835	0.997918030118448	0.982221693118551	0.0066928500179463	0.00670065324157098	0.00669285023192647	0.00669391772838222	0.00782198889652648	0.00714634404503773	0.99982754845069	0.00719170521977203	0.00670069888008043	0.00669287346736909	1	0	0.9	0	0	0	0.9	0.6	0	0	1.0820217069423	Th1R
836	0.998004126357535	0.997373857552608	0.00669284995563633	0.00669400202291271	0.00669284998608734	0.00669374618824593	0.00684889105814872	0.00714635361928705	0.999855241373208	0.00719170788763858	0.00669400994377241	0.00669286882016084	1	0	1	0	0	0	0.9	0.6	0	0	1.06582453694496	Th1R
837	0.0066949613917051	0.00669339717474088	0.0066934070950603	0.00669399756551033	0.00669286633160309	0.839799004517393	0.99738791494947	0.00669298861584073	0.737531921069305	0.00719133138776975	0.00669370254651182	0.0823942101404227	1	0	0	0	0	0	1	0.6	0	0	4.68438298565244	Th17
838	0.00669496994205854	0.00670908819416321	0.00669340737756051	0.00669399815408122	0.00669286633666963	0.839799498527807	0.99738649222947	0.00669298868987527	0.737532731682479	0.00719133119525007	0.00669370298355556	0.0823933227688713	1	0	0.1	0	0	0	1	0.6	0	0	4.6843662818094	Th17
839	0.00669496623344236	0.00672482818246911	0.00669340765469776	0.006693998716508	0.0066928663475841	0.839799822917171	0.997385074202609	0.00669298875430173	0.73753349800495	0.00719133102699987	0.00669370340133095	0.0823927009755932	1	0	0.2	0	0	0	1	0.6	0	0	4.68434959758583	Th17
840	0.0066949718576992	0.00674062602919246	0.00669340795901706	0.00669399935286301	0.00669286635503497	0.839800582117714	0.99738363936812	0.00669298883214155	0.737534372861323	0.00719133081436915	0.00669370387586941	0.0823917698607638	1	0	0.3	0	0	0	1	0.6	0	0	4.68433306351032	Th17
841	0.00669497816663088	0.00675647759954633	0.0066934082571125	0.00669399997096778	0.00669286636252629	0.839801370293244	0.997382200835058	0.00669298891163616	0.737535220727254	0.00719133060899916	0.00669370433544274	0.0823907239232884	1	0	0.4	0	0	0	1	0.6	0	0	4.68431635845935	Th17
842	0.00669498421761924	0.00677238309723097	0.00669340855150076	0.00669400058228989	0.00669286637056699	0.839801680086661	0.997380758130237	0.00669298898945551	0.73753605944393	0.00719133041087024	0.00669370479055688	0.0823898651224378	1	0	0.5	0	0	0	1	0.6	0	0	4.68429929516365	Th17
843	0.00669498588566341	0.00678834221053048	0.0066934088522367	0.00669400120378422	0.00669286637911031	0.839802591711934	0.997379311976322	0.00669298906376894	0.737536911216075	0.00719133020755103	0.00669370525297507	0.082388917576627	1	0	0.6	0	0	0	1	0.6	0	0	4.68428270534419	Th17
844	0.995494988099141	0.836922721539391	0.00669285084631488	0.00676366328742863	0.00669285455197763	0.00670231526634801	0.0320491114116291	0.00713887449977502	0.999104132655341	0.0071916292623875	0.00676336112975473	0.00669307613579947	1	0	0.7	0	0	0	1	0.6	0	0	1.25337415940822	Th1R
845	0.997575266216864	0.943016274575491	0.00669285093770715	0.0067178614557361	0.0066928517211873	0.00669469928879441	0.0116278253028561	0.00714569601249219	0.999718780101548	0.00719169908388107	0.00671794062857645	0.00669289370961884	1	0	0.8	0	0	0	1	0.6	0	0	1.12530155745004	Th1R
846	0.997906331308037	0.982193331052478	0.00669285001903673	0.00670066464321827	0.00669285023440735	0.00669394232493316	0.00795747780727676	0.007146279099726	0.999823700068555	0.00719170518482377	0.00670071030486263	0.00669287412449561	1	0	0.9	0	0	0	1	0.6	0	0	1.08219339145082	Th1R
847	0.998002652556791	0.997372290865419	0.00669284995439174	0.00669400268910617	0.00669284998488251	0.00669374911024635	0.00686616187567147	0.00714634529212401	0.999854752634946	0.00719170788559062	0.00669401061386852	0.00669286889751206	1	0	1	0	0	0	1	0.6	0	0	1.06584435551613	Th1R
848	0.99768668358442	0.00670072304093789	0.00669285155433687	0.00717565318199522	0.00669286540938869	0.00669409985126641	0.00823194564843664	0.00717943481545559	0.999875289314886	0.00719163964421291	0.00714539660263585	0.00669285158310969	1	0	0	0	0	0	0	0.7	0	0	2.05918462098037	Th1R
849	0.997690990722099	0.0174624756920294	0.00669285136343851	0.00716985374141754	0.00669286503867104	0.00669409432678312	0.00821201180628412	0.00717903820211241	0.999875682039707	0.00719164070906719	0.00714034518218908	0.00669285159896598	1	0	0.1	0	0	0	0	0.7	0	0	2.04838776759451	Th1R
850	0.997701782007946	0.0446289783808959	0.00669285136513762	0.00715527523386109	0.00669286458838782	0.00669408100500868	0.00816207468100784	0.00717804071090161	0.999876727202591	0.00719164292769477	0.00712760724074543	0.00669285211587287	1	0	0.2	0	0	0	0	0.7	0	0	2.02113325668237	Th1R
851	0.99772699466643	0.109324244601871	0.0066928510957039	0.0071209135845412	0.00669286326398238	0.00669404987169134	0.00804534061278593	0.00717568977828176	0.99987914683604	0.00719164861312231	0.0070973582597005	0.00669285300716916	1	0	0.3	0	0	0	0	0.7	0	0	1.95623147565472	Th1R
852	0.997777444010177	0.244107424846701	0.0066928512846944	0.00705088419836014	0.00669286134051736	0.00669398943463133	0.00781151472137872	0.00717089774783982	0.999884096728254	0.00719166016798022	0.00703471825219732	0.00669285538776678	1	0	0.4	0	0	0	0	0.7	0	0	1.82103146040674	Th1R
853	0.997853002230849	0.460201842823612	0.00669285148410474	0.00694277354963472	0.00669285837551379	0.00669390162589011	0.00746074046593276	0.00716349537886114	0.999891491706213	0.00719167625135214	0.00693535488054805	0.00669285856767018	1	0	0.5	0	0	0	0	0.7	0	0	1.60430315723126	Th1R
854	0.997928163071628	0.693804470212998	0.00669285146093355	0.00683127604035557	0.00669285520739724	0.00669381740521796	0.00711109938727304	0.00715585739038732	0.999898823481571	0.00719169158436327	0.00682941425051259	0.00669286110295858	1	0	0.6	0	0	0	0	0.7	0	0	1.37005791402634	Th1R
855	0.997977856927136	0.859500345546995	0.00669285030867264	0.00675533015592246	0.00669285197869632	0.00669376242417775	0.00687954500111939	0.00715065168097176	0.999903484056836	0.00719169997357144	0.00675519084318866	0.00669286140730248	1	0	0.7	0	0	0	0	0.7	0	0	1.20393002535633	Th1R
856	0.998002492396678	0.945219922655111	0.0066928508583734	0.00671700781754751	0.00669285149998499	0.0066937368232671	0.00676463583643536	0.00714802562761822	0.999905999124334	0.00719170512959974	0.00671709191920308	0.00669286265529913	1	0	0.8	0	0	0	0	0.7	0	0	1.11799435223987	Th1R
857	0.998012979124144	0.982451007427568	0.00669285164928726	0.00670056245170269	0.0066928518534971	0.00669372658715149	0.00671571120077229	0.00714689793830743	0.999907118930143	0.00719170700572668	0.00670060826257365	0.00669286389764934	1	0	0.9	0	0	0	0	0.7	0	0	1.0806709132251	Th1R
858	0.998017149431737	0.997387703916548	0.00669285165014603	0.00669399780847791	0.00669285168046845	0.00669372222434698	0.00669624638211328	0.00714644796430603	0.999907526637578	0.00719170779287607	0.00669400574581256	0.00669286400549957	1	0	1	0	0	0	0	0.7	0	0	1.06569736854334	Th1R
859	0.99602627746873	0.00672193325898348	0.0066928526473357	0.00716716157477621	0.00669287489858873	0.00669908700757337	0.023934649002543	0.0071707118620541	0.999537412851842	0.00719146019541392	0.00713784229065927	0.00669285478265489	1	0	0	0	0	0	0.1	0.7	0	0	2.07616869638573	Th1R
860	0.996076396312182	0.0172549933827248	0.00669285249553767	0.00716179440780989	0.00669287426201369	0.00669890684190519	0.023540390130987	0.00717054541613854	0.999546078190931	0.00719146719913804	0.00713316087919488	0.00669285575220957	1	0	0.1	0	0	0	0.1	0.7	0	0	2.06518953588096	Th1R
861	0.99619516294224	0.0435422756321699	0.0066928526147702	0.00714841168897071	0.0066928732210542	0.0066984887714249	0.0225983382238962	0.00717010811333697	0.999566816732623	0.00719148400374578	0.00712145386516313	0.00669285838167967	1	0	0.2	0	0	0	0.1	0.7	0	0	2.03783624704226	Th1R
862	0.996445761021736	0.105978797855802	0.00669285220913451	0.00711672466861213	0.00669287031843693	0.00669764542055553	0.0205734218589475	0.00716896039413813	0.999611101769874	0.00719151981641568	0.00709353846580489	0.00669286255515962	1	0	0.3	0	0	0	0.1	0.7	0	0	1.97310693859954	Th1R
863	0.996864973201262	0.237710030748426	0.00669285144267903	0.00705052017515049	0.00669286520143642	0.00669635941651883	0.0170696099308054	0.00716616277362439	0.999687053838705	0.00719157832111657	0.00703432012176287	0.00669286713123702	1	0	0.4	0	0	0	0.1	0.7	0	0	1.83739918440335	Th1R
864	0.997347050739568	0.453786688257996	0.00669285158555634	0.00694446143907273	0.00669286001130738	0.00669508732065336	0.012855198216596	0.00716091345780547	0.999777497291394	0.00719164198794855	0.00693690313869558	0.00669286938937121	1	0	0.5	0	0	0	0.1	0.7	0	0	1.61650654484084	Th1R
865	0.997704065342617	0.690691039490631	0.00669285165169797	0.00683236512626531	0.00669285580246423	0.00669429827649191	0.00961055325580633	0.00715470415587405	0.999846322872215	0.00719168270744441	0.00683045908886952	0.00669286783493116	1	0	0.6	0	0	0	0.1	0.7	0	0	1.37584385593881	Th1R
866	0.997890536879386	0.858647465969109	0.00669285031325828	0.00675565047230257	0.00669285205871552	0.00669394039974109	0.00788161187776094	0.00715018699534697	0.999882488429395	0.0071916983048375	0.00675550613671981	0.006692864407659	1	0	0.7	0	0	0	0.1	0.7	0	0	1.20585164654724	Th1R
867	0.997971117687669	0.945056262442423	0.00669285085914911	0.00671707142181876	0.00669285151179504	0.00669379930738139	0.00712977621877716	0.00714785366721878	0.999898359069515	0.00719170489182732	0.00671715532886326	0.00669286381319912	1	0	0.8	0	0	0	0.1	0.7	0	0	1.11854690595945	Th1R
868	0.998003274747599	0.982427424079073	0.00669285164929949	0.00670057194640575	0.0066928518546826	0.00669374573329821	0.00682933103554327	0.00714684385277765	0.999904742855808	0.00719170698142868	0.00670061778424654	0.0066928642669424	1	0	0.9	0	0	0	0.1	0.7	0	0	1.08081542913376	Th1R
869	0.998015725059002	0.99738618974818	0.00669285165012926	0.00669399845363713	0.00669285168048816	0.00669372502435641	0.00671296313406352	0.00714643996245978	0.999907177115051	0.00719170779222955	0.00669400639491837	0.00669286406032341	1	0	1	0	0	0	0.1	0.7	0	0	1.06571667046047	Th1R
870	0.981360041547953	0.00682893026093943	0.00669288581910526	0.00712623722234423	0.00669295359062814	0.00681639046498593	0.100405461318333	0.00712859964666181	0.997640749447332	0.00719054247759889	0.00710112766405284	0.00669316224369857	1	0	0	0	0	0	0.2	0.7	0	0	2.16529913808585	Th1R
871	0.983421181430469	0.0163446554872673	0.00669287932794244	0.00712532642570195	0.00669294200647236	0.00679496142612037	0.0934342188199928	0.00713212142862348	0.99783243809481	0.00719063900188251	0.00710040459659493	0.00669310933898447	1	0	0.1	0	0	0	0.2	0.7	0	0	2.14692320354939	Th1R
872	0.986606964407547	0.0394004811382253	0.00669287012163052	0.00712049450735387	0.00669292367988325	0.00676432077919399	0.0811079593164842	0.0071381388050254	0.9981616345657	0.00719081047697076	0.0070962761082533	0.00669304273889704	1	0	0.2	0	0	0	0.2	0.7	0	0	2.10865102555362	Th1R
873	0.990491978313856	0.0954085117814779	0.0066928606958837	0.00710205660743296	0.00669290053259742	0.006731964229407	0.0626442660669775	0.00714639861786652	0.998632298997769	0.00719106672159435	0.00708012676243354	0.00669298230850697	1	0	0.3	0	0	0	0.2	0.7	0	0	2.03070643144514	Th1R
874	0.994036078420486	0.221814354622062	0.00669285416062149	0.00704903272168966	0.0066928781211393	0.00670883422328689	0.0408599271140915	0.00715396760878134	0.99915469019779	0.00719135908295907	0.00703279023352956	0.00669293577718947	1	0	0.4	0	0	0	0.2	0.7	0	0	1.87937883619853	Th1R
875	0.996322741971306	0.44188820905232	0.00669285142350135	0.00694749461138414	0.00669286285067498	0.00669837189919362	0.0228996609528926	0.00715609549983487	0.999560103170827	0.00719157507110332	0.00693967921316531	0.00669289951580552	1	0	0.5	0	0	0	0.2	0.7	0	0	1.63926064318476	Th1R
876	0.997381719154927	0.686321660396091	0.00669285137151851	0.00683388522637933	0.00669285610237713	0.00669509935496121	0.0130959351539543	0.00715309517330767	0.99977235504508	0.00719166949215618	0.00683191657336537	0.00669287855468179	1	0	0.6	0	0	0	0.2	0.7	0	0	1.38394916249676	Th1R
877	0.997788149019526	0.857653083014531	0.00669285031904464	0.00675602339677142	0.00669285215320147	0.0066941618629919	0.00904393587408061	0.00714964805126505	0.999858054784879	0.00719169634240759	0.00675587315901424	0.00669286816265559	1	0	0.7	0	0	0	0.2	0.7	0	0	1.20808673207225	Th1R
878	0.997937754205944	0.944882424890592	0.00669285085995042	0.00671713894867444	0.00669285152435724	0.00669386720666377	0.00751663525989151	0.00714767148725848	0.999890255336746	0.00719170463819083	0.00671722264691206	0.00669286507443789	1	0	0.8	0	0	0	0.2	0.7	0	0	1.11913288388655	Th1R
879	0.997993372253952	0.982403363089722	0.0066928516493076	0.00670058163182129	0.00669285185589495	0.006693765402333	0.00694514169938874	0.00714678872501279	0.999902320124051	0.00719170695659552	0.00670062749711446	0.00669286464660895	1	0	0.9	0	0	0	0.2	0.7	0	0	1.08096276484445	Th1R
880	0.998014295332391	0.997384669891683	0.00669285165011127	0.00669399910119383	0.00669285168050736	0.00669372783768079	0.00672974001379318	0.00714643193183361	0.999906826317651	0.00719170779158221	0.00669400704644424	0.00669286411540943	1	0	1	0	0	0	0.2	0.7	0	0	1.06573604226213	Th1R
881	0.0066951239483839	0.0066931016442445	0.00669310583287618	0.00669399913015869	0.0066928663501629	0.977303432151708	0.997384230635878	0.00669287440991204	0.887501531321489	0.0071915463505341	0.00669387711469924	0.02006938818618	1	0	0	0	0	0	0.3	0.7	0	0	4.90952862589097	Th17
882	0.00669512777538807	0.00670991449933189	0.00669310597582791	0.00669399977785855	0.00669286635897554	0.97730320659515	0.997382705346421	0.00669287442365634	0.887501957444874	0.00719154626008479	0.00669387769396497	0.0200692743212705	1	0	0.1	0	0	0	0.3	0.7	0	0	4.90951037192336	Th17
883	0.00669512725722442	0.00672678772510881	0.00669310611505149	0.00669400039716171	0.00669286636744759	0.977302990871825	0.997381179440039	0.0066928744287576	0.887502366719143	0.00719154617302271	0.00669387824708494	0.020069176791527	1	0	0.2	0	0	0	0.3	0.7	0	0	4.90949207056873	Th17
884	0.006695135464134	0.00674372514799551	0.00669310626333557	0.00669400108239897	0.00669286637663518	0.977302745343705	0.997379635510096	0.00669287445306193	0.887502815489176	0.00719154607814682	0.00669387886084479	0.020069044630704	1	0	0.3	0	0	0	0.3	0.7	0	0	4.90947365347597	Th17
885	0.00669512562507525	0.00676071801035401	0.00669310639939913	0.00669400167541927	0.00669286638475737	0.977302588358959	0.997378112667906	0.00669287444607738	0.887503210552044	0.00719154599239717	0.00669387938959864	0.0200689468340197	1	0	0.4	0	0	0	0.3	0.7	0	0	4.90945528906515	Th17
886	0.993677286781954	0.416380090653868	0.00669285389538464	0.00695354623134713	0.00669287244337304	0.00671137196542164	0.0446550467800198	0.00714561671509271	0.999066174935296	0.00719142014176776	0.00694519118569658	0.00669302460189727	1	0	0.5	0	0	0	0.3	0.7	0	0	1.68868974145947	Th1R
887	0.996898483266372	0.67999903988502	0.00669285146462167	0.00683606763854625	0.00669285706035625	0.00669653088721805	0.0180954180610613	0.00715078653009265	0.999664948854411	0.00719165013776979	0.00683400735521896	0.00669289854868048	1	0	0.6	0	0	0	0.3	0.7	0	0	1.39565049338658	Th1R
888	0.997667295250255	0.856487058425355	0.00669285060162835	0.0067564602158233	0.00669285254083098	0.00669444099158135	0.0103987052875754	0.00714902041067223	0.999829516914135	0.00719169443021005	0.00675630300057492	0.00669287318163729	1	0	0.7	0	0	0	0.3	0.7	0	0	1.21070036389906	Th1R
889	0.997902240495612	0.944697605677736	0.00669285086077223	0.00671721070445564	0.00669285153772653	0.00669394112014509	0.00792682318084441	0.00714747833101282	0.999881652520326	0.00719170436730211	0.0067172941783241	0.00669286645072747	1	0	0.8	0	0	0	0.3	0.7	0	0	1.11975482707829	Th1R
890	0.997983266284111	0.982378811669651	0.00669285164931023	0.00670059151300255	0.0066928518571233	0.00669378561280951	0.00706319825619206	0.00714673252885466	0.999899849532906	0.00719170693120718	0.00670063740624148	0.00669286503702704	1	0	0.9	0	0	0	0.3	0.7	0	0	1.08111299237091	Th1R
891	0.998012860219755	0.99738314431187	0.00669285165009317	0.00669399975116922	0.00669285168052753	0.00669373066439953	0.00674657736801601	0.00714642387226884	0.999906474237977	0.00719170779093127	0.00669400770039887	0.00669286417076785	1	0	1	0	0	0	0.3	0.7	0	0	1.06575548435492	Th1R
892	0.00669509579600758	0.00669310087460102	0.00669310577824949	0.006693998840384	0.00669286634820568	0.977303693366649	0.997384780062116	0.00669287437204207	0.887501351454327	0.00719154639120757	0.00669387685370388	0.0200694255254672	1	0	0	0	0	0	0.4	0.7	0	0	4.90952932232174	Th17
893	0.00669512625272252	0.0067099112592769	0.00669310592225334	0.00669399953240159	0.00669286635483712	0.977303309984051	0.997383234037238	0.00669287441319873	0.887501802387969	0.0071915462931529	0.00669387747394064	0.0200693156611824	1	0	0.1	0	0	0	0.4	0.7	0	0	4.90951089454823	Th17
894	0.00669512689689338	0.00672677981455893	0.00669310605586821	0.00669400012103854	0.00669286636328141	0.977303182693122	0.997381708243613	0.00669287441577061	0.887502191367128	0.00719154620937865	0.00669387799944387	0.0200692098188254	1	0	0.2	0	0	0	0.4	0.7	0	0	4.90949265657602	Th17
895	0.00669513338224747	0.00674371359977178	0.00669310620802915	0.00669400082241615	0.00669286637290025	0.977302863663354	0.997380169147637	0.00669287443909848	0.887502651356304	0.00719154611348264	0.00669387862759706	0.0200690961679198	1	0	0.3	0	0	0	0.4	0.7	0	0	4.90947420593672	Th17
896	0.00669511521941274	0.00676070270460086	0.00669310635148459	0.00669400144321211	0.006692866381776	0.977302767309581	0.997378648743263	0.00669287442613042	0.887503064193039	0.00719154602177756	0.00669387918096916	0.0200689666081404	1	0	0.4	0	0	0	0.4	0.7	0	0	4.90945590273536	Th17
897	0.00669512730467051	0.00677775699798741	0.0066931064917962	0.006694002078328	0.00669286639021527	0.977302526890755	0.997377097567906	0.00669287444303542	0.887503481474336	0.00719154593223931	0.00669387974876987	0.0200688516743155	1	0	0.5	0	0	0	0.4	0.7	0	0	4.90943734838904	Th17
898	0.996120406378446	0.670344611613874	0.00669285133853594	0.00683936115734471	0.00669285831285867	0.00669937157575717	0.0256344588302292	0.00714730291742283	0.999499820750645	0.00719161918332502	0.00683715871041475	0.00669293830290502	1	0	0.6	0	0	0	0.4	0.7	0	0	1.41346272308712	Th1R
899	0.997523458676264	0.855110142046097	0.00669285064096229	0.00675697473366166	0.00669285270559546	0.00669479705228032	0.0119875107422784	0.00714828392553983	0.999795844162548	0.0071916916706196	0.00675680918354363	0.00669287932497552	1	0	0.7	0	0	0	0.4	0.7	0	0	1.21377689341964	Th1R
900	0.997864396835549	0.944500911847309	0.00669285086160788	0.00671728702884769	0.00669285155196752	0.00669402173133874	0.00836211691184636	0.00714727336354921	0.999872511440859	0.00719170407760919	0.0067173702612569	0.00669286795545216	1	0	0.8	0	0	0	0.4	0.7	0	0	1.12041554650148	Th1R
901	0.997972951276446	0.982353756547134	0.0066928516493087	0.00670060159519987	0.00669285185837801	0.00669380638410304	0.00718355773416378	0.00714667523718783	0.99989732983778	0.00719170690525044	0.00670064751686476	0.00669286543858882	1	0	0.9	0	0	0	0.4	0.7	0	0	1.08126618633325	Th1R
902	0.998011419688803	0.997381612974956	0.00669285165007647	0.00669400040357616	0.00669285168054687	0.00669373350463111	0.00676347554639877	0.00714641578360767	0.999906120868225	0.00719170779027714	0.00669400835680338	0.00669286422639372	1	0	1	0	0	0	0.4	0.7	0	0	1.06577499714678	Th1R
903	0.00669512008681062	0.00669310230286255	0.00669310571924024	0.00669399860806452	0.00669286634110591	0.977303676562355	0.997385286344632	0.00669287438593801	0.887501201067004	0.00719154642392932	0.00669387664648035	0.0200694803012642	1	0	0	0	0	0	0.5	0.7	0	0	4.90952969001034	Th17
904	0.00669511035070522	0.00670990645093243	0.00669310586925819	0.0066939992654742	0.00669286635286552	0.97730348873813	0.997383772513892	0.00669287438886945	0.887501633964237	0.007191546334027	0.00669387723417234	0.0200693603995264	1	0	0.1	0	0	0	0.5	0.7	0	0	4.90951150825881	Th17
905	0.00669513367551824	0.00672677660224912	0.00669310601800674	0.00669399997388025	0.00669286635973041	0.977303131289121	0.997382226572764	0.00669287442557789	0.88750209747054	0.00719154622993583	0.00669387786887137	0.0200692317885292	1	0	0.2	0	0	0	0.5	0.7	0	0	4.90949304771919	Th17
906	0.00669513253115597	0.00674370406031816	0.00669310615816909	0.00669400059822433	0.00669286636938905	0.977302943755511	0.997380696033233	0.00669287443430675	0.887502508727226	0.00719154614428572	0.00669387842703884	0.0200691276431611	1	0	0.3	0	0	0	0.5	0.7	0	0	4.90947471169907	Th17
907	0.00669514021465337	0.00676069705373615	0.00669310630660187	0.00669400127580069	0.00669286637892743	0.97730268063779	0.997379150118458	0.0066928744549744	0.887502953362004	0.00719154605003896	0.00669387903356892	0.0200690050099653	1	0	0.4	0	0	0	0.5	0.7	0	0	4.90945622535974	Th17
908	0.00669512116946471	0.00677774052440086	0.00669310644509721	0.00669400187086309	0.00669286638745426	0.977302600123064	0.99737762800167	0.00669287443796815	0.887503349042384	0.00719154596233151	0.00669387956355602	0.0200688932064649	1	0	0.5	0	0	0	0.5	0.7	0	0	4.90943788334699	Th17
909	0.994673297703514	0.653894178090785	0.00669285229752301	0.00684486616754532	0.00669286177596584	0.00670620992279519	0.0382405082135982	0.00714147190732311	0.999215252683634	0.00719156375668226	0.00684241531137214	0.00669303644340197	1	0	0.6	0	0	0	0.5	0.7	0	0	1.44369356268554	Th1R
910	0.997350457613764	0.853469242241203	0.00669285069043256	0.00675758647864636	0.006692852906518	0.0066952592841183	0.0138655333197817	0.00714741351956054	0.999755831698863	0.00719168833796231	0.00675741087342305	0.00669288735016991	1	0	0.7	0	0	0	0.5	0.7	0	0	1.21742961460451	Th1R
911	0.997824022393714	0.94429134826791	0.00669285086244989	0.00671736829995094	0.00669285156715089	0.00669410982325463	0.00882448448165912	0.00714705566026166	0.999862788580346	0.00719170376736889	0.00671745127207568	0.00669286960398038	1	0	0.8	0	0	0	0.5	0.7	0	0	1.12111816325687	Th1R
912	0.99796242145278	0.982328183943759	0.00669285164930085	0.00670061188384976	0.00669285185965442	0.0066938277364695	0.00730627922248209	0.00714661682193191	0.999894759748328	0.0071917068787042	0.0067006578344534	0.00669286585171065	1	0	0.9	0	0	0	0.5	0.7	0	0	1.08142242409035	Th1R
913	0.998009973706846	0.997380075846079	0.00669285165005681	0.00669400105842867	0.00669285168056606	0.00669373635844398	0.00678043490164888	0.00714640766565888	0.999905766200879	0.00719170778961683	0.00669400901566895	0.00669286428229627	1	0	1	0	0	0	0.5	0.7	0	0	1.06579458105034	Th1R
914	0.00669509539537311	0.0066930997867687	0.00669310568006817	0.00669399839075925	0.00669286634485926	0.977303847067503	0.997385827055461	0.00669287436828825	0.887501061620324	0.00719154646430615	0.00669387645234309	0.0200695037466621	1	0	0	0	0	0	0.6	0.7	0	0	4.90953031200843	Th17
915	0.00669512680054498	0.00670990564999624	0.00669310581949175	0.00669399907442838	0.00669286634607723	0.977303461367757	0.997384284029479	0.0066928744005498	0.887501512157008	0.00719154635505787	0.00669387706385877	0.0200693911926313	1	0	0.1	0	0	0	0.6	0.7	0	0	4.9095118853558	Th17
916	0.00669511589987444	0.00672676643693982	0.00669310596194035	0.00669399969101847	0.00669286635831076	0.977303313738018	0.997382767039001	0.00669287440210163	0.887501917839449	0.00719154627545753	0.00669387761495618	0.0200692874095459	1	0	0.2	0	0	0	0.6	0.7	0	0	4.90949367399299	Th17
917	0.00669514057507368	0.00674369685533207	0.00669310611083956	0.00669400039602373	0.00669286636493104	0.977302978210478	0.997381215533852	0.00669287443426482	0.88750238036614	0.00719154617049694	0.00669387824637602	0.0200691574236093	1	0	0.3	0	0	0	0.6	0.7	0	0	4.9094751658266	Th17
918	0.00669514167418023	0.00676068474207667	0.00669310625711512	0.00669400105429445	0.00669286637541355	0.97730274869015	0.997379675739788	0.00669287445094538	0.887502812550876	0.00719154608023646	0.00669387883545999	0.0200690395614973	1	0	0.4	0	0	0	0.6	0.7	0	0	4.90945672317952	Th17
919	0.00669514460181729	0.0067777352701608	0.00669310640190049	0.00669400170800677	0.00669286638499178	0.977302520453052	0.997378128968287	0.00669287446604869	0.887503242352667	0.00719154599002063	0.00669387942027248	0.0200689263267707	1	0	0.5	0	0	0	0.6	0.7	0	0	4.90943821260004	Th17
920	0.99037636825622	0.613734929973209	0.00669285551098188	0.00685772361546673	0.00669287184336038	0.00673581594888506	0.0679746150974	0.0071276761142277	0.998499119389931	0.00719140908080871	0.00685463814198041	0.00669346542084472	1	0	0.6	0	0	0	0.6	0.7	0	0	1.51720889193446	Th1R
921	0.997139526430343	0.851490518767066	0.00669285074844804	0.00675832213331137	0.00669285314997991	0.00669587170707835	0.0161084348917778	0.00714637419963748	0.999707744325057	0.00719168425088495	0.0067581342272611	0.00669289804694232	1	0	0.7	0	0	0	0.6	0.7	0	0	1.22181512248297	Th1R
922	0.997780891800947	0.944067801378311	0.00669285086329075	0.00671745494030089	0.00669285158336448	0.00669420629669252	0.00931611415154729	0.00714682419324432	0.999852435412272	0.00719170343461109	0.00671753763133769	0.00669287141403524	1	0	0.8	0	0	0	0.6	0.7	0	0	1.12186615674144	Th1R
923	0.997951670812707	0.982302079548076	0.00669285164928767	0.00670062238458745	0.00669285186094999	0.00669384969114498	0.00743142397404823	0.00714655725399343	0.99989213792553	0.00719170685156076	0.00670066836465954	0.0066928662768165	1	0	0.9	0	0	0	0.6	0.7	0	0	1.0815817858718	Th1R
924	0.998008522240895	0.997378532890557	0.00669285165003884	0.0066940017157489	0.00669285168058629	0.00669373922595605	0.00679745578948989	0.00714639951828627	0.999905410228878	0.00719170778895803	0.00669400967701269	0.00669286433846936	1	0	1	0	0	0	0.6	0.7	0	0	1.06581423648197	Th1R
925	0.00669512426348862	0.00669310377515576	0.00669310562466117	0.00669399820196706	0.00669286633141906	0.977303752004413	0.997386329791232	0.00669287438018417	0.887500944287088	0.00719154647306795	0.00669387628319554	0.0200695415021364	1	0	0	0	0	0	0.7	0.7	0	0	4.90953060684072	Th17
926	0.00669510714819887	0.00670989910106148	0.00669310576938705	0.00669399881022587	0.00669286634802889	0.977303648598373	0.997384823144516	0.00669287438175756	0.887501342248396	0.00719154640451329	0.00669387682739116	0.0200694375755939	1	0	0.1	0	0	0	0.7	0.7	0	0	4.90951251385892	Th17
927	0.00669511820599996	0.00672675971433013	0.00669310590801201	0.00669399944859506	0.00669286635430592	0.977303452443896	0.997383291269609	0.00669287439592201	0.887501763107788	0.00719154630859987	0.00669387739801716	0.0200693131784247	1	0	0.2	0	0	0	0.7	0.7	0	0	4.90949421189284	Th17
928	0.00669510791793609	0.00674367858279713	0.00669310605837491	0.00669400011261837	0.00669286636615585	0.977303237999636	0.997381766283478	0.00669287440319677	0.887502199256177	0.00719154621738294	0.00669387799184066	0.0200691983059283	1	0	0.3	0	0	0	0.7	0.7	0	0	4.90947588649406	Th17
929	0.00669513827713883	0.00676066962187015	0.00669310620253694	0.00669400080242714	0.00669286637169581	0.977302856875711	0.997380206527471	0.00669287444065975	0.88750265245471	0.00719154611509394	0.006693878609762	0.0200690858046687	1	0	0.4	0	0	0	0.7	0.7	0	0	4.90945726630573	Th17
930	0.0066951524377213	0.00677771773080529	0.00669310634168676	0.00669400143584805	0.00669286638092042	0.977302600959526	0.997378655084108	0.00669287446416838	0.887503068419656	0.00719154602760833	0.00669387917678176	0.0200689858601576	1	0	0.5	0	0	0	0.7	0.7	0	0	4.90943871398193	Th17
931	0.00669514446803869	0.00679482546159342	0.00669310649181093	0.00669400210990311	0.00669286639049827	0.977302395525628	0.997377109207465	0.00669287447052584	0.887503512298445	0.00719154593314754	0.00669387977933521	0.0200688588296033	1	0	0.6	0	0	0	0.7	0.7	0	0	4.90942018110673	Th17
932	0.996877657265817	0.849066586573266	0.0066928504038171	0.00675921996569879	0.00669285303666706	0.00669670389630223	0.0188244679224828	0.00714511540682824	0.999649001281537	0.00719167865937063	0.00675901673359259	0.00669291226435935	1	0	0.7	0	0	0	0.7	0.7	0	0	1.22715957573157	Th1R
933	0.997734751007426	0.943829019550849	0.00669285086412299	0.00671754742418221	0.00669285160067294	0.00669431219268852	0.00983944945869392	0.00714657781485558	0.99984139758166	0.0071917030771091	0.00671762981107488	0.00669287340613983	1	0	0.8	0	0	0	0.7	0.7	0	0	1.12266342267293	Th1R
934	0.997940693116105	0.98227542848782	0.00669285164926812	0.00670063310329329	0.00669285186227351	0.006693872270344	0.00755905551487027	0.00714649650316307	0.999889462979484	0.00719170682378149	0.00670067911336553	0.00669286671436276	1	0	0.9	0	0	0	0.7	0.7	0	0	1.08174435493028	Th1R
935	0.998007065257955	0.99737698407284	0.00669285165002021	0.00669400237553878	0.00669285168060558	0.00669374210726201	0.00681453856876028	0.00714639134128686	0.999905052943754	0.00719170778829322	0.00669401034084287	0.00669286439492141	1	0	1	0	0	0	0.7	0.7	0	0	1.06583396386049	Th1R
936	0.00669512459101113	0.00669310435200955	0.00669310557297865	0.00669399797397036	0.00669286632657935	0.977303824955109	0.997386852900106	0.00669287437378295	0.887500799871952	0.00719154650221367	0.00669387607904582	0.0200695789036706	1	0	0	0	0	0	0.8	0.7	0	0	4.90953109451639	Th17
937	0.00669509825242409	0.00670989394342817	0.00669310572383854	0.00669399858544388	0.00669286634905029	0.977303779219383	0.997385352469237	0.00669287437499132	0.887501196909717	0.00719154644207238	0.00669387662676776	0.0200694662707383	1	0	0.1	0	0	0	0.8	0.7	0	0	4.90951307077539	Th17
938	0.00669513190536574	0.00672675747071435	0.00669310586126996	0.00669399927036907	0.00669286634701329	0.977303378491599	0.997383804036801	0.00669287440445292	0.887501651181591	0.00719154632510082	0.00669387723894864	0.020069351751041	1	0	0.2	0	0	0	0.8	0.7	0	0	4.90949456553211	Th17
939	0.00669515173112575	0.00674367906549618	0.00669310599742629	0.00669399990240604	0.00669286635314848	0.977303116469425	0.997382262811663	0.00669287442429472	0.887502068098925	0.00719154623615498	0.00669387780428732	0.0200692574349721	1	0	0.3	0	0	0	0.8	0.7	0	0	4.90947614473608	Th17
940	0.00669514100666377	0.00676065720352726	0.00669310615107028	0.00669400057306029	0.00669286636764902	0.977302928027991	0.99738073129363	0.00669287443545509	0.887502506755319	0.00719154614656905	0.0066938784045184	0.0200691271862154	1	0	0.4	0	0	0	0.8	0.7	0	0	4.90945776713129	Th17
941	0.00669514487111222	0.00677770193756997	0.006693106300138	0.00669400124651983	0.00669286637828327	0.977302678599998	0.99737918385416	0.00669287445519424	0.887502948588543	0.00719154605354329	0.0066938790073902	0.0200690034677913	1	0	0.5	0	0	0	0.8	0.7	0	0	4.90943924114288	Th17
942	0.00669514544237103	0.00679480443178581	0.00669310643973423	0.00669400187169458	0.00669286638731782	0.977302478504329	0.997377638501802	0.0066928744638833	0.887503360489808	0.00719154596670664	0.00669387956615872	0.020068905447957	1	0	0.6	0	0	0	0.8	0.7	0	0	4.90942070776523	Th17
943	0.996544361876907	0.846031969466221	0.00669285045074463	0.00676033973394344	0.00669285337946469	0.00669787492813414	0.0221773533945021	0.00714356249797636	0.999575894180926	0.00719167209322285	0.00676011691821272	0.00669293294565141	1	0	0.7	0	0	0	0.8	0.7	0	0	1.23380911917965	Th1R
944	0.997685312214948	0.943573589167875	0.00669285086494322	0.00671764628652423	0.00669285161921369	0.00669442872040046	0.0103972316882247	0.00714631523788954	0.99982961392889	0.00719170269232669	0.00671772834360996	0.00669287560418912	1	0	0.8	0	0	0	0.8	0.7	0	0	1.12351434360339	Th1R
945	0.997929481873887	0.982248215300557	0.00669285164924019	0.0067006440460682	0.00669285186361742	0.00669389549733137	0.00768923976045813	0.00714643453813292	0.999886733467182	0.00719170679536846	0.00670069008666861	0.00669286716482374	1	0	0.9	0	0	0	0.8	0.7	0	0	1.08191021769445	Th1R
946	0.998005602724386	0.997375429357031	0.00669285165000132	0.00669400303782242	0.0066928516806251	0.00669374500244385	0.00683168360140707	0.00714638313451161	0.999904694338119	0.00719170778762298	0.0066940110071852	0.0066928644516517	1	0	1	0	0	0	0.8	0.7	0	0	1.06585376360997	Th1R
947	0.0066951232538035	0.00669310456992967	0.00669310552046626	0.00669399773711925	0.0066928663225471	0.97730391253145	0.997387377282477	0.00669287436655363	0.887500649301099	0.00719154653597231	0.00669387586703583	0.0200696203707147	1	0	0	0	0	0	0.9	0.7	0	0	4.9095315980117	Th17
948	0.00669509908716582	0.00670989045468178	0.00669310567330399	0.0066939983569874	0.00669286634627381	0.977303850266007	0.99738587553205	0.006692874371984	0.887501050555385	0.00719154647659212	0.00669387642258119	0.0200695071831287	1	0	0.1	0	0	0	0.9	0.7	0	0	4.90951356164245	Th17
949	0.00669513151435869	0.00672675108348493	0.00669310580951336	0.00669399903836804	0.00669286634287901	0.977303457910139	0.997384328928054	0.00669287439811495	0.887501503782342	0.00719154635661512	0.00669387703130672	0.0200693911413862	1	0	0.2	0	0	0	0.9	0.7	0	0	4.90949506814087	Th17
950	0.00669513544995968	0.00674366652945787	0.00669310595492459	0.00669399969181807	0.00669286635353827	0.977303230574692	0.997382796211763	0.00669287441436463	0.88750193270465	0.00719154626705329	0.00669387761600468	0.0200692764653742	1	0	0.3	0	0	0	0.9	0.7	0	0	4.90947670427476	Th17
951	0.00669514047912116	0.0067606437640932	0.00669310609916278	0.00669400033883588	0.00669286636387173	0.977303010219671	0.997381257959643	0.00669287442935362	0.887502357713689	0.00719154617890777	0.00669387819490185	0.0200691673645229	1	0	0.4	0	0	0	0.9	0.7	0	0	4.90945828061934	Th17
952	0.00669514422346704	0.00677768477402178	0.00669310624832178	0.00669400101158367	0.00669286637484156	0.97730276223353	0.997379711551535	0.00669287444897387	0.887502798998113	0.00719154608587423	0.00669387879713764	0.020069044030984	1	0	0.5	0	0	0	0.9	0.7	0	0	4.90943976078341	Th17
953	0.00669512499392982	0.00679477300215086	0.00669310638760163	0.00669400161560572	0.00669286638400687	0.977302671517053	0.99737818429597	0.00669287443656569	0.887503197381781	0.00719154599890362	0.0066938793356297	0.0200689365468606	1	0	0.6	0	0	0	0.9	0.7	0	0	4.9094213659039	Th17
954	0.996104549263852	0.842110259317013	0.00669285105776747	0.00676177996796585	0.0066928543790404	0.00669960264371286	0.0264352069612516	0.00714159223418976	0.999482080089758	0.00719166432691362	0.00676153122021284	0.00669296416057876	1	0	0.7	0	0	0	0.9	0.7	0	0	1.24233731846053	Th1R
955	0.997632247647461	0.943299905265437	0.00669285086574912	0.00671775213374251	0.00669285163909862	0.00669455729181453	0.0109925517683114	0.00714603501124565	0.999817015270499	0.00719170227736821	0.00671783383234873	0.00669287803615802	1	0	0.8	0	0	0	0.9	0.7	0	0	1.12442387521344	Th1R
956	0.99791803033376	0.982220423901918	0.00669285164920625	0.00670065521923589	0.00669285186498746	0.00669391939654056	0.00782204514000371	0.00714637132637758	0.99988394788964	0.00719170676629068	0.00670070129093318	0.00669286762869544	1	0	0.9	0	0	0	0.9	0.7	0	0	1.08207946393623	Th1R
957	0.998004134606317	0.997373868707792	0.00669285164998266	0.00669400370262073	0.00669285168064525	0.00669374791161577	0.00684889125249194	0.0071463748977732	0.99990433440411	0.00719170778695649	0.00669401167604357	0.00669286450866411	1	0	1	0	0	0	0.9	0.7	0	0	1.06587363615679	Th1R
958	0.00669513512585289	0.00669310781905254	0.00669310545474764	0.00669399747411342	0.00669286630969225	0.977303972262331	0.997387895502958	0.00669287435655829	0.88750048601514	0.00719154656735397	0.00669387563054157	0.020069673456633	1	0	0	0	0	0	1	0.7	0	0	4.90953205008516	Th17
959	0.00669512621024672	0.00670989392715783	0.00669310561251437	0.00669399815139217	0.00669286632881554	0.977303771451758	0.997386380648069	0.00669287437544287	0.887500926146617	0.00719154647986486	0.00669387623762105	0.0200695468160044	1	0	0.1	0	0	0	1	0.7	0	0	4.9095138721107	Th17
960	0.00669513172496926	0.00672674491899109	0.00669310575820882	0.00669399881011743	0.00669286633860366	0.977303531529943	0.99738485285427	0.00669287439234491	0.887501358828045	0.00719154638662983	0.00669387682701315	0.0200694290549447	1	0	0.2	0	0	0	1	0.7	0	0	4.90949556413616	Th17
961	0.00669513647700466	0.00674365740871479	0.00669310590432719	0.006693999467627	0.00669286634921921	0.977303297749505	0.997383319935445	0.00669287440944015	0.887501790377647	0.00719154629595315	0.00669387741541195	0.0200693127123191	1	0	0.3	0	0	0	1	0.7	0	0	4.90947719673118	Th17
962	0.00669513882266679	0.00676063056483982	0.00669310604939674	0.00669400011486772	0.00669286636053277	0.977303082741743	0.997381783830316	0.00669287442494862	0.88750221499267	0.00719154620922859	0.00669387799460148	0.0200692013968394	1	0	0.4	0	0	0	1	0.7	0	0	4.90945878472764	Th17
963	0.00669514331173008	0.0067776674587687	0.00669310619641232	0.00669400077607598	0.00669286637138048	0.97730284704907	0.997380239151876	0.0066928744426086	0.887502648965038	0.00719154611839751	0.0066938785863815	0.0200690849835551	1	0	0.5	0	0	0	1	0.7	0	0	4.9094402818703	Th17
964	0.00669514743195443	0.00679476745618801	0.00669310634306861	0.00669400143831453	0.00669286638141428	0.977302609918985	0.997378688162048	0.00669287445954559	0.887503084065755	0.00719154602723399	0.00669387917893753	0.0200689685624235	1	0	0.6	0	0	0	1	0.7	0	0	4.90942170964958	Th17
965	0.995490159727943	0.836782275403417	0.00669285143305217	0.00676372264221452	0.00669285530468575	0.00670234150323172	0.0320915370825059	0.00713897328700762	0.9993554134893	0.00719165147352384	0.0067634373955212	0.00669301384844602	1	0	0.7	0	0	0	1	0.7	0	0	1.25381336232813	Th1R
966	0.997575155920754	0.943005976075884	0.00669285139657939	0.00671786646868138	0.00669285219058158	0.00669470020635561	0.0116289857993879	0.00714573618128927	0.999803600593174	0.00719170258320319	0.00671794777807608	0.00669288123519565	1	0	0.8	0	0	0	1	0.7	0	0	1.12539799243589	Th1R
967	0.997906331464779	0.982192037550691	0.00669285164916533	0.00670066662940789	0.00669285186638122	0.0066939439935379	0.0079575427288012	0.00714630683414451	0.999881104688477	0.00719170673652669	0.00670071273276907	0.00669286810650035	1	0	0.9	0	0	0	1	0.7	0	0	1.08225218695024	Th1R
968	0.998002660869503	0.997372302088545	0.00669285164996349	0.00669400436993177	0.00669285168066449	0.00669375083487589	0.00686616189036286	0.00714636663089193	0.999903973133705	0.00719170778627836	0.00669401234744365	0.00669286456595827	1	0	1	0	0	0	1	0.7	0	0	1.06589358193203	Th1R
969	0.997686675679374	0.00669708089568281	0.00669285114482311	0.00717565658924288	0.00669286511913922	0.00669409965456364	0.00823195829551143	0.00717946480842914	0.999933116418041	0.0071916719286468	0.00714542655675721	0.00669285116031126	1	0	0	0	0	0	0	0.8	0	0	2.05924620510041	Th1R
970	0.997690981395072	0.0174539331190418	0.00669285103244968	0.00716985974881674	0.00669286482488885	0.00669409420713019	0.00821203317739679	0.00717906818158124	0.999933374335721	0.00719167242179847	0.00714037692536938	0.00669285115899269	1	0	0.1	0	0	0	0	0.8	0	0	2.04845413150003	Th1R
971	0.997701772572998	0.0446100175379506	0.00669285170095634	0.00715528603396744	0.00669286503589172	0.00669408153847427	0.00816211056294824	0.00717807075956923	0.999934157242657	0.00719167359874855	0.00712764236230787	0.00669285210172852	1	0	0.2	0	0	0	0	0.8	0	0	2.0212098008263	Th1R
972	0.997726979455202	0.109287255112651	0.00669285118892665	0.00712093348064529	0.00669286345893223	0.00669405015469049	0.00804540734791971	0.00717571950513967	0.999935693348646	0.00719167649251891	0.00709739935171211	0.00669285220759045	1	0	0.3	0	0	0	0	0.8	0	0	1.95632521196887	Th1R
973	0.997777421715701	0.24404939290042	0.00669285091693169	0.0070509142684201	0.0066928610549147	0.00669398924081258	0.00781161463401269	0.00717092651171791	0.999938878214926	0.00719168251079261	0.00703476438211984	0.0066928530855778	1	0	0.4	0	0	0	0	0.8	0	0	1.8211445202041	Th1R
974	0.997852981092446	0.460139265919338	0.00669285110107324	0.00694280422721516	0.00669285804690415	0.00669390137776289	0.00746083894003089	0.00716352241790114	0.999943743087704	0.0071916913199839	0.00693539634843242	0.00669285477967032	1	0	0.5	0	0	0	0	0.8	0	0	1.60441821463489	Th1R
975	0.997928151142066	0.69376343083015	0.00669285080025987	0.00683129486519498	0.00669285457518074	0.00669381683582237	0.00711115866701439	0.0071558815205965	0.999948514615334	0.00719169910896911	0.00682943924643351	0.00669285571383982	1	0	0.6	0	0	0	0	0.8	0	0	1.37014878397643	Th1R
976	0.997977852069338	0.859482891407442	0.00669285149111108	0.00675533885874577	0.00669285317334118	0.00669376366495189	0.00687956878661986	0.00715067607594285	0.999951810335235	0.00719170492804777	0.00675520246141363	0.00669285705528826	1	0	0.7	0	0	0	0	0.8	0	0	1.20399588335392	Th1R
977	0.998002491400931	0.945214662441594	0.00669285104666161	0.00671701046743008	0.00669285169294224	0.00669373706218588	0.00676464333556923	0.00714804811314179	0.999953327268947	0.00719170680581246	0.0067170957210408	0.00669285687762723	1	0	0.8	0	0	0	0	0.8	0	0	1.11804697454883	Th1R
978	0.998012970582743	0.982449818209291	0.00669285148042306	0.00670056270610864	0.00669285168619284	0.00669372646222223	0.00671571227901467	0.0071469234231023	0.999954092411723	0.00719170888094152	0.00670060891394153	0.00669285707624155	1	0	0.9	0	0	0	0	0.8	0	0	1.08071910652788	Th1R
979	0.998017138390494	0.997387689493216	0.00669285058506121	0.00669399673914827	0.00669285061561927	0.00669372120199746	0.00669624530305808	0.00714647348981933	0.99995424555461	0.0071917088622272	0.00669400473648922	0.00669285606555956	1	0	1	0	0	0	0	0.8	0	0	1.06574412526988	Th1R
980	0.996026199704755	0.00671086018825465	0.00669285199225444	0.00716716730517298	0.0066928748475394	0.00669908839779652	0.0239351054241851	0.00717079839688588	0.999713108240116	0.00719155454737179	0.00713792800116753	0.00669285331514696	1	0	0	0	0	0	0.1	0.8	0	0	2.07635627057463	Th1R
981	0.99607624573311	0.0172301582008793	0.00669285184195049	0.00716180736676614	0.00669287418946452	0.00669890843107609	0.0235413690156329	0.00717063072624721	0.999718691626427	0.00719155903283716	0.00713325060714936	0.00669285385761093	1	0	0.1	0	0	0	0.1	0.8	0	0	2.06538839276117	Th1R
982	0.996194912052311	0.0434902402461357	0.00669285220492215	0.00714843801978007	0.00669287333718105	0.00669849076281223	0.0226001670574399	0.00717019009733882	0.999732125612243	0.00719156949027563	0.00712154992562136	0.00669285577181939	1	0	0.2	0	0	0	0.1	0.8	0	0	2.03805595998099	Th1R
983	0.996445368354449	0.105884257811924	0.00669285137833512	0.00711677326587657	0.00669286990727349	0.00669764706043842	0.0205763880051843	0.00716903538594718	0.999760698603323	0.00719159213214028	0.00709364301332145	0.00669285773701374	1	0	0.3	0	0	0	0.1	0.8	0	0	1.97335473032248	Th1R
984	0.996864657390424	0.237580868171037	0.0066928513874498	0.00705058363217455	0.00669286540679836	0.00669636089130989	0.0170725519299005	0.00716622555917441	0.99981010336336	0.0071916294491237	0.00703442085563571	0.00669286089753168	1	0	0.4	0	0	0	0.1	0.8	0	0	1.837654927811	Th1R
985	0.997346838665114	0.453675432255717	0.00669285110966039	0.00694451589945809	0.00669285965472281	0.0066950876834958	0.0128570445122992	0.00716096022220054	0.999869020280446	0.00719166908635814	0.00693697669121661	0.00669286157351697	1	0	0.5	0	0	0	0.1	0.8	0	0	1.61671157579254	Th1R
986	0.997703991143308	0.690634091874533	0.00669285081701396	0.00683239104614213	0.00669285501120546	0.00669429773885684	0.00961121632587423	0.00715473681115208	0.999914023772305	0.0071916931818132	0.00683049349152562	0.00669285987378431	1	0	0.6	0	0	0	0.1	0.8	0	0	1.37596933505183	Th1R
987	0.997890518368662	0.858627200238221	0.0066928514613128	0.00675566038893295	0.00669285322151295	0.00669394165328318	0.00788179199656475	0.00715021473211308	0.999938006435335	0.00719170380371394	0.0067555194224148	0.00669285892064198	1	0	0.7	0	0	0	0.1	0.8	0	0	1.20592768342894	Th1R
988	0.997971112083902	0.945050674265445	0.00669285103247871	0.00671707420595849	0.00669285169014429	0.0066937995479395	0.00712982472957101	0.00714787735326947	0.999948301758004	0.0071917066442298	0.00671715933209534	0.00669285759165229	1	0	0.8	0	0	0	0.1	0.8	0	0	1.118602517536	Th1R
989	0.998003266055276	0.982426214846824	0.00669285147682222	0.00670057220321851	0.00669285168380716	0.00669374560553	0.00682933802523286	0.00714686971375514	0.99995252952524	0.00719170886401465	0.00670061844490653	0.00669285730346887	1	0	0.9	0	0	0	0.1	0.8	0	0	1.0808644619439	Th1R
990	0.998015714046309	0.99738617535345	0.00669285058281584	0.0066939973819043	0.00669285061341094	0.00669372399979779	0.00671296189150021	0.00714646554349238	0.999954015407612	0.0071917088608513	0.00669400538337987	0.00669285609719353	1	0	1	0	0	0	0.1	0.8	0	0	1.0657635463622	Th1R
991	0.981346827896329	0.00677697106791593	0.00669287250625753	0.00712623881062613	0.00669295361506631	0.00681664447462019	0.100447798756793	0.00712897881404899	0.998536658823108	0.00719098465905676	0.00710150668264132	0.00669304408708994	1	0	0	0	0	0	0.2	0.8	0	0	2.16630388226506	Th1R
992	0.983402345088043	0.0162415613963648	0.00669286854290363	0.0071253408015199	0.00669294207952155	0.00679523635033637	0.0935013163320748	0.00713245780606335	0.998651018360877	0.00719104254007676	0.00710076160876453	0.00669301180879297	1	0	0.1	0	0	0	0.2	0.8	0	0	2.14793208974652	Th1R
993	0.986587100619125	0.0392117445302964	0.00669286290348927	0.00712054411161766	0.00669292380041523	0.00676455098907637	0.0811917252962635	0.00713841477372131	0.998849832615262	0.00719114645941126	0.00709660633903134	0.00669297096136151	1	0	0.2	0	0	0	0.2	0.8	0	0	2.10963273310023	Th1R
994	0.990478341547408	0.0951149549598792	0.00669285696559001	0.00710216672354691	0.00669290051333117	0.00673208567464747	0.0627178955744235	0.00714660519799597	0.999139205431556	0.00719130426519819	0.00708042684339366	0.00669293348899791	1	0	0.3	0	0	0	0.2	0.8	0	0	2.03159508417139	Th1R
995	0.994030538056338	0.22148824439687	0.00669285302070253	0.00704917850989408	0.00669287825402976	0.00670886943030876	0.0408993053962628	0.00715410631210079	0.99946753256061	0.00719148836527061	0.00703303124828662	0.00669290440449809	1	0	0.4	0	0	0	0.2	0.8	0	0	1.88006336504876	Th1R
996	0.996321428399142	0.441678598200916	0.00669285133165159	0.00694759231723301	0.00669286306608109	0.00669837780450706	0.0229111728682664	0.00715617631281592	0.999727632556404	0.00719162564656044	0.00693981245313919	0.00669288112080056	1	0	0.5	0	0	0	0.2	0.8	0	0	1.6396509588774	Th1R
997	0.997381479700573	0.686241184458837	0.00669285084335928	0.00683392164324594	0.00669285564315864	0.00669509972101977	0.0130982480147154	0.00715313988476798	0.999865626882175	0.0071916847085441	0.00683196479230415	0.00669286690457289	1	0	0.6	0	0	0	0.2	0.8	0	0	1.38412559487845	Th1R
998	0.997788105586618	0.8576295420278	0.00669285045191878	0.0067560339059088	0.00669285230401939	0.00669416218747511	0.00904438162294684	0.00714967837283049	0.999921809368022	0.00719170131106933	0.00675588755925363	0.00669286030646199	1	0	0.7	0	0	0	0.2	0.8	0	0	1.20817456977549	Th1R
999	0.997937742972483	0.944876483425945	0.0066928510228138	0.00671714188292673	0.00669285169262514	0.0066938674570621	0.00751673443203373	0.00714769644888307	0.999942974028445	0.00719170647758611	0.00671722687185029	0.00669285837581409	1	0	0.8	0	0	0	0.2	0.8	0	0	1.11919168229161	Th1R
1000	0.997993363414078	0.982402133439477	0.00669285147345372	0.00670058189131804	0.00669285168167808	0.00669376527194887	0.00694515497773113	0.00714681496951238	0.999950936180578	0.00719170884681289	0.0067006281674841	0.00669285753754675	1	0	0.9	0	0	0	0.2	0.8	0	0	1.08101265414451	Th1R
1001	0.998014284349578	0.997384655526219	0.00669285058047929	0.00669399802697763	0.00669285061111045	0.006693726810823	0.00672973860177846	0.00714645756862225	0.999953784413554	0.00719170885942423	0.006694006032593	0.00669285612888699	1	0	1	0	0	0	0.2	0.8	0	0	1.06578303775845	Th1R
1002	0.00669511068840375	0.00669294236945876	0.00669294411457356	0.00669399828677359	0.00669286633945719	0.993078687764057	0.997386796385112	0.00669285863050943	0.959261534986389	0.0071916494897013	0.00669395927593698	0.00998300160876731	1	0	0	0	0	0	0.3	0.8	0	0	4.98698024382341	Th17
1003	0.00669513347393982	0.00670992935608199	0.00669294415438593	0.00669399878384521	0.00669286634560795	0.993078523012491	0.997385239470788	0.00669285864273142	0.959261636272488	0.00719164946664368	0.00669395975579858	0.0099830001043732	1	0	0.1	0	0	0	0.3	0.8	0	0	4.98696161317913	Th17
1004	0.00669512628057653	0.00672697618845938	0.00669294420294795	0.00669399936540534	0.00669286635359089	0.993078417375029	0.997383705733559	0.00669285863160225	0.959261756151481	0.00719164943833538	0.00669396031770663	0.00998299002648579	1	0	0.2	0	0	0	0.3	0.8	0	0	4.98694304512711	Th17
1005	0.00669513889228747	0.00674408026243229	0.00669294424329065	0.00669399986432143	0.00669286636012711	0.993078252517575	0.997382152333683	0.00669285864209602	0.959261858213027	0.00719164941571113	0.00669396079949496	0.00998299420601798	1	0	0.3	0	0	0	0.3	0.8	0	0	4.98692431744062	Th17
1006	0.00669516772781155	0.00676126144068743	0.006692944298511	0.00669400060100793	0.00669286636981287	0.993077895724799	0.997380556309153	0.00669285869931635	0.9592620052657	0.0071916493822279	0.00669396151100811	0.00998298029110561	1	0	0.4	0	0	0	0.3	0.8	0	0	4.98690528928414	Th17
1007	0.993665697687789	0.415894816112366	0.00669285249850881	0.00695375192296179	0.00669287217888797	0.00671144600496695	0.0447375156656585	0.00714575009402432	0.999410766232523	0.00719152603213037	0.00694547127691567	0.00669296027184468	1	0	0.5	0	0	0	0.3	0.8	0	0	1.68961439837827	Th1R
1008	0.996897760118909	0.679880837376842	0.00669285088944402	0.00683612075634771	0.00669285660192712	0.00669653319767888	0.0181022844313538	0.007150847549804	0.999795581662962	0.00719167212923817	0.0068340771935625	0.00669287963133954	1	0	0.6	0	0	0	0.3	0.8	0	0	1.39590710654791	Th1R
1009	0.997667211159601	0.856459465619556	0.0066928504664591	0.00675647227642358	0.00669285242768649	0.00669444119047208	0.0103995817968716	0.00714905477771016	0.999903064176894	0.00719169981204476	0.00675631957896229	0.00669286333507141	1	0	0.7	0	0	0	0.3	0.8	0	0	1.21080252305944	Th1R
1010	0.997902222528588	0.944691336254011	0.00669285078246976	0.00671721371344577	0.00669285146521568	0.00669394115688597	0.00792699275669404	0.00714750397699121	0.999937280020965	0.00719170590831278	0.00671729854389515	0.00669285905820437	1	0	0.8	0	0	0	0.3	0.8	0	0	1.11981693860048	Th1R
1011	0.997983257302326	0.982377561193492	0.00669285147040067	0.00670059177553554	0.00669285167989306	0.00669378548008047	0.00706321821666807	0.00714675916437101	0.99994931161168	0.00719170882935424	0.00670063808682797	0.00669285777880525	1	0	0.9	0	0	0	0.3	0.8	0	0	1.0811637555978	Th1R
1012	0.998012849268794	0.997383129977443	0.00669285057811441	0.00669399867444006	0.006692850608787	0.00669372963521441	0.00674657578051149	0.00714644956502219	0.999953552577419	0.0071917088579881	0.0066940066842075	0.00669285616071569	1	0	1	0	0	0	0.3	0.8	0	0	1.06580259987618	Th1R
1013	0.0066951211253192	0.00669294210916915	0.00669294409185324	0.00669399799030203	0.00669286633601642	0.993078757506777	0.997386947368146	0.00669285863136397	0.959261475473118	0.00719164950637741	0.00669395898936577	0.0099830314003199	1	0	0	0	0	0	0.4	0.8	0	0	4.98698042405915	Th17
1014	0.00669513229237474	0.00670992554579689	0.00669294413489948	0.00669399853404594	0.00669286634247581	0.993078583175185	0.99738540415473	0.00669285864135681	0.959261586565195	0.0071916494867248	0.00669395951440328	0.00998303186569948	1	0	0.1	0	0	0	0.4	0.8	0	0	4.98696182457654	Th17
1015	0.0066951521763631	0.00672698033331945	0.006692944206996	0.00669399946656545	0.0066928663538976	0.993078278412038	0.997383837702496	0.00669285866709405	0.959261774405357	0.00719164942452281	0.00669396041516442	0.00998297274186692	1	0	0.2	0	0	0	0.4	0.8	0	0	4.98694300928631	Th17
1016	0.0066951085262047	0.00674408825247839	0.00669294426269566	0.00669400010013199	0.00669286636442466	0.993078252706784	0.997382324998224	0.00669285863219633	0.959261905839858	0.00719164940127018	0.00669396102772368	0.00998296305281246	1	0	0.3	0	0	0	0.4	0.8	0	0	4.98692452960744	Th17
1017	0.00669513547961223	0.00676127578923697	0.00669294432751773	0.00669400094103216	0.00669286637462972	0.993077960727564	0.997380736266877	0.00669285865831625	0.959262075311775	0.00719164935672143	0.00669396183991853	0.00998292041630135	1	0	0.4	0	0	0	0.4	0.8	0	0	4.9869055629518	Th17
1018	0.00669515635863462	0.00677850420723849	0.00669294436278065	0.00669400137647768	0.00669286638035504	0.993077738303556	0.997379173379988	0.00669285868020594	0.959262164370887	0.007191649342663	0.00669396226034685	0.00998295358855836	1	0	0.5	0	0	0	0.4	0.8	0	0	4.98688665147994	Th17
1019	0.996118210997553	0.670159093755164	0.00669285149645912	0.006839443657118	0.00669285868818818	0.00669938183716525	0.0256545115898623	0.00714738762490176	0.999688626382909	0.00719165333753348	0.0068372658098846	0.00669290560419746	1	0	0.6	0	0	0	0.4	0.8	0	0	1.4138595812755	Th1R
1020	0.997523310758493	0.855077363933802	0.00669285145819161	0.00675698997920865	0.00669285355018531	0.0066947984289382	0.0119890787460873	0.00714832481812662	0.999881162576284	0.00719169923150125	0.00675682971379233	0.00669286818008585	1	0	0.7	0	0	0	0.4	0.8	0	0	1.21389678199011	Th1R
1021	0.997864370196696	0.944494232453065	0.00669285078087581	0.0067172902289219	0.00669285147748682	0.00669402179642777	0.0083623663440155	0.00714730041153198	0.999931275959565	0.00719170571300108	0.0067173748986596	0.0066928600111143	1	0	0.8	0	0	0	0.4	0.8	0	0	1.12048129497184	Th1R
1022	0.997972942159675	0.982352484825181	0.00669285146759759	0.00670060186104732	0.00669285167837576	0.00669380624923785	0.00718358478653252	0.00714670227146375	0.999947655002707	0.00719170881160997	0.00670064820811173	0.00669285802741912	1	0	0.9	0	0	0	0.4	0.8	0	0	1.08131784137925	Th1R
1023	0.998011408770454	0.997381598674523	0.00669285057582838	0.00669399932440441	0.00669285060653859	0.00669373247317683	0.00676347377744862	0.0071464415325368	0.999953319907415	0.00719170885657708	0.00669400733835029	0.00669285619280717	1	0	1	0	0	0	0.4	0.8	0	0	1.0658222331401	Th1R
1024	0.00669515956466333	0.00669294482785198	0.00669294407158428	0.00669399785452666	0.00669286632654359	0.993078623987627	0.997387080867771	0.00669285866552632	0.959261447154734	0.00719164951492872	0.00669395885692397	0.00998305608418758	1	0	0	0	0	0	0.5	0.8	0	0	4.98698037899184	Th17
1025	0.00669513054895422	0.00670992433143202	0.00669294413003516	0.00669399846899665	0.00669286634208043	0.993078608528968	0.997385567172757	0.00669285864042951	0.959261573647074	0.00719164949313687	0.00669395945164014	0.00998303307372744	1	0	0.1	0	0	0	0.5	0.8	0	0	4.98696200406846	Th17
1026	0.00669513727298945	0.00672696854004944	0.00669294418067558	0.00669399910041992	0.00669286634999808	0.993078444291393	0.997384022192324	0.00669285864508114	0.959261702530199	0.00719164946085209	0.00669396006154568	0.00998301678745529	1	0	0.2	0	0	0	0.5	0.8	0	0	4.98694335778691	Th17
1027	0.00669515951966487	0.00674409189151904	0.00669294425536019	0.00669400007198123	0.00669286636154452	0.993078101852353	0.997382441156413	0.0066928586721416	0.959261898275076	0.00719164939077295	0.0066939610000267	0.00998295492706452	1	0	0.3	0	0	0	0.5	0.8	0	0	4.98692442455155	Th17
1028	0.00669515069961617	0.00676126248118781	0.00669294430677099	0.00669400068079603	0.006692866370937	0.99307799750874	0.997380894352813	0.00669285866315953	0.959262023159441	0.00719164936899012	0.00669396158834352	0.00998294219096448	1	0	0.4	0	0	0	0.5	0.8	0	0	4.98690572501015	Th17
1029	0.00669513608142553	0.00677847951270664	0.00669294434574527	0.0066940011282761	0.00669286637719182	0.993077964102469	0.99737936550507	0.00669285863954985	0.959262116400541	0.00719164935015756	0.0066939620204625	0.00998294861946022	1	0	0.5	0	0	0	0.5	0.8	0	0	4.98688706089479	Th17
1030	0.994664796849268	0.653556075549007	0.00669285147652542	0.00684500820968929	0.00669286143799472	0.00670625863584475	0.0383083860338466	0.00714158169711738	0.999505533191163	0.00719161653116043	0.00684259582910197	0.00669296765277524	1	0	0.6	0	0	0	0.5	0.8	0	0	1.44439878829695	Th1R
1031	0.99735020138092	0.853430090051679	0.00669285150539231	0.00675760451552313	0.00669285375591936	0.00669526106663079	0.0138682158927104	0.00714746047222502	0.999855006682317	0.00719169708495364	0.00675743510879404	0.00669287330501369	1	0	0.7	0	0	0	0.5	0.8	0	0	1.21757096795688	Th1R
1032	0.99782398580641	0.944284281720724	0.00669285037238703	0.00671737136740652	0.00669285108380759	0.00669410951596311	0.0088248384328	0.00714708332916963	0.999924826114457	0.00719170487497073	0.00671745585407816	0.0066928607044045	1	0	0.8	0	0	0	0.5	0.8	0	0	1.12118768412231	Th1R
1033	0.997962412211549	0.982326890552127	0.00669285146510684	0.006700612153343	0.00669285167721318	0.00669382759974702	0.00730631379316168	0.00714664426289279	0.999945965527593	0.00719170879359033	0.0067006585368536	0.00669285828372861	1	0	0.9	0	0	0	0.5	0.8	0	0	1.08147498932955	Th1R
1034	0.998009962824047	0.997380061580636	0.00669285057350938	0.00669399997678951	0.0066928506042604	0.00669373532470599	0.00678043294484323	0.00714643347098432	0.999953086384957	0.00719170885515608	0.0066940079949187	0.00669285622503167	1	0	1	0	0	0	0.5	0.8	0	0	1.06584193795047	Th1R
1035	0.00669515967370912	0.00669294593694766	0.00669294406310435	0.00669399778265033	0.00669286632241331	0.993078640608132	0.997387243334244	0.00669285865997247	0.959261433401578	0.00719164951528067	0.00669395878725537	0.00998305727641883	1	0	0	0	0	0	0.6	0.8	0	0	4.98698054414039	Th17
1036	0.00669512660078432	0.00670992446925937	0.00669294413542493	0.00669399852325243	0.00669286634431175	0.993078604582992	0.997385726373678	0.00669285864037626	0.959261584408998	0.00719164947428556	0.00669395950430866	0.00998301630704925	1	0	0.1	0	0	0	0.6	0.8	0	0	4.98696215722463	Th17
1037	0.00669513583086474	0.00672696717959148	0.00669294417778617	0.00669399906335788	0.00669286634995974	0.993078441927081	0.997384183697566	0.00669285864684197	0.959261695081373	0.00719164946332346	0.00669396002579967	0.00998301567562721	1	0	0.2	0	0	0	0.6	0.8	0	0	4.98694351109826	Th17
1038	0.00669516846679967	0.0067440845269876	0.00669294423682287	0.00669399986035626	0.0066928663564811	0.993078138545687	0.997382605318606	0.00669285867026588	0.959261856448849	0.00719164940356094	0.00669396079528575	0.00998297723731255	1	0	0.3	0	0	0	0.6	0.8	0	0	4.98692460387944	Th17
1039	0.00669514714810899	0.00676124177265922	0.00669294428083915	0.00669400034185261	0.0066928663664753	0.993078112318898	0.997381079447873	0.00669285865348976	0.95926195605402	0.00719164939491635	0.006693961260763	0.00998298117615816	1	0	0.4	0	0	0	0.6	0.8	0	0	4.98690602037452	Th17
1040	0.00669515855757745	0.00677850079808643	0.00669294435758787	0.00669400132329512	0.00669286637953893	0.993077778638778	0.997379481154508	0.00669285868404983	0.959262153948127	0.00719164933824882	0.00669396220908295	0.00998292144992165	1	0	0.5	0	0	0	0.6	0.8	0	0	4.98688695812748	Th17
1041	0.990287530524376	0.612533015403144	0.00669285386993611	0.00685816023011383	0.00669287211426249	0.00673657043674804	0.0684940978025109	0.00712769995823814	0.999049885543569	0.00719151833735929	0.00685514660559141	0.00669324293784219	1	0	0.6	0	0	0	0.6	0.8	0	0	1.51957150190865	Th1R
1042	0.997139089778485	0.851443151813497	0.00669285153491018	0.00675834368906168	0.00669285398052673	0.00669587418699143	0.0161129232933471	0.00714642818530611	0.999823628954192	0.00719169442185795	0.00675816310232712	0.00669288011528678	1	0	0.7	0	0	0	0.6	0.8	0	0	1.22198339987182	Th1R
1043	0.99778084226123	0.944060248457294	0.0066928503848893	0.00671745823980783	0.00669285111223178	0.00669420604684888	0.00931658722698264	0.00714685346011485	0.999918034296179	0.00719170466796888	0.00671754253826895	0.00669286186633272	1	0	0.8	0	0	0	0.6	0.8	0	0	1.1219398591211	Th1R
1044	0.997951661458418	0.982300764053861	0.00669285146290383	0.00670062265803464	0.00669285167636144	0.00669384955278611	0.00743146650616647	0.00714658510980795	0.99994424231474	0.00719170877527563	0.00670066907868542	0.00669285854797203	1	0	0.9	0	0	0	0.6	0.8	0	0	1.08163528017045	Th1R
1045	0.998008511394913	0.997378518661929	0.00669285057115986	0.00669400063159712	0.00669285060194985	0.00669373818987869	0.00679745363835031	0.00714642538020405	0.999952852003755	0.00719170885371724	0.00669400865393137	0.00669285625739611	1	0	1	0	0	0	0.6	0.8	0	0	1.0658617147251	Th1R
1046	0.00669512792015622	0.00669294211384314	0.006692944077426	0.00669399782470531	0.0066928663337335	0.993078761660847	0.997387421658369	0.00669285864010689	0.959261442117289	0.00719164949531222	0.0066939588293417	0.00998303492606806	1	0	0	0	0	0	0.7	0.8	0	0	4.9869808655292	Th17
1047	0.00669512685405268	0.00670992324859953	0.00669294413042366	0.00669399845660026	0.00669286634397898	0.993078618468428	0.997385886593696	0.00669285864159549	0.959261571081191	0.00719164947497018	0.00669395943996188	0.00998301866106	1	0	0.1	0	0	0	0.7	0.8	0	0	4.98696232118925	Th17
1048	0.00669513809970282	0.006726970227271	0.00669294418421665	0.00669399915705109	0.00669286635078429	0.993078403473375	0.997384334002747	0.00669285865006913	0.959261713664368	0.0071916494325364	0.00669396011635845	0.00998299414009699	1	0	0.2	0	0	0	0.7	0.8	0	0	4.98694361484463	Th17
1049	0.0066951346912155	0.00674407519312753	0.00669294423633692	0.00669399977922067	0.00669286636057912	0.993078272940202	0.997382790025548	0.00669285864829922	0.959261840797614	0.00719164941324632	0.0066939607175196	0.00998297945080685	1	0	0.3	0	0	0	0.7	0.8	0	0	4.98692495248503	Th17
1050	0.00669513123424545	0.00676123802948923	0.00669294428258871	0.00669400034042846	0.00669286636807867	0.993078163132043	0.997381246971818	0.0066928586425753	0.959261955943999	0.00719164939455449	0.00669396125956985	0.00998297288103566	1	0	0.4	0	0	0	0.7	0.8	0	0	4.98690624995296	Th17
1051	0.00669515120021633	0.00677847234251165	0.00669294433133342	0.00669400097182285	0.00669286637498207	0.993077921808115	0.997379678007286	0.00669285866260189	0.959262084593317	0.00719164936113599	0.00669396186938845	0.00998296158959426	1	0	0.5	0	0	0	0.7	0.8	0	0	4.98688730402685	Th17
1052	0.00669517025512249	0.00679577498018813	0.00669294438356036	0.00669400163290783	0.00669286638370378	0.99307767433738	0.997378098411751	0.00669285868626106	0.959262219130158	0.0071916493282318	0.00669396250805811	0.00998294637822467	1	0	0.6	0	0	0	0.7	0.8	0	0	4.98686827594492	Th17
1053	0.99687691196111	0.8490082484412	0.00669285155239184	0.00675924647275053	0.0066928542428264	0.00669670809313044	0.0188319227232041	0.00714517811253547	0.999785429071164	0.00719169107844876	0.00675905195815007	0.00669288942487959	1	0	0.7	0	0	0	0.7	0.8	0	0	1.22736266232717	Th1R
1054	0.997734685704636	0.943820933992316	0.0066928503986875	0.00671755097544296	0.00669285114313654	0.00669431201237918	0.00984006619028167	0.0071466087875413	0.999910797092935	0.0071917044504679	0.00671763506978237	0.0066928631444319	1	0	0.8	0	0	0	0.7	0.8	0	0	1.12274161956813	Th1R
1055	0.997940683664659	0.982274090454419	0.00669285146104535	0.00670063338104637	0.00669285167588057	0.00669387213061247	0.00755910646806726	0.00714652478221383	0.999942484473756	0.00719170875667229	0.00670067983953779	0.00669285882051989	1	0	0.9	0	0	0	0.7	0.8	0	0	1.08179879767027	Th1R
1056	0.998007054450049	0.997376969882563	0.006692850568794	0.00669400128886029	0.00669285059962096	0.00669374106883339	0.00681453621653791	0.00714641726002952	0.999952616761258	0.00719170885226548	0.00669400931540959	0.00669285628991046	1	0	1	0	0	0	0.7	0.8	0	0	1.06588156388891	Th1R
1057	0.00669512887487295	0.00669294211969831	0.00669294408575304	0.00669399794031299	0.00669286633526402	0.993078663187863	0.9973875709095	0.00669285865266824	0.959261464847308	0.00719164943829266	0.00669395894097856	0.00998302151067233	1	0	0	0	0	0	0.8	0.8	0	0	4.98698092485404	Th17
1058	0.00669508933546383	0.00670991563420405	0.00669294414696936	0.00669399845511224	0.00669286636135608	0.99307871310999	0.997386066015979	0.00669285864087465	0.959261570077036	0.00719164948871705	0.0066939594402169	0.00998301911658385	1	0	0.1	0	0	0	0.8	0.8	0	0	4.98696263988317	Th17
1059	0.00669513965113756	0.00672696868320694	0.00669294417850732	0.00669399909432218	0.00669286634941885	0.993078410646145	0.99738449318339	0.00669285865090226	0.959261701226841	0.00719164942962661	0.00669396005571672	0.00998299586825368	1	0	0.2	0	0	0	0.8	0.8	0	0	4.98694377034878	Th17
1060	0.00669513872882055	0.00674407386851792	0.00669294423183113	0.00669399973442172	0.00669286635939661	0.993078265110098	0.997382946481898	0.00669285865199067	0.959261831834097	0.00719164940933447	0.00669396067418719	0.00998297889958589	1	0	0.3	0	0	0	0.8	0.8	0	0	4.9869250887895	Th17
1061	0.00669514287983675	0.0067612444251448	0.00669294428566407	0.00669400040500066	0.0066928663679583	0.993078090388586	0.997381388504808	0.00669285865565912	0.95926196854307	0.00719164938010231	0.0066939613219288	0.00998295833874045	1	0	0.4	0	0	0	0.8	0.8	0	0	4.98690629888654	Th17
1062	0.00669512805342867	0.00677848171537435	0.00669294434923805	0.00669400119373182	0.0066928663789494	0.993077896760831	0.997379825163876	0.00669285865700325	0.959262128687573	0.00719164934522032	0.00669396208399741	0.00998293145182629	1	0	0.5	0	0	0	0.8	0.8	0	0	4.98688745430344	Th17
1063	0.00669515356060904	0.00679578145995774	0.00669294439712523	0.00669400179286432	0.00669286638600545	0.993077726475128	0.997378248205593	0.0066928586648329	0.959262251238365	0.00719164931511264	0.0066939626625972	0.00998291204591867	1	0	0.6	0	0	0	0.8	0.8	0	0	4.98686848616298	Th17
1064	0.996543047892887	0.845958236457685	0.00669285047836248	0.00676037176750648	0.00669285348454013	0.00669788070965337	0.0221900322129201	0.0071436334936476	0.99973779909371	0.00719168564292722	0.00676015946575961	0.00669290150328272	1	0	0.7	0	0	0	0.8	0.8	0	0	1.23405888350174	Th1R
1065	0.997685227597434	0.943564864229725	0.00669285077651222	0.00671765042104284	0.00669285153940243	0.00669442898986176	0.010398009920156	0.00714634884108324	0.999903134924167	0.00719170480096304	0.0067177343027522	0.00669286485933846	1	0	0.8	0	0	0	0.8	0.8	0	0	1.12359748754812	Th1R
1066	0.997929464317425	0.982246858057857	0.00669285151745623	0.00670064461739281	0.00669285173369884	0.00669389546911982	0.0076893324672808	0.0071464622396201	0.999940689833229	0.00719170892188127	0.00670069110844698	0.00669285930504082	1	0	0.9	0	0	0	0.8	0.8	0	0	1.08196566483789	Th1R
1067	0.998005591957351	0.997375415207539	0.00669285056646268	0.00669400194864931	0.00669285059733115	0.00669374396168685	0.00683168104130394	0.00714640911028492	0.999952380660447	0.00719170885082786	0.0066940099794384	0.00669285632264737	1	0	1	0	0	0	0.8	0.8	0	0	1.06590148587419	Th1R
1068	0.00669512780773281	0.00669294199598782	0.00669294406623893	0.00669399768403523	0.0066928663321667	0.993078794515449	0.997387742351241	0.0066928586401992	0.959261414180442	0.00719164949505804	0.00669395869348414	0.00998304031721253	1	0	0	0	0	0	0.9	0.8	0	0	4.98698119647181	Th17
1069	0.00669513499958756	0.00670992315713231	0.00669294411894213	0.00669399835721029	0.00669286633950115	0.993078603635957	0.997386200135343	0.00669285864562276	0.959261551394909	0.00719164945837503	0.0066939593436456	0.00998301892879785	1	0	0.1	0	0	0	0.9	0.8	0	0	4.98696259220158	Th17
1070	0.00669513878177432	0.00672696630452946	0.00669294417268302	0.00669399901938573	0.00669286634865345	0.993078431681648	0.997384654795266	0.00669285865022462	0.959261686364424	0.00719164943111761	0.00669395998335154	0.00998299902705356	1	0	0.2	0	0	0	0.9	0.8	0	0	4.9869439443875	Th17
1071	0.00669515061422491	0.00674407638228672	0.00669294422714848	0.00669399972452878	0.00669286635587905	0.993078214902832	0.997383094833511	0.0066928586595305	0.959261829954789	0.00719164939223838	0.00669396066434614	0.00998297395312558	1	0	0.3	0	0	0	0.9	0.8	0	0	4.98692516567142	Th17
1072	0.00669514309999536	0.00676124022589968	0.00669294428001184	0.00669400033491475	0.00669286636712034	0.993078105529139	0.997381549607635	0.00669285865605849	0.959261954611247	0.00719164938188053	0.00669396125423348	0.0099829608179094	1	0	0.4	0	0	0	0.9	0.8	0	0	4.98690646751426	Th17
1073	0.00669516230480252	0.00677848548354423	0.00669294433951849	0.00669400110063747	0.00669286637597153	0.993077847748679	0.997379965390016	0.006692858674377	0.959262110170728	0.00719164934317396	0.0066939619939242	0.00998292865047243	1	0	0.5	0	0	0	0.9	0.8	0	0	4.98688748599915	Th17
1074	0.00669511776639591	0.00679576488121327	0.00669294439543778	0.00669400176611244	0.00669286638573946	0.993077765810531	0.99737842850201	0.00669285864743711	0.959262245874405	0.00719164931781711	0.00669396263662943	0.00998291519820651	1	0	0.6	0	0	0	0.9	0.8	0	0	4.98686875588672	Th17
1075	0.996102178653696	0.842013847297823	0.00669285115581456	0.0067618212049703	0.00669285458487683	0.00669961402577863	0.0264571349863865	0.00714167390775847	0.999677118248708	0.00719168068368695	0.00676158532057211	0.00669292177486583	1	0	0.7	0	0	0	0.9	0.8	0	0	1.2426532299419	Th1R
1076	0.997632139727031	0.943290537106399	0.00669285078636704	0.00671775656542827	0.00669285156910668	0.00669455765897021	0.0109935374286197	0.00714607054066464	0.999894882459394	0.00719170454421703	0.00671784020502606	0.00669286641195778	1	0	0.8	0	0	0	0.9	0.8	0	0	1.12451224133632	Th1R
1077	0.997918010860764	0.982219038754768	0.00669285151503669	0.00670065580199607	0.00669285173273602	0.00669391937362004	0.00782215306797658	0.00714639945859068	0.999938859410606	0.00719170890159716	0.00670070233236538	0.00669285959427602	1	0	0.9	0	0	0	0.9	0.8	0	0	1.08213591157327	Th1R
1078	0.998004123881515	0.997373854601231	0.0066928505641447	0.00669400261095735	0.00669285059505216	0.00669374686854715	0.00684888847758176	0.00714640093079954	0.999952143692145	0.00719170884939598	0.00669401064599495	0.00669285635557245	1	0	1	0	0	0	0.9	0.8	0	0	1.06592148110744	Th1R
1079	0.00669513895180445	0.00669294458846015	0.00669294404212011	0.00669399746984385	0.0066928663217463	0.993078813138674	0.997387905314816	0.00669285863965094	0.959261372036687	0.00719164954736799	0.00669395848578479	0.00998306258988338	1	0	0	0	0	0	1	0.8	0	0	4.98698134404631	Th17
1080	0.00669513196660524	0.00670992120936805	0.00669294411373481	0.00669399827302824	0.00669286634000282	0.993078637284705	0.997386363558192	0.00669285864458152	0.959261534633425	0.0071916494661237	0.00669395926247121	0.00998302315314289	1	0	0.1	0	0	0	1	0.8	0	0	4.98696278155343	Th17
1081	0.00669513690881114	0.00672696345493881	0.00669294416696254	0.00669399893875091	0.00669286634838003	0.993078458891818	0.997384817576945	0.00669285864920055	0.959261670343525	0.00719164943590151	0.00669395990552699	0.00998300281571842	1	0	0.2	0	0	0	1	0.8	0	0	4.98694412670898	Th17
1082	0.00669514949401504	0.00674407285598878	0.00669294422094793	0.00669399964734711	0.00669286635477978	0.993078237370512	0.99738325702341	0.00669285865812328	0.959261814692985	0.00719164939342869	0.00669396058980684	0.00998297729754473	1	0	0.3	0	0	0	1	0.8	0	0	4.98692534289888	Th17
1083	0.00669515980959706	0.00676123186310075	0.00669294425784205	0.00669400010552567	0.00669286636046835	0.993078100796624	0.997381718032454	0.00669285866708663	0.959261909219146	0.00719164940745735	0.00669396103226531	0.00998298884157	1	0	0.4	0	0	0	1	0.8	0	0	4.98690660504774	Th17
1084	0.00669510322542479	0.00677845256438547	0.00669294433332485	0.006694000933403	0.00669286637880166	0.993078046951067	0.997380174487353	0.00669285863257314	0.959262076735968	0.00719164936180915	0.00669396183248688	0.00998294321514924	1	0	0.5	0	0	0	1	0.8	0	0	4.98688796707213	Th17
1085	0.00669515135980088	0.00679576535189839	0.00669294438346031	0.00669400162183685	0.00669286638372836	0.993077772039351	0.997378576673124	0.00669285866298657	0.959262217280485	0.00719164932409144	0.00669396249734309	0.00998292072989184	1	0	0.6	0	0	0	1	0.8	0	0	4.9868688528846	Th17
1086	0.995485606032046	0.836647959765365	0.00669285114528791	0.00676377878453873	0.00669285517653661	0.00670236504770265	0.032132184103946	0.00713906807728812	0.999595470632686	0.00719167268896487	0.00676350981669367	0.00669295307966663	1	0	0.7	0	0	0	1	0.8	0	0	1.2542331427559	Th1R
1087	0.997575048270516	0.942996019911122	0.00669285103066162	0.00671787053543091	0.00669285183489535	0.00669470028485272	0.0116301189904148	0.00714577373322932	0.999886090895561	0.00719170465632043	0.00671795392041323	0.00669286830877604	1	0	0.8	0	0	0	1	0.8	0	0	1.12549171600892	Th1R
1088	0.997906309947648	0.982190623666885	0.00669285151295744	0.00670066722440298	0.0066928517321345	0.00669394397679396	0.00795766692929861	0.00714633540558288	0.999936991424382	0.00719170888106078	0.00670071379483306	0.00669285989275575	1	0	0.9	0	0	0	1	0.8	0	0	1.08230965715967	Th1R
1089	0.998002650189203	0.997372288027159	0.00669285056178976	0.00669400327574459	0.00669285059273526	0.0066937497894478	0.00686615889350276	0.00714639272139445	0.999951905844524	0.00719170884794289	0.00669401131505048	0.00669285638862399	1	0	1	0	0	0	1	0.8	0	0	1.06594155001439	Th1R
1090	0.997686681705792	0.00669356095409893	0.00669285086162869	0.00717565663191084	0.00669286494939158	0.00669409953370897	0.00823195860439192	0.00717949183536763	0.999989688025344	0.00719170156584495	0.00714545318126531	0.00669285086435663	1	0	0	0	0	0	0	0.9	0	0	2.05930637339332	Th1R
1091	0.997690983521408	0.0174455608707058	0.0066928511667377	0.00716986298007267	0.00669286507118989	0.00669409451063029	0.00821204344851274	0.00717909603137298	0.999989870864758	0.00719170238285336	0.00714040603290839	0.00669285118320016	1	0	0.1	0	0	0	0	0.9	0	0	2.04851909928012	Th1R
1092	0.997701763616664	0.0445916381077895	0.00669285123607656	0.00715529666488823	0.00669286468099823	0.00669408126314625	0.00816214763987425	0.00717809959788752	0.99999022243072	0.00719170318665983	0.00712767702267518	0.00669285128980779	1	0	0.2	0	0	0	0	0.9	0	0	2.02128439328828	Th1R
1093	0.997726961599473	0.10925105845984	0.00669285086664731	0.00712095375396713	0.00669286323666811	0.00669405002772342	0.00804547643686443	0.00717574866215396	0.999990959440695	0.0071917036507104	0.00709744012134352	0.00669285100685261	1	0	0.3	0	0	0	0	0.9	0	0	1.95641687714431	Th1R
1094	0.997777400911528	0.243992250398845	0.00669285075872178	0.00705094362513629	0.00669286097730751	0.00669398924818484	0.00781171160228183	0.00717095483925441	0.999992530620646	0.00719170475279304	0.00703480976025378	0.00669285102285017	1	0	0.4	0	0	0	0	0.9	0	0	1.82125555589706	Th1R
1095	0.997852962038237	0.46007749169128	0.00669285159966339	0.00694283406458393	0.00669285859872815	0.0066939019997257	0.00746093272842069	0.00716354968746443	0.999995040294382	0.0071917071310543	0.00693543705269912	0.00669285192729181	1	0	0.5	0	0	0	0	0.9	0	0	1.6045315113545	Th1R
1096	0.997928139835923	0.693722761908675	0.00669285148035962	0.00683131349168816	0.00669285528311152	0.00669381759816923	0.00711121452382829	0.00715590668491838	0.999997397063054	0.00719170812167456	0.0068294640760041	0.00669285173443362	1	0	0.6	0	0	0	0	0.9	0	0	1.37023847831264	Th1R
1097	0.9979778483581	0.859465924487445	0.00669285052832671	0.00675534575589999	0.00669285222261939	0.0066937627630082	0.00687959145340797	0.00715069749747232	0.999998822300428	0.00719170739107216	0.00675521221082256	0.00669285066897087	1	0	0.7	0	0	0	0	0.9	0	0	1.20405991994648	Th1R
1098	0.998002489574391	0.9452094713509	0.00669285116340932	0.0067170128544743	0.00669285181423696	0.00669373722580957	0.00676465019399351	0.00714807034964337	0.999999704370496	0.0071917085210376	0.00671709923890016	0.0066928511558565	1	0	0.8	0	0	0	0	0.9	0	0	1.11809857596257	Th1R
1099	0.998012976286431	0.982448836301292	0.00669285115708505	0.00670056303293536	0.0066928513642405	0.00669372619275543	0.00671571387499655	0.00714694236530346	1.00000003552228	0.00719170853978394	0.00670060958433668	0.00669285110380764	1	0	0.9	0	0	0	0	0.9	0	0	1.0807660401498	Th1R
1100	0.998017149883997	0.997387704201248	0.00669285227845515	0.00669399843743433	0.00669285230920317	0.00669372293413147	0.00669624700960999	0.00714649200761223	1.00000032785038	0.00719170871303329	0.00669400648212738	0.00669285240233958	1	0	1	0	0	0	0	0.9	0	0	1.06579020633908	Th1R
1101	0.996026174464216	0.00670017425014719	0.00669285160080067	0.00716717188496587	0.00669287503476736	0.00669908972293886	0.023935427763515	0.00717088116732777	0.999882237498834	0.00719164476296261	0.00713800974441757	0.00669285214313063	1	0	0	0	0	0	0.1	0.9	0	0	2.0765366926093	Th1R
1102	0.99607616784015	0.0172063210594345	0.00669285128663569	0.00716181896994266	0.0066928741912181	0.00669890964535262	0.0235421803286256	0.00717071244052975	0.99988490724499	0.00719164693767282	0.00713333641019137	0.00669285210906435	1	0	0.1	0	0	0	0.1	0.9	0	0	2.06557960066464	Th1R
1103	0.996194689087499	0.0434401776091479	0.00669285125435971	0.00714846428636401	0.00669287289478243	0.00669849193350937	0.0226019698613979	0.00717026925242743	0.999891389272954	0.00719165197056134	0.00712164347726493	0.0066928526951019	1	0	0.2	0	0	0	0.1	0.9	0	0	2.03826759020208	Th1R
1104	0.99644505468324	0.105793051134428	0.00669285111235146	0.00711681916712968	0.00669287004505623	0.0066976488664269	0.0205791041439299	0.00716910792070599	0.999905303726773	0.00719166218520817	0.00709374348291914	0.0066928536248849	1	0	0.3	0	0	0	0.1	0.9	0	0	1.97359385845772	Th1R
1105	0.996864284778249	0.237455729329328	0.00669285089050241	0.0070506464811456	0.00669286516358962	0.00669636219544241	0.0170755332965802	0.0071662862062785	0.99992933695108	0.00719167856901563	0.00703451918376882	0.00669285442919188	1	0	0.4	0	0	0	0.1	0.9	0	0	1.83790291925902	Th1R
1106	0.99734664271945	0.453567644467061	0.00669285088405936	0.00694456752007098	0.00669285954487773	0.00669508824783064	0.0128587899635462	0.00716100549920925	0.999958185458607	0.00719169535879276	0.00693704698940878	0.00669285423282302	1	0	0.5	0	0	0	0.1	0.9	0	0	1.61691065651271	Th1R
1107	0.997703930814473	0.690578126637973	0.00669285144170197	0.00683241668456861	0.00669285567823976	0.00669429861246712	0.00961183554672092	0.00715477044597384	0.999980400620063	0.00719170520032626	0.00683052757377121	0.00669285350895545	1	0	0.6	0	0	0	0.1	0.9	0	0	1.37609245786034	Th1R
1108	0.997890498622894	0.858607477874853	0.00669285052046645	0.00675566854783515	0.00669285229519973	0.0066939408254756	0.00788197689872541	0.00715023942829301	0.999992017055376	0.007191706848599	0.00675553087313509	0.00669285148572509	1	0	0.7	0	0	0	0.1	0.9	0	0	1.20600165828108	Th1R
1109	0.997971107790738	0.945045178481778	0.00669285116360426	0.0067170767372631	0.00669285182615443	0.00669379973541871	0.0071298692988898	0.00714790076225362	0.999997226579225	0.00719170844638942	0.00671716305862011	0.00669285147211399	1	0	0.8	0	0	0	0.1	0.9	0	0	1.11865701280742	Th1R
1110	0.998003270320535	0.982425210678181	0.00669285115708228	0.00670057254662742	0.0066928513654849	0.00669374534574462	0.00682934980483995	0.00714688901445108	0.999999264695978	0.00719170853230329	0.00670061913846345	0.00669285120420592	1	0	0.9	0	0	0	0.1	0.9	0	0	1.08091222180646	Th1R
1111	0.998015725513305	0.997386190035458	0.00669285227844746	0.00669399908260396	0.00669285230923393	0.00669372573463881	0.00671296376482256	0.00714648411487311	1.00000021446393	0.00719170871285713	0.00669400713159167	0.0066928524173347	1	0	1	0	0	0	0.1	0.9	0	0	1.06580974446157	Th1R
1112	0.981335265095407	0.00673103849568599	0.00669286072697713	0.00712624092745194	0.00669295371698508	0.00681686774995436	0.100485173107877	0.00712931680325348	0.999333635241245	0.0071913785143303	0.00710184450754562	0.00669293890587791	1	0	0	0	0	0	0.2	0.9	0	0	2.1671969066104	Th1R
1113	0.983385533442925	0.0161496867989388	0.00669285892324157	0.00712535347912475	0.00669294221573735	0.00679548306640273	0.0935610602479372	0.00713275951269631	0.999384965836809	0.00719140439967756	0.00710108158665634	0.00669292429758029	1	0	0.1	0	0	0	0.2	0.9	0	0	2.148835613324	Th1R
1114	0.986569185834639	0.0390410830651778	0.00669285650235539	0.00712058856576643	0.00669292408807941	0.00676476050287055	0.0812671242836752	0.00713866572972171	0.999475279219798	0.00719145175862264	0.00709690609502017	0.00669290583046655	1	0	0.2	0	0	0	0.2	0.9	0	0	2.11052319367656	Th1R
1115	0.990465582788001	0.0948436026733126	0.00669285373845709	0.00710226817423257	0.00669290073684734	0.0067322007485332	0.0627861834130263	0.00714679640837319	0.999608964070737	0.00719152461582434	0.00708070460442634	0.00669288849997126	1	0	0.3	0	0	0	0.2	0.9	0	0	2.03241809954911	Th1R
1116	0.994025278537609	0.221179737270326	0.00669285178684133	0.00704931608911546	0.00669287822924186	0.00670890277101788	0.0409366166543799	0.0071542374277639	0.999763907996451	0.00719161072363001	0.00703325915847671	0.00669287454425764	1	0	0.4	0	0	0	0.2	0.9	0	0	1.88071143957324	Th1R
1117	0.996320154176796	0.44147628209424	0.00669285101013693	0.00694768688032823	0.00669286304156048	0.00669838327640902	0.022922343292095	0.0071562541286638	0.999889164036764	0.00719167433480306	0.00693994129704222	0.00669286313604344	1	0	0.5	0	0	0	0.2	0.9	0	0	1.64002758816281	Th1R
1118	0.997381253222575	0.686162271998366	0.00669285086616332	0.00683395811219195	0.0066928557333651	0.00669510058013321	0.0131005208839569	0.0071531846413708	0.999956538422843	0.00719170062926463	0.00683201284455238	0.00669285603254989	1	0	0.6	0	0	0	0.2	0.9	0	0	1.38429805352545	Th1R
1119	0.997788069791857	0.857606206748469	0.00669285113394088	0.00675604467176801	0.00669285300374462	0.00669416302874607	0.00904481265883129	0.00714970939877342	0.999984215180642	0.0071917072984719	0.00675590220340062	0.00669285307244289	1	0	0.7	0	0	0	0.2	0.9	0	0	1.20826083511044	Th1R
1120	0.997937735559326	0.944870660599576	0.00669285116371827	0.00671714456325242	0.0066928518387802	0.00669386766586821	0.0075168252933562	0.00714772109189991	0.999994600331964	0.00719170836665119	0.00671723081608417	0.00669285181783136	1	0	0.8	0	0	0	0.2	0.9	0	0	1.1192492567905	Th1R
1121	0.997993366127698	0.982401106327231	0.00669285115707713	0.00670058225152892	0.00669285136674709	0.00669376502206667	0.00694517768750461	0.00714683463527801	0.999998478911939	0.00719170852464826	0.00670062888457764	0.0066928513075542	1	0	0.9	0	0	0	0.2	0.9	0	0	1.08106125729399	Th1R
1122	0.998014295788683	0.997384670180684	0.00669285227844212	0.00669399973019096	0.00669285230926496	0.0066937285484502	0.00672974064808907	0.00714647619375508	1.00000010066792	0.00719170871267994	0.00669400778347057	0.00669285243240433	1	0	1	0	0	0	0.2	0.9	0	0	1.0658293533353	Th1R
1123	0.00669513399002517	0.00669287632199884	0.00669287677695837	0.00669399763259168	0.00669286633000615	0.996688275654164	0.997387367920885	0.00669285471590663	0.98872048881618	0.00719169180532592	0.00669399266356132	0.00747802129762239	1	0	0	0	0	0	0.3	0.9	0	0	5.01754442330118	Th17
1124	0.00669513229335975	0.00670990543264853	0.00669287679222252	0.00669399830627489	0.00669286633921284	0.996688144513678	0.997385830925211	0.0066928547125771	0.988720516578161	0.00719169179541322	0.00669399333446459	0.00747801762264751	1	0	0.1	0	0	0	0.3	0.9	0	0	5.01752575319385	Th17
1125	0.00669510445032329	0.00672700619818736	0.00669287681472676	0.0066939992888301	0.00669286635279964	0.996687997615554	0.997384306952565	0.00669285468964364	0.988720556904286	0.00719169177906501	0.00669399431329109	0.00747800713626352	1	0	0.2	0	0	0	0.3	0.9	0	0	5.01750704119851	Th17
1126	0.00669514944312943	0.00674417771905186	0.00669287683312413	0.00669400017729262	0.00669286636411118	0.996687629802815	0.997382699873266	0.0066928547458732	0.988720592751465	0.00719169176657332	0.00669399519572002	0.00747800043072273	1	0	0.3	0	0	0	0.3	0.9	0	0	5.01748788077878	Th17
1127	0.00669515058935478	0.00676137302071841	0.00669287683681376	0.00669400031104673	0.00669286636591449	0.996687658605868	0.997381165962919	0.006692854735528	0.98872059893132	0.00719169176703369	0.00669399532976183	0.00747800881618557	1	0	0.4	0	0	0	0.3	0.9	0	0	5.01746919405232	Th17
1128	0.993654703002424	0.415436116908618	0.00669285145089454	0.00695394631370154	0.00669287220710457	0.00671151692354875	0.0448155940149369	0.00714587628946199	0.999736604682386	0.00719162650728619	0.00694573615711981	0.00669289964628333	1	0	0.5	0	0	0	0.3	0.9	0	0	1.69048870428168	Th1R
1129	0.996897082649237	0.67976598363147	0.00669285090487129	0.00683617295718501	0.00669285673078219	0.00669653589819668	0.0181089343277945	0.00715090792777173	0.999922267465885	0.00719169453495301	0.00683414570456858	0.00669286180520657	1	0	0.6	0	0	0	0.3	0.9	0	0	1.39615616197651	Th1R
1130	0.997667143190039	0.856432218447999	0.00669285113549865	0.00675648470972689	0.00669285311839535	0.00669444212623624	0.0104004221506178	0.00714909015055758	0.99997499295883	0.00719170656862263	0.00675633650468888	0.00669285440293488	1	0	0.7	0	0	0	0.3	0.9	0	0	1.21090267218807	Th1R
1131	0.99790221108278	0.944685108337027	0.00669285116371788	0.00671721664092443	0.00669285185215065	0.00669394161744773	0.00792713193170301	0.00714753059113697	0.999991814496004	0.00719170828134226	0.0067173028191535	0.00669285219641937	1	0	0.8	0	0	0	0.3	0.9	0	0	1.11987788217019	Th1R
1132	0.997983258341898	0.98237651041797	0.00669285115706506	0.00670059215271938	0.006692851368036	0.00669378524027878	0.00706325265549459	0.00714677920195119	0.99999767779097	0.0071917085168151	0.00670063882777006	0.00669285141395779	1	0	0.9	0	0	0	0.3	0.9	0	0	1.08121321956519	Th1R
1133	0.998012860677616	0.997383144602614	0.00669285227843004	0.00669400038018719	0.00669285230929538	0.00669373137567554	0.00674657800614258	0.00714646824409842	0.999999986459792	0.00719170871250423	0.0066940084377847	0.00669285244755443	1	0	1	0	0	0	0.3	0.9	0	0	1.06584903337123	Th1R
1134	0.00669512125827608	0.00669287574406915	0.00669287677898804	0.00669399765589669	0.00669286633196261	0.996688307198835	0.997387454801871	0.00669285470865327	0.98872048996528	0.00719169180883238	0.00669399268718598	0.00747802003257514	1	0	0	0	0	0	0.4	0.9	0	0	5.01754455496773	Th17
1135	0.00669509684388321	0.00670990647692646	0.0066928768003305	0.00669399850393312	0.00669286634582297	0.996688174528303	0.99738592993893	0.00669285469806928	0.988720525000935	0.0071916917916631	0.00669399353205123	0.00747801361153294	1	0	0.1	0	0	0	0.4	0.9	0	0	5.01752592143076	Th17
1136	0.00669514681342432	0.00672700897022483	0.00669287681432275	0.00669399934092012	0.00669286635277462	0.996687794098048	0.997384338265988	0.00669285475366917	0.988720558487828	0.00719169177129201	0.00669399436298669	0.00747800827532723	1	0	0.2	0	0	0	0.4	0.9	0	0	5.01750682673951	Th17
1137	0.00669513510877399	0.00674415184413465	0.00669287682232196	0.00669399962891532	0.00669286635731172	0.996687889973071	0.997382810075202	0.00669285470552343	0.988720571045416	0.00719169177712796	0.00669399465142038	0.00747801025377292	1	0	0.3	0	0	0	0.4	0.9	0	0	5.01748827833717	Th17
1138	0.00669514227295002	0.00676136953398542	0.00669287683640626	0.00669400027479453	0.00669286636559603	0.996687717474106	0.99738124922052	0.00669285471720014	0.988720597557165	0.00719169176711497	0.00669399529414237	0.00747800770679908	1	0	0.4	0	0	0	0.4	0.9	0	0	5.01746934540691	Th17
1139	0.0066951625222331	0.00677865505750193	0.00669287685069673	0.00669400093198812	0.00669286637419914	0.996687489624727	0.997379667472946	0.00669285474172123	0.988720624502849	0.00719169175798519	0.00669399594786897	0.0074780051589945	1	0	0.5	0	0	0	0.4	0.9	0	0	5.01745025578424	Th17
1140	0.996116074397056	0.669980873238278	0.00669285064637595	0.00683952187917237	0.00669285804753659	0.00669939087010821	0.025673834605096	0.00714746735557766	0.999870131892584	0.00719168467046688	0.00683736765931872	0.00669287319761512	1	0	0.6	0	0	0	0.4	0.9	0	0	1.41424103318852	Th1R
1141	0.997523186080062	0.855045420638178	0.00669285113323886	0.00675700348359004	0.00669285325206339	0.00669479857119388	0.0119905757780517	0.00714836389243871	0.999964158779454	0.00719170568985867	0.00675684843389643	0.00669285612411776	1	0	0.7	0	0	0	0.4	0.9	0	0	1.21401340841966	Th1R
1142	0.997864354222933	0.944487622936544	0.00669285116356149	0.00671729331241841	0.00669285186630707	0.00669402227525763	0.00836257038731343	0.00714732843508434	0.999988856771309	0.00719170818990934	0.00671737940929551	0.00669285261178049	1	0	0.8	0	0	0	0.4	0.9	0	0	1.12054573726276	Th1R
1143	0.997972941393085	0.982351409635494	0.00669285115704829	0.00670060225545415	0.00669285136934969	0.00669380601979102	0.00718363181009437	0.00714672268770525	0.999996860940075	0.00719170850879745	0.00670064897332241	0.00669285152353225	1	0	0.9	0	0	0	0.4	0.9	0	0	1.08136818421659	Th1R
1144	0.99801142014839	0.99738161326765	0.00669285227842175	0.00669400103261749	0.00669285230932626	0.00669373421639679	0.00676347618864018	0.00714646026574485	0.99999987183716	0.0071917087123254	0.00669400909454333	0.00669285246277842	1	0	1	0	0	0	0.4	0.9	0	0	1.06586878498192	Th1R
1145	0.0066951426573505	0.00669287678542045	0.00669287678279179	0.00669399797779749	0.00669286633320322	0.99668805513506	0.997387507139985	0.00669285475133122	0.988720502314104	0.00719169176646183	0.00669399300568227	0.00747801656220749	1	0	0	0	0	0	0.5	0.9	0	0	5.01754434232585	Th17
1146	0.00669515054477841	0.00670990616456186	0.00669287678925742	0.00669399828678219	0.0066928663366782	0.996688093598324	0.997385971914327	0.00669285472593649	0.988720515444599	0.00719169179740242	0.00669399331428494	0.00747801740115532	1	0	0.1	0	0	0	0.5	0.9	0	0	5.01752582289941	Th17
1147	0.00669513827392731	0.00672699657961982	0.00669287680708227	0.00669399894982132	0.00669286634849685	0.996687982102363	0.997384434287231	0.00669285472263411	0.988720543060044	0.00719169179030019	0.00669399397484741	0.00747801398168179	1	0	0.2	0	0	0	0.5	0.9	0	0	5.01750712117095	Th17
1148	0.00669513764579608	0.00674416729729626	0.00669287682993762	0.00669399997577938	0.00669286636242512	0.996687700705822	0.997382863641728	0.00669285473447833	0.988720584843351	0.00719169175943106	0.00669399499572028	0.00747800390389723	1	0	0.3	0	0	0	0.5	0.9	0	0	5.01748813280948	Th17
1149	0.0066951527758689	0.00676138329459433	0.00669287684047703	0.00669400047963857	0.00669286636820398	0.996687599363185	0.997381301110889	0.00669285473387026	0.988720605662187	0.00719169176111269	0.00669399549740182	0.00747800292287131	1	0	0.4	0	0	0	0.5	0.9	0	0	5.01746925866937	Th17
1150	0.00669514018634528	0.00677868119089331	0.00669287686027181	0.00669400136509784	0.00669286638016357	0.996687434838755	0.997379729746198	0.00669285472810963	0.988720641863287	0.00719169175019537	0.00669399637883247	0.00747799581789858	1	0	0.5	0	0	0	0.5	0.9	0	0	5.01745026835157	Th17
1151	0.994656708939847	0.653234006899866	0.00669285082696551	0.00684514380661317	0.00669286125047279	0.00670630511932077	0.0383731744142832	0.00714168662380368	0.999781807206163	0.00719166722345714	0.00684276814285871	0.00669290213196708	1	0	0.6	0	0	0	0.5	0.9	0	0	1.44507045090619	Th1R
1152	0.997349937272092	0.853391992300924	0.00669285047210414	0.00675762057116331	0.00669285275631408	0.00669526103394214	0.0138708833350537	0.00714750384396468	0.999951216844934	0.00719170348231431	0.00675745719780041	0.00669285781242663	1	0	0.7	0	0	0	0.5	0.9	0	0	1.217708277777	Th1R
1153	0.997823963639642	0.944277202555786	0.00669285116319624	0.00671737495867917	0.00669285188127659	0.00669411042428703	0.00882511380522434	0.0071471137101087	0.999985713519583	0.00719170809173482	0.00671746096666246	0.00669285306839672	1	0	0.8	0	0	0	0.5	0.9	0	0	1.12125598539372	Th1R
1154	0.997962409496341	0.98232579015682	0.00669285115702705	0.00670061256519262	0.0066928513706884	0.00669382738091006	0.00730637431846442	0.00714666506481933	0.999996027952077	0.00719170850058765	0.00670065932671617	0.0066928516363996	1	0	0.9	0	0	0	0.5	0.9	0	0	1.08152622961972	Th1R
1155	0.998009974167867	0.997380076140247	0.00669285227841256	0.00669400168749288	0.00669285230935668	0.00669373707070962	0.00678043554833903	0.00714645225851354	0.999999756797366	0.00719170871214608	0.00669400975377798	0.00669285247807808	1	0	1	0	0	0	0.5	0.9	0	0	1.06588860858608	Th1R
1156	0.0066951491332945	0.00669287787132002	0.0066928767762634	0.00669399781891455	0.00669286632805445	0.996688121425936	0.997387583011438	0.00669285473357005	0.988720495689993	0.00719169176196929	0.00669399284784794	0.00747801715102212	1	0	0	0	0	0	0.6	0.9	0	0	5.01754447054039	Th17
1157	0.00669514687936385	0.00670990858518192	0.00669287679308944	0.00669399845741433	0.00669286633917698	0.996688009906292	0.997386043394349	0.00669285473289167	0.988720522271825	0.00719169176567307	0.00669399348387436	0.00747801392278298	1	0	0.1	0	0	0	0.6	0.9	0	0	5.01752581560282	Th17
1158	0.00669513531709027	0.00672699846335597	0.00669287680993943	0.00669399903598338	0.00669286635077973	0.996687957010787	0.997384507780504	0.00669285472346154	0.988720546613741	0.00719169177856335	0.00669399406063188	0.00747801169024038	1	0	0.2	0	0	0	0.6	0.9	0	0	5.01750717207419	Th17
1159	0.00669515149029118	0.00674415118683556	0.00669287681974629	0.00669399957377229	0.00669286635557996	0.996687811250517	0.997382952416084	0.00669285473425592	0.988720568609941	0.00719169178078873	0.00669399459562504	0.00747801135390718	1	0	0.3	0	0	0	0.6	0.9	0	0	5.01748832481309	Th17
1160	0.00669512199417583	0.00676138188851646	0.00669287684425515	0.00669400055529827	0.00669286637130542	0.996687632549961	0.99738139095447	0.00669285471863797	0.988720608903361	0.00719169175756261	0.00669399557315289	0.00747800149888256	1	0	0.4	0	0	0	0.6	0.9	0	0	5.01746941584419	Th17
1161	0.00669511705757789	0.00677865836322864	0.0066928768561586	0.00669400114452721	0.00669286637764115	0.996687581736004	0.997379839231701	0.00669285470413095	0.988720633067411	0.0071916917540554	0.00669399615981684	0.00747799996174139	1	0	0.5	0	0	0	0.6	0.9	0	0	5.01745056557238	Th17
1162	0.990202186278032	0.61139438577757	0.00669285230891362	0.00685857255657999	0.00669287238141217	0.0067372995642336	0.0689902702014115	0.00712771682388552	0.999564354403967	0.00719162076287439	0.00685562621570526	0.00669303204454475	1	0	0.6	0	0	0	0.6	0.9	0	0	1.52180764520793	Th1R
1163	0.997138644706527	0.85139718764006	0.00669285022403612	0.00675836286108926	0.00669285271261872	0.00669587461127677	0.0161173651345046	0.00714647777022308	0.999935813309497	0.00719170175922314	0.00675818937535284	0.00669286064667244	1	0	0.7	0	0	0	0.6	0.9	0	0	1.22214651605791	Th1R
1164	0.997780813340592	0.944052725823498	0.00669285116256536	0.00671746200555867	0.00669285189710498	0.00669420696782245	0.00931695664368734	0.00714688540027686	0.999982369557647	0.00719170798611636	0.00671754791617267	0.0066928535714454	1	0	0.8	0	0	0	0.6	0.9	0	0	1.12201215394431	Th1R
1165	0.997951656640886	0.98229963762258	0.0066928511569999	0.00670062308761032	0.00669285137205478	0.0066938493448978	0.00743154151674044	0.00714660630454875	0.99999517840481	0.00719170849218175	0.00670066989363864	0.00669285175268436	1	0	0.9	0	0	0	0.6	0.9	0	0	1.0816874370627	Th1R
1166	0.99800852270361	0.997378533185842	0.00669285227840575	0.00669400234482532	0.00669285230938786	0.00669373993872893	0.00679745644096508	0.00714644422225528	0.999999641338773	0.00719170871196448	0.00669401041548044	0.0066928524934576	1	0	1	0	0	0	0.6	0.9	0	0	1.06590850460479	Th1R
1167	0.00669512764573347	0.00669287494616891	0.00669287678533617	0.00669399785169116	0.00669286633679576	0.99668814897146	0.997387668864299	0.0066928547393427	0.988720497895633	0.00719169175943146	0.006693992881052	0.007478019139693	1	0	0	0	0	0	0.7	0.9	0	0	5.01754461263283	Th17
1168	0.00669512500831523	0.00670990643672293	0.0066928768025371	0.00669399854097886	0.00669286634803755	0.996688024959049	0.997386127294851	0.00669285473323842	0.98872052643718	0.00719169175013178	0.00669399356769292	0.00747801412015417	1	0	0.1	0	0	0	0.7	0.9	0	0	5.01752594310881	Th17
1169	0.00669513841495114	0.00672699400797817	0.00669287680608277	0.00669399887718275	0.00669286634830682	0.996688004572285	0.997384590528809	0.00669285472558429	0.988720540216986	0.00719169179810611	0.00669399390251619	0.00747801418516432	1	0	0.2	0	0	0	0.7	0.9	0	0	5.01750729953809	Th17
1170	0.00669514660077984	0.00674415650838397	0.00669287682359287	0.00669399971366433	0.00669286635832275	0.99668777311165	0.997383020947427	0.00669285473142392	0.988720574294189	0.00719169176305134	0.00669399473492008	0.00747800784863742	1	0	0.3	0	0	0	0.7	0.9	0	0	5.01748835721772	Th17
1171	0.00669512782757595	0.00676137856260358	0.00669287684330694	0.00669400049081453	0.00669286637105759	0.996687592226384	0.997381464109242	0.00669285473298947	0.988720606346566	0.00719169175735967	0.00669399550869397	0.00747800345129452	1	0	0.4	0	0	0	0.7	0.9	0	0	5.01746944544753	Th17
1172	0.00669513925578391	0.006778668165063	0.00669287685685425	0.00669400119566187	0.00669286637819197	0.996687459923198	0.997379887867148	0.00669285473740043	0.988720635063353	0.00719169175185213	0.00669399621001139	0.00747799930627343	1	0	0.5	0	0	0	0.7	0.9	0	0	5.0174504618691	Th17
1173	0.0066951313108297	0.00679601219284158	0.00669287687167018	0.0066940018698406	0.00669286638703038	0.996687371943323	0.99737832488244	0.00669285472346581	0.988720662732298	0.00719169174403401	0.00669399688130635	0.00747799578651476	1	0	0.6	0	0	0	0.7	0.9	0	0	5.01743150031825	Th17
1174	0.996876189736445	0.848951662032013	0.00669285076030436	0.00675927058479681	0.00669285350687321	0.00669671024356818	0.0188392421537463	0.00714523695892262	0.999917241290476	0.00719170126608632	0.00675908456076422	0.00669286529958764	1	0	0.7	0	0	0	0.7	0.9	0	0	1.22755920485667	Th1R
1175	0.997734648504144	0.943812931956946	0.00669285116160316	0.00671755493124085	0.00669285191384243	0.00669431295007576	0.00984054998515529	0.00714664237101293	0.999978807910356	0.00719170787225636	0.00671764073499127	0.00669285412692729	1	0	0.8	0	0	0	0.7	0.9	0	0	1.12281819349637	Th1R
1176	0.997940676578058	0.982272937111087	0.00669285115696384	0.00670063382859348	0.00669285137343973	0.00669387193400444	0.00755919701982481	0.00714654637708181	0.999994311860095	0.00719170848357059	0.00670068068000914	0.00669285187251645	1	0	0.9	0	0	0	0.7	0.9	0	0	1.08185189089695	Th1R
1177	0.99800706572169	0.997376984368901	0.00669285227839583	0.00669400300464578	0.00669285230941841	0.00669374282053729	0.00681453922537322	0.00714643615677941	0.999999525457865	0.00719170871178658	0.00669401107967935	0.00669285250891473	1	0	1	0	0	0	0.7	0.9	0	0	1.0659284734628	Th1R
1178	0.00669513258085645	0.00669287573860999	0.0066928767790215	0.00669399767826317	0.00669286633228683	0.99668822686549	0.997387749376067	0.00669285472537194	0.988720490746345	0.0071916917778248	0.00669399270876547	0.00747801899735891	1	0	0	0	0	0	0.8	0.9	0	0	5.01754475766733	Th17
1179	0.00669514220248513	0.00670990676431802	0.00669287679184474	0.00669399836392894	0.00669286633884355	0.996688049686617	0.997386200613973	0.00669285472947323	0.988720518639732	0.00719169176193923	0.0066939933910527	0.00747801532260036	1	0	0.1	0	0	0	0.8	0.9	0	0	5.0175260166732	Th17
1180	0.00669515636611026	0.0067270034361735	0.00669287680463359	0.00669399907754875	0.00669286634504917	0.996687846630684	0.997384640645691	0.00669285473739815	0.988720547584085	0.00719169174328289	0.00669399410100086	0.00747801112194067	1	0	0.2	0	0	0	0.8	0.9	0	0	5.01750716898903	Th17
1181	0.00669514350933947	0.00674415345269551	0.00669287682330107	0.00669399966220554	0.00669286635854073	0.996687797800139	0.997383101218004	0.00669285472974613	0.988720572324822	0.00719169176437101	0.00669399468382148	0.00747800849138106	1	0	0.3	0	0	0	0.8	0.9	0	0	5.0174884668943	Th17
1182	0.00669511494586535	0.00676136889616641	0.00669287684419674	0.00669400040050149	0.00669286637257799	0.996687719962142	0.997381554017802	0.00669285471767028	0.988720603004848	0.00719169176252903	0.0066939954192667	0.00747800461010933	1	0	0.4	0	0	0	0.8	0.9	0	0	5.01746968326961	Th17
1183	0.0066951564648481	0.00677866148898344	0.00669287685315011	0.00669400104445264	0.00669286637581618	0.996687474580469	0.997379963715758	0.00669285473647896	0.988720629008246	0.00719169175260571	0.00669399605965783	0.00747800048484129	1	0	0.5	0	0	0	0.8	0.9	0	0	5.01745053665764	Th17
1184	0.00669514880736797	0.00679601811695645	0.00669287687105017	0.00669400185365343	0.00669286638668903	0.996687309888124	0.99737838244799	0.00669285474043658	0.988720662101288	0.00719169174436419	0.00669399686497284	0.00747799589170476	1	0	0.6	0	0	0	0.8	0.9	0	0	5.01743147186595	Th17
1185	0.99654181119991	0.845887155924652	0.00669285078780355	0.00676040283766484	0.00669285386894456	0.00669788640633881	0.0222022017602818	0.00714370274282887	0.999894119511685	0.00719169921907399	0.00676020072613084	0.0066928713463435	1	0	0.7	0	0	0	0.8	0.9	0	0	1.23429982208253	Th1R
1186	0.9976851803742	0.943556396536723	0.00669285116023631	0.00671765427523899	0.00669285193154317	0.00669442958425448	0.0103986443549605	0.00714638334941066	0.999975009509619	0.00719170774925654	0.00671773996139571	0.00669285474184622	1	0	0.8	0	0	0	0.8	0.9	0	0	1.12367854970684	Th1R
1187	0.99792946280849	0.982245673106336	0.00669285115692007	0.00670064479427295	0.0066928513748526	0.00669389517155733	0.00768940683822916	0.00714648525148574	0.999993427863507	0.00719170847474564	0.00670069169196595	0.00669285199603882	1	0	0.9	0	0	0	0.8	0.9	0	0	1.08201967869875	Th1R
1188	0.998005603188806	0.997375429654286	0.00669285227838526	0.00669400366696027	0.00669285230944929	0.0066937457162314	0.00683168426353104	0.00714642806193121	0.999999409153152	0.00719170871159863	0.00669401174638406	0.00669285252445005	1	0	1	0	0	0	0.8	0.9	0	0	1.06594851558898	Th1R
1189	0.00669514547696222	0.00669287832739818	0.0066928767721594	0.0066939976997125	0.00669286632499873	0.996688158544061	0.997387814789379	0.00669285472842714	0.988720490791427	0.00719169174338704	0.00669399272935218	0.00747801929045778	1	0	0	0	0	0	0.9	0.9	0	0	5.017544739609	Th17
1190	0.00669514169684316	0.00670990618628483	0.00669287679109162	0.00669399832778264	0.0066928663384299	0.996688059021955	0.997386277695015	0.00669285472926416	0.988720517201685	0.00719169175887924	0.00669399335509183	0.00747801579421477	1	0	0.1	0	0	0	0.9	0.9	0	0	5.01752610313028	Th17
1191	0.00669514666070563	0.00672699913159432	0.00669287680603627	0.00669399899766271	0.00669286634731117	0.996687908096725	0.997384726728252	0.00669285473217161	0.988720544740984	0.00719169175426145	0.00669399402193966	0.00747801209722058	1	0	0.2	0	0	0	0.9	0.9	0	0	5.01750732853026	Th17
1192	0.00669516213049847	0.00674416076344616	0.00669287681920381	0.00669399972222535	0.00669286635384883	0.996687697558197	0.997383158417532	0.00669285474139583	0.98872057415962	0.00719169173776664	0.00669399474280349	0.0074780076001959	1	0	0.3	0	0	0	0.9	0.9	0	0	5.01748839895884	Th17
1193	0.00669515502818476	0.00676137583281731	0.00669287683689677	0.00669400034272063	0.00669286636596537	0.996687613767291	0.99738160723446	0.00669285473727674	0.988720600132134	0.00719169175185606	0.00669399536098568	0.00747800444983954	1	0	0.4	0	0	0	0.9	0.9	0	0	5.01746958011842	Th17
1194	0.00669516799877183	0.00677864785940777	0.00669287684712845	0.00669400080732357	0.00669286637180846	0.996687508517394	0.997380056810453	0.00669285474674516	0.988720619476975	0.00719169176081557	0.00669399582349267	0.00747800563784277	1	0	0.5	0	0	0	0.9	0.9	0	0	5.0174506609418	Th17
1195	0.00669511856390076	0.00679600030713017	0.00669287687048121	0.00669400179964729	0.00669286638620595	0.996687419544754	0.997378481695746	0.00669285470918293	0.988720659845637	0.00719169174433139	0.00669399681163254	0.00747799515945178	1	0	0.6	0	0	0	0.9	0.9	0	0	5.01743172569604	Th17
1196	0.996099956997817	0.841921023525013	0.00669285112992592	0.00676186101896814	0.00669285466339197	0.00669962448897704	0.0264782904546005	0.00714175388686728	0.999864660348297	0.00719169731824892	0.00676163761793084	0.00669288058088897	1	0	0.7	0	0	0	0.9	0.9	0	0	1.24295713098527	Th1R
1197	0.997632079974057	0.943281501732574	0.00669285115839087	0.00671776064947848	0.00669285195028054	0.00669455828753364	0.0109943420752573	0.00714610690004618	0.999970952828317	0.00719170761609858	0.00671784620590245	0.00669285542440982	1	0	0.8	0	0	0	0.9	0.9	0	0	1.12459825138908	Th1R
1198	0.997918008568785	0.982217829467796	0.00669285115686876	0.00670065599100629	0.00669285137629229	0.00669391908199219	0.00782223950276033	0.00714642289565263	0.999992525942814	0.00719170846570228	0.0067007029359065	0.00669285212339106	1	0	0.9	0	0	0	0.9	0.9	0	0	1.08219089143581	Th1R
1199	0.998004135072016	0.997373869005671	0.00669285227837744	0.00669400433176032	0.00669285230947984	0.00669374862593409	0.00684889192053206	0.00714641993752281	0.999999292421385	0.00719170871141665	0.00669401241560713	0.00669285254006421	1	0	1	0	0	0	0.9	0.9	0	0	1.06596863141439	Th1R
1200	0.00669514818723934	0.00669287919318803	0.00669287676907316	0.00669399767437495	0.00669286632207832	0.996688149790231	0.997387889001057	0.00669285472773416	0.988720489505131	0.00719169173063671	0.00669399270396538	0.00747801985177843	1	0	0	0	0	0	1	0.9	0	0	5.01754480069563	Th17
1201	0.00669514389302598	0.00670990641352399	0.00669287678914774	0.00669399830313588	0.00669286633666519	0.996688052547168	0.997386352363926	0.00669285472966126	0.988720516063427	0.00719169175018381	0.00669399333043825	0.00747801619876884	1	0	0.1	0	0	0	1	0.9	0	0	5.01752616810597	Th17
1202	0.00669509326172956	0.00672698560193818	0.00669287683176708	0.00669399901749809	0.00669286637366345	0.996688069783252	0.997384830664583	0.00669285472666834	0.988720548232098	0.00719169178003418	0.00669399404373012	0.00747801274706832	1	0	0.2	0	0	0	1	0.9	0	0	5.01750766533669	Th17
1203	0.00669514018922013	0.00674414829037702	0.00669287682288605	0.00669399957320805	0.0066928663590229	0.996687832056718	0.99738325935017	0.00669285472898946	0.988720568928665	0.00719169176768003	0.00669399459536807	0.00747800939244821	1	0	0.3	0	0	0	1	0.9	0	0	5.01748866509556	Th17
1204	0.00669514903270669	0.00676136995504349	0.00669287683657141	0.00669400027409779	0.00669286636627322	0.996687655488181	0.997381691633776	0.00669285473304459	0.988720597503304	0.00719169175596424	0.00669399529286251	0.00747800533744483	1	0	0.4	0	0	0	1	0.9	0	0	5.01746971623377	Th17
1205	0.00669512699052735	0.00677865049389832	0.00669287685567111	0.00669400103458921	0.0066928663782547	0.996687542943672	0.99738012909494	0.00669285472510498	0.988720628790511	0.00719169175234773	0.00669399605006569	0.0074780010471295	1	0	0.5	0	0	0	1	0.9	0	0	5.01745081118786	Th17
1206	0.00669513689474439	0.00679600451902623	0.0066928768692191	0.00669400175507479	0.00669286638558966	0.996687315075672	0.997378544446004	0.00669285473381628	0.988720658122899	0.00719169174527055	0.0066939967669802	0.00747799652921637	1	0	0.6	0	0	0	1	0.9	0	0	5.01743166101597	Th17
1207	0.995481190109016	0.836519214433279	0.00669285079375027	0.00676383246242574	0.00669285497809019	0.0067023879785307	0.0321712441008609	0.00713915778164135	0.999825107926195	0.00719169242315639	0.00676357904578611	0.00669289490394256	1	0	0.7	0	0	0	1	0.9	0	0	1.25463519785208	Th1R
1208	0.997574970288477	0.94298639940759	0.00669285115599862	0.00671787475197151	0.00669285197015493	0.00669470072534341	0.0116311618505913	0.00714581139523051	0.999966613426907	0.00719170747164057	0.00671796016481728	0.0066928561843084	1	0	0.8	0	0	0	1	0.9	0	0	1.1255830194009	Th1R
1209	0.997906306816289	0.982189389394481	0.00669285115680912	0.00670066742542178	0.00669285137775789	0.00669394369096822	0.00795776619757609	0.00714635927622884	0.999991605607535	0.00719170845643249	0.00670071441848003	0.00669285225472913	1	0	0.9	0	0	0	1	0.9	0	0	1.08236562365117	Th1R
1210	0.998002661335929	0.997372302387377	0.00669285227836547	0.00669400499910664	0.00669285230951018	0.0066937515497136	0.00686616256466891	0.00714641178339302	0.999999175260439	0.00719170871123234	0.00669401308737869	0.00669285255575835	1	0	1	0	0	0	1	0.9	0	0	1.06598882137626	Th1R
1211	0.997686680762893	0.00669002315958315	0.00669285073310264	0.00717565840603506	0.00669286493326733	0.00669409958697467	0.00823196473086695	0.00717951959080077	1.00004508106296	0.00719173168672776	0.00714548064620444	0.0066928507217564	1	0	0	0	0	0	0	1	0	0	2.05936539817622	Th1R
1212	0.997690980492623	0.0174373944257298	0.00669285104987372	0.00716986729251296	0.00669286506517661	0.00669409457657476	0.00821205825867925	0.00717912390697444	1.00004512826605	0.0071917321374812	0.00714043534180464	0.00669285096094982	1	0	0.1	0	0	0	0	1	0	0	2.04858263193772	Th1R
1213	0.997701756709019	0.0445737170293029	0.00669285113210857	0.00715530619460241	0.00669286468380314	0.00669408134152253	0.00816218016832762	0.00717812762061477	1.0000451401918	0.00719173195950241	0.00712771001493637	0.00669285085312617	1	0	0.2	0	0	0	0	1	0	0	2.02135737042203	Th1R
1214	0.997726958264863	0.109215946971968	0.00669285092587406	0.0071209692924923	0.00669286339217238	0.00669405023123789	0.00804552810703129	0.00717577543979018	1.00004510827974	0.00719172948179177	0.00709747702603836	0.0066928502176081	1	0	0.3	0	0	0	0	1	0	0	1.95650629715694	Th1R
1215	0.9977773808035	0.243936279250249	0.00669285065199398	0.00705097227504796	0.00669286094955175	0.00669398930280866	0.00781180611779407	0.00717098259226655	1.0000450654174	0.00719172659351889	0.00703485415946266	0.0066928490517953	1	0	0.4	0	0	0	0	1	0	0	1.82136429705789	Th1R
1216	0.997852941522807	0.460017387040476	0.00669285137889163	0.00694286366175907	0.00669285843028412	0.00669390190899552	0.00746102741537813	0.00716357583193222	1.00004517089139	0.0071917218188918	0.00693547703129883	0.00669284843955685	1	0	0.5	0	0	0	0	1	0	0	1.60464196824509	Th1R
1217	0.997928127150427	0.693683153523599	0.00669285129693539	0.00683133236802223	0.00669285512703817	0.00669381750520729	0.00711127296737634	0.00715593062958888	1.00004515553203	0.00719171601163115	0.00682948885562859	0.00669284699924088	1	0	0.6	0	0	0	0	1	0	0	1.37032598661867	Th1R
1218	0.997977844035714	0.859449182267066	0.00669285056398254	0.00675535330509698	0.00669285227007789	0.00669376285701121	0.00687961407434583	0.00715071972664211	1.00004504392813	0.00719171097970602	0.00675522256721825	0.00669284537546972	1	0	0.7	0	0	0	0	1	0	0	1.2041229493449	Th1R
1219	0.998002488497228	0.945204417275438	0.00669285078085453	0.00671701485223142	0.00669285143616605	0.00669373689244343	0.00676465688098084	0.0071480914041196	1.00004507530213	0.00719170962201115	0.00671710234401233	0.00669284505057742	1	0	0.8	0	0	0	0	1	0	0	1.11814902879286	Th1R
1220	0.998012985245162	0.982447918182558	0.00669285047315479	0.00670056261440978	0.00669285068163212	0.00669372552919948	0.00671571397143637	0.00714695937308178	1.00004502886524	0.00719170579407272	0.00670060949638165	0.00669284493314196	1	0	0.9	0	0	0	0	1	0	0	1.08081194830403	Th1R
1221	0.998017156430957	0.997387712942625	0.00669285048239569	0.00669399663232928	0.00669285051334193	0.00669372116920315	0.00669624518548802	0.00714650905092436	1.0000450300768	0.00719170545817763	0.00669400472741153	0.00669284486828788	1	0	1	0	0	0	0	1	0	0	1.06583488879078	Th1R
1222	0.99602612690034	0.00668993433353519	0.0066928510333166	0.00716717697131426	0.00669287502626763	0.00669909090150058	0.0239358070867302	0.00717096127857603	1.00004513534719	0.00719173207415077	0.00713808907169432	0.0066928508237614	1	0	0	0	0	0	0.1	1	0	0	2.07671050838063	Th1R
1223	0.996076062534151	0.0171833485178843	0.00669285075214643	0.00716183058043246	0.00669287419478079	0.00669891099090647	0.0235430211388155	0.00717079143248116	1.0000450929625	0.00719173194503849	0.0071334194062285	0.00669285042669887	1	0	0.1	0	0	0	0.1	1	0	0	2.065763962778	Th1R
1224	0.99619448044802	0.0433919200013122	0.0066928507713862	0.00714848875990526	0.00669287290090163	0.00669849352839074	0.0226036408492076	0.00717034546819265	1.00004509462032	0.00719173144691092	0.00712173294621123	0.00669285017051059	1	0	0.2	0	0	0	0.1	1	0	0	2.03847170101261	Th1R
1225	0.996444723851089	0.105705035727046	0.00669285042696025	0.00711686337563644	0.00669286975078007	0.00669765033105905	0.0205817765382532	0.00716917765450419	1.00004504048191	0.00719172952654857	0.00709384026710278	0.0066928492296431	1	0	0.3	0	0	0	0.1	1	0	0	1.97382488800426	Th1R
1226	0.996863959503857	0.237334229652821	0.00669285097864358	0.00705070669360027	0.00669286549751801	0.00669636387355501	0.017078340556771	0.00716634549298008	1.00004511828827	0.00719172681087857	0.00703461425014376	0.00669284871983077	1	0	0.4	0	0	0	0.1	1	0	0	1.83814359200551	Th1R
1227	0.997346464276909	0.45346225665119	0.00669285128920564	0.00694461794783969	0.00669286006293912	0.00669508937407975	0.0128604684762576	0.00716105041315199	1.00004515917592	0.00719172183467938	0.00693711582930839	0.00669284768526908	1	0	0.5	0	0	0	0.1	1	0	0	1.61710506116056	Th1R
1228	0.99770385608834	0.690523535953413	0.00669285144561342	0.00683244234427661	0.00669285572355145	0.00669429891153607	0.00961247210990604	0.00715480271313074	1.00004517817607	0.00719171616743633	0.00683056129630052	0.00669284670870859	1	0	0.6	0	0	0	0.1	1	0	0	1.37621263355478	Th1R
1229	0.99789048020437	0.858588065573309	0.00669285055473489	0.00675567728442342	0.00669285234367682	0.00669394096526236	0.00788215448301269	0.00715026483601702	1.00004504262824	0.00719171098377899	0.00675554284584901	0.00669284514680545	1	0	0.7	0	0	0	0.1	1	0	0	1.20607433629413	Th1R
1230	0.997971102817334	0.945039817916206	0.00669285078070513	0.00671707887110439	0.00669285144807004	0.00669379941563972	0.00712991550701641	0.0071479229532671	1.00004507529199	0.00719170962579244	0.00671716636302194	0.00669284496168526	1	0	0.8	0	0	0	0.1	1	0	0	1.11871029448475	Th1R
1231	0.998003279026755	0.982424273551471	0.00669285047319927	0.00670057213643014	0.00669285068295148	0.00669374468408106	0.00682935430966289	0.00714690637804604	1.00004502887281	0.00719170579469233	0.00670061906527599	0.00669284490578856	1	0	0.9	0	0	0	0.1	1	0	0	1.08095892472471	Th1R
1232	0.998015732064538	0.997386198780886	0.00669285048239734	0.00669399727752869	0.00669285051338052	0.006693723969936	0.00671296183033697	0.00714650121060296	1.00004503007704	0.00719170545821994	0.00669400537705927	0.00669284486420177	1	0	1	0	0	0	0.1	1	0	0	1.06585454021528	Th1R
1233	0.981324976538256	0.0066903180206247	0.00669285016048138	0.0071262425871123	0.00669295376842581	0.0068170671260323	0.100518334606943	0.00712961844111928	1.00004508186	0.00719173002041207	0.00710214588438302	0.00669284487710345	1	0	0	0	0	0	0.2	1	0	0	2.16799357477313	Th1R
1234	0.983370445449812	0.0160675078920435	0.00669285021295047	0.00712536479749316	0.00669294229719682	0.00679570461077525	0.0936146810285006	0.00713303092362525	1.00004507859711	0.00719172994147226	0.00710136931649948	0.00669284542685502	1	0	0.1	0	0	0	0.2	1	0	0	2.14964764381063	Th1R
1235	0.986552826184553	0.0388862673822047	0.00669285048554812	0.00712062882386371	0.00669292418169033	0.0067649511141469	0.0813359698814738	0.00713889421324533	1.00004510165028	0.00719172995871279	0.00709717892868314	0.00669284624872171	1	0	0.2	0	0	0	0.2	1	0	0	2.11133398191961	Th1R
1236	0.990453749691039	0.0945923774543728	0.0066928505101485	0.00710236202983669	0.00669290072177538	0.00673230683956561	0.0628496249722575	0.0071469738085311	1.00004508286565	0.00719172916510143	0.00708096218485374	0.00669284649385444	1	0	0.3	0	0	0	0.2	1	0	0	2.03318151244617	Th1R
1237	0.994020259076683	0.220887294683314	0.00669285069771302	0.00704944653327482	0.00669287828964583	0.0067089347205059	0.0409720793364178	0.00715436175970342	1.0000450891632	0.00719172690446059	0.00703347531060958	0.00669284631859035	1	0	0.4	0	0	0	0.2	1	0	0	1.88132613527412	Th1R
1238	0.99631891088362	0.441280991539796	0.00669285085254119	0.00694777763661664	0.00669286317056017	0.00669838875307052	0.0229330722313021	0.0071563292610791	1.00004509732724	0.00719172137104229	0.00694006511673383	0.00669284595294986	1	0	0.5	0	0	0	0.2	1	0	0	1.64039110924972	Th1R
1239	0.997381046760819	0.686085952416734	0.00669285074913163	0.006833992040161	0.00669285568184072	0.00669510124723334	0.0131026489816237	0.00715322756081657	1.00004507479028	0.0071917155409638	0.00683205809211085	0.00669284534434347	1	0	0.6	0	0	0	0.2	1	0	0	1.38446537085095	Th1R
1240	0.997788025739035	0.857583560218407	0.00669285100209765	0.00675605484979918	0.00669285288918102	0.00669416308826241	0.00904525455942248	0.00714973836565709	1.00004510958799	0.00719171197279669	0.00675591612084385	0.00669284525858947	1	0	0.7	0	0	0	0.2	1	0	0	1.2083449117372	Th1R
1241	0.997937725818103	0.944864970596766	0.00669285078056034	0.00671714684333991	0.00669285146079833	0.006693867362767	0.0075169200574085	0.00714774448362966	1.00004507528333	0.007191709629808	0.00671723433406463	0.00669284486720635	1	0	0.8	0	0	0	0.2	1	0	0	1.11930554868804	Th1R
1242	0.997993374547606	0.982400149721409	0.00669285047323644	0.00670058184985888	0.00669285068429308	0.00669376436244492	0.00694518701085863	0.00714685236137196	1.00004502888	0.00719170579531505	0.00670062882650662	0.00669284487786505	1	0	0.9	0	0	0	0.2	1	0	0	1.08110877085274	Th1R
1243	0.998014302343569	0.997384678930582	0.00669285048239493	0.0066939979251212	0.00669285051342354	0.00669372678396901	0.00672973860313676	0.00714649334208111	1.00004503007719	0.00719170545825833	0.00669400602912691	0.00669284486010173	1	0	1	0	0	0	0.2	1	0	0	1.06587426280066	Th1R
1244	0.00669513894458965	0.00669285083079314	0.0066928508207958	0.00669399780453	0.00669286633217132	0.997798028372295	0.997387544693339	0.00669285347731817	1.00004509607149	0.0071917080537771	0.00669400591395446	0.00668988115142089	1	0	0	0	0	0	0.3	1	0	0	5.02919084291571	Th17
1245	0.00669514731518634	0.00670989892948922	0.00669285082068976	0.0066939985001621	0.00669286634143503	0.99779786636803	0.9973859939663	0.00669285348450282	1.00004509606382	0.0071917080539713	0.00669400661410081	0.00668988114861154	1	0	0.1	0	0	0	0.3	1	0	0	5.02917207511695	Th17
1246	0.00669515222333134	0.00672701624204799	0.00669285082066868	0.00669399936128538	0.00669286635298563	0.997797631297197	0.99738443507588	0.0066928535128608	1.00004509607012	0.00719170805432214	0.00669400747987327	0.00668988116071526	1	0	0.2	0	0	0	0.3	1	0	0	5.02915316072053	Th17
1247	0.00669513507257038	0.00674419246637323	0.0066928508206496	0.00669400002167328	0.00669286636206574	0.99779761222372	0.99738289752558	0.0066928534733754	1.0000450960783	0.00719170805548965	0.00669400814647464	0.00668988112184801	1	0	0.3	0	0	0	0.3	1	0	0	5.02913444629023	Th17
1248	0.00669515160800776	0.00676140719968972	0.00669285082060976	0.00669400023101154	0.00669286636478609	0.997797570589442	0.997381342811968	0.00669285348404041	1.0000450960748	0.0071917080557053	0.00669400835746189	0.00668988111214985	1	0	0.4	0	0	0	0.3	1	0	0	5.02911561909428	Th17
1249	0.993644226918981	0.415001786412463	0.00669285069492207	0.00695413021074602	0.00669287247419355	0.00671158502141078	0.044889669440588	0.00714599564006382	1.00004508310764	0.00719172184431302	0.00694598686523709	0.00669284242915314	1	0	0.5	0	0	0	0.3	1	0	0	1.69131672439682	Th1R
1250	0.996896394298634	0.679654923474487	0.00669285025342691	0.00683622295066422	0.00669285618918428	0.00669653799843367	0.0181154230043808	0.00715096499798766	1.00004500168014	0.0071917150172784	0.00683421138700276	0.00669284393946834	1	0	0.6	0	0	0	0.3	1	0	0	1.39639730964484	Th1R
1251	0.997667059118135	0.856405696535315	0.00669285100176862	0.00675649659771567	0.00669285300582258	0.0066944423213094	0.010401284348187	0.00714912331082314	1.00004510965571	0.00719171200388521	0.00675635272562808	0.00669284495195619	1	0	0.7	0	0	0	0.3	1	0	0	1.21100031426935	Th1R
1252	0.997902195527964	0.944679063537174	0.0066928507804178	0.00671721907849225	0.00669285147442557	0.00669394133482125	0.00792728602204678	0.00714755525201884	1.0000450752757	0.00719170963406934	0.00671730656643978	0.00669284476668856	1	0	0.8	0	0	0	0.3	1	0	0	1.11993738111998	Th1R
1253	0.997983266438558	0.982375533845551	0.00669285047327605	0.00670059175978935	0.0066928506856709	0.00669378458284439	0.00706326723467221	0.0071467972973677	1.000045028887	0.00719170579595236	0.00670063878517731	0.0066928448493628	1	0	0.9	0	0	0	0.3	1	0	0	1.081261560067	Th1R
1254	0.998012867236713	0.997383153357102	0.00669285048239455	0.00669399857514034	0.00669285051346442	0.00669372961143951	0.00674657585062927	0.00714648544520727	1.00004503007736	0.00719170545829931	0.006694006683622	0.00669284485598647	1	0	1	0	0	0	0.3	1	0	0	1.06589405695973	Th1R
1255	0.00669513750076145	0.0066928507097725	0.00669285082142748	0.00669399806095098	0.00669286633579615	0.997797857606743	0.997387588936065	0.00669285352197742	1.00004509612205	0.00719170803404949	0.00669400617005966	0.00668988230907376	1	0	0	0	0	0	0.4	1	0	0	5.02919071970766	Th17
1256	0.00669513262112087	0.00670989648108791	0.00669285082151158	0.0066939983672228	0.00669286634064534	0.997797961425264	0.997386058669133	0.00669285346950229	1.00004509619935	0.00719170805329082	0.00669400648111303	0.00668988120329334	1	0	0.1	0	0	0	0.4	1	0	0	5.02917225192812	Th17
1257	0.00669511913878989	0.00672700879882541	0.00669285082232982	0.00669399917146113	0.00669286635233263	0.997797822167572	0.997384517117327	0.00669285346816173	1.00004509632771	0.00719170805253881	0.0066940072909801	0.00668988141250898	1	0	0.2	0	0	0	0.4	1	0	0	5.0291534742453	Th17
1258	0.00669515156930596	0.0067441828215796	0.00669285082060982	0.00669399978211608	0.00669286635871791	0.997797624756134	0.997382937670476	0.00669285348309106	1.00004509607095	0.00719170805319716	0.00669400790513914	0.0066898811919324	1	0	0.3	0	0	0	0.4	1	0	0	5.02913449170148	Th17
1259	0.00669511655118693	0.00676141577796936	0.00669285082077204	0.00669400045535525	0.00669286636825576	0.997797611103326	0.997381407463761	0.00669285345426234	1.00004509610379	0.00719170805570373	0.006694008583975	0.00668988112857002	1	0	0.4	0	0	0	0.4	1	0	0	5.02911575120861	Th17
1260	0.00669516318131454	0.00677870533654345	0.00669285082055301	0.00669400086669281	0.00669286637333586	0.997797408476058	0.997379817290586	0.00669285348928761	1.0000450960748	0.00719170805574274	0.00669400899744373	0.00668988111631202	1	0	0.5	0	0	0	0.4	1	0	0	5.02909662304296	Th17
1261	0.996113964470044	0.669808726854337	0.00669285028239642	0.0068395979254972	0.00669285788574767	0.00669940039671241	0.0256925643086301	0.00714754438367939	1.00004500765038	0.00719171524989085	0.00683746641639471	0.00669284245480701	1	0	0.6	0	0	0	0.4	1	0	0	1.41460915562976	Th1R
1262	0.997523037200756	0.85501413911601	0.00669285099845564	0.00675701745918537	0.00669285314346032	0.0066947989976885	0.0119921084661064	0.00714840188653144	1.00004510930104	0.00719171203434995	0.00675686744874485	0.00669284458523525	1	0	0.7	0	0	0	0.4	1	0	0	1.21412738800403	Th1R
1263	0.997864331600128	0.944481195206761	0.0066928507802719	0.00671729591995894	0.00669285148902123	0.00669402201776152	0.00836279665670793	0.00714735443816165	1.0000450752686	0.00719170963857626	0.0067173834032451	0.00669284465962747	1	0	0.8	0	0	0	0.4	1	0	0	1.12060865746504	Th1R
1264	0.997972949127834	0.982350412592011	0.0066928504733138	0.0067006018714779	0.00669285068707311	0.0066938053647119	0.0071836521112586	0.00714674115944277	1.00004502889378	0.00719170579659819	0.00670064894655802	0.00669284482026694	1	0	0.9	0	0	0	0.4	1	0	0	1.08141736840464	Th1R
1265	0.99801142671122	0.997381622026162	0.00669285048239695	0.00669399922758509	0.00669285051350481	0.00669373245239942	0.0067634739225095	0.00714647751981053	1.00004503007742	0.00719170545834028	0.00669400734056761	0.00669284485185729	1	0	1	0	0	0	0.4	1	0	0	1.06591392310901	Th1R
1266	0.00669511297803994	0.00669284878352159	0.00669285082643011	0.00669399782795147	0.00669286633826796	0.997798078103578	0.997387660812952	0.00669285347484449	1.00004509693813	0.00719170804257069	0.00669400593826987	0.00668988235868413	1	0	0	0	0	0	0.5	1	0	0	5.02919103890012	Th17
1267	0.00669515011191643	0.00670989875628341	0.00669285081928855	0.00669399844595708	0.00669286633928869	0.99779786156132	0.997386093379898	0.00669285348658188	1.00004509585298	0.00719170803636807	0.00669400655933426	0.00668988181351094	1	0	0.1	0	0	0	0.5	1	0	0	5.02917216742632	Th17
1268	0.00669513049523494	0.00672700090729637	0.00669285082252106	0.00669399890629434	0.00669286634918268	0.997797913249851	0.997384567439475	0.00669285345901675	1.00004509638239	0.007191708060765	0.00669400702449191	0.00668988087675917	1	0	0.2	0	0	0	0.5	1	0	0	5.02915361116821	Th17
1269	0.00669514006052226	0.00674417656248583	0.00669285082140518	0.00669399967200747	0.00669286635820087	0.997797700522175	0.99738300165326	0.0066928534719307	1.00004509619987	0.00719170805410329	0.00669400779483375	0.0066898811844937	1	0	0.3	0	0	0	0.5	1	0	0	5.02913464910927	Th17
1270	0.00669515398590378	0.00676141880994984	0.00669285082060177	0.00669400042120761	0.00669286636738175	0.997797503102111	0.997381425545181	0.00669285348282663	1.00004509607863	0.00719170805370142	0.00669400854868508	0.00668988118289799	1	0	0.4	0	0	0	0.5	1	0	0	5.02911562080737	Th17
1271	0.00669516888287304	0.00677873160537735	0.0066928508205149	0.00669400120447252	0.00669286637780303	0.9977972951032	0.997379835225057	0.0066928534969178	1.00004509607362	0.00719170805563515	0.00669400933685573	0.00668988112346856	1	0	0.5	0	0	0	0.5	1	0	0	5.02909649632929	Th17
1272	0.994648998894195	0.6529269268819	0.00669285047937534	0.00684527329621621	0.00669286134510105	0.00670634979940046	0.0384350018635405	0.00714178706023738	1.00004504033499	0.00719171605354421	0.00684293270006601	0.00669283983607177	1	0	0.6	0	0	0	0.5	1	0	0	1.44571072699245	Th1R
1273	0.997349732551291	0.853354906764818	0.00669285098981253	0.00675763705803425	0.00669285330682538	0.00669526230746011	0.0138733565741951	0.00714754893016763	1.00004510818111	0.00719171206040152	0.00675747964112006	0.00669284414128001	1	0	0.7	0	0	0	0.5	1	0	0	1.21784201387429	Th1R
1274	0.997823932436812	0.944270360553504	0.00669285078011384	0.00671737775012508	0.0066928515046786	0.00669411019765623	0.00882542761541548	0.00714714113342367	1.00004507526104	0.00719170964332412	0.00671746522650262	0.00669284454545888	1	0	0.8	0	0	0	0.5	1	0	0	1.12132256066742	Th1R
1275	0.997962416827453	0.982324772118198	0.00669285047334786	0.00670061219039303	0.00669285068850259	0.00669382672835925	0.00730640083850702	0.0071466839200269	1.00004502890031	0.00719170579725755	0.00670065931617873	0.006692844790556	1	0	0.9	0	0	0	0.5	1	0	0	1.08157627469779	Th1R
1276	0.99800998073426	0.997380084902276	0.00669285048239573	0.0066939998824904	0.00669285051354632	0.00669373530696095	0.00678043317154166	0.00714646956575041	1.00004503007754	0.00719170545837775	0.00669400799997613	0.00669284484770913	1	0	1	0	0	0	0.5	1	0	0	1.06593386166975	Th1R
1277	0.00669515767725333	0.00669285314259818	0.0066928508143129	0.00669399780431606	0.00669286632547221	0.997797937141522	0.997387680532868	0.00669285349011439	1.00004509507542	0.00719170800754119	0.00669400591254629	0.00668988288159462	1	0	0	0	0	0	0.6	1	0	0	5.02919086716586	Th17
1278	0.00669515241322413	0.00670989913281877	0.00669285081787054	0.00669399843048139	0.00669286633765737	0.997797853116729	0.997386141863311	0.00669285348717635	1.00004509563913	0.00719170802506356	0.00669400654362221	0.00668988226829258	1	0	0.1	0	0	0	0.6	1	0	0	5.02917220498329	Th17
1279	0.00669515266729677	0.00672700849054168	0.00669285081931347	0.00669399907985933	0.0066928663479519	0.997797739917834	0.997384592997845	0.00669285348666226	1.00004509587063	0.0071917080354081	0.00669400719772608	0.00668988187758459	1	0	0.2	0	0	0	0.6	1	0	0	5.02915343447297	Th17
1280	0.00669517522369497	0.00674417795244899	0.00669285081719178	0.00669399958529261	0.00669286635250587	0.997797612117498	0.997383032966639	0.00669285349758293	1.0000450955492	0.0071917080506397	0.00669400770636078	0.00668988095529645	1	0	0.3	0	0	0	0.6	1	0	0	5.02913455442206	Th17
1281	0.0066951573702128	0.00676143198072201	0.0066928508205133	0.00669400062898091	0.00669286636992785	0.997797393122133	0.997381456239736	0.00669285350003236	1.00004509606104	0.00719170804458772	0.00669400875709308	0.00668988164634121	1	0	0.4	0	0	0	0.6	1	0	0	5.02911552583945	Th17
1282	0.00669516142013445	0.00677870366190298	0.00669285082053286	0.00669400085158695	0.00669286637305699	0.997797425190014	0.99737992427004	0.0066928534879327	1.00004509607196	0.00719170805599471	0.00669400898215606	0.00668988109942607	1	0	0.5	0	0	0	0.6	1	0	0	5.02909675012067	Th17
1283	0.990120236359357	0.610315350796393	0.00669285068683207	0.00685896213172808	0.00669287250637168	0.00673800290708251	0.0694641971029056	0.00712772760550461	1.00004508205025	0.0071917168674299	0.00685607881199016	0.00669283198118097	1	0	0.6	0	0	0	0.6	1	0	0	1.52392473549553	Th1R
1284	0.997138229006612	0.851352462680295	0.00669285025255079	0.00675838260584309	0.00669285278285516	0.00669587625577045	0.0161216292601422	0.00714652789411182	1.00004499820297	0.00719171061463634	0.00675821604207762	0.00669284299396758	1	0	0.7	0	0	0	0.6	1	0	0	1.22230519521802	Th1R
1285	0.997780771731398	0.944045434470077	0.00669285077993898	0.0067174649965252	0.00669285152149421	0.00669420677913928	0.00931737639375446	0.00714691432728629	1.00004507525175	0.00719170964830723	0.00671755246335309	0.00669284442354862	1	0	0.8	0	0	0	0.6	1	0	0	1.12208264038362	Th1R
1286	0.997951663523531	0.982298598046731	0.00669285047338152	0.00670062272224216	0.00669285068996546	0.00669384869507164	0.00743157478526643	0.00714662555058213	1.0000450289067	0.00719170579793642	0.00670066989971361	0.00669284476021686	1	0	0.9	0	0	0	0.6	1	0	0	1.08173836071082	Th1R
1287	0.998008529273036	0.997378541951774	0.0066928504823968	0.0066940005398509	0.00669285051358635	0.00669373817520983	0.00679745395344851	0.00714646158283021	1.0000450300776	0.00719170545841522	0.00669400866187343	0.00669284484354507	1	0	1	0	0	0	0.6	1	0	0	1.06595387306395	Th1R
1288	0.00669513019036294	0.0066928496977818	0.00669285082375146	0.00669399765378487	0.0066928663334294	0.997798095201567	0.997387753789839	0.00669285347542109	1.00004509656314	0.0071917080424939	0.00669400576264994	0.00668988171103313	1	0	0	0	0	0	0.7	1	0	0	5.02919112946897	Th17
1289	0.00669515118051779	0.00670989885503955	0.00669285081736089	0.00669399839992447	0.00669286633677165	0.997797863651209	0.99738619344304	0.00669285348537823	1.00004509556538	0.00719170801826138	0.00669400651292873	0.00668988257955296	1	0	0.1	0	0	0	0.7	1	0	0	5.02917226877425	Th17
1290	0.00669515898711915	0.00672700999739967	0.00669285081706176	0.00669399908558746	0.00669286634569103	0.997797708808835	0.997384637701754	0.00669285349017179	1.00004509552236	0.00719170802170534	0.00669400720315994	0.00668988240138617	1	0	0.2	0	0	0	0.7	1	0	0	5.02915344041319	Th17
1291	0.006695150317613	0.00674417874108025	0.00669285082060397	0.00669399969294984	0.00669286635759854	0.997797645358361	0.997383091952039	0.00669285348341305	1.00004509608111	0.00719170804267948	0.00669400781536625	0.00668988162969351	1	0	0.3	0	0	0	0.7	1	0	0	5.02913467217512	Th17
1292	0.00669516292005441	0.00676142154535775	0.00669285081991538	0.00669400042991743	0.00669286636662337	0.997797426648308	0.997381515616451	0.00669285350254263	1.00004509596447	0.00719170804467255	0.00669400855680889	0.00668988152072168	1	0	0.4	0	0	0	0.7	1	0	0	5.02911562300502	Th17
1293	0.00669516391665065	0.00677872216580828	0.00669285082042576	0.00669400109199529	0.00669286637620402	0.997797339775854	0.997379948298374	0.00669285349116957	1.00004509605967	0.00719170805357188	0.0066940092238374	0.00668988118971502	1	0	0.5	0	0	0	0.7	1	0	0	5.02909666829836	Th17
1294	0.00669516703280633	0.00679606216284548	0.00669285082049883	0.00669400146853393	0.00669286638145652	0.997797305418845	0.997378406517281	0.00669285348732363	1.0000450960748	0.007191708055777	0.00669400960350029	0.00668988112006138	1	0	0.6	0	0	0	0.7	1	0	0	5.02907774975242	Th17
1295	0.996875460626335	0.848896954249318	0.00669285027458472	0.00675929412240049	0.00669285307529523	0.006696712742904	0.0188463392444075	0.00714529317423855	1.0000450017627	0.00719171070196091	0.00675911625483914	0.00669284236449501	1	0	0.7	0	0	0	0.7	1	0	0	1.22774959884217	Th1R
1296	0.997734594273125	0.943805151792035	0.00669285077972877	0.00671755813933676	0.0066928515395683	0.00669431280812918	0.00984109777164882	0.00714667289109207	1.00004507523875	0.00719170965350524	0.00671764559345428	0.0066928442931802	1	0	0.8	0	0	0	0.7	1	0	0	1.12289287264324	Th1R
1297	0.997940682963894	0.98227187543553	0.00669285047341319	0.00670063347289022	0.00669285069145491	0.00669387128709495	0.00755923760122294	0.00714656602146803	1.00004502891277	0.00719170579863341	0.0067006807031003	0.00669284472922909	1	0	0.9	0	0	0	0.7	1	0	0	1.08190371129185	Th1R
1298	0.998007072294731	0.997376993138495	0.00669285048239585	0.00669400119969187	0.00669285051362769	0.00669374105727009	0.00681453662710072	0.00714645357091206	1.00004503007773	0.00719170545845992	0.00669400932625765	0.00669284483936618	1	0	1	0	0	0	0.7	1	0	0	1.06597395771958	Th1R
1299	0.00669513404027649	0.00669285016912441	0.00669285082243938	0.00669399765492104	0.00669286633208253	0.997798074829363	0.997387800967376	0.00669285347809923	1.00004509636048	0.00719170803075661	0.00669400576354629	0.00668988221335643	1	0	0	0	0	0	0.8	1	0	0	5.02919115224302	Th17
1300	0.00669514699125361	0.00670989770313606	0.00669285081838963	0.00669399835629861	0.00669286633730889	0.997797891051268	0.99738624783429	0.00669285348272327	1.00004509573182	0.0071917080185666	0.0066940064692489	0.00668988262741064	1	0	0.1	0	0	0	0.8	1	0	0	5.02917235603293	Th17
1301	0.00669516141142932	0.0067270104918958	0.00669285081531379	0.00669399907121845	0.00669286634370533	0.997797699557092	0.997384686123626	0.00669285349025244	1.00004509525356	0.00719170801098213	0.00669400718857301	0.00668988283336745	1	0	0.2	0	0	0	0.8	1	0	0	5.02915347678436	Th17
1302	0.00669514348512475	0.00674416884211036	0.00669285082226111	0.00669399950477649	0.00669286635679316	0.997797731369469	0.997383160739929	0.00669285347887942	1.0000450963399	0.00719170806367976	0.00669400762631175	0.00668988059888506	1	0	0.3	0	0	0	0.8	1	0	0	5.02913484257365	Th17
1303	0.006695156882331	0.00676140312390787	0.00669285082022427	0.0066940001437444	0.00669286636322633	0.997797580707225	0.997381596312888	0.0066928534868255	1.00004509602295	0.0071917080603075	0.00669400826938898	0.00668988074797638	1	0	0.4	0	0	0	0.8	1	0	0	5.02911588092852	Th17
1304	0.00669515648930225	0.00677869999487494	0.00669285082061726	0.00669400082253594	0.00669286637291627	0.997797453200526	0.997380031247531	0.00669285348140011	1.00004509608857	0.00719170805713319	0.00669400895304728	0.00668988102503972	1	0	0.5	0	0	0	0.8	1	0	0	5.02909689358514	Th17
1305	0.0066951697174277	0.00679606482770256	0.00669285082049616	0.00669400148172748	0.00669286638154449	0.997797278772404	0.997378452863344	0.00669285349438126	1.00004509607453	0.00719170805578531	0.00669400961652973	0.00668988111980677	1	0	0.6	0	0	0	0.8	1	0	0	5.02907776413542	Th17
1306	0.996540597009671	0.845818269177209	0.00669285063854503	0.00676043272857602	0.00669285379228179	0.00669789150947155	0.0222140878586776	0.00714376918259399	1.00004505654104	0.00719171200115889	0.00676024046912386	0.00669284174396621	1	0	0.7	0	0	0	0.8	1	0	0	1.23453287027855	Th1R
1307	0.997685110821399	0.943548082914266	0.00669285077946956	0.00671765772044113	0.00669285155901844	0.00669442949997745	0.010399346805173	0.00714641555830527	1.00004507521957	0.00719170965889759	0.00671774515810673	0.00669284415353922	1	0	0.8	0	0	0	0.8	1	0	0	1.12375773237684	Th1R
1308	0.99792946864751	0.982244588745923	0.00669285047344224	0.00670064444848378	0.00669285069298618	0.0066938945277879	0.00768945533420836	0.00714650530191942	1.00004502891866	0.00719170579933989	0.00670069173250097	0.00669284469757766	1	0	0.9	0	0	0	0.8	1	0	0	1.08207241453347	Th1R
1309	0.998005609765374	0.9973754384273	0.00669285048239979	0.00669400186201422	0.0066928505136683	0.00669374395322091	0.00683168155444949	0.00714644552979784	1.00004503007773	0.00719170545850129	0.00669400999315129	0.00669284483517197	1	0	1	0	0	0	0.8	1	0	0	1.06599411606743	Th1R
1310	0.00669514398942414	0.00669285213409663	0.00669285081685132	0.00669399767467221	0.00669286632655947	0.997798022341251	0.997387843133576	0.00669285348045318	1.00004509549129	0.0071917080039709	0.00669400578284861	0.00668988326369039	1	0	0	0	0	0	0.9	1	0	0	5.02919113019164	Th17
1311	0.00669511048295779	0.00670989002469817	0.00669285083739257	0.00669399838151635	0.0066928663569257	0.997797990403109	0.997386316937826	0.00669285348587523	1.00004509862344	0.00719170803694457	0.00669400649592587	0.00668988376680599	1	0	0.1	0	0	0	0.9	1	0	0	5.0291725728181	Th17
1312	0.0066951540252883	0.00672700749014333	0.00669285081732663	0.00669399901366166	0.00669286634509188	0.997797744091348	0.997384743950214	0.00669285348583469	1.0000450955726	0.00719170801592812	0.00669400713100391	0.00668988271686042	1	0	0.2	0	0	0	0.9	1	0	0	5.02915358962444	Th17
1313	0.00669516641007645	0.00674418428341357	0.00669285081578701	0.00669399972475316	0.00669286635298509	0.997797563764455	0.997383177066105	0.00669285349327275	1.0000450953338	0.00719170801619118	0.00669400784665947	0.00668988261988935	1	0	0.3	0	0	0	0.9	1	0	0	5.02913465434041	Th17
1314	0.00669515071555582	0.00676141061873477	0.00669285082122413	0.00669400029974789	0.00669286636645032	0.99779753892903	0.997381634277713	0.00669285348236584	1.00004509618523	0.00719170804694935	0.00669400842646213	0.0066898814805283	1	0	0.4	0	0	0	0.9	1	0	0	5.02911587698141	Th17
1315	0.006695167753613	0.00677872246139684	0.0066928508200729	0.00669400107117839	0.00669286637547812	0.997797293924577	0.997380044453711	0.00669285350492027	1.000045096	0.00719170804843745	0.00669400920255487	0.00668988138151911	1	0	0.5	0	0	0	0.9	1	0	0	5.02909671456744	Th17
1316	0.00669516067190969	0.00679607825241089	0.00669285082048358	0.00669400167823692	0.00669286638424992	0.997797255581044	0.997378484444471	0.00669285348437969	1.00004509607561	0.00719170805565406	0.00669400981434513	0.00668988112698322	1	0	0.6	0	0	0	0.9	1	0	0	5.02907776854113	Th17
1317	0.996097775235155	0.841831751181995	0.00669285062726657	0.00676189872434714	0.00669285426100882	0.00669963430349082	0.0264986700377986	0.00714182905603168	1.00004505533349	0.00719171205065795	0.00676168727568251	0.00669284064198795	1	0	0.7	0	0	0	0.9	1	0	0	1.24324950589461	Th1R
1318	0.997631991789452	0.94327260382073	0.00669285077913371	0.00671776435456683	0.00669285157998653	0.00669455827465257	0.0109952314089086	0.0071461409004604	1.00004507519078	0.00719170966444868	0.00671785177133981	0.00669284400369506	1	0	0.8	0	0	0	0.9	1	0	0	1.12468228231779	Th1R
1319	0.997918013805408	0.982216721817257	0.00669285047347048	0.00670065565538716	0.0066928506945472	0.00669391844159739	0.00782229655448677	0.00714644336006142	1.00004502892451	0.0071917058000639	0.00670070299431304	0.00669284466523787	1	0	0.9	0	0	0	0.9	1	0	0	1.08224456194101	Th1R
1320	0.998004141651094	0.99737387778209	0.00669285048239733	0.00669400252685463	0.0066928505137098	0.00669374686316983	0.00684888910063691	0.00714643745934005	1.00004503007782	0.00719170545853581	0.00669401066257437	0.00669284483095923	1	0	1	0	0	0	0.9	1	0	0	1.06601434854281	Th1R
1321	0.00669509856949298	0.006692841584692	0.00669285084766199	0.00669399766009699	0.0066928663576848	0.997798147119111	0.997387920071825	0.00669285348848367	1.00004510020578	0.00719170805065465	0.00669400577007866	0.00668988335084807	1	0	0	0	0	0	1	1	0	0	5.02919139276805	Th17
1322	0.00669514858611403	0.00670989780128509	0.00669285081669379	0.00669399831742472	0.00669286633508245	0.997797889569053	0.997386347827149	0.00669285348244932	1.00004509547394	0.00719170800438966	0.00669400643002011	0.00668988325101929	1	0	0.1	0	0	0	1	1	0	0	5.02917245311982	Th17
1323	0.00669516950949937	0.00672700414799708	0.00669285080884109	0.0066939987508471	0.00669286633306761	0.997797815067509	0.997384806586942	0.00669285348210713	1.00004509429584	0.00719170805642552	0.00669400686611155	0.00668987902443161	1	0	0.2	0	0	0	1	1	0	0	5.02915370561463	Th17
1324	0.00669516593075349	0.00674418335108668	0.00669285081512228	0.00669399969734939	0.00669286635199908	0.997797570470713	0.997383228554853	0.00669285349192454	1.00004509523339	0.00719170801098726	0.00669400781909338	0.00668988284828652	1	0	0.3	0	0	0	1	1	0	0	5.02913471401188	Th17
1325	0.00669515196367648	0.00676140992744274	0.00669285082109257	0.00669400028312926	0.00669286636611893	0.997797536096267	0.997381684068768	0.00669285348370642	1.00004509616664	0.00719170804408981	0.00669400840968639	0.0066898815985061	1	0	0.4	0	0	0	1	1	0	0	5.02911592344689	Th17
1326	0.00669515456747235	0.00677869665789964	0.00669285082088261	0.00669400078704354	0.00669286637262184	0.997797460975057	0.99738013578566	0.00669285348246497	1.00004509613144	0.00719170805869336	0.00669400891723028	0.00668988092793308	1	0	0.5	0	0	0	1	1	0	0	5.02909701103366	Th17
1327	0.00669516452332787	0.00679608007086474	0.00669285082047033	0.00669400167935822	0.00669286638423176	0.997797236503973	0.99737852981095	0.00669285348922067	1.00004509607379	0.00719170805527224	0.00669400981534889	0.00668988113893085	1	0	0.6	0	0	0	1	1	0	0	5.02907778917736	Th17
1328	0.995476971482731	0.836395833735704	0.00669285033255805	0.0067638838785986	0.00669285466402046	0.00670240962684565	0.0322087548812392	0.00713924384253777	1.00004501196728	0.00719171145874332	0.00676364539443004	0.00669283891641701	1	0	0.7	0	0	0	1	1	0	0	1.25502039974423	Th1R
1329	0.997574859385961	0.942976858907901	0.00669285077869475	0.00671787874315992	0.00669285160261943	0.00669470080118679	0.0116322772522821	0.00714584729728044	1.00004507514821	0.00719170967010949	0.00671796613376624	0.00669284384258928	1	0	0.8	0	0	0	1	1	0	0	1.12567228297603	Th1R
1330	0.997906311393085	0.982188257824714	0.00669285047349983	0.00670066710025761	0.00669285069613637	0.006693943054188	0.00795783248840946	0.00714638016271238	1.00004502893024	0.00719170580081473	0.00670071449520387	0.00669284463219629	1	0	0.9	0	0	0	1	1	0	0	1.08242024861586	Th1R
1331	0.998002667918072	0.997372311166581	0.00669285048240021	0.00669400319421271	0.0066928505137507	0.00669374978719959	0.00686615963398689	0.00714642935933848	1.00004503007781	0.00719170545857907	0.00669401133452361	0.00669284482673026	1	0	1	0	0	0	1	1	0	0	1.06603465558388	Th1R
