# Supplementary material for: Role of Cytokine Combinations on CD4+ T Cell Differentiation, Partial Polarization, and Plasticity: Continuous Network Modeling Approach
Source: Front Physiol. 2018 Aug 2;9:877. doi: 10.3389/fphys.2018.00877 (PMC6089340; doi:10.3389/fphys.2018.00877)
Supplement: DATA SHEET S7 — Code and simulations of the CD4+ T cell regulatory network. [file Data_Sheet_7.ZIP › plasticity-Nnodes/csv/Th1_IFNGe_IL4e.csv]

	TBET	IFNG	GATA3	IL2	IL4	RORGT	IL21	FOXP3	TGFB	IL10	IL9	BCL6	TCR	IL12e	IFNGe	IL2e	IL4e	IL6e	IL21e	TGFBe	IL10e	IL27e	Sum	Label
1	0.998005523061448	0.995989736172335	0.00669285459544756	0.00669460821353951	0.00669284762755858	0.00669285434330577	0.00669809433695558	0.00669915922103746	0.00771841677349806	0.00718950982520592	0.00669286134613841	0.00682518602711345	1	0	0	0	0	0	0	0	0	0	0.0746011330760172	Th1
2	0.998005564599503	0.996137029200843	0.00669285485240338	0.00669454403807077	0.00669284814035491	0.00669285485763629	0.00669790202894721	0.00669915966783678	0.00771841680438632	0.00718959021583028	0.00669286135529202	0.00682520352854956	1	0	0.1	0	0	0	0	0	0	0	0.0744536416889614	Th1
3	0.998005605504737	0.996282326881524	0.00669285509621018	0.00669448072387652	0.00669284863697624	0.00669285535566213	0.00669771232470051	0.00669916009953004	0.00771841685196627	0.00718966952375342	0.00669286135482472	0.00682522077305499	1	0	0.2	0	0	0	0	0	0	0	0.0743081483542941	Th1
4	0.998005645782525	0.996425655913211	0.00669285532095148	0.00669441825337576	0.00669284911074453	0.00669285583066609	0.00669752518307329	0.00669916050954461	0.00771841690867938	0.00718974775672913	0.00669286133818631	0.00682523776156338	1	0	0.3	0	0	0	0	0	0	0	0.0741646262777787	Th1
5	0.998005685413519	0.996567042549035	0.00669285550364663	0.00669435659189743	0.00669284953908829	0.00669285626044599	0.00669734054616984	0.00669916087551448	0.00771841697034534	0.00718982491433764	0.0066928612829332	0.00682525447114677	1	0	0.4	0	0	0	0	0	0	0	0.0740230489929724	Th1
6	0.998005633323353	0.996706361793803	0.00669286309892787	0.00669430318193631	0.00669285737721054	0.00669286410001492	0.00669716582107622	0.00669916910775104	0.00771846291767213	0.00718992698193269	0.0066928686441668	0.00682527407376403	1	0	0.5	0	0	0	0	0	0	0	0.073883760187296	Th1
7	0.998005670182421	0.996843945440381	0.00669286280280524	0.00669424271153096	0.00669285732019828	0.00669286404435847	0.00669698570127186	0.00669916899872062	0.00771846324679209	0.00719000194714121	0.00669286811661907	0.00682528983555321	1	0	0.6	0	0	0	0	0	0	0	0.0737459891021891	Th1
8	0.998005706598999	0.996979664037106	0.0066928625208988	0.00669418307272521	0.00669285727423244	0.00669286399973369	0.00669680804102619	0.0066991689009971	0.00771846355393448	0.00719007589529677	0.00669286760629217	0.00682530539806784	1	0	0.7	0	0	0	0	0	0	0	0.073610085627099	Th1
9	0.998005742604137	0.997113542539936	0.00669286225556283	0.0066941242566444	0.0066928572414276	0.00669286396822598	0.00669663280960465	0.00669916881675643	0.00771846383735657	0.00719014884020838	0.00669286711548425	0.00682532076512141	1	0	0.8	0	0	0	0	0	0	0	0.0734760247623192	Th1
10	0.998005778163043	0.997245605519816	0.00669286200116019	0.00669406624710411	0.00669285721647971	0.00669286394455349	0.00669645996922863	0.00669916874092717	0.00771846410434229	0.00719022079581859	0.00669286663881296	0.00682533593391818	1	0	0.9	0	0	0	0	0	0	0	0.0733437819094863	Th1
11	0.998005813305829	0.997375877302058	0.00669286176065947	0.00669400903634697	0.00669285720244197	0.00669286393172213	0.00669628949082908	0.00669916867632951	0.00771846435160516	0.00719029177538904	0.00669286617907399	0.00682535090951541	1	0	1	0	0	0	0	0	0	0	0.0732133327060254	Th1
12	0.998003228086332	0.99598698022819	0.00669285440294231	0.00669460920455522	0.00671958240285389	0.00669285413163362	0.00669809762340475	0.00669915883368215	0.00771841664048765	0.00718950815466464	0.00669286119123745	0.00682533917237585	1	0	0	0	0.1	0	0	0	0	0	0.0746330734433156	Th1
13	0.998003354226476	0.996134407076934	0.00669285468673055	0.00669454499907596	0.00671859894370538	0.0066928546744923	0.00669790517659101	0.00669915931501139	0.00771841665959554	0.00718958862701037	0.00669286122481504	0.00682535108517666	1	0	0.1	0	0.1	0	0	0	0	0	0.0744843740887939	Th1
14	0.99800347859709	0.996279834424901	0.00669285497355306	0.00669448167257061	0.0067176289636044	0.00669285521674225	0.00669771535436896	0.00669915979682777	0.00771841670206012	0.00718966802584693	0.0066928612645964	0.00682536283067341	1	0	0.2	0	0.1	0	0	0	0	0	0.074337691778853	Th1
15	0.998003601145575	0.99642328893558	0.00669285522749257	0.00669441917794837	0.00671667224350287	0.00669285572259553	0.00669752808589634	0.00669916024373394	0.00771841676113864	0.00718974634368257	0.00669286127503232	0.00682537437868572	1	0	0.3	0	0.1	0	0	0	0	0	0.0741929993785546	Th1
16	0.998003721938068	0.996564797112627	0.00669285545524007	0.00669435750962197	0.00671572860831667	0.0066928561986895	0.00669734334255842	0.00669916066150654	0.00771841682901826	0.00718982359456607	0.00669286126251597	0.00682538573930371	1	0	0.4	0	0.1	0	0	0	0	0	0.0740502701506423	Th1
17	0.998003749965113	0.996704233981734	0.00669286315329797	0.00669430415205108	0.00671480453849864	0.00669286414216686	0.00669716857275424	0.00669916900518005	0.00771846296682288	0.00718992587277821	0.00669286872425213	0.00682540007386914	1	0	0.5	0	0.1	0	0	0	0	0	0.0739098472548246	Th1
18	0.998003865615805	0.99684193134714	0.00669286284560314	0.0066942436213519	0.00671388609846636	0.00669286407603203	0.0066969882993275	0.00669916889198917	0.0077184633092314	0.0071900009006434	0.00669286818304026	0.00682541056948701	1	0	0.6	0	0.1	0	0	0	0	0	0.0737709598322269	Th1
19	0.998003979748984	0.996977760024523	0.00669286255220514	0.00669418392400823	0.00671298025582625	0.00669286402094904	0.00669681048994145	0.00669916879005151	0.0077184636291477	0.0071900749092081	0.00669286765945469	0.00682542093546647	1	0	0.7	0	0.1	0	0	0	0	0	0.0736339573927518	Th1
20	0.998004092399859	0.997111745091577	0.00669286227620898	0.00669412505175247	0.00671208684095137	0.00669286397988263	0.00669663511490941	0.00669916870250618	0.00771846392319065	0.00719014791218712	0.00669286715625334	0.00682543117753831	1	0	0.8	0	0.1	0	0	0	0	0	0.073498814643945	Th1
21	0.998004203563487	0.997243911221618	0.00669286201336443	0.00669406698965522	0.0067112056800878	0.00669286394873622	0.00669646213676878	0.00669916862501863	0.00771846419780429	0.00719021992353263	0.00669286666941063	0.0068254412928697	1	0	0.9	0	0.1	0	0	0	0	0	0.073365506692143	Th1
22	0.998004313271926	0.997374282828932	0.00669286176460486	0.00669400972798341	0.00671033660656323	0.0066928639284832	0.00669629152475921	0.00669916855893398	0.00771846445242918	0.00719029095709436	0.0066928661998772	0.00682545128306744	1	0	1	0	0.1	0	0	0	0	0	0.0732340089029377	Th1
23	0.998000919580654	0.995984207484903	0.00669285399146324	0.00669460998315956	0.00674645943646009	0.00669285370081495	0.00669810071042999	0.00669915822965055	0.00771841658444987	0.00718950639885848	0.00669286081750557	0.00682549293405509	1	0	0	0	0.2	0	0	0	0	0	0.0746651857212911	Th1
24	0.998001131242337	0.996131769515952	0.00669285429927028	0.00669454574423383	0.00674448257800343	0.00669285426924272	0.00669790812041812	0.00669915874244848	0.00771841656552091	0.00718958693921336	0.00669286087241158	0.00682549920593689	1	0	0.1	0	0.2	0	0	0	0	0	0.0745152665784102	Th1
25	0.998001339867815	0.996277327652703	0.00669285459656345	0.00669448237273208	0.0067425331052984	0.00669285482344089	0.00669771814667636	0.00669915924208817	0.0077184165817195	0.00718966640248003	0.0066928609202271	0.00682550537021741	1	0	0.2	0	0.2	0	0	0	0	0	0.0743673840409259	Th1
26	0.998001545540679	0.996420908901787	0.00669285489288344	0.00669441986659834	0.00674061064654099	0.00669285537304349	0.0066975307630443	0.00669915973829198	0.00771841662250734	0.00718974480298587	0.00669286097051027	0.00682551144379547	1	0	0.3	0	0.2	0	0	0	0	0	0.0742215106777351	Th1
27	0.998001748274834	0.996562539742916	0.00669285516517411	0.00669435819079954	0.00673871480333008	0.00669285589504847	0.00669734591205267	0.00669916020803158	0.00771841667981709	0.00718982213928293	0.00669286100053933	0.00682551740681699	1	0	0.4	0	0.2	0	0	0	0	0	0.0740776193831432	Th1
28	0.998001858019989	0.996702096666195	0.00669286326238414	0.00669430518099368	0.00673685136405788	0.00669286423894756	0.00669717139213577	0.00669916895468342	0.00771846291771358	0.00718992473894949	0.0066928688592932	0.00682552675050442	1	0	0.5	0	0.2	0	0	0	0	0	0.0739360529734788	Th1
29	0.998002053098201	0.996839908524268	0.00669286293986946	0.00669424458671207	0.00673500717729822	0.0066928641592026	0.00669699096079854	0.00669916883445639	0.00771846328258734	0.00718999983276636	0.00669286830126274	0.00682553192888666	1	0	0.6	0	0.2	0	0	0	0	0	0.0737960403813719	Th1
30	0.998002245568402	0.996975848074828	0.00669286263554967	0.00669418483089815	0.00673318855201335	0.00669286409427529	0.00669681300195279	0.00669916872909902	0.00771846361652653	0.00719007390336374	0.00669286776475321	0.006825537056619	1	0	0.7	0	0.2	0	0	0	0	0	0.0736579305418205	Th1
31	0.998002435430832	0.997109940387858	0.00669286234393388	0.00669412589721421	0.00673139512448421	0.00669286403851569	0.00669663747677009	0.00669916863322475	0.00771846393130976	0.00719014696690861	0.00669286724415462	0.00682554212697997	1	0	0.8	0	0.2	0	0	0	0	0	0.0735216979648055	Th1
32	0.998002622742093	0.997242210324044	0.00669286206852524	0.00669406777815129	0.00672962654765539	0.00669286399579413	0.00669646435615803	0.00669916855027244	0.00771846422096707	0.00719021903583688	0.00669286674312279	0.00682554714428911	1	0	0.9	0	0.2	0	0	0	0	0	0.0733873173746358	Th1
33	0.998002807529446	0.997372682350455	0.00669286180766189	0.00669401046129334	0.00672788247210888	0.00669286396435458	0.00669629360609745	0.00669916847908123	0.00771846448929212	0.00719029012465557	0.00669286625980537	0.00682555210731151	1	0	1	0	0.2	0	0	0	0	0	0.0732547638917609	Th1
34	0.997998597465238	0.99598141784077	0.00669285341836579	0.00669461060673102	0.00677347992695703	0.00669285310830143	0.00669810365539715	0.00669915746652392	0.00771841665466499	0.00718950461162753	0.00669286028251316	0.00682564737017977	1	0	0	0	0.3	0	0	0	0	0	0.0746974717952539	Th1
35	0.997998895482266	0.996129116263449	0.00669285371431025	0.00669454629817532	0.00677050010740847	0.00669285366639007	0.00669791088486809	0.00669915797501488	0.00771841657648289	0.00718958519170975	0.00669286032277487	0.00682564791029742	1	0	0.1	0	0.3	0	0	0	0	0	0.0745463209017176	Th1
36	0.997999189268747	0.996274806529716	0.00669285402600588	0.0066944828851559	0.00676756207008049	0.00669285423652455	0.00669772076189976	0.006699158496134	0.00771841653674907	0.00718966470752328	0.00669286038251419	0.00682564844984897	1	0	0.2	0	0.3	0	0	0	0	0	0.0743972267539733	Th1
37	0.997999478840249	0.996418515603144	0.00669285433518145	0.0066944203374022	0.00676466519969549	0.00669285480042142	0.00669753323274852	0.00669915901225957	0.00771841653296988	0.00718974316316242	0.00669286044333049	0.00682564897388349	1	0	0.3	0	0.3	0	0	0	0	0	0.0742501615876627	Th1
38	0.997999764285983	0.996560270186395	0.00669285463681881	0.00669435863839145	0.00676180890784927	0.00669285535311586	0.00669734825754749	0.00669915951829503	0.00771841655638043	0.00718982056598271	0.00669286050040327	0.00682564947858343	1	0	0.4	0	0.3	0	0	0	0	0	0.0741050979409905	Th1
39	0.998000045629674	0.996700096585222	0.0066928549138365	0.00669429775945218	0.0067589925996618	0.00669285587752485	0.00669716578427482	0.00669915999724824	0.00771841659950816	0.00718989691756852	0.00669286053626163	0.00682564994931007	1	0	0.5	0	0.3	0	0	0	0	0	0.0739620087197513	Th1
40	0.998000232587843	0.996837876966624	0.00669286308581456	0.0066942456076074	0.00675622120545597	0.00669286429384565	0.00669699368561782	0.00669916882600957	0.00771846315763811	0.00718999873935095	0.00669286847110234	0.00682565392095159	1	0	0.6	0	0.3	0	0	0	0	0	0.0738212314389272	Th1
41	0.998000503979986	0.996973928084483	0.00669286276364537	0.00669418578626874	0.0067534827365694	0.00669286421209875	0.00669681556903132	0.00669916871043991	0.0077184635219955	0.00719007287648823	0.00669286791477518	0.00682565375648574	1	0	0.7	0	0.3	0	0	0	0	0	0.0736820057833294	Th1
42	0.998000771660863	0.997108128389248	0.00669286245862731	0.00669412679289388	0.00675078261309599	0.00669286414413365	0.00669663989534642	0.00669916860859617	0.00771846385656881	0.00719014600192082	0.00669286737910258	0.00682565361574721	1	0	0.8	0	0.3	0	0	0	0	0	0.0735446753159215	Th1
43	0.998001035673359	0.997240502785688	0.00669286216888914	0.00669406861495837	0.00674812028599318	0.00669286408800311	0.00669646662932709	0.00669916851884484	0.00771846416638732	0.00719021813049882	0.00669286686196583	0.00682565349416515	1	0	0.9	0	0.3	0	0	0	0	0	0.0734092144999854	Th1
44	0.998001296054326	0.997371075848791	0.00669286189304043	0.00669401123985153	0.00674549521548712	0.00669286404255948	0.00669629573765005	0.00669916843965809	0.00771846445485645	0.00719028927665527	0.00669286636206114	0.00682565338988523	1	0	1	0	0.3	0	0	0	0	0	0.0732755981485875	Th1
45	0.997996261682019	0.995978611273572	0.00669285276450757	0.00669461115595285	0.00680064509928368	0.00669285243483419	0.00669810653805511	0.00669915662438369	0.00771841690578921	0.00718950286136229	0.00669285966686218	0.00682580255726598	1	0	0	0	0.4	0	0	0	0	0	0.0747299336527055	Th1
46	0.997996646944963	0.996126447406393	0.00669285303223463	0.00669454676102326	0.00679665267806236	0.00669285296626659	0.00669791356988817	0.00669915711223141	0.00771841674515499	0.00718958346181487	0.00669285967632147	0.00682579730082253	1	0	0.1	0	0.4	0	0	0	0	0	0.0745775389524639	Th1
47	0.997997026689751	0.996272270932224	0.00669285332386331	0.00669448327142349	0.00679271686885686	0.00669285351782506	0.00669772326223605	0.00669915762080293	0.00771841663189661	0.00718966300439105	0.00669285971351971	0.0068257921312702	1	0	0.2	0	0.4	0	0	0	0	0	0.0744272217241105	Th1
48	0.99799740099663	0.99641610902416	0.00669285363299367	0.00669442066902682	0.00678883684467593	0.0066928540830956	0.00669753557338697	0.00669915814403534	0.00771841655868955	0.00718974149681512	0.00669285977192852	0.00682578704387225	1	0	0.3	0	0.4	0	0	0	0	0	0.0742789537977299	Th1
49	0.997997769912374	0.996557988416846	0.00669285394424881	0.00669435892680653	0.00678501177925401	0.00669285464681582	0.00669735045304698	0.00669915866641781	0.00771841652306666	0.0071898189443136	0.0066928598361692	0.00682578202540664	1	0	0.4	0	0.4	0	0	0	0	0	0.0741327074163265	Th1
50	0.997998133510012	0.996697935566518	0.00669285424373381	0.00669429801885253	0.0067812408603724	0.00669285519489655	0.00669716785234351	0.00669915917446737	0.00771841651903342	0.00718989535072279	0.00669285989235552	0.00682577706328257	1	0	0.5	0	0.4	0	0	0	0	0	0.0739884550935304	Th1
51	0.997998491877935	0.996835976595836	0.00669285453039172	0.00669423793329047	0.00677752330185808	0.00669285572675748	0.00669698773613935	0.00669915966702524	0.0077184165375086	0.00718997072559454	0.00669285993950289	0.00682577215722712	1	0	0.6	0	0.4	0	0	0	0	0	0.0738461697815247	Th1
52	0.997998754955346	0.99697200003452	0.00669286293630474	0.00669418678989743	0.00677386339896724	0.0066928643744525	0.00669681819181617	0.00669916873434015	0.00771846333393386	0.00719007182322471	0.00669286810953968	0.00682577104171009	1	0	0.7	0	0.4	0	0	0	0	0	0.0737061837443214	Th1
53	0.997999101031408	0.99710630902591	0.00669286261401094	0.00669412773272751	0.00677024982591559	0.0066928642902804	0.00669664236457081	0.00669916862288454	0.00771846370091729	0.00719014501487359	0.00669286755483997	0.00682576564164046	1	0	0.8	0	0.4	0	0	0	0	0	0.0735677473053424	Th1
54	0.997999442299399	0.997238788546145	0.0066928623082555	0.00669406949365579	0.00676668735808714	0.00669286421918196	0.00669646895080536	0.00669916852435	0.00771846403762659	0.00719021720569975	0.00669286701992184	0.00682576033879762	1	0	0.9	0	0.4	0	0	0	0	0	0.0734311986108374	Th1
55	0.997999778814063	0.99736946327805	0.00669286201678729	0.0066940120593731	0.00676317524965549	0.00669286415893077	0.00669629791545672	0.0066991684367154	0.00771846435040086	0.00719028841123605	0.0066928665026647	0.00682575512844031	1	0	1	0	0.4	0	0	0	0	0	0.0732965121375475	Th1
56	0.997993912231266	0.995975787943572	0.00669285211657301	0.00669461171749443	0.00682795619379563	0.00669285176708992	0.00669810944575442	0.0066991557893815	0.00771841736216346	0.00718950120520565	0.0066928590573082	0.00682595858321181	1	0	0	0	0.5	0	0	0	0	0	0.07476257306314	Th1
57	0.997994385583693	0.996123762952023	0.00669285232722027	0.00669454720668185	0.00682294141107354	0.00669285224297628	0.00669791624919517	0.00669915622789157	0.00771841711647273	0.00718958181029719	0.00669285900682614	0.00682594744550849	1	0	0.1	0	0.5	0	0	0	0	0	0.0746089225084272	Th1
58	0.997994852106898	0.996269720883756	0.00669285257394281	0.00669448361551794	0.00681799854107313	0.00669285275113439	0.0066977257307562	0.00669915669939995	0.0077184169172421	0.00718966136109938	0.00669285899654928	0.00682593649157703	1	0	0.2	0	0.5	0	0	0	0	0	0.0744573706876387	Th1
59	0.997995311919865	0.996413689070872	0.00669285285481214	0.00669442092972461	0.00681312651610648	0.00669285328962574	0.00669753785317821	0.00669915720140046	0.00771841675866292	0.00718973986840512	0.00669285902442679	0.00682592571930008	1	0	0.3	0	0.5	0	0	0	0	0	0.0743078890249055	Th1
60	0.997995765079853	0.996555694349595	0.00669285315309723	0.00669435912110243	0.00680832426764839	0.00669285384168007	0.0066973525639634	0.00669915771789143	0.00771841664356791	0.00718981733929568	0.00669285907345606	0.00682591511089174	1	0	0.4	0	0.5	0	0	0	0	0	0.0741604494031468	Th1
61	0.997996211665577	0.996695763274078	0.00669285345610379	0.00669429816513137	0.00680359074993384	0.0066928543947244	0.00669716981576398	0.00669915823625719	0.00771841656849093	0.00718989377972986	0.00669285913105221	0.00682590465373006	1	0	0.5	0	0.5	0	0	0	0	0	0.0740150240112623	Th1
62	0.997996651791765	0.996833922083378	0.00669285376211711	0.00669423804883016	0.00679892494581421	0.00669285494704166	0.00669698957281199	0.00669915875468468	0.00771841652555809	0.00718996919922065	0.00669285919538245	0.00682589434578548	1	0	0.6	0	0.5	0	0	0	0	0	0.0738715854221039	Th1
63	0.997997085506578	0.996970196564622	0.00669285404731373	0.00669417873682208	0.006794325827483	0.00669285547486915	0.00669681177677081	0.00669915924961777	0.00771841651256406	0.00719004359813325	0.0066928592425456	0.00682588416332887	1	0	0.7	0	0.5	0	0	0	0	0	0.0737301065582481	Th1
64	0.997997423466355	0.997104482213414	0.00669286280332863	0.00669412870989503	0.00678979728916148	0.00669286447037128	0.00669664487785061	0.00669916866892443	0.00771846346326756	0.00719014400157015	0.00669286776450699	0.0068258782028404	1	0	0.8	0	0.5	0	0	0	0	0	0.0735909145719476	Th1
65	0.997997842546876	0.997237067540518	0.00669286248004119	0.00669407040789799	0.00678532823124327	0.00669286438270179	0.00669647131363273	0.00669916856052602	0.00771846383596595	0.00719021625878072	0.00669286721043141	0.00682586767680726	1	0	0.9	0	0.5	0	0	0	0	0	0.0734532702706345	Th1
66	0.997998255725889	0.997367844563326	0.00669286217172462	0.00669401291277634	0.00678092298888876	0.00669286430651594	0.0066963001328973	0.00669916846346042	0.00771846417987701	0.00719028752653894	0.00669286667463766	0.00682585731962425	1	0	1	0	0.5	0	0	0	0	0	0.0733175063877265	Th1
67	0.997991460985599	0.995972768793068	0.00669286139785354	0.0066946221628275	0.00685541328521891	0.00669286102922113	0.0066981221334784	0.00669916533178514	0.00771846460485709	0.00718952736412614	0.00669286837787213	0.00682611767527312	1	0	0	0	0.6	0	0	0	0	0	0.0747957935838459	Th1
68	0.997992111451525	0.996121063070401	0.00669285167467145	0.00669454771094144	0.00684936744106908	0.00669285157215408	0.00669791899814904	0.00669915539726517	0.00771841769320031	0.00718958027788899	0.00669285839046271	0.0068260984192981	1	0	0.1	0	0.6	0	0	0	0	0	0.074640473053175	Th1
69	0.997992665580797	0.996267156570503	0.00669285186032679	0.0066944840013714	0.00684340812909441	0.00669285202075681	0.00669772825182431	0.00669915581528711	0.00771841740719909	0.007189659828562	0.0066928583164015	0.00682608161291207	1	0	0.2	0	0.6	0	0	0	0	0	0.0744876750924354	Th1
70	0.997993211667329	0.996411255898717	0.00669285208741283	0.00669442120637849	0.00683753516919497	0.00669285250685729	0.00669754015855788	0.00669915627122211	0.00771841716180904	0.00718973833715928	0.00669285828794906	0.00682606508191322	1	0	0.3	0	0.6	0	0	0	0	0	0.0743369687024089	Th1
71	0.997993749795174	0.996553388044752	0.00669285234586489	0.00669435930415341	0.0068317472418755	0.0066928530204892	0.00669735467292071	0.00669915675524895	0.00771841696036793	0.00718981581462458	0.00669285829485867	0.00682604881071988	1	0	0.4	0	0.6	0	0	0	0	0	0.0741883253811975	Th1
72	0.997994280100033	0.996693579741349	0.00669285263351687	0.00669429828111062	0.00682604306331627	0.00669285355943918	0.00669717175748244	0.00669915726504283	0.00771841679628322	0.00718989227084698	0.00669285833509897	0.00682603279838337	1	0	0.5	0	0.6	0	0	0	0	0	0.0740417169191383	Th1
73	0.997994802651217	0.996831857194487	0.00669285292713028	0.00669423810175166	0.00682042134365499	0.00669285410044563	0.00669699135460387	0.00669915777760885	0.00771841667647435	0.00718996771134097	0.00669285838477724	0.00682601701583528	1	0	0.6	0	0.6	0	0	0	0	0	0.0738971155479191	Th1
74	0.99799531757873	0.996968246465132	0.00669285322824863	0.00669417875711665	0.00681488084447347	0.00669285464545942	0.00669681343196803	0.00669915829490328	0.00771841659025028	0.00719004214580579	0.00669285844581074	0.0068260014672602	1	0	0.7	0	0.6	0	0	0	0	0	0.0737544938074342	Th1
75	0.99799582495701	0.997102773119376	0.00669285351682093	0.00669412021530496	0.00680942032074837	0.006692855174155	0.0066966379358989	0.0066991587965112	0.00771841653736622	0.00719011557724918	0.00669285849818077	0.00682598613099313	1	0	0.8	0	0.6	0	0	0	0	0	0.0736138246268427	Th1
76	0.997996324911025	0.997235462465955	0.0066928537867954	0.00669406245960452	0.00680403856339916	0.00669285568081272	0.00669646482720091	0.00669915927699091	0.00771841651148717	0.00719018801312126	0.00669285853549323	0.00682597099714993	1	0	0.9	0	0.6	0	0	0	0	0	0.0734750812750762	Th1
77	0.997996726760487	0.997366219659111	0.00669286235448504	0.006694013796984	0.00679873885708456	0.00669286448181437	0.00669630238660205	0.00669916851631353	0.00771846393873256	0.00719028661884442	0.0066928668746308	0.00682595996550961	1	0	1	0	0.6	0	0	0	0	0	0.0733385813714029	Th1
78	0.997989091932201	0.995969927452379	0.00669286309072642	0.00669462507902652	0.00688302086494498	0.00669286270170935	0.00669812742345304	0.00669916680266584	0.00771846459968953	0.00718952668187437	0.00669287010940014	0.00682627815188136	1	0	0	0	0.7	0	0	0	0	0	0.0748287861207916	Th1
79	0.997989738415483	0.996118179336002	0.0066928616787691	0.00669455882910011	0.0068759302966128	0.00669286155850824	0.00669793226390232	0.00669916566283245	0.00771846505623455	0.00718960693266016	0.006692868431211	0.00682625325732995	1	0	0.1	0	0.7	0	0	0	0	0	0.0746725862156753	Th1
80	0.997990467154476	0.996264578151898	0.00669285123372585	0.0066944844794833	0.00686894665323055	0.0066928513771866	0.00669773087541705	0.00669915501881569	0.00771841808658483	0.00718965842605647	0.00669285772336413	0.00682622754762179	1	0	0.2	0	0.7	0	0	0	0	0	0.0745181361151117	Th1
81	0.997991100290381	0.996408809684865	0.00669285139434448	0.00669442156230676	0.00686206374404815	0.00669285179833211	0.00669754255292833	0.00669915541601512	0.00771841775821354	0.00718973693150717	0.00669285762600152	0.00682620519328649	1	0	0.3	0	0.7	0	0	0	0	0	0.0743661940017382	Th1
82	0.997991724157319	0.996551069729235	0.00669285160052275	0.00669435955381617	0.00685528157419212	0.00669285226105172	0.00669735685702531	0.00669915585502078	0.00771841746676949	0.00718981440774716	0.00669285757841741	0.00682618320180957	1	0	0.4	0	0.7	0	0	0	0	0	0.0742163364698187	Th1
83	0.997992338843855	0.996691385039162	0.00669285183863615	0.00669429842867718	0.00684859857511477	0.00669285275169488	0.0066971737393399	0.00669915632255059	0.00771841722054571	0.00718989086558719	0.00669285756649036	0.00682616155383642	1	0	0.5	0	0.7	0	0	0	0	0	0.0740685349794556	Th1
84	0.99799287906966	0.99682967582746	0.00669287442090741	0.00669426041002405	0.00684202302944285	0.00669287558333334	0.00669701522333329	0.0066991794920386	0.00771846956721271	0.00719000373092525	0.00669287990316948	0.00682615284120515	1	0	0.6	0	0.7	0	0	0	0	0	0.0739231793044723	Th1
85	0.99799347289539	0.996966181205616	0.00669287420158554	0.00669420050343289	0.00683553421185576	0.00669287560884347	0.00669683666091589	0.00669917950735778	0.00771846998969906	0.00719007818138295	0.00669287944190287	0.00682613156518245	1	0	0.7	0	0.7	0	0	0	0	0	0.0737794057711523	Th1
86	0.997994058059107	0.997100820564909	0.00669287398400856	0.00669414141561483	0.00682914001269775	0.00669287563251665	0.00669666054285995	0.00669917952093004	0.0077184703985904	0.00719015161248639	0.00669287898623445	0.00682611059959363	1	0	0.8	0	0.7	0	0	0	0	0	0.073637604081517	Th1
87	0.997994634697634	0.997233619276559	0.0066928737683345	0.00669408313535981	0.00682283898004747	0.00669287565444155	0.00669648683585894	0.00669917953248218	0.00771847079419336	0.00719022403797977	0.00669287853619016	0.00682608993957811	1	0	0.9	0	0.7	0	0	0	0	0	0.0734977472402727	Th1
88	0.997995202948286	0.997364602402695	0.00669287355448684	0.00669402565157069	0.00681662968428767	0.00669287567445506	0.006696315507016	0.00669917954255051	0.00771847117703171	0.00719029547175288	0.00669287809172814	0.00682606957976913	1	0	1	0	0.7	0	0	0	0	0	0.073359808583668	Th1
89	0.997986709975051	0.995967071112085	0.00669286440216389	0.00669462762222974	0.00691077801854332	0.00669286399278547	0.00669813235611649	0.0066991678881805	0.00771846398170078	0.00718952549552824	0.00669287146002719	0.00682643927380313	1	0	0	0	0.8	0	0	0	0	0	0.0748619534039424	Th1
90	0.997987446892108	0.996115464457664	0.00669286325816506	0.00669456157855288	0.00690263535099591	0.00669286311903889	0.00669793728540758	0.00669916702593013	0.00771846479143377	0.00718960613512253	0.00669287004675499	0.00682640853480839	1	0	0.1	0	0.8	0	0	0	0	0	0.0747044657764385	Th1
91	0.997988172902833	0.996261827764701	0.00669286193779936	0.00669449624867013	0.00689461328679673	0.0066928620649486	0.0066977446995405	0.00669916598279563	0.00771846539855488	0.00718968548058776	0.00669286846175223	0.00682637811618236	1	0	0.2	0	0.8	0	0	0	0	0	0.0745491410100938	Th1
92	0.997988927040533	0.996406253679674	0.00669287510385302	0.00669444621959015	0.00688671967216851	0.00669287549298958	0.0066975690220299	0.00669917926936201	0.00771846813465567	0.00718977275747152	0.0066928813668396	0.00682635978422765	1	0	0.3	0	0.8	0	0	0	0	0	0.0743959661029803	Th1
93	0.997989633952024	0.996548641242294	0.00669287487778309	0.00669438373301486	0.00687893531370293	0.00669287552475083	0.00669738276177275	0.00669917929736892	0.0077184686027205	0.00718985042199495	0.00669288088465149	0.0068263318192809	1	0	0.4	0	0.8	0	0	0	0	0	0.0742448880427231	Th1
94	0.997990330416213	0.996689080247775	0.00669287465365341	0.00669432210116827	0.00687126594558555	0.0066928755544473	0.00669719905354784	0.00669917932328972	0.00771846905610829	0.00718992702190416	0.00669288040833337	0.00682630426865582	1	0	0.5	0	0.8	0	0	0	0	0	0.0740958867227055	Th1
95	0.997991016595526	0.996827597261894	0.00669287443123433	0.00669426131254342	0.00686370976151942	0.00669287558203327	0.00669701786280844	0.00669917934695504	0.00771846949500648	0.0071900025718281	0.0066928799379716	0.00682627712581992	1	0	0.6	0	0.8	0	0	0	0	0	0.0739489335703003	Th1
96	0.997991692651532	0.996964218487412	0.0066928742107468	0.00669420135558834	0.00685626498688353	0.00669287560752466	0.00669683915506787	0.00669917936855058	0.0077184699199579	0.00719007708614417	0.00669287947362423	0.00682625038456798	1	0	0.7	0	0.8	0	0	0	0	0	0.0738040004097122	Th1
97	0.997992358743083	0.997098969777554	0.00669287399212242	0.00669414221905249	0.00684892987717283	0.0066928756312403	0.00669666289654222	0.00669917938835358	0.00771847033138807	0.00719015057890959	0.00669287901512711	0.00682622403830064	1	0	0.8	0	0.8	0	0	0	0	0	0.0736610594475728	Th1
98	0.997993015029627	0.997231876625981	0.00669287377544858	0.00669408389169179	0.00684170271877273	0.00669287565304106	0.0066964890535571	0.00669917940615284	0.00771847072955475	0.00719022306414507	0.0066928785622457	0.00682619808078502	1	0	0.9	0	0.8	0	0	0	0	0	0.0735200832797864	Th1
99	0.997993661658858	0.997362964191973	0.00669287356068161	0.00669402636247727	0.00683458182666096	0.00669287567325549	0.00669631759340799	0.00669917942220352	0.00771847111491773	0.00719029455561223	0.00669287811514642	0.00682617250610146	1	0	1	0	0.8	0	0	0	0	0	0.0733810448796339	Th1
100	0.997984338896732	0.995964248484394	0.00669286584776875	0.00669463031974497	0.00693869090403879	0.0066928654176019	0.00669813748717539	0.00669916898112595	0.007718453152728	0.00718951941621082	0.00669287294456112	0.00682660352844663	1	0	0	0	0.9	0	0	0	0	0	0.0748952206182757	Th1
101	0.997985174477033	0.996112788742907	0.00669287557897914	0.00669457499333695	0.00692948304142603	0.00669287542134734	0.00669795280369267	0.00669917902714585	0.00771846706790592	0.00718961265542588	0.00669288240371682	0.00682657076319213	1	0	0.1	0	0.9	0	0	0	0	0	0.0747365105362294	Th1
102	0.997985992796569	0.996259293150761	0.00669287534769538	0.00669451070135657	0.00692041816457647	0.00669287545768232	0.00669776115906631	0.00669917906668637	0.00771846756895788	0.00718969256940214	0.00669288190502875	0.00682653597835077	1	0	0.2	0	0.9	0	0	0	0	0	0.0745799119714721	Th1
103	0.997986798855041	0.996403790135737	0.00669287511818864	0.00669444728975619	0.00691148890336028	0.00669287549166811	0.00669757214375209	0.00669917910390289	0.00771846805446985	0.00718977138669971	0.00669288141261721	0.00682650171701769	1	0	0.3	0	0.9	0	0	0	0	0	0.0744254716306543	Th1
104	0.997987592854671	0.996546307114962	0.00669287489080294	0.00669438474680993	0.00690269308195361	0.00669287552350599	0.00669738572147482	0.00669917913866728	0.00771846852492255	0.00718984912227742	0.00669288092663165	0.00682646797028576	1	0	0.4	0	0.9	0	0	0	0	0	0.0742731596776989	Th1
105	0.997988374984357	0.996686871172857	0.00669287466522692	0.00669432306054373	0.00689402856078357	0.00669287555313523	0.00669720185670279	0.00669917917105093	0.00771846898076818	0.0071899257910829	0.00669288044681597	0.00682643473015621	1	0	0.5	0	0.9	0	0	0	0	0	0.0741229466590525	Th1
106	0.997989145438686	0.996825509006382	0.0066928744416142	0.006694262219317	0.00688549323961402	0.00669287558064858	0.00669702051454114	0.00669917920116064	0.00771846942227716	0.00719000140745756	0.00669287997315351	0.00682640198816521	1	0	0.6	0	0.9	0	0	0	0	0	0.0739748035428811	Th1
107	0.997989904401851	0.996962246950016	0.00669287421994367	0.00669420221151105	0.00687708505567259	0.00669287560620079	0.00669684166042876	0.00669917922910806	0.0077184698498214	0.00719007598591119	0.00669287950556362	0.00682636973656393	1	0	0.7	0	0.9	0	0	0	0	0	0.0738287017088586	Th1
108	0.997990652056928	0.99709711097614	0.00669287400019216	0.0066941430258545	0.00686880198306633	0.00669287562986984	0.00669666526027334	0.00669917925515442	0.0077184702637263	0.00719014954094294	0.00669287904402509	0.00682633796744435	1	0	0.8	0	0.9	0	0	0	0	0	0.0736846129374813	Th1
109	0.997991388584776	0.997230126696751	0.00669287378250913	0.0066940846511559	0.00686064203212135	0.00669287565170651	0.00669649128069515	0.00669917927913029	0.00771847066457398	0.00719022208620491	0.0066928785883593	0.00682630667305364	1	0	0.9	0	0.9	0	0	0	0	0	0.0735425094079831	Th1
110	0.997992114165065	0.997361319396291	0.00669287356690666	0.00669402707626745	0.00685260324691668	0.00669287567189353	0.00669631968805199	0.00669917930124529	0.0077184710524301	0.00719029363574379	0.00669287813878002	0.00682627584552176	1	0	1	0	0.9	0	0	0	0	0	0.0734023636624008	Th1
111	0.997981931788801	0.995961353207467	0.0066928758315695	0.00669464143679927	0.00696674225915307	0.00669287538144038	0.00669815077540014	0.00669917879793546	0.00771846646307447	0.00718953002168504	0.00669288296778994	0.00682676683651086	1	0	0	0	1	0	0	0	0	0	0.0749288257750893	Th1
112	0.997982855007037	0.996110037567844	0.00669287559671773	0.00669457618890157	0.00695646702399638	0.00669287542009584	0.00669795628476176	0.00669917884709187	0.00771846698229883	0.00718961112683915	0.00669288245820834	0.00682672538975592	1	0	0.1	0	1	0	0	0	0	0	0.0747687227437865	Th1
113	0.997983764217457	0.996256681796324	0.00669287536376984	0.00669451183591175	0.00694634736071098	0.00669287545634725	0.00669776446562352	0.00669917889364889	0.00771846748571827	0.00718969111746553	0.00669288195513677	0.00682668457525128	1	0	0.2	0	1	0	0	0	0	0	0.074610832495803	Th1
114	0.997984659651573	0.996401313841591	0.00669287513274111	0.00669444836555897	0.00693638072140224	0.00669287549037004	0.0066975752813114	0.00669917893757551	0.00771846797370327	0.00718977000876142	0.00669288145886321	0.00682664438236056	1	0	0.3	0	1	0	0	0	0	0	0.074455124259484	Th1
115	0.997985541536535	0.996543961312496	0.0066928749039105	0.00669438576575665	0.00692656460257401	0.00669287552207041	0.00669738869583052	0.00669917897901035	0.0077184684467667	0.00718984781609896	0.00669288096900039	0.00682660480094306	1	0	0.4	0	1	0	0	0	0	0	0.0743015676529308	Th1
116	0.997986410091061	0.996684651420968	0.0066928746770015	0.0066943240245531	0.00691689654780507	0.00669287555169907	0.00669720467324125	0.00669917901805962	0.00771846890501441	0.00718992455414762	0.00669288048547531	0.0068265658209401	1	0	0.5	0	1	0	0	0	0	0	0.0741501327459073	Th1
117	0.99798726553726	0.996823411005012	0.00669287445212109	0.00669426313026697	0.00690737414598431	0.00669287557922855	0.00669702317842867	0.00669917905469132	0.00771846934912728	0.00719000023754241	0.00669288000846498	0.00682652743218241	1	0	0.6	0	1	0	0	0	0	0	0.074000790025766	Th1
118	0.997988108088584	0.996960266518016	0.0066928742292543	0.00669420307127118	0.00689799503119505	0.00669287560483956	0.00669684417696784	0.00669917908926868	0.00771846977918436	0.0071900748808965	0.00669287953765487	0.00682648962501553	1	0	0.7	0	1	0	0	0	0	0	0.0738535104189484	Th1
119	0.997988937948501	0.997095244075427	0.00669287400845977	0.00669414383625848	0.00688875687914712	0.00669287562852954	0.00669666763415268	0.00669917912152901	0.00771847019581956	0.00719014849835084	0.00669287907311752	0.00682645239041149	1	0	0.8	0	1	0	0	0	0	0	0.0737082652418477	Th1
120	0.997989755330573	0.99722836943514	0.00669287378979232	0.00669408541384562	0.00687965740759932	0.00669287565043326	0.00669649351673447	0.00669917915167062	0.00771847059917373	0.00719022110412336	0.00669287861470241	0.0068264157184705	1	0	0.9	0	1	0	0	0	0	0	0.0735650262008327	Th1
121	0.997990560431041	0.997359667962368	0.00669287357319667	0.00669402779284211	0.00687069437832717	0.00669287567058772	0.0066963217911926	0.00669917918000799	0.00771847098962565	0.0071902927120432	0.00669287816237673	0.00682637960025943	1	0	1	0	1	0	0	0	0	0	0.0734237654570506	Th1
