# Supplementary material for: Role of Cytokine Combinations on CD4+ T Cell Differentiation, Partial Polarization, and Plasticity: Continuous Network Modeling Approach
Source: Front Physiol. 2018 Aug 2;9:877. doi: 10.3389/fphys.2018.00877 (PMC6089340; doi:10.3389/fphys.2018.00877)
Supplement: DATA SHEET S7 — Code and simulations of the CD4+ T cell regulatory network. [file Data_Sheet_7.ZIP › plasticity-Nnodes/csv/Th2A-IFNGe_GATA30_IL20_IL40.csv]

	TBET	IFNG	GATA3	IL2	IL4	RORGT	IL21	FOXP3	TGFB	IL10	IL9	BCL6	TCR	IL12e	IFNGe	IL2e	IL4e	IL6e	IL21e	TGFBe	IL10e	IL27e	Sum	Label
1	0.998005852727382	0.997375828237831	0.00669285583654222	0.00669400373768758	0.00669285129219427	0.0066928580289178	0.00669628454372452	0.00669916257963853	0.00771844225426632	0.00719027719086871	0.0066928602736772	0.00682539370630939	1	0	1	0	0	0	0	0	0	0	4.03720525615157	Th1
2	0.998005885978203	0.997375897431853	0.00669285374124101	0.00669400329699262	0.00669285107024575	0.00669285780381985	0.00669628190119404	0.00669916236334688	0.0077184424919858	0.00719027737619028	0.00669286005095695	0.00682533078649563	1	0	1	0	0	0	0	0	0	0	3.93720529466955	Th1
3	0.99800579713735	0.997375834654495	0.00669285490804598	0.00669400336312351	0.00669285097321409	0.00669285770809696	0.00669628319026827	0.00669916226677502	0.0077184424297016	0.00719027703195966	0.0066928599546874	0.00682540462007717	1	0	1	0	0	0	0	0	0	0	3.83720521647527	Th1
4	0.104817534941429	0.511078931264187	0.00689881887391504	0.00690443183404144	0.00669541196244038	0.00670906932269212	0.0652326731940693	0.00669894729513765	0.00764898109804609	0.00695353377365926	0.00669441695783929	0.450732099150942	1	0	1	0	0	0	0	0	0	0	2.85987638799569	Th0
5	0.104817681896503	0.511079065357599	0.00689881871872965	0.00690443178109458	0.00669541196242699	0.00670906930214283	0.065232613677222	0.00669894729690258	0.00764898119090693	0.00695353383094187	0.00669441695876198	0.450732077178878	1	0	1	0	0	0	0	0	0	0	2.7598765877898	Th0
6	0.10481727312463	0.511078687205771	0.00689881898526343	0.00690443193871564	0.00669541196601074	0.00670906937178148	0.0652327950665259	0.00669894729541244	0.00764898089505891	0.00695353366991962	0.00669441695986368	0.450732107783366	1	0	1	0	0	0	0	0	0	0	2.65987601235977	Th0
7	0.10481736601112	0.511078764977657	0.00689881891531982	0.00690443190059323	0.00669541196531241	0.00670906935594006	0.0652327531849961	0.00669894729583539	0.00764898096188742	0.0069535337089351	0.00669441695968114	0.450732114438477	1	0	1	0	0	0	0	0	0	0	2.55987614791449	Th0
8	0.104817336421363	0.511078750859554	0.00689881893405591	0.00690443191394199	0.00669541196553143	0.00670906936168339	0.0652327662250697	0.00669894729571964	0.00764898093869329	0.00695353369536179	0.00669441695977854	0.450732111649287	1	0	1	0	0	0	0	0	0	0	2.45987611442087	Th0
9	0.104817469419629	0.511078877522311	0.00689881883725108	0.00690443186218971	0.00669541196416339	0.00670906933940943	0.0652327062981626	0.00669894729623018	0.00764898103487407	0.00695353374833539	0.00669441695944062	0.450732111809679	1	0	1	0	0	0	0	0	0	0	2.35987631448885	Th0
10	0.104817236272682	0.511078664090302	0.00689881899901231	0.00690443195354498	0.00669541196641444	0.006709069378917	0.0652328106956889	0.0066989472953388	0.00764898086561291	0.00695353365483372	0.00669441696004161	0.450732115162513	1	0	1	0	0	0	0	0	0	0	2.25987597536405	Th0
11	0.104817231120477	0.511078652016267	0.00689881902355585	0.00690443195558327	0.00669541196639895	0.00670906937875147	0.0652328135535691	0.00669894729524744	0.00764898086546374	0.00695353365255568	0.00669441695996848	0.450732108087264	1	0	1	0	0	0	0	0	0	0	2.15987595389519	Th0
12	0.998005838726524	0.997375860451809	0.00669285571174655	0.00669400003252558	0.00669285116227742	0.00669285789630724	0.00669628436272133	0.00669916247521522	0.00771844233946334	0.00719027748359545	0.00669286014228281	0.00682538403723731	1	0	1	0	0	0	0	0	0	0	3.93720526107366	Th1
13	0.998005845656027	0.997375814012182	0.00669285082259477	0.00669399869441907	0.00669285125046293	0.00669285800609511	0.00669628476738658	0.0066991625918061	0.00771844228359928	0.00719027714437217	0.00669286025038247	0.00682540366131625	1	0	1	0	0	0	0	0	0	0	3.83720524499453	Th1
14	0.998005772800748	0.997375918663066	0.0066928599878763	0.00669400485712033	0.00669285083091488	0.00669285754037911	0.00669628336434488	0.00669916209378821	0.00771844254134741	0.00719027799202058	0.00669285978968058	0.00682536455657067	1	0	1	0	0	0	0	0	0	0	3.73720523338027	Th1
15	0.998005833131919	0.997375862225101	0.00669285480762531	0.0066940030542851	0.00669285096563671	0.00669285770197178	0.00669628223614413	0.00669916226344213	0.00771844249946891	0.00719027716509507	0.00669285994920167	0.00682537613285387	1	0	1	0	0	0	0	0	0	0	3.63720525058622	Th1
16	0.104817753319231	0.511079112587806	0.00689881866420987	0.00690443175070924	0.00669541196183147	0.00670906929296154	0.0652325838360453	0.00669894729713062	0.00764898122664931	0.00695353386379124	0.00669441695857677	0.450732091728823	1	0	1	0	0	0	0	0	0	0	2.65987669123568	Th0
17	0.104817753724096	0.511079111365777	0.00689881866889109	0.00690443175163546	0.00669541196181572	0.0067090692894918	0.0652325812118472	0.00669894729717568	0.00764898124306531	0.00695353386366448	0.00669441695853371	0.450732092187943	1	0	1	0	0	0	0	0	0	0	2.55987668826252	Th0
18	0.10481729862087	0.511078726505617	0.00689881875437096	0.00690443189582646	0.00669541196546906	0.0067090693724013	0.0652327813687646	0.00669894729656303	0.00764898090565951	0.00695353368457507	0.006694416961174	0.45073214881704	1	0	1	0	0	0	0	0	0	0	2.45987610470865	Th0
19	0.104817284378328	0.511078694643232	0.00689881888577583	0.00690443193053446	0.00669541196648637	0.00670906936925637	0.0652327914166571	0.00669894729617799	0.00764898090719973	0.00695353367297841	0.00669441696048283	0.4507320842845	1	0	1	0	0	0	0	0	0	0	2.35987600400708	Th0
20	0.104817326226317	0.511078741763742	0.00689881893855433	0.00690443191673422	0.00669541196557736	0.00670906936346303	0.0652327707214669	0.00669894729567166	0.00764898093116341	0.00695353369134399	0.00669441695980601	0.450732112825413	1	0	1	0	0	0	0	0	0	0	2.25987610079099	Th0
21	0.104817438603953	0.511078836254669	0.00689881887003333	0.00690443187403369	0.00669541196464928	0.00670906934349392	0.0652327214564208	0.00669894729609441	0.00764898101517579	0.00695353373603204	0.00669441695949001	0.450732099240488	1	0	1	0	0	0	0	0	0	0	2.15987624494517	Th0
22	0.104817238266215	0.511078665981083	0.00689881899462029	0.00690443195166038	0.0066954119663401	0.00670906937857996	0.0652328098228374	0.00669894729533954	0.00764898086711288	0.00695353365559536	0.00669441696004208	0.450732114890777	1	0	1	0	0	0	0	0	0	0	2.05987597810828	Th0
23	0.998005855050756	0.997375828609325	0.00669285592158101	0.00669398939281321	0.0066928513924981	0.00669285813175894	0.00669628502121831	0.00669916279427672	0.00771844207789131	0.00719027702080375	0.00669286037632738	0.0068254130923944	1	0	1	0	0	0	0	0	0	0	3.83720526425349	Th1
24	0.998005831872336	0.997375958423112	0.00669285840939742	0.00669400871045159	0.00669285078358761	0.00669285748777466	0.00669628259239938	0.00669916201537933	0.00771844268744504	0.00719027833291508	0.00669285973656682	0.00682532645577938	1	0	1	0	0	0	0	0	0	0	3.73720529912118	Th1
25	0.998005907499501	0.997375871618092	0.00669284638621548	0.00669399400309054	0.00669285117435888	0.00669285797857208	0.00669628347885382	0.00669916257066223	0.0077184425585571	0.00719027748864787	0.00669286022388654	0.00682534644467074	1	0	1	0	0	0	0	0	0	0	3.63720530630396	Th1
26	0.998005728839525	0.997375891609572	0.00669286140226317	0.00669400651367008	0.00669285088485011	0.00669285756568661	0.00669628449567676	0.00669916212913399	0.00771844246699628	0.00719027807019221	0.00669285981338494	0.00682541736611482	1	0	1	0	0	0	0	0	0	0	3.53720521658284	Th1
27	0.998005727308198	0.997375886474093	0.00669285612060361	0.00669400292402898	0.00669285095304898	0.00669285767571301	0.00669628712797196	0.00669916223868203	0.00771844260877319	0.00719027824306688	0.00669285992300565	0.00682540973321514	1	0	1	0	0	0	0	0	0	0	3.4372052071831	Th1
28	0.10481781018539	0.51107917730034	0.00689881863107875	0.00690443173275417	0.00669541196141255	0.00670906928057474	0.0652325561719014	0.00669894729743099	0.00764898128252944	0.00695353388384746	0.00669441695845602	0.450732082187674	1	0	1	0	0	0	0	0	0	0	2.45987677568841	Th0
29	0.104817360907663	0.511078767477545	0.0068988189522339	0.00690443191133266	0.00669541196540713	0.006709069356611	0.0652327560702566	0.00669894729558749	0.00764898095805039	0.00695353370448202	0.00669441695947861	0.450732101195735	1	0	1	0	0	0	0	0	0	0	2.3598761349191	Th0
30	0.104817362767606	0.511078750364106	0.00689881932548589	0.00690443199294858	0.00669541196837368	0.00670906935128189	0.0652327563086679	0.0066989472945289	0.00764898096431854	0.00695353370307976	0.00669441695765764	0.450732079158637	1	0	1	0	0	0	0	0	0	0	2.25987609756897	Th0
31	0.104817397732698	0.511078801298739	0.00689881890095574	0.00690443189065303	0.00669541196501376	0.00670906935048199	0.0652327397472903	0.0066989472959187	0.00764898098553053	0.0069535337191913	0.00669441695958255	0.450732098588619	1	0	1	0	0	0	0	0	0	0	2.15987618670273	Th0
32	0.104817314776994	0.511078723248088	0.0068988194018318	0.00690443199482092	0.00669541197012367	0.00670906936088153	0.0652327779357698	0.00669894729468917	0.00764898092789368	0.0069535336821598	0.00669441695829338	0.450732070527413	1	0	1	0	0	0	0	0	0	0	2.05987603533505	Th0
33	0.104817261192957	0.51107869453117	0.00689881901540543	0.00690443194831023	0.00669541196648045	0.00670906937460134	0.0652327998308365	0.00669894729539016	0.00764898088373805	0.00695353366297342	0.006694416959907	0.450732105195857	1	0	1	0	0	0	0	0	0	0	1.95987600989385	Th0
34	0.998005823508655	0.997375848369485	0.00669285568812033	0.00669399261827035	0.00669285116048875	0.00669285789669613	0.00669628397699666	0.00669916255317566	0.00771844211357869	0.0071902770718155	0.00669286014269895	0.00682538846333774	1	0	1	0	0	0	0	0	0	0	3.7372052298661	Th1
35	0.998005932562348	0.997375868815437	0.00669284682686379	0.00669397424530469	0.0066928514330104	0.00669285827084042	0.00669628473846325	0.0066991629661754	0.00771844252423547	0.00719027752192312	0.00669286051526321	0.00682537704745098	1	0	1	0	0	0	0	0	0	0	3.63720534094757	Th1
36	0.998005823730994	0.99737585526632	0.00669285199744344	0.00669399751839712	0.0066928510226453	0.00669285779911781	0.00669628357507419	0.0066991624026022	0.00771844233516946	0.0071902772512494	0.00669286004531917	0.00682538084221397	1	0	1	0	0	0	0	0	0	0	3.53720523774637	Th1
37	0.99800584668943	0.997375873322463	0.0066928513408621	0.00669399886442145	0.00669285098464308	0.00669285777135682	0.0066962830614821	0.00669916235009787	0.00771844247447169	0.00719027736909795	0.00669286001796096	0.00682535959934543	1	0	1	0	0	0	0	0	0	0	3.43720525919462	Th1
38	0.998005772997731	0.997375898636022	0.00669285862818195	0.0066940049548393	0.00669285095559726	0.00669285764095291	0.00669628471032681	0.00669916220656695	0.00771844254775808	0.00719027815706993	0.00669285988805839	0.00682539676166051	1	0	1	0	0	0	0	0	0	0	3.33720524891721	Th1
39	0.104817641584031	0.511079016402108	0.00689881873236355	0.00690443179388239	0.00669541196286929	0.00670906930900674	0.0652326309993533	0.00669894729687235	0.00764898116157647	0.00695353381810312	0.00669441695896467	0.450732095331613	1	0	1	0	0	0	0	0	0	0	2.35987653396028	Th0
40	0.104817592401131	0.511078974332119	0.00689881876837282	0.00690443181621241	0.00669541196338896	0.00670906931719367	0.0652326529649397	0.00669894729677885	0.00764898112676818	0.00695353379769208	0.00669441695910597	0.45073209330243	1	0	1	0	0	0	0	0	0	0	2.25987646258261	Th0
41	0.104817294750333	0.511078711557044	0.0068988189693103	0.00690443193074675	0.00669541196591056	0.00670906936820387	0.0652327853846971	0.00669894729553987	0.00764898091051354	0.00695353367774928	0.0066944169598619	0.450732103707388	1	0	1	0	0	0	0	0	0	0	2.15987604460686	Th0
42	0.104816989920506	0.51107845394819	0.00689881895687675	0.00690443198179193	0.00669541196461589	0.00670906942466086	0.0652329187731325	0.0066989472945156	0.00764898067954012	0.0069535335591487	0.00669441696146256	0.450732159358351	1	0	1	0	0	0	0	0	0	0	2.05987567097981	Th0
43	0.104817254409386	0.511078659062309	0.00689881903991888	0.00690443195767184	0.00669541196720351	0.00670906937361191	0.0652328037270465	0.00669894729538714	0.00764898088482975	0.00695353366307187	0.00669441695980038	0.450732104495982	1	0	1	0	0	0	0	0	0	0	1.95987597082197	Th0
44	0.104817300201757	0.511078706252171	0.00689881942338499	0.00690443202936158	0.00669541197569558	0.00670906936315962	0.0652327842688065	0.00669894729504826	0.00764898091951736	0.00695353367717142	0.00669441695848916	0.450732073068497	1	0	1	0	0	0	0	0	0	0	1.8598760126349	Th0
45	0.998005891669269	0.99737597171796	0.00669285543785646	0.00669400582003657	0.00669285090258251	0.00669285762859937	0.00669628155670122	0.00669916199370584	0.00771844311322402	0.0071902785373198	0.00669285987787162	0.00682525312738666	1	0	1	0	0	0	0	0	0	0	3.63720529870164	Th1
46	0.998005865871285	0.99737594987159	0.0066928561808456	0.00669400581525121	0.00669285092135561	0.00669285763798743	0.00669628262865585	0.00669916213934071	0.00771844275911651	0.00719027829242255	0.00669285988607355	0.00682531531793631	1	0	1	0	0	0	0	0	0	0	3.53720531311746	Th1
47	0.998005908524709	0.99737590084442	0.00669284706727208	0.00669398371336054	0.00669285107397539	0.00669285795288487	0.00669628292598817	0.00669916254121718	0.0077184426688425	0.00719027762765381	0.0066928601995414	0.00682531933429194	1	0	1	0	0	0	0	0	0	0	3.43720529819166	Th1
48	0.998005889101473	0.997375897895836	0.00669284728893199	0.0066939910622196	0.00669285096448299	0.00669285785174118	0.00669628282962165	0.00669916242908823	0.00771844261785249	0.00719027759388723	0.00669286009859243	0.00682533013107503	1	0	1	0	0	0	0	0	0	0	3.33720529335797	Th1
49	0.998005944338407	0.997375905247024	0.00669284056939354	0.00669398802334069	0.00669285084539752	0.0066928578969493	0.00669628413397959	0.00669916243242387	0.0077184428181263	0.00719027761836276	0.00669286014428991	0.0068253025530293	1	0	1	0	0	0	0	0	0	0	3.23720533379114	Th1
50	0.998005911479611	0.997375846071635	0.00669285177883149	0.00669400080300974	0.00669285090018376	0.00669285772927331	0.00669628081713493	0.00669916229509859	0.00771844249300566	0.00719027677267709	0.00669285997481955	0.00682535363274017	1	0	1	0	0	0	0	0	0	0	3.13720528938999	Th1
51	0.104817489194207	0.511078906330656	0.00689881882814188	0.00690443184727037	0.00669541196385889	0.00670906933614585	0.0652326990737222	0.00669894729629741	0.00764898104896702	0.00695353375244479	0.00669441695950064	0.450732083979278	1	0	1	0	0	0	0	0	0	0	2.15987632802649	Th0
52	0.104817456995301	0.511078813605584	0.00689881883839941	0.00690443186096179	0.00669541196426321	0.00670906933775889	0.0652327142980647	0.00669894729623999	0.00764898103667953	0.00695353374749795	0.00669441695944521	0.450732098163006	1	0	1	0	0	0	0	0	0	0	2.05987623249788	Th0
53	0.104817410636558	0.511078806178863	0.00689881873939595	0.00690443181646306	0.0066954119600837	0.00670906935117067	0.0652327324127294	0.00669894729572632	0.0076489809869574	0.00695353373024013	0.00669441696003613	0.450732141820792	1	0	1	0	0	0	0	0	0	0	1.95987624049006	Th0
54	0.104817357875632	0.5110787707734	0.00689881892278168	0.00690443190398275	0.00669541196513072	0.00670906935819155	0.0652327563204173	0.00669894729582073	0.00764898095354571	0.00695353370447952	0.00669441695971704	0.450732116297052	1	0	1	0	0	0	0	0	0	0	1.85987615055433	Th0
55	0.104817193516185	0.511078607321246	0.00689881903249042	0.00690443196824336	0.00669541196679716	0.00670906938435825	0.0652328313138292	0.00669894729507604	0.00764898084077149	0.00695353363767503	0.00669441696009348	0.450732100669967	1	0	1	0	0	0	0	0	0	0	1.75987588190816	Th0
56	0.998005780582711	0.997375904183519	0.00669285525862536	0.00669403100740978	0.00669285067443314	0.0066928573988735	0.00669628296418858	0.00669916189670759	0.00771844240046189	0.00719027798105936	0.00669285964675383	0.0068253496549809	1	0	1	0	0	0	0	0	0	0	3.53720524178361	Th1
57	0.998005858135338	0.997375953636445	0.00669285739187515	0.00669401482641351	0.00669285087102936	0.00669285755467568	0.00669628198578673	0.00669916188992005	0.00771844291518814	0.00719027839684415	0.00669285980382757	0.00682527776976292	1	0	1	0	0	0	0	0	0	0	3.4372052786513	Th1
58	0.998005835921949	0.997375952338344	0.00669286203953963	0.00669402290609815	0.00669285090495967	0.00669285747412907	0.00669628212629572	0.00669916183929215	0.00771844276929364	0.0071902783305573	0.00669285972350403	0.00682529383884204	1	0	1	0	0	0	0	0	0	0	3.33720527432381	Th1
59	0.998005879102342	0.997375954991961	0.00669285622388455	0.00669400403241474	0.00669285096097549	0.00669285766843804	0.00669628263804536	0.00669916216030087	0.00771844274792855	0.00719027828198915	0.00669285991669229	0.00682530982960637	1	0	1	0	0	0	0	0	0	0	3.23720532418486	Th1
60	0.998005860774891	0.997375941050652	0.00669285724828686	0.0066940051414323	0.00669285098776418	0.00669285765870027	0.00669628302125155	0.00669916214520894	0.00771844270539928	0.00719027813018195	0.00669285990726663	0.00682532145064033	1	0	1	0	0	0	0	0	0	0	3.13720530374957	Th1
61	0.998005805760723	0.997375901876856	0.00669285831954443	0.00669400567468971	0.00669285103763236	0.00669285765686412	0.00669628383584437	0.00669916221600977	0.00771844255468009	0.00719027793983733	0.00669285990435349	0.0068253746996626	1	0	1	0	0	0	0	0	0	0	3.03720526276234	Th1
62	0.998005993988056	0.997375910424734	0.00669285535008611	0.00669400340158269	0.0066928509510345	0.00669285768959515	0.00669627633144376	0.00669916224988877	0.00771844249271547	0.00719027689232199	0.00669285993787938	0.0068252890436193	1	0	1	0	0	0	0	0	0	0	2.93720536615072	Th1
63	0.104817580040739	0.511078951436211	0.00689881877853101	0.00690443182475571	0.00669541196382862	0.00670906931760864	0.0652326600897128	0.00669894729664396	0.00764898112380973	0.00695353379144902	0.00669441695909701	0.45073207074411	1	0	1	0	0	0	0	0	0	0	1.95987641188178	Th0
64	0.104817409586552	0.511078812417139	0.00689881889694202	0.00690443188947704	0.00669541196519262	0.00670906934844118	0.0652327342608565	0.00669894729603244	0.00764898099428613	0.00695353372410233	0.00669441695954984	0.450732100070837	1	0	1	0	0	0	0	0	0	0	1.85987620568514	Th0
65	0.104817573839873	0.511078956322293	0.00689881877483136	0.00690443181893392	0.0066954119631637	0.00670906932055059	0.0652326611228654	0.00669894729661362	0.00764898111266779	0.00695353379080529	0.00669441695915189	0.45073209735069	1	0	1	0	0	0	0	0	0	0	1.75987643819645	Th0
66	0.104817453674512	0.511078843762085	0.00689881885182596	0.00690443186467079	0.00669541196388964	0.00670906934065217	0.0652327147732788	0.00669894729615382	0.00764898102699436	0.00695353374298821	0.0066944169594601	0.450732101254405	1	0	1	0	0	0	0	0	0	0	1.65987626287948	Th0
67	0.998005893527283	0.99737589739994	0.00669285590963646	0.00669394380787982	0.00669285138764465	0.00669285812866987	0.00669628463895373	0.00669916317098171	0.00771844234995859	0.00719027729914503	0.00669286037382433	0.00682542160450737	1	0	1	0	0	0	0	0	0	0	3.43720533500386	Th1
68	0.998005854479128	0.997375907330582	0.00669285403212961	0.0066939891654489	0.00669285100868157	0.00669285778280103	0.00669628326275279	0.00669916234863035	0.00771844265437809	0.00719027780755237	0.00669286003004032	0.0068253456483851	1	0	1	0	0	0	0	0	0	0	3.33720527546889	Th1
69	0.998005770019686	0.997375902092787	0.00669286347741526	0.00669403709758301	0.00669285097190183	0.00669285743345419	0.00669628317298366	0.00669916199020994	0.00771844229984672	0.00719027789246765	0.00669285968111404	0.00682536612126753	1	0	1	0	0	0	0	0	0	0	3.23720524335208	Th1
70	0.998005826383791	0.997375844583434	0.00669284543068033	0.00669397545053688	0.00669285075120378	0.0066928578906411	0.00669628434181034	0.00669916268938564	0.00771844239950058	0.00719027721032673	0.00669286013564676	0.00682540336571523	1	0	1	0	0	0	0	0	0	0	3.1372052382689	Th1
71	0.998005764318511	0.997375905691125	0.00669286865481879	0.00669402786608297	0.00669285142227287	0.00669285750149989	0.00669628344684494	0.00669916208817708	0.0077184423414315	0.00719027793730031	0.00669285974913837	0.00682538484459615	1	0	1	0	0	0	0	0	0	0	3.03720524570762	Th1
72	0.998005815435212	0.997375961490591	0.00669287019773288	0.00669402249245667	0.00669285174188253	0.00669285753624067	0.00669628268590711	0.00669916201209747	0.00771844256242987	0.00719027825535945	0.00669285978539478	0.00682533745826385	1	0	1	0	0	0	0	0	0	0	2.93720529777434	Th1
73	0.99800575013876	0.997375912511698	0.00669286533898374	0.00669401233369931	0.00669285170004971	0.00669285761261332	0.00669628353580352	0.00669916214100634	0.00771844255682326	0.00719027802429181	0.00669285986219383	0.00682537960690219	1	0	1	0	0	0	0	0	0	0	2.83720522128476	Th1
74	0.104817579436131	0.511078941097708	0.00689881876189662	0.00690443181535985	0.00669541196278682	0.00670906931741333	0.0652326603682157	0.00669894729672766	0.00764898112444917	0.00695353379284893	0.00669441695916472	0.450732075442054	1	0	1	0	0	0	0	0	0	0	1.85987640592539	Th0
75	0.104817518984508	0.511078907777888	0.00689881881970069	0.00690443184441581	0.00669541196439334	0.00670906932988407	0.0652326856708473	0.00669894729638651	0.0076489810727968	0.00695353376850732	0.0066944169592649	0.450732097742882	1	0	1	0	0	0	0	0	0	0	1.75987635966329	Th0
76	0.104817296792221	0.511078714991756	0.00689881902348936	0.00690443196876694	0.00669541197246729	0.00670906936666783	0.065232784518188	0.00669894729594715	0.0076489809168678	0.00695353367714104	0.0066944169597566	0.450732093710266	1	0	1	0	0	0	0	0	0	0	1.65987603920162	Th0
77	0.104817377328172	0.511078783033906	0.00689881892047536	0.00690443190208426	0.00669541196643186	0.00670906935393093	0.0652327487651046	0.00669894729585378	0.00764898097071061	0.00695353371104806	0.00669441695962507	0.450732099674461	1	0	1	0	0	0	0	0	0	0	1.55987615810799	Th0
78	0.998005815386202	0.997375882283588	0.00669285552921866	0.00669399714124885	0.00669285098347792	0.00669285771640723	0.00669628376356544	0.00669916248378034	0.00771844240730745	0.00719027745178772	0.00669285996311373	0.00682537668472054	1	0	1	0	0	0	0	0	0	0	3.33720524876902	Th1
79	0.998005786721213	0.997375903503899	0.00669285891816983	0.00669404315031637	0.00669285085705383	0.00669285745855321	0.00669628306111276	0.00669916201057568	0.00771844231869879	0.00719027789741055	0.00669285970613346	0.00682535486152433	1	0	1	0	0	0	0	0	0	0	3.23720526091421	Th1
80	0.998005933665717	0.997375918909085	0.00669284239443	0.00669392890661063	0.00669285078560545	0.00669285809860979	0.00669628399319401	0.00669916288567965	0.00771844288395632	0.00719027786426125	0.00669286034440032	0.00682535989214858	1	0	1	0	0	0	0	0	0	0	3.13720533426363	Th1
81	0.998005876997685	0.997375919993964	0.00669285028142322	0.00669398385818616	0.00669285077102194	0.0066928577886572	0.00669628314139644	0.00669916228140452	0.00771844280037815	0.00719027797927671	0.00669286003603439	0.00682533313039975	1	0	1	0	0	0	0	0	0	0	3.03720529695494	Th1
82	0.998005790819749	0.997375860629313	0.00669285441344365	0.00669400013413414	0.00669285089168538	0.00669285770285355	0.00669628386764081	0.00669916242508554	0.0077184424283437	0.00719027740691413	0.00669285994881323	0.00682540000172384	1	0	1	0	0	0	0	0	0	0	2.93720523005944	Th1
83	0.998005803477859	0.997375948283543	0.00669287457904716	0.00669403569211089	0.00669285261211787	0.00669285749622413	0.00669628262422923	0.00669916190717422	0.00771844252807944	0.00719027817926116	0.00669285974587412	0.00682532726011935	1	0	1	0	0	0	0	0	0	0	2.83720527000331	Th1
84	0.998005853504116	0.997375872923364	0.00669284675687299	0.00669399221458866	0.00669284985849306	0.00669285774786311	0.00669628338837843	0.00669916234272242	0.0077184426142613	0.00719027746053514	0.00669285999372857	0.00682535892427677	1	0	1	0	0	0	0	0	0	0	2.73720526449847	Th1
85	0.998005826945856	0.997375894676179	0.00669285543801727	0.00669400284200525	0.00669285094286348	0.00669285768660146	0.0066962834186709	0.00669916224921054	0.0077184425810531	0.00719027789820426	0.00669285993328652	0.00682537294876715	1	0	1	0	0	0	0	0	0	0	2.63720527479895	Th1
86	0.104817765752522	0.511079119167697	0.00689881891784202	0.00690443198052155	0.00669541201133299	0.00670906928803014	0.0652325771320033	0.0066989472984968	0.00764898124379145	0.00695353386888218	0.00669441695781544	0.450732098893605	1	0	1	0	0	0	0	0	0	0	1.65987671065419	Th0
87	0.104817589082815	0.511078968733394	0.00689881877033052	0.00690443181588302	0.00669541196402072	0.00670906931790457	0.0652326545095459	0.00669894729664526	0.00764898112355665	0.00695353379693962	0.00669441695908854	0.45073209594002	1	0	1	0	0	0	0	0	0	0	1.55987645784144	Th0
88	0.104817550900245	0.511078930649067	0.00689881870953991	0.0069044317827512	0.00669541193859361	0.00670906932448972	0.065232670723112	0.00669894729696179	0.00764898109738526	0.00695353378348556	0.00669441695948116	0.450732108589332	1	0	1	0	0	0	0	0	0	0	1.45987641045818	Th0
89	0.998005870108772	0.997375899081076	0.00669285574375067	0.0066939430445502	0.00669285121691414	0.00669285795886781	0.0066962845124247	0.00669916315262488	0.00771844249214283	0.00719027739126831	0.00669286020455942	0.00682541239628982	1	0	1	0	0	0	0	0	0	0	3.23720530338191	Th1
90	0.998005923222174	0.997375950908263	0.00669285164169532	0.00669394623947792	0.00669285103620142	0.00669285793976628	0.00669628331255792	0.00669916238621175	0.00771844304951237	0.00719027835799783	0.00669286018718851	0.00682532216895169	1	0	1	0	0	0	0	0	0	0	3.13720532509421	Th1
91	0.998005941975464	0.997375957591115	0.00669284686465894	0.00669394285926747	0.0066928507565819	0.006692857954706	0.00669628318054347	0.00669916232412939	0.00771844313178299	0.00719027844655976	0.00669286020229247	0.006825308227903	1	0	1	0	0	0	0	0	0	0	3.03720533827252	Th1
92	0.998005853165571	0.997375878484311	0.00669284620974475	0.00669396194037483	0.00669285047168055	0.00669285787050272	0.00669628403504563	0.00669916267784792	0.00771844269564855	0.00719027754869086	0.00669286011603947	0.00682537408536263	1	0	1	0	0	0	0	0	0	0	2.93720525593797	Th1
93	0.998005836034118	0.99737593721326	0.00669286372251085	0.00669402719374755	0.00669285163753542	0.00669285757015893	0.00669628272580153	0.00669916190667284	0.00771844263592869	0.00719027820671696	0.00669285981903667	0.00682531097002832	1	0	1	0	0	0	0	0	0	0	2.83720527891542	Th1
94	0.998005793543716	0.997375924368072	0.00669287071170402	0.00669403433249715	0.00669285288841816	0.00669285753962461	0.00669628304215522	0.00669916204599695	0.00771844245179207	0.00719027805646676	0.00669285978831427	0.00682535075720845	1	0	1	0	0	0	0	0	0	0	2.73720526232572	Th1
95	0.998005908521375	0.997375911763225	0.00669283773203625	0.00669397719363753	0.00669284767787059	0.00669285780308766	0.00669628317939351	0.00669916252561642	0.0077184426119715	0.00719027807632966	0.00669286004711514	0.00682534296470793	1	0	1	0	0	0	0	0	0	0	2.63720533927655	Th1
96	0.998005857035133	0.997375857588504	0.00669284790836401	0.00669399478419711	0.0066928491257905	0.00669285772861748	0.00669628473203441	0.00669916238774331	0.00771844254825287	0.00719027780610945	0.0066928599704078	0.00682542144865868	1	0	1	0	0	0	0	0	0	0	2.5372053189955	Th1
97	0.104817480062896	0.51107890856999	0.00689881885624065	0.00690443186184234	0.00669541196436821	0.00670906933861934	0.0652327023141294	0.00669894729621595	0.00764898103850818	0.00695353374857623	0.00669441695940759	0.450732093818701	1	0	1	0	0	0	0	0	0	0	1.55987633418828	Th0
98	0.104817612935951	0.51107898992131	0.00689881873215174	0.0069044317867474	0.00669541195815845	0.00670906931395413	0.0652326431341684	0.00669894729662773	0.00764898114099915	0.0069535338075195	0.00669441695906451	0.450732104107052	1	0	1	0	0	0	0	0	0	0	1.45987649971308	Th0
99	0.104817655622723	0.51107904322429	0.00689881913870677	0.00690443210224449	0.00669541208993905	0.00670906930501967	0.0652326246917704	0.00669894729786611	0.00764898117211484	0.00695353381960698	0.00669441695812531	0.450732073410924	1	0	1	0	0	0	0	0	0	0	1.35987654637604	Th0
100	0.998005877769606	0.997375914966792	0.00669285571169216	0.00669394315162435	0.00669285117696873	0.00669285791795528	0.00669628428673619	0.00669916311656313	0.00771844254874125	0.00719027761600597	0.00669286016382352	0.00682540470516261	1	0	1	0	0	0	0	0	0	0	3.13720531935435	Th1
101	0.998005877692362	0.997375905524968	0.00669285147391652	0.00669393405875728	0.0066928510042752	0.00669285795376963	0.00669628432449362	0.0066991630920513	0.00771844267271062	0.00719027755998545	0.00669286019950048	0.00682540291364345	1	0	1	0	0	0	0	0	0	0	3.03720530351405	Th1
102	0.998005833959308	0.997375876192033	0.0066928496555377	0.00669395584102126	0.00669285074742789	0.00669285787196511	0.00669628456012971	0.00669916318736978	0.00771844244860523	0.00719027726989147	0.00669286011671998	0.00682543408683477	1	0	1	0	0	0	0	0	0	0	2.93720528513091	Th1
103	0.9980058874839	0.99737594050338	0.00669285289109171	0.00669398887847448	0.00669285077963136	0.00669285773382175	0.00669628278993762	0.0066991618964917	0.0077184429673649	0.00719027834146459	0.006692859982271	0.00682529145122556	1	0	1	0	0	0	0	0	0	0	2.83720528835761	Th1
104	0.998005833690166	0.997375933179703	0.00669286327249514	0.00669402947785145	0.00669285182289043	0.0066928575780344	0.00669628279259231	0.00669916189612393	0.00771844261682209	0.00719027819002205	0.00669285982683713	0.00682531372375624	1	0	1	0	0	0	0	0	0	0	2.73720527787652	Th1
105	0.998005828409065	0.997375885226205	0.00669285148929792	0.00669399327740605	0.00669285026234684	0.00669285772306719	0.00669628359498757	0.00669916235752794	0.00771844265541646	0.00719027768714325	0.00669285996931802	0.00682536977046619	1	0	1	0	0	0	0	0	0	0	2.63720525891896	Th1
106	0.99800593758327	0.997375892036439	0.00669283096428397	0.00669396349770474	0.00669284496498265	0.00669285783826272	0.00669628344495904	0.0066991624043002	0.0077184428394218	0.00719027765239435	0.00669286008239979	0.00682531214456736	1	0	1	0	0	0	0	0	0	0	2.53720531359445	Th1
107	0.998005796812171	0.997375909972815	0.00669286037172309	0.00669400873965642	0.00669285242363934	0.00669285766199735	0.00669628402123014	0.00669916223044436	0.00771844256554994	0.007190278154743	0.00669285990994524	0.00682537918878306	1	0	1	0	0	0	0	0	0	0	2.43720526646197	Th1
108	0.998005776834765	0.997375882531834	0.00669285558648847	0.00669400286696444	0.00669285097177912	0.00669285768556224	0.00669628550013814	0.00669916224667121	0.00771844259466996	0.00719027806666827	0.00669285993196256	0.00682540079213601	1	0	1	0	0	0	0	0	0	0	2.3372052424931	Th1
109	0.104817626270414	0.511078995342011	0.00689881874376248	0.00690443180849205	0.00669541196424184	0.00670906930904845	0.0652326407559973	0.00669894729688484	0.00764898116043488	0.00695353380735322	0.00669441695903624	0.450732047121665	1	0	1	0	0	0	0	0	0	0	1.35987645912333	Th0
110	0.104817465724426	0.511078868169851	0.00689881885530776	0.00690443186807151	0.00669541196443873	0.00670906933785796	0.0652327111144656	0.00669894729621852	0.00764898103947033	0.0069535337422884	0.00669441695945395	0.450732063345162	1	0	1	0	0	0	0	0	0	0	1.25987625777752	Th0
111	0.998005848070302	0.997375927855045	0.00669285548423225	0.00669401072501177	0.00669285092908879	0.00669285765605507	0.00669628289037225	0.00669916186407803	0.00771844277734313	0.00719027825603041	0.00669285990410222	0.00682531753348269	1	0	1	0	0	0	0	0	0	0	3.0372052811185	Th1
112	0.998005875995157	0.997375937874216	0.00669285464130687	0.00669398524661282	0.00669285095710204	0.00669285773964814	0.00669628291647882	0.00669916188656599	0.00771844294706246	0.00719027834763037	0.00669285998779972	0.00682531110121075	1	0	1	0	0	0	0	0	0	0	2.93720528844397	Th1
113	0.998005857643674	0.997375915526832	0.00669285309307286	0.0066939805619018	0.00669285084966173	0.00669285776014077	0.00669628338734888	0.00669916228779847	0.0077184428123851	0.00719027796221108	0.00669286000737169	0.00682534415521965	1	0	1	0	0	0	0	0	0	0	2.83720527816215	Th1
114	0.998005812350279	0.99737588330443	0.00669285446093932	0.00669399662471853	0.00669285086284603	0.00669285770702776	0.00669628376043354	0.00669916253111569	0.00771844260940723	0.00719027756853517	0.00669285995333977	0.00682538233730738	1	0	1	0	0	0	0	0	0	0	2.73720525342281	Th1
115	0.998005825083365	0.997375888651741	0.00669285294140587	0.00669399269252717	0.00669285058797434	0.00669285772007636	0.00669628364027697	0.00669916241821194	0.00771844267409377	0.0071902776944946	0.00669285996639252	0.00682536944482517	1	0	1	0	0	0	0	0	0	0	2.63720525645662	Th1
116	0.99800586367983	0.997375908372775	0.00669284894060002	0.00669398586215613	0.00669284950000616	0.0066928577423211	0.00669628335076536	0.00669916226282649	0.00771844276768613	0.00719027789308356	0.00669285998887946	0.00682534330995524	1	0	1	0	0	0	0	0	0	0	2.53720528678967	Th1
117	0.998005903334325	0.99737598799877	0.00669286214962293	0.00669401383200952	0.00669285296485832	0.00669285764239847	0.00669628222996748	0.006699161953816	0.00771844268682686	0.0071902782990903	0.00669285989243944	0.00682526996951366	1	0	1	0	0	0	0	0	0	0	2.43720534272467	Th1
118	0.99800580781647	0.997375837749498	0.00669284870046205	0.00669399405242847	0.00669284852081949	0.00669285771916252	0.00669628465520514	0.0066991623555021	0.00771844260189943	0.00719027753150953	0.00669285996361746	0.0068254038680052	1	0	1	0	0	0	0	0	0	0	2.33720523109201	Th1
119	0.998005878812992	0.997375934284689	0.00669285481441846	0.00669400199618555	0.00669285068653391	0.00669285768737436	0.00669628269700178	0.00669916225017902	0.00771844260193599	0.00719027806764033	0.00669285993427938	0.00682533364150905	1	0	1	0	0	0	0	0	0	0	2.23720532647283	Th1
120	0.104817471489439	0.511078889001579	0.0068988188574272	0.00690443186606007	0.00669541196442123	0.00670906933845885	0.0652327074695772	0.0066989472962125	0.0076489810381819	0.00695353374430973	0.0066944169594389	0.450732075357745	1	0	1	0	0	0	0	0	0	0	1.25987629273915	Th0
121	0.10481775408919	0.51107911370387	0.00689881831320391	0.00690443141264919	0.0066954118386406	0.0067090692907467	0.0652325805117006	0.00669894729500922	0.00764898124275824	0.0069535338646979	0.00669441695904886	0.45073210019433	1	0	1	0	0	0	0	0	0	0	1.15987669841216	Th0
122	0.998005877765717	0.997375913109545	0.00669285550527563	0.0066940030869342	0.00669284943412652	0.00669285779538662	0.00669628307565246	0.00669916235618076	0.00771844259878201	0.00719027775964847	0.00669286004217816	0.00682534438120494	1	0	1	0	0	0	0	0	0	0	3.93720531703183	Th1
123	0.998005892372637	0.997375929148941	0.00669285475498385	0.00669400295780269	0.00669285032398765	0.00669285773061286	0.00669628245535698	0.00669916229258362	0.00771844261966867	0.00719027783419656	0.00669285997778549	0.00682532785836797	1	0	1	0	0	0	0	0	0	0	3.83720533016898	Th1
124	0.998005778125552	0.9973758838946	0.00669285554510486	0.006694002806385	0.00669285095866903	0.00669285768549711	0.00669628553142872	0.00669916224607834	0.00771844259497275	0.00719027807458518	0.00669285993185552	0.00682539950975201	1	0	1	0	0	0	0	0	0	0	3.73720524389693	Th1
125	0.10481748858431	0.511078890116547	0.00689881883522647	0.00690443185652483	0.00669541196316468	0.00670906933498882	0.0652326991892734	0.0066989472963673	0.00764898105282281	0.00695353375427332	0.00669441695944547	0.450732088528396	1	0	1	0	0	0	0	0	0	0	2.75987631587456	Th0
126	0.104817550264924	0.511078940350363	0.00689881840576164	0.00690443183711186	0.00669541190244513	0.00670906933056567	0.0652326726784924	0.00669894730079914	0.00764898110521617	0.00695353378632977	0.00669441696325224	0.450732095301489	1	0	1	0	0	0	0	0	0	0	2.65987640861034	Th0
127	0.104817426791714	0.511078821304602	0.00689881872472869	0.00690443187574959	0.00669541194806649	0.00670906934885389	0.0652327250394565	0.00669894729714884	0.00764898100276021	0.00695353373772074	0.00669441696052354	0.450732140584243	1	0	1	0	0	0	0	0	0	0	2.55987626326998	Th0
128	0.104817370673904	0.511078782202913	0.00689881935643604	0.00690443190089128	0.00669541200351083	0.00670906935057042	0.0652327527056305	0.00669894729328333	0.00764898096363149	0.00695353370174091	0.00669441695728169	0.450732067814811	1	0	1	0	0	0	0	0	0	0	2.45987612220471	Th0
129	0.104817338757292	0.511078750961977	0.00689881893283371	0.00690443191256607	0.00669541196506687	0.00670906936124976	0.0652327651239832	0.00669894729571892	0.00764898094035929	0.00695353369674165	0.00669441695975651	0.450732113814271	1	0	1	0	0	0	0	0	0	0	2.35987611792601	Th0
130	0.104817227080095	0.511078665368333	0.00689881904335665	0.0069044319591475	0.00669541196776325	0.00670906938037996	0.0652328151172204	0.0066989472951849	0.00764898085894378	0.00695353364881767	0.00669441695997168	0.450732104027397	1	0	1	0	0	0	0	0	0	0	2.25987596068437	Th0
131	0.104817189713529	0.511078632651892	0.0068988190723318	0.00690443197389972	0.00669541196814006	0.00670906938677145	0.065232831720799	0.00669894729503931	0.00764898083183207	0.00695353363373717	0.00669441696006541	0.450732105209271	1	0	1	0	0	0	0	0	0	0	2.15987590833636	Th0
132	0.104817222351008	0.511078644979522	0.0068988190261609	0.00690443195911604	0.00669541196703518	0.00670906938033997	0.0652328174454998	0.00669894729522341	0.0076489808588476	0.00695353364895951	0.00669441695999913	0.450732108416213	1	0	1	0	0	0	0	0	0	0	2.05987594230153	Th0
133	0.998005903228294	0.9973758591839	0.00669285545664743	0.00669399798812445	0.00669284602827469	0.00669285804442175	0.00669628381627212	0.00669916262400584	0.00771844247551188	0.00719027735383108	0.00669286028841857	0.00682535649917461	1	0	1	0	0	0	0	0	0	0	3.83720530001703	Th1
134	0.99800579086756	0.99737590086099	0.00669285667717743	0.00669400379706553	0.00669285191750997	0.00669285761592282	0.00669628447927346	0.0066991621784137	0.00771844252710768	0.00719027810072951	0.00669285986345718	0.00682538451494841	1	0	1	0	0	0	0	0	0	0	3.73720525621078	Th1
135	0.998005780961716	0.997375903811216	0.00669285649822667	0.00669400311764654	0.00669285134703996	0.00669285765632131	0.00669628508447592	0.00669916221891327	0.00771844258177398	0.00719027822282752	0.00669285990372618	0.00682538780551472	1	0	1	0	0	0	0	0	0	0	3.63720525351886	Th1
136	0.104817576340279	0.511078957399507	0.00689881877664106	0.00690443181956644	0.00669541196344559	0.00670906932006675	0.0652326601481723	0.00669894729661953	0.00764898111450933	0.00695353379183985	0.00669441695913139	0.450732096693702	1	0	1	0	0	0	0	0	0	0	2.65987644014331	Th0
137	0.104817673093956	0.511079041127468	0.00689881863976395	0.00690443176739943	0.0066954119507262	0.00670906930394076	0.0652326175245613	0.00669894729772684	0.00764898118857832	0.00695353383129361	0.00669441695967224	0.450732086942196	1	0	1	0	0	0	0	0	0	0	2.5598765684463	Th0
138	0.104817153068598	0.511078586618908	0.00689881907491964	0.00690443198814268	0.00669541196819137	0.00670906939226467	0.0652328485330568	0.0066989472949198	0.00764898080794001	0.00695353362026557	0.00669441696015043	0.450732105930236	1	0	1	0	0	0	0	0	0	0	2.45987584317137	Th0
139	0.104817057639632	0.511078523006497	0.00689881890013009	0.00690443199217716	0.00669541194625967	0.00670906941414628	0.0652328884423131	0.00669894729564665	0.00764898072907941	0.00695353358622963	0.00669441696173501	0.450732155617832	1	0	1	0	0	0	0	0	0	0	2.3598757738389	Th0
140	0.104817265590091	0.511078678465106	0.00689881889753014	0.00690443193828185	0.00669541195750689	0.0067090693723391	0.0652327997367784	0.00669894729610039	0.00764898089431749	0.00695353366524265	0.00669441696053377	0.450732084373718	1	0	1	0	0	0	0	0	0	0	2.25987597743747	Th0
141	0.104817362712362	0.511078780993616	0.0068988193590242	0.0069044319442346	0.0066954119933238	0.00670906935345662	0.0652327559718151	0.00669894729450802	0.00764898095914589	0.00695353369976127	0.00669441695816412	0.450732069801864	1	0	1	0	0	0	0	0	0	0	2.15987611833658	Th0
142	0.104817268756536	0.511078700709575	0.00689881900960273	0.00690443194385044	0.00669541196705722	0.00670906937328551	0.0652327964583025	0.00669894729539642	0.0076489808892287	0.00695353366609965	0.00669441695988807	0.450732105316347	1	0	1	0	0	0	0	0	0	0	2.05987602039185	Th0
143	0.104817255088228	0.511078688263645	0.00689881901977362	0.00690443194900844	0.00669541196716053	0.00670906937563779	0.0652328024830181	0.00669894729534437	0.00764898087924794	0.00695353366075666	0.00669441695992435	0.450732106773897	1	0	1	0	0	0	0	0	0	0	1.95987600174177	Th0
144	0.998005894494307	0.99737586245101	0.00669285542730215	0.00669399068774464	0.00669284544374326	0.00669285808580503	0.00669628437387153	0.00669916270478369	0.00771844245695193	0.00719027742236223	0.00669286032979927	0.00682537291181981	1	0	1	0	0	0	0	0	0	0	3.73720530504741	Th1
145	0.998005793643811	0.997375844562563	0.00669285476395066	0.00669400178120429	0.00669285034489628	0.00669285773221794	0.00669628367903466	0.00669916231505313	0.0077184422850156	0.00719027715556421	0.00669285997827494	0.006825400584817	1	0	1	0	0	0	0	0	0	0	3.63720521860871	Th1
146	0.998005907404366	0.997375872276399	0.00669284953603838	0.0066939977468247	0.00669284850101682	0.00669285786175439	0.00669628283012455	0.00669916243741784	0.00771844256107729	0.00719027735502629	0.00669286010656074	0.00682534039326826	1	0	1	0	0	0	0	0	0	0	3.53720530293576	Th1
147	0.998005905406093	0.99737594492951	0.00669285492627116	0.00669400250463563	0.0066928508031673	0.00669285769463059	0.0066962823329005	0.00669916225528477	0.00771844261160117	0.00719027785112687	0.00669285994276474	0.00682530551369321	1	0	1	0	0	0	0	0	0	0	3.4372053353128	Th1
148	0.104817499698645	0.511078909714435	0.00689881882212028	0.00690443184615752	0.00669541196186703	0.00670906933387032	0.0652326932853137	0.00669894729642745	0.00764898105806314	0.00695353375863682	0.00669441695948928	0.450732094015752	1	0	1	0	0	0	0	0	0	0	2.4598763461828	Th0
149	0.104817514614661	0.511078906134251	0.00689881882501854	0.00690443184795106	0.0066954119640821	0.00670906933034179	0.065232687593619	0.00669894729648313	0.0076489810707107	0.00695353376601673	0.00669441695930854	0.45073209418745	1	0	1	0	0	0	0	0	0	0	2.35987635201169	Th0
150	0.104817205286478	0.511078631960789	0.00689881903505728	0.00690443196742545	0.00669541196708511	0.00670906938327702	0.0652328253682395	0.00669894729517154	0.00764898084627618	0.00695353364134718	0.00669441696006334	0.450732103415396	1	0	1	0	0	0	0	0	0	0	2.25987591512232	Th0
151	0.104817237659658	0.51107866100132	0.00689881901849085	0.00690443195538743	0.00669541196710269	0.00670906937790354	0.065232810627981	0.00669894729530033	0.00764898086893963	0.00695353365488687	0.00669441695996589	0.450732107163927	1	0	1	0	0	0	0	0	0	0	2.15987596557968	Th0
152	0.10481727642239	0.511078678978877	0.00689881900895336	0.0069044319437974	0.00669541196810713	0.00670906936961864	0.0652327943862866	0.00669894729547045	0.00764898090205161	0.00695353367106242	0.00669441695980788	0.450732095987078	1	0	1	0	0	0	0	0	0	0	2.05987599493938	Th0
153	0.104817224498589	0.511078633562454	0.00689881905835042	0.00690443196487951	0.00669541196935448	0.00670906937867567	0.0652328171725233	0.00669894729523224	0.00764898086347323	0.00695353365061433	0.00669441695990113	0.450732102746358	1	0	1	0	0	0	0	0	0	0	1.959875927065	Th0
154	0.104817188812836	0.511078602551034	0.00689881908690339	0.00690443197872447	0.0066954119697719	0.00670906938480436	0.065232833035176	0.00669894729509151	0.00764898083757604	0.00695353363618586	0.00669441695999631	0.450732103877231	1	0	1	0	0	0	0	0	0	0	1.85987587731198	Th0
155	0.998005942713077	0.997375980271367	0.00669285543717652	0.00669399495223604	0.00669284885184569	0.00669285783366509	0.00669628198037061	0.00669916233790865	0.00771844302272234	0.00719027841651774	0.00669286008117504	0.00682526881957645	1	0	1	0	0	0	0	0	0	0	3.63720536613959	Th1
156	0.998005927569223	0.997375864581721	0.00669284798357662	0.00669398098967089	0.00669284467828919	0.00669285813368381	0.00669628424831445	0.00669916278219463	0.0077184425866677	0.00719027748979091	0.00669286037709136	0.00682535577288759	1	0	1	0	0	0	0	0	0	0	3.53720532186938	Th1
157	0.998005861736177	0.997375884085078	0.0066928520565197	0.00669399808934701	0.00669284954178892	0.00669285778559185	0.00669628286067064	0.00669916236135942	0.00771844250873656	0.00719027741312561	0.00669286003177334	0.00682534823960028	1	0	1	0	0	0	0	0	0	0	3.43720527351315	Th1
158	0.998005781569281	0.997375914328939	0.00669285932182155	0.00669400619002368	0.00669285197095478	0.00669285761473657	0.00669628392895556	0.0066991621687145	0.00771844255724234	0.00719027811034852	0.00669285986330432	0.00682537569634165	1	0	1	0	0	0	0	0	0	0	3.33720525073511	Th1
159	0.998005777289007	0.997375882998942	0.00669285558173368	0.00669400284085547	0.00669285096380011	0.00669285768519409	0.00669628550504385	0.00669916224604983	0.00771844259366737	0.00719027806868628	0.00669285993158167	0.00682540034623329	1	0	1	0	0	0	0	0	0	0	3.23720524295973	Th1
160	0.104817701776819	0.511079084573259	0.00689881870813103	0.00690443177629119	0.00669541196391063	0.00670906929997125	0.0652326035882179	0.00669894729700895	0.00764898120046228	0.00695353384138044	0.00669441695872432	0.450732099901242	1	0	1	0	0	0	0	0	0	0	2.25987663954133	Th0
161	0.104817156084569	0.51107858447426	0.00689881920867392	0.00690443205049098	0.00669541198065269	0.00670906938915117	0.0652328462983949	0.00669894729518937	0.0076489808157267	0.00695353362099437	0.00669441695956464	0.450732106577363	1	0	1	0	0	0	0	0	0	0	2.15987584237638	Th0
162	0.104817402368182	0.511078798746212	0.00689881888876842	0.00690443188520238	0.00669541196439366	0.00670906934988466	0.0652327369062447	0.00669894729598779	0.00764898098791971	0.00695353372355414	0.00669441695959329	0.450732114534932	1	0	1	0	0	0	0	0	0	0	2.05987620190455	Th0
163	0.104817214769106	0.511078623503593	0.00689881901879627	0.00690443196019437	0.00669541196687933	0.00670906938066168	0.0652328217825224	0.00669894729516717	0.00764898085627564	0.00695353364681616	0.00669441696002778	0.450732102522211	1	0	1	0	0	0	0	0	0	0	1.9598759116909	Th0
164	0.104817313054546	0.51107873997172	0.00689881897689257	0.00690443192950196	0.0066954119667393	0.00670906936555632	0.0652327769604842	0.00669894729562596	0.00764898092223522	0.00695353368352365	0.00669441695978953	0.450732100144796	1	0	1	0	0	0	0	0	0	0	1.85987607934415	Th0
165	0.104817244097028	0.51107865081842	0.00689881904041953	0.0069044319598029	0.00669541196926161	0.00670906937513151	0.0652328087431837	0.00669894729537915	0.00764898087875733	0.00695353365800164	0.00669441695989122	0.450732096855382	1	0	1	0	0	0	0	0	0	0	1.7598759496313	Th0
166	0.998005867997369	0.997375952987395	0.00669285552550803	0.00669400555143031	0.00669285152976198	0.0066928576417899	0.0066962825957854	0.00669916214430219	0.00771844275931839	0.00719027829722909	0.006692859889908	0.0068253154329995	1	0	1	0	0	0	0	0	0	0	3.53720531824226	Th1
167	0.998005811400901	0.997375841727007	0.00669285251829956	0.00669399070777768	0.00669284845569468	0.00669285786491718	0.00669628503371662	0.00669916255971683	0.00771844229078068	0.00719027741695611	0.00669286010980573	0.00682542322631352	1	0	1	0	0	0	0	0	0	0	3.4372052513639	Th1
168	0.998005917764797	0.997375947494793	0.00669285100355232	0.00669399356729805	0.00669284908701524	0.00669285781197982	0.00669628280116398	0.00669916235239306	0.00771844279747635	0.00719027817312471	0.00669286005902646	0.00682530415844943	1	0	1	0	0	0	0	0	0	0	3.33720534688993	Th1
169	0.998005807961389	0.997375903512371	0.00669285776683613	0.00669400574719304	0.00669285156533586	0.00669285764471141	0.00669628376055436	0.00669916220215724	0.0077184425401684	0.00719027793527804	0.00669285989242091	0.0068253716206305	1	0	1	0	0	0	0	0	0	0	3.2372052634847	Th1
170	0.998005933586892	0.997375954478497	0.00669285189538639	0.00669399961798758	0.00669285024656628	0.00669285772869029	0.00669628195013993	0.00669916228374798	0.00771844266041767	0.00719027793484611	0.00669285997609897	0.00682529472510909	1	0	1	0	0	0	0	0	0	0	3.13720536280047	Th1
171	0.104817462839225	0.511078859143747	0.0068988188562723	0.00690443186564092	0.00669541196484876	0.00670906933944539	0.0652327095883025	0.00669894729615231	0.00764898103099805	0.00695353374648572	0.00669441695939253	0.450732099038518	1	0	1	0	0	0	0	0	0	0	2.15987628002679	Th0
172	0.104817665313932	0.511079040550929	0.00689881855197474	0.00690443168837952	0.00669541194441887	0.00670906930736721	0.0652326207717361	0.00669894729683038	0.00764898117598517	0.00695353382910207	0.00669441695972307	0.450732102153689	1	0	1	0	0	0	0	0	0	0	2.05987657855128	Th0
173	0.104817213527054	0.511078639739587	0.00689881902780224	0.00690443196402279	0.00669541196685109	0.00670906938193792	0.0652328216777893	0.00669894729520931	0.00764898085208312	0.00695353364466901	0.00669441696005595	0.45073210345932	1	0	1	0	0	0	0	0	0	0	1.95987592750707	Th0
174	0.104817357504791	0.511078763442123	0.00689881889084508	0.00690443189210954	0.00669541196199413	0.00670906935754066	0.0652327578281407	0.0066989472957457	0.00764898095633779	0.00695353370335448	0.00669441695980417	0.450732100201923	1	0	1	0	0	0	0	0	0	0	1.85987612828903	Th0
175	0.104817193615728	0.511078620193846	0.00689881903300133	0.00690443196849965	0.00669541196613391	0.00670906938553274	0.0652328301187371	0.00669894729516201	0.00764898083702154	0.00695353363773732	0.00669441696012947	0.450732112141919	1	0	1	0	0	0	0	0	0	0	1.75987590515518	Th0
176	0.104817408688732	0.51107881982139	0.00689881890126694	0.00690443188682285	0.00669541196611856	0.00670906934942674	0.0652327342804913	0.00669894729586173	0.00764898099071321	0.00695353372326957	0.0066944169595226	0.450732104099078	1	0	1	0	0	0	0	0	0	0	1.65987621622792	Th0
177	0.998005866038754	0.997375960199795	0.0066928555472258	0.00669401226969456	0.00669285236792948	0.00669285758020047	0.00669628191552304	0.00669916191342041	0.00771844294881112	0.00719027842750389	0.00669285982918422	0.00682527388193871	1	0	1	0	0	0	0	0	0	0	3.43720528708967	Th1
178	0.998005876233033	0.997375970844271	0.0066928573828187	0.00669401311469717	0.00669285252616596	0.00669285757128719	0.00669628183185252	0.0066991619115378	0.00771844293417186	0.00719027845345071	0.00669285982068067	0.00682527009083695	1	0	1	0	0	0	0	0	0	0	3.33720530289683	Th1
179	0.998005855174175	0.997375968221576	0.00669286098574464	0.00669401775684162	0.00669285324896716	0.00669285752686943	0.00669628208583916	0.00669916192889408	0.00771844276407287	0.00719027836129647	0.00669285977659038	0.00682529198936738	1	0	1	0	0	0	0	0	0	0	3.23720530135081	Th1
180	0.998005926225903	0.997375904512796	0.00669284366368813	0.00669398198288775	0.00669284768776707	0.00669285789512711	0.00669628282305147	0.00669916246968338	0.0077184427253957	0.0071902776135624	0.00669286014055879	0.00682530868225287	1	0	1	0	0	0	0	0	0	0	3.13720531371976	Th1
181	0.998005846326501	0.997375970540738	0.00669286204140813	0.00669401044958794	0.00669285230239477	0.00669285760253302	0.00669628261486901	0.00669916212045926	0.00771844262949583	0.00719027837125305	0.00669285985183482	0.00682532510547756	1	0	1	0	0	0	0	0	0	0	3.03720532126895	Th1
182	0.998005793646161	0.997375900061655	0.00669285638819313	0.00669400350793562	0.00669285109697529	0.00669285767734429	0.00669628494812751	0.00669916224070967	0.0077184425938687	0.00719027816392014	0.00669285992442898	0.00682538055337061	1	0	1	0	0	0	0	0	0	0	2.93720525583235	Th1
183	0.104817735537914	0.511079103799504	0.00689881869725718	0.00690443178051274	0.00669541196545543	0.00670906929285243	0.0652325899042423	0.00669894729734294	0.00764898122866467	0.00695353385414724	0.00669441695861171	0.450732079278225	1	0	1	0	0	0	0	0	0	0	1.9598766582693	Th0
184	0.104817490152938	0.511078889452154	0.00689881884531646	0.0069044318526566	0.00669541196602481	0.00670906933578409	0.0652326982575541	0.00669894729595564	0.00764898104713485	0.00695353375661557	0.00669441695926852	0.450732102054231	1	0	1	0	0	0	0	0	0	0	1.85987632935295	Th0
185	0.104817376009397	0.511078781019645	0.00689881893261265	0.0069044319075472	0.00669541196785062	0.00670906935410929	0.0652327492906427	0.00669894729582007	0.00764898096940296	0.00695353371071299	0.0066944169595771	0.450732100944332	1	0	1	0	0	0	0	0	0	0	1.75987615656072	Th0
186	0.104817311632412	0.511078703041049	0.00689881895717691	0.00690443192371996	0.00669541196743931	0.00670906936372478	0.0652327789120844	0.00669894729550168	0.00764898092733465	0.00695353368644563	0.00669441695975277	0.450732098656047	1	0	1	0	0	0	0	0	0	0	1.65987604147346	Th0
187	0.104817246108264	0.511078670176476	0.00689881902469906	0.00690443195868589	0.00669541196937177	0.00670906937646296	0.065232806812476	0.00669894729538528	0.00764898087517677	0.00695353365804477	0.0066944169599391	0.450732106139235	1	0	1	0	0	0	0	0	0	0	1.55987597836607	Th0
188	0.998005800287043	0.997375925168671	0.00669285571001781	0.00669403841715483	0.00669285463660867	0.00669285741856294	0.00669628226783041	0.00669916171315388	0.00771844265837042	0.00719027821620195	0.00669285966806427	0.00682530247818437	1	0	1	0	0	0	0	0	0	0	3.33720523794661	Th1
189	0.998005779269223	0.997375920929991	0.00669286105015788	0.0066940453121499	0.00669285547986219	0.00669285736952608	0.00669628241524775	0.00669916172666248	0.00771844250959507	0.00719027811146286	0.00669285961938662	0.00682531876093169	1	0	1	0	0	0	0	0	0	0	3.23720522949416	Th1
190	0.998005873055937	0.997375868429083	0.00669284472228636	0.00669396214599369	0.00669284642819488	0.00669285798707164	0.00669628420159871	0.00669916275785952	0.00771844257020136	0.00719027735963874	0.00669286023102748	0.00682538983291871	1	0	1	0	0	0	0	0	0	0	3.13720528742085	Th1
191	0.998005859840374	0.997375949390362	0.00669285839654434	0.00669400949507701	0.00669285177914477	0.00669285763305919	0.00669628277024618	0.00669916212375849	0.00771844265513661	0.00719027822881121	0.00669285988140857	0.00682532168662511	1	0	1	0	0	0	0	0	0	0	3.03720531352917	Th1
192	0.998005877053532	0.997375955696268	0.00669285672945991	0.00669400461155684	0.00669285122559043	0.0066928576684906	0.00669628270403508	0.00669916217330495	0.00771844267730992	0.00719027824563034	0.00669285991671356	0.00682531437519826	1	0	1	0	0	0	0	0	0	0	2.93720532716699	Th1
193	0.99800583205275	0.997375858518055	0.0066928494174434	0.00669399606469951	0.00669284979557439	0.00669285773947504	0.00669628420387579	0.00669916233837764	0.00771844256718473	0.00719027754851702	0.00669285998502813	0.00682538245174876	1	0	1	0	0	0	0	0	0	0	2.83720525425669	Th1
194	0.998005786691393	0.997375824132666	0.00669285546172036	0.00669400337073542	0.00669285094929141	0.0066928576901214	0.00669628297444872	0.00669916225000548	0.00771844250208163	0.00719027695416438	0.00669285993692215	0.00682541543148496	1	0	1	0	0	0	0	0	0	0	2.73720520552301	Th1
195	0.1048175567226	0.511078914914324	0.00689881885325712	0.00690443188949253	0.00669541197364437	0.00670906932182586	0.0652326679437509	0.00669894729736177	0.00764898110276239	0.00695353378859111	0.00669441695897304	0.450732114479133	1	0	1	0	0	0	0	0	0	0	1.75987640359191	Th0
196	0.104817595854405	0.511078973769246	0.00689881878918736	0.00690443182758501	0.00669541196866153	0.00670906931658626	0.0652326514824152	0.00669894729665243	0.00764898112816935	0.00695353379970881	0.00669441695898415	0.450732095345531	1	0	1	0	0	0	0	0	0	0	1.65987646602143	Th0
197	0.104817276729152	0.511078695810343	0.00689881898241836	0.00690443193934836	0.00669541196539307	0.00670906937113734	0.0652327932988692	0.00669894729555571	0.00764898089838855	0.00695353367044989	0.00669441695992029	0.450732104440977	1	0	1	0	0	0	0	0	0	0	1.55987601946633	Th0
198	0.104817127173296	0.511078564703383	0.00689881908805452	0.00690443199875672	0.00669541196802238	0.00670906939672022	0.0652328601014868	0.0066989472948842	0.00764898078947041	0.00695353360960962	0.00669441696028291	0.450732105310147	1	0	1	0	0	0	0	0	0	0	1.45987580628196	Th0
199	0.998005885252879	0.997375894092246	0.00669285514945185	0.00669394242693037	0.00669284627544001	0.00669285802312831	0.00669628448768833	0.0066991630273268	0.00771844255491292	0.00719027747379959	0.00669286026693694	0.00682540000370434	1	0	1	0	0	0	0	0	0	0	3.23720530618466	Th1
200	0.998005759361643	0.997375906671415	0.00669286186088632	0.00669406563925492	0.006692856089724	0.00669285733110545	0.00669628246811741	0.00669916164456501	0.00771844240856683	0.00719027803360804	0.00669285958109967	0.00682532112722308	1	0	1	0	0	0	0	0	0	0	3.13720521631599	Th1
201	0.998005878992198	0.997375887343896	0.00669284445757443	0.00669394925356365	0.00669284625995729	0.00669285799047936	0.00669628448779375	0.00669916294778974	0.00771844255588229	0.00719027761860395	0.00669286023419283	0.00682540865286529	1	0	1	0	0	0	0	0	0	0	3.03720531935973	Th1
202	0.998005807605609	0.997375871115435	0.00669285369440601	0.0066939972510247	0.00669285042300817	0.00669285771791298	0.00669628374474738	0.00669916240370111	0.00771844249067153	0.00719027749017362	0.00669285996392095	0.00682538736737758	1	0	1	0	0	0	0	0	0	0	2.93720524303316	Th1
203	0.998005855630472	0.997375948751403	0.00669285999907638	0.00669401192909503	0.00669285203002661	0.00669285763144542	0.00669628280271749	0.00669916211733671	0.00771844261901113	0.00719027820950869	0.0066928598799328	0.00682532380049178	1	0	1	0	0	0	0	0	0	0	2.83720531134231	Th1
204	0.998005811778777	0.99737595726875	0.00669287017978776	0.00669402395110447	0.00669285420574263	0.00669285756335704	0.00669628273628117	0.00669916204544142	0.00771844254156809	0.00719027825416544	0.00669285981331983	0.00682533980261842	1	0	1	0	0	0	0	0	0	0	2.73720529136985	Th1
205	0.998005830995488	0.997375861711139	0.00669285272155177	0.00669400013486456	0.00669285031912541	0.00669285770503843	0.00669628304731948	0.00669916228200286	0.0077184425583383	0.00719027725657272	0.00669285995124572	0.00682537555308988	1	0	1	0	0	0	0	0	0	0	2.63720524815442	Th1
206	0.104817701975182	0.511079064284007	0.00689881868790793	0.00690443176439213	0.0066954119611499	0.00670906930213278	0.0652326080195717	0.00669894729698113	0.00764898118921553	0.00695353384290558	0.00669441695881846	0.450732094539158	1	0	1	0	0	0	0	0	0	0	1.65987661852331	Th0
207	0.104817713805931	0.511079087525773	0.00689881930903989	0.00690443227905374	0.0066954121163519	0.00670906929318045	0.0652325955800473	0.00669894729972029	0.00764898121572305	0.00695353384663396	0.00669441695718114	0.450732102860163	1	0	1	0	0	0	0	0	0	0	1.55987664923801	Th0
208	0.104817625372484	0.511079001003615	0.00689881874131932	0.00690443179962235	0.00669541196211921	0.00670906931168247	0.0652326381970234	0.00669894729685402	0.0076489811503799	0.00695353381171934	0.00669441695901849	0.450732096365347	1	0	1	0	0	0	0	0	0	0	1.45987651056431	Th0
209	0.104817224083941	0.511078655868956	0.00689881903261847	0.0069044319656098	0.00669541197176571	0.00670906938043949	0.0652328165202379	0.00669894729516442	0.00764898086062973	0.00695353364839525	0.00669441695998382	0.450732107376027	1	0	1	0	0	0	0	0	0	0	1.359875952955	Th0
210	0.998005924856856	0.997375953140403	0.00669285519674577	0.00669394565712227	0.00669284736197544	0.00669285794071708	0.00669628330823571	0.00669916237957363	0.00771844305910958	0.00719027836518503	0.00669286018680739	0.00682532085882606	1	0	1	0	0	0	0	0	0	0	3.13720532719411	Th1
211	0.998005940688229	0.997375958642491	0.00669285059214773	0.00669394339980806	0.00669284702095272	0.00669285795061978	0.0066962831949522	0.00669916232902413	0.00771844312088478	0.00719027843363313	0.0066928601968041	0.00682530931741792	1	0	1	0	0	0	0	0	0	0	3.03720533966076	Th1
212	0.998005854979834	0.997375879209176	0.00669284854582804	0.00669396146437054	0.00669284800252431	0.0066928578712301	0.00669628406408308	0.00669916267428859	0.00771844270341355	0.00719027754072966	0.00669286011571254	0.00682537293109606	1	0	1	0	0	0	0	0	0	0	2.93720525700558	Th1
213	0.998005837426763	0.997375938431471	0.0066928620967861	0.00669402677873524	0.00669285297992997	0.00669285757260588	0.00669628269996124	0.0066991618990592	0.00771844264653616	0.00719027822019358	0.00669285982167553	0.0068253093348787	1	0	1	0	0	0	0	0	0	0	2.83720527975516	Th1
214	0.998005856700397	0.997375851929231	0.00669283627146976	0.00669395546635512	0.00669284594268194	0.00669285790408209	0.00669628438271725	0.00669916279561272	0.00771844264188943	0.00719027747027767	0.00669286014677698	0.00682540340825099	1	0	1	0	0	0	0	0	0	0	2.73720527063144	Th1
215	0.99800585818384	0.997375949790407	0.00669285989269485	0.00669401015844334	0.00669285208841348	0.00669285764932483	0.00669628283359415	0.0066991621488967	0.00771844260506595	0.00719027820770445	0.00669285989778941	0.00682532522186669	1	0	1	0	0	0	0	0	0	0	2.63720531471582	Th1
216	0.998005733785117	0.997375940888383	0.00669287706876388	0.00669402992308982	0.00669285708537246	0.00669285755915391	0.00669628323926855	0.0066991619916029	0.00771844255585754	0.00719027814490986	0.00669285981202521	0.00682537561957431	1	0	1	0	0	0	0	0	0	0	2.53720522936485	Th1
217	0.998005793852898	0.997375837380631	0.00669285540455689	0.00669400321786875	0.0066928509271504	0.00669285768949116	0.00669628302584578	0.00669916225065879	0.00771844251910098	0.0071902770956191	0.00669285993641796	0.00682540519060611	1	0	1	0	0	0	0	0	0	0	2.43720521582743	Th1
218	0.104817718766075	0.511079079919145	0.00689881867578669	0.00690443176132447	0.00669541196150216	0.00670906929551604	0.0652325968563432	0.00669894729717342	0.00764898121847031	0.00695353384963301	0.00669441695876781	0.450732091794282	1	0	1	0	0	0	0	0	0	0	1.45987663707944	Th0
219	0.104817636301173	0.511079022806405	0.00689881933276467	0.00690443229250474	0.0066954121527603	0.00670906930687475	0.0652326299515165	0.00669894729988193	0.0076489811627534	0.00695353381531421	0.00669441695805008	0.45073210218853	1	0	1	0	0	0	0	0	0	0	1.35987654059748	Th0
220	0.104817765008551	0.511079134392675	0.0068988184602383	0.00690443160508339	0.00669541189929371	0.00670906929001239	0.0652325768834274	0.00669894729633494	0.00764898124493838	0.00695353386699541	0.00669441695883551	0.450732092182622	1	0	1	0	0	0	0	0	0	0	1.25987671836994	Th0
221	0.99800586332382	0.997375937524762	0.00669285549719117	0.0066940011723844	0.00669285089160659	0.00669285768711469	0.0066962827256132	0.00669916179129016	0.00771844293682476	0.00719027837210881	0.00669285993512039	0.0068252980779122	1	0	1	0	0	0	0	0	0	0	3.03720527715815	Th1
222	0.998005830170635	0.997375927193706	0.00669285778147775	0.00669403386901575	0.00669285276984239	0.00669285756056643	0.00669628260098097	0.00669916169623044	0.00771844272940069	0.00719027826518391	0.00669285980948585	0.00682529943393324	1	0	1	0	0	0	0	0	0	0	2.93720526277782	Th1
223	0.998005880286518	0.997375942405105	0.00669285462879156	0.00669399619462264	0.00669285058505476	0.00669285770502126	0.00669628272063428	0.0066991618465964	0.00771844293788042	0.00719027835010187	0.00669285995313048	0.00682528975904992	1	0	1	0	0	0	0	0	0	0	2.83720528694481	Th1
224	0.998005829629336	0.997375888938163	0.00669285253512587	0.00669399006252247	0.00669285000968923	0.00669285773479164	0.00669628363260782	0.0066991624166209	0.00771844265907131	0.00719027767332295	0.00669285998090269	0.0068253713024273	1	0	1	0	0	0	0	0	0	0	2.73720526148495	Th1
225	0.998005850826701	0.997375902016667	0.00669285110838389	0.00669399029561786	0.00669284970883843	0.00669285773286638	0.00669628340798745	0.00669916229149146	0.00771844271729682	0.00719027782072568	0.00669285997926212	0.00682534641471826	1	0	1	0	0	0	0	0	0	0	2.63720527268611	Th1
226	0.998005748745629	0.997375935394318	0.00669288334385703	0.00669405576805269	0.00669285925287762	0.00669285747924261	0.00669628285255125	0.0066991619465051	0.00771844237684504	0.0071902780828164	0.00669285973089173	0.00682535981525391	1	0	1	0	0	0	0	0	0	0	2.53720523959537	Th1
227	0.998005779576468	0.997375917702481	0.00669286602871776	0.00669401759249693	0.00669285449133344	0.00669285762831079	0.00669628350380572	0.00669916220294056	0.00771844251300792	0.00719027813937025	0.00669285987738941	0.00682538401826855	1	0	1	0	0	0	0	0	0	0	2.43720526223449	Th1
228	0.998005827942757	0.997375862029499	0.00669285422798188	0.0066940017432963	0.00669285048778358	0.00669285769369035	0.00669628271254622	0.00669916226262705	0.00771844255519705	0.00719027722182122	0.00669285994017901	0.00682537778489766	1	0	1	0	0	0	0	0	0	0	2.33720524717075	Th1
229	0.104817487629676	0.511078883843296	0.00689881883941322	0.00690443185037798	0.0066954119642223	0.00670906933736751	0.0652326971469351	0.0066989472962355	0.00764898104168369	0.00695353376019434	0.00669441695932413	0.450732141667005	1	0	1	0	0	0	0	0	0	0	1.35987635972846	Th0
230	0.104817648686176	0.511079023238452	0.00689881873119552	0.00690443179338261	0.00669541196408166	0.00670906930810039	0.0652326272405504	0.0066989472969099	0.00764898116549761	0.00695353382186079	0.00669441695893366	0.450732103785441	1	0	1	0	0	0	0	0	0	0	1.25987655260003	Th0
231	0.104817345940593	0.511078725339907	0.00689881858650632	0.00690443164561445	0.00669541183125163	0.00670906935840817	0.0652327641642411	0.00669894729469924	0.00764898095387827	0.00695353370152854	0.00669441696008262	0.450732101671364	1	0	1	0	0	0	0	0	0	0	1.15987608661256	Th0
232	0.998005860677013	0.997375933685853	0.00669285549111133	0.00669399893013639	0.0066928507829613	0.00669285769554505	0.00669628292148527	0.00669916190523828	0.00771844284173291	0.00719027827432638	0.00669285994338259	0.00682531443707466	1	0	1	0	0	0	0	0	0	0	2.93720528503771	Th1
233	0.998005856158847	0.99737589087512	0.00669285166662085	0.00669394367691349	0.0066928479386571	0.00669285788883399	0.00669628436711929	0.00669916312109367	0.00771844264321891	0.00719027746208198	0.00669286013311869	0.00682541285414201	1	0	1	0	0	0	0	0	0	0	2.83720528957521	Th1
234	0.998005812418122	0.997375882492211	0.00669285470208518	0.00669399652046645	0.00669285060833013	0.00669285770728882	0.00669628378615882	0.00669916253463935	0.00771844260930784	0.0071902775539592	0.00669285995340428	0.00682538251339359	1	0	1	0	0	0	0	0	0	0	2.73720525277854	Th1
235	0.998005896005181	0.997375941738944	0.00669285108036816	0.00669398145873608	0.00669284948353699	0.00669285775332864	0.00669628293990847	0.00669916198937788	0.00771844292043227	0.00719027826699056	0.00669286000091438	0.00682530554622862	1	0	1	0	0	0	0	0	0	0	2.63720530805614	Th1
236	0.998005877650579	0.997375921545415	0.00669284965587963	0.00669398462636218	0.00669284913774591	0.00669285774487339	0.00669628320833933	0.00669916218990203	0.00771844280757254	0.0071902780038809	0.00669285999158368	0.00682532602258867	1	0	1	0	0	0	0	0	0	0	2.53720529499747	Th1
237	0.998005800421467	0.997375949626384	0.0066928769126855	0.00669404634143578	0.00669285822637945	0.00669285753469097	0.00669628263133935	0.00669916190547061	0.00771844249297408	0.00719027816517245	0.00669285978625105	0.00682532268583213	1	0	1	0	0	0	0	0	0	0	2.43720526645195	Th1
238	0.998005898877349	0.997375888428926	0.00669284157458446	0.0066939816769732	0.00669284560956189	0.00669285775652881	0.00669628332881049	0.00669916232956073	0.00771844272431131	0.00719027754048291	0.00669286000048709	0.00682532918927743	1	0	1	0	0	0	0	0	0	0	2.33720529466856	Th1
239	0.998005927084916	0.997375931652585	0.00669285019214887	0.0066939963029194	0.00669284873731523	0.00669285770658294	0.00669628148723849	0.00669916225433688	0.00771844262387341	0.00719027754455674	0.00669285995265731	0.00682529678070216	1	0	1	0	0	0	0	0	0	0	2.2372053344609	Th1
240	0.998005841505907	0.997375932828939	0.00669285552967016	0.00669400271607011	0.00669285095873205	0.00669285768361834	0.00669628391770149	0.00669916224651161	0.00771844261261225	0.00719027816265603	0.00669285993127908	0.00682534264229639	1	0	1	0	0	0	0	0	0	0	2.13720529775919	Th1
241	0.10481775864912	0.511079114486283	0.00689881864993988	0.00690443174764101	0.006695411961819	0.00670906928838368	0.0652325795422668	0.006698947297323	0.0076489812486266	0.00695353386504939	0.00669441695866382	0.450732084159476	1	0	1	0	0	0	0	0	0	0	1.15987668663107	Th0
242	0.104817546355411	0.511078923453121	0.00689881912050381	0.00690443211604019	0.00669541208841665	0.00670906932355006	0.0652326731662946	0.00669894729887366	0.00764898109882449	0.00695353378076047	0.00669441695914837	0.450732097179969	1	0	1	0	0	0	0	0	0	0	1.05987638952307	Th0
243	0.998005701269881	0.997375891984064	0.00669285566849136	0.00669400297125505	0.00669285529196038	0.00669285753125258	0.00669627889091079	0.00669916210357769	0.00771844231306776	0.00719027643983388	0.00669285978485395	0.00682537648754248	1	0	1	0	0	0	0	0	0	0	3.83720513881579	Th1
244	0.998005818499865	0.997375828620012	0.00669285546548054	0.00669400332963528	0.00669285089466652	0.00669285769259042	0.00669628285183994	0.00669916225003684	0.00771844251004804	0.00719027725608884	0.00669285993817953	0.00682541124209569	1	0	1	0	0	0	0	0	0	0	3.73720523783024	Th1
245	0.104817638841311	0.511079027183762	0.00689881874017302	0.00690443179799281	0.00669541196307276	0.00670906930996684	0.0652326329757337	0.00669894729684661	0.00764898115766999	0.00695353381387521	0.00669441695899242	0.450732078495154	1	0	1	0	0	0	0	0	0	0	2.75987652712806	Th0
246	0.104817639236038	0.51107901289601	0.00689881873539165	0.00690443179417129	0.0066954119636928	0.00670906930948727	0.0652326318676833	0.00669894729683265	0.00764898115922021	0.00695353381772733	0.00669441695894079	0.450732099513782	1	0	1	0	0	0	0	0	0	0	2.65987653315081	Th0
247	0.104817373816749	0.511078779890642	0.00689881891758627	0.00690443189974827	0.0066954119660496	0.0067090693546036	0.0652327502894619	0.00669894729581137	0.00764898096795358	0.00695353370975655	0.00669441695962235	0.450732100865212	1	0	1	0	0	0	0	0	0	0	2.55987615416592	Th0
248	0.104817245506991	0.511078664906617	0.00689881899860053	0.00690443194947271	0.00669541196533039	0.00670906937669914	0.0652328069873661	0.0066989472953745	0.00764898087446974	0.00695353365898096	0.00669441696000478	0.450732112057624	1	0	1	0	0	0	0	0	0	0	2.45987597860967	Th0
249	0.104817388792047	0.511078813664867	0.00689881910332407	0.00690443189690807	0.00669541199389405	0.00670906935078323	0.0652327439670401	0.00669894729495144	0.00764898097650396	0.00695353371004202	0.00669441695884371	0.450732075299116	1	0	1	0	0	0	0	0	0	0	2.35987617081388	Th0
250	0.104817333588515	0.511078748574245	0.00689881893345146	0.00690443191508764	0.00669541196422658	0.0067090693622016	0.0652327674959548	0.00669894729571684	0.00764898093659168	0.00695353369419611	0.00669441695978246	0.450732111735003	1	0	1	0	0	0	0	0	0	0	2.25987611065962	Th0
251	0.104817483096129	0.511078890712576	0.00689881880478317	0.00690443185737917	0.00669541196066177	0.00670906933724688	0.0652327004938217	0.00669894729635974	0.00764898104469619	0.00695353375343407	0.00669441695944743	0.450732107792532	1	0	1	0	0	0	0	0	0	0	2.15987633157818	Th0
252	0.104817176392158	0.511078592604588	0.00689881908929443	0.00690443197656855	0.00669541197105398	0.00670906938695028	0.0652328386323458	0.00669894729497127	0.00764898082854271	0.00695353363089808	0.00669441696005063	0.45073210286119	1	0	1	0	0	0	0	0	0	0	2.05987585950791	Th0
253	0.10481730239796	0.511078725859126	0.00689881897747552	0.0069044319280619	0.00669541196648869	0.00670906936749663	0.0652327813086458	0.00669894729553373	0.00764898091370525	0.00695353368076844	0.00669441695982654	0.4507321096241	1	0	1	0	0	0	0	0	0	0	1.95987606839126	Th0
254	0.99800582539669	0.997375936774671	0.00669285565826889	0.00669400371620296	0.00669285294582894	0.00669285761395085	0.00669628306133282	0.00669916217281388	0.00771844260287999	0.00719027817726105	0.00669285986259056	0.00682534645382672	1	0	1	0	0	0	0	0	0	0	3.73720528722812	Th1
255	0.998005926454392	0.997375964427308	0.00669285497848251	0.00669400242598869	0.00669285023115414	0.00669285770844436	0.00669628104811633	0.00669916226900805	0.00771844265119544	0.00719027797819321	0.00669285995667898	0.0068252774257247	1	0	1	0	0	0	0	0	0	0	3.63720534713541	Th1
256	0.998005899800825	0.997375942442743	0.0066928555039807	0.00669400281812743	0.0066928509545266	0.00669285768474884	0.00669628180447452	0.00669916224660606	0.00771844259526357	0.00719027802564165	0.0066928599321972	0.00682531923118463	1	0	1	0	0	0	0	0	0	0	3.5372053401233	Th1
257	0.104817576868107	0.51107895729407	0.00689881887789124	0.00690443184256495	0.00669541200446298	0.00670906932008152	0.0652326581681884	0.00669894729539248	0.00764898110308573	0.00695353379381363	0.00669441695781032	0.450732127235371	1	0	1	0	0	0	0	0	0	0	2.55987646899613	Th0
258	0.104817515322028	0.511078904689132	0.00689881881221299	0.00690443184310828	0.00669541196100664	0.00670906933045142	0.0652326871614057	0.00669894729651126	0.00764898107102309	0.00695353376709717	0.00669441695939688	0.450732098506932	1	0	1	0	0	0	0	0	0	0	2.45987635517387	Th0
259	0.104817326823337	0.511078713839414	0.0068988189465802	0.00690443191665816	0.00669541196802603	0.00670906936097711	0.0652327719890647	0.00669894729558896	0.00764898093880514	0.00695353369318088	0.00669441695967102	0.450732101401232	1	0	1	0	0	0	0	0	0	0	2.35987606330332	Th0
260	0.10481718897613	0.511078604513764	0.00689881904326861	0.00690443197207148	0.00669541196832898	0.00670906938520099	0.0652328330260951	0.00669894729508023	0.00764898083716786	0.00695353363607137	0.00669441696006725	0.450732103872306	1	0	1	0	0	0	0	0	0	0	2.25987587946236	Th0
261	0.10481734865662	0.511078749659691	0.00689881938221279	0.00690443195285401	0.00669541202929738	0.00670906935421201	0.0652327624364955	0.00669894729417118	0.00764898095290065	0.00695353369569379	0.00669441695796314	0.45073207339973	1	0	1	0	0	0	0	0	0	0	2.15987608294882	Th0
262	0.104817248712772	0.511078655611779	0.00689881902787953	0.00690443195154607	0.00669541196958156	0.00670906937437827	0.065232806759861	0.00669894729532912	0.00764898088199804	0.0069535336596308	0.00669441695989934	0.450732095610941	1	0	1	0	0	0	0	0	0	0	2.05987595582067	Th0
263	0.104817270431151	0.511078683129728	0.00689881898628179	0.00690443193880227	0.00669541196604858	0.00670906937233432	0.0652327955444474	0.00669894729545163	0.00764898089238965	0.00695353367014601	0.00669441695990845	0.450732117765804	1	0	1	0	0	0	0	0	0	0	1.95987601604783	Th0
264	0.104817324600957	0.511078741673266	0.00689881941680526	0.00690443195179145	0.00669541201361758	0.00670906936000216	0.065232773001952	0.00669894729460068	0.00764898093368094	0.00695353368570187	0.00669441695862121	0.4507320720779	1	0	1	0	0	0	0	0	0	0	1.85987606010805	Th0
265	0.998005860651716	0.997375979258328	0.00669285576679803	0.00669400591574369	0.0066928540391326	0.00669285757417152	0.0066962822568004	0.0066991621099491	0.00771844273197035	0.00719027844746629	0.0066928598237021	0.00682531016634938	1	0	1	0	0	0	0	0	0	0	3.63720532913027	Th1
266	0.998005832502656	0.99737586601284	0.00669285446974256	0.00669400157860581	0.00669284951620887	0.00669285773794159	0.00669628289383855	0.0066991623076238	0.00771844245207584	0.00719027723683308	0.00669285998397835	0.00682537208131253	1	0	1	0	0	0	0	0	0	0	3.53720525080175	Th1
267	0.998005862021744	0.997375921605681	0.00669285524577202	0.00669400266189513	0.00669285076167528	0.00669285769124779	0.00669628331314862	0.0066991622515755	0.0077184425990178	0.00719027780369768	0.00669285993912478	0.00682533520372593	1	0	1	0	0	0	0	0	0	0	3.43720529908341	Th1
268	0.104817716162787	0.511079072713925	0.0068988186840837	0.0069044317655862	0.00669541196346856	0.00670906929820247	0.0652326004235401	0.0066989472970791	0.00764898120505202	0.00695353384920183	0.00669441695872539	0.4507320930824	1	0	1	0	0	0	0	0	0	0	2.45987663210895	Th0
269	0.104817754916574	0.511079098715841	0.00689881868849843	0.0069044317633534	0.00669541197219084	0.00670906928816371	0.0652325804649482	0.00669894729717246	0.00764898124556607	0.00695353386592202	0.00669441695836391	0.450732098261451	1	0	1	0	0	0	0	0	0	0	2.35987668211667	Th0
270	0.104817420073937	0.511078846205971	0.00689881984346494	0.00690443214357514	0.00669541218683118	0.00670906933954729	0.0652327276981883	0.00669894729013038	0.00764898098694424	0.00695353371722601	0.0066944169528339	0.450732087688691	1	0	1	0	0	0	0	0	0	0	2.25987623006675	Th0
271	0.104817428091498	0.511078822019471	0.00689881873256001	0.00690443183792884	0.00669541194205927	0.00670906934830535	0.0652327247837733	0.00669894729627178	0.00764898100073314	0.00695353373739851	0.00669441696004977	0.450732139076849	1	0	1	0	0	0	0	0	0	0	2.15987626347766	Th0
272	0.104817372658432	0.511078770540063	0.00689881939722889	0.00690443199484371	0.00669541203615051	0.00670906934955133	0.0652327513622851	0.00669894729464031	0.00764898097223515	0.00695353370534784	0.00669441695782896	0.450732073327021	1	0	1	0	0	0	0	0	0	0	2.05987611672887	Th0
273	0.104817324072222	0.511078748966843	0.00689881896721459	0.00690443192342985	0.0066954119669479	0.00670906936366904	0.0652327720237431	0.00669894729564948	0.00764898093018737	0.00695353368813966	0.00669441695976782	0.450732100764153	1	0	1	0	0	0	0	0	0	0	1.95987609505364	Th0
274	0.104817258933081	0.511078674938242	0.00689881900181368	0.00690443194493906	0.00669541196762315	0.00670906937421136	0.0652328011348259	0.00669894729534753	0.00764898088445922	0.00695353366439649	0.00669441695989656	0.450732110545952	1	0	1	0	0	0	0	0	0	0	1.85987599470591	Th0
275	0.104817283759593	0.511078691915344	0.00689881897598226	0.00690443193374087	0.00669541196592872	0.00670906936975936	0.0652327898151227	0.00669894729551751	0.0076489809031524	0.00695353367559307	0.006694416959873	0.450732115219292	1	0	1	0	0	0	0	0	0	0	1.75987602990508	Th0
276	0.998005926639252	0.997375926641642	0.0066928548475937	0.00669399185174911	0.00669284466587373	0.00669285790421108	0.00669628226935759	0.00669916246664036	0.00771844270474037	0.00719027767658768	0.00669286014911235	0.0068253031949246	1	0	1	0	0	0	0	0	0	0	3.53720533198475	Th1
277	0.998005836493655	0.997375819424001	0.0066928511470109	0.00669399284283466	0.00669284485814707	0.00669285790051336	0.00669628485048146	0.00669916252655974	0.00771844240645165	0.00719027718747886	0.00669286014375771	0.00682540512684694	1	0	1	0	0	0	0	0	0	0	3.43720524289742	Th1
278	0.998005907374748	0.99737587176706	0.00669284987451205	0.00669399637087728	0.00669284694425178	0.00669285782575992	0.00669628281524799	0.00669916240526992	0.00771844256848384	0.00719027731332385	0.00669286006993225	0.00682534175391425	1	0	1	0	0	0	0	0	0	0	3.33720530344585	Th1
279	0.998005860565892	0.997375915428452	0.00669285537632022	0.00669400278151882	0.00669285089725025	0.00669285768753097	0.00669628256621811	0.00669916224904828	0.00771844258550432	0.00719027793225947	0.00669285993456744	0.00682534743602979	1	0	1	0	0	0	0	0	0	0	3.23720530289345	Th1
280	0.104817516268339	0.511078901171881	0.00689881881779882	0.00690443184259421	0.006695411964452	0.00670906933026108	0.0652326859737026	0.0066989472963778	0.00764898107106032	0.0069535337691317	0.00669441695925787	0.450732109442321	1	0	1	0	0	0	0	0	0	0	2.25987636234268	Th0
281	0.104817544738851	0.511078932282338	0.00689881879450763	0.0069044318306831	0.00669541196253911	0.00670906932553627	0.0652326742551429	0.00669894729652984	0.00764898109174666	0.00695353377854436	0.00669441695925247	0.450732095013469	1	0	1	0	0	0	0	0	0	0	2.15987639581505	Th0
282	0.104817268215022	0.511078685978079	0.0068988189661496	0.00690443193330567	0.0066954119625202	0.00670906937280224	0.0652327974830846	0.0066989472954455	0.00764898089162966	0.00695353366720021	0.00669441696001189	0.45073210293821	1	0	1	0	0	0	0	0	0	0	2.05987600380612	Th0
283	0.104817376666221	0.511078778195144	0.00689881890568072	0.00690443189572952	0.00669541196408462	0.00670906935412235	0.0652327487476603	0.00669894729587191	0.00764898097008872	0.00695353371209545	0.00669441695966567	0.450732107447482	1	0	1	0	0	0	0	0	0	0	1.95987616037432	Th0
284	0.104817105879938	0.511078545116669	0.00689881891643791	0.00690443195183021	0.00669541194271387	0.00670906940384636	0.0652328678360356	0.0066989472948184	0.00764898076478545	0.00695353360650769	0.00669441696080837	0.450732151949733	1	0	1	0	0	0	0	0	0	0	1.85987581990582	Th0
285	0.104817275366676	0.511078691890227	0.00689881899152832	0.0069044319390684	0.00669541196773395	0.00670906937162475	0.0652327937390398	0.00669894729539738	0.00764898089560479	0.00695353367085364	0.00669441695985564	0.450732110760933	1	0	1	0	0	0	0	0	0	0	1.75987602093002	Th0
286	0.104817339172506	0.511078742313672	0.00689881945343039	0.00690443201969779	0.00669541203595861	0.00670906935608539	0.0652327661611527	0.00669894729524565	0.00764898094969013	0.00695353369300332	0.00669441695852739	0.450732075210494	1	0	1	0	0	0	0	0	0	0	1.65987607164069	Th0
287	0.998005849018763	0.997375840927082	0.00669285460379946	0.00669398402400143	0.00669284330697747	0.00669285795514054	0.00669628426076479	0.00669916265924987	0.00771844230908854	0.0071902771512795	0.00669286019789578	0.00682539193657408	1	0	1	0	0	0	0	0	0	0	3.43720525252906	Th1
288	0.998005828656307	0.997375854818877	0.00669285310119418	0.00669399512947201	0.00669284775133334	0.00669285779838115	0.00669628364313681	0.00669916241619772	0.00771844239463053	0.00719027721866722	0.00669286004320541	0.00682537852321221	1	0	1	0	0	0	0	0	0	0	3.33720523978956	Th1
289	0.99800591418559	0.997375931554961	0.00669285010487011	0.00669399367194136	0.00669284714815494	0.00669285781306693	0.00669628298336301	0.00669916237233129	0.007718442720753	0.00719027791908038	0.00669286005934387	0.00682532049527546	1	0	1	0	0	0	0	0	0	0	3.23720534652268	Th1
290	0.998005815682109	0.997375875314266	0.0066928545569868	0.00669400192211475	0.00669285051698744	0.00669285770187744	0.00669628385920159	0.00669916228702161	0.0077184425293939	0.00719027787802702	0.00669285994739256	0.00682539321308796	1	0	1	0	0	0	0	0	0	0	3.13720526526052	Th1
291	0.998005894458992	0.997375939834322	0.00669285550620976	0.00669400281900043	0.00669285095524824	0.00669285768476343	0.00669628195273808	0.00669916224657732	0.00771844259509794	0.00719027802624886	0.00669285993217725	0.0068253226016206	1	0	1	0	0	0	0	0	0	0	3.03720533569008	Th1
292	0.104817721568745	0.511079100279285	0.0068988186950015	0.00690443177213596	0.00669541196537461	0.00670906929556939	0.0652325958504774	0.00669894729709862	0.00764898121892329	0.00695353384739026	0.00669441695869174	0.450732079439314	1	0	1	0	0	0	0	0	0	0	2.05987664686725	Th0
293	0.104817695592434	0.511079061394823	0.00689881867053881	0.00690443175986591	0.00669541195799742	0.00670906929997028	0.0652326071501837	0.00669894729706837	0.00764898120032742	0.00695353384041964	0.00669441695892536	0.450732094390007	1	0	1	0	0	0	0	0	0	0	1.95987660825549	Th0
294	0.104817471323683	0.511078866663912	0.00689881881832917	0.00690443185104263	0.00669541195845148	0.00670906933767194	0.0652327074889504	0.00669894729632852	0.00764898104085353	0.00695353374799084	0.0066944169595508	0.450732087041335	1	0	1	0	0	0	0	0	0	0	1.85987628197454	Th0
295	0.10481731569973	0.511078734631734	0.00689881875678642	0.006904431843612	0.00669541193459144	0.00670906936860099	0.0652327745566379	0.00669894729537986	0.00764898091459457	0.00695353369080318	0.00669441696029355	0.45073214539806	1	0	1	0	0	0	0	0	0	0	1.75987611966807	Th0
296	0.104817227918468	0.511078646487461	0.00689881887107906	0.00690443190405297	0.00669541194516551	0.00670906938235543	0.0652328137855795	0.0066989472950149	0.00764898085338361	0.00695353365607119	0.00669441696027215	0.450732147043293	1	0	1	0	0	0	0	0	0	0	1.65987598446971	Th0
297	0.104817311874996	0.511078725026888	0.00689881895661684	0.00690443192400235	0.00669541196544486	0.00670906936508258	0.065232777870106	0.00669894729561068	0.00764898092366497	0.00695353368467423	0.00669441695981722	0.450732101844135	1	0	1	0	0	0	0	0	0	0	1.55987606584692	Th0
298	0.998005823935477	0.997375951899015	0.00669285634862069	0.00669402424284556	0.00669285724854749	0.00669285746403234	0.0066962821508271	0.00669916185775627	0.00771844269432646	0.00719027829081867	0.00669285971423938	0.00682530472501934	1	0	1	0	0	0	0	0	0	0	3.33720527337719	Th1
299	0.998005852963395	0.997375858359069	0.0066928501605006	0.00669397943771668	0.00669284398184202	0.0066928579260885	0.00669628477219213	0.00669916263320289	0.00771844249912884	0.00719027754312053	0.00669286016995992	0.00682540018069047	1	0	1	0	0	0	0	0	0	0	3.23720528234222	Th1
300	0.998005802497233	0.997375841239051	0.00669285209237768	0.00669399527330612	0.00669284862164513	0.00669285776678666	0.00669628396816954	0.00669916241358644	0.00771844238987239	0.0071902771929251	0.00669286001167077	0.00682539884629358	1	0	1	0	0	0	0	0	0	0	3.13720522088487	Th1
301	0.998005854878251	0.9973759778268	0.00669286078203932	0.00669401020272371	0.00669285334084635	0.0066928576050321	0.00669628239158691	0.00669916211431598	0.00771844264969421	0.00719027839315397	0.00669285985475242	0.00682531619460311	1	0	1	0	0	0	0	0	0	0	3.03720532798803	Th1
302	0.998005834832421	0.997375866545001	0.00669285406211841	0.00669400173208163	0.00669285048486555	0.00669285770252166	0.00669628260721526	0.00669916227032612	0.00771844253252858	0.00719027723659971	0.00669285994911708	0.00682537234697275	1	0	1	0	0	0	0	0	0	0	2.9372052532078	Th1
303	0.104817616840122	0.511078993024592	0.00689881874890791	0.00690443180362672	0.00669541196311216	0.00670906931314303	0.0652326421021017	0.00669894729677626	0.00764898114389166	0.00695353380823237	0.00669441695902663	0.450732095718302	1	0	1	0	0	0	0	0	0	0	1.95987649729779	Th0
304	0.104817758176026	0.511079121458956	0.00689881855146137	0.00690443167508015	0.00669541194213836	0.00670906929079845	0.0652325792932066	0.00669894729695181	0.00764898124263259	0.00695353386625978	0.00669441695904495	0.45073210000122	1	0	1	0	0	0	0	0	0	0	1.85987670876658	Th0
305	0.104817753453599	0.511079115489058	0.00689881866243033	0.00690443174137923	0.00669541196746344	0.00670906929153177	0.0652325815650623	0.00669894729656658	0.00764898123321089	0.00695353386423071	0.00669441695849263	0.450732098754636	1	0	1	0	0	0	0	0	0	0	1.75987669901787	Th0
306	0.104817452722742	0.51107884141692	0.00689881877016577	0.00690443181590175	0.00669541194962	0.00670906934358539	0.0652327137514201	0.00669894729567603	0.00764898101616107	0.00695353374723962	0.00669441695956389	0.450732140317933	1	0	1	0	0	0	0	0	0	0	1.65987629766736	Th0
307	0.104817394534853	0.511078788547996	0.00689881880716308	0.00690443184354771	0.00669541194916541	0.0067090693533912	0.0652327396743737	0.00669894729548412	0.00764898097417071	0.006953533723849	0.00669441695967412	0.450732142411553	1	0	1	0	0	0	0	0	0	0	1.55987621456256	Th0
308	0.104817349811514	0.51107875022402	0.00689881883399291	0.00690443186451572	0.00669541194798995	0.00670906936108679	0.0652327596257369	0.00669894729532088	0.00764898094138485	0.0069535337055195	0.00669441695975745	0.450732143086007	1	0	1	0	0	0	0	0	0	0	1.45987615209288	Th0
309	0.998005963285617	0.997375937509779	0.00669285340636841	0.00669393987851221	0.00669283774287003	0.00669285814296994	0.0066962838077548	0.00669916284927847	0.00771844292837348	0.00719027801109799	0.0066928603855041	0.00682534384759072	1	0	1	0	0	0	0	0	0	0	3.23720537949724	Th1
310	0.998005890381353	0.997375879185767	0.00669284803994876	0.00669395954685774	0.00669284168640436	0.00669285800220641	0.00669628408218235	0.00669916274036475	0.00771844264942567	0.00719027742696725	0.00669286024487486	0.00682537691558021	1	0	1	0	0	0	0	0	0	0	3.13720530144923	Th1
311	0.998005750608593	0.99737592460429	0.00669286916987698	0.00669404396495612	0.00669286008462246	0.00669285738433171	0.00669628283118591	0.00669916184716682	0.00771844237739256	0.00719027806865589	0.00669285963550152	0.00682535797513118	1	0	1	0	0	0	0	0	0	0	3.03720523004271	Th1
312	0.998005875871807	0.997375955819052	0.00669285666499943	0.00669400485414231	0.00669285147736277	0.00669285766692627	0.00669628269439077	0.00669916217091951	0.00771844267555802	0.00719027824881704	0.00669285991508261	0.00682531495484712	1	0	1	0	0	0	0	0	0	0	2.93720532672918	Th1
313	0.998005905905409	0.997375919607494	0.00669284640462631	0.00669399069974477	0.00669284783818978	0.00669285777356114	0.00669628297243159	0.00669916233650796	0.00771844268499225	0.00719027780225894	0.00669286001965713	0.00682532556419021	1	0	1	0	0	0	0	0	0	0	2.83720533112343	Th1
314	0.99800580641265	0.997375847446493	0.00669285467557749	0.00669400233138088	0.00669285071380773	0.00669285769493443	0.00669628399906374	0.00669916226092801	0.00771844254436681	0.00719027744928601	0.00669285994072277	0.00682540483205876	1	0	1	0	0	0	0	0	0	0	2.7372052395225	Th1
315	0.104817562862854	0.511078940677785	0.00689881878962547	0.00690443182891242	0.00669541196503762	0.00670906932203394	0.0652326663992118	0.00669894729655735	0.00764898110555397	0.00695353378679087	0.00669441695913561	0.450732096663704	1	0	1	0	0	0	0	0	0	0	1.75987641614788	Th0
316	0.104817879174378	0.511079233375725	0.00689881857927293	0.00690443170792531	0.00669541196287767	0.00670906926784298	0.0652325265661426	0.00669894729775797	0.00764898133641306	0.00695353391040491	0.00669441695835113	0.450732062723152	1	0	1	0	0	0	0	0	0	0	1.65987685177594	Th0
317	0.104817760196739	0.511079124536788	0.00689881863228458	0.00690443173395858	0.00669541195798455	0.00670906928909678	0.0652325779622213	0.00669894729718374	0.00764898124830236	0.00695353386590314	0.00669441695868075	0.450732096151563	1	0	1	0	0	0	0	0	0	0	1.55987670865017	Th0
318	0.104817271593528	0.511078689942396	0.0068988190045532	0.00690443194869286	0.00669541197219205	0.00670906937206176	0.0652327958857402	0.00669894729537505	0.0076489808932068	0.00695353366828773	0.00669441695985533	0.450732102196782	1	0	1	0	0	0	0	0	0	0	1.45987600877918	Th0
319	0.104817122680525	0.511078550681335	0.00689881892405148	0.00690443191899062	0.00669541192455462	0.00670906939916094	0.0652328621178248	0.00669894729434656	0.00764898078027619	0.00695353361125378	0.00669441696044255	0.45073212662708	1	0	1	0	0	0	0	0	0	0	1.35987581122263	Th0
320	0.998005896021121	0.997375950502658	0.00669285502306615	0.00669398710113533	0.00669284858085565	0.00669285776448795	0.00669628260657795	0.00669916203220052	0.00771844302018701	0.00719027834482264	0.00669286001131526	0.00682528426888074	1	0	1	0	0	0	0	0	0	0	3.13720529806946	Th1
321	0.998005883560008	0.997375887406835	0.00669284794127223	0.00669394836247521	0.0066928419401822	0.00669285799164548	0.00669628449993547	0.00669916293225456	0.00771844258280667	0.00719027762163738	0.00669286023426169	0.00682540528561341	1	0	1	0	0	0	0	0	0	0	3.03720532059602	Th1
322	0.998005774405927	0.997375909030702	0.00669286483063436	0.00669403824349535	0.0066928570336623	0.00669285748893008	0.00669628313694236	0.00669916203494493	0.00771844236293078	0.00719027796934126	0.00669285973857844	0.00682536214877673	1	0	1	0	0	0	0	0	0	0	2.93720524469627	Th1
323	0.998005850134773	0.997375850023654	0.00669283970686508	0.00669396494799235	0.00669284385396715	0.00669285789935405	0.00669628471374807	0.00669916269217354	0.00771844261405765	0.00719027762032458	0.0066928601425728	0.00682541217674069	1	0	1	0	0	0	0	0	0	0	2.83720527940456	Th1
324	0.998005867642745	0.997375952758917	0.00669285781623221	0.00669400652671758	0.00669285177604567	0.00669285766179216	0.0066962827791497	0.00669916217111872	0.00771844263326495	0.00719027822697459	0.00669285991012581	0.00682532111092975	1	0	1	0	0	0	0	0	0	0	2.73720532182946	Th1
325	0.998005810209446	0.997375904582938	0.00669285799213459	0.00669400594010331	0.00669285174314847	0.00669285766816377	0.00669628375126928	0.00669916222624695	0.00771844257579279	0.00719027796087281	0.00669285991600887	0.00682537094488257	1	0	1	0	0	0	0	0	0	0	2.63720526604044	Th1
326	0.998005829553917	0.997375912975719	0.00669285553333295	0.00669400281597303	0.00669285096041002	0.00669285768483066	0.00669628369390409	0.00669916224658715	0.00771844259752589	0.00719027806272446	0.00669285993194144	0.00682536133406576	1	0	1	0	0	0	0	0	0	0	2.53720528440345	Th1
327	0.104817737115391	0.511079102562047	0.00689881866955306	0.0069044317605194	0.00669541196259453	0.00670906929189987	0.0652325895990213	0.00669894729726712	0.00764898123408762	0.0069535338541668	0.00669441695873668	0.450732071507866	1	0	1	0	0	0	0	0	0	0	1.55987665054886	Th0
328	0.104817713358972	0.511079083670106	0.00689881852410802	0.00690443163812872	0.00669541191623915	0.00670906929890992	0.0652325997031552	0.00669894729616492	0.00764898120707531	0.00695353384753522	0.00669441695903272	0.450732099564161	1	0	1	0	0	0	0	0	0	0	1.45987664610289	Th0
329	0.104817684539428	0.511079051276287	0.0068988187626727	0.00690443181955942	0.00669541197947405	0.00670906930061922	0.0652326114190236	0.00669894729749856	0.00764898119713156	0.0069535338356935	0.0066944169588188	0.45073209457739	1	0	1	0	0	0	0	0	0	0	1.3598765914793	Th0
330	0.104817120765483	0.51107855818289	0.00689881908967625	0.0069044319990387	0.00669541196847813	0.0067090693979102	0.0652328630644584	0.00669894729478851	0.0076489807840675	0.00695353360713498	0.00669441696028868	0.450732105470702	1	0	1	0	0	0	0	0	0	0	1.25987579646861	Th0
331	0.998005863186877	0.997375943023964	0.00669285568405466	0.00669400885631231	0.00669285183142169	0.00669285765207056	0.00669628254959313	0.00669916180866514	0.00771844290362561	0.00719027836038628	0.00669285990034216	0.00682528839670425	1	0	1	0	0	0	0	0	0	0	3.03720527912306	Th1
332	0.998005897717826	0.997375948645531	0.00669285359109101	0.00669398609679832	0.00669284882060598	0.00669285775371297	0.00669628270414483	0.00669916197615743	0.00771844299268937	0.00719027833428245	0.00669286000080571	0.00682528624322299	1	0	1	0	0	0	0	0	0	0	2.93720530005347	Th1
333	0.998005836478521	0.997375939477148	0.00669286099091677	0.00669402712511181	0.00669285445460334	0.00669285757248251	0.00669628268632982	0.00669916190274306	0.00771844264003187	0.00719027822214136	0.00669285982203934	0.00682530978520953	1	0	1	0	0	0	0	0	0	0	2.83720528026624	Th1
334	0.998005779811395	0.997375915621238	0.00669286837719353	0.00669403957360919	0.00669285675028213	0.00669285751949761	0.00669628309236142	0.00669916205210206	0.00771844239911786	0.00719027801016335	0.00669285976928841	0.00682535804113514	1	0	1	0	0	0	0	0	0	0	2.73720525076243	Th1
335	0.998005853967117	0.997375948836089	0.0066928602943852	0.00669401212018152	0.00669285273266094	0.00669285764115769	0.0066962828489582	0.00669916213765171	0.00771844259448468	0.00719027819899163	0.00669285988986177	0.00682532666622484	1	0	1	0	0	0	0	0	0	0	2.63720531187367	Th1
336	0.998005781940923	0.99737594308563	0.00669287089172779	0.00669402505043369	0.00669285635890894	0.00669285758406921	0.00669628309607901	0.00669916210632879	0.00771844250407745	0.00719027824698728	0.00669285983466635	0.00682536674254384	1	0	1	0	0	0	0	0	0	0	2.5372052729411	Th1
337	0.9980059145004	0.997375949145789	0.00669285295332545	0.00669399984609249	0.00669285002742102	0.00669285769708958	0.00669628253213808	0.00669916225477448	0.00771844261974826	0.00719027807430867	0.00669285994382194	0.00682530844072188	1	0	1	0	0	0	0	0	0	0	2.43720535207414	Th1
338	0.104817742502126	0.511079104151495	0.00689881866268028	0.0069044317536324	0.00669541196193911	0.00670906929183358	0.0652325860723322	0.00669894729725784	0.0076489812342667	0.00695353385918393	0.00669441695870657	0.450732093822761	1	0	1	0	0	0	0	0	0	0	1.45987667631898	Th0
339	0.104817567522089	0.511078923981844	0.00689881880668421	0.00690443186620386	0.00669541196994339	0.00670906931595157	0.0652326681963777	0.00669894729743757	0.0076489811292486	0.00695353378289405	0.00669441695925436	0.450732021423398	1	0	1	0	0	0	0	0	0	0	1.35987633069807	Th0
340	0.104817666905098	0.51107904494915	0.00689881845770728	0.0069044315895734	0.00669541187259039	0.00670906930745832	0.0652326210622157	0.00669894729537137	0.00764898117013647	0.00695353382789538	0.00669441695903678	0.450732097319247	1	0	1	0	0	0	0	0	0	0	1.25987658005489	Th0
341	0.104817158351146	0.511078592863837	0.00689881941689719	0.00690443219575323	0.00669541208178344	0.0067090693870767	0.0652328438153393	0.00669894729728532	0.00764898083358779	0.00695353362156773	0.00669441696037151	0.450732098548142	1	0	1	0	0	0	0	0	0	0	1.15987584237543	Th0
342	0.998005887852151	0.997375940421148	0.00669285477637509	0.00669397637260965	0.00669284809669208	0.00669285778142099	0.00669628297898397	0.00669916202114843	0.00771844299325779	0.00719027828019633	0.00669286002783768	0.00682530560825068	1	0	1	0	0	0	0	0	0	0	2.93720529146394	Th1
343	0.998005930662907	0.997375931523025	0.00669284810257783	0.0066939325425119	0.00669284303120687	0.00669285794630581	0.00669628348636072	0.00669916238507343	0.00771844312827891	0.00719027812165705	0.00669286018952817	0.00682531333891986	1	0	1	0	0	0	0	0	0	0	2.83720530219078	Th1
344	0.998005865848945	0.997375913467005	0.00669285138619624	0.00669398165225388	0.0066928483890119	0.00669285776418722	0.00669628334285821	0.00669916228264668	0.00771844279515841	0.00719027791669538	0.00669286001019184	0.00682534271934344	1	0	1	0	0	0	0	0	0	0	2.73720528802408	Th1
345	0.998005873057858	0.997375916048413	0.00669284979106842	0.00669398415835312	0.00669284837038534	0.00669285775462569	0.00669628325631261	0.00669916224839386	0.00771844278740355	0.00719027793348461	0.00669286000079299	0.00682533693136258	1	0	1	0	0	0	0	0	0	0	2.63720529601555	Th1
346	0.998005897636304	0.997375974063786	0.00669285980300855	0.00669401182994764	0.00669285264370205	0.00669285764522543	0.00669628233689396	0.0066991619068651	0.00771844275415896	0.00719027829948537	0.00669285989492703	0.00682527009417329	1	0	1	0	0	0	0	0	0	0	2.53720532401506	Th1
347	0.998005799465996	0.997375833524728	0.00669284804884129	0.00669399101397115	0.00669284808392302	0.00669285773431952	0.00669628420912096	0.00669916242050749	0.0077184426118387	0.0071902772911139	0.00669285997839446	0.00682540737642945	1	0	1	0	0	0	0	0	0	0	2.43720521949366	Th1
348	0.998005871645731	0.997375905869046	0.00669285091703232	0.0066939970159368	0.00669284907480982	0.00669285770767827	0.00669628303738246	0.00669916231534052	0.0077184425890236	0.00719027797268314	0.00669285995255017	0.00682535211816406	1	0	1	0	0	0	0	0	0	0	2.33720531023169	Th1
349	0.998005767769122	0.997375870936113	0.00669285554588141	0.00669400288080703	0.00669285095921515	0.00669285768627946	0.00669628565198866	0.00669916224670529	0.00771844258588618	0.00719027796311147	0.00669285993254707	0.00682540944373882	1	0	1	0	0	0	0	0	0	0	2.2372052305912	Th1
350	0.104817564904273	0.51107894063859	0.00689881875673762	0.00690443180099477	0.00669541195322473	0.00670906932126921	0.0652326656292052	0.0066989472964972	0.00764898110916337	0.00695353378725746	0.0066944169591981	0.450732090127008	1	0	1	0	0	0	0	0	0	0	1.25987641086349	Th0
351	0.10481774738523	0.511079114605647	0.00689881848544626	0.00690443161343103	0.00669541189756705	0.00670906929290064	0.0652325848197343	0.00669894729597023	0.0076489812303779	0.00695353386041182	0.00669441695867013	0.450732095640371	1	0	1	0	0	0	0	0	0	0	1.15987669231973	Th0
352	0.104817350735282	0.511078761115115	0.00689881893964055	0.00690443191177647	0.00669541196815237	0.0067090693586284	0.0652327604706772	0.00669894729576728	0.00764898095107048	0.00695353370031882	0.0066944169597165	0.45073210178076	1	0	1	0	0	0	0	0	0	0	1.05987612337132	Th0
353	0.998005868420398	0.997375939836449	0.00669285539797423	0.00669399838370474	0.0066928505604658	0.00669285769622116	0.00669628279340894	0.00669916180181768	0.00771844290507237	0.00719027834078995	0.00669285994400388	0.00682529960688967	1	0	1	0	0	0	0	0	0	0	2.83720528377031	Th1
354	0.998005794889105	0.997375869525291	0.00669285546590851	0.00669400233234436	0.0066928509281958	0.00669285768828092	0.00669628395180978	0.00669916261174899	0.00771844254584816	0.00719027740527604	0.00669285993417527	0.0068253963502921	1	0	1	0	0	0	0	0	0	0	2.73720524084007	Th1
355	0.998005878166363	0.997375895913444	0.00669284620734432	0.00669395135751616	0.00669284529952785	0.00669285785656484	0.00669628384103146	0.00669916253771561	0.0077184429038424	0.00719027777369116	0.00669286009996499	0.00682535514195297	1	0	1	0	0	0	0	0	0	0	2.63720527408522	Th1
356	0.998005768723606	0.997375850531745	0.00669285663917339	0.00669400682266653	0.00669285148208039	0.00669285767489314	0.00669628406364967	0.00669916254852282	0.00771844253234404	0.00719027735701791	0.00669285992050698	0.00682541172702941	1	0	1	0	0	0	0	0	0	0	2.53720521378073	Th1
357	0.99800577873065	0.997375918261816	0.00669287131169332	0.00669404036833774	0.00669285744853914	0.00669285755928968	0.0066962831291777	0.00669916211530118	0.00771844241560886	0.00719027802583929	0.00669285980944609	0.00682536158020546	1	0	1	0	0	0	0	0	0	0	2.43720525323544	Th1
358	0.998005757866619	0.997375937199161	0.00669287843721219	0.00669404255596217	0.00669286060742665	0.00669285755389971	0.00669628297812767	0.00669916205996913	0.00771844243701664	0.0071902781660523	0.00669285980621769	0.00682536757749167	1	0	1	0	0	0	0	0	0	0	2.33720524915588	Th1
359	0.998005787427198	0.997375924382657	0.00669286424751482	0.00669401474871619	0.00669285489215911	0.00669285764677086	0.00669628332209599	0.00669916217847245	0.00771844256706986	0.00719027811845499	0.00669285989694994	0.00682536994303988	1	0	1	0	0	0	0	0	0	0	2.23720526109175	Th1
360	0.998005850286809	0.997375870164895	0.0066928549307756	0.00669400261964426	0.00669285070026311	0.00669285768993793	0.00669628167482885	0.00669916225195093	0.00771844253563717	0.0071902771631109	0.00669285993708572	0.00682536441348709	1	0	1	0	0	0	0	0	0	0	2.13720526310635	Th1
361	0.104817813037508	0.51107916405911	0.00689881861354591	0.00690443172564832	0.00669541196134269	0.00670906927960767	0.0652325547631577	0.00669894729753302	0.00764898128600332	0.00695353388787407	0.00669441695852302	0.450732091790243	1	0	1	0	0	0	0	0	0	0	1.15987677351032	Th0
362	0.10481774934638	0.5110791091875	0.00689881866027402	0.00690443175257845	0.0066954119630596	0.00670906929055673	0.0652325830760002	0.00669894729729234	0.00764898123959029	0.00695353386199648	0.00669441695868602	0.450732093348288	1	0	1	0	0	0	0	0	0	0	1.05987668473554	Th0
363	0.00669285492591224	0.00680132380352123	0.997330243298123	0.997779336159496	0.99834480768445	0.00669286048221498	0.00669285617735935	0.00669441898089468	0.00771805781083128	0.00719025338893598	0.00773739055961623	0.00669482010203418	1	0	1	0	0	0	0	0	0	0	-1.13498087859176	Th2
364	0.998005903705679	0.997375931649544	0.00669285546825405	0.00669400292312912	0.00669285081904432	0.00669285768887219	0.00669628089950057	0.00669916224960851	0.00771844258027238	0.00719027791288228	0.00669285993595237	0.00682532629528291	1	0	1	0	0	0	0	0	0	0	3.73720533955343	Th1
365	0.104817464909585	0.511078859735251	0.00689881885441112	0.00690443186265362	0.00669541196959591	0.00670906933893687	0.0652327085715546	0.00669894729606177	0.00764898103237084	0.00695353374744146	0.00669441695929828	0.450732098857506	1	0	1	0	0	0	0	0	0	0	2.75987628148665	Th0
366	0.10481772450471	0.511079096894695	0.00689881866267093	0.00690443176299583	0.00669541195446612	0.00670906929540247	0.0652325944072695	0.0066989472973735	0.00764898122220186	0.00695353385053374	0.00669441695888047	0.45073208664277	1	0	1	0	0	0	0	0	0	0	2.6598766522197	Th0
367	0.10481714216144	0.511078579102331	0.0068988188734446	0.00690443199490305	0.00669541186866716	0.00670906939780594	0.0652328542758142	0.00669894729716163	0.00764898080216764	0.00695353361901573	0.00669441696217605	0.450732104499723	1	0	1	0	0	0	0	0	0	0	2.55987582937043	Th0
368	0.104817362209417	0.511078789152542	0.00689881871142203	0.00690443190452336	0.00669541188977779	0.00670906936238597	0.0652327535502279	0.00669894729742086	0.0076489809509975	0.00695353370974418	0.00669441696107216	0.450732141130352	1	0	1	0	0	0	0	0	0	0	2.45987619562748	Th0
369	0.104817376484443	0.511078772135393	0.00689881935110095	0.00690443189647503	0.00669541208698986	0.00670906934836852	0.0652327497233148	0.00669894729321409	0.0076489809720764	0.00695353370599478	0.00669441695736885	0.450732075163561	1	0	1	0	0	0	0	0	0	0	2.35987612224212	Th0
370	0.104817148828819	0.511078583126381	0.00689881907733832	0.00690443198849163	0.00669541196852117	0.0067090693930977	0.0652328501760241	0.0066989472949406	0.00764898080458285	0.00695353361890452	0.00669441696020608	0.45073210919702	1	0	1	0	0	0	0	0	0	0	2.25987584034261	Th0
371	0.104817380382022	0.511078805471398	0.00689881915474367	0.00690443190050876	0.00669541200735926	0.00670906935204418	0.0652327477590326	0.00669894729498129	0.0076489809717257	0.0069535337067711	0.00669441695897282	0.450732072914819	1	0	1	0	0	0	0	0	0	0	2.15987615555017	Th0
372	0.10481732670017	0.51107873797073	0.0068988194133037	0.00690443191862181	0.00669541204477861	0.00670906935897435	0.0652327720751802	0.00669894729404446	0.00764898093545852	0.00695353368667916	0.00669441695842103	0.450732073855822	1	0	1	0	0	0	0	0	0	0	2.05987605929602	Th0
373	0.104817258957568	0.511078679702243	0.00689881899404979	0.00690443194497087	0.00669541196598334	0.00670906937435423	0.0652328011967923	0.00669894729539938	0.00764898088436098	0.00695353366352682	0.00669441695995361	0.450732106394952	1	0	1	0	0	0	0	0	0	0	1.95987599541409	Th0
374	0.104817223808779	0.511078649145405	0.00689881901833932	0.00690443195888326	0.00669541196630991	0.00670906938038018	0.0652328168179478	0.00669894729526217	0.0076489808588184	0.00695353364928811	0.00669441696004149	0.450732107458558	1	0	1	0	0	0	0	0	0	0	1.85987594634871	Th0
375	0.998005901136943	0.997375936134321	0.00669285527877771	0.00669400235408729	0.00669284940695705	0.00669285772064055	0.00669628219066349	0.00669916228225149	0.00771844261985348	0.00719027783566943	0.00669285996750804	0.0068253225176728	1	0	1	0	0	0	0	0	0	0	3.63720534007388	Th1
376	0.99800590091596	0.997375943018694	0.00669285549696338	0.00669400281360336	0.00669285094336633	0.00669285768499942	0.00669628179007897	0.00669916224683997	0.00771844259577432	0.00719027802610861	0.00669285993242588	0.00682531850089596	1	0	1	0	0	0	0	0	0	0	3.53720534108505	Th1
377	0.104817635927723	0.511078999159069	0.00689881872578665	0.00690443179806291	0.00669541195918135	0.00670906930714079	0.0652326361603819	0.00669894729697489	0.0076489811690792	0.00695353381227573	0.0066944169590844	0.450732050095027	1	0	1	0	0	0	0	0	0	0	2.55987647099985	Th0
378	0.104817663217535	0.511079027372997	0.00689881928351299	0.00690443190370495	0.00669541227321996	0.00670906929759108	0.0652326207993772	0.00669894729057568	0.00764898116292579	0.00695353381953263	0.00669441695243542	0.450732094430317	1	0	1	0	0	0	0	0	0	0	2.45987655469026	Th0
379	0.104817542968614	0.51107892755135	0.00689881879788766	0.00690443183233102	0.00669541196331547	0.00670906932575657	0.0652326749111118	0.00669894729649765	0.0076489810904389	0.00695353377853829	0.00669441695922322	0.450732098603653	1	0	1	0	0	0	0	0	0	0	2.35987639355631	Th0
380	0.104817378017886	0.511078782400602	0.0068988188936114	0.00690443189568451	0.006695411960588	0.0067090693539889	0.0652327486602087	0.00669894729592271	0.007648980971427	0.0069535337115304	0.00669441695971817	0.450732099044349	1	0	1	0	0	0	0	0	0	0	2.25987615745712	Th0
381	0.104817310492575	0.511078723778003	0.00689881895793608	0.00690443192475129	0.00669541196544371	0.00670906936532823	0.0652327784777728	0.0066989472956055	0.0076489809226079	0.00695353368413978	0.00669441695982269	0.450732102049563	1	0	1	0	0	0	0	0	0	0	2.15987606402679	Th0
382	0.104817286664466	0.511078701535443	0.0068988189852022	0.00690443193390602	0.00669541196871355	0.0067090693696472	0.0652327887169136	0.00669894729543585	0.00764898090389847	0.0069535336754285	0.00669441695981115	0.450732110350295	1	0	1	0	0	0	0	0	0	0	2.05987603645133	Th0
383	0.104817385048666	0.511078812452881	0.00689881910981281	0.00690443191575399	0.00669541199633733	0.00670906935169622	0.0652327456309177	0.00669894729547071	0.00764898097614351	0.00695353370864757	0.00669441695920167	0.450732072271719	1	0	1	0	0	0	0	0	0	0	1.95987616450495	Th0
384	0.104817298777032	0.511078714013173	0.00689881896587159	0.00690443192911043	0.00669541196551635	0.00670906936751031	0.0652327834943839	0.00669894729555793	0.00764898091335934	0.00695353367970582	0.00669441695984934	0.450732105395248	1	0	1	0	0	0	0	0	0	0	1.85987605089354	Th0
385	0.10481715722838	0.511078586942697	0.00689881907390959	0.00690443198491457	0.00669541196931935	0.00670906939163711	0.0652328463924499	0.00669894729495635	0.00764898081064927	0.00695353362303329	0.00669441696015895	0.450732112536807	1	0	1	0	0	0	0	0	0	0	1.75987585212245	Th0
386	0.998005920554375	0.997375998971833	0.00669285549672256	0.00669400256908221	0.00669285100043533	0.00669285768008098	0.00669628142459361	0.00669916222779041	0.00771844274487426	0.00719027837436715	0.00669285992887571	0.00682527188911237	1	0	1	0	0	0	0	0	0	0	3.53720536986783	Th1
387	0.99800590354521	0.997375912418686	0.00669285485251009	0.0066940024260022	0.00669284999383733	0.00669285770883585	0.00669628060999832	0.00669916227043831	0.00771844254856738	0.00719027733510949	0.00669285995597031	0.00682531933513942	1	0	1	0	0	0	0	0	0	0	3.43720531330761	Th1
388	0.104817475915986	0.511078871128008	0.00689881884617161	0.00690443186090659	0.00669541196433228	0.0067090693367295	0.0652327054728527	0.00669894729624288	0.00764898104392039	0.00695353374956383	0.00669441695940282	0.450732086026223	1	0	1	0	0	0	0	0	0	0	2.45987628797933	Th0
389	0.104817481805443	0.51107888145541	0.00689881885445836	0.00690443186384512	0.00669541196940233	0.00670906933584914	0.0652327026437591	0.00669894729618408	0.00764898104719994	0.00695353375118252	0.00669441695929187	0.45073208443232	1	0	1	0	0	0	0	0	0	0	2.35987629976662	Th0
390	0.104817338424419	0.511078754039811	0.00689881892686652	0.00690443190972606	0.00669541196020962	0.00670906936096792	0.0652327660926623	0.00669894729577999	0.00764898094226362	0.00695353369465472	0.00669441695985657	0.450732098074553	1	0	1	0	0	0	0	0	0	0	2.25987610590762	Th0
391	0.104817415669411	0.511078816728897	0.00689881888781911	0.0069044318833615	0.00669541196511689	0.00670906934746679	0.0652327316309945	0.00669894729599387	0.00764898099829026	0.00695353372672097	0.00669441695953949	0.450732100124771	1	0	1	0	0	0	0	0	0	0	2.15987621351251	Th0
392	0.104817298844939	0.511078722754689	0.00689881875993375	0.00690443188033804	0.00669541191955086	0.00670906937183021	0.0652327820230414	0.00669894729593592	0.00764898090373669	0.0069535336840235	0.00669441696055934	0.450732144324462	1	0	1	0	0	0	0	0	0	0	2.05987609736407	Th0
393	0.104817251621672	0.511078681822261	0.00689881899784603	0.00690443194767448	0.0066954119651762	0.00670906937623504	0.0652328041414207	0.00669894729537257	0.00764898087729409	0.00695353365983968	0.00669441695998805	0.450732108371444	1	0	1	0	0	0	0	0	0	0	1.95987599511018	Th0
394	0.10481730076509	0.511078713471986	0.00689881897600713	0.00690443192886595	0.00669541196860749	0.00670906936722794	0.0652327824523401	0.0066989472954923	0.00764898091413141	0.00695353368119966	0.00669441695977854	0.450732110100048	1	0	1	0	0	0	0	0	0	0	1.85987605599155	Th0
395	0.104817292397056	0.511078709251975	0.0068988189710711	0.00690443193169813	0.00669541196562996	0.00670906936866188	0.0652327862824957	0.00669894729553278	0.00764898090853638	0.00695353367707883	0.00669441695986695	0.450732105946627	1	0	1	0	0	0	0	0	0	0	1.75987604308283	Th0
396	0.104817358878358	0.511078770513798	0.00689881939766076	0.0069044319676053	0.00669541204395156	0.00670906935357447	0.0652327571550679	0.00669894729517713	0.0076489809624302	0.00695353369993404	0.00669441695876882	0.450732073184091	1	0	1	0	0	0	0	0	0	0	1.65987610852719	Th0
397	0.998005915815808	0.997375998879327	0.00669285561246917	0.00669400319852919	0.00669285157333014	0.00669285766668857	0.00669628190176718	0.00669916217720324	0.00771844284954907	0.00719027853540135	0.00669285991571958	0.00682527006784505	1	0	1	0	0	0	0	0	0	0	3.43720536382204	Th1
398	0.998005861175544	0.997375900781299	0.00669285407271834	0.0066940004648968	0.00669284876000386	0.00669285773605134	0.00669628327590239	0.00669916230216547	0.00771844258649585	0.00719027767488713	0.00669285998238605	0.00682535440696968	1	0	1	0	0	0	0	0	0	0	3.33720529755387	Th1
399	0.998005720459913	0.997375890370812	0.00669285623465267	0.00669400336999595	0.00669285153408419	0.00669285766957716	0.00669628612341077	0.00669916223296196	0.007718442600425	0.00719027813263427	0.00669285991862147	0.00682538722390066	1	0	1	0	0	0	0	0	0	0	3.23720518033351	Th1
400	0.104817559437312	0.511078947765375	0.00689881879362382	0.00690443182849766	0.00669541196663931	0.00670906932293161	0.0652326666350178	0.00669894729645931	0.00764898110258128	0.00695353378492149	0.00669441695910201	0.450732102181251	1	0	1	0	0	0	0	0	0	0	2.25987642555319	Th0
401	0.104817695863917	0.511079066697424	0.00689881861147186	0.00690443172685246	0.00669541193568098	0.00670906930152944	0.0652326069587518	0.00669894729710445	0.00764898119837308	0.00695353384144099	0.0066944169592679	0.450732101840648	1	0	1	0	0	0	0	0	0	0	2.15987662113816	Th0
402	0.104817480376319	0.511078877831443	0.00689881882980145	0.00690443185234497	0.00669541196033673	0.00670906933682294	0.065232702788473	0.00669894729627309	0.00764898104436991	0.00695353375251099	0.00669441695944858	0.450732098043902	1	0	1	0	0	0	0	0	0	0	2.05987630849177	Th0
403	0.10481727325753	0.511078655528542	0.00689881905624075	0.00690443195930389	0.00669541198733808	0.00670906936964084	0.0652327939604617	0.00669894729525105	0.00764898089858381	0.00695353367547653	0.00669441695950207	0.450732130789267	1	0	1	0	0	0	0	0	0	0	1.95987600264998	Th0
404	0.104817298260305	0.511078713919104	0.0068988189778635	0.00690443193241232	0.00669541196776392	0.00670906936750606	0.0652327836552153	0.00669894729555354	0.00764898091310378	0.00695353367941872	0.00669441695982016	0.450732105480674	1	0	1	0	0	0	0	0	0	0	1.85987605051749	Th0
405	0.104817365538332	0.511078765240316	0.00689881891392362	0.00690443190023287	0.00669541196386163	0.0067090693559786	0.0652327533619933	0.0066989472958498	0.00764898096196821	0.00695353370862422	0.00669441695968216	0.450732114211709	1	0	1	0	0	0	0	0	0	0	1.7598761476569	Th0
406	0.104817367588116	0.511078772567648	0.00689881944329949	0.00690443201575416	0.00669541206612941	0.00670906935096552	0.0652327529450391	0.00669894729545459	0.00764898097171687	0.00695353370375126	0.00669441695854715	0.450732074201717	1	0	1	0	0	0	0	0	0	0	1.65987611608928	Th0
407	0.104817352391816	0.511078753127992	0.00689881946200465	0.0069044320095251	0.00669541207043948	0.00670906935370618	0.0652327597936216	0.00669894729537472	0.00764898096074756	0.00695353369896677	0.00669441695869766	0.450732079017465	1	0	1	0	0	0	0	0	0	0	1.55987609307547	Th0
408	0.998005828692242	0.997375829515655	0.00669285383365569	0.00669399065039967	0.00669284335838396	0.00669285786398633	0.0066962842658347	0.00669916253081609	0.00771844233390825	0.00719027706889705	0.00669286010658781	0.00682540551311517	1	0	1	0	0	0	0	0	0	0	3.3372052413494	Th1
409	0.998005945190538	0.997375951226313	0.0066928511054497	0.00669399247536359	0.00669284463516112	0.00669285782716049	0.0066962823912559	0.0066991623783182	0.00771844276856641	0.00719027796192845	0.0066928600727433	0.00682529502652481	1	0	1	0	0	0	0	0	0	0	3.2372053715781	Th1
410	0.998005873199737	0.99737598293427	0.00669285690268357	0.00669400433345704	0.00669285207982834	0.00669285765603249	0.00669628239830532	0.00669916220348932	0.00771844265935883	0.00719027846031766	0.00669285990532341	0.00682530386808729	1	0	1	0	0	0	0	0	0	0	3.13720533863587	Th1
411	0.998005901493023	0.997375943302889	0.00669285549345572	0.00669400280775413	0.00669285094946813	0.0066928576848465	0.00669628177290799	0.0066991622466709	0.00771844259552858	0.00719027802591798	0.00669285993228642	0.00682531812730416	1	0	1	0	0	0	0	0	0	0	3.0372053415462	Th1
412	0.104817591945576	0.511078979049977	0.00689881889428592	0.0069044318972976	0.00669541200832375	0.00670906931820992	0.0652326514232645	0.00669894729635402	0.00764898111559936	0.00695353379925597	0.00669441695825521	0.450732121592631	1	0	1	0	0	0	0	0	0	0	2.05987649349381	Th0
413	0.104817186177296	0.511078613897466	0.00689881902125483	0.00690443196142497	0.00669541196032631	0.00670906938670476	0.0652328338600056	0.0066989472951386	0.00764898083275623	0.0069535336340587	0.00669441696024166	0.450732105149401	1	0	1	0	0	0	0	0	0	0	1.95987588817291	Th0
414	0.104817330389394	0.511078740974214	0.00689881896912381	0.0069044319260533	0.00669541197267237	0.00670906936194401	0.0652327696899945	0.00669894729554706	0.00764898093573312	0.00695353369215249	0.00669441695964087	0.450732101391476	1	0	1	0	0	0	0	0	0	0	1.85987609167435	Th0
415	0.104817172930777	0.511078604614532	0.00689881905474072	0.00690443197965129	0.00669541196718189	0.00670906938891809	0.0652328397061293	0.00669894729506216	0.00764898082258686	0.00695353362822751	0.00669441696016623	0.450732104818828	1	0	1	0	0	0	0	0	0	0	1.75987587112295	Th0
416	0.104817275019762	0.511078707782291	0.00689881874971777	0.00690443185471126	0.00669541191542436	0.00670906937624512	0.0652327927771662	0.00669894729522487	0.00764898088312305	0.00695353367307722	0.00669441696039417	0.450732143277257	1	0	1	0	0	0	0	0	0	0	1.65987606823411	Th0
417	0.104817465272558	0.511078859493292	0.00689881885098369	0.00690443186311355	0.00669541196400024	0.00670906933892083	0.0652327096025465	0.0066989472961968	0.00764898103458542	0.00695353374682539	0.00669441695942162	0.450732098443175	1	0	1	0	0	0	0	0	0	0	1.55987628223565	Th0
418	0.104817200003313	0.51107862923191	0.00689881905194062	0.00690443197274216	0.00669541197016131	0.00670906938434135	0.0652328273495398	0.00669894729518544	0.00764898084185547	0.00695353363945498	0.00669441696007906	0.450732107367723	1	0	1	0	0	0	0	0	0	0	1.45987591302404	Th0
419	0.998005877283325	0.997375957292799	0.00669285568284678	0.00669400418109452	0.00669285164696084	0.00669285766720348	0.00669628258393313	0.00669916216569819	0.00771844273029842	0.00719027829111683	0.00669285991522234	0.00682531105168856	1	0	1	0	0	0	0	0	0	0	3.23720532583257	Th1
420	0.998005846664815	0.997375837993918	0.00669284958477664	0.00669398525316528	0.00669284313754517	0.00669285786554968	0.00669628406928512	0.00669916254767469	0.00771844245444757	0.00719027720060688	0.00669286010783824	0.00682538744383085	1	0	1	0	0	0	0	0	0	0	3.13720524887881	Th1
421	0.998005891544803	0.997375907514588	0.00669285078964375	0.00669399480618239	0.00669284734068867	0.00669285776581445	0.00669628247313413	0.00669916233091413	0.00771844262348683	0.00719027754992897	0.00669286001132822	0.00682532643709036	1	0	1	0	0	0	0	0	0	0	3.03720530492694	Th1
422	0.9980058671449	0.997375909065055	0.00669285382809789	0.00669400091663503	0.00669285005897769	0.00669285770620449	0.00669628294646987	0.00669916229367294	0.00771844256895523	0.0071902780295851	0.00669285995105687	0.0068253675955453	1	0	1	0	0	0	0	0	0	0	2.937205324331	Th1
423	0.104817831658135	0.511079178514834	0.00689881860012314	0.00690443172362569	0.00669541196119277	0.00670906927471367	0.0652325496315771	0.00669894729763554	0.007648981305539	0.0069535338902944	0.00669441695851829	0.450732040885697	1	0	1	0	0	0	0	0	0	0	1.95987675057925	Th0
424	0.10481755189584	0.511078935012026	0.00689881896615385	0.0069044319614821	0.00669541201067181	0.00670906932249891	0.0652326684683766	0.00669894729721721	0.00764898109745659	0.00695353378319065	0.00669441695852633	0.45073211474956	1	0	1	0	0	0	0	0	0	0	1.85987641956935	Th0
425	0.104817786529458	0.511079136096724	0.00689881766279509	0.00690443116685479	0.00669541169719298	0.00670906928956871	0.0652325710316521	0.00669894729724914	0.00764898127579015	0.00695353387861099	0.00669441696217379	0.450732073334436	1	0	1	0	0	0	0	0	0	0	1.75987671750253	Th0
426	0.104817416769165	0.511078816184152	0.00689881888472483	0.00690443188141007	0.00669541196506938	0.00670906934727437	0.0652327312953868	0.0066989472959532	0.00764898099889971	0.00695353372726549	0.00669441695953102	0.45073209931334	1	0	1	0	0	0	0	0	0	0	1.65987621292258	Th0
427	0.10481726504718	0.511078681689677	0.00689881897790587	0.00690443193878097	0.0066954119621838	0.00670906937289662	0.0652327988065538	0.00669894729549392	0.00764898089060483	0.00695353366589411	0.00669441695998035	0.450732102107665	1	0	1	0	0	0	0	0	0	0	1.55987599683464	Th0
428	0.104817356040826	0.511078761898446	0.00689881888905896	0.0069044318918376	0.00669541195603658	0.00670906935782557	0.0652327585274051	0.00669894729568197	0.00764898095463846	0.00695353370277813	0.00669441695974229	0.450732100595862	1	0	1	0	0	0	0	0	0	0	1.45987612637995	Th0
429	0.10481737523909	0.511078780816265	0.0068988189143269	0.0069044318990772	0.0066954119651194	0.00670906935433056	0.0652327496419834	0.0066989472958462	0.00764898096920626	0.00695353371038081	0.00669441695964699	0.450732100934228	1	0	1	0	0	0	0	0	0	0	1.35987615594061	Th0
430	0.998005781585762	0.997375911763782	0.00669285816497327	0.00669402969312085	0.00669285934836798	0.00669285749359861	0.00669628313307919	0.00669916202872211	0.0077184424022766	0.00719027800948131	0.00669285974401475	0.00682536150728304	1	0	1	0	0	0	0	0	0	0	3.13720524984778	Th1
431	0.99800590777854	0.997375991519568	0.00669285723531232	0.00669400897653679	0.00669285311139097	0.00669285763287744	0.00669628178006639	0.0066991619665893	0.00771844287394381	0.00719027843818151	0.00669285988219448	0.00682525890245467	1	0	1	0	0	0	0	0	0	0	3.03720533940425	Th1
432	0.998005878128475	0.997375957116494	0.00669285629011158	0.00669400437241512	0.00669285153303414	0.00669285767053171	0.00669628266233915	0.00669916217545404	0.00771844267668553	0.00719027825390963	0.00669285991871594	0.00682531351950846	1	0	1	0	0	0	0	0	0	0	2.93720532867138	Th1
433	0.998005878146701	0.997375941408558	0.00669285433735141	0.00669400097538595	0.00669285034168189	0.00669285769605563	0.00669628305563001	0.00669916220920732	0.00771844267799461	0.00719027809251683	0.00669285994405767	0.00682531764621483	1	0	1	0	0	0	0	0	0	0	2.83720531717329	Th1
434	0.998005856495026	0.997375876915789	0.00669285361443675	0.00669400107211328	0.00669285018528328	0.00669285770271019	0.006696282195798	0.0066991622693663	0.00771844255020255	0.00719027724200096	0.00669285994916258	0.00682535820459819	1	0	1	0	0	0	0	0	0	0	2.73720527079705	Th1
435	0.104817672661916	0.511079054395654	0.00689881871749878	0.00690443178943691	0.00669541196270933	0.00670906930265122	0.0652326219487858	0.00669894729702295	0.00764898118963002	0.00695353382291784	0.00669441695894721	0.450732048618651	1	0	1	0	0	0	0	0	0	0	1.75987654730541	Th0
436	0.104817695832104	0.511079056295973	0.0068988187061143	0.00690443178567243	0.0066954119647288	0.00670906929884447	0.0652326067051315	0.00669894729735347	0.00764898120397911	0.00695353384091587	0.00669441695882112	0.450732094879737	1	0	1	0	0	0	0	0	0	0	1.65987660342769	Th0
437	0.104817484833868	0.511078856604086	0.00689881883456903	0.00690443185295748	0.00669541196475316	0.00670906933533233	0.0652327000642767	0.00669894729628964	0.00764898104794234	0.0069535337595721	0.00669441695933111	0.450732122611748	1	0	1	0	0	0	0	0	0	0	1.55987631356608	Th0
438	0.104817475640949	0.511078872598199	0.00689881884710094	0.00690443185964598	0.00669541196433428	0.00670906933751045	0.0652327047832782	0.00669894729622601	0.00764898104080564	0.00695353375081771	0.00669441695939159	0.450732100095167	1	0	1	0	0	0	0	0	0	0	1.45987630255055	Th0
439	0.104817470716613	0.511078875358931	0.0068988188530531	0.00690443186458763	0.00669541196439787	0.00670906933791591	0.0652327079286604	0.0066989472962198	0.00764898103951929	0.0069535337458109	0.00669441695942719	0.450732079562574	1	0	1	0	0	0	0	0	0	0	1.35987628299281	Th0
440	0.104817409701643	0.511078815579957	0.00689881906448136	0.00690443193889312	0.00669541202378098	0.00670906934902021	0.0652327324879349	0.00669894729607604	0.00764898099012854	0.0069535337262471	0.00669441695942645	0.450732120698114	1	0	1	0	0	0	0	0	0	0	1.25987622763918	Th0
441	0.998005827261093	0.997375885165372	0.00669285463253738	0.00669399297203519	0.00669284866965654	0.00669285773831167	0.00669628362915387	0.00669916239403062	0.00771844256421495	0.00719027757092277	0.00669285998375814	0.00682537263255946	1	0	1	0	0	0	0	0	0	0	3.03720525860926	Th1
442	0.998005786146589	0.997375917162863	0.006692862406919	0.00669403453523464	0.00669285868099728	0.00669285751359882	0.00669628304545234	0.00669916203119528	0.00771844242205755	0.00719027803194062	0.00669285976405192	0.0068253543980476	1	0	1	0	0	0	0	0	0	0	2.93720525396311	Th1
443	0.99800585052294	0.997375848123658	0.00669284174067385	0.00669396534365541	0.00669284131369293	0.00669285789240466	0.00669628482364477	0.0066991626848993	0.00771844261515263	0.00719027759455933	0.0066928601345476	0.00682541233064076	1	0	1	0	0	0	0	0	0	0	2.83720527901174	Th1
444	0.998005769198921	0.997375936375016	0.00669287164625231	0.00669403313131715	0.00669285926762008	0.00669285752001351	0.00669628300360205	0.00669916202098137	0.00771844245583823	0.00719027818018791	0.00669285977146923	0.00682536329187602	1	0	1	0	0	0	0	0	0	0	2.73720525403535	Th1
445	0.998005926003483	0.997375868783842	0.0066928387274513	0.00669397968137525	0.00669284380640379	0.00669285781341276	0.00669628342605163	0.0066991624280891	0.00771844267370701	0.00719027734924705	0.00669286005579639	0.0068253316616899	1	0	1	0	0	0	0	0	0	0	2.63720530734284	Th1
446	0.998005879159424	0.997375982257347	0.0066928563932862	0.00669400359669433	0.00669285130723558	0.00669285767432914	0.00669628177932438	0.00669916221572692	0.00771844263204049	0.00719027813085756	0.00669285992572495	0.00682525784126582	1	0	1	0	0	0	0	0	0	0	2.53720529751221	Th1
447	0.104817585717214	0.511079028273217	0.00689881876273268	0.00690443179541192	0.00669541195300109	0.00670906932063551	0.065232652813776	0.00669894729660131	0.00764898111854294	0.00695353378843748	0.00669441695926196	0.450732087054926	1	0	1	0	0	0	0	0	0	0	1.55987650342229	Th0
448	0.104817662115214	0.511079054025316	0.00689881874246173	0.006904431801034	0.00669541196930092	0.00670906930643936	0.0652326218957762	0.00669894729691233	0.00764898117342773	0.00695353382336344	0.00669441695888611	0.450732086299872	1	0	1	0	0	0	0	0	0	0	1.45987657398448	Th0
449	0.104817720322687	0.511079080558545	0.00689881874633116	0.00690443180758058	0.00669541198642591	0.00670906929490922	0.0652325957280579	0.0066989472974362	0.00764898121907237	0.00695353385067363	0.00669441695868374	0.450732094155564	1	0	1	0	0	0	0	0	0	0	1.35987664046045	Th0
450	0.104817232973644	0.511078655091764	0.00689881900232249	0.00690443195020428	0.00669541196385522	0.00670906937872599	0.0652328130949904	0.00669894729522337	0.00764898086563933	0.00695353365286751	0.00669441696000375	0.450732104327467	1	0	1	0	0	0	0	0	0	0	1.25987595462435	Th0
451	0.104817437198328	0.511078845679284	0.006898818626247	0.00690443184978636	0.00669541188901628	0.00670906934436266	0.065232723794	0.006698947295882	0.00764898101205225	0.00695353373133212	0.00669441695932508	0.45073207813114	1	0	1	0	0	0	0	0	0	0	1.15987623448023	Th0
452	0.998005785803031	0.997375913621737	0.00669285927707298	0.00669404731505269	0.00669285952502101	0.00669285749099176	0.00669628297471029	0.00669916199441399	0.00771844237590036	0.00719027799984657	0.00669285974208178	0.00682535066341322	1	0	1	0	0	0	0	0	0	0	2.93720526117909	Th1
453	0.998005857836677	0.997375859109596	0.00669284533077589	0.00669394988965088	0.00669284039857125	0.00669285791976908	0.00669628454520047	0.00669916290408653	0.0077184426201945	0.00719027740231511	0.00669286016043668	0.00682541282463642	1	0	1	0	0	0	0	0	0	0	2.83720527948322	Th1
454	0.998005780438593	0.997375915366141	0.00669286662237513	0.00669403820991327	0.00669285842351712	0.00669285753014794	0.00669628310577129	0.00669916206764363	0.00771844240646186	0.00719027801830993	0.00669285978052033	0.00682535865197477	1	0	1	0	0	0	0	0	0	0	2.73720525052958	Th1
455	0.99800592407029	0.997375887897004	0.00669283570693716	0.00669395911305603	0.00669284086194938	0.00669285787555648	0.00669628363269618	0.00669916248458629	0.00771844284318437	0.00719027762275136	0.00669286011748061	0.00682533001073498	1	0	1	0	0	0	0	0	0	0	2.63720530909845	Th1
456	0.998005815288317	0.997375845189147	0.00669284837629676	0.00669399137937244	0.00669284782455722	0.00669285773875702	0.00669628396259258	0.00669916239006739	0.00771844260270695	0.00719027732388245	0.00669285998299989	0.00682539092681767	1	0	1	0	0	0	0	0	0	0	2.53720523058381	Th1
457	0.998005842567878	0.997375943081663	0.00669285895893626	0.00669400710415237	0.00669285241275538	0.006692857664516	0.00669628262931275	0.00669916217372248	0.00771844261880319	0.00719027805142693	0.00669285991389763	0.00682532298433165	1	0	1	0	0	0	0	0	0	0	2.43720528741801	Th1
458	0.998005894906713	0.997375940042227	0.00669285550153017	0.00669400281390229	0.0066928509534327	0.00669285768478683	0.00669628194822749	0.00669916224656954	0.00771844259513331	0.00719027802615279	0.00669285993219056	0.00682532232095062	1	0	1	0	0	0	0	0	0	0	2.33720533606189	Th1
459	0.104817537640566	0.511078941518402	0.00689881881174242	0.00690443183905762	0.00669541196439512	0.00670906932755455	0.0652326769457996	0.00669894729648442	0.00764898108407884	0.00695353377382421	0.00669441695924638	0.450732092932458	1	0	1	0	0	0	0	0	0	0	1.35987639854133	Th0
460	0.104817469770057	0.51107888080256	0.00689881885604657	0.00690443186631078	0.00669541196442192	0.006709069338206	0.0652327085340461	0.00669894729621553	0.00764898103872913	0.00695353374406239	0.00669441695944067	0.450732073096394	1	0	1	0	0	0	0	0	0	0	1.25987628162555	Th0
461	0.00669285537586082	0.00681171165557426	0.997242689799256	0.00717679458191684	0.998188238711996	0.00669286017393201	0.00669531122112821	0.00669286321597273	0.00771792599551661	0.00719020564109975	0.00722106515440118	0.00763438510571562	1	0	1	0	0	0	0	0	0	0	-1.92490495039013	Th2
462	0.00669285457786647	0.00680143964404339	0.997330235912774	0.997779292896306	0.998344651807226	0.006692859639372	0.00669285541882642	0.00669441702348702	0.00771805630242334	0.00719025307176416	0.00773739347710375	0.00669482224252256	1	0	1	0	0	0	0	0	0	0	-1.03498064342628	Th2
463	0.998005927288095	0.997375921086891	0.00669284877598743	0.00669392152250354	0.00669283753881984	0.00669285798737044	0.00669628408158117	0.00669916282050178	0.00771844289417263	0.00719027794071144	0.00669286022817628	0.00682537141882501	1	0	1	0	0	0	0	0	0	0	2.83720534095402	Th1
464	0.998005815984157	0.997375928146889	0.00669286145501221	0.0066940363295119	0.00669285675771819	0.00669285755811785	0.00669628284263855	0.00669916194996045	0.00771844252894018	0.00719027812705922	0.00669285980835432	0.00682532584241641	1	0	1	0	0	0	0	0	0	0	2.73720527090531	Th1
465	0.998005827207295	0.997375945506313	0.00669286580032166	0.00669403868070673	0.00669285765556151	0.00669285754748756	0.00669628251727153	0.00669916180798943	0.00771844260863159	0.00719027821237951	0.00669285979865872	0.00682529863316877	1	0	1	0	0	0	0	0	0	0	2.63720526906402	Th1
466	0.998005797839637	0.997375928164234	0.00669286807306808	0.00669403355290511	0.00669285737034814	0.00669285757016906	0.00669628301176764	0.0066991620716669	0.00771844247295276	0.00719027809309961	0.00669285982051538	0.00682534798721014	1	0	1	0	0	0	0	0	0	0	2.53720526514074	Th1
467	0.998005795546339	0.997375951704361	0.00669287334126162	0.00669403505772151	0.00669285909629681	0.00669285756498607	0.00669628273004073	0.00669916202304236	0.00771844249647485	0.00719027821458597	0.0066928598168054	0.00682534120994803	1	0	1	0	0	0	0	0	0	0	2.43720527392675	Th1
468	0.998005789129192	0.997375907852984	0.00669286173184632	0.00669401162466725	0.00669285374961842	0.00669285765406576	0.00669628392787359	0.00669916222793224	0.00771844254835516	0.00719027813231455	0.00669285990282809	0.00682538274809474	1	0	1	0	0	0	0	0	0	0	2.33720526026684	Th1
469	0.998005826356134	0.997375875173693	0.00669285497438916	0.00669400246706967	0.00669285070943064	0.00669285768927921	0.00669628334739307	0.00669916225212824	0.00771844256343499	0.00719027749566956	0.00669285993593881	0.00682538337089369	1	0	1	0	0	0	0	0	0	0	2.23720526496781	Th1
470	0.104817470345877	0.511078860428478	0.00689881884966427	0.00690443186365338	0.00669541196519505	0.00670906933744324	0.0652327075582729	0.00669894729623537	0.00764898104056021	0.00695353374867597	0.00669441695940679	0.450732092860577	1	0	1	0	0	0	0	0	0	0	1.25987628062432	Th0
471	0.104817196675727	0.511078626469269	0.00689881904473453	0.00690443197215307	0.00669541196913847	0.00670906938493221	0.0652328290781294	0.00669894729516628	0.00764898083956449	0.00695353363779101	0.00669441696011392	0.450732104581905	1	0	1	0	0	0	0	0	0	0	1.15987590588088	Th0
472	0.00669285441387158	0.00680144384977195	0.997330255674716	0.997779397868473	0.998344649791451	0.00669285930635843	0.0066928550651617	0.00669441606692061	0.00771805619271823	0.00719025305756656	0.00773739509140835	0.00669482077294617	1	0	1	0	0	0	0	0	0	0	-1.03498055378097	Th2
473	0.00669285406180951	0.00680143772417716	0.997330281848958	0.997779421012939	0.99834466940436	0.00669285913077003	0.00669285488159128	0.00669441587813031	0.00771805632731618	0.00719025296614247	0.00773739523997495	0.00669482014943954	1	0	1	0	0	0	0	0	0	0	-1.13498058388103	Th2
474	0.998005889476715	0.997375944227254	0.00669285395251058	0.00669398336963283	0.00669284819939094	0.00669285774435438	0.00669628288189849	0.00669916192243125	0.00771844294059647	0.0071902782960321	0.00669285999090715	0.00682529787597208	1	0	1	0	0	0	0	0	0	0	2.73720529657389	Th1
475	0.998005933813892	0.997375924922012	0.00669284360486037	0.00669393110903408	0.00669284009597943	0.00669285791620488	0.00669628355391429	0.00669916237617795	0.007718443095699	0.00719027804632071	0.00669286015775372	0.00682531681423406	1	0	1	0	0	0	0	0	0	0	2.6372053081044	Th1
476	0.998005845562202	0.997375897349084	0.00669285139566837	0.00669398705555805	0.00669284836404854	0.00669285773654585	0.00669628352600185	0.00669916233864907	0.00771844273663659	0.00719027777155783	0.00669285998205021	0.00682535997503686	1	0	1	0	0	0	0	0	0	0	2.53720527427361	Th1
477	0.998005829785417	0.997375952536753	0.00669286906726533	0.00669403831608004	0.00669285791702887	0.00669285756585141	0.00669628254897935	0.00669916186126469	0.00771844257460477	0.00719027820263235	0.00669285981737531	0.0068253013152464	1	0	1	0	0	0	0	0	0	0	2.43720527753991	Th1
478	0.998005905069559	0.997375988659658	0.00669286096216522	0.00669401305944606	0.00669285355757097	0.00669285764716715	0.00669628218890126	0.00669916195058884	0.00771844268581406	0.00719027830725283	0.0066928598974322	0.00682526763744843	1	0	1	0	0	0	0	0	0	0	2.33720534258353	Th1
479	0.998005798433323	0.997375902701727	0.00669285991392155	0.00669400953749686	0.00669285306122932	0.00669285766547321	0.00669628362880788	0.00669916225526936	0.00771844255914444	0.00719027801074084	0.00669285991364501	0.00682538038069109	1	0	1	0	0	0	0	0	0	0	2.23720526211117	Th1
480	0.998005913975494	0.997375918183254	0.00669285322501838	0.00669400033583361	0.00669284985631999	0.00669285769363785	0.0066962808649589	0.00669916225154256	0.00771844257670306	0.00719027738107422	0.0066928599402631	0.00682531230156126	1	0	1	0	0	0	0	0	0	0	2.13720532242298	Th1
481	0.10481756593549	0.511078967197941	0.006898818791271	0.00690443182621503	0.00669541196360921	0.00670906932298838	0.0652326641233312	0.00669894729657868	0.00764898110353324	0.00695353378564947	0.00669441695917377	0.450732096555396	1	0	1	0	0	0	0	0	0	0	1.15987644335142	Th0
482	0.00669285479879069	0.00680133917117852	0.997330248683828	0.997779278078082	0.998344784190606	0.00669286044733761	0.00669285617486193	0.00669441881812984	0.00771805789865205	0.00719025334763351	0.00773739105715803	0.00669482153717642	1	0	1	0	0	0	0	0	0	0	-1.03498090154543	Th2
483	0.00669285477425299	0.00680140895965923	0.997330241182576	0.997779347355585	0.998344693731733	0.00669285986427355	0.00669285562011498	0.00669441730232108	0.00771805670352838	0.00719025330308431	0.00773739342843036	0.00669482139643269	1	0	1	0	0	0	0	0	0	0	-1.13498066620663	Th2
484	0.00669285433710389	0.00680144884709507	0.997330242981756	0.99777935813738	0.998344652250997	0.00669285940964798	0.00669285516583303	0.00669441671114121	0.00771805616166186	0.00719025290192351	0.00773739343409425	0.00669482087351457	1	0	1	0	0	0	0	0	0	0	-1.23498057925336	Th2
485	0.104817443895178	0.511078856193838	0.0068988188717821	0.00690443187224557	0.00669541196387555	0.00670906934376336	0.0652327176834693	0.00669894729610028	0.00764898101512972	0.00695353373797594	0.00669441695947439	0.450732110211344	1	0	1	0	0	0	0	0	0	0	2.75987627737286	Th0
486	0.104817702634678	0.511079086002294	0.00689881870177239	0.00690443177185142	0.00669541197022813	0.00670906929929115	0.0652326037827557	0.00669894729695893	0.00764898120312071	0.00695353384032442	0.00669441695870077	0.450732088309634	1	0	1	0	0	0	0	0	0	0	2.65987663042761	Th0
487	0.104817525069813	0.511078910945059	0.00689881881058712	0.00690443183960333	0.00669541196366177	0.00670906932874982	0.0652326829340557	0.0066989472964266	0.00764898107764068	0.00695353377135039	0.00669441695926273	0.450732098691902	1	0	1	0	0	0	0	0	0	0	2.55987636713961	Th0
488	0.10481720894005	0.511078633267047	0.00689881903343166	0.00690443196417315	0.00669541196911677	0.00670906938276311	0.0652328233756774	0.00669894729516046	0.00764898084813495	0.00695353364373626	0.00669441696003895	0.450732110089688	1	0	1	0	0	0	0	0	0	0	2.45987592476392	Th0
489	0.104817290971218	0.511078708716084	0.00689881898117974	0.00690443193233981	0.00669541196856786	0.00670906936883279	0.0652327868843996	0.00669894729547368	0.00764898090742458	0.0069535336762965	0.00669441695983612	0.450732105578434	1	0	1	0	0	0	0	0	0	0	2.35987604134059	Th0
490	0.104817262526097	0.511078663712054	0.00689881893624457	0.00690443193818349	0.00669541195479386	0.00670906937470292	0.0652327986040967	0.0066989472955758	0.00764898088394796	0.00695353367102442	0.00669441695998125	0.450732141443964	1	0	1	0	0	0	0	0	0	0	2.25987601551859	Th0
491	0.104817365782443	0.511078773576183	0.00689881937905856	0.00690443190296187	0.0066954120862152	0.00670906935150677	0.0652327541321473	0.00669894729393173	0.00764898096510638	0.00695353370170264	0.00669441695820513	0.450732073847799	1	0	1	0	0	0	0	0	0	0	2.15987611604671	Th0
492	0.104817293408471	0.511078708254851	0.00689881897265721	0.00690443193149904	0.00669541196628518	0.00670906936820079	0.0652327860758491	0.0066989472955277	0.00764898091026138	0.00695353367729378	0.00669441695985707	0.450732102587711	1	0	1	0	0	0	0	0	0	0	2.05987603953058	Th0
493	0.104817212258239	0.511078637241143	0.00689881903076332	0.00690443196354574	0.00669541196741916	0.00670906938208267	0.0652328221432827	0.00669894729520859	0.00764898085136046	0.00695353364449103	0.00669441696006009	0.450732105198512	1	0	1	0	0	0	0	0	0	0	1.95987592593974	Th0
494	0.104817365635259	0.511078786264477	0.00689881925144903	0.00690443190582195	0.00669541202609468	0.00670906935396108	0.0652327543444479	0.00669894729495647	0.0076489809636224	0.00695353370179836	0.00669441695909789	0.450732072574543	1	0	1	0	0	0	0	0	0	0	1.85987612772044	Th0
495	0.104817211877152	0.511078649489574	0.00689881905698663	0.00690443196524084	0.00669541197076584	0.00670906938260483	0.0652328220061172	0.00669894729515468	0.00764898084962233	0.00695353364268828	0.0066944169600489	0.450732101965651	1	0	1	0	0	0	0	0	0	0	1.7598759344061	Th0
496	0.998005791524862	0.997375957866608	0.00669285556684211	0.00669400240920397	0.00669285101044336	0.00669285767917371	0.00669628676024178	0.00669916224562402	0.00771844266313859	0.00719027853542111	0.00669285992797852	0.00682533606915778	1	0	1	0	0	0	0	0	0	0	3.53720526910412	Th1
497	0.104817660011009	0.511079029402003	0.00689881871911534	0.00690443178633562	0.00669541196342305	0.0067090693056921	0.0652326227976542	0.00669894729693137	0.00764898117529884	0.00695353382603571	0.00669441695890367	0.450732096328291	1	0	1	0	0	0	0	0	0	0	2.55987655820562	Th0
498	0.104817758845616	0.511079117517906	0.00689881864155018	0.00690443174535678	0.00669541195431782	0.00670906928887477	0.0652325790553057	0.00669894729743562	0.00764898124768907	0.0069535338655628	0.00669441695877826	0.450732089190648	1	0	1	0	0	0	0	0	0	0	2.4598766944173	Th0
499	0.104817338090889	0.511078753411189	0.00689881881225151	0.00690443189149512	0.00669541189826177	0.0067090693629675	0.0652327665710995	0.00669894729660435	0.00764898094083444	0.00695353369652735	0.00669441696068126	0.450732102520163	1	0	1	0	0	0	0	0	0	0	2.35987611003194	Th0
500	0.104817607641732	0.511078985969532	0.00689881875281459	0.00690443180687575	0.00669541196205002	0.00670906931478586	0.0652326460886824	0.00669894729675693	0.0076489811371376	0.0069535338044931	0.00669441695906445	0.450732096468011	1	0	1	0	0	0	0	0	0	0	2.25987648577221	Th0
501	0.104817328315592	0.511078736789859	0.00689881896896474	0.00690443192010442	0.00669541197258856	0.00670906936183004	0.0652327705299505	0.0066989472955891	0.00764898093631637	0.006953533691436	0.00669441695968562	0.450732101152837	1	0	1	0	0	0	0	0	0	0	2.15987608601165	Th0
502	0.104817181919536	0.511078609641493	0.00689881889628823	0.00690443195713155	0.00669541192986522	0.00670906939042493	0.0652328342872073	0.00669894729544317	0.00764898082141267	0.00695353363712743	0.00669441696049913	0.450732145177894	1	0	1	0	0	0	0	0	0	0	2.05987592026202	Th0
503	0.104817332655647	0.511078742884673	0.00689881893860667	0.00690443191408891	0.00669541196358707	0.00670906936211482	0.0652327676633734	0.00669894729571219	0.00764898093641823	0.00695353369490863	0.00669441695977901	0.450732117372132	1	0	1	0	0	0	0	0	0	0	1.95987610983665	Th0
504	0.104817307117137	0.511078720284554	0.00689881896311818	0.00690443192625909	0.0066954119661105	0.00670906936585446	0.0652327799784998	0.00669894729558357	0.00764898092022693	0.00695353368283421	0.00669441695982228	0.450732102172665	1	0	1	0	0	0	0	0	0	0	1.85987605877421	Th0
505	0.104817371820839	0.511078792493506	0.00689881923046686	0.00690443192411879	0.00669541202528635	0.0067090693527528	0.0652327514254796	0.00669894729529923	0.00764898096987445	0.00695353370416965	0.00669441695917785	0.450732071867684	1	0	1	0	0	0	0	0	0	0	1.75987613655715	Th0
506	0.104817268470089	0.511078686462739	0.00689881899004629	0.00690443194156425	0.0066954119664847	0.00670906937245139	0.065232797179776	0.00669894729543493	0.00764898089226783	0.00695353366716939	0.00669441695992164	0.450732102990032	1	0	1	0	0	0	0	0	0	0	1.65987600427491	Th0
507	0.998005860807245	0.997375903609932	0.00669285525042255	0.0066940025334021	0.00669285011236608	0.00669285770070943	0.0066962825579829	0.00669916226256823	0.00771844257183492	0.00719027762540587	0.00669285994753903	0.00682535482589738	1	0	1	0	0	0	0	0	0	0	3.43720529907973	Th1
508	0.104817683660846	0.511079045349483	0.00689881870290034	0.00690443177557437	0.0066954119618336	0.00670906930421063	0.0652326146856868	0.00669894729697506	0.00764898117968759	0.00695353383663018	0.00669441695885267	0.45073210007339	1	0	1	0	0	0	0	0	0	0	2.4598765934566	Th0
509	0.104817471073239	0.511078858375446	0.00689881884700763	0.00690443186366725	0.00669541196539974	0.00670906933641986	0.0652327085443317	0.0066989472962233	0.00764898104457136	0.00695353374709286	0.00669441695940352	0.450732073717379	1	0	1	0	0	0	0	0	0	0	2.35987626114537	Th0
510	0.104817179416072	0.511078607547348	0.00689881904067596	0.00690443197358693	0.00669541196373615	0.00670906938772021	0.0652328368826701	0.00669894729510435	0.00764898082797425	0.0069535336312644	0.0066944169601859	0.450732104748856	1	0	1	0	0	0	0	0	0	0	2.25987587766637	Th0
511	0.104817378622459	0.511078784331804	0.00689881892937172	0.00690443190231157	0.0066954119723404	0.00670906935363905	0.0652327481633247	0.00669894729576533	0.00764898097125237	0.00695353371146997	0.00669441695953971	0.450732099729722	1	0	1	0	0	0	0	0	0	0	2.15987616013958	Th0
512	0.104817297629707	0.511078708408143	0.0068988189606122	0.00690443192798132	0.00669541196349546	0.00670906936743915	0.065232784018782	0.00669894729559089	0.00764898091363619	0.00695353367990085	0.00669441695987907	0.450732107268802	1	0	1	0	0	0	0	0	0	0	2.05987604654575	Th0
513	0.104817218639608	0.511078640174548	0.00689881904989929	0.00690443196623523	0.00669541197433309	0.00670906938054354	0.0652328192893418	0.00669894729518922	0.00764898085696619	0.00695353364718146	0.0066944169599628	0.450732104624893	1	0	1	0	0	0	0	0	0	0	1.95987593181024	Th0
514	0.104817054719154	0.511078510268253	0.00689881892494909	0.00690443198786585	0.00669541191791898	0.00670906941328341	0.0652328907090078	0.00669894729485471	0.00764898072610249	0.00695353358439109	0.00669441696092552	0.450732148914278	1	0	1	0	0	0	0	0	0	0	1.85987575373525	Th0
515	0.1048171908802	0.511078619296387	0.00689881904773786	0.00690443197283064	0.00669541196801137	0.00670906938586212	0.0652328314779081	0.00669894729513301	0.007648980835358	0.00695353363601836	0.00669441696011421	0.450732108064487	1	0	1	0	0	0	0	0	0	0	1.75987589878855	Th0
516	0.104817298240092	0.51107870861902	0.00689881895851603	0.00690443192817635	0.00669541196415712	0.00670906936723784	0.0652327839421206	0.00669894729556715	0.00764898091432627	0.00695353367986782	0.00669441695985813	0.450732104409318	1	0	1	0	0	0	0	0	0	0	1.65987604443291	Th0
517	0.104817114655986	0.511078552470013	0.00689881912517544	0.00690443200520839	0.00669541197507426	0.00670906939879613	0.0652328654059809	0.00669894729478946	0.00764898078009996	0.00695353360507326	0.00669441696025175	0.450732109455504	1	0	1	0	0	0	0	0	0	0	1.55987579093145	Th0
518	0.998005732148266	0.997375939202824	0.00669285813590738	0.00669400926194365	0.00669285867631908	0.00669285754706539	0.00669628468654168	0.00669916206532497	0.00771844263402949	0.00719027831453707	0.00669285980161034	0.00682534838935756	1	0	1	0	0	0	0	0	0	0	3.33720519723927	Th1
519	0.998005846702562	0.997375876282866	0.00669285533522396	0.00669400304751798	0.00669285076938737	0.00669285769090802	0.0066962816808775	0.00669916225238701	0.00771844253008872	0.00719027724528057	0.00669285993826182	0.00682536290947962	1	0	1	0	0	0	0	0	0	0	3.23720526417562	Th1
520	0.104817649729203	0.511079073757474	0.00689881874578085	0.00690443179714231	0.00669541195992618	0.00670906931042447	0.0652326259042191	0.00669894729700386	0.00764898115964205	0.00695353381549078	0.00669441695905647	0.450732087593729	1	0	1	0	0	0	0	0	0	0	2.25987658661768	Th0
521	0.104817561960738	0.511078944018191	0.00689881877203813	0.00690443181692351	0.00669541195775887	0.00670906932275004	0.0652326666049147	0.00669894729655259	0.00764898110391579	0.00695353378638909	0.00669441695923203	0.450732098202086	1	0	1	0	0	0	0	0	0	0	2.1598764203419	Th0
522	0.104817566141951	0.511078942853386	0.00689881805478222	0.00690443152700173	0.00669541168088442	0.00670906932714752	0.0652326687847768	0.00669894729860685	0.00764898111805835	0.00695353379047727	0.00669441696280574	0.450732074080908	1	0	1	0	0	0	0	0	0	0	2.05987640214945	Th0
523	0.104817350204433	0.511078751743906	0.00689881896555868	0.00690443192169668	0.00669541197366374	0.00670906935785408	0.0652327603858603	0.00669894729586717	0.00764898095228245	0.00695353370140822	0.00669441695965419	0.450732106791502	1	0	1	0	0	0	0	0	0	0	1.95987611837524	Th0
524	0.104817197178937	0.511078625805296	0.0068988190361565	0.00690443196934573	0.00669541196635141	0.00670906938484956	0.0652328288107336	0.00669894729516287	0.00764898083991082	0.00695353363826254	0.00669441696011169	0.450732106078742	1	0	1	0	0	0	0	0	0	0	1.85987590695884	Th0
525	0.104817369703941	0.511078777196818	0.00689881891169403	0.00690443189853164	0.00669541196261101	0.00670906935595012	0.0652327511179961	0.00669894729585812	0.00764898096285663	0.00695353370976986	0.0066944169596871	0.450732117022035	1	0	1	0	0	0	0	0	0	0	1.75987616434914	Th0
526	0.10481724217482	0.511078664899722	0.00689881901641086	0.00690443195390586	0.00669541196850472	0.00670906937710168	0.0652328086182821	0.00669894729534263	0.00764898087251178	0.00695353365670182	0.00669441695997978	0.45073210670544	1	0	1	0	0	0	0	0	0	0	1.65987597152889	Th0
527	0.10481736099399	0.511078770077923	0.00689881887695644	0.00690443189671338	0.00669541195297036	0.00670906935712538	0.0652327561434039	0.00669894729584215	0.00764898095829941	0.00695353370439057	0.0066944169597744	0.450732100361753	1	0	1	0	0	0	0	0	0	0	1.55987613691929	Th0
528	0.104817388836544	0.511078793060281	0.00689881890373644	0.00690443189361734	0.00669541196461511	0.00670906935203469	0.0652327436053625	0.00669894729590031	0.00764898097898033	0.0069535337158326	0.00669441695961466	0.450732100382756	1	0	1	0	0	0	0	0	0	0	1.45987617521257	Th0
529	0.99800586555007	0.997375953577484	0.00669285586058159	0.00669400376433735	0.00669285184079501	0.00669285766795565	0.00669628279449995	0.00669916221558445	0.0077184426491532	0.00719027828086528	0.00669285991620247	0.00682532453362536	1	0	1	0	0	0	0	0	0	0	3.2372053232484	Th1
530	0.998005916190496	0.997375943057524	0.00669285374156669	0.00669400018623998	0.00669284881282723	0.00669285772085339	0.00669628210903019	0.00669916227895662	0.00771844263521582	0.00719027785399526	0.0066928599674542	0.00682531046083127	1	0	1	0	0	0	0	0	0	0	3.1372053499062	Th1
531	0.998005900268233	0.997375942690875	0.00669285549856197	0.00669400281184973	0.00669285095062085	0.00669285768479381	0.00669628180156334	0.00669916224663143	0.00771844259540074	0.00719027802586584	0.00669285993224103	0.0068253189201252	1	0	1	0	0	0	0	0	0	0	3.0372053405284	Th1
532	0.104817529894643	0.511078946212783	0.00689881881912636	0.00690443184335101	0.00669541196383631	0.00670906932889066	0.0652326815176753	0.00669894729642195	0.00764898107915205	0.00695353376711295	0.00669441695929027	0.450732071706192	1	0	1	0	0	0	0	0	0	0	2.05987637882255	Th0
533	0.104817690739243	0.511079057861701	0.00689881870130852	0.00690443177558375	0.00669541196378155	0.00670906930070033	0.0652326089373	0.00669894729704651	0.00764898119651107	0.00695353383864102	0.00669441695881729	0.450732098489404	1	0	1	0	0	0	0	0	0	0	1.95987660572986	Th0
534	0.104817138188552	0.511078574123111	0.00689881908060838	0.00690443199453268	0.00669541196806292	0.00670906939480526	0.0652328551519854	0.00669894729493806	0.00764898079757712	0.00695353361414006	0.0066944169602526	0.450732105561932	1	0	1	0	0	0	0	0	0	0	1.85987582203315	Th0
535	0.104817321136821	0.511078731102597	0.00689881899879291	0.00690443193836281	0.00669541197950586	0.00670906936329981	0.0652327731255718	0.00669894729563478	0.00764898092984605	0.00695353368939211	0.00669441695964246	0.450732110089211	1	0	1	0	0	0	0	0	0	0	1.75987608465208	Th0
536	0.104817348682229	0.511078755173155	0.00689881889441352	0.00690443189644811	0.00669541195581433	0.00670906935908929	0.0652327617670482	0.00669894729570212	0.00764898094952081	0.00695353369992708	0.00669441695978382	0.450732101248308	1	0	1	0	0	0	0	0	0	0	1.65987611618098	Th0
537	0.104817291558718	0.51107870553361	0.00689881893502807	0.00690443192152767	0.00669541195687032	0.00670906936880226	0.0652327872220183	0.0066989472954825	0.00764898090818316	0.00695353367660708	0.00669441695991029	0.450732101727362	1	0	1	0	0	0	0	0	0	0	1.55987603528032	Th0
538	0.104817392293628	0.511078797417114	0.00689881890452531	0.00690443189284498	0.00669541196532447	0.00670906935151297	0.0652327420311513	0.00669894729591147	0.00764898098124179	0.0069535337170798	0.00669441695960612	0.450732100208165	1	0	1	0	0	0	0	0	0	0	1.45987618127841	Th0
539	0.104817259094914	0.511078679191179	0.00689881900019126	0.00690443194605266	0.00669541196729452	0.00670906937420061	0.0652328011225441	0.00669894729541064	0.00764898088494999	0.0069535336636184	0.00669441695995281	0.450732106167662	1	0	1	0	0	0	0	0	0	0	1.359875994733	Th0
540	0.998005772241282	0.997375905116836	0.00669285872382236	0.00669401496847889	0.00669285782167125	0.00669285756835089	0.00669628374783175	0.00669916213666986	0.00771844245561194	0.00719027807613864	0.00669285981834996	0.00682538713837228	1	0	1	0	0	0	0	0	0	0	3.13720524672243	Th1
541	0.998005958888181	0.997375961116906	0.00669284981574159	0.00669399169684209	0.00669284459025598	0.00669285779011054	0.00669628217555867	0.00669916233337009	0.0077184427507897	0.00719027797683565	0.0066928600354313	0.00682528601258033	1	0	1	0	0	0	0	0	0	0	3.03720538637061	Th1
542	0.998005858120044	0.997375888593757	0.00669285454949726	0.00669400193150865	0.00669285027654955	0.00669285769852647	0.00669628209660641	0.00669916226352189	0.00771844254681477	0.00719027734149625	0.0066928599452183	0.00682535200516053	1	0	1	0	0	0	0	0	0	0	2.93720527771661	Th1
543	0.104817582280858	0.511078914685711	0.00689881876019357	0.00690443182573363	0.00669541196733741	0.00670906931255858	0.0652326608446258	0.00669894729672665	0.00764898114101915	0.00695353379299399	0.00669441695907596	0.450732037634367	1	0	1	0	0	0	0	0	0	0	1.95987634504614	Th0
544	0.104817802695167	0.511079157041936	0.00689881861862566	0.00690443172782845	0.00669541196046201	0.00670906928147844	0.0652325593524887	0.00669894729747997	0.00764898127834486	0.00695353388338952	0.00669441695856208	0.450732091106679	1	0	1	0	0	0	0	0	0	0	1.85987676004427	Th0
545	0.104817671459407	0.511079037744613	0.00689881873908922	0.00690443180075909	0.00669541197157829	0.00670906930301477	0.0652326174788428	0.00669894729709563	0.00764898118552005	0.00695353383053648	0.00669441695880543	0.450732094128439	1	0	1	0	0	0	0	0	0	0	1.75987657047637	Th0
546	0.10481742845388	0.511078829090853	0.00689881882455052	0.00690443184960085	0.00669541194787911	0.00670906934589319	0.0652327260914325	0.00669894729598807	0.00764898100610414	0.00695353373208393	0.00669441695965684	0.450732100662352	1	0	1	0	0	0	0	0	0	0	1.65987623371541	Th0
547	0.104817444883912	0.511078837009085	0.00689881890501823	0.00690443188884896	0.00669541197586546	0.00670906934186994	0.0652327183069171	0.00669894729621404	0.0076489810211211	0.00695353373945885	0.00669441695940027	0.45073210345945	1	0	1	0	0	0	0	0	0	0	1.55987625302539	Th0
548	0.104817217545647	0.51107865608205	0.00689881906159417	0.00690443196815978	0.00669541198121174	0.00670906938375267	0.065232817824359	0.00669894729499043	0.00764898084480487	0.00695353364857991	0.00669441695990355	0.450732136807208	1	0	1	0	0	0	0	0	0	0	1.45987597731665	Th0
549	0.104817025257542	0.511078501691667	0.00689881919699957	0.00690443204246695	0.006695411983301	0.0067090694175982	0.0652329030361644	0.006698947294258	0.0076489807025438	0.00695353356925387	0.0066944169604322	0.450732141626107	1	0	1	0	0	0	0	0	0	0	1.35987572041773	Th0
550	0.104817234315463	0.51107865359793	0.00689881902851787	0.00690443195705592	0.00669541197247107	0.00670906937808144	0.065232812569398	0.00669894729530481	0.00764898086804421	0.0069535336535283	0.00669441696000658	0.450732102731378	1	0	1	0	0	0	0	0	0	0	1.2598759523252	Th0
551	0.998005860826291	0.997375950422294	0.00669285674400777	0.00669400813332048	0.00669285318123956	0.0066928576457505	0.00669628273432315	0.00669916214726548	0.0077184426460415	0.0071902782459371	0.00669285989433308	0.00682532200887363	1	0	1	0	0	0	0	0	0	0	3.03720531477918	Th1
552	0.998005791515861	0.997375921434318	0.0066928614284868	0.00669401727287136	0.00669285692660887	0.00669285758573854	0.00669628336347822	0.00669916213733779	0.00771844249706666	0.00719027812838822	0.00669285983572892	0.00682536963253625	1	0	1	0	0	0	0	0	0	0	2.93720526504823	Th1
553	0.998005878914323	0.997375996320826	0.00669286017412394	0.00669401016474949	0.00669285422445196	0.00669285762892288	0.00669628220187966	0.00669916212291032	0.00771844265470207	0.00719027849239029	0.00669285987922495	0.00682529608168719	1	0	1	0	0	0	0	0	0	0	2.83720535006304	Th1
554	0.998005868755338	0.997375896202981	0.00669285408503931	0.00669400137587934	0.00669285020916824	0.00669285769844862	0.00669628199462106	0.00669916226292305	0.00771844256289836	0.00719027738311428	0.00669285994513114	0.00682534330360611	1	0	1	0	0	0	0	0	0	0	2.73720528719073	Th1
555	0.104817477279023	0.511078900994035	0.00689881885618838	0.00690443186248188	0.00669541196438178	0.00670906933872465	0.0652327037108428	0.00669894729621126	0.00764898103766673	0.00695353374792426	0.006694416959412	0.450732093296242	1	0	1	0	0	0	0	0	0	0	1.75987632470199	Th0
556	0.104817470003391	0.511078887556638	0.00689881885836542	0.00690443186711649	0.00669541196443395	0.0067090693385088	0.0652327083742336	0.00669894729621147	0.00764898103793534	0.00695353374324174	0.00669441695944638	0.450732071009241	1	0	1	0	0	0	0	0	0	0	1.65987628636316	Th0
557	0.104817496174637	0.511078871665784	0.00689881834128884	0.00690443150580302	0.00669541181006409	0.00670906933715921	0.0652326995342803	0.00669894729416017	0.00764898104981005	0.00695353376121998	0.00669441696024066	0.450732091331624	1	0	1	0	0	0	0	0	0	0	1.55987630846336	Th0
558	0.104817159665787	0.511078596276148	0.00689881930372356	0.00690443212984502	0.00669541203660296	0.00670906938770635	0.0652328438597124	0.00669894729645567	0.00764898082805528	0.00695353362126402	0.00669441696007031	0.450732098729054	1	0	1	0	0	0	0	0	0	0	1.45987584741377	Th0
559	0.104817409905391	0.51107881519288	0.00689881888690487	0.0069044318824926	0.00669541196219534	0.00670906934930154	0.0652327331075338	0.00669894729599782	0.00764898099127194	0.00695353372585023	0.00669441695956297	0.450732117120247	1	0	1	0	0	0	0	0	0	0	1.35987622468143	Th0
560	0.104817117697603	0.511078536497187	0.0068988192860276	0.00690443202051536	0.00669541203226324	0.00670906939834835	0.065232863107371	0.00669894729491844	0.00764898078049514	0.00695353361159467	0.00669441696034811	0.450732135969786	1	0	1	0	0	0	0	0	0	0	1.25987580201988	Th0
561	0.00669285543303215	0.00681170143516571	0.997242670364241	0.00717663850587057	0.99818824986995	0.00669286035786121	0.00669531237004655	0.00669286332019323	0.00771792628642189	0.00719020568436611	0.00722106500619792	0.00763440479559653	1	0	1	0	0	0	0	0	0	0	-1.92490508703944	Th2
562	0.998005789448477	0.997375918986253	0.00669286143145643	0.00669403259699977	0.00669286006519149	0.00669285753181796	0.00669628304009797	0.00669916204199285	0.00771844244830673	0.00719027806920291	0.00669285978292208	0.00682535188548518	1	0	1	0	0	0	0	0	0	0	2.93720525433491	Th1
563	0.998005795433	0.99737592683264	0.00669286355942156	0.00669402647555057	0.00669285838974695	0.00669285756332962	0.00669628307604289	0.00669916208514311	0.00771844247988187	0.00719027810800359	0.0066928598140817	0.00682535592756666	1	0	1	0	0	0	0	0	0	0	2.83720526584607	Th1
564	0.998005873955296	0.997375880741339	0.00669284603896613	0.00669398365064375	0.00669284466225935	0.00669285778447251	0.00669628342077432	0.00669916238891414	0.00771844267511468	0.00719027749561164	0.00669286002804761	0.00682534857967816	1	0	1	0	0	0	0	0	0	0	2.73720528001867	Th1
565	0.998005884731753	0.997375933524577	0.00669285342572739	0.00669399963882293	0.00669284988362019	0.00669285769984212	0.00669628181451448	0.00669916216908512	0.00771844268882452	0.00719027757152902	0.00669285994756939	0.00682530355765223	1	0	1	0	0	0	0	0	0	0	2.63720530003482	Th1
566	0.998005887269594	0.997375934624629	0.00669285396920526	0.0066940009684553	0.00669285024096579	0.00669285769393356	0.00669628272796514	0.00669916225737412	0.00771844260742304	0.00719027803252741	0.00669285994059705	0.00682532815005704	1	0	1	0	0	0	0	0	0	0	2.53720533006239	Th1
567	0.104817517721621	0.511078905863743	0.00689881881554122	0.00690443184140294	0.00669541196344093	0.00670906933008534	0.0652326861749071	0.00669894729639293	0.00764898107206245	0.00695353376820772	0.00669441695928583	0.450732098956415	1	0	1	0	0	0	0	0	0	0	1.55987635820514	Th0
568	0.10481751485522	0.511078909060229	0.00689881896194324	0.00690443196802801	0.0066954120111085	0.00670906933020529	0.065232684589884	0.00669894729749964	0.00764898107017525	0.00695353376898358	0.00669441695911836	0.450732121842342	1	0	1	0	0	0	0	0	0	0	1.45987637976863	Th0
569	0.104817694982983	0.511079052290197	0.00689881878080398	0.00690443183986812	0.00669541198617975	0.00670906929629679	0.0652326078250483	0.00669894729812214	0.00764898121605393	0.00695353383794904	0.00669441695893106	0.45073206795785	1	0	1	0	0	0	0	0	0	0	1.35987657273632	Th0
570	0.00669285535545617	0.00681169108890422	0.997242671357525	0.00717657792488155	0.998188274085784	0.00669286046680738	0.00669531332422711	0.00669286339391604	0.00771792628729128	0.00719020573976803	0.00722106498637172	0.00763442407233986	1	0	1	0	0	0	0	0	0	0	-1.82490516280335	Th2
571	0.00669285463848644	0.00680144015837396	0.997330221399145	0.997779221813145	0.998344647043994	0.00669285970806744	0.00669285549419667	0.00669441736022643	0.0077180562162608	0.0071902529613439	0.00773739239367803	0.00669482274044461	1	0	1	0	0	0	0	0	0	0	-0.934980694958915	Th2
572	0.00669285447288071	0.00680144460619676	0.997330226200336	0.997779231717867	0.998344644749144	0.0066928595775311	0.00669285535931323	0.00669441722683329	0.00771805600028063	0.00719025280508811	0.00773739222297275	0.00669482247301912	1	0	1	0	0	0	0	0	0	0	-1.0349806844875	Th2
573	0.998005847812259	0.997375899570648	0.00669285303317587	0.00669398919987494	0.00669284763613872	0.00669285774080835	0.00669628344817697	0.00669916232829939	0.00771844269507295	0.00719027774091045	0.00669285998595983	0.00682535697887374	1	0	1	0	0	0	0	0	0	0	2.83720527683157	Th1
574	0.998005879214634	0.997375915583986	0.00669284758751933	0.00669397645996615	0.00669284412245885	0.00669285779577529	0.00669628358979501	0.00669916265262044	0.00771844251169049	0.00719027800780235	0.00669286003876749	0.00682538167457546	1	0	1	0	0	0	0	0	0	0	2.73720534581963	Th1
575	0.99800583629907	0.997375841395146	0.00669284102942765	0.00669396919959721	0.00669284163591938	0.00669285782816671	0.006696284736896	0.00669916261285019	0.00771844264164301	0.00719027759420685	0.00669286006986109	0.0068254151263032	1	0	1	0	0	0	0	0	0	0	2.63720526483839	Th1
576	0.998005811302678	0.997375842119371	0.00669284869981457	0.00669399098407942	0.00669284734410561	0.0066928577376252	0.0066962840299279	0.00669916240004913	0.00771844260766174	0.00719027730426504	0.00669285998147842	0.00682539504480447	1	0	1	0	0	0	0	0	0	0	2.53720522746802	Th1
577	0.998005877106546	0.99737592971595	0.00669285257323835	0.00669399869836153	0.00669284954389918	0.00669285770076216	0.00669628310529746	0.00669916227247796	0.00771844261416829	0.00719027808088495	0.00669285994714605	0.00682533359128379	1	0	1	0	0	0	0	0	0	0	2.43720532071574	Th1
578	0.99800579731792	0.997375840863759	0.00669285526755052	0.00669400303115551	0.00669285085263933	0.00669285768989028	0.00669628306132058	0.00669916225279189	0.00771844252775058	0.00719027712711733	0.00669285993667927	0.00682540193671496	1	0	1	0	0	0	0	0	0	0	2.33720521962491	Th1
579	0.104817642514993	0.511079002790369	0.0068988187326916	0.00690443180302806	0.00669541196555272	0.00670906930601848	0.0652326333929044	0.00669894729695583	0.00764898117279709	0.00695353381520088	0.00669441695898343	0.450732051928361	1	0	1	0	0	0	0	0	0	0	1.35987648028137	Th0
580	0.104817418201604	0.511078816031835	0.00689881887884354	0.00690443187854898	0.00669541196228602	0.00670906934746423	0.0652327296369189	0.00669894729601386	0.00764898099850954	0.00695353372982549	0.00669441695952428	0.450732116488219	1	0	1	0	0	0	0	0	0	0	1.25987622972733	Th0
581	0.00669285479353697	0.00680138762821535	0.997330254664913	0.997779382023527	0.998344721775823	0.00669285991477509	0.00669285566164007	0.00669441722598358	0.00771805689861658	0.00719025345884136	0.00773739400689746	0.00669482096242307	1	0	1	0	0	0	0	0	0	0	-0.934980693866281	Th2
582	0.00669285382052049	0.00680141289562542	0.997330290229221	0.997779450678057	0.998344680237066	0.00669285885142802	0.00669285459641281	0.00669441538357375	0.00771805651968998	0.0071902529440072	0.00773739606935351	0.00669481937137595	1	0	1	0	0	0	0	0	0	0	-1.03498059933624	Th2
583	0.00669285403742317	0.00680144836129423	0.997330252335519	0.997779333795485	0.998344642285804	0.00669285914466241	0.00669285490917238	0.00669441646120861	0.00771805593462906	0.00719025263437536	0.0077373932965777	0.00669482092979078	1	0	1	0	0	0	0	0	0	0	-1.1349806051167	Th2
584	0.998005851514831	0.997375902565459	0.00669285261487556	0.00669398612904581	0.00669284744468605	0.0066928577432738	0.00669628346567162	0.00669916232453006	0.00771844273925658	0.00719027778760292	0.00669285998835075	0.00682535483185921	1	0	1	0	0	0	0	0	0	0	2.73720527903032	Th1
585	0.99800583961418	0.997375893282912	0.00669285233831846	0.00669399117404159	0.00669284839457997	0.00669285772619563	0.00669628352244892	0.00669916232904008	0.00771844269605949	0.00719027771995089	0.0066928599715733	0.00682536134177276	1	0	1	0	0	0	0	0	0	0	2.63720526864528	Th1
586	0.99800579738488	0.997375927875345	0.00669286720446436	0.00669403308655351	0.00669285827532386	0.00669285757788561	0.00669628302098406	0.00669916208278725	0.00771844247608686	0.00719027810104831	0.00669285982874749	0.00682534858965167	1	0	1	0	0	0	0	0	0	0	2.53720526454418	Th1
587	0.998005770671245	0.997375946014909	0.00669287828370285	0.006694047473392	0.00669286309580639	0.0066928575279293	0.00669628302828727	0.00669916177431651	0.00771844260383187	0.00719027809237891	0.00669285978361725	0.00682532864567382	1	0	1	0	0	0	0	0	0	0	2.43720523423607	Th1
588	0.998005881577989	0.997375951059575	0.00669285533661571	0.00669400244933413	0.00669285087044141	0.00669285768378149	0.00669628299259151	0.00669916215498922	0.0077184426639711	0.00719027810538643	0.00669285993238554	0.00682531125604253	1	0	1	0	0	0	0	0	0	0	2.33720532366899	Th1
589	0.998005858925825	0.997375874942547	0.00669285306252748	0.00669400013072833	0.00669284977107223	0.00669285769667804	0.00669628309152159	0.00669916226284995	0.00771844257561172	0.00719027746955908	0.00669285994227419	0.00682536118396176	1	0	1	0	0	0	0	0	0	0	2.23720527538796	Th1
590	0.104817688819187	0.511079053262465	0.00689881870405513	0.00690443178571718	0.00669541196502733	0.00670906929865316	0.0652326128368748	0.00669894729712866	0.00764898120474645	0.0069535338324552	0.00669441695888294	0.450732046346065	1	0	1	0	0	0	0	0	0	0	1.25987655097309	Th0
591	0.00669285476070672	0.00680145104551837	0.997330216044417	0.997779327332871	0.998344629836266	0.00669285962636043	0.00669285539345454	0.00669441702929633	0.00771805620285839	0.00719025303217575	0.00773739322947736	0.00669482160680447	1	0	1	0	0	0	0	0	0	0	-0.934980556621159	Th2
592	0.00669285455239581	0.00680143429838462	0.997330230739916	0.997779352181583	0.99834466077204	0.00669285955641076	0.00669285531542892	0.00669441694104116	0.00771805612340191	0.00719025298953738	0.00773739326521799	0.00669482111012848	1	0	1	0	0	0	0	0	0	0	-1.03498059517843	Th2
593	0.00669285334543934	0.00680142793708291	0.997330286161931	0.997779391504912	0.998344619407006	0.00669285834291045	0.00669285409353511	0.00669441465860081	0.00771805707716994	0.00719025256428464	0.0077373958111466	0.00669481972489985	1	0	1	0	0	0	0	0	0	0	-1.13498058050896	Th2
594	0.00669285408092276	0.00680145511290973	0.997330243260522	0.997779336109459	0.998344638223949	0.00669285918828272	0.00669285494814614	0.00669441664127309	0.00771805580998423	0.00719025255988984	0.00773739270869901	0.00669482085908816	1	0	1	0	0	0	0	0	0	0	-1.23498058346582	Th2
595	0.998005807194615	0.997375923973325	0.00669286211393313	0.00669404133201614	0.00669285835875419	0.0066928575633967	0.00669628291641608	0.00669916199511513	0.00771844248087171	0.00719027808973228	0.00669285981429702	0.00682533286321207	1	0	1	0	0	0	0	0	0	0	2.63720526775031	Th1
596	0.998005884142	0.997375925626316	0.00669285024998295	0.00669398223912883	0.00669284688886485	0.00669285774683669	0.00669628316369546	0.00669916218315538	0.00771844281586586	0.00719027800215015	0.00669285999230661	0.00682532667889675	1	0	1	0	0	0	0	0	0	0	2.5372053054515	Th1
597	0.998005770883578	0.99737591325645	0.00669286954419999	0.00669404194073233	0.00669285955983962	0.00669285756463329	0.00669628318689111	0.00669916215272146	0.00771844240059182	0.0071902780054442	0.00669285981588692	0.00682536832811653	1	0	1	0	0	0	0	0	0	0	2.43720524843101	Th1
598	0.998005818778045	0.997375959097179	0.00669287168405741	0.00669403675972444	0.00669285964731363	0.00669285757931608	0.0066962825521432	0.00669916196224047	0.00771844252941455	0.00719027822693885	0.00669285983192585	0.00682531670658556	1	0	1	0	0	0	0	0	0	0	2.33720528269214	Th1
599	0.998005921491207	0.997375955691431	0.0066928487254089	0.00669399149911545	0.00669284749252961	0.00669285771480889	0.00669628274809251	0.0066991622243746	0.00771844266739269	0.00719027816828204	0.00669285996083608	0.00682529824649895	1	0	1	0	0	0	0	0	0	0	2.2372053541941	Th1
600	0.998005683776446	0.997375928194683	0.00669286888425581	0.00669401961311674	0.00669285778198026	0.00669285763806487	0.00669628330544601	0.00669916210415673	0.00771844260239754	0.00719027812994502	0.00669285989563437	0.00682535027898832	1	0	1	0	0	0	0	0	0	0	2.13720513887264	Th1
601	0.104817372878824	0.511078779941608	0.00689881891505463	0.00690443190052471	0.00669541196370305	0.00670906935461326	0.0652327507658927	0.00669894729586477	0.00764898096820447	0.00695353370901173	0.0066944169596678	0.450732098281288	1	0	1	0	0	0	0	0	0	0	1.15987615117674	Th0
602	0.00669285475038733	0.00680138795531546	0.997330256590656	0.997779379665701	0.998344722156667	0.00669285982947283	0.00669285558143737	0.00669441699862363	0.00771805681319114	0.00719025345601027	0.00773739425136593	0.00669482109506525	1	0	1	0	0	0	0	0	0	0	-1.03498069835075	Th2
603	0.00669285429752771	0.00680140739720386	0.997330263476656	0.99777940963528	0.998344699326155	0.00669285929652637	0.00669285504689677	0.00669441614714636	0.007718056588807	0.0071902531774295	0.00773739494902298	0.00669482039539538	1	0	1	0	0	0	0	0	0	0	-1.13498063587158	Th2
604	0.00669285497312697	0.00680132048385816	0.997330289537048	0.99777936297013	0.998344769139265	0.0066928601762757	0.00669285592556847	0.00669441705873153	0.0077180588028764	0.0071902541996016	0.00773739580095965	0.00669482172892876	1	0	1	0	0	0	0	0	0	0	-1.23498085655626	Th2
605	0.00669285424419219	0.00680145458056493	0.99733023693299	0.997779345228505	0.998344648488855	0.00669285935121868	0.00669285510731498	0.00669441689465254	0.0077180558362558	0.0071902526540174	0.00773739250753013	0.00669482083824603	1	0	1	0	0	0	0	0	0	0	-1.33498057817935	Th2
606	0.104817476084599	0.511078858495337	0.006898818840601	0.00690443185855067	0.0066954119633684	0.00670906933633176	0.0652327053011331	0.00669894729626042	0.00764898104478149	0.00695353375200489	0.00669441695939356	0.45073209512674	1	0	1	0	0	0	0	0	0	0	2.65987628445116	Th0
607	0.104817884163163	0.511079220627417	0.00689881860617303	0.00690443169902504	0.00669541198748667	0.00670906926466207	0.0652325239114361	0.00669894729747539	0.00764898134444948	0.00695353391351104	0.0066944169582015	0.450732066351239	1	0	1	0	0	0	0	0	0	0	2.55987684493692	Th0
608	0.104817392899583	0.511078795709472	0.00689881892180336	0.0069044318919006	0.00669541198015985	0.00670906935108435	0.065232741814246	0.00669894729571048	0.0076489809814122	0.0069535337173282	0.00669441695942497	0.450732099877016	1	0	1	0	0	0	0	0	0	0	2.45987617959521	Th0
609	0.104817373100852	0.511078779980292	0.00689881891611329	0.00690443190010363	0.00669541196492936	0.0067090693547809	0.0652327505578003	0.00669894729584009	0.00764898096738044	0.00695353370943626	0.00669441695965861	0.450732101222804	1	0	1	0	0	0	0	0	0	0	2.35987615416791	Th0
610	0.104817194349918	0.511078623482814	0.0068988190390821	0.00690443197097223	0.00669541196685504	0.00670906938526891	0.0652328301447378	0.00669894729514694	0.00764898083809936	0.00695353363692654	0.00669441696011185	0.450732104562697	1	0	1	0	0	0	0	0	0	0	2.25987590162076	Th0
611	0.104817137335895	0.511078575604083	0.00689881909251176	0.00690443199341156	0.00669541197128524	0.00670906939512461	0.0652328552703878	0.0066989472948732	0.0076489807960321	0.0069535336138231	0.00669441696022584	0.45073210821953	1	0	1	0	0	0	0	0	0	0	2.15987582541959	Th0
612	0.104817044837953	0.511078485865068	0.00689881902506504	0.00690443202574632	0.0066954119393059	0.00670906941317497	0.0652328952564118	0.00669894729488284	0.00764898072300311	0.0069535335816673	0.00669441696065013	0.45073214831204	1	0	1	0	0	0	0	0	0	0	2.05987572330623	Th0
613	0.104817113827434	0.5110785526054	0.006898819102183	0.00690443200240991	0.00669541196915374	0.00670906939907178	0.0652328657600284	0.0066989472948145	0.00764898077935023	0.00695353360470445	0.00669441696030855	0.450732109732181	1	0	1	0	0	0	0	0	0	0	1.95987579089436	Th0
614	0.104817363615361	0.511078775316324	0.00689881931542706	0.00690443190535628	0.00669541205665853	0.00670906935331643	0.0652327550795026	0.00669894729483974	0.00764898096509541	0.00695353370207306	0.0066944169590676	0.450732075271781	1	0	1	0	0	0	0	0	0	0	1.85987611809063	Th0
615	0.104817378376961	0.511078784364969	0.00689881891255142	0.00690443189803373	0.00669541196513205	0.00670906935383548	0.0652327482336132	0.00669894729585804	0.00764898097136398	0.00695353371154649	0.0066944169596414	0.450732100694055	1	0	1	0	0	0	0	0	0	0	1.75987616098219	Th0
616	0.104817367308217	0.511078785483184	0.00689881921515887	0.00690443190554085	0.00669541202611461	0.00670906935374225	0.06523275356373	0.0066989472953228	0.00764898096767747	0.00695353370321466	0.00669441695946249	0.450732072794165	1	0	1	0	0	0	0	0	0	0	1.65987612809298	Th0
617	0.104817621916099	0.511078999972916	0.0068988187381406	0.00690443179855626	0.00669541195582608	0.00670906931235244	0.0652326387560601	0.00669894729685433	0.00764898114700679	0.00695353381089564	0.00669441695907473	0.450732094048458	1	0	1	0	0	0	0	0	0	0	2.55987650432431	Th0
618	0.104817629679792	0.511079025924947	0.0068988187566201	0.00690443180299647	0.00669541197240523	0.00670906931219759	0.0652326359648528	0.00669894729668578	0.0076489811486933	0.00695353381079201	0.00669441695889611	0.450732093547008	1	0	1	0	0	0	0	0	0	0	2.45987653471783	Th0
619	0.104817486351384	0.511078888748983	0.00689881893083536	0.0069044318699962	0.00669541202560216	0.00670906933568668	0.065232698928606	0.00669894729553299	0.00764898104319845	0.00695353375480544	0.00669441695867163	0.450732111968967	1	0	1	0	0	0	0	0	0	0	2.35987633529939	Th0
620	0.104817324109637	0.511078730366415	0.00689881898027122	0.00690443192294053	0.00669541197628966	0.00670906936244858	0.0652327719348568	0.00669894729559367	0.00764898093261993	0.00695353369065704	0.00669441695972615	0.45073210824312	1	0	1	0	0	0	0	0	0	0	2.25987608386145	Th0
621	0.104817424683247	0.511078824745808	0.00689881888116932	0.00690443187968937	0.00669541196491925	0.0067090693459345	0.0652327276359623	0.00669894729603377	0.00764898100482334	0.00695353373033585	0.00669441695952021	0.450732099699195	1	0	1	0	0	0	0	0	0	0	2.15987622613446	Th0
622	0.10481717211304	0.511078581240007	0.00689881901794236	0.00690443196944761	0.00669541196159051	0.00670906939001578	0.0652328384719613	0.00669894729504141	0.0076489808174293	0.00695353363532243	0.00669441696010775	0.450732150302304	1	0	1	0	0	0	0	0	0	0	2.05987589121514	Th0
623	0.104817192516493	0.511078622198156	0.0068988190508146	0.00690443197216157	0.00669541196934059	0.00670906938564355	0.0652328307039271	0.00669894729511721	0.0076489808362805	0.00695353363649383	0.00669441696010393	0.450732107874314	1	0	1	0	0	0	0	0	0	0	1.95987590235853	Th0
624	0.104817392520212	0.511078795784811	0.00689881890095023	0.00690443189225808	0.00669541196451847	0.00670906935134491	0.0652327419702558	0.00669894729591911	0.00764898098191053	0.00695353371736287	0.00669441695960955	0.450732100225787	1	0	1	0	0	0	0	0	0	0	1.859876179834	Th0
625	0.104817311082682	0.511078723810626	0.00689881896061201	0.00690443192465001	0.00669541196613909	0.00670906936518703	0.0652327781927723	0.00669894729559912	0.00764898092306969	0.00695353368447068	0.00669441695981232	0.450732102378391	1	0	1	0	0	0	0	0	0	0	1.75987606469051	Th0
626	0.104817354117001	0.511078762630518	0.00689881940107028	0.00690443193213358	0.00669541207811822	0.00670906935450846	0.0652327589074273	0.00669894729507836	0.00764898096064009	0.00695353369939317	0.00669441695917437	0.450732079460143	1	0	1	0	0	0	0	0	0	0	1.65987610383683	Th0
627	0.10481729587873	0.51107870976657	0.00689881896478295	0.00690443193013653	0.00669541196491482	0.0067090693678532	0.0652327849170463	0.0066989472955434	0.00764898091181236	0.0069535336785566	0.00669441695985355	0.450732104277225	1	0	1	0	0	0	0	0	0	0	1.55987604405363	Th0
628	0.10481748951458	0.511078938317727	0.00689881886037863	0.00690443186005341	0.00669541196604636	0.00670906933982722	0.0652326982918285	0.00669894729617875	0.007648981035344	0.00695353375121465	0.00669441695936767	0.450732103315035	1	0	1	0	0	0	0	0	0	0	2.45987637885473	Th0
629	0.104817506960765	0.511078912000423	0.00689881883117931	0.00690443184974124	0.00669541196485477	0.00670906933259251	0.0652326907192197	0.00669894729634117	0.00764898106241526	0.0069535337615839	0.00669441695931945	0.450732093036224	1	0	1	0	0	0	0	0	0	0	2.35987635218259	Th0
630	0.104817546909756	0.51107893221847	0.00689881879565411	0.0069044318305669	0.00669541196337937	0.00670906932521831	0.0652326732160775	0.00669894729649512	0.00764898109276863	0.00695353377997217	0.00669441695920437	0.450732098137044	1	0	1	0	0	0	0	0	0	0	2.25987640000654	Th0
631	0.104817314221461	0.51107872759575	0.00689881899196481	0.00690443193436059	0.00669541197798029	0.00670906936390024	0.0652327764118107	0.00669894729564407	0.00764898092777761	0.0069535336851504	0.00669441695973807	0.450732102083273	1	0	1	0	0	0	0	0	0	0	2.15987606950892	Th0
632	0.10481736381205	0.511078766774319	0.00689881891404787	0.00690443190143944	0.00669541196180415	0.00670906935621723	0.065232754495063	0.00669894729585178	0.0076489809613289	0.00695353370679744	0.00669441695971304	0.450732106853796	1	0	1	0	0	0	0	0	0	0	2.05987614124072	Th0
633	0.104817422554568	0.511078820273973	0.00689881890134323	0.00690443188419685	0.00669541197067862	0.00670906934581157	0.0652327285549235	0.00669894729601369	0.00764898100465834	0.00695353372956156	0.00669441695948583	0.450732098918355	1	0	1	0	0	0	0	0	0	0	1.95987621964953	Th0
634	0.104817049675932	0.511078508096826	0.00689881917127527	0.0069044320284734	0.00669541198067835	0.00670906941237877	0.0652328923471752	0.00669894729435796	0.00764898072346083	0.00695353358095841	0.00669441696030219	0.450732143590189	1	0	1	0	0	0	0	0	0	0	1.8598757425581	Th0
635	0.104817366200226	0.51107876899774	0.0068988194459196	0.00690443197351736	0.00669541210799883	0.00670906935114739	0.0652327533115805	0.00669894729509521	0.00764898097132719	0.00695353370378988	0.00669441695874348	0.450732078133865	1	0	1	0	0	0	0	0	0	0	1.75987611534311	Th0
636	0.104817158492403	0.511078592577313	0.00689881907603565	0.00690443198625241	0.00669541196982281	0.00670906939145683	0.0652328458478721	0.00669894729499981	0.0076489808117167	0.00695353362268991	0.00669441696019107	0.450732108456943	1	0	1	0	0	0	0	0	0	0	1.65987585439598	Th0
637	0.104817148597267	0.511078582962607	0.00689881907038692	0.00690443198904245	0.00669541196709291	0.00670906939305744	0.0652328505489839	0.00669894729497186	0.0076489808050356	0.00695353361841228	0.00669441696022969	0.450732105426192	1	0	1	0	0	0	0	0	0	0	1.55987583655832	Th0
638	0.104817438597104	0.511078835729313	0.00689881886870638	0.00690443187388624	0.00669541196404417	0.00670906934348069	0.0652327214499999	0.00669894729609287	0.00764898101520072	0.00695353373612917	0.00669441695948604	0.450732099708266	1	0	1	0	0	0	0	0	0	0	1.45987624487621	Th0
639	0.998005875447779	0.99737591637754	0.0066928554576757	0.00669400290680396	0.00669285088531097	0.00669285768669253	0.00669628201446731	0.00669916224853674	0.00771844257438253	0.00719027770701428	0.00669285993415253	0.00682534277998842	1	0	1	0	0	0	0	0	0	0	3.23720531333437	Th1
640	0.10481771794651	0.511079085264353	0.00689881868347035	0.00690443176940535	0.00669541196437967	0.00670906929522976	0.0652325989693922	0.00669894729716624	0.00764898121868147	0.00695353384547567	0.00669441695877442	0.450732060684482	1	0	1	0	0	0	0	0	0	0	2.25987661260162	Th0
641	0.104817548096589	0.511078909619585	0.00689881876102955	0.00690443182017949	0.00669541195796781	0.00670906932013925	0.0652326765863539	0.00669894729633614	0.00764898111383543	0.00695353377565554	0.00669441695921394	0.450732028845287	1	0	1	0	0	0	0	0	0	0	2.15987631271418	Th0
642	0.104817712272087	0.511079080643488	0.00689881842850309	0.00690443165785809	0.00669541184891973	0.00670906930030377	0.0652326010431537	0.00669894729746776	0.00764898120949515	0.00695353384831575	0.0066944169598192	0.450732092792972	1	0	1	0	0	0	0	0	0	0	2.05987663674754	Th0
643	0.104817480752582	0.511078859617334	0.00689881883711369	0.00690443185293615	0.00669541196424612	0.00670906933665018	0.0652327015203434	0.00669894729624093	0.00764898104327131	0.00695353375762301	0.00669441695934301	0.450732126461933	1	0	1	0	0	0	0	0	0	0	1.9598763177969	Th0
644	0.104817445453032	0.511078843505063	0.00689881886698621	0.00690443187209762	0.00669541196399127	0.00670906934226221	0.0652327184635833	0.00669894729614733	0.0076489810204766	0.00695353373843071	0.00669441695948581	0.450732096884494	1	0	1	0	0	0	0	0	0	0	1.8598762537041	Th0
645	0.104817210936378	0.511078638029694	0.00689881903059007	0.00690443196563668	0.00669541196668846	0.00670906938223586	0.0652328228785003	0.00669894729524152	0.0076489808509131	0.00695353364331863	0.00669441696008498	0.450732101282486	1	0	1	0	0	0	0	0	0	0	1.75987592222721	Th0
646	0.104817415917737	0.51107883293302	0.00689881866681615	0.00690443184544142	0.0066954118974173	0.00670906934855864	0.0652327334033459	0.00669894729628527	0.00764898099918837	0.00695353372235714	0.0066944169600169	0.450732071644076	1	0	1	0	0	0	0	0	0	0	1.65987620350579	Th0
647	0.104817476322768	0.511078879066824	0.0068988188488643	0.00690443186001267	0.00669541196434051	0.00670906933777073	0.0652327043458714	0.00669894729622527	0.00764898104015012	0.00695353375044193	0.00669441695939504	0.450732099728447	1	0	1	0	0	0	0	0	0	0	1.5598763088947	Th0
648	0.104817413597329	0.511078811273208	0.0068988188793481	0.00690443188155396	0.00669541196261682	0.00670906934808317	0.0652327319782606	0.00669894729599191	0.00764898099566826	0.00695353372756423	0.00669441695954364	0.450732112144878	1	0	1	0	0	0	0	0	0	0	1.45987621836012	Th0
649	0.104817213285834	0.51107863430555	0.00689881901512293	0.00690443196206362	0.00669541196400845	0.00670906938183956	0.0652328216176257	0.0066989472952259	0.00764898085231744	0.00695353364567631	0.0066944169600538	0.450732108775739	1	0	1	0	0	0	0	0	0	0	1.35987592710279	Th0
650	0.998005943636646	0.997375910638848	0.00669285388893371	0.00669400076723688	0.00669284861357783	0.00669285771987981	0.00669628004219069	0.00669916228166963	0.00771844255564698	0.00719027724109817	0.00669285996534883	0.00682530896230531	1	0	1	0	0	0	0	0	0	0	3.13720534130836	Th1
651	0.10481755623624	0.511078956925246	0.00689881879145361	0.00690443182830465	0.00669541196361748	0.00670906932005417	0.0652326633163805	0.00669894729665652	0.00764898111849004	0.00695353378272242	0.00669441695920061	0.450732106858277	1	0	1	0	0	0	0	0	0	0	2.1598764328865	Th0
652	0.104817554632618	0.51107895730621	0.0068988187988692	0.00690443183016935	0.00669541196364058	0.00670906932499236	0.0652326690591303	0.00669894729652927	0.00764898109502386	0.00695353378125975	0.00669441695920043	0.450732098637078	1	0	1	0	0	0	0	0	0	0	2.0598764291597	Th0
653	0.104817836590611	0.511079184601514	0.00689881859624089	0.00690443171579914	0.00669541196051858	0.00670906927556038	0.0652325442582454	0.00669894729763078	0.00764898130320386	0.00695353389743324	0.00669441695846885	0.450732091209337	1	0	1	0	0	0	0	0	0	0	1.95987680655104	Th0
654	0.104817589928447	0.511078968176295	0.00689881878012956	0.00690443182023534	0.00669541196847808	0.00670906931753035	0.0652326540237233	0.00669894729666772	0.00764898112476187	0.00695353379743485	0.00669441695905071	0.450732096625877	1	0	1	0	0	0	0	0	0	0	1.85987645832142	Th0
655	0.104817469347443	0.511078869580907	0.00689881885224009	0.0069044318648825	0.00669541196440057	0.00670906933775743	0.0652327087669504	0.00669894729622242	0.00764898103983639	0.00695353374551649	0.00669441695943122	0.450732077615556	1	0	1	0	0	0	0	0	0	0	1.75987627473786	Th0
656	0.104817311062237	0.511078700528987	0.00689881896342059	0.00690443192572691	0.0066954119719833	0.0067090693636877	0.065232779140415	0.00669894729552757	0.00764898092719729	0.00695353368653272	0.00669441695973313	0.450732099645735	1	0	1	0	0	0	0	0	0	0	1.65987603960038	Th0
657	0.104817420729616	0.511078820876638	0.00689881888344755	0.00690443188127651	0.00669541196483728	0.00670906934652959	0.0652327294445576	0.00669894729601915	0.0076489810022733	0.0069535337286779	0.00669441695953202	0.450732098902278	1	0	1	0	0	0	0	0	0	0	1.55987621931911	Th0
658	0.104817429344656	0.511078828584289	0.00689881887785613	0.00690443187779271	0.00669541196482829	0.00670906934512806	0.0652327255348043	0.00669894729605192	0.0076489810082357	0.00695353373229531	0.00669441695950912	0.45073210000966	1	0	1	0	0	0	0	0	0	0	1.45987623284974	Th0
659	0.104817167832173	0.511078595434294	0.0068988190744828	0.00690443198261376	0.00669541197290917	0.00670906938942845	0.0652328421765472	0.00669894729504368	0.00764898081994188	0.00695353362655519	0.00669441696017808	0.45073210399531	1	0	1	0	0	0	0	0	0	0	1.35987585846469	Th0
660	0.00669285599706988	0.00681173844525544	0.997242653218203	0.00717668591305133	0.998188242150947	0.00669286092080451	0.0066953145452434	0.00669286390045385	0.00771792542241886	0.00719020576542908	0.00722106435867252	0.00763443647203837	1	0	1	0	0	0	0	0	0	0	-1.82490494362871	Th2
661	0.998005951785761	0.997375960617849	0.00669285144964558	0.00669399486748734	0.00669284558373433	0.0066928577559858	0.00669628203953908	0.00669916230293038	0.00771844270457285	0.00719027794501141	0.00669286000140032	0.00682528556026425	1	0	1	0	0	0	0	0	0	0	3.03720537854742	Th1
662	0.998005881871663	0.997375936395199	0.00669285506811714	0.00669400222477864	0.00669285057327681	0.00669285768981489	0.00669628258368349	0.0066991622522651	0.00771844260458991	0.00719027807121284	0.0066928599367062	0.00682533138299122	1	0	1	0	0	0	0	0	0	0	2.93720532937151	Th1
663	0.104817510373952	0.51107889807057	0.00689881881900691	0.00690443184194171	0.00669541196180563	0.00670906933291215	0.0652326902748945	0.006698947296345	0.00764898105842886	0.0069535337660259	0.00669441695931712	0.450732100653051	1	0	1	0	0	0	0	0	0	0	1.95987634884663	Th0
664	0.104817575691332	0.51107895059748	0.00689881893866824	0.00690443194456992	0.00669541203785323	0.00670906932002576	0.0652326584790494	0.00669894729673501	0.00764898110715591	0.00695353379479887	0.00669441695840253	0.450732125694051	1	0	1	0	0	0	0	0	0	0	1.85987645990708	Th0
665	0.104817680314702	0.511079048262354	0.00689881870725248	0.00690443177953871	0.00669541196371314	0.00670906930229261	0.0652326139165511	0.00669894729699945	0.00764898118973614	0.00695353383393424	0.00669441695885087	0.450732093812397	1	0	1	0	0	0	0	0	0	0	1.75987658599639	Th0
666	0.104817458766291	0.511078829922496	0.00689881433976382	0.00690442939967852	0.00669541046915447	0.0067090693942909	0.0652327423335592	0.00669894728393416	0.00764898084203375	0.00695353376557093	0.00669441696838012	0.450732092610806	1	0	1	0	0	0	0	0	0	0	1.65987627647812	Th0
667	0.104817297747476	0.511078712533462	0.00689881898135728	0.00690443193503282	0.00669541197095665	0.00670906936753301	0.0652327841381042	0.00669894729552412	0.00764898091268916	0.0069535336790295	0.00669441695981391	0.45073210269738	1	0	1	0	0	0	0	0	0	0	1.55987604631373	Th0
668	0.104817428939458	0.511078822101269	0.00689881886628312	0.00690443187383041	0.00669541196162555	0.00670906934507234	0.0652327255450854	0.00669894729605211	0.00764898100826596	0.00695353373344626	0.00669441695951042	0.45073210627113	1	0	1	0	0	0	0	0	0	0	1.45987623224521	Th0
669	0.10481721268796	0.511078640752018	0.0068988190226048	0.00690443196376735	0.00669541196410835	0.00670906938202809	0.0652328220748745	0.00669894729524307	0.00764898085203617	0.00695353364393115	0.00669441696008532	0.450732101363857	1	0	1	0	0	0	0	0	0	0	1.35987592598909	Th0
670	0.00669285515141794	0.0068116718743575	0.99724271483695	0.00717670172024094	0.998188311202559	0.00669286002841909	0.00669531052656336	0.00669286302215832	0.00771792616373047	0.00719020563535159	0.0072210655519672	0.00763437283802503	1	0	1	0	0	0	0	0	0	0	-1.82490519352728	Th2
671	0.0066928555525512	0.00681168819848126	0.997242675377295	0.00717662487103694	0.99818827412243	0.0066928604656363	0.00669531227021693	0.00669286342749062	0.00771792659287975	0.00719020591393823	0.00722106525457245	0.00763440065347476	1	0	1	0	0	0	0	0	0	0	-1.92490514629945	Th2
672	0.998005880541119	0.997375950511038	0.00669285524958181	0.00669400207319923	0.00669285066073748	0.00669285768678607	0.00669628293462566	0.00669916216240117	0.00771844270775113	0.00719027813159808	0.0066928599351804	0.00682530953250845	1	0	1	0	0	0	0	0	0	0	2.93720532030589	Th1
673	0.998005866770487	0.997375983802185	0.00669285921942052	0.00669400872684226	0.00669285395817469	0.00669285764258522	0.00669628224673061	0.00669916215518443	0.00771844263489235	0.00719027842803323	0.00669285989280733	0.00682530739462265	1	0	1	0	0	0	0	0	0	0	2.83720533651677	Th1
674	0.998005880098529	0.997375893948663	0.00669285353189119	0.00669400067122885	0.00669284974672269	0.00669285770248786	0.00669628170722952	0.00669916226623724	0.00771844256373746	0.0071902773027528	0.00669285994880173	0.00682533941876795	1	0	1	0	0	0	0	0	0	0	2.73720529234982	Th1
675	0.104817483013861	0.511078875378736	0.00689881884059761	0.00690443185637987	0.00669541196425859	0.00670906933598963	0.0652327016084543	0.00669894729625996	0.00764898104693031	0.00695353375415485	0.00669441695937049	0.450732099431865	1	0	1	0	0	0	0	0	0	0	1.75987630887715	Th0
676	0.104817531411649	0.511078951607638	0.00689881881927296	0.00690443184300928	0.0066954119637312	0.00670906932880377	0.0652326808748535	0.0066989472964204	0.00764898107980113	0.00695353376703171	0.00669441695929571	0.450732069234799	1	0	1	0	0	0	0	0	0	0	1.6598763826203	Th0
677	0.104817690791056	0.511079063682153	0.00689881856864963	0.00690443167639074	0.00669541191864883	0.00670906930260221	0.0652326096192638	0.00669894729627117	0.00764898119097143	0.00695353383849045	0.00669441695900868	0.450732100593271	1	0	1	0	0	0	0	0	0	0	1.55987661446218	Th0
678	0.104817370045009	0.511078775915803	0.00689881890431801	0.00690443189098261	0.00669541196262194	0.00670906935582379	0.0652327522781862	0.00669894729560354	0.00764898096110161	0.00695353370849967	0.00669441695963657	0.450732100978617	1	0	1	0	0	0	0	0	0	0	1.45987614852232	Th0
679	0.104817399355383	0.511078804312933	0.00689881921457271	0.00690443196390831	0.00669541207669857	0.00670906934950861	0.0652327378120238	0.00669894729617328	0.0076489809885707	0.00695353372055659	0.00669441695961526	0.450732101840997	1	0	1	0	0	0	0	0	0	0	1.3598761923084	Th0
680	0.0066928553036069	0.00681172325567087	0.997242670453923	0.00717683256437653	0.998188205635759	0.0066928601879678	0.00669531203377286	0.00669286320679561	0.00771792585354136	0.00719020546270144	0.0072210651819556	0.00763440280769666	1	0	1	0	0	0	0	0	0	0	-1.8249048302316	Th2
681	0.00669285447172744	0.00680140196446685	0.997330250766217	0.997779404131131	0.99834468288785	0.00669285956807868	0.00669285534071365	0.00669441678432195	0.00771805667584995	0.0071902531905863	0.00773739513332541	0.00669482002527606	1	0	1	0	0	0	0	0	0	0	-0.934980616368589	Th2
682	0.006692854943277	0.00680142262933537	0.997330219555182	0.997779164954343	0.99834468509509	0.00669286006356704	0.00669285583522172	0.00669441792582555	0.00771805627136609	0.0071902530968141	0.00773739106353746	0.00669482334714993	1	0	1	0	0	0	0	0	0	0	-1.03498080451983	Th2
683	0.998005816731371	0.997375956685235	0.00669286522614104	0.00669403060887192	0.00669286088866411	0.00669285755276243	0.00669628247746631	0.0066991619657003	0.00771844255687452	0.00719027826776504	0.00669285980530518	0.0068253191437818	1	0	1	0	0	0	0	0	0	0	2.83720527968033	Th1
684	0.998005872650385	0.997375945446082	0.00669285576156587	0.00669400323190913	0.00669285114658704	0.00669285768066511	0.00669628302489585	0.00669916214027971	0.00771844268975846	0.00719027811473784	0.00669285992925014	0.00682531537412703	1	0	1	0	0	0	0	0	0	0	2.73720531337394	Th1
685	0.998005950539621	0.997375945067041	0.00669284477401883	0.0066939858594326	0.00669284443128232	0.00669285776114405	0.00669628258357942	0.00669916229796629	0.00771844272203824	0.00719027789043353	0.00669286000567214	0.00682529221253726	1	0	1	0	0	0	0	0	0	0	2.63720536773416	Th1
686	0.998005778192829	0.997375914752043	0.0066928593947161	0.00669400759128946	0.00669285297034881	0.00669285766184112	0.00669628398349801	0.00669916221475964	0.00771844258658641	0.00719027815930284	0.0066928599113405	0.00682537321516047	1	0	1	0	0	0	0	0	0	0	2.53720524590358	Th1
687	0.104817566314567	0.511078948391825	0.00689881878337576	0.00690443182347144	0.00669541196352984	0.00670906932174345	0.0652326645713981	0.00669894729657952	0.00764898110737262	0.00695353378783231	0.00669441695915863	0.450732097085456	1	0	1	0	0	0	0	0	0	0	1.5598764259125	Th0
688	0.104817550832074	0.51107892498712	0.00689881879735772	0.00690443183474977	0.00669541196625968	0.00670906932392858	0.0652326717480606	0.00669894729657202	0.0076489810971095	0.00695353378273381	0.00669441695918194	0.450732098206683	1	0	1	0	0	0	0	0	0	0	1.4598763953046	Th0
689	0.104817229170194	0.511078653405352	0.00689881892509748	0.00690443190577339	0.00669541193470315	0.00670906938015431	0.0652328152315003	0.0066989472948028	0.00764898085834419	0.00695353365108735	0.00669441695998108	0.45073210376234	1	0	1	0	0	0	0	0	0	0	1.35987595075973	Th0
690	0.00669285394552263	0.00680142360803463	0.997330237536166	0.997779329952952	0.998344590673043	0.00669285865485514	0.0066928544525296	0.00669441469782595	0.00771805680163083	0.00719025278404804	0.00773739661427293	0.00669482109510475	1	0	1	0	0	0	0	0	0	0	-0.834980565602433	Th2
691	0.00669285462542808	0.00680139620000207	0.997330250488587	0.997779379081715	0.998344703414621	0.00669285971572474	0.00669285546985583	0.0066944169561304	0.00771805677099136	0.00719025334859271	0.00773739428027119	0.00669482087860743	1	0	1	0	0	0	0	0	0	0	-0.934980666575889	Th2
692	0.00669285389262529	0.00680143493911913	0.997330242116941	0.997779316182608	0.998344638227418	0.00669285896541473	0.00669285473269952	0.0066944162566067	0.00771805581077744	0.00719025248773194	0.0077373933340117	0.00669482058784556	1	0	1	0	0	0	0	0	0	0	-1.03498062315492	Th2
693	0.00669285403317648	0.00680143158759625	0.997330251120471	0.997779321600034	0.998344654783451	0.0066928591526907	0.00669285491595116	0.00669441659743363	0.00771805582384383	0.00719025257785895	0.0077373929857841	0.00669482067065067	1	0	1	0	0	0	0	0	0	0	-1.1349806459589	Th2
694	0.998005890376153	0.997375980241846	0.00669286016074294	0.00669401734762519	0.00669285535826184	0.00669285762479747	0.00669628216443164	0.00669916188907476	0.0077184427204728	0.0071902783316733	0.00669285987518231	0.0068252650759217	1	0	1	0	0	0	0	0	0	0	2.73720532012817	Th1
695	0.998005901281124	0.997375990271567	0.00669286014375702	0.00669401332626465	0.00669285430133168	0.00669285764023012	0.00669628204539638	0.00669916196013545	0.00771844270280411	0.00719027834537599	0.00669285989061277	0.00682526744945081	1	0	1	0	0	0	0	0	0	0	2.63720534046787	Th1
696	0.998005793830615	0.99737583166911	0.00669285005877336	0.00669399312763261	0.00669284773360921	0.00669285772558221	0.00669628420945528	0.00669916240512107	0.0077184426015102	0.00719027724461118	0.00669285996938857	0.00682541067356909	1	0	1	0	0	0	0	0	0	0	2.53720521566421	Th1
697	0.998005775928964	0.997375907132598	0.00669286242799821	0.00669401289490346	0.00669285457661391	0.00669285764914232	0.00669628387914908	0.00669916222813539	0.00771844254025289	0.00719027815017381	0.00669285989850259	0.00682539114276766	1	0	1	0	0	0	0	0	0	0	2.43720525443998	Th1
698	0.998005903360135	0.997375911440598	0.00669285394110614	0.00669400129770348	0.00669285021569363	0.00669285769267982	0.00669628083519379	0.00669916225247094	0.00771844256499697	0.00719027734972438	0.00669285993965465	0.00682532073467699	1	0	1	0	0	0	0	0	0	0	2.33720531331103	Th1
699	0.104817613416569	0.511078981904172	0.00689881872318214	0.0069044317816999	0.00669541195234997	0.00670906931296982	0.0652326440779207	0.00669894729667757	0.00764898114409488	0.00695353380708559	0.0066944169590619	0.450732089192451	1	0	1	0	0	0	0	0	0	0	1.35987647821717	Th0
700	0.00669285484997998	0.00680144254698239	0.997330217478571	0.997779307848018	0.998344640786737	0.00669285977748388	0.00669285555162784	0.00669441730562267	0.00771805636145545	0.00719025313079258	0.00773739302885379	0.00669482202684025	1	0	1	0	0	0	0	0	0	0	-0.834980595837652	Th2
701	0.00669285448204574	0.00680142883945635	0.997330225380048	0.997779342170257	0.998344654668361	0.00669285948548381	0.00669285524729732	0.00669441687715538	0.00771805605649239	0.00719025290464981	0.00773739320191457	0.00669482111839476	1	0	1	0	0	0	0	0	0	0	-0.934980599665263	Th2
702	0.00669285394620597	0.00680144678792839	0.997330220477334	0.997779323891532	0.9983446213852	0.00669285895414989	0.00669285471865922	0.00669441631189577	0.00771805556907396	0.00719025236418847	0.00773739279054931	0.00669482068295985	1	0	1	0	0	0	0	0	0	0	-1.03498056584539	Th2
703	0.00669285395383137	0.00680144488939948	0.997330231471026	0.997779314612847	0.998344631625428	0.00669285902897159	0.00669285479269406	0.00669441651758355	0.00771805556166335	0.00719025234156746	0.00773739239470066	0.0066948207840074	1	0	1	0	0	0	0	0	0	0	-1.13498059821919	Th2
704	0.00669285396684238	0.00680139985198325	0.997330267801943	0.997779371797456	0.998344668030092	0.00669285908717956	0.0066928548430423	0.00669441613964253	0.00771805678085507	0.00719025298192028	0.00773739473313371	0.0066948203306404	1	0	1	0	0	0	0	0	0	0	-1.23498065531934	Th2
705	0.998005772298017	0.997375911109992	0.0066928668354102	0.00669404205198991	0.00669286088507765	0.00669285755908461	0.00669628317722157	0.00669916213017258	0.00771844240328187	0.00719027801460017	0.00669285981109049	0.00682536437506668	1	0	1	0	0	0	0	0	0	0	2.63720524521003	Th1
706	0.998005738633618	0.997375927661163	0.00669287802551823	0.00669406095486432	0.00669286649628229	0.00669285749884032	0.00669628286996332	0.0066991619686661	0.00771844237106758	0.00719027809843499	0.00669285975441912	0.00682535943695916	1	0	1	0	0	0	0	0	0	0	2.5372052247262	Th1
707	0.998005823943311	0.997375834175862	0.00669284466282246	0.00669398114164603	0.00669284462671633	0.00669285775717412	0.00669628427660797	0.00669916247143926	0.00771844269132124	0.00719027728345754	0.00669285999901519	0.00682539547576194	1	0	1	0	0	0	0	0	0	0	2.43720522992606	Th1
708	0.998005898431353	0.997376002966893	0.00669286141668652	0.006694011942316	0.00669285410096275	0.00669285765247783	0.00669628186344934	0.00669916208457556	0.00771844262009421	0.00719027839638035	0.00669285990333816	0.00682527967323597	1	0	1	0	0	0	0	0	0	0	2.33720536001646	Th1
709	0.99800591804633	0.997375955044426	0.00669285346955912	0.00669400020325661	0.00669284994628468	0.00669285769067972	0.00669628142726593	0.0066991622335101	0.00771844261456501	0.00719027785425618	0.0066928599379484	0.00682529125821955	1	0	1	0	0	0	0	0	0	0	2.23720534289461	Th1
710	0.10481754090396	0.511078926740033	0.00689881880136081	0.00690443183390346	0.00669541196385519	0.00670906932610902	0.0652326758733342	0.00669894729648524	0.007648981088927	0.00695353377744618	0.00669441695922299	0.450732097408797	1	0	1	0	0	0	0	0	0	0	1.259876390443	Th0
711	0.00669285500483352	0.00680134826645238	0.997330274518677	0.997779366101817	0.998344787255438	0.00669286035988642	0.00669285610645341	0.00669441786255644	0.00771805738366957	0.00719025386006042	0.00773739385539911	0.0066948215225475	1	0	1	0	0	0	0	0	0	0	-0.93498083145044	Th2
712	0.00669285313086824	0.00680141326522519	0.997330227002134	0.997779434584861	0.998344626187681	0.00669285797694076	0.00669285372651846	0.00669441417434664	0.00771805583120428	0.00719025236705019	0.00773739588867401	0.00669481887429971	1	0	1	0	0	0	0	0	0	0	-1.03498050336983	Th2
713	0.00669285392418406	0.00680144432893277	0.997330219496974	0.997779342317218	0.998344625446906	0.00669285894434442	0.00669285470304676	0.00669441633345086	0.00771805556811355	0.00719025233831763	0.00773739264875454	0.00669482050555111	1	0	1	0	0	0	0	0	0	0	-1.13498055333197	Th2
714	0.00669285368501894	0.00680142048010031	0.99733025080264	0.997779367320369	0.998344647452023	0.00669285877556611	0.00669285452949643	0.00669441592606386	0.00771805608007282	0.00719025251052331	0.00773739373156189	0.00669482008654603	1	0	1	0	0	0	0	0	0	0	-1.23498060512935	Th2
715	0.00669285377230219	0.00680137864046142	0.997330274136146	0.99777937823189	0.998344658374321	0.00669285890533576	0.00669285464943723	0.00669441585702754	0.00771805711081968	0.00719025295684159	0.00773739486515828	0.00669481996199568	1	0	1	0	0	0	0	0	0	0	-1.3349806675592	Th2
716	0.998005852569124	0.997375902441979	0.00669285160840679	0.0066939883975964	0.00669284772506576	0.00669285772575428	0.00669628342714728	0.0066991622850159	0.00771844274762126	0.00719027780321766	0.00669285997080211	0.00682535125035937	1	0	1	0	0	0	0	0	0	0	2.53720527928515	Th1
717	0.998005773497976	0.997375915017067	0.00669286888330093	0.00669403974126321	0.00669285992727035	0.00669285758108593	0.00669628319147084	0.00669916216097459	0.00771844242489225	0.00719027803290925	0.00669285983289889	0.0068253672909382	1	0	1	0	0	0	0	0	0	0	2.4372052499609	Th1
718	0.998005863682058	0.997375952064676	0.00669285898840575	0.00669401015419349	0.00669285298204817	0.00669285766249147	0.00669628280210656	0.0066991621382597	0.00771844259178571	0.00719027821285898	0.00669285991151253	0.0068253193364106	1	0	1	0	0	0	0	0	0	0	2.3372053165859	Th1
719	0.998005883488059	0.997375958965008	0.00669285623366183	0.00669400386913675	0.00669285134852467	0.00669285767973598	0.0066962826902097	0.0066991621759353	0.00771844261408245	0.00719027821901773	0.00669285992801047	0.00682531124929065	1	0	1	0	0	0	0	0	0	0	2.2372053332963	Th1
720	0.99800587844812	0.997375907956678	0.00669285095851023	0.00669399695348136	0.00669284859221339	0.00669285769866652	0.00669628299596242	0.00669916226038288	0.00771844261728786	0.00719027766885337	0.00669285994412099	0.00682534070078487	1	0	1	0	0	0	0	0	0	0	2.13720530769361	Th1
721	0.00669285489119241	0.00680139088719164	0.99733025389351	0.997779362226232	0.998344710850301	0.00669285991420193	0.00669285566886475	0.00669441706664272	0.00771805694662118	0.00719025340852389	0.00773739408293804	0.00669482140513194	1	0	1	0	0	0	0	0	0	0	-0.934980698246271	Th2
722	0.00669285436263423	0.0068013890697853	0.997330250229973	0.997779418500632	0.998344702062241	0.00669285928628081	0.0066928550364114	0.00669441593869107	0.00771805654031072	0.00719025327556029	0.0077373953524374	0.00669482037865852	1	0	1	0	0	0	0	0	0	0	-1.03498063455081	Th2
723	0.00669285284350457	0.00680140703997021	0.997330219229992	0.997779446964523	0.998344627660958	0.00669285771799119	0.00669285346675498	0.00669441385769177	0.00771805584625593	0.0071902522553089	0.00773739584355689	0.00669481874805954	1	0	1	0	0	0	0	0	0	0	-1.13498049230733	Th2
724	0.00669285543047694	0.00680132860528038	0.997330278773324	0.997779347814262	0.998344797415534	0.00669286068987818	0.00669285644270183	0.00669441797001871	0.00771805861636576	0.00719025454797835	0.00773739521264688	0.0066948222462109	1	0	1	0	0	0	0	0	0	0	-1.23498087861304	Th2
725	0.00669285599518284	0.00680143792628749	0.997330216534739	0.9977792665597	0.99834472751267	0.00669286113298331	0.00669285688797857	0.00669441935399659	0.00771805717956769	0.00719025368622097	0.00773739105460757	0.00669482303667933	1	0	1	0	0	0	0	0	0	0	-1.3349807212342	Th2
726	0.00669285379324192	0.00680137957892929	0.997330273042548	0.99777937428681	0.998344658642705	0.00669285892544785	0.00669285467672276	0.00669441588210094	0.0077180571238492	0.00719025297359705	0.00773739477233317	0.00669482034394318	1	0	1	0	0	0	0	0	0	0	-1.43498066932828	Th2
727	0.104817900947123	0.511079240547567	0.00689881857368993	0.006904431693452	0.00669541196918607	0.00670906926262222	0.0652325165452792	0.00669894729780537	0.00764898135621713	0.00695353392020726	0.00669441695835762	0.450732064929742	1	0	1	0	0	0	0	0	0	0	2.5598768729155	Th0
728	0.104817248660781	0.511078662905659	0.00689881824511034	0.00690443195750191	0.00669541136408102	0.0067090693847349	0.0652328088935268	0.00669894730207718	0.0076489808889426	0.00695353366858371	0.00669441696531276	0.450732105036276	1	0	1	0	0	0	0	0	0	0	2.4598759760542	Th0
729	0.104817400939649	0.511078798877615	0.00689881892124773	0.00690443188797421	0.00669541197854431	0.00670906934943385	0.0652327379793521	0.00669894729580031	0.00764898098848361	0.00695353372140101	0.00669441695947792	0.450732103808997	1	0	1	0	0	0	0	0	0	0	2.35987619090839	Th0
730	0.104817343157691	0.511078735052896	0.00689881890389907	0.00690443190567944	0.00669541195962029	0.00670906936096375	0.0652327624348311	0.00669894729575746	0.00764898094093759	0.0069535337039105	0.00669441695965606	0.450732142931253	1	0	1	0	0	0	0	0	0	0	2.25987613288006	Th0
731	0.104817365338159	0.511078771807535	0.00689881891985322	0.00690443190310293	0.00669541196460808	0.00670906935597478	0.0652327540638669	0.00669894729581615	0.00764898096227971	0.00695353370637795	0.00669441695968133	0.450732100943541	1	0	1	0	0	0	0	0	0	0	2.15987614145187	Th0
732	0.104817428932362	0.511078844292777	0.00689881893691528	0.00690443187722625	0.00669541198502198	0.00670906934704699	0.0652327243547152	0.00669894729581254	0.00764898100002505	0.0069535337323343	0.00669441695932331	0.450732118480102	1	0	1	0	0	0	0	0	0	0	2.05987626534979	Th0
733	0.104817140211507	0.511078574911896	0.00689881910273773	0.00690443199180996	0.00669541197562353	0.00670906939445449	0.0652328540235379	0.00669894729485882	0.00764898079851118	0.00695353361542506	0.0066944169601896	0.450732109104441	1	0	1	0	0	0	0	0	0	0	1.95987582722827	Th0
734	0.104817370358678	0.511078788977943	0.0068988191988637	0.00690443190445768	0.00669541203321196	0.0067090693530354	0.0652327521039085	0.00669894729528108	0.00764898097037669	0.00695353370404126	0.00669441695943883	0.450732072471274	1	0	1	0	0	0	0	0	0	0	1.85987613286636	Th0
735	0.104817256768275	0.511078676295097	0.00689881899900075	0.00690443194595135	0.00669541196684518	0.00670906937448671	0.065232802333879	0.00669894729538593	0.00764898088365075	0.00695353366252227	0.00669441695995246	0.450732104133687	1	0	1	0	0	0	0	0	0	0	1.75987598868704	Th0
736	0.104817309886377	0.511078723464636	0.00689881895745732	0.00690443192515009	0.00669541196520722	0.00670906936543203	0.0652327787767124	0.00669894729559759	0.00764898092216569	0.00695353368381076	0.0066944169598189	0.450732101556341	1	0	1	0	0	0	0	0	0	0	1.65987606291338	Th0
737	0.00669285522454112	0.00681173456466991	0.997242691532526	0.00717668848504574	0.99818815787012	0.00669286010455191	0.00669531167567422	0.00669286309637608	0.00771792580484918	0.00719020549427428	0.00722106504855106	0.007634394577985	1	0	1	0	0	0	0	0	0	0	-1.52490494532613	Th2
738	0.104817832585301	0.511079181387051	0.00689881860016222	0.00690443171791007	0.00669541196096317	0.00670906927631177	0.0652325460397866	0.00669894729760936	0.00764898130001283	0.00695353389581546	0.00669441695847571	0.450732091751716	1	0	1	0	0	0	0	0	0	0	2.45987680164886	Th0
739	0.10481754367278	0.511078932911243	0.00689881846760168	0.00690443177841227	0.00669541173485045	0.00670906933047649	0.0652326766806307	0.00669894729849065	0.00764898109037423	0.00695353378150371	0.00669441696103882	0.450732093066016	1	0	1	0	0	0	0	0	0	0	2.35987639636851	Th0
740	0.104817396062762	0.511078799373832	0.00689881890312222	0.00690443189121225	0.0066954119671539	0.00670906935082001	0.0652327403913903	0.00669894729589842	0.00764898098389736	0.00695353371877694	0.00669441695957074	0.450732100381328	1	0	1	0	0	0	0	0	0	0	2.25987618553921	Th0
741	0.104817503330196	0.511078894778834	0.00689881882455159	0.00690443184827361	0.00669541196281466	0.0067090693325907	0.0652326924950006	0.00669894729635533	0.00764898106160934	0.00695353376221297	0.00669441695933071	0.450732098910048	1	0	1	0	0	0	0	0	0	0	2.15987633898708	Th0
742	0.104817412975266	0.511078841319639	0.00689881894873047	0.0069044318950602	0.00669541197840306	0.00670906934770577	0.0652327334763032	0.00669894729593734	0.00764898099789512	0.00695353371921459	0.00669441695956802	0.450732068436446	1	0	1	0	0	0	0	0	0	0	2.0598762054959	Th0
743	0.10481726023533	0.511078679792426	0.0068988189974071	0.00690443194469279	0.0066954119669857	0.00670906937400567	0.0652328006317767	0.0066989472953947	0.00764898088568813	0.00695353366411806	0.00669441695994277	0.450732106299032	1	0	1	0	0	0	0	0	0	0	1.95987599611801	Th0
744	0.10481736101055	0.51107877011572	0.00689881888316796	0.00690443190273622	0.00669541195242833	0.00670906935709471	0.0652327561060458	0.00669894729588279	0.00764898095841695	0.00695353370441614	0.00669441695976704	0.450732100461424	1	0	1	0	0	0	0	0	0	0	1.85987613703646	Th0
745	0.104817289096325	0.511078705188382	0.00689881897189915	0.00690443193330176	0.00669541196537892	0.00670906936897243	0.0652327880341577	0.00669894729551894	0.00764898090716569	0.00695353367538758	0.00669441695987445	0.450732101950923	1	0	1	0	0	0	0	0	0	0	1.75987603347273	Th0
746	0.104817336784087	0.51107874748623	0.00689881894006414	0.00690443191443519	0.00669541196519534	0.00670906936092071	0.0652327667779716	0.00669894729570138	0.00764898094129298	0.0069535336947299	0.00669441695974897	0.450732101481261	1	0	1	0	0	0	0	0	0	0	1.65987610179112	Th0
747	0.104817256754879	0.511078676089366	0.00689881899161617	0.00690443194566284	0.00669541196509371	0.00670906937460913	0.0652328022680886	0.00669894729539042	0.00764898088318926	0.00695353366273833	0.00669441695995082	0.450732106046181	1	0	1	0	0	0	0	0	0	0	1.55987599032335	Th0
748	0.00669285419480418	0.00681164412584078	0.997242737689179	0.00717669742913318	0.99818831692943	0.00669285910735312	0.00669530882335624	0.00669286209001709	0.00771792609274002	0.00719020506117312	0.00722106561081594	0.00763435665813391	1	0	1	0	0	0	0	0	0	0	-1.62490527542524	Th2
749	0.104817517108485	0.511078910701666	0.00689881881615892	0.00690443184086005	0.00669541196137691	0.0067090693309642	0.0652326856749206	0.00669894729639274	0.007648981069058	0.00695353376859283	0.00669441695929641	0.450732109519551	1	0	1	0	0	0	0	0	0	0	2.35987637249225	Th0
750	0.104817518872144	0.511078910993379	0.00689881881484453	0.00690443184256276	0.00669541195986511	0.00670906932983393	0.0652326857072622	0.00669894729646998	0.00764898107371889	0.00695353376772774	0.00669441695934137	0.450732094423306	1	0	1	0	0	0	0	0	0	0	2.25987635949104	Th0
751	0.104817473408334	0.511078858116522	0.00689881884385552	0.00690443185947454	0.00669541196432628	0.00670906933697169	0.0652327062130634	0.00669894729623413	0.00764898104213973	0.00695353375100217	0.00669441695939139	0.450732098141332	1	0	1	0	0	0	0	0	0	0	2.15987628531628	Th0
752	0.104817138762303	0.511078571813324	0.00689881912500051	0.0069044320022827	0.00669541198840345	0.0067090693941763	0.0652328546616737	0.00669894729480203	0.00764898079852992	0.00695353361465887	0.00669441696009471	0.45073210761453	1	0	1	0	0	0	0	0	0	0	2.05987582180297	Th0
753	0.104817407351686	0.511078809735557	0.00689881889309638	0.00690443188650608	0.00669541196517341	0.00670906934891397	0.0652327353201961	0.00669894729596353	0.00764898099218936	0.00695353372333311	0.0066944169595628	0.450732100407874	1	0	1	0	0	0	0	0	0	0	1.95987620216351	Th0
754	0.104817254515202	0.511078675430363	0.00689881902728755	0.00690443195064347	0.00669541197649147	0.00670906937492095	0.0652328030897684	0.00669894729531245	0.00764898088126056	0.0069535336617163	0.00669441695988488	0.450732106831571	1	0	1	0	0	0	0	0	0	0	1.85987598898686	Th0
755	0.10481744230828	0.511078856294596	0.0068988186506703	0.00690443185195113	0.00669541189477288	0.00670906934415468	0.0652327214278084	0.0066989472964785	0.00764898101767806	0.00695353373336368	0.00669441695989597	0.450732074597446	1	0	1	0	0	0	0	0	0	0	1.75987624428621	Th0
756	0.104817349359055	0.511078757942365	0.00689881893056261	0.00690443190936117	0.00669541196487625	0.0067090693586856	0.0652327612138464	0.00669894729575064	0.00764898095077321	0.00695353369981153	0.00669441695971791	0.450732100623383	1	0	1	0	0	0	0	0	0	0	1.65987611841731	Th0
757	0.104817286348167	0.511078702795673	0.00689881897372041	0.00690443193438081	0.00669541196538939	0.00670906936943658	0.0652327892638209	0.0066989472955067	0.00764898090518688	0.00695353367425657	0.00669441695987923	0.450732101897607	1	0	1	0	0	0	0	0	0	0	1.5598760295048	Th0
758	0.00669285518400164	0.00681168674664775	0.997242707288472	0.00717669381606873	0.998188270094989	0.00669286007097072	0.00669531097300069	0.00669286306238052	0.00771792596386193	0.00719020555476777	0.00722106540763419	0.00763438095002982	1	0	1	0	0	0	0	0	0	0	-1.6249051296541	Th2
759	0.00669285414629006	0.0068116657796848	0.997242733128357	0.00717671142584961	0.998188286508548	0.00669285905251486	0.00669530927387375	0.00669286203864669	0.00771792583538013	0.00719020493442943	0.00722106526605176	0.00763436223634217	1	0	1	0	0	0	0	0	0	0	-1.72490519964784	Th2
760	0.104817608169988	0.511078989395368	0.00689881875588305	0.00690443180603072	0.00669541196235664	0.00670906931534577	0.0652326453076806	0.00669894729674325	0.00764898113479022	0.00695353380539728	0.00669441695905496	0.450732106145564	1	0	1	0	0	0	0	0	0	0	2.25987649861772	Th0
761	0.104817756045921	0.511079117707143	0.00689881862969968	0.00690443173441189	0.006695411950658	0.00670906929055415	0.0652325797581397	0.00669894729721917	0.00764898124114458	0.00695353386586028	0.00669441695870518	0.450732104130231	1	0	1	0	0	0	0	0	0	0	2.15987670744897	Th0
762	0.104817624423541	0.511079000561208	0.00689881876990823	0.00690443181232499	0.00669541197154378	0.00670906931117756	0.0652326383441808	0.00669894729693418	0.00764898115202167	0.00695353381086166	0.00669441695899679	0.450732095228074	1	0	1	0	0	0	0	0	0	0	2.05987650815787	Th0
763	0.104817362168595	0.511078769322014	0.00689881892177458	0.00690443190380425	0.006695411964451	0.00670906935656531	0.065232755458655	0.00669894729580101	0.00764898095980582	0.00695353370510149	0.00669441695968794	0.450732101282132	1	0	1	0	0	0	0	0	0	0	1.95987613752594	Th0
764	0.104817315624282	0.511078729403188	0.00689881895663034	0.00690443192304485	0.00669541196603221	0.00670906936455822	0.0652327761743095	0.00669894729561233	0.00764898092585646	0.00695353368611665	0.00669441695980089	0.450732102063519	1	0	1	0	0	0	0	0	0	0	1.85987607249763	Th0
765	0.104817320703565	0.511078730920374	0.00689881892174021	0.00690443191399271	0.00669541195696653	0.00670906936378034	0.0652327742148792	0.0066989472956282	0.00764898092941465	0.00695353368846212	0.00669441695982245	0.450732101260399	1	0	1	0	0	0	0	0	0	0	1.75987607637161	Th0
766	0.104817276474525	0.511078694403813	0.00689881898247841	0.0069044319384073	0.00669541196608389	0.00670906937113739	0.0652327936614737	0.0066989472954678	0.00764898089793806	0.00695353367021406	0.00669441695990324	0.450732101904521	1	0	1	0	0	0	0	0	0	0	1.65987601562884	Th0
767	0.104817402995684	0.511078804931214	0.00689881889366163	0.00690443188803754	0.00669541196438688	0.00670906934954007	0.0652327373305242	0.00669894729595618	0.00764898098954979	0.00695353372156716	0.00669441695957978	0.450732099636925	1	0	1	0	0	0	0	0	0	0	1.55987619424053	Th0
768	0.104817293133175	0.511078710721103	0.00689881897265088	0.00690443193199209	0.00669541196617222	0.00670906936844297	0.0652327861820819	0.00669894729552792	0.00764898090948887	0.00695353367684868	0.00669441695986276	0.450732102108162	1	0	1	0	0	0	0	0	0	0	1.45987604134786	Th0
769	0.00669285498130097	0.00681168071468948	0.997242703948523	0.00717670134173303	0.99818828252167	0.00669285987596027	0.00669531075459776	0.00669286286609533	0.00771792599243225	0.00719020545897965	0.00722106531953976	0.00763438004820154	1	0	1	0	0	0	0	0	0	0	-1.72490513911666	Th2
770	0.00669285439225335	0.00681170171135318	0.997242709530031	0.0071767297093162	0.998188233632521	0.00669285929460079	0.00669531028741067	0.00669286228864937	0.00771792542373971	0.00719020485380192	0.00722106471630872	0.00763437942334618	1	0	1	0	0	0	0	0	0	0	-1.82490505106177	Th2
771	0.104817737883843	0.511079099804093	0.00689881866558746	0.00690443175518655	0.00669541196191539	0.00670906929259055	0.0652325880409054	0.00669894729723841	0.00764898123113564	0.00695353385744874	0.00669441695871463	0.450732095159218	1	0	1	0	0	0	0	0	0	0	2.15987667065287	Th0
772	0.104817339170506	0.511078777592124	0.00689881894176718	0.00690443191074224	0.00669541195841441	0.00670906936249085	0.0652327644544477	0.00669894729577892	0.00764898093710359	0.00695353369347725	0.00669441695983494	0.450732107153407	1	0	1	0	0	0	0	0	0	0	2.05987613762973	Th0
773	0.104817651668266	0.511079029238892	0.00689881862485188	0.00690443173140103	0.00669541191846427	0.00670906930932491	0.0652326268397189	0.00669894729665693	0.00764898116396551	0.00695353382320479	0.00669441695919637	0.450732102596234	1	0	1	0	0	0	0	0	0	0	1.95987656008354	Th0
774	0.104817543701152	0.511078917364477	0.00689881830763733	0.00690443163780418	0.00669541173845448	0.00670906932316779	0.0652326763023097	0.00669894729804772	0.00764898112634777	0.00695353377712879	0.00669441696105591	0.450732073068876	1	0	1	0	0	0	0	0	0	0	1.85987636051428	Th0
775	0.104817347509044	0.51107877307867	0.00689882002194755	0.00690443228299573	0.00669541240914182	0.00670906935421707	0.0652327592000237	0.0066989472935139	0.00764898094383638	0.00695353369367819	0.00669441695643976	0.450732093482851	1	0	1	0	0	0	0	0	0	0	1.75987612136418	Th0
776	0.104817304524304	0.511078719697726	0.00689881896437464	0.00690443192749055	0.00669541196613886	0.00670906936645646	0.0652327811129261	0.00669894729556933	0.00764898091780731	0.00695353368162192	0.00669441695982832	0.450732102343182	1	0	1	0	0	0	0	0	0	0	1.6598760568964	Th0
777	0.104817364451778	0.511078771377559	0.00689881892179253	0.00690443190339198	0.00669541196521637	0.00670906935616818	0.0652327544456871	0.00669894729580564	0.00764898096140651	0.00695353370600347	0.00669441695967683	0.450732101118779	1	0	1	0	0	0	0	0	0	0	1.55987614068925	Th0
778	0.104817128591341	0.511078568164764	0.00689881909955912	0.00690443199893608	0.00669541197099877	0.00670906939664641	0.0652328591448707	0.00669894729490803	0.00764898078998734	0.00695353361033135	0.00669441696029017	0.450732108340509	1	0	1	0	0	0	0	0	0	0	1.45987581322203	Th0
779	0.00669285586188242	0.00681170418950825	0.997242649984635	0.00717663751476506	0.998188290982864	0.00669286087120307	0.00669531379700139	0.00669286384387661	0.00771792689548778	0.00719020618510376	0.00722106498744527	0.00763442948284963	1	0	1	0	0	0	0	0	0	0	-1.72490507733838	Th2
780	0.00669285456538984	0.00681165882157037	0.997242709781232	0.00717670957249006	0.998188318103966	0.00669285946379735	0.00669530979796392	0.00669286244293671	0.00771792631710695	0.00719020541308304	0.00722106536210754	0.0076343689124485	1	0	1	0	0	0	0	0	0	0	-1.8249052072163	Th2
781	0.00669285573784423	0.00681166957393874	0.997242697324223	0.00717663039938854	0.998188322852415	0.00669286064169386	0.0066953118170291	0.00669286362212881	0.00771792721595999	0.00719020639704431	0.00722106605420544	0.00763438815680875	1	0	1	0	0	0	0	0	0	0	-1.9249052405606	Th2
782	0.998005920710132	0.997375950618315	0.00669285517122183	0.00669400247346852	0.00669285067196324	0.00669285768772882	0.00669628118096856	0.00669916224898053	0.00771844259450931	0.00719027785876775	0.00669285993535319	0.00682530725052398	1	0	1	0	0	0	0	0	0	0	2.93720535671556	Th1
783	0.104817483494942	0.511078906110219	0.00689881884174547	0.00690443184923912	0.00669541195638313	0.0067090693382553	0.0652326992493737	0.00669894729635008	0.00764898104061803	0.00695353375282033	0.00669441695946332	0.450732114395539	1	0	1	0	0	0	0	0	0	0	1.95987635268869	Th0
784	0.104817540770252	0.511078924839231	0.00689881879930921	0.00690443183244745	0.00669541196309495	0.0067090693261037	0.0652326758850347	0.00669894729648815	0.00764898108885458	0.0069535337777854	0.00669441695922615	0.450732099268965	1	0	1	0	0	0	0	0	0	0	1.85987639028198	Th0
785	0.104817582992177	0.511078963938231	0.0068988187767326	0.00690443181966571	0.00669541196529053	0.00670906931894485	0.0652326570854077	0.00669894729664795	0.00764898111918327	0.00695353379451844	0.00669441695910159	0.450732097087121	1	0	1	0	0	0	0	0	0	0	1.75987645066898	Th0
786	0.104817408858963	0.511078796075377	0.00689881852222613	0.00690443173534421	0.00669541179680804	0.00670906934248173	0.0652327345987841	0.00669894729796279	0.00764898104213394	0.00695353372156788	0.00669441696090282	0.450732077544611	1	0	1	0	0	0	0	0	0	0	1.65987616685909	Th0
787	0.104817334982818	0.511078763915583	0.00689882001917928	0.00690443232376965	0.00669541237164156	0.00670906935783451	0.0652327644817393	0.00669894729504508	0.00764898093744394	0.00695353369053779	0.0066944169577799	0.450732096280317	1	0	1	0	0	0	0	0	0	0	1.55987610783205	Th0
788	0.104817252876524	0.51107867822565	0.00689881981293586	0.00690443215644487	0.00669541223011017	0.00670906937305348	0.0652327981892497	0.00669894729611954	0.00764898088462236	0.00695353366586186	0.00669441695963298	0.450732149303309	1	0	1	0	0	0	0	0	0	0	1.45987602688742	Th0
789	0.00669285568316906	0.00681169806706605	0.997242667999206	0.00717662232215974	0.998188316272555	0.00669286076609845	0.0066953140079113	0.00669286372637364	0.00771792650731598	0.00719020600629543	0.00722106479417373	0.00763442983020972	1	0	1	0	0	0	0	0	0	0	-1.72490514256099	Th2
790	0.00669285561091898	0.00681173768237046	0.997242693834423	0.0071767728007272	0.998188176314663	0.00669286049899808	0.00669531274338388	0.00669286352343656	0.0077179249031268	0.00719020511904539	0.00722106524500812	0.00763440168191484	1	0	1	0	0	0	0	0	0	0	-1.82490487034016	Th2
791	0.00669285622004712	0.00681169747254355	0.997242677806083	0.00717653426557305	0.998188278109191	0.00669286114088372	0.00669531318345162	0.00669286410869408	0.0077179270501173	0.00719020650160741	0.0072210658119706	0.00763440941536739	1	0	1	0	0	0	0	0	0	0	-1.92490522074502	Th2
792	0.0066928512522169	0.00681158090740378	0.997242687435708	0.00717669839196625	0.998188236860297	0.00669285616564705	0.00669530420813832	0.00669285906518782	0.00771792893289237	0.00719020479489152	0.00722106167260549	0.00763437602592597	1	0	1	0	0	0	0	0	0	0	-2.02490520287913	Th2
793	0.998005787659552	0.99737590957892	0.00669285923438424	0.00669400872369469	0.00669285396743294	0.00669285765208395	0.00669628401020416	0.00669916222051752	0.00771844255750723	0.00719027817188578	0.0066928599012214	0.00682538364392646	1	0	1	0	0	0	0	0	0	0	2.8372052609177	Th1
794	0.998005830192452	0.997375863980389	0.00669285457818546	0.00669400206272371	0.00669285037200212	0.00669285769438269	0.00669628257436922	0.00669916226131917	0.00771844254430978	0.00719027721856156	0.00669285994080834	0.00682537603814346	1	0	1	0	0	0	0	0	0	0	2.73720524955727	Th1
795	0.104817776046879	0.511079132138495	0.00689881863925322	0.00690443174039651	0.00669541196167921	0.00670906928599163	0.0652325712531324	0.00669894729738959	0.00764898125898549	0.0069535338728326	0.006694416958618	0.45073209267814	1	0	1	0	0	0	0	0	0	0	1.75987672192993	Th0
796	0.104817688051755	0.511079055353336	0.00689881870899147	0.00690443178421823	0.00669541196554702	0.0067090693011823	0.0652326106873704	0.00669894729713431	0.00764898119404586	0.00695353383694596	0.00669441695883492	0.450732091774534	1	0	1	0	0	0	0	0	0	0	1.65987659556482	Th0
797	0.104817639473536	0.511079069090713	0.00689882070760797	0.00690443320654971	0.00669541272011402	0.00670906930100464	0.0652326237073153	0.0066989473029523	0.00764898116735911	0.00695353380873275	0.00669441695588364	0.450732086007316	1	0	1	0	0	0	0	0	0	0	1.55987656659364	Th0
798	0.104817350687837	0.511078762564625	0.00689881889995563	0.00690443189587082	0.00669541195034136	0.00670906935810408	0.0652327602691616	0.00669894729590233	0.00764898095660821	0.00695353369977215	0.00669441695977824	0.450732101322816	1	0	1	0	0	0	0	0	0	0	1.45987612416018	Th0
799	0.00669285537986617	0.00681168828005202	0.997242692389639	0.00717654847173043	0.998188280213692	0.00669286030485325	0.00669531179551513	0.00669286327113435	0.00771792625157138	0.00719020576457857	0.00722106498865919	0.00763439431182494	1	0	1	0	0	0	0	0	0	0	-1.72490525378355	Th2
800	0.0066928545680599	0.0068014312493721	0.997330218695877	0.997779218834695	0.998344648587045	0.00669285963446632	0.0066928554244792	0.00669441728144895	0.00771805604782423	0.00719025283015059	0.00773739230076513	0.00669482223218326	1	0	1	0	0	0	0	0	0	0	-0.834980706879477	Th2
801	0.00669285464236504	0.00680138801130434	0.997330245007293	0.997779397735802	0.998344706215499	0.00669285976067255	0.00669285550615473	0.00669441705567671	0.00771805704184488	0.00719025344004679	0.00773739438880051	0.0066948205224375	1	0	1	0	0	0	0	0	0	0	-0.934980653117687	Th2
802	0.00669285421042001	0.00680142575331621	0.997330229068902	0.997779226624258	0.998344652019008	0.00669285931613615	0.00669285509335383	0.00669441692719254	0.00771805568089967	0.00719025249837825	0.00773739207302682	0.00669482143563112	1	0	1	0	0	0	0	0	0	0	-1.0349807214753	Th2
803	0.00669285414543584	0.00680142521588368	0.997330239267866	0.997779224642261	0.998344655796329	0.00669285926588215	0.00669285504195891	0.00669441688103983	0.00771805562589157	0.00719025245143565	0.00773739201523909	0.00669482134458019	1	0	1	0	0	0	0	0	0	0	-1.13498073843459	Th2
804	0.998005780577954	0.997375910348756	0.00669286302180809	0.00669401773915741	0.00669285660095355	0.0066928576260385	0.00669628359313468	0.00669916220518787	0.00771844250498114	0.00719027810071778	0.00669285987639142	0.00682538224566876	1	0	1	0	0	0	0	0	0	0	2.73720525519523	Th1
805	0.998005904292081	0.99737591585258	0.0066928470683796	0.006693989590937	0.00669284567122601	0.00669285773729207	0.00669628304731892	0.00669916229948537	0.00771844266977706	0.00719027774121331	0.00669285998165617	0.0068253269490801	1	0	1	0	0	0	0	0	0	0	2.63720532742181	Th1
806	0.998005748756547	0.997375909015016	0.00669286178925386	0.00669401077456004	0.00669285436318116	0.00669285765230899	0.00669628373650209	0.00669916218984148	0.0077184425826318	0.00719027807998279	0.0066928599035692	0.00682537896874039	1	0	1	0	0	0	0	0	0	0	2.53720521550726	Th1
807	0.998005789049597	0.997375956461207	0.00669285558360927	0.00669400243054483	0.00669285097075722	0.00669285767990242	0.00669628685828609	0.00669916224643304	0.00771844266293791	0.00719027853531204	0.00669285992876415	0.0068253379392315	1	0	1	0	0	0	0	0	0	0	2.43720526723785	Th1
808	0.104817553907089	0.511078957046288	0.00689881880034675	0.00690443183182545	0.00669541196399524	0.00670906932496424	0.0652326695545116	0.00669894729653661	0.00764898109518935	0.00695353378052578	0.00669441695920506	0.45073209483811	1	0	1	0	0	0	0	0	0	0	1.4598764248699	Th0
809	0.0066928547455074	0.00680138935057193	0.997330228047973	0.997779378199651	0.998344729767382	0.00669286008570473	0.00669285574947998	0.00669441817838896	0.00771805730615009	0.00719025317144831	0.00773739085626543	0.00669482024245383	1	0	1	0	0	0	0	0	0	0	-0.734980679929733	Th2
810	0.00669285436942706	0.00680143983467363	0.99733020741247	0.99777930348331	0.998344620254572	0.00669285931906889	0.00669285509423205	0.00669441671631731	0.00771805585207153	0.00719025268619777	0.00773739296397812	0.00669482130821183	1	0	1	0	0	0	0	0	0	0	-0.834980576039554	Th2
811	0.00669285396511944	0.0068014329130581	0.997330205326941	0.997779292217827	0.998344619193544	0.00669285899340343	0.00669285476331671	0.00669441640670115	0.0077180555373744	0.00719025233238732	0.00773739257956282	0.00669482075929133	1	0	1	0	0	0	0	0	0	0	-0.934980594052443	Th2
812	0.00669285364278216	0.0068014352873601	0.997330210335154	0.997779274263191	0.998344614771819	0.00669285871061414	0.00669285448037008	0.00669441617802272	0.00771805516417644	0.00719025198966804	0.00773739211085401	0.00669482045695318	1	0	1	0	0	0	0	0	0	0	-1.03498061282298	Th2
813	0.00669285357795326	0.00680142745167435	0.997330232306223	0.997779290390875	0.998344631375826	0.00669285868498814	0.00669285444998364	0.00669441612181834	0.0077180553737877	0.00719025206777166	0.00773739242218581	0.00669482016275315	1	0	1	0	0	0	0	0	0	0	-1.13498064297826	Th2
814	0.00669285425412911	0.00680143671249075	0.997330224454137	0.997779234503368	0.998344644159236	0.00669285937406602	0.00669285514245046	0.00669441720739975	0.00771805515991259	0.00719025217425359	0.00773739048496862	0.00669482168842513	1	0	1	0	0	0	0	0	0	0	-1.23498069191191	Th2
815	0.998005911343395	0.99737599628411	0.00669285942767145	0.00669401121192542	0.00669285378917713	0.00669285765226971	0.00669628196324417	0.00669916197905579	0.00771844268618782	0.00719027835178618	0.00669285990266823	0.00682526250988472	1	0	1	0	0	0	0	0	0	0	2.63720535066768	Th1
816	0.998005793384815	0.997375922129989	0.00669286421335958	0.00669401853039877	0.00669285625223513	0.00669285763461742	0.00669628335792778	0.00669916219587522	0.00771844252405613	0.00719027814803591	0.00669285988518161	0.00682536923919065	1	0	1	0	0	0	0	0	0	0	2.53720526656449	Th1
817	0.998005893852104	0.997375910947791	0.00669284721565286	0.00669399065281594	0.00669284644683084	0.00669285772281129	0.0066962831343175	0.00669916228718633	0.00771844265808885	0.00719027772111398	0.00669285996731762	0.0068253364938219	1	0	1	0	0	0	0	0	0	0	2.43720532177489	Th1
818	0.998005796138113	0.997375893856936	0.00669285639498893	0.00669400391033978	0.00669285139059487	0.00669285768224659	0.00669628432364689	0.00669916224553245	0.00771844258802475	0.00719027795710165	0.00669285992999496	0.00682537941338213	1	0	1	0	0	0	0	0	0	0	2.33720525025973	Th1
819	0.104817590294124	0.511078962683979	0.00689881874339782	0.0069044317946066	0.00669541195433195	0.00670906931692429	0.0652326543227156	0.00669894729658465	0.00764898112729436	0.00695353379756985	0.0066944169591048	0.450732089591647	1	0	1	0	0	0	0	0	0	0	1.35987644648682	Th0
820	0.00669285513067693	0.00680136517633589	0.997330256790684	0.997779283108865	0.9983447764887	0.00669286065923751	0.00669285640143998	0.00669441888870628	0.00771805785814898	0.00719025369977312	0.00773739173935867	0.00669482229495679	1	0	1	0	0	0	0	0	0	0	-0.834980868321885	Th2
821	0.00669285430271563	0.00680144495005584	0.997330197074457	0.997779310282609	0.998344613425421	0.00669285928600429	0.00669285505250299	0.0066944168739224	0.00771805562795516	0.00719025247658734	0.00773739219078216	0.0066948211305435	1	0	1	0	0	0	0	0	0	0	-0.934980548326199	Th2
822	0.0066928537648926	0.0068014164532179	0.997330209019281	0.997779337624812	0.998344636877575	0.00669285883688639	0.00669285459466542	0.00669441605931062	0.00771805579494763	0.0071902524198944	0.00773739323326688	0.00669482021416503	1	0	1	0	0	0	0	0	0	0	-1.0349805869008	Th2
823	0.00669285805161026	0.00680139650759745	0.997330238226943	0.997779232932707	0.998344795219919	0.00669286333299051	0.00669285907936162	0.0066944226580999	0.00771805780996879	0.00719025476153011	0.00773738816844395	0.00669482612774035	1	0	1	0	0	0	0	0	0	0	-1.13498087401681	Th2
824	0.00669285524207454	0.00680139680183333	0.997330250800748	0.997779366034944	0.998344733268872	0.00669286037368228	0.00669285612421977	0.00669441798091795	0.00771805715018272	0.00719025377361189	0.00773739373038499	0.0066948217404731	1	0	1	0	0	0	0	0	0	0	-1.2349807051173	Th2
825	0.00669285585444284	0.006801362211688	0.997330221246606	0.997779347847651	0.998344735611143	0.00669286098118729	0.00669285670498834	0.00669441854172829	0.00771805838948661	0.00719025438231949	0.00773739348867293	0.00669482209678902	1	0	1	0	0	0	0	0	0	0	-1.3349807263588	Th2
826	0.998005863762956	0.997375859398519	0.00669284078622706	0.00669396686407691	0.00669284078766274	0.00669285778840556	0.00669628404568023	0.00669916249199522	0.00771844278627066	0.00719027742997474	0.00669286002836014	0.00682538087403836	1	0	1	0	0	0	0	0	0	0	2.53720527389639	Th1
827	0.998005863276947	0.997375952073224	0.00669285852327521	0.00669400860736767	0.00669285276495722	0.00669285766700428	0.00669628280237459	0.00669916216702773	0.00771844259114785	0.0071902782162389	0.00669285991595172	0.00682532249622899	1	0	1	0	0	0	0	0	0	0	2.43720531852528	Th1
828	0.998005853472808	0.997375980088111	0.00669286420532288	0.00669401654248061	0.00669285569409034	0.00669285764547861	0.00669628233003686	0.00669916211657573	0.0077184425766028	0.00719027835510861	0.00669285989719576	0.00682531339786331	1	0	1	0	0	0	0	0	0	0	2.33720532652285	Th1
829	0.998005865469264	0.9973759020433	0.00669285210091456	0.00669399858340309	0.00669284920274931	0.00669285769597137	0.00669628314402878	0.00669916225968398	0.00771844260699843	0.00719027765663071	0.00669285994177515	0.00682535015960937	1	0	1	0	0	0	0	0	0	0	2.237205298257	Th1
830	0.104817455124808	0.511078828162423	0.00689881885075392	0.00690443187166233	0.00669541196446858	0.00670906933660757	0.0652327178887179	0.00669894729623031	0.00764898104233084	0.00695353373868182	0.00669441695948133	0.450732040639341	1	0	1	0	0	0	0	0	0	0	1.25987619124506	Th0
831	0.00669285413799448	0.00680140953371417	0.997330221109779	0.997779432918694	0.998344640081082	0.00669285883175255	0.00669285458471879	0.00669441516107914	0.00771805597525893	0.0071902529037258	0.00773739571253014	0.00669481984893832	1	0	1	0	0	0	0	0	0	0	-0.934980511582455	Th2
832	0.00669285466315028	0.00680137403093261	0.99733025463995	0.997779377202025	0.998344730209884	0.00669285978219412	0.00669285553366164	0.00669441685126804	0.00771805717261283	0.00719025362231446	0.00773739477044678	0.00669482107038448	1	0	1	0	0	0	0	0	0	0	-1.03498072015084	Th2
833	0.00669285395477613	0.0068013115259094	0.997330246625037	0.997779393599921	0.998344761854134	0.00669285919506185	0.00669285493588012	0.00669441578174503	0.00771805828637364	0.00719025391140841	0.00773739656419479	0.00669482014140313	1	0	1	0	0	0	0	0	0	0	-1.1349807905825	Th2
834	0.0066928556744727	0.00680133490772795	0.997330274414031	0.997779366611105	0.998344795559698	0.00669286089146582	0.00669285663568189	0.00669441815383788	0.00771805916301392	0.00719025494448001	0.0077373957632722	0.00669482216969178	1	0	1	0	0	0	0	0	0	0	-1.23498084505898	Th2
835	0.00669285428145115	0.00680143944148901	0.997330213886915	0.997779293743565	0.998344637214733	0.00669285939064368	0.00669285514995909	0.00669441727589411	0.00771805514349268	0.00719025211822077	0.00773739049781807	0.00669482122457338	1	0	1	0	0	0	0	0	0	0	-1.33498061283454	Th2
836	0.00669285603974346	0.00680136357864973	0.997330238596781	0.997779345059454	0.998344763914197	0.0066928611640956	0.00669285691211558	0.00669441853394989	0.007718059262642	0.00719025492954954	0.00773739539595452	0.00669482271300096	1	0	1	0	0	0	0	0	0	0	-1.43498076892182	Th2
837	0.998005795949372	0.997375927593326	0.00669286750170078	0.006694033894367	0.00669285903845175	0.00669285760653008	0.00669628305525623	0.00669916212119992	0.00771844248371528	0.00719027811616528	0.00669285985874457	0.00682534985183664	1	0	1	0	0	0	0	0	0	0	2.43720526399036	Th1
838	0.998005842907854	0.997375969166396	0.00669286808680593	0.00669402896575449	0.00669285844163611	0.00669285761784767	0.00669628243801732	0.00669916199178657	0.00771844255727744	0.00719027827145797	0.00669285987081585	0.00682530417218287	1	0	1	0	0	0	0	0	0	0	2.33720530143095	Th1
839	0.998005826997502	0.997375899625222	0.00669285406040489	0.00669400037667888	0.006692850157477	0.00669285769182402	0.00669628343077517	0.00669916236597003	0.00771844255569183	0.00719027802343479	0.00669285993738849	0.0068253765428443	1	0	1	0	0	0	0	0	0	0	2.23720528332945	Th1
840	0.998005939682143	0.997375977807969	0.00669285257634844	0.00669399880279324	0.00669284943597686	0.0066928576895946	0.00669628171713275	0.00669916220567328	0.00771844263051541	0.0071902780665184	0.00669285993698426	0.00682527069731083	1	0	1	0	0	0	0	0	0	0	2.13720536722431	Th1
841	0.00669285487729168	0.00680139709892432	0.997330248663934	0.997779375276893	0.998344707489425	0.00669285988641551	0.00669285563967166	0.00669441710139954	0.00771805664650163	0.00719025341976445	0.00773739400956863	0.0066948211888894	1	0	1	0	0	0	0	0	0	0	-0.934980671008039	Th2
842	0.0066928546574663	0.00680138213419293	0.997330248252345	0.997779373790515	0.998344718166955	0.00669285974263164	0.00669285549594321	0.00669441685906135	0.00771805683151328	0.0071902534397078	0.00773739432677527	0.00669482112657394	1	0	1	0	0	0	0	0	0	0	-1.03498069801492	Th2
843	0.00669285607381438	0.00680147754046286	0.99733025909152	0.997779239704341	0.998344676109542	0.00669286130866461	0.00669285706745462	0.00669442030613197	0.0077180565211773	0.00719025296932788	0.00773738875457869	0.00669482337771862	1	0	1	0	0	0	0	0	0	0	-1.13498070157739	Th2
844	0.00669285563917965	0.00680134718217782	0.997330281840799	0.997779332548597	0.998344799568928	0.00669286088600144	0.0066928566403295	0.00669441823584306	0.00771805882471615	0.00719025477339241	0.00773739513685544	0.00669482249563248	1	0	1	0	0	0	0	0	0	0	-1.234980879047	Th2
845	0.00669285582908107	0.00680143703295013	0.997330239028298	0.997779287368441	0.998344720626164	0.00669286098187655	0.00669285673715002	0.00669441895109461	0.00771805731528234	0.00719025372940539	0.00773739170881895	0.00669482278850178	1	0	1	0	0	0	0	0	0	0	-1.33498071721186	Th2
846	0.0066928557917803	0.0068014350820915	0.997330199382141	0.997779225660571	0.998344673165939	0.00669286093115165	0.00669285668804871	0.0066944192510442	0.00771805677559243	0.00719025304744786	0.00773738944842552	0.00669482317202405	1	0	1	0	0	0	0	0	0	0	-1.4349806966999	Th2
847	0.00669285594136559	0.006801449268126	0.997330200399979	0.997779274528966	0.998344711931794	0.00669286106449587	0.0066928568207831	0.00669441916761762	0.0077180563415406	0.00719025337631609	0.00773739024754493	0.00669482293485281	1	0	1	0	0	0	0	0	0	0	-1.53498067264016	Th2
848	0.104817467839733	0.51107884344016	0.00689881884385234	0.00690443186232308	0.00669541196435796	0.00670906933660147	0.0652327097538187	0.0066989472962368	0.0076489810428858	0.00695353374812789	0.00669441695941213	0.450732083309851	1	0	1	0	0	0	0	0	0	0	2.45987625378094	Th0
849	0.104817226066	0.511078643397765	0.00689881903444515	0.00690443195697569	0.00669541197062132	0.00670906937917886	0.0652328157399634	0.00669894729523625	0.00764898086243697	0.00695353365099076	0.00669441696007664	0.450732108856247	1	0	1	0	0	0	0	0	0	0	2.3598759431598	Th0
850	0.104817127329993	0.511078565039353	0.00689881908602187	0.0069044319976424	0.00669541196760871	0.00670906939669886	0.0652328600341119	0.00669894729488829	0.00764898078963314	0.00695353360963813	0.00669441696028382	0.450732105163624	1	0	1	0	0	0	0	0	0	0	2.25987580656224	Th0
851	0.104817364747808	0.511078768937695	0.00689881891628358	0.00690443190131337	0.00669541196259235	0.00670906935657409	0.065232753424004	0.00669894729581983	0.00764898095978767	0.00695353370821056	0.00669441695968515	0.450732117524472	1	0	1	0	0	0	0	0	0	0	2.15987615393649	Th0
852	0.104817396660531	0.511078799384253	0.00689881889840997	0.00690443189076933	0.00669541196448626	0.0067090693506196	0.0652327401563286	0.00669894729593372	0.00764898098497285	0.00695353371899133	0.00669441695959737	0.450732099667316	1	0	1	0	0	0	0	0	0	0	2.05987618520642	Th0
853	0.10481724087191	0.511078662177101	0.0068988190309603	0.00690443195204633	0.00669541197436761	0.00670906937716067	0.0652328093392976	0.00669894729526539	0.00764898087186334	0.00695353365615894	0.00669441695994735	0.450732105337236	1	0	1	0	0	0	0	0	0	0	1.95987596683266	Th0
854	0.104817236861388	0.51107865946316	0.00689881900781347	0.00690443195408505	0.00669541196581781	0.00670906937788594	0.0652328112844462	0.0066989472953188	0.00764898086936726	0.00695353365421148	0.00669441696000824	0.450732103057	1	0	1	0	0	0	0	0	0	0	1.85987595980324	Th0
855	0.104817406901968	0.511078808962628	0.00689881889195272	0.00690443188669545	0.00669541196461775	0.00670906934895866	0.065232735557847	0.0066989472959682	0.00764898099201598	0.00695353372314984	0.00669441695956732	0.450732100037581	1	0	1	0	0	0	0	0	0	0	1.75987620080981	Th0
856	0.104817345503449	0.511078755668272	0.00689881893417813	0.00690443191070411	0.00669541196507671	0.0067090693596079	0.0652327626923107	0.00669894729572811	0.00764898094689089	0.00695353369857482	0.00669441695972309	0.450732104655226	1	0	1	0	0	0	0	0	0	0	1.65987611779123	Th0
857	0.00669285428621001	0.00681170935199514	0.997242694131853	0.0071766874708227	0.998188185460127	0.00669285916475733	0.00669531025714996	0.00669286215461513	0.00771792460347569	0.00719020438933213	0.00722106429447347	0.00763437901318731	1	0	1	0	0	0	0	0	0	0	-1.52490502460596	Th2
858	0.00669285401940762	0.00681160343513925	0.99724271240769	0.00717668882685674	0.998188354338335	0.00669285892728867	0.00669530895863011	0.00669286191256152	0.00771792782432959	0.00719020571858131	0.00722106632940593	0.00763436583413068	1	0	1	0	0	0	0	0	0	0	-1.62490532495969	Th2
859	0.104817632707206	0.511079009668669	0.00689881844597585	0.00690443175875434	0.00669541175762135	0.00670906931368729	0.0652326386804464	0.00669894729835872	0.00764898115281172	0.00695353381388793	0.00669441696037116	0.450732059843098	1	0	1	0	0	0	0	0	0	0	2.35987649099369	Th0
860	0.104817243073466	0.511078665412646	0.00689881900442872	0.00690443195132884	0.00669541196684776	0.00670906937700302	0.0652328085259491	0.00669894729531989	0.007648980873003	0.00695353365679607	0.0066944169599732	0.450732103609819	1	0	1	0	0	0	0	0	0	0	2.25987596976403	Th0
861	0.104817186153905	0.511078616487389	0.00689881904412748	0.00690443197398957	0.00669541196630375	0.00670906938675235	0.0652328337110133	0.00669894729511936	0.00764898083186357	0.00695353363375429	0.0066944169601389	0.450732106285039	1	0	1	0	0	0	0	0	0	0	2.15987589170853	Th0
862	0.104817440885039	0.511078837939527	0.00689881886774737	0.00690443187304192	0.00669541196385604	0.00670906934308723	0.0652327204295228	0.00669894729610698	0.00764898101692518	0.00695353373701959	0.00669441695948499	0.450732099491921	1	0	1	0	0	0	0	0	0	0	2.05987624814007	Th0
863	0.104817218890493	0.511078644477299	0.00689881902191135	0.00690443196118328	0.00669541196639066	0.00670906938105439	0.0652328192534149	0.0066989472952459	0.00764898085593321	0.00695353364691532	0.00669441696005328	0.450732103969936	1	0	1	0	0	0	0	0	0	0	1.95987593570323	Th0
864	0.104817188068066	0.511078617033978	0.00689881907196127	0.00690443197435516	0.00669541197624054	0.00670906938628677	0.0652328326977315	0.00669894729506265	0.00764898083320055	0.00695353363482261	0.00669441696008181	0.450732108123163	1	0	1	0	0	0	0	0	0	0	1.85987589495855	Th0
865	0.104817302896272	0.511078717264786	0.00689881896245209	0.00690443192785019	0.00669541196525647	0.00670906936661567	0.065232781892904	0.00669894729557185	0.00764898091715049	0.00695353368097939	0.00669441695983824	0.450732101639181	1	0	1	0	0	0	0	0	0	0	1.75987605291344	Th0
866	0.104817473255821	0.511078859713043	0.00689881884216818	0.00690443185924124	0.00669541196379355	0.00670906933726927	0.0652327060257997	0.00669894729623067	0.00764898104106578	0.00695353375115833	0.00669441695938755	0.450732101890428	1	0	1	0	0	0	0	0	0	0	1.65987629032348	Th0
867	0.0066928564166453	0.00681175504491684	0.997242645920252	0.00717667474485949	0.998188221807426	0.00669286136517016	0.00669531497574599	0.00669286436434759	0.00771792693915648	0.00719020647615324	0.00722106485885783	0.00763444464361453	1	0	1	0	0	0	0	0	0	0	-1.52490489789821	Th2
868	0.00669285407401617	0.0068117115804105	0.997242684334211	0.00717670927715908	0.998188179361974	0.00669285895931044	0.00669531024455267	0.00669286195303372	0.00771792433257575	0.00719020414547472	0.00722106394695243	0.0076343833065999	1	0	1	0	0	0	0	0	0	0	-1.6249049818761	Th2
869	0.0066928565135125	0.00681164818539938	0.99724267066182	0.00717666150382458	0.998188353471194	0.00669286141656397	0.00669531269614519	0.00669286440205706	0.00771792900518394	0.00719020763364109	0.00722106711663675	0.00763440377772603	1	0	1	0	0	0	0	0	0	0	-1.72490521188232	Th2
870	0.104817819979335	0.511079171497232	0.00689881860413638	0.00690443172202734	0.00669541195438295	0.00670906927838146	0.0652325515169595	0.00669894729765922	0.00764898129196966	0.00695353389055201	0.00669441695858463	0.450732092127734	1	0	1	0	0	0	0	0	0	0	2.25987678500192	Th0
871	0.104817295897469	0.511078712325543	0.006898818959115	0.00690443192851132	0.00669541195977906	0.00670906936796754	0.0652327849232122	0.00669894729558693	0.00764898091212885	0.00695353367817613	0.00669441695989667	0.450732103063203	1	0	1	0	0	0	0	0	0	0	2.1598760454328	Th0
872	0.104817310017785	0.511078735849597	0.00689881899411758	0.0069044319274168	0.00669541198441529	0.0067090693676452	0.0652327767653031	0.00669894729535973	0.00764898091279461	0.00695353368590399	0.00669441695962104	0.450732132476934	1	0	1	0	0	0	0	0	0	0	2.05987610427983	Th0
873	0.104817441622759	0.511078836953462	0.00689881888706344	0.00690443187586009	0.00669541197076911	0.00670906934256764	0.0652327200623891	0.00669894729609683	0.00764898101859946	0.00695353373731872	0.00669441695945902	0.450732098535638	1	0	1	0	0	0	0	0	0	0	1.95987624654632	Th0
874	0.104817227887211	0.511078648799234	0.00689881901153603	0.00690443195637852	0.0066954119653678	0.00670906937947411	0.065232815082386	0.00669894729528184	0.00764898086245603	0.00695353365142948	0.00669441696002717	0.450732108240036	1	0	1	0	0	0	0	0	0	0	1.85987594913701	Th0
875	0.104817493114764	0.511078933236979	0.00689881885274293	0.0069044318521362	0.00669541196429981	0.00670906933964277	0.0652326932282776	0.00669894729620174	0.00764898103545242	0.00695353375837635	0.0066944169593339	0.450732147109685	1	0	1	0	0	0	0	0	0	0	1.75987641611381	Th0
876	0.104817392656607	0.511078796408565	0.00689881890133567	0.00690443189223512	0.0066954119645901	0.0067090693513821	0.0652327419042787	0.00669894729591575	0.0076489809817374	0.00695353371737865	0.00669441695960645	0.450732100304946	1	0	1	0	0	0	0	0	0	0	1.65987618060673	Th0
877	0.104817298506047	0.511078712149787	0.00689881896319522	0.00690443192910504	0.00669541196485379	0.00670906936741644	0.0652327837292896	0.00669894729555082	0.00764898091362825	0.00695353367963937	0.00669441695984175	0.450732104523937	1	0	1	0	0	0	0	0	0	0	1.55987604812619	Th0
878	0.00669285695477346	0.00681177505440021	0.997242733807164	0.00717667700309731	0.998188251546562	0.0066928619334795	0.00669531627015319	0.00669286492485114	0.00771792499441718	0.0071902058077567	0.00722106456445155	0.00763441745310122	1	0	1	0	0	0	0	0	0	0	-1.62490502039325	Th2
879	0.00669285404751536	0.00681171501805339	0.997242679565187	0.00717673448359485	0.998188179500164	0.00669285893633649	0.00669531030329977	0.0066928619325567	0.00771792435264407	0.00719020414397045	0.00722106386901433	0.00763438638556912	1	0	1	0	0	0	0	0	0	0	-1.7249049455928	Th2
880	0.00669285357361204	0.00681164812456611	0.997242708758208	0.00717670628514	0.998188273647968	0.00669285847855438	0.00669530901683569	0.00669286145422507	0.0077179264832322	0.00719020487689202	0.00722106498513806	0.00763437311192012	1	0	1	0	0	0	0	0	0	0	-1.82490517601606	Th2
881	0.104817655225876	0.511079033479636	0.00689881861272033	0.00690443173851611	0.00669541189910814	0.00670906930888957	0.0652326254017181	0.00669894729693164	0.00764898116705882	0.00695353382457433	0.00669441695925882	0.450732100452326	1	0	1	0	0	0	0	0	0	0	2.15987656434296	Th0
882	0.104817344124509	0.511078759051813	0.00689881882471285	0.00690443187192346	0.00669541190730724	0.00670906936155655	0.0652327638472989	0.00669894729585896	0.00764898094149734	0.00695353369828219	0.006694416960083	0.450732104004175	1	0	1	0	0	0	0	0	0	0	2.05987612042498	Th0
883	0.104817448928122	0.511078837529836	0.0068988188832119	0.006904431876313	0.00669541196778927	0.00670906934102615	0.0652327164296318	0.00669894729629357	0.00764898102442916	0.00695353374161476	0.00669441695951012	0.450732104854115	1	0	1	0	0	0	0	0	0	0	1.95987625712989	Th0
884	0.104817442435196	0.5110788405192	0.00689881886916375	0.00690443187325904	0.00669541196399116	0.00670906934274308	0.0652327198158635	0.00669894729613086	0.00764898101840539	0.00695353373723958	0.00669441695949323	0.450732096888152	1	0	1	0	0	0	0	0	0	0	1.85987624905253	Th0
885	0.104817341711798	0.511078749784948	0.00689881891244766	0.00690443190735627	0.00669541195821599	0.00670906936016152	0.0652327648670082	0.00669894729570395	0.00764898094461536	0.00695353369684389	0.00669441695975168	0.450732100257606	1	0	1	0	0	0	0	0	0	0	1.75987610591513	Th0
886	0.104817173387294	0.511078578533031	0.00689881923447322	0.00690443200023067	0.00669541203122816	0.00670906938805535	0.0652328384306132	0.00669894729482508	0.00764898082141648	0.00695353363441033	0.0066944169598582	0.450732135344619	1	0	1	0	0	0	0	0	0	0	1.65987587452865	Th0
887	0.104817012025367	0.511078478358114	0.00689881921252088	0.00690443204447127	0.00669541198603788	0.00670906941882801	0.0652329094364795	0.00669894729429238	0.00764898069639265	0.00695353356461201	0.00669441696047404	0.450732137240388	1	0	1	0	0	0	0	0	0	0	1.55987568584086	Th0
888	0.00669285580781849	0.00681171869737362	0.997242684049504	0.00717666777927915	0.998188310341573	0.00669286081827883	0.00669531401374147	0.00669286380522388	0.00771792637449248	0.00719020602897211	0.00722106476090014	0.00763442184710285	1	0	1	0	0	0	0	0	0	0	-1.62490509445789	Th2
889	0.00669285526141415	0.0068116435206346	0.997242690157562	0.0071766580226717	0.998188369786021	0.00669286020254404	0.00669531100360888	0.00669286317199491	0.00771792731196746	0.00719020626544961	0.00722106593337081	0.00763438804005291	1	0	1	0	0	0	0	0	0	0	-1.72490528120987	Th2
890	0.00669285423967811	0.00681168101904754	0.997242687303482	0.00717672678955253	0.998188252439838	0.00669285913783078	0.00669531003995007	0.00669286212709528	0.00771792569340017	0.00719020491935787	0.00722106475208497	0.00763438126239175	1	0	1	0	0	0	0	0	0	0	-1.82490506976293	Th2
891	0.00669285563287172	0.00681164962623296	0.997242686803382	0.00717660892334123	0.998188328051549	0.00669286053684837	0.00669531159219782	0.00669286350140417	0.00771792840720544	0.00719020686931802	0.00722106644048105	0.00763439058627753	1	0	1	0	0	0	0	0	0	0	-1.92490527273875	Th2
892	0.104817691207686	0.511079058697621	0.0068988187016969	0.00690443177680622	0.00669541196412093	0.006709069300346	0.0652326089849124	0.00669894729708392	0.00764898119800951	0.0069535338381545	0.00669441695883733	0.45073209274177	1	0	1	0	0	0	0	0	0	0	2.05987660133541	Th0
893	0.104817474071668	0.51107882875781	0.00689881883211009	0.00690443185436298	0.00669541196425196	0.00670906933558787	0.065232705802708	0.00669894729625346	0.00764898104582197	0.00695353375620062	0.00669441695935397	0.450732114508242	1	0	1	0	0	0	0	0	0	0	1.95987627259165	Th0
894	0.104817199711364	0.511078615905953	0.00689881913416542	0.0069044320111588	0.00669541200419126	0.006709069382668	0.0652328276191985	0.00669894729539183	0.007648980843366	0.00695353364008395	0.00669441695996939	0.450732101827407	1	0	1	0	0	0	0	0	0	0	1.8598758940582	Th0
895	0.104817453854657	0.511078892909576	0.00689881848795494	0.00690443174454511	0.006695411818705	0.00670906934525008	0.065232716348715	0.00669894729610771	0.00764898101914892	0.00695353373565474	0.00669441696018699	0.45073207335222	1	0	1	0	0	0	0	0	0	0	1.7598762862594	Th0
896	0.104817515215527	0.511078905149289	0.00689881881557112	0.0069044318429125	0.00669541196271533	0.00670906933055672	0.0652326872050211	0.00669894729638348	0.00764898107019408	0.00695353376702712	0.0066944169592958	0.450732098700358	1	0	1	0	0	0	0	0	0	0	1.65987635575828	Th0
897	0.104817261237782	0.511078681955254	0.00689881899323727	0.00690443194434664	0.00669541196632754	0.00670906937385681	0.0652328003713722	0.0066989472954	0.0076489808864337	0.00695353366405881	0.00669441695993982	0.450732103256378	1	0	1	0	0	0	0	0	0	0	1.55987599598526	Th0
898	0.104817400193489	0.51107882942414	0.00689881898547219	0.00690443190350154	0.00669541198123717	0.00670906934994632	0.0652327389056323	0.00669894729605683	0.00764898099001301	0.00695353371494702	0.00669441695972816	0.450732071576655	1	0	1	0	0	0	0	0	0	0	1.4598761893474	Th0
899	0.006692855209864	0.00681168564745576	0.997242678359639	0.00717668591074666	0.998188271844245	0.00669286010387856	0.0066953112771286	0.00669286309494272	0.00771792634754649	0.00719020574491811	0.0072210652484634	0.00763439381453028	1	0	1	0	0	0	0	0	0	0	-1.72490509780441	Th2
900	0.00669285424789177	0.00681168156258726	0.997242668867858	0.00717675788465766	0.998188236683482	0.0066928591214457	0.00669530997010907	0.00669286212478047	0.00771792540943293	0.00719020480960458	0.00722106455692468	0.00763438208779587	1	0	1	0	0	0	0	0	0	0	-1.82490500377611	Th2
901	0.00669285599816887	0.00681169204482553	0.997242674394437	0.00717658670926538	0.998188279068207	0.0066928609171593	0.00669531279103536	0.00669286388456671	0.00771792724220998	0.00719020651107222	0.00722106567497337	0.00763440882912377	1	0	1	0	0	0	0	0	0	0	-1.92490517286024	Th2
902	0.00669285495588292	0.00681167403803631	0.997242695596709	0.00717665664018942	0.99818828263972	0.00669285985925457	0.00669531088310392	0.00669286283696193	0.00771792702805746	0.00719020588166122	0.00722106544649538	0.00763438718554667	1	0	1	0	0	0	0	0	0	0	-2.02490517348124	Th2
903	0.104817699328939	0.51107906341163	0.00689881869124885	0.006904431770518	0.00669541196222845	0.00670906929896932	0.065232605406679	0.00669894729709842	0.00764898120382589	0.00695353384192411	0.00669441695881537	0.450732094576862	1	0	1	0	0	0	0	0	0	0	1.95987661244178	Th0
904	0.104817478809842	0.511078875812739	0.00689881885343153	0.00690443186581941	0.00669541196821037	0.00670906933644919	0.0652327038792569	0.00669894729627516	0.00764898104504925	0.00695353375086217	0.00669441695937213	0.450732089039773	1	0	1	0	0	0	0	0	0	0	1.8598762969738	Th0
905	0.104817514914651	0.511078915733337	0.00689881884248833	0.00690443185601706	0.00669541197258804	0.00670906933120979	0.065232686859856	0.00669894729637092	0.00764898106754174	0.00695353376588476	0.00669441695924598	0.450732100116037	1	0	1	0	0	0	0	0	0	0	1.75987636708507	Th0
906	0.10481719190854	0.511078598686667	0.00689881528144795	0.00690443001991328	0.00669541063045979	0.00670906942782541	0.0652328561659139	0.00669894728331488	0.00764898066662346	0.0069535336494975	0.00669441696453181	0.450732099011839	1	0	1	0	0	0	0	0	0	0	1.65987589787276	Th0
907	0.104817277438191	0.511078689798485	0.00689881903210652	0.00690443195918579	0.00669541197979542	0.00670906937039863	0.0652327925719633	0.00669894729574063	0.00764898090011126	0.0069535336720551	0.00669441695991305	0.450732109280023	1	0	1	0	0	0	0	0	0	0	1.55987601823416	Th0
908	0.104817263194139	0.511078680015709	0.00689881902447746	0.00690443195151914	0.0066954119762664	0.00670906937304567	0.0652327993530309	0.00669894729548022	0.00764898088966979	0.00695353366538501	0.00669441695994448	0.450732104283943	1	0	1	0	0	0	0	0	0	0	1.45987599598112	Th0
909	0.00669285500635696	0.00681167101070259	0.997242693420567	0.00717674227274751	0.998188288071301	0.00669285983264758	0.00669531018765322	0.00669286283546034	0.00771792592581129	0.0071902054734465	0.00722106532468861	0.00763437117165069	1	0	1	0	0	0	0	0	0	0	-1.7249051124507	Th2
910	0.00669285510357954	0.00681168084318825	0.997242684297605	0.00717668916743837	0.998188285206783	0.00669285999511562	0.0066953110684489	0.00669286298038167	0.00771792630197806	0.00719020569471999	0.00722106502423776	0.00763438817699357	1	0	1	0	0	0	0	0	0	0	-1.82490512514831	Th2
911	0.00669285562893696	0.00681170898316794	0.997242688563242	0.00717666906014807	0.998188246309242	0.00669286053505357	0.00669531233863798	0.00669286352952286	0.00771792610174065	0.0071902057716791	0.00722106539861013	0.00763440016283069	1	0	1	0	0	0	0	0	0	0	-1.92490506736216	Th2
912	0.00669285588930443	0.00681170088081282	0.997242684389023	0.00717652714654293	0.998188266112593	0.0066928607972536	0.00669531254168488	0.00669286377552593	0.00771792674673973	0.00719020623590646	0.00722106576413215	0.00763440274784182	1	0	1	0	0	0	0	0	0	0	-2.02490522797587	Th2
913	0.00669285570289613	0.00681170869440049	0.997242676375209	0.00717664954582831	0.998188246229289	0.00669286060434585	0.00669531241356503	0.00669286359219257	0.00771792616610551	0.00719020585979852	0.00722106544777994	0.00763440220993144	1	0	1	0	0	0	0	0	0	0	-2.12490507236765	Th2
914	0.998005904294346	0.997375860132702	0.00669285237163649	0.00669399955701366	0.00669284900329065	0.0066928577078161	0.00669628164155027	0.00669916227400068	0.0077184425374771	0.00719027706930863	0.00669285995190017	0.00682535722725905	1	0	1	0	0	0	0	0	0	0	2.73720530101845	Th1
915	0.10481769563939	0.511079041798205	0.00689881868513435	0.00690443177339098	0.00669541196233259	0.00670906929646517	0.0652326083419411	0.00669894729713715	0.00764898121197697	0.00695353383912168	0.00669441695883843	0.450732061859254	1	0	1	0	0	0	0	0	0	0	1.75987655736825	Th0
916	0.104817550126814	0.511078930723631	0.00689881879341897	0.00690443182903154	0.00669541196341231	0.00670906932473571	0.0652326716850241	0.00669894729653382	0.00764898109441307	0.00695353378237875	0.00669441695919451	0.450732104326641	1	0	1	0	0	0	0	0	0	0	1.65987640639157	Th0
917	0.104817789552419	0.511079149185554	0.00689881855745576	0.00690443167524527	0.00669541193648063	0.00670906928510287	0.0652325653195795	0.00669894729681583	0.00764898126363242	0.00695353387847345	0.00669441695860035	0.450732099279105	1	0	1	0	0	0	0	0	0	0	1.55987675320059	Th0
918	0.104817303984362	0.511078719608984	0.00689881911262343	0.00690443201023118	0.00669541201518561	0.00670906936512862	0.0652327804069625	0.00669894729638327	0.00764898092397144	0.00695353368140863	0.00669441695989522	0.450732101510153	1	0	1	0	0	0	0	0	0	0	1.45987605461967	Th0
919	0.00669285481830588	0.00680142746941095	0.997330220817465	0.997779264547185	0.998344665582834	0.00669285991059219	0.00669285568047783	0.00669441769610408	0.00771805646784693	0.00719025310685068	0.00773739217812383	0.00669482220166646	1	0	1	0	0	0	0	0	0	0	-0.734980682323736	Th2
920	0.00669285465601201	0.0068014308903678	0.997330216277479	0.997779254411276	0.998344652519282	0.00669285974455255	0.0066928555162664	0.00669441753615132	0.00771805601590991	0.00719025278399999	0.00773739176135509	0.00669482195553235	1	0	1	0	0	0	0	0	0	0	-0.834980673525338	Th2
921	0.00669285677127388	0.00680142459736387	0.997330286236765	0.997779345956936	0.998344774982572	0.00669286193829049	0.00669285769484176	0.006694420199117	0.00771805808247391	0.00719025459190813	0.00773739132358888	0.00669482511733998	1	0	1	0	0	0	0	0	0	0	-0.934980764946203	Th2
922	0.00669285458208765	0.00680138915765544	0.997330241169097	0.997779385843872	0.998344704308629	0.00669285970352887	0.00669285545254043	0.00669441702461501	0.00771805711294486	0.00719025345574946	0.00773739449081469	0.0066948205335134	1	0	1	0	0	0	0	0	0	0	-1.0349806581204	Th2
923	0.00669285448446147	0.00680136710113487	0.997330242035816	0.997779460165592	0.998344706225311	0.00669285960658007	0.00669285533342986	0.00669441674225542	0.00771805809883557	0.00719025383192036	0.00773739590127061	0.00669481967003382	1	0	1	0	0	0	0	0	0	0	-1.13498060732561	Th2
924	0.00669285235039055	0.00680139043442816	0.997330263165973	0.997779308600736	0.998344610593403	0.00669285747367248	0.00669285322390018	0.0066944145326883	0.00771805593271932	0.00719025167764795	0.00773739484868392	0.0066948170651023	1	0	1	0	0	0	0	0	0	0	-1.23498067761941	Th2
925	0.998005934598231	0.997375956670494	0.0066928492705665	0.00669399310353307	0.00669284715195013	0.00669285771444224	0.00669628283569415	0.00669916221286862	0.00771844268842488	0.00719027807183008	0.00669285996038718	0.0068252853700702	1	0	1	0	0	0	0	0	0	0	2.63720535680346	Th1
926	0.998005838186385	0.99737585461924	0.00669285040902295	0.00669399648804086	0.00669284816632502	0.00669285771143444	0.0066962848594464	0.0066991623655878	0.00771844255715829	0.00719027781252449	0.00669285995267479	0.00682543106239432	1	0	1	0	0	0	0	0	0	0	2.53720530703954	Th1
927	0.998005894372721	0.997375939797766	0.0066928554500268	0.00669400275547943	0.00669285092854032	0.00669285768497082	0.00669628202212322	0.0066991622465407	0.007718442595546	0.00719027802704635	0.00669285993229607	0.00682532256969109	1	0	1	0	0	0	0	0	0	0	2.43720533562561	Th1
928	0.104817681548639	0.511079052582866	0.00689881874395992	0.00690443181005824	0.00669541197896309	0.00670906930348068	0.0652326122307828	0.00669894729714857	0.00764898118458528	0.00695353383659578	0.00669441695881198	0.45073211572533	1	0	1	0	0	0	0	0	0	0	1.45987661175538	Th0
929	0.00669285488552024	0.00680144083092978	0.997330219704182	0.997779316564686	0.998344634003937	0.00669285974510239	0.00669285552511072	0.00669441709338037	0.0077180563464004	0.00719025318216786	0.0077373935684236	0.00669482198699552	1	0	1	0	0	0	0	0	0	0	-0.734980583979403	Th2
930	0.00669285564216572	0.00680146972107318	0.997330230721914	0.997779212158313	0.998344673477266	0.00669286083761236	0.00669285661016358	0.00669441965604646	0.00771805687747536	0.00719025319975816	0.00773738943918114	0.00669482384538925	1	0	1	0	0	0	0	0	0	0	-0.834980706212002	Th2
931	0.00669285389673985	0.00680135362329965	0.997330213221097	0.997779385027749	0.998344698521533	0.00669285901043589	0.00669285475107032	0.00669441576978069	0.00771805700721136	0.00719025326798268	0.00773739549703965	0.00669481964010482	1	0	1	0	0	0	0	0	0	0	-0.934980664251217	Th2
932	0.00669285481750831	0.00680136626106735	0.997330252685592	0.997779403217466	0.998344740346904	0.00669285996250292	0.00669285570171678	0.00669441710736271	0.00771805784886845	0.00719025399300273	0.00773739531877007	0.00669482082268904	1	0	1	0	0	0	0	0	0	0	-1.03498070798154	Th2
933	0.00669285335021032	0.00680141563446359	0.997330204683039	0.997779273381792	0.998344627947498	0.00669285845708707	0.00669285421897565	0.00669441589666378	0.00771805505423989	0.00719025178734072	0.00773739205137315	0.00669481987659467	1	0	1	0	0	0	0	0	0	0	-1.1349806429218	Th2
934	0.00669285405617107	0.00680133313734824	0.997330240981095	0.997779448859152	0.99834470815906	0.00669285920511748	0.00669285491836125	0.00669441612216708	0.00771805889071317	0.00719025401599906	0.00773739680345562	0.00669481921627723	1	0	1	0	0	0	0	0	0	0	-1.23498065391539	Th2
935	0.00669285451945453	0.00680138542596473	0.997330252887815	0.997779399063489	0.998344701781699	0.00669285964219508	0.00669285538435799	0.00669441691550646	0.00771805776568977	0.00719025366404682	0.00773739528080358	0.00669482037809175	1	0	1	0	0	0	0	0	0	0	-1.33498065662992	Th2
936	0.9980058305504	0.997375853809965	0.00669284828625504	0.00669399038202726	0.00669284665941568	0.00669285772214355	0.00669628380629026	0.00669916235459467	0.00771844266611827	0.00719027734855335	0.00669285996512913	0.00682538217361516	1	0	1	0	0	0	0	0	0	0	2.53720524583317	Th1
937	0.998005776177901	0.997375901830618	0.00669286157877348	0.0066940116885738	0.00669285423307235	0.00669285766234785	0.00669628397365962	0.00669916224689051	0.00771844255570414	0.0071902781294473	0.00669285991188038	0.00682539298303525	1	0	1	0	0	0	0	0	0	0	2.43720525134821	Th1
938	0.998005803427393	0.997375857676959	0.0066928544963861	0.00669400190016559	0.00669285043993065	0.00669285769076001	0.00669628399749327	0.00669916226006585	0.00771844257014645	0.00719027742028784	0.00669285993691754	0.00682540094184313	1	0	1	0	0	0	0	0	0	0	2.33720524288572	Th1
939	0.104817603396712	0.511078971905772	0.00689881872441487	0.00690443178145081	0.00669541194981468	0.00670906931457344	0.0652326486134954	0.00669894729661195	0.00764898113716888	0.00695353380307018	0.00669441695906762	0.450732089181608	1	0	1	0	0	0	0	0	0	0	1.3598764627153	Th0
940	0.0066928542880278	0.00680142678907403	0.997330188872923	0.997779373082923	0.998344582442078	0.0066928588269239	0.00669285459576723	0.00669441501489223	0.00771805641699575	0.00719025287049405	0.00773739560706224	0.00669482049406215	1	0	1	0	0	0	0	0	0	0	-0.834980463328779	Th2
941	0.00669285616146937	0.00680146994700066	0.997330261467631	0.99777923123947	0.998344706720414	0.00669286138391191	0.00669285714881878	0.00669442036929035	0.00771805734950095	0.00719025363832915	0.0077373895980019	0.00669482397248713	1	0	1	0	0	0	0	0	0	0	-0.934980747379764	Th2
942	0.00669285291632042	0.00680135329270536	0.997330155424736	0.99777935157639	0.998344644533533	0.00669285801744008	0.00669285376253026	0.00669441465091875	0.0077180561805366	0.00719025239830164	0.00773739472483143	0.00669481893074212	1	0	1	0	0	0	0	0	0	0	-1.03498059350755	Th2
943	0.00669285430533825	0.00680131711777348	0.99733022833932	0.9977793852014	0.998344772760934	0.00669285951937645	0.00669285524834238	0.00669441641716862	0.00771805872468364	0.00719025421073959	0.00773739614859631	0.00669482030575695	1	0	1	0	0	0	0	0	0	0	-1.13498078390108	Th2
944	0.00669285670735429	0.00680139066977909	0.997330280992678	0.997779393892544	0.998344788794468	0.00669286181696373	0.00669285755680437	0.00669441908157415	0.0077180601373199	0.00719025589898062	0.0077373964020281	0.00669482311888619	1	0	1	0	0	0	0	0	0	0	-1.23498075450491	Th2
945	0.00669285390036912	0.00680135273651347	0.997330234238351	0.997779381757924	0.998344690985767	0.00669285903238233	0.00669285476339234	0.00669441584793258	0.00771805876797435	0.00719025389358014	0.00773739666972083	0.00669481971460525	1	0	1	0	0	0	0	0	0	0	-1.33498067813972	Th2
946	0.00669285426418383	0.00680135291443771	0.997330244705657	0.997779389966942	0.998344681855473	0.00669285938920002	0.00669285511701402	0.00669441624905701	0.00771805921923369	0.00719025415826536	0.00773739692523543	0.00669482006769563	1	0	1	0	0	0	0	0	0	0	-1.43498066828987	Th2
947	0.998005916652159	0.997375952725993	0.00669284881880475	0.00669399001287284	0.00669284700996271	0.00669285771286592	0.00669628284042705	0.00669916221708674	0.00771844266133324	0.00719027816206668	0.0066928599581584	0.00682530435191955	1	0	1	0	0	0	0	0	0	0	2.43720535146611	Th1
948	0.998005794537123	0.997375923650867	0.00669286337546957	0.00669401513891355	0.00669285522444243	0.0066928576569381	0.00669628342828514	0.00669916222194787	0.00771844255024066	0.00719027818694546	0.00669285990755659	0.0068253723487225	1	0	1	0	0	0	0	0	0	0	2.33720527102763	Th1
949	0.998005887315259	0.997375916289763	0.00669285198473749	0.00669399845532327	0.00669284914342059	0.00669285769418667	0.00669628269458354	0.00669916225246196	0.00771844260730804	0.00719027768974656	0.00669285993994001	0.00682533354785137	1	0	1	0	0	0	0	0	0	0	2.23720531735827	Th1
950	0.104817262485199	0.511078693632005	0.00689882003207484	0.00690443227012137	0.00669541235496594	0.0067090693723259	0.065232796738695	0.00669894729728555	0.00764898089357821	0.00695353366591406	0.00669441696079437	0.450732101599576	1	0	1	0	0	0	0	0	0	0	1.25987600252845	Th0
951	0.00669285463006861	0.00680144999540119	0.997330194926899	0.997779327886102	0.998344612713304	0.00669285955436528	0.0066928553156649	0.00669441719276622	0.00771805597668909	0.0071902527692582	0.00773739241135599	0.00669482124385143	1	0	1	0	0	0	0	0	0	0	-0.93498052066468	Th2
952	0.00669285402471647	0.00680131199113436	0.997330228143967	0.997779391075029	0.998344764244327	0.00669285922775375	0.0066928549721199	0.00669441567852565	0.00771805765380614	0.00719025374798639	0.00773739620591144	0.0066948203210396	1	0	1	0	0	0	0	0	0	0	-1.03498077749027	Th2
953	0.00669285374183502	0.00680135247944101	0.997330197387293	0.997779363104036	0.998344700569863	0.0066928588738235	0.00669285462392478	0.00669441567622854	0.00771805710822065	0.00719025324515297	0.00773739512354572	0.00669482014256483	1	0	1	0	0	0	0	0	0	0	-1.13498067383838	Th2
954	0.0066928540453668	0.00680131745782345	0.997330216966681	0.997779356191995	0.998344759445618	0.006692859254311	0.00669285499759371	0.00669441613811313	0.00771805851339925	0.00719025398790995	0.00773739588050141	0.00669482046828511	1	0	1	0	0	0	0	0	0	0	-1.234980789477	Th2
955	0.00669285671259478	0.00680138596927396	0.997330286968261	0.99777936198184	0.998344802442918	0.00669286186219167	0.00669285760301407	0.00669441910371249	0.00771806040360886	0.00719025598790194	0.00773739643160595	0.00669482319183065	1	0	1	0	0	0	0	0	0	0	-1.3349808101636	Th2
956	0.00669285348602483	0.0068013617125114	0.997330236061109	0.997779363315211	0.99834467687475	0.00669285861634485	0.00669285436366359	0.00669441551005076	0.00771805796057892	0.00719025334081253	0.00773739594412019	0.00669481975943059	1	0	1	0	0	0	0	0	0	0	-1.43498067892711	Th2
957	0.00669285380843122	0.00680136069447311	0.997330255342631	0.997779369137152	0.998344672483218	0.00669285893268681	0.00669285467904048	0.0066944158401184	0.0077180585799025	0.00719025367431891	0.00773739652104898	0.0066948200547915	1	0	1	0	0	0	0	0	0	0	-1.53498068590388	Th2
958	0.998005871416107	0.997375941275061	0.00669285561976191	0.00669400293426631	0.00669285102044631	0.0066928576827509	0.00669628309770415	0.00669916211027722	0.0077184426659369	0.00719027809536473	0.00669285993122519	0.00682531736814744	1	0	1	0	0	0	0	0	0	0	2.33720530993663	Th1
959	0.998005923993642	0.997375957795907	0.00669284899157175	0.00669399190273268	0.00669284739788442	0.0066928577041288	0.00669628268256091	0.00669916221237466	0.00771844264336245	0.0071902781559029	0.00669285994948907	0.006825295689798	1	0	1	0	0	0	0	0	0	0	2.23720535634044	Th1
960	0.998005778366744	0.997375946407375	0.0066928628779877	0.00669401209042605	0.00669285479300356	0.00669285766630964	0.00669628344235082	0.00669916219855613	0.00771844259464035	0.00719027838080004	0.00669285991900442	0.00682535599742797	1	0	1	0	0	0	0	0	0	0	2.13720525939264	Th1
961	0.00669285477044167	0.00680143021338139	0.997330202219449	0.997779214220236	0.99834466506575	0.0066928602096397	0.00669285597232669	0.00669441885950904	0.00771805721685822	0.00719025303579055	0.00773739036807838	0.00669482261691997	1	0	1	0	0	0	0	0	0	0	-0.934980709802018	Th2
962	0.00669285452643237	0.0068014446236142	0.997330191901034	0.997779344714656	0.998344613834754	0.00669285945882319	0.0066928552147533	0.00669441703759076	0.00771805588982892	0.00719025269476583	0.00773739248126861	0.0066948209633649	1	0	1	0	0	0	0	0	0	0	-1.03498050813069	Th2
963	0.00669285374374619	0.00680132249046003	0.997330199042334	0.997779378871413	0.998344732895429	0.00669285890498364	0.00669285465745589	0.00669441535421162	0.00771805740673064	0.00719025351607183	0.00773739586876756	0.00669482034794468	1	0	1	0	0	0	0	0	0	0	-1.13498072077598	Th2
964	0.00669285395602671	0.00680131204084344	0.997330211036029	0.997779352637695	0.998344773125441	0.00669285918434363	0.00669285493847334	0.00669441586807303	0.00771805830995222	0.007190253976243	0.00773739602269128	0.00669482074246478	1	0	1	0	0	0	0	0	0	0	-1.23498080648466	Th2
965	0.00669285381060304	0.00680132275258485	0.997330208317789	0.997779344969236	0.998344744018893	0.00669285902160269	0.00669285477631324	0.00669441590322372	0.00771805825588816	0.00719025375644933	0.00773739557763315	0.00669482060631952	1	0	1	0	0	0	0	0	0	0	-1.33498077290683	Th2
966	0.0066928536872685	0.00680134234782127	0.997330211674615	0.997779346660862	0.998344695846654	0.00669285879294499	0.00669285454635881	0.00669441557892584	0.00771805833903807	0.0071902537191197	0.0077373961126843	0.00669482032457715	1	0	1	0	0	0	0	0	0	0	-1.43498070741167	Th2
967	0.00669285352804496	0.00680135974716023	0.997330236700205	0.997779357293652	0.998344680065388	0.00669285865918946	0.00669285441262372	0.00669441552931157	0.00771805813701507	0.00719025345239572	0.007737396009426	0.0066948201685277	1	0	1	0	0	0	0	0	0	0	-1.53498068982825	Th2
968	0.00669285386356639	0.00680135774892346	0.997330255273307	0.997779356085797	0.998344674726691	0.00669285898800567	0.00669285474085439	0.00669441586775041	0.00771805878302518	0.00719025379958122	0.00773739660085137	0.00669482050172297	1	0	1	0	0	0	0	0	0	0	-1.63498070301992	Th2
969	0.104817233475896	0.511078657551322	0.00689881901302705	0.00690443195546338	0.00669541196685502	0.006709069378575	0.0652328127520545	0.00669894729529507	0.00764898086643236	0.00695353365278291	0.00669441696000958	0.450732103575972	1	0	1	0	0	0	0	0	0	0	2.35987595648392	Th0
970	0.104817214355207	0.511078641274719	0.00689881902540592	0.00690443196304206	0.00669541196634761	0.00670906938188973	0.0652328212218449	0.00669894729522574	0.00764898085245322	0.0069535336450403	0.00669441696006542	0.450732104455023	1	0	1	0	0	0	0	0	0	0	2.25987593041276	Th0
971	0.10481734041618	0.511078734593967	0.00689881889604366	0.00690443190726387	0.00669541195700224	0.00670906936151837	0.0652327638474596	0.00669894729575219	0.0076489809384989	0.00695353370217376	0.00669441695965563	0.45073214014131	1	0	1	0	0	0	0	0	0	0	2.15987612831073	Th0
972	0.104817417768004	0.511078817879069	0.00689881888390156	0.0069044318823984	0.00669541196429437	0.00670906934702204	0.0652327307561654	0.00669894729601519	0.00764898100022575	0.00695353372755491	0.00669441695954321	0.450732099304126	1	0	1	0	0	0	0	0	0	0	2.05987621507193	Th0
973	0.104817181814086	0.511078611194287	0.00689881907409112	0.00690443197536452	0.00669541197585007	0.00670906938734597	0.0652328355168863	0.00669894729503786	0.00764898082877094	0.00695353363230422	0.00669441696010332	0.450732107994918	1	0	1	0	0	0	0	0	0	0	1.95987588554916	Th0
974	0.104817365172558	0.511078775838506	0.0068988193604784	0.00690443190498473	0.00669541208564216	0.00670906935305507	0.0652327539368979	0.00669894729517073	0.00764898096954117	0.00695353370372021	0.00669441695949165	0.450732078042723	1	0	1	0	0	0	0	0	0	0	1.85987612173053	Th0
975	0.104817183077026	0.511078612387375	0.00689881904462538	0.00690443197539598	0.00669541196626246	0.00670906938706325	0.0652328352246087	0.00669894729510805	0.00764898083044888	0.00695353363240379	0.00669441696014392	0.450732104192093	1	0	1	0	0	0	0	0	0	0	1.75987588395078	Th0
976	0.00669285376551057	0.00681159639861105	0.997242675711175	0.00717668802583274	0.998188292345101	0.00669285857253434	0.00669530681472633	0.00669286154992515	0.00771792602031996	0.00719020502191498	0.00722106624322912	0.00763434199263064	1	0	1	0	0	0	0	0	0	0	-1.42490526365104	Th2
977	0.00669285400053105	0.00681169958064265	0.997242663475635	0.00717668707520509	0.998188170733849	0.00669285888519178	0.00669531003512356	0.00669286187513883	0.00771792414785808	0.00719020400252035	0.00722106391321057	0.00763438159283076	1	0	1	0	0	0	0	0	0	0	-1.52490498910123	Th2
978	0.00669285581589301	0.00681165205870063	0.997242679427413	0.00717669038046982	0.998188363249715	0.00669286072278094	0.00669531187606887	0.00669286371363489	0.00771792943975878	0.00719020757450953	0.00722106720694115	0.00763440202011048	1	0	1	0	0	0	0	0	0	0	-1.62490520186826	Th2
979	0.0066928548073838	0.00681174450669219	0.997242663868595	0.00717668682848763	0.998188158805238	0.00669285970760863	0.00669531212470312	0.00669286270377329	0.00771792299183943	0.00719020389349945	0.00722106243416463	0.00763441208333409	1	0	1	0	0	0	0	0	0	0	-1.72490490059235	Th2
980	0.104817353667576	0.511078763900683	0.00689881893538317	0.00690443190840098	0.00669541196838189	0.00670906935811052	0.0652327591880225	0.00669894729574128	0.00764898095312375	0.00695353370139971	0.00669441695968936	0.450732101327437	1	0	1	0	0	0	0	0	0	0	2.25987612735642	Th0
981	0.104817317150538	0.511078731119525	0.00689881895463814	0.00690443192227212	0.00669541196543606	0.00670906936433088	0.0652327754674258	0.00669894729562319	0.0076489809268927	0.00695353368672546	0.0066944169598011	0.450732102267382	1	0	1	0	0	0	0	0	0	0	2.15987607524044	Th0
982	0.104817425058775	0.511078826147486	0.00689881888167984	0.00690443187966711	0.0066954119650071	0.0067090693459335	0.0652327274331383	0.00669894729603443	0.00764898100490528	0.00695353373038071	0.00669441695952101	0.45073209973529	1	0	1	0	0	0	0	0	0	0	2.05987622774444	Th0
983	0.104817381493012	0.511078750261603	0.00689881868029127	0.00690443188366846	0.00669541188061502	0.00670906935067562	0.0652327486670515	0.00669894729646913	0.00764898098633104	0.00695353371544234	0.00669441696007678	0.45073208622823	1	0	1	0	0	0	0	0	0	0	1.95987611628165	Th0
984	0.10481739545578	0.511078798335341	0.00689881889903856	0.00690443189116111	0.00669541196447174	0.0067090693508288	0.065232740685562	0.00669894729592766	0.00764898098408541	0.00695353371851295	0.00669441695959897	0.450732099810254	1	0	1	0	0	0	0	0	0	0	1.85987618362354	Th0
985	0.104817307774664	0.511078721535274	0.00689881895912423	0.0069044319259273	0.00669541196521645	0.00670906936578246	0.0652327797218533	0.00669894729558954	0.00764898092067977	0.00695353368295562	0.0066944169598244	0.450732101530482	1	0	1	0	0	0	0	0	0	0	1.75987605978869	Th0
986	0.104817392650916	0.51107882398882	0.00689881899695357	0.00690443189961122	0.00669541198168311	0.00670906935148989	0.0652327422263698	0.00669894729589902	0.00764898098327168	0.0069535337120017	0.00669441695974679	0.450732072952727	1	0	1	0	0	0	0	0	0	0	1.65987618104222	Th0
987	0.00669285558948215	0.00681164559974218	0.997242699278681	0.00717667830072221	0.99818839955108	0.00669286053401688	0.0066953114447733	0.00669286351969239	0.00771792743274347	0.00719020652940059	0.00722106623944768	0.00763439317398068	1	0	1	0	0	0	0	0	0	0	-1.52490529046576	Th2
988	0.00669285400533411	0.00681169689623681	0.997242662452088	0.00717671069520489	0.998188185834177	0.00669285889323875	0.00669531003142665	0.00669286188524446	0.00771792427807147	0.00719020407590168	0.00722106398291271	0.00763438228643306	1	0	1	0	0	0	0	0	0	0	-1.62490498125626	Th2
989	0.00669285399766246	0.00681163066199559	0.997242659729347	0.00717668294857193	0.99818833848897	0.00669285891959485	0.00669530968095358	0.00669286190020903	0.00771792804746079	0.00719020596866309	0.00722106576034481	0.00763439255142134	1	0	1	0	0	0	0	0	0	0	-1.72490520778144	Th2
990	0.00669285638970777	0.00681166452860196	0.997242693851688	0.00717665843003057	0.998188338561167	0.00669286129279549	0.00669531222576992	0.00669286427971048	0.00771792981326147	0.00719020793963678	0.00722106806209342	0.00763438824646657	1	0	1	0	0	0	0	0	0	0	-1.82490522120478	Th2
991	0.104817402294147	0.511078803584478	0.00689881889992751	0.00690443188902837	0.00669541196816241	0.00670906934969878	0.0652327376854486	0.00669894729591682	0.00764898098844935	0.00695353372140922	0.00669441695955176	0.450732099880435	1	0	1	0	0	0	0	0	0	0	2.15987619278047	Th0
992	0.104817300520911	0.511078723889674	0.0068988198731359	0.00690443206897418	0.00669541241574937	0.00670906936219074	0.065232779985637	0.00669894729283104	0.00764898091266638	0.00695353367629574	0.00669441695717116	0.450732102646878	1	0	1	0	0	0	0	0	0	0	2.05987605502434	Th0
993	0.104817430560429	0.511078829218015	0.00689881887640256	0.0069044318772235	0.00669541196464623	0.00670906934488727	0.0652327250178262	0.00669894729605816	0.00764898100924221	0.00695353373281095	0.00669441695950625	0.450732099772731	1	0	1	0	0	0	0	0	0	0	1.95987623394768	Th0
994	0.104817413257992	0.511078815821378	0.00689881888985676	0.00690443188438073	0.00669541196510623	0.00670906934794883	0.0652327326864418	0.00669894729599126	0.00764898099636715	0.00695353372559442	0.00669441695955277	0.450732099977239	1	0	1	0	0	0	0	0	0	0	1.85987621109792	Th0
995	0.104817487835691	0.511078896427986	0.00689881862215287	0.00690443183905326	0.00669541189220052	0.00670906933638769	0.0652327010128906	0.00669894729654383	0.00764898104957383	0.00695353375187773	0.00669441695962468	0.450732076262737	1	0	1	0	0	0	0	0	0	0	1.75987631125801	Th0
996	0.104817332281449	0.511078742991557	0.0068988189423696	0.00690443191618168	0.00669541196503408	0.00670906936159624	0.0652327688192883	0.00669894729568395	0.00764898093842229	0.0069535336928794	0.00669441695976083	0.450732100916333	1	0	1	0	0	0	0	0	0	0	1.65987609426575	Th0
997	0.10481730073835	0.511078669190306	0.00689881895525472	0.00690443191888162	0.00669541196747758	0.00670906936574188	0.0652327811801502	0.00669894729557259	0.00764898091766108	0.00695353369022329	0.00669441695977294	0.450732149621309	1	0	1	0	0	0	0	0	0	0	1.55987604995524	Th0
998	0.00669285537607427	0.00681164174899943	0.99724269524716	0.00717666835479079	0.998188392373574	0.00669286031352082	0.00669531104626372	0.0066928632939848	0.00771792744272584	0.00719020646040599	0.007221066219154	0.00763438903637571	1	0	1	0	0	0	0	0	0	0	-1.62490529832844	Th2
999	0.00669285591406217	0.00681167443861922	0.997242673939032	0.00717663507990376	0.998188368145309	0.00669286085759129	0.00669531269365437	0.00669286383799664	0.00771792837649078	0.0071902071077365	0.00722106610269747	0.00763441508850316	1	0	1	0	0	0	0	0	0	0	-1.72490522258709	Th2
1000	0.00669285389832801	0.00681167358900992	0.997242666707234	0.00717670894409683	0.998188257427166	0.00669285880221534	0.00669530983152993	0.00669286178755214	0.00771792616052536	0.00719020498003814	0.0072210646865602	0.00763439013796743	1	0	1	0	0	0	0	0	0	0	-1.82490507131658	Th2
1001	0.00669285387815712	0.0068116736774772	0.997242686598376	0.00717670360210836	0.998188245042299	0.0066928587810261	0.00669530984098365	0.00669286176494914	0.00771792650533976	0.0071902050562194	0.00722106479008724	0.00763439107333587	1	0	1	0	0	0	0	0	0	0	-1.92490508267099	Th2
1002	0.104817286040121	0.511078702988475	0.00689881911642197	0.00690443197860784	0.00669541203255861	0.00670906936788863	0.0652327885302091	0.00669894729545735	0.00764898090796066	0.00695353367340073	0.00669441695960537	0.450732101861025	1	0	1	0	0	0	0	0	0	0	2.05987602845377	Th0
1003	0.104817414642787	0.511078807105374	0.00689881889960096	0.00690443188751079	0.0066954119647348	0.00670906934683889	0.0652327318068228	0.00669894729616413	0.00764898100002452	0.00695353372765121	0.00669441695962066	0.450732104235083	1	0	1	0	0	0	0	0	0	0	1.95987620714354	Th0
1004	0.104817422102299	0.511078822581719	0.00689881888330726	0.00690443188130736	0.00669541196420884	0.0067090693462094	0.0652327288605301	0.00669894729605263	0.00764898100370559	0.00695353372902748	0.00669441695954368	0.450732097462774	1	0	1	0	0	0	0	0	0	0	1.85987622037565	Th0
1005	0.104817169376901	0.511078615786839	0.00689881909337239	0.00690443198319594	0.00669541198276678	0.006709069391926	0.0652328393454804	0.00669894729486224	0.00764898081035883	0.0069535336285357	0.00669441696004158	0.450732134801373	1	0	1	0	0	0	0	0	0	0	1.75987590830337	Th0
1006	0.104817201870473	0.511078629553393	0.00689881903357618	0.00690443196789591	0.00669541196653342	0.00670906938395626	0.0652328268318757	0.0066989472951804	0.00764898084362455	0.00695353364001401	0.00669441696009591	0.450732104309964	1	0	1	0	0	0	0	0	0	0	1.65987591165636	Th0
1007	0.104817144521902	0.511078584211995	0.00689881906648778	0.00690443199006998	0.00669541196437305	0.00670906939421914	0.0652328520103948	0.00669894729494931	0.00764898080055944	0.00695353361665377	0.00669441696024719	0.450732109030814	1	0	1	0	0	0	0	0	0	0	1.55987583880094	Th0
1008	0.00669285618619755	0.00681175184099046	0.997242670596759	0.00717664429890605	0.998188249540875	0.00669286118935769	0.00669531486998936	0.00669286417903668	0.00771792689238788	0.00719020632747871	0.00722106480170524	0.00763444437844815	1	0	1	0	0	0	0	0	0	0	-1.62490498517314	Th2
1009	0.00669285520833786	0.00681164784260882	0.997242679588834	0.00717665743847193	0.998188363066962	0.0066928601409862	0.00669531098163335	0.00669286311300663	0.00771792734108947	0.00719020632203892	0.00722106586712296	0.00763439377319281	1	0	1	0	0	0	0	0	0	0	-1.72490525462731	Th2
1010	0.00669285572486878	0.00681175589678128	0.997242648045463	0.0071766834800532	0.998188159145088	0.00669286064044141	0.00669531364757555	0.00669286362839177	0.00771792515178085	0.00719020522244987	0.00722106384713025	0.00763442906351417	1	0	1	0	0	0	0	0	0	0	-1.82490485088756	Th2
1011	0.00669285654674129	0.00681170590442803	0.997242675010346	0.00717659519450574	0.99818826622335	0.0066928614570642	0.00669531357686375	0.00669286443773266	0.00771792750238429	0.00719020693067219	0.00722106583723375	0.00763441545788305	1	0	1	0	0	0	0	0	0	0	-1.92490512838819	Th2
1012	0.00669285558925443	0.00681168453145004	0.997242682275959	0.00717665376913712	0.998188280466374	0.00669286049190338	0.00669531170792281	0.00669286347776291	0.00771792781621063	0.00719020659053965	0.00722106607685231	0.00763439691252429	1	0	1	0	0	0	0	0	0	0	-2.02490513577878	Th2
1013	0.104817550580726	0.511078934478055	0.00689881879428495	0.00690443182995215	0.00669541196303531	0.00670906932438946	0.0652326714852864	0.00669894729654995	0.00764898109633104	0.00695353378154923	0.00669441695920787	0.450732098376029	1	0	1	0	0	0	0	0	0	0	1.95987640445076	Th0
1014	0.104817200087143	0.511078627948955	0.00689881906938865	0.0069044319818986	0.0066954119797524	0.00670906938390471	0.065232827488899	0.00669894729522454	0.00764898084254407	0.00695353363912334	0.0066944169600627	0.450732102947233	1	0	1	0	0	0	0	0	0	0	1.85987590752585	Th0
1015	0.104817332186558	0.511078745025536	0.00689881895264452	0.00690443191877716	0.00669541196868165	0.00670906936175883	0.0652327687627828	0.00669894729567313	0.00764898093764384	0.00695353369268193	0.00669441695974805	0.450732101503836	1	0	1	0	0	0	0	0	0	0	1.75987609672367	Th0
1016	0.104817464143964	0.511078857322661	0.00689881886911735	0.00690443186811505	0.00669541197016194	0.00670906933878684	0.0652327100989777	0.00669894729619213	0.00764898103474719	0.00695353374629755	0.00669441695940221	0.45073209684385	1	0	1	0	0	0	0	0	0	0	1.65987627781371	Th0
1017	0.104817112550412	0.511078552458557	0.00689881909644343	0.00690443200359478	0.00669541196770805	0.00670906939925919	0.0652328665882904	0.00669894729482822	0.00764898077880861	0.00695353360364089	0.00669441696032337	0.450732105771276	1	0	1	0	0	0	0	0	0	0	1.55987578634484	Th0
1018	0.104817357735314	0.511078765303493	0.0068988189247551	0.0069044319060445	0.00669541196478286	0.00670906935725647	0.0652327574846296	0.00669894729578036	0.00764898095681974	0.00695353370320126	0.00669441695969419	0.450732100452902	1	0	1	0	0	0	0	0	0	0	1.4598761302656	Th0
1019	0.0066928551907504	0.00681164224301857	0.997242689756349	0.00717666637049298	0.998188367347811	0.00669286011735742	0.00669531073134215	0.00669286308952343	0.00771792673673569	0.00719020600155297	0.00722106570430011	0.00763438490874122	1	0	1	0	0	0	0	0	0	0	-1.72490527601035	Th2
1020	0.00669285474632432	0.00681167031757577	0.997242669480284	0.0071767133555222	0.998188281681106	0.00669285964373788	0.00669531049579248	0.00669286263122675	0.00771792621860061	0.00719020550550989	0.00722106510788628	0.00763438606391893	1	0	1	0	0	0	0	0	0	0	-1.82490509707529	Th2
1021	0.00669285549480801	0.00681168535140454	0.997242689106251	0.00717664962963818	0.998188291266899	0.00669286039551899	0.00669531166131752	0.00669286338395512	0.00771792718425453	0.0071902063209335	0.00722106570805366	0.00763439552514545	1	0	1	0	0	0	0	0	0	0	-1.92490515971812	Th2
1022	0.00669285631722288	0.00681172156179263	0.99724268825263	0.00717664312868198	0.998188243130639	0.00669286122104705	0.00669531323062964	0.00669286420648455	0.00771792629261668	0.00719020621461676	0.00722106549174228	0.00763440526833066	1	0	1	0	0	0	0	0	0	0	-2.0249050684501	Th2
1023	0.00669285773536831	0.00681174206686512	0.997242655340244	0.00717658158004854	0.998188231838071	0.00669286263477855	0.00669531536215783	0.00669286562964404	0.00771792533931275	0.00719020658695466	0.00722106585368667	0.0076344210840124	1	0	1	0	0	0	0	0	0	0	-2.12490504330549	Th2
1024	0.104817700624624	0.511079067502119	0.00689881869455845	0.006904431772924	0.00669541196331167	0.00670906929879714	0.0652326047864261	0.00669894729713685	0.00764898120474583	0.00695353384193517	0.00669441695881604	0.450732092553837	1	0	1	0	0	0	0	0	0	0	1.85987661518349	Th0
1025	0.104817799825214	0.511079164000197	0.0068988184134152	0.00690443160681984	0.0066954118733667	0.00670906928395377	0.0652325616752451	0.00669894729694814	0.00764898127249999	0.00695353388101409	0.00669441695890448	0.450732086397981	1	0	1	0	0	0	0	0	0	0	1.759876761912	Th0
1026	0.104817468528238	0.511078867638896	0.00689881885231627	0.00690443186541252	0.00669541196440642	0.00670906933768102	0.0652327093253729	0.00669894729622215	0.00764898104005116	0.00695353374498372	0.00669441695943431	0.450732074632257	1	0	1	0	0	0	0	0	0	0	1.65987626955183	Th0
1027	0.104817411727998	0.511078813032079	0.00689881888764586	0.00690443188380752	0.00669541196442355	0.00670906934816239	0.0652327334308057	0.00669894729597007	0.00764898099534244	0.00695353372513303	0.00669441695955252	0.450732100022992	1	0	1	0	0	0	0	0	0	0	1.55987620756977	Th0
1028	0.104817225392667	0.511078646693557	0.00689881905277431	0.00690443196704042	0.00669541197746132	0.00670906937951195	0.065232816146874	0.00669894729533939	0.00764898086224705	0.00695353365016739	0.00669441696004231	0.450732105771321	1	0	1	0	0	0	0	0	0	0	1.45987594308853	Th0
1029	0.00669285539335082	0.00681170187418159	0.997242669833691	0.00717665238554531	0.998188262529233	0.0066928603335345	0.00669531227152772	0.00669286330131112	0.00771792628392657	0.00719020570724891	0.00722106498040722	0.00763440812745881	1	0	1	0	0	0	0	0	0	0	-1.72490508170443	Th2
1030	0.00669285604044837	0.00681174217580415	0.997242705172814	0.00717664507400122	0.998188190615864	0.00669286096248496	0.00669531354869006	0.00669286396232741	0.00771792594215058	0.00719020570545312	0.00722106571692386	0.00763441067983244	1	0	1	0	0	0	0	0	0	0	-1.82490500598056	Th2
1031	0.00669285564230574	0.00681168846304982	0.997242699034457	0.00717653979776813	0.998188292611433	0.00669286054909491	0.006695311945023	0.00669286352752308	0.0077179269326731	0.00719020626663718	0.0072210654027961	0.00763439635991691	1	0	1	0	0	0	0	0	0	0	-1.9249052767591	Th2
1032	0.00669285535589285	0.00681169201377942	0.997242687544351	0.00717659625966571	0.998188271934761	0.00669286025819811	0.00669531166604613	0.00669286324288331	0.00771792655208342	0.00719020591412927	0.0072210650040483	0.00763439524958985	1	0	1	0	0	0	0	0	0	0	-2.0249051879628	Th2
1033	0.00669285554597713	0.00681170341946707	0.997242684376817	0.00717659920491313	0.99818825178661	0.00669286044841762	0.00669531210946	0.00669286343334442	0.00771792626913577	0.00719020583653363	0.0072210653813091	0.00763439907892265	1	0	1	0	0	0	0	0	0	0	-2.12490514543595	Th2
1034	0.00669285540270355	0.00681170249390721	0.997242682921255	0.0071766826967689	0.998188249651269	0.00669286030440721	0.00669531191486782	0.0066928632965966	0.00771792611823808	0.00719020569232348	0.00722106517572185	0.00763439797192324	1	0	1	0	0	0	0	0	0	0	-2.22490506150507	Th2
1035	0.998005901214207	0.997375943160948	0.00669285550454344	0.00669400281797589	0.00669285095509306	0.00669285768470614	0.00669628176334743	0.00669916224658721	0.00771844259526244	0.00719027802565211	0.00669285993217276	0.0068253183231192	1	0	1	0	0	0	0	0	0	0	2.63720534130434	Th1
1036	0.104817728868487	0.511079088890507	0.00689881866912359	0.00690443175748204	0.00669541196127704	0.00670906929382617	0.0652325923401317	0.00669894729720955	0.00764898122561271	0.00695353385376038	0.00669441695874381	0.450732092037931	1	0	1	0	0	0	0	0	0	0	1.65987665189329	Th0
1037	0.104817699678448	0.511079066503078	0.00689881869681803	0.00690443177502914	0.00669541196375151	0.00670906929892369	0.0652326052015688	0.00669894729715438	0.00764898120419855	0.00695353384157684	0.00669441695881913	0.450732092535259	1	0	1	0	0	0	0	0	0	0	1.55987661363349	Th0
1038	0.104817332894276	0.511078748393518	0.00689881859569935	0.00690443172420103	0.00669541183771702	0.00670906936414364	0.0652327701840488	0.00669894729419171	0.00764898092563397	0.00695353369218658	0.00669441695964358	0.450732099301809	1	0	1	0	0	0	0	0	0	0	1.45987610030024	Th0
1039	0.00669285459182715	0.00680142701597343	0.99733021236224	0.997779296101922	0.998344630819649	0.00669285954691095	0.00669285533289319	0.00669441686300181	0.00771805616760001	0.00719025298674043	0.00773739352596218	0.00669482155087696	1	0	1	0	0	0	0	0	0	0	-0.734980609498182	Th2
1040	0.00669285592652611	0.00680138879904814	0.997330284787806	0.997779372453146	0.998344788252296	0.00669286117703157	0.00669285686560904	0.00669441918100731	0.00771805917716712	0.0071902542442808	0.00773739232813281	0.00669482264085077	1	0	1	0	0	0	0	0	0	0	-0.834980790247302	Th2
1041	0.00669285450659331	0.00680145270587943	0.997330235896736	0.997779245958198	0.998344626627134	0.00669285963057857	0.00669285537861122	0.00669441790196653	0.00771805414184651	0.00719025174596256	0.0077373899432694	0.00669482190885101	1	0	1	0	0	0	0	0	0	0	-0.934980658702114	Th2
1042	0.00669285465536241	0.00680139002630875	0.997330226426224	0.997779354407053	0.998344707628713	0.0066928597777647	0.00669285552936351	0.00669441715148555	0.00771805729341512	0.00719025354890813	0.00773739393963114	0.0066948209643922	1	0	1	0	0	0	0	0	0	0	-1.03498067676125	Th2
1043	0.0066928544277653	0.00680138872612602	0.997330232461586	0.997779376546343	0.998344703577328	0.006692859546091	0.00669285529902934	0.00669441689931257	0.0077180571759363	0.00719025340417006	0.00773739456250929	0.00669482037755978	1	0	1	0	0	0	0	0	0	0	-1.13498065907407	Th2
1044	0.00669285436024341	0.00680138881840992	0.997330234982279	0.997779388826129	0.998344696696953	0.00669285948236536	0.00669285522755701	0.00669441685073282	0.00771805735065985	0.00719025341081455	0.00773739464168592	0.00669482021925563	1	0	1	0	0	0	0	0	0	0	-1.23498064249138	Th2
1045	0.0066928569958656	0.00680141670748813	0.997330223156223	0.997779325215669	0.998344748648776	0.00669286211673694	0.0066928578819624	0.0066944199281659	0.00771805714599702	0.00719025460335894	0.00773739125728294	0.00669482557522372	1	0	1	0	0	0	0	0	0	0	-1.33498070437725	Th2
1046	0.998005929321585	0.997375966017462	0.00669285340405539	0.00669400004226324	0.0066928498556454	0.00669285769047068	0.00669628124504939	0.00669916222913106	0.00771844261939599	0.00719027791774692	0.00669285993773249	0.00682528064789702	1	0	1	0	0	0	0	0	0	0	2.53720535440903	Th1
1047	0.998005871208679	0.997375912796848	0.00669285536258713	0.00669400281483704	0.00669285088823985	0.00669285768623892	0.0066962821536367	0.00669916224769299	0.007718442573248	0.00719027768754351	0.00669285993362032	0.00682534604358352	1	0	1	0	0	0	0	0	0	0	2.4372053088951	Th1
1048	0.104817517544406	0.511078907192847	0.00689881880547798	0.00690443183326148	0.00669541195961382	0.0067090693291479	0.0652326865287415	0.00669894729631314	0.0076489810764316	0.00695353376643245	0.00669441695929473	0.450732085113599	1	0	1	0	0	0	0	0	0	0	1.45987634587538	Th0
1049	0.00669285489528869	0.00680145293671868	0.997330206481235	0.997779298862991	0.998344617135177	0.0066928597552035	0.00669285553533404	0.00669441729467522	0.00771805630616532	0.00719025309765001	0.00773739298806096	0.0066948220848369	1	0	1	0	0	0	0	0	0	0	-0.734980559859488	Th2
1050	0.00669285564829903	0.00680147191127557	0.99733024032991	0.997779219985293	0.998344684069601	0.006692860863108	0.00669285662922243	0.00669441977448432	0.00771805710361447	0.00719025328274096	0.00773738950676717	0.00669482370049907	1	0	1	0	0	0	0	0	0	0	-0.834980715994208	Th2
1051	0.00669285466178088	0.00680144449741696	0.997330199766386	0.997779254520172	0.998344630736461	0.00669285976529948	0.00669285552748873	0.00669441782691935	0.00771805588278459	0.00719025243583725	0.00773739058329304	0.00669482191409875	1	0	1	0	0	0	0	0	0	0	-0.934980622887756	Th2
1052	0.00669285416721283	0.00680134816732477	0.997330210605173	0.997779379801471	0.998344722380955	0.00669285931643182	0.00669285504751081	0.00669441622347611	0.00771805772866496	0.00719025369237856	0.00773739548804657	0.00669482001598234	1	0	1	0	0	0	0	0	0	0	-1.03498069333763	Th2
1053	0.006692853966466	0.00680134565289577	0.997330207511583	0.997779403114428	0.998344738733295	0.00669285911116728	0.00669285484287512	0.00669441601002329	0.00771805841617633	0.00719025398135216	0.00773739648035208	0.00669481962412052	1	0	1	0	0	0	0	0	0	0	-1.13498068504502	Th2
1054	0.00669285396978494	0.00680137791823285	0.997330222530057	0.99777936830553	0.998344699566274	0.00669285909840674	0.00669285484311837	0.00669441634262465	0.00771805716338899	0.00719025319951342	0.00773739472182833	0.00669481996856019	1	0	1	0	0	0	0	0	0	0	-1.23498066656534	Th2
1055	0.00669285580982668	0.00680143958105845	0.99733021684565	0.997779195226173	0.998344673996495	0.00669286093342236	0.0066928566851346	0.00669441907152665	0.00771805484377498	0.00719025245485252	0.00773738709581407	0.0066948241758259	1	0	1	0	0	0	0	0	0	0	-1.33498074496474	Th2
1056	0.0066928549367207	0.00680138908569557	0.997330233745424	0.997779362604762	0.998344699177965	0.00669286005887249	0.00669285581185343	0.0066944174223841	0.00771805779550551	0.00719025384965615	0.00773739434717759	0.00669482136840292	1	0	1	0	0	0	0	0	0	0	-1.43498066564236	Th2
1057	0.998005917007918	0.997375946160911	0.00669285012895424	0.0066939950968191	0.00669284806680265	0.00669285770008854	0.00669628321774223	0.0066991621975802	0.00771844265345673	0.00719027791712696	0.00669285994646382	0.00682529851025272	1	0	1	0	0	0	0	0	0	0	2.4372053422126	Th1
1058	0.998005822065913	0.99737586037286	0.0066928546581358	0.006694002199241	0.00669285054021229	0.00669285769023435	0.00669628274102258	0.00669916225706629	0.00771844255733712	0.0071902772299887	0.00669285993670085	0.00682538130197653	1	0	1	0	0	0	0	0	0	0	2.33720524315399	Th1
1059	0.104817594716912	0.511078971258532	0.00689881839270579	0.00690443146762002	0.00669541181239723	0.00670906931767318	0.0652326517629217	0.00669894729385867	0.00764898112422874	0.00695353379972263	0.00669441695887683	0.450732105421748	1	0	1	0	0	0	0	0	0	0	1.35987647291699	Th0
1060	0.00669285455471592	0.00680141262385349	0.99733022024142	0.997779420084148	0.998344634776987	0.00669285922546633	0.00669285498580111	0.00669441566319348	0.0077180560643074	0.00719025312758649	0.00773739557665207	0.00669482035124736	1	0	1	0	0	0	0	0	0	0	-0.834980512761436	Th2
1061	0.00669285556072662	0.00680140408249395	0.997330261926862	0.997779241888316	0.998344776175691	0.00669286101839377	0.00669285675065431	0.00669441973604857	0.00771805796265426	0.00719025356801758	0.00773739014095885	0.00669482297003085	1	0	1	0	0	0	0	0	0	0	-0.934980874424258	Th2
1062	0.00669285375925219	0.00680140694068914	0.997330165590792	0.997779319154537	0.998344616532612	0.00669285882416551	0.00669285458514948	0.00669441615991321	0.00771805548306812	0.00719025223710001	0.00773739260093213	0.00669482033290158	1	0	1	0	0	0	0	0	0	0	-1.0349805520457	Th2
1063	0.00669285470814124	0.0068013457999647	0.997330231157569	0.997779364615286	0.998344766382729	0.00669285988984006	0.00669285562256791	0.00669441696076194	0.00771805851055673	0.00719025426922581	0.00773739537224489	0.00669482099647617	1	0	1	0	0	0	0	0	0	0	-1.13498077079523	Th2
1064	0.00669285612731493	0.00680138835633654	0.997330283442182	0.997779365240526	0.998344763612115	0.00669286126720735	0.00669285701323628	0.00669441875631858	0.0077180593508743	0.00719025511171818	0.00773739511482302	0.00669482281747875	1	0	1	0	0	0	0	0	0	0	-1.23498076789846	Th2
1065	0.00669285382652976	0.00680134381230073	0.997330210624996	0.997779380784114	0.998344733382781	0.00669285896361806	0.00669285470567837	0.00669441594098218	0.0077180590713713	0.00719025414117873	0.0077373967888124	0.00669481984387574	1	0	1	0	0	0	0	0	0	0	-1.33498070612932	Th2
1066	0.00669285647445239	0.00680137265190969	0.997330262660552	0.997779431064431	0.998344767073452	0.00669286160183503	0.00669285734692877	0.00669441883601598	0.00771806103231809	0.00719025625932316	0.00773739814573295	0.00669482272492943	1	0	1	0	0	0	0	0	0	0	-1.43498069359613	Th2
1067	0.00669285679748565	0.00680137465253116	0.997330236278066	0.997779435680299	0.998344756203334	0.00669286192008014	0.00669285766404925	0.00669441919010622	0.00771806131503761	0.00719025646912001	0.0077373981977777	0.0066948230873132	1	0	1	0	0	0	0	0	0	0	-1.5349806475076	Th2
1068	0.99800578810125	0.997375913204856	0.00669286251408537	0.00669401347252251	0.00669285471902664	0.006692857664536	0.00669628366171474	0.00669916224252459	0.00771844255838735	0.00719027815685241	0.00669285991485761	0.00682538087200815	1	0	1	0	0	0	0	0	0	0	2.3372052626164	Th1
1069	0.998005938354451	0.997375970260084	0.00669285373280405	0.00669400057666195	0.00669285006955793	0.00669285768697801	0.00669628080378785	0.00669916223091392	0.00771844260681638	0.00719027787938944	0.0066928599344473	0.00682527509015501	1	0	1	0	0	0	0	0	0	0	2.23720536162132	Th1
1070	0.00669285429995738	0.00680132692254499	0.997330264643915	0.997779332140842	0.998344814312946	0.00669286010638938	0.00669285582306154	0.00669441817722619	0.00771805745810983	0.00719025321346688	0.00773739161924379	0.00669482072868689	1	0	1	0	0	0	0	0	0	0	-0.834980908467332	Th2
1071	0.00669285527452587	0.00680142533379363	0.997330244917904	0.997779235677642	0.9983447160987	0.00669286066117278	0.00669285641865817	0.00669441930508245	0.00771805748022636	0.00719025338381129	0.00773739059982263	0.00669482282072281	1	0	1	0	0	0	0	0	0	0	-0.934980784061145	Th2
1072	0.00669285409923709	0.00680139042082079	0.997330187708461	0.997779360633594	0.998344649884939	0.00669285913180414	0.00669285488743526	0.00669441616740866	0.00771805619666892	0.0071902528723675	0.00773739390623567	0.00669482053611711	1	0	1	0	0	0	0	0	0	0	-1.03498057874171	Th2
1073	0.00669285473517779	0.00680143146427592	0.997330213319207	0.997779305081249	0.998344653981224	0.00669285984847543	0.00669285560503028	0.00669441777192098	0.00771805608136883	0.00719025266042236	0.00773739131852057	0.00669482158934328	1	0	1	0	0	0	0	0	0	0	-1.13498062114465	Th2
1074	0.00669285417151461	0.00680134043304806	0.997330205511845	0.997779347813257	0.998344741870731	0.00669285933892939	0.00669285508478405	0.00669441624084046	0.00771805815568073	0.00719025392039715	0.00773739547659511	0.00669482066448449	1	0	1	0	0	0	0	0	0	0	-1.23498074608305	Th2
1075	0.00669285581829495	0.00680136315455713	0.997330290457967	0.997779378818392	0.998344786547551	0.0066928609537167	0.00669285670493484	0.00669441804204119	0.00771805999382775	0.0071902556357718	0.00773739751525973	0.0066948222918885	1	0	1	0	0	0	0	0	0	0	-1.33498080807683	Th2
1076	0.00669285285373382	0.00680135628210528	0.997330184330366	0.99777933759982	0.998344688700117	0.00669285798565022	0.00669285373649056	0.00669441503827714	0.00771805734435593	0.00719025278079964	0.00773739485637348	0.00669481927024836	1	0	1	0	0	0	0	0	0	0	-1.43498067528263	Th2
1077	0.00669285622818836	0.00680136433720941	0.997330266803093	0.99777939692523	0.998344771589112	0.00669286135494664	0.00669285710524336	0.00669441844957406	0.00771806152204319	0.00719025646952305	0.00773739932351275	0.00669482257861622	1	0	1	0	0	0	0	0	0	0	-1.53498074409812	Th2
1078	0.00669285641010244	0.00680136574556611	0.997330245948103	0.997779404733551	0.998344758050806	0.00669286153302455	0.00669285728252781	0.00669441864960539	0.00771806221605723	0.00719025676796007	0.00773740008677527	0.00669482270577428	1	0	1	0	0	0	0	0	0	0	-1.63498069786797	Th2
1079	0.998005885709682	0.997375884933701	0.00669284561933477	0.00669398725363362	0.0066928456234018	0.00669285771326717	0.00669628321044742	0.00669916228895503	0.0077184426980476	0.0071902774491588	0.00669285995544518	0.00682533789124332	1	0	1	0	0	0	0	0	0	0	2.23720528786084	Th1
1080	0.998005871947363	0.997375928023821	0.0066928543091554	0.00669400129346901	0.00669285033225372	0.00669285768708891	0.00669628298508017	0.00669916225481457	0.00771844260130111	0.00719027804825863	0.00669285993338329	0.00682533986345855	1	0	1	0	0	0	0	0	0	0	2.13720531999663	Th1
1081	0.00669285497678413	0.00680145446427752	0.997330202503362	0.997779315667423	0.998344623058964	0.00669285986053146	0.00669285562240899	0.00669441760312115	0.00771805645047847	0.00719025313148544	0.00773739257284668	0.00669482165016996	1	0	1	0	0	0	0	0	0	0	-0.9349805435628	Th2
1082	0.00669285550375071	0.00680142923929646	0.997330263943444	0.997779229183725	0.998344730185631	0.0066928608961046	0.00669285665608083	0.00669441963384383	0.00771805765236111	0.0071902535330811	0.00773739057855309	0.00669482300697051	1	0	1	0	0	0	0	0	0	0	-1.03498081824531	Th2
1083	0.00669285403614095	0.00680138303985689	0.997330183721674	0.997779366910918	0.998344658720171	0.00669285908704064	0.00669285484091827	0.00669441607890781	0.0077180562934829	0.00719025291687637	0.00773739400367047	0.00669482054114404	1	0	1	0	0	0	0	0	0	0	-1.13498058469289	Th2
1084	0.00669285462410061	0.00680144403903781	0.997330199055008	0.997779306445589	0.998344630132971	0.00669285973122823	0.00669285548705849	0.00669441780646229	0.00771805564092074	0.00719025227172131	0.0077373904964628	0.00669482142353504	1	0	1	0	0	0	0	0	0	0	-1.23498057122186	Th2
1085	0.00669285530742765	0.00680136386382396	0.997330251440757	0.997779309569925	0.998344783408924	0.00669286050899099	0.00669285626494449	0.00669441794277282	0.0077180587013618	0.00719025447263137	0.00773739430119446	0.00669482219127512	1	0	1	0	0	0	0	0	0	0	-1.33498084172533	Th2
1086	0.00669285476064994	0.00680142174446688	0.997330226533581	0.997779328100493	0.998344672347001	0.00669285988060707	0.00669285563592208	0.00669441769136272	0.00771805571732241	0.00719025260796122	0.00773739130129009	0.00669482146135083	1	0	1	0	0	0	0	0	0	0	-1.43498063997916	Th2
1087	0.00669285262314835	0.00680135940374869	0.99733017822194	0.997779342603973	0.99834467844021	0.00669285775493149	0.00669285350981098	0.00669441483322523	0.00771805694878421	0.00719025246451208	0.0077373943119636	0.00669481931554643	1	0	1	0	0	0	0	0	0	0	-1.53498065289251	Th2
1088	0.00669285462686671	0.00680142519535111	0.997330227757518	0.997779328850524	0.998344673490468	0.00669285974712831	0.00669285550275947	0.00669441759932155	0.00771805456555276	0.0071902520505443	0.00773738995431667	0.00669482132029828	1	0	1	0	0	0	0	0	0	0	-1.63498064183532	Th2
1089	0.00669285395474523	0.00680147341553331	0.997330215164641	0.997779305843256	0.998344640465077	0.0066928590737658	0.00669285483185232	0.00669441756636043	0.00771804800907742	0.00719024859158891	0.00773738103717898	0.00669482072780962	1	0	1	0	0	0	0	0	0	0	-1.73498059257855	Th2
1090	0.104817150068081	0.511078560783156	0.00689881904673452	0.00690443198051559	0.00669541196528453	0.00670906939378398	0.0652328478967467	0.0066989472949639	0.0076489808006941	0.00695353362709008	0.00669441696011818	0.450732156417472	1	0	1	0	0	0	0	0	0	0	2.2598758642106	Th0
1091	0.10481714750579	0.51107859322198	0.00689881911010395	0.00690443198700678	0.00669541198668149	0.00670906939540015	0.065232849059522	0.00669894729478595	0.00764898079527574	0.00695353362014099	0.00669441696007315	0.45073213647017	1	0	1	0	0	0	0	0	0	0	2.15987587521336	Th0
1092	0.104817163631155	0.511078596104816	0.00689881906004187	0.0069044319831086	0.00669541196690937	0.0067090693904873	0.0652328438560132	0.00669894729502759	0.00764898081593033	0.00695353362450843	0.00669441696019341	0.450732105102914	1	0	1	0	0	0	0	0	0	0	2.0598758577372	Th0
1093	0.104817421480057	0.511078821709103	0.00689881888169857	0.00690443188092109	0.00669541196435163	0.00670906934646658	0.0652327290690932	0.00669894729602436	0.00764898100257366	0.00695353372906184	0.00669441695953257	0.450732099726094	1	0	1	0	0	0	0	0	0	0	1.95987622135288	Th0
1094	0.104817278179963	0.511078695635438	0.00689881897946889	0.00690443193770989	0.00669541196546481	0.00670906937083448	0.0652327928924554	0.0066989472954761	0.00764898089925767	0.00695353367096149	0.00669441695990056	0.450732102193987	1	0	1	0	0	0	0	0	0	0	1.85987601809105	Th0
1095	0.104817257817426	0.511078677233181	0.00689881899821655	0.00690443194552238	0.0066954119668295	0.0067090693743212	0.0652328018548949	0.0066989472953948	0.0076489808844078	0.00695353366297488	0.00669441695995294	0.450732104316405	1	0	1	0	0	0	0	0	0	0	1.75987599037943	Th0
1096	0.00669285626741514	0.00681176746156556	0.99724265608084	0.00717668898409857	0.998188191390314	0.00669286127095482	0.0066953151613076	0.00669286427424375	0.0077179267037775	0.0071902062008307	0.00722106423968553	0.00763445479706868	1	0	1	0	0	0	0	0	0	0	-1.42490484211021	Th2
1097	0.00669285385170312	0.00681164990485866	0.997242625356443	0.00717668774317552	0.998188293080041	0.0066928587589397	0.00669530932464076	0.00669286174731157	0.00771792589289239	0.00719020494949609	0.00722106500315269	0.00763438656199026	1	0	1	0	0	0	0	0	0	0	-1.52490511469832	Th2
1098	0.00669285742919125	0.00681176467818601	0.997242695843913	0.00717669029384571	0.998188279449367	0.00669286233384964	0.00669531558825611	0.00669286533400907	0.00771792755518911	0.00719020730879001	0.00722106502338873	0.00763443611138969	1	0	1	0	0	0	0	0	0	0	-1.62490498363718	Th2
1099	0.00669285937704977	0.00681173570766491	0.997242686037904	0.0071766930547516	0.998188247606077	0.00669286428235223	0.00669531669377382	0.00669286727886531	0.00771793128930297	0.00719021024168003	0.00722106822789045	0.0076344333528924	1	0	1	0	0	0	0	0	0	0	-1.72490495413776	Th2
1100	0.00669285750684118	0.0068116644214158	0.997242685028127	0.00717669369329984	0.998188335401516	0.00669286241005221	0.00669531327254802	0.00669286539876216	0.00771793465916589	0.00719021077778545	0.0072210716508954	0.00763439083871698	1	0	1	0	0	0	0	0	0	0	-1.82490515580016	Th2
1101	0.104817333091823	0.511078745022206	0.00689881894356423	0.00690443191592681	0.00669541196526005	0.00670906936161464	0.0652327683632276	0.00669894729568421	0.00764898093840703	0.00695353369321312	0.00669441695975966	0.450732102108194	1	0	1	0	0	0	0	0	0	0	2.15987609784123	Th0
1102	0.104817461075497	0.511078855852387	0.0068988188610872	0.00690443186552381	0.00669541196644826	0.00670906933960048	0.065232711417207	0.00669894729616956	0.00764898103157613	0.00695353374514957	0.0066944169594233	0.450732098915117	1	0	1	0	0	0	0	0	0	0	2.05987627667011	Th0
1103	0.104817114062606	0.511078562434969	0.00689881913543029	0.0069044320015039	0.00669541198597668	0.00670906940111957	0.0652328638881351	0.00669894729466606	0.00764898077096661	0.00695353360695387	0.00669441696017058	0.450732139093878	1	0	1	0	0	0	0	0	0	0	1.95987582839356	Th0
1104	0.104817431584191	0.511078830544413	0.00689881887623738	0.00690443187687288	0.00669541196478519	0.0067090693447442	0.0652327245379553	0.00669894729606233	0.00764898100986972	0.00695353373320295	0.00669441695950358	0.450732099952364	1	0	1	0	0	0	0	0	0	0	1.85987623599816	Th0
1105	0.104817314346445	0.51107872728955	0.00689881895467162	0.00690443192333471	0.00669541196517542	0.00670906936465918	0.0652327767995671	0.00669894729561488	0.00764898092543895	0.00695353368561366	0.00669441695980729	0.450732101343229	1	0	1	0	0	0	0	0	0	0	1.75987606901341	Th0
1106	0.104817311981273	0.511078724631272	0.00689881895939724	0.00690443192417522	0.00669541196597483	0.00670906936504665	0.0652327777917409	0.00669894729560609	0.0076489809237354	0.00695353368484554	0.00669441695981376	0.450732102398303	1	0	1	0	0	0	0	0	0	0	1.65987606603044	Th0
1107	0.00669285599704321	0.00681167010584119	0.997242718609583	0.00717667266678617	0.998188396129156	0.00669286092909148	0.00669531220318713	0.00669286391721656	0.00771792785522663	0.00719020697770322	0.00722106641550131	0.00763440107642715	1	0	1	0	0	0	0	0	0	0	-1.52490527659472	Th2
1108	0.0066928543544526	0.00681164850964581	0.997242643060233	0.00717669017842748	0.998188334486281	0.00669285926686736	0.00669530987760692	0.00669286225290763	0.00771792695758895	0.00719020577015392	0.00722106563099501	0.00763439059764652	1	0	1	0	0	0	0	0	0	0	-1.62490516415022	Th2
1109	0.00669285345081795	0.00681166491630622	0.997242632524078	0.00717670436109759	0.998188277738649	0.00669285835735801	0.00669530924131542	0.00669286134494957	0.00771792574791167	0.00719020462059568	0.00722106455029709	0.00763438874902015	1	0	1	0	0	0	0	0	0	0	-1.72490507492306	Th2
1110	0.00669285079231513	0.00681165883099452	0.997242600971196	0.00717671550438996	0.998188272789694	0.00669285570854406	0.00669530690848297	0.00669285869010579	0.00771792589095377	0.00719020333407738	0.00722106273269833	0.00763439812805795	1	0	1	0	0	0	0	0	0	0	-1.82490503724027	Th2
1111	0.00669285273417727	0.00681166346132393	0.997242671547288	0.00717668980985765	0.998188246382037	0.0066928576368103	0.00669530870237978	0.00669286062067064	0.00771792838322796	0.00719020535497345	0.00722106507888721	0.00763439696256799	1	0	1	0	0	0	0	0	0	0	-1.92490508918445	Th2
1112	0.104817404405405	0.511078807351289	0.0068988188944605	0.00690443188762756	0.00669541196462673	0.00670906934943352	0.0652327366219953	0.00669894729595952	0.00764898099005021	0.00695353372213122	0.00669441695957633	0.450732100584548	1	0	1	0	0	0	0	0	0	0	2.05987619830893	Th0
1113	0.104817194615957	0.511078638314056	0.00689881907398243	0.00690443197184468	0.00669541198345921	0.00670906938761121	0.0652328280904206	0.00669894729496647	0.00764898082866634	0.00695353363871398	0.006694416959973	0.450732134181493	1	0	1	0	0	0	0	0	0	0	1.95987594422626	Th0
1114	0.104817407444669	0.511078810699096	0.00689881889387228	0.00690443188669522	0.00669541196517247	0.00670906934893001	0.0652327352843239	0.00669894729596784	0.00764898099219805	0.00695353372322396	0.00669441695956641	0.450732099933316	1	0	1	0	0	0	0	0	0	0	1.85987620270894	Th0
1115	0.104817118771513	0.511078530045484	0.00689881926135339	0.00690443200926775	0.00669541203015441	0.00670906939739797	0.0652328629149198	0.00669894729459511	0.00764898078212909	0.00695353361222775	0.00669441696005367	0.450732135072037	1	0	1	0	0	0	0	0	0	0	1.75987579556812	Th0
1116	0.104817346250144	0.511078755220832	0.0068988189327396	0.00690443191064165	0.00669541196490007	0.00670906935921568	0.0652327625969626	0.00669894729573709	0.00764898094851655	0.00695353369855076	0.00669441695972495	0.450732100701384	1	0	1	0	0	0	0	0	0	0	1.65987611404407	Th0
1117	0.10481741567593	0.511078817907193	0.00689881888777062	0.00690443188338107	0.0066954119649345	0.00670906934752239	0.0652327316297082	0.00669894729599982	0.00764898099818368	0.00695353372654589	0.00669441695954688	0.450732099592354	1	0	1	0	0	0	0	0	0	0	1.55987621416366	Th0
1118	0.0066928557038056	0.0068116903573307	0.997242671457271	0.00717665994604696	0.998188375702717	0.00669286067334136	0.00669531272718447	0.00669286365271356	0.00771792738058184	0.00719020651288172	0.00722106542769981	0.00763442191666063	1	0	1	0	0	0	0	0	0	0	-1.62490518286174	Th2
1119	0.00669285476210807	0.00681165564572751	0.997242653847323	0.00717667416947024	0.998188347968513	0.00669285968119797	0.00669531052902086	0.00669286266177459	0.00771792752377701	0.0071902062601344	0.00722106577852295	0.00763439693955652	1	0	1	0	0	0	0	0	0	0	-1.72490518786455	Th2
1120	0.0066928554953743	0.00681166181125091	0.997242689403563	0.00717663725084521	0.998188353907244	0.0066928604078899	0.00669531133444641	0.00669286338769287	0.00771792938377657	0.00719020751204304	0.00722106720286786	0.00763439319309851	1	0	1	0	0	0	0	0	0	0	-1.82490525633152	Th2
1121	0.0066928537440637	0.00681172176976676	0.997242666724999	0.0071767826826185	0.998188183297741	0.00669285864036209	0.00669531051265104	0.00669286164323355	0.00771792152011603	0.00719020256381575	0.00722106191774881	0.00763439471545706	1	0	1	0	0	0	0	0	0	0	-1.92490488031291	Th2
1122	0.00669285515873666	0.00681173942342187	0.997242680355482	0.00717680405022253	0.998188202233777	0.00669286005981223	0.00669531206948511	0.00669286308159976	0.00771792001138184	0.00719020276671984	0.0072210610051644	0.00763440868643072	1	0	1	0	0	0	0	0	0	0	-2.02490485627628	Th2
1123	0.104817262598435	0.511078680743318	0.00689881903470552	0.00690443195357196	0.00669541198480233	0.00670906937311748	0.0652327995933336	0.0066989472953836	0.00764898088862906	0.00695353366480854	0.0066944169598698	0.450732103805145	1	0	1	0	0	0	0	0	0	0	1.9598759958561	Th0
1124	0.104817249025267	0.511078669679189	0.0068988189981234	0.0069044319484991	0.00669541196537117	0.00670906937588807	0.0652328059455058	0.00669894729535433	0.00764898087775565	0.00695353365922094	0.00669441695997265	0.450732103054374	1	0	1	0	0	0	0	0	0	0	1.85987597685753	Th0
1125	0.104817131012056	0.511078568452188	0.00689881908364903	0.00690443199626171	0.00669541196755699	0.00670906939608894	0.0652328583825239	0.00669894729490203	0.00764898079223472	0.00695353361112495	0.00669441696027628	0.450732105223096	1	0	1	0	0	0	0	0	0	0	1.75987581206955	Th0
1126	0.104817147311842	0.511078556508893	0.00689881924572962	0.00690443200590978	0.00669541203090027	0.00670906939277462	0.0652328499146594	0.00669894729476707	0.00764898080201083	0.00695353362410883	0.00669441695999919	0.45073213833386	1	0	1	0	0	0	0	0	0	0	1.65987584087219	Th0
1127	0.104817414568828	0.511078815631047	0.00689881888618745	0.00690443188352874	0.00669541196437563	0.00670906934764579	0.0652327321476817	0.0066989472959974	0.00764898099758686	0.00695353372625802	0.0066944169595494	0.450732099849403	1	0	1	0	0	0	0	0	0	0	1.55987621155696	Th0
1128	0.00669285514061168	0.00681173527521179	0.997242670066271	0.00717670963888931	0.99818813551857	0.00669285997691382	0.00669531161683761	0.00669286297837608	0.00771792554693139	0.00719020524816561	0.00722106479670484	0.0076343928726222	1	0	1	0	0	0	0	0	0	0	-1.62490488249358	Th2
1129	0.00669285478459402	0.00681165096171966	0.997242657369718	0.00717669101707138	0.998188323648572	0.00669285969738113	0.00669531036392933	0.00669286267789684	0.00771792660522353	0.00719020578830376	0.00722106544410502	0.00763438945059766	1	0	1	0	0	0	0	0	0	0	-1.72490516422747	Th2
1130	0.006692856236914	0.00681170525781726	0.997242702395463	0.00717659800162601	0.998188320727246	0.00669286115645592	0.00669531307444271	0.00669286413640242	0.00771792803354042	0.00719020711228786	0.00722106606205082	0.00763441252843587	1	0	1	0	0	0	0	0	0	0	-1.82490521152274	Th2
1131	0.00669285488801806	0.00681172488550687	0.99724267548088	0.00717678101602367	0.998188179614751	0.0066928597843706	0.00669531174972106	0.00669286278630386	0.00771792331524266	0.00719020393487165	0.0072210635692468	0.0076343953944854	1	0	1	0	0	0	0	0	0	0	-1.92490487377184	Th2
1132	0.00669285652872542	0.00681169584309668	0.997242697362677	0.00717659295899153	0.998188285120887	0.00669286143206247	0.00669531296413454	0.00669286441976945	0.0077179284191886	0.00719020742230461	0.00722106674122936	0.00763440051999965	1	0	1	0	0	0	0	0	0	0	-2.02490519523406	Th2
1133	0.00669285655785499	0.00681169407218651	0.997242680696279	0.00717658889732192	0.998188276239349	0.0066928614597408	0.00669531294717458	0.00669286444744018	0.00771792854052183	0.00719020746511137	0.00722106683230276	0.00763439972018771	1	0	1	0	0	0	0	0	0	0	-2.12490517599579	Th2
1134	0.104817401280965	0.511078804119486	0.00689881888631356	0.00690443188520799	0.00669541196066202	0.00670906935000124	0.0652327380748645	0.00669894729593818	0.00764898098794121	0.0069535337209184	0.00669441695959425	0.45073210065053	1	0	1	0	0	0	0	0	0	0	1.85987619347847	Th0
1135	0.104817127186397	0.511078564884218	0.00689881920798228	0.00690443203244354	0.0066954120158948	0.00670906939616373	0.0652328594511966	0.0066989472948642	0.00764898078995568	0.00695353360983592	0.00669441696011758	0.450732108927317	1	0	1	0	0	0	0	0	0	0	1.75987580930863	Th0
1136	0.104817282445198	0.511078734453815	0.00689881867535979	0.00690443185838229	0.00669541186075751	0.00670906937576318	0.0652327900277418	0.00669894729519177	0.00764898088485738	0.00695353367196362	0.00669441696007485	0.450732128173376	1	0	1	0	0	0	0	0	0	0	1.65987608461025	Th0
1137	0.104817186427439	0.511078616566869	0.00689881904410886	0.00690443197389293	0.00669541196683311	0.00670906938663211	0.0652328336776509	0.00669894729511063	0.00764898083227002	0.0069535336337064	0.0066944169601319	0.450732104710325	1	0	1	0	0	0	0	0	0	0	1.55987589045309	Th0
1138	0.104817169601685	0.511078598689054	0.00689881905075256	0.00690443197953326	0.00669541196568909	0.00670906938948311	0.0652328410074222	0.00669894729505041	0.00764898082005473	0.0069535336276897	0.00669441696016818	0.450732109467249	1	0	1	0	0	0	0	0	0	0	1.45987586782095	Th0
1139	0.00669285548145704	0.00681170295756023	0.997242662415902	0.00717666009682775	0.998188276256452	0.00669286043463751	0.0066953125718744	0.00669286340733285	0.00771792649258268	0.00719020585799712	0.00722106494189714	0.00763441795332427	1	0	1	0	0	0	0	0	0	0	-1.72490506847686	Th2
1140	0.00669285458530775	0.00681167042906373	0.997242648702978	0.00717673595476439	0.998188268004113	0.00669285948387495	0.00669531039118763	0.00669286247211641	0.0077179258442587	0.00719020525138665	0.00722106485034299	0.00763438756614574	1	0	1	0	0	0	0	0	0	0	-1.82490503987864	Th2
1141	0.00669285597712423	0.00681175931565694	0.997242683240316	0.00717672897491102	0.998188138251859	0.00669286087594476	0.00669531364263892	0.00669286387458036	0.00771792471726639	0.00719020504899288	0.00722106427348741	0.00763441740615245	1	0	1	0	0	0	0	0	0	0	-1.92490482738542	Th2
1142	0.00669285400724367	0.00681168131946513	0.997242639773758	0.00717665233942331	0.998188286347399	0.00669285891834074	0.00669531025633783	0.00669286188716205	0.00771792660856483	0.00719020535150683	0.00722106444961095	0.00763439773806227	1	0	1	0	0	0	0	0	0	0	-2.02490511324544	Th2
1143	0.00669285432599553	0.00681170597124846	0.997242679023889	0.00717684548830347	0.998188221488396	0.00669285922640625	0.00669531085786142	0.00669286222701845	0.00771792350993358	0.00719020381146032	0.0072210638768612	0.00763438944398601	1	0	1	0	0	0	0	0	0	0	-2.12490488177321	Th2
1144	0.00669285307551729	0.00681169655432391	0.997242688895845	0.00717684981266811	0.998188225554944	0.00669285797741253	0.0066953094864535	0.00669286096616451	0.0077179239268199	0.007190203408637	0.00722106301224376	0.00763439106707268	1	0	1	0	0	0	0	0	0	0	-2.22490490516348	Th2
1145	0.104817818226743	0.511079170755027	0.00689881864640873	0.00690443175230035	0.00669541196898832	0.00670906927660374	0.0652325531386371	0.00669894729808099	0.00764898129964878	0.00695353388671442	0.00669441695859954	0.450732065461275	1	0	1	0	0	0	0	0	0	0	1.75987675743823	Th0
1146	0.104817429717052	0.511078829774926	0.00689881862330704	0.00690443175242447	0.00669541186948363	0.00670906934726646	0.0652327266372481	0.00669894729538993	0.00764898100040558	0.00695353373269809	0.00669441695972602	0.450732099567068	1	0	1	0	0	0	0	0	0	0	1.65987623529141	Th0
1147	0.104817377709013	0.511078784928887	0.00689881892196821	0.00690443190153918	0.00669541196822826	0.00670906935401354	0.0652327484747969	0.00669894729586131	0.00764898097054625	0.00695353371118457	0.00669441695963706	0.450732100889915	1	0	1	0	0	0	0	0	0	0	1.5598761613052	Th0
1148	0.104817213670732	0.511078636227429	0.00689881906326856	0.00690443197297813	0.00669541197856797	0.00670906938153893	0.0652328213012226	0.00669894729530207	0.00764898085364736	0.00695353364555746	0.00669441696007136	0.450732107116462	1	0	1	0	0	0	0	0	0	0	1.4598759273831	Th0
1149	0.00669285531883853	0.00681165263368608	0.997242701455149	0.00717665847880152	0.99818835492576	0.00669286023496833	0.00669531095978349	0.00669286320752132	0.00771792635523658	0.00719020583305093	0.00722106550603911	0.00763438212677092	1	0	1	0	0	0	0	0	0	0	-1.72490527572621	Th2
1150	0.00669285562337624	0.00681172365014626	0.997242686101255	0.00717664948209762	0.998188221264004	0.00669286053351231	0.00669531266436431	0.00669286352047503	0.00771792618402277	0.00719020574134928	0.00722106522461823	0.00763440879574058	1	0	1	0	0	0	0	0	0	0	-1.82490503594556	Th2
1151	0.00669285541189583	0.00681172737571993	0.997242674535109	0.00717678291821778	0.998188197383494	0.00669286031333908	0.00669531243014758	0.0066928633104744	0.00771792552672555	0.00719020528453351	0.00722106525160131	0.00763440496783961	1	0	1	0	0	0	0	0	0	0	-1.92490486912811	Th2
1152	0.00669285553975412	0.00681170643903848	0.997242688146349	0.00717662380508668	0.998188248188486	0.0066928604422896	0.00669531214396311	0.00669286343248146	0.00771792628871768	0.00719020583565651	0.00722106533148532	0.00763439997236583	1	0	1	0	0	0	0	0	0	0	-2.024905117104	Th2
1153	0.00669285552834234	0.00681170428517465	0.997242690152074	0.00717666427706807	0.998188249298035	0.0066928604305512	0.00669531208160266	0.00669286342111807	0.00771792602358149	0.00719020569510702	0.00722106570419943	0.00763439641085418	1	0	1	0	0	0	0	0	0	0	-2.12490508559251	Th2
1154	0.00669285550400874	0.00681169817217568	0.997242687284053	0.00717650753483249	0.998188261199336	0.00669286040602513	0.00669531193676346	0.00669286339241881	0.00771792663693632	0.00719020600995462	0.00722106506586288	0.00763439738621707	1	0	1	0	0	0	0	0	0	0	-2.22490525643819	Th2
1155	0.00669285549388016	0.00681170070218697	0.997242685888851	0.00717672444823874	0.998188256186555	0.00669286039563066	0.00669531195993388	0.00669286339060879	0.00771792617044193	0.00719020577318735	0.00722106557516455	0.0076343960022465	1	0	1	0	0	0	0	0	0	0	-2.32490503216389	Th2
1156	0.104817771907273	0.511079122871419	0.0068988186379412	0.00690443173974353	0.00669541196082187	0.00670906928626719	0.0652325734189212	0.0066989472973706	0.00764898125741864	0.00695353387149962	0.00669441695862908	0.450732090789174	1	0	1	0	0	0	0	0	0	0	1.65987670879895	Th0
1157	0.10481749170004	0.511078837004855	0.006898818859446	0.00690443188910927	0.00669541198075332	0.00670906932892704	0.0652327016707213	0.00669894729663661	0.00764898107284522	0.00695353375670446	0.00669441695935141	0.450732044934504	1	0	1	0	0	0	0	0	0	0	1.5598762247735	Th0
1158	0.104817478146897	0.511078875788003	0.00689881884581024	0.00690443185782661	0.00669541196431338	0.00670906933752266	0.0652327031764091	0.00669894729622909	0.00764898104087979	0.00695353375265831	0.00669441695937846	0.450732108480404	1	0	1	0	0	0	0	0	0	0	1.45987631502608	Th0
1159	0.00669285465179526	0.00680143324569141	0.997330207399379	0.997779295654086	0.998344622217875	0.00669285958606513	0.0066928553728284	0.00669441695060946	0.00771805615970988	0.00719025298941298	0.00773739336107056	0.00669482166426135	1	0	1	0	0	0	0	0	0	0	-0.734980589981724	Th2
1160	0.00669285575119899	0.00680144087883981	0.99733031340943	0.997779356606283	0.998344738367718	0.00669286094838491	0.00669285669158128	0.00669441940201926	0.00771805655459932	0.00719025347846368	0.00773739131135444	0.00669482316790514	1	0	1	0	0	0	0	0	0	0	-0.834980736986518	Th2
1161	0.0066928543603507	0.00680137902364855	0.997330214547917	0.997779358816123	0.998344697075553	0.00669285948276889	0.00669285522992547	0.00669441669988229	0.00771805673343859	0.00719025324527149	0.00773739424123743	0.00669482042189993	1	0	1	0	0	0	0	0	0	0	-0.934980663368924	Th2
1162	0.00669285465352046	0.00680137983589778	0.997330233504765	0.99777939875626	0.998344719469613	0.00669285977986216	0.00669285552384776	0.00669441704218868	0.00771805746326922	0.00719025373880273	0.00773739489222865	0.00669482060171078	1	0	1	0	0	0	0	0	0	0	-1.03498066068679	Th2
1163	0.00669285472109294	0.00680138665062595	0.997330235700606	0.997779409878484	0.998344718796203	0.00669285984574514	0.00669285559134271	0.00669441719420184	0.0077180576911128	0.00719025384346215	0.00773739497627834	0.00669482065005911	1	0	1	0	0	0	0	0	0	0	-1.1349806434544	Th2
1164	0.00669285642240437	0.00680144320909665	0.997330264838266	0.997779276394054	0.998344696327581	0.00669286154875537	0.00669285730849587	0.00669441974651237	0.00771805503132011	0.0071902529209124	0.00773738690385176	0.00669482637992757	1	0	1	0	0	0	0	0	0	0	-1.23498072530052	Th2
1165	0.00669285507475818	0.00680139264132219	0.997330208131419	0.997779342276859	0.998344710099475	0.00669286019769089	0.00669285593589524	0.00669441764901534	0.00771805858710869	0.00719025432825227	0.00773739285380119	0.00669482194921767	1	0	1	0	0	0	0	0	0	0	-1.33498066673697	Th2
1166	0.00669285535806629	0.00680139317919031	0.997330233899489	0.997779460118796	0.998344705509616	0.00669286048007573	0.0066928562297887	0.00669441790416228	0.00771805890595071	0.00719025461395085	0.00773739582025037	0.00669482130358263	1	0	1	0	0	0	0	0	0	0	-1.43498056549529	Th2
1167	0.998005931379276	0.997375972806829	0.00669285533862765	0.00669400260419625	0.00669285088647326	0.00669285768298562	0.00669628053200625	0.00669916224523514	0.0077184426017623	0.00719027802214395	0.0066928599319806	0.00682526940987375	1	0	1	0	0	0	0	0	0	0	2.43720535099119	Th1
1168	0.104817579543802	0.511078960676109	0.00689881877784565	0.00690443182112201	0.00669541196484801	0.00670906931959914	0.0652326585808062	0.00669894729664557	0.00764898111653332	0.006953533793298	0.00669441695912154	0.450732098552582	1	0	1	0	0	0	0	0	0	0	1.45987644691692	Th0
1169	0.00669285481048066	0.00680136065085809	0.997330269977424	0.997779385089437	0.99834476826592	0.00669286008905706	0.00669285583026512	0.0066944174671644	0.00771805701970067	0.00719025357244104	0.00773739379449954	0.006694821057152	1	0	1	0	0	0	0	0	0	0	-0.734980778862289	Th2
1170	0.0066928542179043	0.00680134057709774	0.997330222117018	0.99777941508035	0.998344707112369	0.00669285926486524	0.00669285500831745	0.00669441564180576	0.0077180567924869	0.00719025342851393	0.00773739601041634	0.00669481985580488	1	0	1	0	0	0	0	0	0	0	-0.834980663351824	Th2
1171	0.0066928545922889	0.00680143851634138	0.997330196379072	0.99777927233129	0.998344630389759	0.00669285968431374	0.00669285544849309	0.00669441761576742	0.00771805598210906	0.00719025254049374	0.00773739121252724	0.00669482168258955	1	0	1	0	0	0	0	0	0	0	-0.934980607162616	Th2
1172	0.0066928537372169	0.00680136175450631	0.99733016909821	0.997779331946974	0.998344667349597	0.00669285885327205	0.00669285460215912	0.00669441579822772	0.0077180565659711	0.00719025292041865	0.00773739439805327	0.00669481986331889	1	0	1	0	0	0	0	0	0	0	-1.03498063600769	Th2
1173	0.00669285342438508	0.00680136472691239	0.997330161141093	0.997779317257696	0.998344668489051	0.00669285855043363	0.00669285429609374	0.00669441559210637	0.00771805649885388	0.0071902527107895	0.00773739420403523	0.00669481948259499	1	0	1	0	0	0	0	0	0	0	-1.13498064288624	Th2
1174	0.00669285371024024	0.00680137732450802	0.997330192656708	0.997779331295381	0.998344689567325	0.0066928588349059	0.00669285458309902	0.00669441604085727	0.00771805686046018	0.00719025297136144	0.00773739439872166	0.00669481977301182	1	0	1	0	0	0	0	0	0	0	-1.23498066643149	Th2
1175	0.00669285130475423	0.00680135237231097	0.997330131963315	0.997779355577272	0.998344710562225	0.00669285643312407	0.00669285216922581	0.00669441340009656	0.00771805749497026	0.0071902521783211	0.00773739612427583	0.00669481635770729	1	0	1	0	0	0	0	0	0	0	-1.33498063911348	Th2
1176	0.00669285278997546	0.00680139601254925	0.997330212975822	0.997779265811021	0.99834467315085	0.00669285791146523	0.00669285366498838	0.00669441533607571	0.0077180553797743	0.00719025163490355	0.00773739268810398	0.00669481886575605	1	0	1	0	0	0	0	0	0	0	-1.43498072603206	Th2
1177	0.0066928526099948	0.00680140185754892	0.997330243537664	0.997779250087066	0.998344669882071	0.00669285773185491	0.00669285348660345	0.00669441523450748	0.00771805502657814	0.00719025131337427	0.00773739219384534	0.00669481871976012	1	0	1	0	0	0	0	0	0	0	-1.5349807651586	Th2
1178	0.998005882259182	0.997375936494733	0.00669285490088706	0.00669400206619314	0.00669285065116226	0.00669285768592842	0.00669628259187396	0.0066991622479043	0.00771844260083237	0.00719027806748547	0.00669285993274626	0.00682533093999672	1	0	1	0	0	0	0	0	0	0	2.33720532933483	Th1
1179	0.104817597125234	0.511078974306721	0.00689881876022316	0.00690443180952801	0.00669541196252623	0.00670906931653815	0.0652326507300006	0.00669894729669454	0.00764898112939787	0.0069535338007372	0.00669441695907481	0.450732099256252	1	0	1	0	0	0	0	0	0	0	1.35987647100743	Th0
1180	0.00669285499275678	0.00680142133222867	0.997330245406302	0.997779301748525	0.998344717374166	0.00669286036076854	0.00669285611410707	0.00669441884967824	0.0077180565507625	0.00719025327368572	0.00773739121619174	0.00669482202156188	1	0	1	0	0	0	0	0	0	0	-0.834980726320202	Th2
1181	0.00669285404794538	0.00680133226775987	0.997330203534506	0.997779398315161	0.998344714138148	0.0066928591335658	0.0066928548799854	0.00669441550142997	0.00771805685211694	0.00719025339981519	0.00773739584772331	0.00669482006153886	1	0	1	0	0	0	0	0	0	0	-0.934980677365613	Th2
1182	0.00669285465102792	0.00680144912557955	0.997330193774548	0.99777927246576	0.998344621272652	0.00669285975268308	0.00669285551253902	0.00669441788017292	0.00771805585603501	0.00719025235008799	0.00773739048464803	0.00669482172476973	1	0	1	0	0	0	0	0	0	0	-1.0349805852439	Th2
1183	0.00669285558182369	0.00680144371842887	0.997330248140038	0.997779252692062	0.998344682745681	0.00669286072556228	0.00669285647590113	0.00669441898309852	0.00771805726834976	0.00719025314266385	0.00773739029225135	0.00669482297193437	1	0	1	0	0	0	0	0	0	0	-1.13498071903364	Th2
1184	0.00669285305724704	0.0068013592954083	0.997330139152903	0.99777931825697	0.998344662599026	0.00669285818335013	0.00669285393210585	0.006694415161007	0.00771805629547048	0.00719025246116523	0.00773739398972163	0.00669481934563552	1	0	1	0	0	0	0	0	0	0	-1.23498062177385	Th2
1185	0.0066928557654929	0.00680137529780575	0.997330283187799	0.997779414773799	0.998344765781661	0.00669286089245307	0.00669285664264864	0.00669441808936655	0.00771806006435873	0.00719025565813607	0.00773739762303797	0.00669482200414393	1	0	1	0	0	0	0	0	0	0	-1.33498073215822	Th2
1186	0.00669285437808652	0.00680142310403124	0.997330219045045	0.997779270520201	0.998344663472262	0.0066928594982256	0.00669285525602782	0.0066944173262867	0.00771805407883479	0.00719025159238677	0.00773738911319804	0.00669482152149784	1	0	1	0	0	0	0	0	0	0	-1.43498068612853	Th2
1187	0.00669285590963207	0.0068014317016062	0.997330266657183	0.997779306039338	0.998344690283371	0.00669286102946545	0.00669285679133292	0.00669441895037833	0.00771805355298812	0.00719025219005385	0.00773738908300104	0.0066948233141537	1	0	1	0	0	0	0	0	0	0	-1.53498070837861	Th2
1188	0.00669285229011927	0.00680142290973286	0.99733025131097	0.997779215952349	0.998344669733166	0.00669285741107833	0.00669285317123223	0.00669441523565684	0.00771805070166754	0.00719024910995493	0.00773738670939208	0.00669481941713209	1	0	1	0	0	0	0	0	0	0	-1.63498079813582	Th2
1189	0.998005793680129	0.997375828507664	0.00669285440042017	0.00669400198554166	0.00669285040120497	0.00669285769169513	0.00669628343243507	0.00669916226477273	0.00771844255418054	0.00719027703461766	0.00669285993736678	0.00682540955315377	1	0	1	0	0	0	0	0	0	0	2.23720521183993	Th1
1190	0.00669285541452636	0.00680146094035896	0.997330223312969	0.997779344839772	0.998344593686152	0.00669285980874796	0.00669285559697684	0.00669441653906014	0.00771805655866853	0.00719025338617303	0.00773739511344696	0.00669482232496051	1	0	1	0	0	0	0	0	0	0	-0.83498049647643	Th2
1191	0.00669285480458902	0.00680137363357154	0.997330258529329	0.997779377707745	0.998344735551407	0.00669285991314975	0.00669285566508236	0.00669441701543607	0.00771805688584614	0.00719025356378005	0.00773739439005428	0.00669482121536475	1	0	1	0	0	0	0	0	0	0	-0.934980729286117	Th2
1192	0.0066928538579628	0.0068013440867605	0.997330175486887	0.997779386306976	0.998344684132986	0.00669285891708606	0.00669285466825794	0.00669441536209666	0.00771805655920202	0.00719025314363239	0.00773739533325425	0.00669482013620803	1	0	1	0	0	0	0	0	0	0	-1.03498062124844	Th2
1193	0.00669285501947105	0.00680135215573508	0.997330253212312	0.997779325972449	0.998344788483932	0.00669286026321775	0.00669285600781493	0.00669441758483348	0.00771805817680481	0.00719025410893298	0.00773739413328948	0.00669482177980066	1	0	1	0	0	0	0	0	0	0	-1.1349808464939	Th2
1194	0.00669285567579986	0.00680137039995317	0.997330302144967	0.997779353404943	0.998344789643578	0.00669286082202292	0.00669285657344819	0.00669441803794779	0.00771805911509178	0.00719025502934902	0.00773739590830941	0.00669482232785816	1	0	1	0	0	0	0	0	0	0	-1.23498084449382	Th2
1195	0.00669285302975817	0.00680135610583967	0.997330136337557	0.997779331394612	0.998344676206352	0.00669285815950723	0.0066928539109262	0.00669441511286636	0.00771805652602348	0.00719025258282016	0.00773739410824065	0.00669481952003674	1	0	1	0	0	0	0	0	0	0	-1.33498062209328	Th2
1196	0.00669285478317315	0.00680141856217837	0.997330230530072	0.997779320126216	0.998344676023018	0.00669285990410162	0.00669285565973696	0.00669441767534825	0.00771805555405692	0.00719025254208159	0.0077373911275133	0.00669482158078597	1	0	1	0	0	0	0	0	0	0	-1.4349806590379	Th2
1197	0.00669285771163693	0.00680143537767686	0.997330287679451	0.9977792993365	0.998344715505231	0.00669286283930587	0.00669285859254177	0.00669442090737466	0.00771805790832574	0.00719025489005042	0.00773739062521185	0.00669482493450128	1	0	1	0	0	0	0	0	0	0	-1.53498074006156	Th2
1198	0.00669285452538628	0.00680136389911303	0.997330212993748	0.997779360766439	0.998344731432105	0.00669285965411237	0.00669285540197281	0.00669441688412505	0.00771806185853648	0.0071902557847813	0.00773739850588315	0.00669482088746306	1	0	1	0	0	0	0	0	0	0	-1.63498069625804	Th2
1199	0.00669286017646583	0.00680139343456898	0.997330219379264	0.997779378715921	0.998344759350034	0.00669286529822566	0.00669286104821251	0.00669442276239437	0.00771806203017145	0.00719025867060142	0.00773739631037391	0.00669482713688795	1	0	1	0	0	0	0	0	0	0	-1.73498065314547	Th2
1200	0.998005780314481	0.99737588834908	0.0066928564997872	0.00669400400011249	0.00669285144827035	0.00669285768402477	0.00669628487276913	0.00669916225344636	0.00771844259661579	0.00719027809222851	0.00669285993139719	0.00682539647942023	1	0	1	0	0	0	0	0	0	0	2.13720524662552	Th1
1201	0.00669285476303003	0.0068013679410501	0.997330264437437	0.99777935248512	0.998344755036688	0.00669286006589915	0.00669285581916495	0.00669441752292219	0.00771805695514328	0.00719025349773	0.00773739350346366	0.00669482151343637	1	0	1	0	0	0	0	0	0	0	-0.934980785407165	Th2
1202	0.00669285461505919	0.00680141822120107	0.997330206808787	0.997779373793278	0.998344644265311	0.00669285952024866	0.0066928552742741	0.00669441668502293	0.00771805622443001	0.00719025306659348	0.00773739377823731	0.00669482089077148	1	0	1	0	0	0	0	0	0	0	-1.03498054900498	Th2
1203	0.00669285453003234	0.00680132782419498	0.997330242905641	0.997779365957186	0.998344765348924	0.00669285971190201	0.00669285546440742	0.00669441638393611	0.00771805762289551	0.00719025390996698	0.00773739550122213	0.00669482120783679	1	0	1	0	0	0	0	0	0	0	-1.13498080014098	Th2
1204	0.00669285489213777	0.0068014578056352	0.997330209433351	0.997779292030453	0.998344627827521	0.00669286001535656	0.0066928557715019	0.00669441836013844	0.00771805581412549	0.00719025230486154	0.0077373899295218	0.00669482175937079	1	0	1	0	0	0	0	0	0	0	-1.23498057857777	Th2
1205	0.00669285413418655	0.00680134308059787	0.997330191088121	0.997779338035192	0.998344742172224	0.00669285928831978	0.00669285504361247	0.00669441615699043	0.00771805792393059	0.00719025385853226	0.00773739523895688	0.00669482087233706	1	0	1	0	0	0	0	0	0	0	-1.33498073962769	Th2
1206	0.00669285281475572	0.00680135827394383	0.997330124036748	0.997779343121395	0.998344669175927	0.00669285794383467	0.00669285369893441	0.0066944149052294	0.00771805623484734	0.00719025233368293	0.00773739373683661	0.00669481950319856	1	0	1	0	0	0	0	0	0	0	-1.43498059064602	Th2
1207	0.00669285408882286	0.00680144117724435	0.997330192757155	0.997779322147942	0.998344624605144	0.00669285920606111	0.00669285496117969	0.00669441727843007	0.00771805304747831	0.00719025070829333	0.00773738765341624	0.0066948208108514	1	0	1	0	0	0	0	0	0	0	-1.53498055628258	Th2
1208	0.00669285284429188	0.00680142384129674	0.997330178503926	0.997779336956619	0.998344632193027	0.00669285796104032	0.00669285371592696	0.00669441577754603	0.00771805190055671	0.00719024975512389	0.00773738744297261	0.0066948195110749	1	0	1	0	0	0	0	0	0	0	-1.6349805609905	Th2
1209	0.00669286011584673	0.00680139005365667	0.997330292536625	0.997779305730141	0.998344786981085	0.0066928652426156	0.00669286099841171	0.00669442267595047	0.00771806534876745	0.0071902601627999	0.00773740047705094	0.00669482692347091	1	0	1	0	0	0	0	0	0	0	-1.734980821789	Th2
1210	0.00669285955714374	0.00680136366858555	0.997330228545699	0.997779328655837	0.998344766123712	0.00669286468028818	0.00669286043376285	0.00669442172210795	0.00771807120754292	0.0071902626403228	0.0077374093355854	0.00669482627471375	1	0	1	0	0	0	0	0	0	0	-1.83498072649352	Th2
1211	0.104817369752116	0.511078778068653	0.0068988191051361	0.00690443190063255	0.00669541204819346	0.00670906935427188	0.0652327511315016	0.00669894729532578	0.00764898096635976	0.00695353370780083	0.0066944169593176	0.450732102852102	1	0	1	0	0	0	0	0	0	0	2.15987615083475	Th0
1212	0.104817465859266	0.51107882945711	0.00689881862333215	0.00690443186271595	0.00669541187676075	0.00670906933644733	0.0652327110460851	0.00669894729676113	0.00764898104653663	0.0069535337487712	0.00669441695976086	0.450732082633262	1	0	1	0	0	0	0	0	0	0	2.05987623874662	Th0
1213	0.104817378034422	0.511078780571676	0.00689881893139921	0.00690443189686152	0.00669541197343516	0.00670906935402539	0.0652327480533372	0.0066989472958069	0.00764898097000402	0.00695353371262429	0.00669441695959005	0.450732108686336	1	0	1	0	0	0	0	0	0	0	1.95987616462985	Th0
1214	0.104817298081904	0.511078713062243	0.00689881896582397	0.00690443192982209	0.00669541196529292	0.00670906936744012	0.0652327840322108	0.0066989472955529	0.007648980913651	0.00695353367903215	0.006694416959849	0.450732101799556	1	0	1	0	0	0	0	0	0	0	1.85987604619014	Th0
1215	0.104817391597535	0.511078823826293	0.00689881899634568	0.00690443189851049	0.00669541198193273	0.00670906935175419	0.0652327427218905	0.006698947295864	0.0076489809820277	0.00695353371142308	0.00669441695973509	0.45073207269931	1	0	1	0	0	0	0	0	0	0	1.75987618006606	Th0
1216	0.00669285571556958	0.00681165682521274	0.997242711916413	0.00717668946360958	0.998188404789287	0.00669286065109325	0.00669531164831558	0.00669286364189796	0.00771792749122994	0.00719020669495819	0.00722106628927955	0.00763439756770259	1	0	1	0	0	0	0	0	0	0	-1.42490528071683	Th2
1217	0.00669285579454347	0.00681167752406687	0.997242699160126	0.00717668995811062	0.998188383910834	0.0066928607096292	0.00669531192769237	0.00669286370211059	0.00771792857482469	0.00719020735728038	0.00722106674423269	0.00763440427381945	1	0	1	0	0	0	0	0	0	0	-1.52490521650465	Th2
1218	0.0066928550594699	0.00681169403082495	0.9972426593622	0.00717668958838791	0.998188352233377	0.00669285996383256	0.00669531144753536	0.00669286295769335	0.00771792861965939	0.00719020702212998	0.0072210663200724	0.00763440224485141	1	0	1	0	0	0	0	0	0	0	-1.62490513434112	Th2
1219	0.00669285829227408	0.00681168901196723	0.997242754535263	0.00717669412370926	0.99818833311786	0.00669286319507675	0.00669531449886634	0.00669286618801336	0.00771793476905472	0.0071902116788475	0.00722107149488916	0.00763440437511876	1	0	1	0	0	0	0	0	0	0	-1.72490518002531	Th2
1220	0.00669285834242342	0.00681170645338881	0.997242690604458	0.00717669743638486	0.998188333469671	0.00669286324349224	0.00669531491077793	0.00669286623889284	0.00771794184891093	0.00719021519874625	0.00722107436214805	0.00763441286096496	1	0	1	0	0	0	0	0	0	0	-1.824905073178	Th2
1221	0.00669285534141415	0.00681170454587178	0.997242753586739	0.00717667856697615	0.998188282940586	0.00669286024294496	0.00669531184384467	0.00669286323534472	0.00771790401936158	0.00719019503832979	0.00722105560504216	0.00763437403825201	1	0	1	0	0	0	0	0	0	0	-1.92490523404994	Th2
1222	0.10481727221431	0.511078691566047	0.00689881898565455	0.00690443194007201	0.00669541196623131	0.00670906937197912	0.0652327954833437	0.00669894729544573	0.00764898089441145	0.00695353366850828	0.00669441695991151	0.45073210301531	1	0	1	0	0	0	0	0	0	0	2.05987601145745	Th0
1223	0.104817214905354	0.511078637840543	0.00689881902064069	0.00690443196183322	0.00669541196543073	0.00670906938171196	0.0652328208550072	0.00669894729523154	0.00764898085297963	0.00695353364611181	0.00669441696005769	0.450732108435007	1	0	1	0	0	0	0	0	0	0	1.95987593114776	Th0
1224	0.104817411210004	0.511078812133192	0.0068988188882896	0.00690443188493417	0.00669541196434861	0.0067090693481386	0.0652327336746227	0.00669894729598836	0.007648980995481	0.00695353372489531	0.00669441695955826	0.450732099453797	1	0	1	0	0	0	0	0	0	0	1.85987620582797	Th0
1225	0.104817411145595	0.511078808252649	0.00689881888280127	0.00690443188303359	0.00669541196309117	0.00670906934845547	0.06523273306992	0.0066989472959842	0.00764898099397846	0.00695353372670858	0.00669441695954658	0.450732112554128	1	0	1	0	0	0	0	0	0	0	1.75987621438411	Th0
1226	0.104817380874778	0.51107880421319	0.00689881909542733	0.00690443190483857	0.0066954120056461	0.00670906935238824	0.0652327474038792	0.00669894729584871	0.00764898097859131	0.00695353370844051	0.00669441695982756	0.450732072992024	1	0	1	0	0	0	0	0	0	0	1.65987615458273	Th0
1227	0.00669285501475759	0.00681163188404854	0.997242674074215	0.00717668614244391	0.99818838245057	0.00669285993256513	0.006695310238093	0.00669286291800849	0.00771792690527151	0.00719020610547926	0.00722106606313637	0.00763438391103477	1	0	1	0	0	0	0	0	0	0	-1.52490526740995	Th2
1228	0.00669285552206059	0.00681168835072871	0.997242674054556	0.00717667363882142	0.998188373550439	0.00669286044402011	0.00669531196387243	0.00669286343306912	0.00771792802996633	0.00719020690184199	0.00722106597833653	0.00763441092776929	1	0	1	0	0	0	0	0	0	0	-1.62490518241451	Th2
1229	0.00669285445829419	0.00681169349509719	0.997242629767553	0.00717667953117062	0.99818837064163	0.00669285936513271	0.0066953108862161	0.00669286235665782	0.00771792805155736	0.00719020642632752	0.00722106553430581	0.00763440384420497	1	0	1	0	0	0	0	0	0	0	-1.72490513646022	Th2
1230	0.0066928534621994	0.0068117117546432	0.997242632093294	0.00717673278642248	0.998188203239182	0.00669285836303002	0.00669531018079801	0.00669286135652665	0.00771792118513795	0.00719020216371151	0.00722106139574214	0.00763439539549063	1	0	1	0	0	0	0	0	0	0	-1.82490492728877	Th2
1231	0.00669285291226349	0.00681169750288098	0.997242635155172	0.00717669000967602	0.998188284745309	0.00669285781380726	0.00669530938479095	0.0066928608062923	0.00771792806674234	0.0071902054937388	0.00722106479796903	0.00763439887431879	1	0	1	0	0	0	0	0	0	0	-1.924905054238	Th2
1232	0.00669284578266116	0.00681169201666042	0.997242673239709	0.00717678185008679	0.998188243587183	0.00669285068456977	0.0066953022829802	0.00669285367604582	0.00771792107003771	0.00719019818814703	0.00722105812676015	0.00763438952239866	1	0	1	0	0	0	0	0	0	0	-2.02490502362655	Th2
1233	0.104817157433353	0.511078591517042	0.00689881906465052	0.00690443198560793	0.00669541196691159	0.00670906939159788	0.0652328465715891	0.00669894729500664	0.00764898081129403	0.00695353362192872	0.00669441696021171	0.450732105405802	1	0	1	0	0	0	0	0	0	0	1.95987584996187	Th0
1234	0.104817145494108	0.511078592059306	0.00689881911240531	0.00690443199064382	0.00669541198484938	0.00670906939586267	0.0652328499424898	0.006698947294795	0.00764898079348561	0.00695353361932025	0.00669441696011175	0.4507321368314	1	0	1	0	0	0	0	0	0	0	1.85987587328427	Th0
1235	0.104817435330961	0.511078833754309	0.00689881887331497	0.00690443187539354	0.00669541196463102	0.00670906934409082	0.06523272288816	0.00669894729607909	0.00764898101263461	0.00695353373470069	0.00669441695949457	0.45073209959989	1	0	1	0	0	0	0	0	0	0	1.75987624095777	Th0
1236	0.104817366087938	0.51107877259629	0.00689881891909109	0.00690443190277013	0.00669541196471447	0.00670906935583398	0.065232753759981	0.00669894729581384	0.00764898096285097	0.00695353370660434	0.00669441695967341	0.450732100396709	1	0	1	0	0	0	0	0	0	0	1.65987614214066	Th0
1237	0.104817393761062	0.511078823583729	0.00689881900354201	0.00690443190001427	0.0066954119836336	0.00670906935116534	0.0652327417278542	0.00669894729594214	0.00764898098480297	0.00695353371266438	0.00669441695976114	0.450732073013493	1	0	1	0	0	0	0	0	0	0	1.55987618130331	Th0
1238	0.00669285584765686	0.0068116875968187	0.997242690018123	0.00717665717306516	0.998188377269341	0.00669286080639601	0.00669531266983002	0.00669286378684829	0.00771792757418456	0.00719020672614776	0.00722106569699718	0.00763442030956965	1	0	1	0	0	0	0	0	0	0	-1.62490520909995	Th2
1239	0.00669285610694746	0.00681173707924753	0.997242701138989	0.00717665240939381	0.998188301613169	0.00669286101999086	0.00669531345562597	0.00669286401142571	0.00771792725264977	0.00719020659571276	0.00722106531799587	0.00763441778432898	1	0	1	0	0	0	0	0	0	0	-1.72490510171884	Th2
1240	0.00669285605496511	0.00681168521747006	0.997242714891206	0.00717664142872972	0.998188310226364	0.00669286095824533	0.00669531221697547	0.00669286394830002	0.00771792873106786	0.00719020746602109	0.0072210670322178	0.00763439598326374	1	0	1	0	0	0	0	0	0	0	-1.82490520608031	Th2
1241	0.00669285347701356	0.00681170077860313	0.997242620624106	0.0071767060605147	0.998188288762824	0.00669285838038338	0.00669531002553844	0.00669286137132237	0.0077179260597091	0.00719020482232254	0.00722106390195801	0.00763439904434063	1	0	1	0	0	0	0	0	0	0	-1.92490502546522	Th2
1242	0.00669285432560026	0.00681170810345436	0.997242660933987	0.00717667192003219	0.998188279608878	0.00669285922651304	0.006695310985083	0.00669286221980551	0.00771792819988829	0.00719020633886944	0.00722106461039607	0.00763439991310016	1	0	1	0	0	0	0	0	0	0	-2.02490507470012	Th2
1243	0.00669285147955126	0.00681167854143589	0.997242672237411	0.0071767008974515	0.998188283824712	0.00669285638162153	0.00669530758918802	0.00669285937206335	0.00771792784315445	0.0071902048582673	0.00722106082368013	0.00763439946646355	1	0	1	0	0	0	0	0	0	0	-2.12490510880925	Th2
1244	0.104817233476232	0.511078670570814	0.00689881904765261	0.00690443195760709	0.00669541198322702	0.00670906938095317	0.0652328107464242	0.00669894729512153	0.00764898085680688	0.00695353365485156	0.00669441695988581	0.450732135090011	1	0	1	0	0	0	0	0	0	0	1.85987599895783	Th0
1245	0.104817253840958	0.511078650873844	0.00689881916508849	0.00690443196662849	0.00669541203398082	0.00670906937463024	0.0652328022922225	0.0066989472951514	0.00764898087876094	0.00695353366729134	0.00669441695968748	0.450732137855223	1	0	1	0	0	0	0	0	0	0	1.75987599380533	Th0
1246	0.104817254838575	0.511078675461627	0.00689881902762089	0.00690443195021352	0.00669541197653798	0.00670906937488836	0.0652328029690364	0.00669894729535787	0.00764898088172757	0.00695353366191382	0.00669441695993314	0.450732106563431	1	0	1	0	0	0	0	0	0	0	1.65987598895254	Th0
1247	0.104817417967879	0.511078818601289	0.00689881888379562	0.00690443188217218	0.00669541196432005	0.00670906934706232	0.0652327306350618	0.0066989472960105	0.00764898100004963	0.00695353372763597	0.00669441695954059	0.450732099773965	1	0	1	0	0	0	0	0	0	0	1.55987621634255	Th0
1248	0.104817337167508	0.511078748837056	0.00689881894009173	0.0069044319140636	0.00669541196514076	0.00670906936105513	0.0652327664019513	0.00669894729569528	0.00764898094079648	0.00695353369512697	0.00669441695974357	0.450732104633201	1	0	1	0	0	0	0	0	0	0	1.45987610630097	Th0
1249	0.006692855514258	0.00681166803110705	0.99724268285534	0.00717664787854116	0.998188376109723	0.00669286045446878	0.00669531175060598	0.0066928634288068	0.00771792736572733	0.00719020652303301	0.00722106575807352	0.00763440700230144	1	0	1	0	0	0	0	0	0	0	-1.72490524525814	Th2
1250	0.00669285398419117	0.00681167159354822	0.997242608506796	0.00717675036964762	0.99818825285516	0.00669285888688625	0.0066953098983725	0.00669286187498701	0.00771792516978307	0.00719020462234072	0.00722106426841218	0.00763439033693032	1	0	1	0	0	0	0	0	0	0	-1.82490497035686	Th2
1251	0.00669285579849773	0.00681175597534134	0.997242686373184	0.00717671080453815	0.998188164812645	0.0066928606994252	0.00669531340023434	0.00669286369761612	0.00771792356336027	0.00719020433441475	0.00722106334110069	0.00763441232667539	1	0	1	0	0	0	0	0	0	0	-1.92490488724462	Th2
1252	0.00669285652238543	0.00681170295157069	0.997242715173536	0.00717658699232534	0.998188276091843	0.00669286142439607	0.00669531302900503	0.00669286441576998	0.00771792859725596	0.0071902075505491	0.00722106678595442	0.00763440018460681	1	0	1	0	0	0	0	0	0	0	-2.02490520281156	Th2
1253	0.00669285545076357	0.00681170717469413	0.997242700170038	0.00717682349039283	0.998188228353524	0.0066928603524144	0.00669531203248458	0.00669286334786918	0.00771792139918133	0.00719020335922045	0.00722106303987396	0.00763439214441048	1	0	1	0	0	0	0	0	0	0	-2.12490492673226	Th2
1254	0.00669285685915905	0.00681170119691035	0.997242675888734	0.00717648935847719	0.998188249895309	0.00669286176100619	0.00669531331560013	0.00669286475206229	0.00771793132066391	0.00719020895340229	0.00722106804887641	0.00763440147192374	1	0	1	0	0	0	0	0	0	0	-2.22490522874596	Th2
1255	0.104817470977678	0.511078875749676	0.00689881885294093	0.00690443186440729	0.00669541196439681	0.0067090693379195	0.0652327077620192	0.00669894729621876	0.00764898103952043	0.00695353374599272	0.00669441695942553	0.450732080401527	1	0	1	0	0	0	0	0	0	0	1.75987628431705	Th0
1256	0.104817365522657	0.511078769417332	0.00689881891236742	0.00690443190001322	0.00669541196225646	0.00670906935619386	0.0652327535501642	0.0066989472958099	0.00764898096131408	0.00695353370773676	0.00669441695967283	0.45073211027502	1	0	1	0	0	0	0	0	0	0	1.65987614807129	Th0
1257	0.104817232361258	0.511078652783825	0.00689881904375925	0.00690443196149021	0.00669541197627939	0.00670906937830182	0.0652328131152008	0.00669894729532403	0.00764898086721679	0.00695353365286453	0.00669441696000985	0.450732104774155	1	0	1	0	0	0	0	0	0	0	1.55987595212961	Th0
1258	0.104817363904555	0.511078758237584	0.00689881942174709	0.0069044319631874	0.00669541211289305	0.00670906935268077	0.0652327542239326	0.00669894729601534	0.00764898097309891	0.00695353370648914	0.00669441695979042	0.450732087677153	1	0	1	0	0	0	0	0	0	0	1.45987611275985	Th0
1259	0.00669285545912137	0.00681171069968242	0.997242653860959	0.00717666656315384	0.998188268603827	0.00669286042433103	0.00669531279713619	0.00669286340195483	0.00771792640121551	0.00719020575005547	0.00722106477290876	0.00763442328897487	1	0	1	0	0	0	0	0	0	0	-1.72490503290625	Th2
1260	0.00669285470762968	0.00681166218265294	0.997242645677273	0.00717671820456662	0.998188288762326	0.00669285961025164	0.00669531041674847	0.00669286259573615	0.00771792606410339	0.00719020546213946	0.00722106504977899	0.007634388233195	1	0	1	0	0	0	0	0	0	0	-1.8249050819128	Th2
1261	0.00669285563803278	0.00681174178125703	0.997242679752991	0.00717668781786025	0.998188191324966	0.00669286054386991	0.00669531300751528	0.00669286353482056	0.00771792539712441	0.00719020528775988	0.00722106448510707	0.00763441250817443	1	0	1	0	0	0	0	0	0	0	-1.92490494107644	Th2
1262	0.0066928563537869	0.00681172471831031	0.997242721574766	0.00717666932027151	0.99818820817268	0.00669286125547772	0.00669531330349204	0.00669286424912185	0.00771792581694357	0.00719020589472409	0.00722106533153144	0.00763440413272371	1	0	1	0	0	0	0	0	0	0	-2.02490503937106	Th2
1263	0.00669285760371916	0.00681171913851097	0.997242758614629	0.00717673078919838	0.998188198060746	0.00669286250339146	0.00669531435847426	0.00669286550643297	0.00771792511380503	0.0071902061383836	0.00722106621931679	0.00763439677239862	1	0	1	0	0	0	0	0	0	0	-2.12490501253174	Th2
1264	0.00669285638184323	0.00681170350691904	0.99724270378623	0.00717664036437687	0.99818825026007	0.00669286128365404	0.00669531288585154	0.00669286427739095	0.00771792627175977	0.00719020626029126	0.00722106596661023	0.00763439610720796	1	0	1	0	0	0	0	0	0	0	-2.2249051207404	Th2
1265	0.00669285542010519	0.00681170041032624	0.997242682458017	0.00717661329260902	0.998188252408402	0.00669286032191165	0.00669531188749196	0.00669286331300241	0.00771792751476429	0.00719020636495247	0.00722106557646735	0.00763439783852411	1	0	1	0	0	0	0	0	0	0	-2.32490513292626	Th2
1266	0.104817512685455	0.511078901413766	0.00689881851900236	0.00690443168999912	0.00669541186222205	0.00670906933446744	0.0652326907598787	0.00669894729493874	0.0076489810522378	0.00695353376631851	0.00669441695932495	0.45073209628074	1	0	1	0	0	0	0	0	0	0	1.6598763508559	Th0
1267	0.104817379303091	0.51107877840157	0.0068988189551107	0.00690443191679332	0.00669541197639893	0.00670906935299205	0.0652327472452927	0.00669894729616527	0.00764898097422285	0.00695353371345169	0.00669441695968002	0.450732107066809	1	0	1	0	0	0	0	0	0	0	1.55987616129856	Th0
1268	0.104817429942184	0.511078822893678	0.00689881886589549	0.00690443187373613	0.00669541196168149	0.00670906934488241	0.0652327251052729	0.0066989472960488	0.00764898100899253	0.00695353373383913	0.00669441695949878	0.450732106162663	1	0	1	0	0	0	0	0	0	0	1.45987623349322	Th0
1269	0.00669285541885465	0.00681172953364316	0.997242638523946	0.00717662979433323	0.998188245818533	0.00669286049060339	0.0066953141650019	0.0066928634541834	0.00771792636144633	0.00719020568960123	0.0072210642707804	0.00763444360144386	1	0	1	0	0	0	0	0	0	0	-1.72490499156259	Th2
1270	0.00669285543798192	0.00681172096613672	0.997242671871194	0.00717665514002079	0.998188219554441	0.0066928603530914	0.00669531247999341	0.00669286332909499	0.00771792611104918	0.00719020562571082	0.00722106500786509	0.00763441005714942	1	0	1	0	0	0	0	0	0	0	-1.82490501691754	Th2
1271	0.00669285531618932	0.00681172251339707	0.997242669276029	0.00717680154581029	0.99818820375986	0.00669286021600501	0.00669531221922425	0.00669286321466413	0.00771792565402849	0.00719020531923977	0.00722106509616694	0.00763440395669872	1	0	1	0	0	0	0	0	0	0	-1.92490485798447	Th2
1272	0.00669285569672716	0.00681170394387492	0.997242702983678	0.00717654994036952	0.998188259123963	0.00669286059995541	0.00669531225616121	0.00669286358486761	0.00771792655031699	0.0071902060593837	0.00722106554543419	0.00763439876419679	1	0	1	0	0	0	0	0	0	0	-2.02490521916635	Th2
1273	0.00669285563417665	0.00681170217128161	0.997242697003219	0.00717656220006014	0.998188256984855	0.00669286053625893	0.00669531213933049	0.00669286352549009	0.00771792649085403	0.00719020600321969	0.00722106546726652	0.0076343974463443	1	0	1	0	0	0	0	0	0	0	-2.12490520237379	Th2
1274	0.00669285555154127	0.0068117039433806	0.997242692207068	0.00717669045601071	0.998188248243465	0.00669286045331844	0.00669531208106335	0.0066928634481123	0.00771792589311638	0.00719020564340463	0.00722106590934717	0.00763439539205567	1	0	1	0	0	0	0	0	0	0	-2.22490506167918	Th2
1275	0.00669285539642291	0.00681170025912428	0.997242685542639	0.00717658248282738	0.998188257583098	0.00669286029813125	0.00669531186137424	0.00669286328833637	0.00771792661291449	0.00719020594855639	0.00722106480657241	0.00763439781619163	1	0	1	0	0	0	0	0	0	0	-2.32490517435529	Th2
1276	0.00669285714851759	0.00681169178642029	0.997242707171891	0.00717661088299968	0.99818828623853	0.0066928620503955	0.00669531334552791	0.00669286506714274	0.00771792455467369	0.00719020605672878	0.00722107154042885	0.00763437949912442	1	0	1	0	0	0	0	0	0	0	-2.42490521147846	Th2
1277	0.104817539524559	0.511078924248185	0.00689881880013497	0.00690443183267009	0.00669541196312192	0.00670906932636663	0.0652326763942664	0.00669894729647564	0.00764898108775969	0.00695353377728208	0.00669441695922502	0.450732099840308	1	0	1	0	0	0	0	0	0	0	1.55987638952384	Th0
1278	0.10481763080837	0.511079012054037	0.0068988187736142	0.0069044318201317	0.00669541197149451	0.00670906931078544	0.0652326349962947	0.00669894729719493	0.00764898115586118	0.00695353381375997	0.00669441695905044	0.45073210055695	1	0	1	0	0	0	0	0	0	0	1.45987652802733	Th0
1279	0.00669285476890456	0.00680136983229022	0.997330241713818	0.997779365050151	0.998344709742206	0.00669285982780087	0.00669285558468193	0.00669441670404676	0.00771805728783482	0.00719025351451256	0.00773739466062761	0.00669482111981223	1	0	1	0	0	0	0	0	0	0	-0.734980703105362	Th2
1280	0.00669285541824114	0.0068014012324432	0.997330264528647	0.997779315053751	0.99834478429367	0.0066928607581813	0.00669285644882678	0.00669441918182584	0.00771805787316174	0.0071902535897202	0.00773739070566676	0.00669482255423859	1	0	1	0	0	0	0	0	0	0	-0.83498081600626	Th2
1281	0.00669285432306281	0.00680137947466452	0.997330205330519	0.997779344863286	0.998344685953741	0.00669285944215711	0.00669285519222955	0.00669441665124225	0.0077180565223992	0.00719025312824329	0.00773739402182199	0.00669482047541156	1	0	1	0	0	0	0	0	0	0	-0.934980657189742	Th2
1282	0.00669285436632425	0.00680137726182647	0.997330210324535	0.997779367750835	0.998344710759149	0.00669285949312026	0.00669285523772126	0.00669441672402388	0.00771805699793698	0.00719025339521487	0.00773739447661483	0.00669482039463472	1	0	1	0	0	0	0	0	0	0	-1.03498066498543	Th2
1283	0.0066928549108232	0.0068013779088473	0.997330236686064	0.997779483514101	0.998344758372438	0.00669286004235161	0.00669285577344343	0.00669441732208704	0.00771805878749172	0.00719025458872005	0.00773739604612618	0.0066948205485782	1	0	1	0	0	0	0	0	0	0	-1.13498061561593	Th2
1284	0.00669285488392401	0.00680138905288511	0.997330233275701	0.99777950121532	0.998344745633543	0.00669286000892454	0.0066928557499511	0.00669441740453459	0.00771805906871113	0.00719025468585104	0.00773739635527206	0.00669482039487721	1	0	1	0	0	0	0	0	0	0	-1.23498057008899	Th2
1285	0.006692853225925	0.00680139224487891	0.997330190166806	0.997779286855593	0.998344705261621	0.0066928583476413	0.00669285409910801	0.00669441577600496	0.00771805624620473	0.00719025233080265	0.00773739383050204	0.00669481880080939	1	0	1	0	0	0	0	0	0	0	-1.33498071367096	Th2
1286	0.00669285614877451	0.00680140959120455	0.997330263133279	0.997779176512523	0.998344690024968	0.006692861270387	0.00669285703095261	0.00669441889050973	0.00771805502603817	0.0071902531221105	0.00773738945955297	0.00669482484504744	1	0	1	0	0	0	0	0	0	0	-1.43498085126115	Th2
1287	0.00669285714389049	0.00680140071204871	0.997330248261117	0.997779273711122	0.998344711540703	0.00669286226548408	0.00669285802855871	0.00669441974135024	0.00771805439546088	0.00719025357611351	0.00773738788616514	0.00669482699803781	1	0	1	0	0	0	0	0	0	0	-1.53498076534359	Th2
1288	0.104817681503287	0.511079044931462	0.0068988187083326	0.00690443178819667	0.00669541196504137	0.00670906929982956	0.0652326160583025	0.00669894729711085	0.00764898119965287	0.00695353382985022	0.00669441695890438	0.450732047908802	1	0	1	0	0	0	0	0	0	0	1.45987654010202	Th0
1289	0.00669285478706922	0.00680136346814594	0.997330264095709	0.997779357146247	0.998344762610806	0.00669286011007813	0.00669285585252663	0.00669441763093216	0.00771805715031685	0.00719025349642462	0.00773739329022281	0.00669482130709854	1	0	1	0	0	0	0	0	0	0	-0.734980792467454	Th2
1290	0.00669285496134101	0.00680141684750245	0.99733021843638	0.997779211414313	0.998344716338675	0.00669286043882465	0.00669285616328803	0.00669441927737655	0.00771805754137494	0.00719025296495747	0.00773738941768179	0.00669482244713789	1	0	1	0	0	0	0	0	0	0	-0.834980793301258	Th2
1291	0.00669285453475298	0.00680133551027429	0.997330233776355	0.997779388118717	0.998344753800038	0.00669285970116112	0.00669285543554483	0.0066944164527318	0.00771805755061833	0.00719025384243502	0.00773739545290751	0.00669482052799444	1	0	1	0	0	0	0	0	0	0	-0.934980750449257	Th2
1292	0.00669285450823618	0.00680143190981664	0.997330194949207	0.997779274813509	0.998344635869339	0.00669285961340766	0.00669285537636183	0.00669441750074747	0.00771805576061897	0.00719025240577635	0.00773739110547424	0.00669482154293645	1	0	1	0	0	0	0	0	0	0	-1.03498061628166	Th2
1293	0.0066928541094826	0.00680136551226349	0.997330188347096	0.997779348967737	0.998344716781792	0.00669285924094513	0.00669285498675875	0.00669441633013034	0.0077180571838594	0.007190253418137	0.00773739469752862	0.00669482031316234	1	0	1	0	0	0	0	0	0	0	-1.13498068036888	Th2
1294	0.00669285321323462	0.00680137272744958	0.997330144440349	0.997779292368614	0.998344672294539	0.00669285833718123	0.00669285408655609	0.00669441550746981	0.00771805608665289	0.00719025237947067	0.00773739359996537	0.00669481934332575	1	0	1	0	0	0	0	0	0	0	-1.23498064908497	Th2
1295	0.00669285611989546	0.00680142830404195	0.997330281822677	0.997779396615367	0.998344755692211	0.00669286124314226	0.00669285699750074	0.00669441915884098	0.0077180575747296	0.00719025419924041	0.00773739200262336	0.00669482348283937	1	0	1	0	0	0	0	0	0	0	-1.33498069181667	Th2
1296	0.00669285286784479	0.00680138751921142	0.997330171854731	0.997779368885118	0.998344738844705	0.00669285798998101	0.00669285374047003	0.00669441537038632	0.00771805805538547	0.00719025315301372	0.00773739569757753	0.00669481846871396	1	0	1	0	0	0	0	0	0	0	-1.43498064895173	Th2
1297	0.00669285261844292	0.00680139687942241	0.997330204524016	0.997779257800507	0.998344700797697	0.00669285774020875	0.0066928534934259	0.00669441524344271	0.00771805542371859	0.0071902515468613	0.00773739258735449	0.00669481867448251	1	0	1	0	0	0	0	0	0	0	-1.53498075331385	Th2
1298	0.00669286087417146	0.00680140487299942	0.997330260958813	0.99777928463092	0.998344718400888	0.00669286599568192	0.0066928617547953	0.00669442347979674	0.00771805394500659	0.0071902552736117	0.00773738786043658	0.00669483023498702	1	0	1	0	0	0	0	0	0	0	-1.6349807504373	Th2
1299	0.104817529125368	0.511078915283711	0.00689881880732298	0.00690443183674095	0.00669541196318512	0.00670906932816379	0.0652326810039273	0.00669894729643347	0.00764898108015254	0.00695353377307886	0.0066944169592493	0.450732100344084	1	0	1	0	0	0	0	0	0	0	1.3598763752604	Th0
1300	0.00669285481167995	0.00680138250328696	0.997330244088717	0.997779356522142	0.998344711015387	0.00669285986115566	0.0066928556151719	0.00669441693083933	0.00771805706102753	0.00719025344968571	0.00773739415035346	0.00669482133476113	1	0	1	0	0	0	0	0	0	0	-0.834980702864001	Th2
1301	0.00669285433486196	0.00680131768436062	0.997330234012987	0.997779408532965	0.998344752958837	0.00669285947957735	0.00669285522226582	0.00669441584793315	0.00771805714977809	0.007190253709749	0.00773739605260423	0.00669482036839072	1	0	1	0	0	0	0	0	0	0	-0.934980748589338	Th2
1302	0.00669285425449257	0.00680134719064093	0.997330200012319	0.997779364408717	0.998344715056764	0.0066928593842726	0.00669285513340329	0.00669441617772738	0.00771805704533824	0.00719025351516841	0.00773739502341437	0.00669482058511424	1	0	1	0	0	0	0	0	0	0	-1.03498069235079	Th2
1303	0.0066928554772493	0.00680143086952487	0.997330257701472	0.997779272025069	0.998344701989214	0.00669286062465176	0.00669285637452864	0.0066944187049263	0.00771805762678513	0.00719025339970593	0.00773739136809157	0.00669482270174945	1	0	1	0	0	0	0	0	0	0	-1.1349807405184	Th2
1304	0.00669285393831641	0.00680136982725415	0.997330175556158	0.997779334948623	0.998344703468766	0.00669285906626248	0.00669285481756692	0.00669441619430736	0.00771805681878396	0.00719025312765146	0.00773739416309147	0.00669482037301853	1	0	1	0	0	0	0	0	0	0	-1.23498066575005	Th2
1305	0.00669285392736058	0.00680137235093167	0.997330184106895	0.997779340065258	0.998344713592025	0.00669285905372124	0.00669285480439517	0.0066944162222164	0.0077180573579111	0.00719025340061016	0.00773739469697808	0.00669482026946832	1	0	1	0	0	0	0	0	0	0	-1.33498067555007	Th2
1306	0.00669285476449091	0.00680141310111214	0.997330233424153	0.99777930981007	0.998344680855679	0.00669285988589814	0.00669285564167201	0.00669441758170222	0.0077180554468697	0.00719025250460961	0.00773739110434702	0.00669482167764858	1	0	1	0	0	0	0	0	0	0	-1.43498068276141	Th2
1307	0.00669285326065782	0.00680141220521907	0.99733019426243	0.997779232019549	0.998344667728743	0.00669285838176358	0.00669285413875376	0.00669441607823088	0.00771805199487089	0.00719025002516033	0.00773738722964719	0.00669482044882247	1	0	1	0	0	0	0	0	0	0	-1.5349807262085	Th2
1308	0.00669285181255773	0.00680139748180941	0.997330181219641	0.997779324764664	0.998344725931358	0.00669285693411378	0.00669285268786807	0.006694414466379	0.00771805782303869	0.00719025239800866	0.00773739474451363	0.00669481787462724	1	0	1	0	0	0	0	0	0	0	-1.63498068616342	Th2
1309	0.00669284956873291	0.00680139748442631	0.99733022192808	0.997779273730835	0.998344690565364	0.0066928546905304	0.0066928504429923	0.00669441225267759	0.00771805727080476	0.00719025079883269	0.00773739428986027	0.00669481516823418	1	0	1	0	0	0	0	0	0	0	-1.73498075679552	Th2
1310	0.00669285435616722	0.00680135379229319	0.997330244547679	0.997779266014705	0.998344774445726	0.00669286013499762	0.00669285587294387	0.00669441846090895	0.00771805750624343	0.00719025314694016	0.00773739107060791	0.00669482171519741	1	0	1	0	0	0	0	0	0	0	-0.8349808869224	Th2
1311	0.006692854799158	0.00680145116093795	0.997330194643174	0.997779332144119	0.998344611368024	0.00669285969158585	0.00669285545261291	0.0066944173184087	0.00771805620085994	0.00719025295511665	0.00773739267045794	0.00669482134330486	1	0	1	0	0	0	0	0	0	0	-0.934980512274635	Th2
1312	0.00669285440795447	0.00680142390738867	0.997330180748498	0.997779348765053	0.998344614666886	0.00669285938077311	0.00669285513948936	0.0066944167470516	0.00771805595941966	0.00719025276587805	0.00773739303581212	0.00669482089047833	1	0	1	0	0	0	0	0	0	0	-1.03498051441609	Th2
1313	0.00669285414187946	0.00680135986998864	0.997330183021668	0.997779355880737	0.998344689927277	0.00669285925191149	0.00669285500528755	0.00669441615162855	0.00771805673376098	0.00719025326296385	0.00773739447766746	0.00669482064903736	1	0	1	0	0	0	0	0	0	0	-1.13498064752408	Th2
1314	0.00669285413112169	0.00680134351296042	0.997330184594409	0.997779345348258	0.998344726195673	0.00669285928323705	0.00669285503320515	0.00669441612258604	0.00771805747704978	0.00719025364609345	0.00773739499862904	0.00669482067517899	1	0	1	0	0	0	0	0	0	0	-1.23498071056176	Th2
1315	0.00669285319782925	0.00680135958266731	0.9973301220963	0.997779330661272	0.998344669566191	0.00669285832207645	0.00669285407546425	0.00669441529153291	0.00771805624621521	0.00719025254225238	0.00773739380593399	0.006694819725018	1	0	1	0	0	0	0	0	0	0	-1.33498059821223	Th2
1316	0.00669285282713328	0.00680136709836141	0.997330120074974	0.997779321737551	0.998344677424377	0.00669285795335623	0.00669285370637515	0.00669441505928261	0.00771805598601722	0.00719025217626532	0.00773739335006027	0.00669481935049919	1	0	1	0	0	0	0	0	0	0	-1.43498060825445	Th2
1317	0.00669285397800697	0.00680142900247202	0.997330196391714	0.997779289584804	0.998344639624186	0.00669285909825868	0.00669285485422043	0.00669441702030947	0.00771805240126756	0.00719025036563634	0.00773738709733737	0.0066948209591159	1	0	1	0	0	0	0	0	0	0	-1.53498062165447	Th2
1318	0.00669285862660876	0.00680141878376072	0.997330330857935	0.997779373306729	0.998344729275725	0.00669286374889303	0.00669285950438426	0.00669442149350543	0.0077180616228362	0.00719025762002167	0.00773739621425344	0.00669482541001429	1	0	1	0	0	0	0	0	0	0	-1.63498072380265	Th2
1319	0.00669285551331434	0.00680140364134189	0.997330248093467	0.997779348394945	0.998344700632976	0.00669286063493403	0.00669285639004063	0.00669441818924472	0.00771805758016302	0.00719025407580249	0.00773739394350185	0.00669482217192835	1	0	1	0	0	0	0	0	0	0	-1.73498067819123	Th2
1320	0.0066928533744194	0.00680140261844338	0.997330209184722	0.997779387956072	0.998344681636886	0.00669285849620789	0.00669285424970437	0.00669441607937859	0.00771806606020748	0.0071902569781824	0.00773740303121403	0.00669481947607347	1	0	1	0	0	0	0	0	0	0	-1.8349805725017	Th2
1321	0.00669285452230664	0.00680136979636929	0.997330245425293	0.997779234251041	0.998344757154991	0.00669286027312995	0.00669285602901578	0.00669441874297292	0.00771805761021635	0.00719025321586773	0.00773739094890027	0.00669482246855432	1	0	1	0	0	0	0	0	0	0	-0.93498088472191	Th2
1322	0.00669285480285801	0.00680137363263689	0.997330257087177	0.997779373879986	0.998344734735467	0.00669285990914854	0.00669285566198304	0.00669441700392509	0.00771805686697258	0.00719025356369335	0.00773739436365331	0.00669482128149305	1	0	1	0	0	0	0	0	0	0	-1.03498073085629	Th2
1323	0.00669285435243788	0.00680136795406055	0.997330200309328	0.997779381016171	0.998344690113093	0.00669285934513	0.00669285509766987	0.00669441604612317	0.00771805665917763	0.00719025333937055	0.00773739492976549	0.00669482073976063	1	0	1	0	0	0	0	0	0	0	-1.13498063094275	Th2
1324	0.00669285409230854	0.00680136311085218	0.997330175849391	0.997779356691287	0.998344684230775	0.00669285919971594	0.00669285495405172	0.00669441613547863	0.00771805664875795	0.0071902531874736	0.0077373942742922	0.00669482070724401	1	0	1	0	0	0	0	0	0	0	-1.2349806310787	Th2
1325	0.00669285433064877	0.00680144395940385	0.997330173823027	0.997779314519894	0.998344609117778	0.00669285943280427	0.0066928551882289	0.00669441748664924	0.00771805517348447	0.00719025186992849	0.00773739017160867	0.00669482108359572	1	0	1	0	0	0	0	0	0	0	-1.33498051972456	Th2
1326	0.00669285602135481	0.00680146030530631	0.997330274693521	0.997779256095735	0.998344674880286	0.00669286115644795	0.0066928569137983	0.00669441959478235	0.00771805702984216	0.0071902531033547	0.00773738946427528	0.00669482310543618	1	0	1	0	0	0	0	0	0	0	-1.43498071678347	Th2
1327	0.00669285359265778	0.00680143459641526	0.997330155867063	0.997779327693555	0.998344614681552	0.00669285870862872	0.00669285446326781	0.00669441669495526	0.00771805285545243	0.00719025033475183	0.0077373877916269	0.00669482029394231	1	0	1	0	0	0	0	0	0	0	-1.53498051352336	Th2
1328	0.00669285399402505	0.00680142921688111	0.997330197345779	0.997779334707584	0.998344639423861	0.00669285911432462	0.006692854868777	0.00669441704052214	0.0077180523692808	0.00719025035339234	0.00773738723621456	0.00669482066073294	1	0	1	0	0	0	0	0	0	0	-1.63498057720791	Th2
1329	0.00669285891651635	0.00680140196171904	0.997330340180589	0.997779317985095	0.998344759707759	0.006692864039042	0.00669285979601131	0.00669442154502575	0.00771806554318804	0.00719025989824168	0.00773740161915055	0.00669482564115751	1	0	1	0	0	0	0	0	0	0	-1.7349808229432	Th2
1330	0.00669285818446819	0.0068014077675529	0.997330252311234	0.9977793099757	0.998344775426942	0.00669286330538105	0.00669285906286773	0.00669442090566808	0.00771807191604691	0.00719026272261208	0.00773740810768637	0.00669482487450764	1	0	1	0	0	0	0	0	0	0	-1.83498074091568	Th2
1331	0.0066928445433633	0.00680138829104835	0.997330267244387	0.997779367205455	0.998344721964427	0.00669284966489632	0.00669284541996314	0.00669440714626915	0.00771803555253898	0.00719023793998776	0.00773737113690525	0.00669481112108955	1	0	1	0	0	0	0	0	0	0	-1.9349808311873	Th2
