# Supplementary material for: Role of Cytokine Combinations on CD4+ T Cell Differentiation, Partial Polarization, and Plasticity: Continuous Network Modeling Approach
Source: Front Physiol. 2018 Aug 2;9:877. doi: 10.3389/fphys.2018.00877 (PMC6089340; doi:10.3389/fphys.2018.00877)
Supplement: DATA SHEET S7 — Code and simulations of the CD4+ T cell regulatory network. [file Data_Sheet_7.ZIP › plasticity-Nnodes/csv/Th2A-IFNGe_GATA30_IL40.csv]

	TBET	IFNG	GATA3	IL2	IL4	RORGT	IL21	FOXP3	TGFB	IL10	IL9	BCL6	TCR	IL12e	IFNGe	IL2e	IL4e	IL6e	IL21e	TGFBe	IL10e	IL27e	Sum	Label
1	0.998005852727382	0.997375828237831	0.00669285583654222	0.00669400373768758	0.00669285129219427	0.0066928580289178	0.00669628454372452	0.00669916257963853	0.00771844225426632	0.00719027719086871	0.0066928602736772	0.00682539370630939	1	0	1	0	0	0	0	0	0	0	4.03720525615157	Th1
2	0.998005885978203	0.997375897431853	0.00669285374124101	0.00669400329699262	0.00669285107024575	0.00669285780381985	0.00669628190119404	0.00669916236334688	0.0077184424919858	0.00719027737619028	0.00669286005095695	0.00682533078649563	1	0	1	0	0	0	0	0	0	0	3.93720529466955	Th1
3	0.99800579713735	0.997375834654495	0.00669285490804598	0.00669400336312351	0.00669285097321409	0.00669285770809696	0.00669628319026827	0.00669916226677502	0.0077184424297016	0.00719027703195966	0.0066928599546874	0.00682540462007717	1	0	1	0	0	0	0	0	0	0	3.83720521647527	Th1
4	0.104817534941429	0.511078931264187	0.00689881887391504	0.00690443183404144	0.00669541196244038	0.00670906932269212	0.0652326731940693	0.00669894729513765	0.00764898109804609	0.00695353377365926	0.00669441695783929	0.450732099150942	1	0	1	0	0	0	0	0	0	0	2.85987638799569	Th0
5	0.104817681896503	0.511079065357599	0.00689881871872965	0.00690443178109458	0.00669541196242699	0.00670906930214283	0.065232613677222	0.00669894729690258	0.00764898119090693	0.00695353383094187	0.00669441695876198	0.450732077178878	1	0	1	0	0	0	0	0	0	0	2.7598765877898	Th0
6	0.10481727312463	0.511078687205771	0.00689881898526343	0.00690443193871564	0.00669541196601074	0.00670906937178148	0.0652327950665259	0.00669894729541244	0.00764898089505891	0.00695353366991962	0.00669441695986368	0.450732107783366	1	0	1	0	0	0	0	0	0	0	2.65987601235977	Th0
7	0.10481736601112	0.511078764977657	0.00689881891531982	0.00690443190059323	0.00669541196531241	0.00670906935594006	0.0652327531849961	0.00669894729583539	0.00764898096188742	0.0069535337089351	0.00669441695968114	0.450732114438477	1	0	1	0	0	0	0	0	0	0	2.55987614791449	Th0
8	0.104817336421363	0.511078750859554	0.00689881893405591	0.00690443191394199	0.00669541196553143	0.00670906936168339	0.0652327662250697	0.00669894729571964	0.00764898093869329	0.00695353369536179	0.00669441695977854	0.450732111649287	1	0	1	0	0	0	0	0	0	0	2.45987611442087	Th0
9	0.104817469419629	0.511078877522311	0.00689881883725108	0.00690443186218971	0.00669541196416339	0.00670906933940943	0.0652327062981626	0.00669894729623018	0.00764898103487407	0.00695353374833539	0.00669441695944062	0.450732111809679	1	0	1	0	0	0	0	0	0	0	2.35987631448885	Th0
10	0.104817236272682	0.511078664090302	0.00689881899901231	0.00690443195354498	0.00669541196641444	0.006709069378917	0.0652328106956889	0.0066989472953388	0.00764898086561291	0.00695353365483372	0.00669441696004161	0.450732115162513	1	0	1	0	0	0	0	0	0	0	2.25987597536405	Th0
11	0.104817231120477	0.511078652016267	0.00689881902355585	0.00690443195558327	0.00669541196639895	0.00670906937875147	0.0652328135535691	0.00669894729524744	0.00764898086546374	0.00695353365255568	0.00669441695996848	0.450732108087264	1	0	1	0	0	0	0	0	0	0	2.15987595389519	Th0
12	0.998005877765717	0.997375913109545	0.00669285550527563	0.0066940030869342	0.00669284943412652	0.00669285779538662	0.00669628307565246	0.00669916235618076	0.00771844259878201	0.00719027775964847	0.00669286004217816	0.00682534438120494	1	0	1	0	0	0	0	0	0	0	3.93720531703183	Th1
13	0.998005892372637	0.997375929148941	0.00669285475498385	0.00669400295780269	0.00669285032398765	0.00669285773061286	0.00669628245535698	0.00669916229258362	0.00771844261966867	0.00719027783419656	0.00669285997778549	0.00682532785836797	1	0	1	0	0	0	0	0	0	0	3.83720533016898	Th1
14	0.998005778125552	0.9973758838946	0.00669285554510486	0.006694002806385	0.00669285095866903	0.00669285768549711	0.00669628553142872	0.00669916224607834	0.00771844259497275	0.00719027807458518	0.00669285993185552	0.00682539950975201	1	0	1	0	0	0	0	0	0	0	3.73720524389693	Th1
15	0.10481748858431	0.511078890116547	0.00689881883522647	0.00690443185652483	0.00669541196316468	0.00670906933498882	0.0652326991892734	0.0066989472963673	0.00764898105282281	0.00695353375427332	0.00669441695944547	0.450732088528396	1	0	1	0	0	0	0	0	0	0	2.75987631587456	Th0
16	0.104817550264924	0.511078940350363	0.00689881840576164	0.00690443183711186	0.00669541190244513	0.00670906933056567	0.0652326726784924	0.00669894730079914	0.00764898110521617	0.00695353378632977	0.00669441696325224	0.450732095301489	1	0	1	0	0	0	0	0	0	0	2.65987640861034	Th0
17	0.104817426791714	0.511078821304602	0.00689881872472869	0.00690443187574959	0.00669541194806649	0.00670906934885389	0.0652327250394565	0.00669894729714884	0.00764898100276021	0.00695353373772074	0.00669441696052354	0.450732140584243	1	0	1	0	0	0	0	0	0	0	2.55987626326998	Th0
18	0.104817370673904	0.511078782202913	0.00689881935643604	0.00690443190089128	0.00669541200351083	0.00670906935057042	0.0652327527056305	0.00669894729328333	0.00764898096363149	0.00695353370174091	0.00669441695728169	0.450732067814811	1	0	1	0	0	0	0	0	0	0	2.45987612220471	Th0
19	0.104817338757292	0.511078750961977	0.00689881893283371	0.00690443191256607	0.00669541196506687	0.00670906936124976	0.0652327651239832	0.00669894729571892	0.00764898094035929	0.00695353369674165	0.00669441695975651	0.450732113814271	1	0	1	0	0	0	0	0	0	0	2.35987611792601	Th0
20	0.104817227080095	0.511078665368333	0.00689881904335665	0.0069044319591475	0.00669541196776325	0.00670906938037996	0.0652328151172204	0.0066989472951849	0.00764898085894378	0.00695353364881767	0.00669441695997168	0.450732104027397	1	0	1	0	0	0	0	0	0	0	2.25987596068437	Th0
21	0.104817189713529	0.511078632651892	0.0068988190723318	0.00690443197389972	0.00669541196814006	0.00670906938677145	0.065232831720799	0.00669894729503931	0.00764898083183207	0.00695353363373717	0.00669441696006541	0.450732105209271	1	0	1	0	0	0	0	0	0	0	2.15987590833636	Th0
22	0.104817222351008	0.511078644979522	0.0068988190261609	0.00690443195911604	0.00669541196703518	0.00670906938033997	0.0652328174454998	0.00669894729522341	0.0076489808588476	0.00695353364895951	0.00669441695999913	0.450732108416213	1	0	1	0	0	0	0	0	0	0	2.05987594230153	Th0
23	0.998005701269881	0.997375891984064	0.00669285566849136	0.00669400297125505	0.00669285529196038	0.00669285753125258	0.00669627889091079	0.00669916210357769	0.00771844231306776	0.00719027643983388	0.00669285978485395	0.00682537648754248	1	0	1	0	0	0	0	0	0	0	3.83720513881579	Th1
24	0.998005818499865	0.997375828620012	0.00669285546548054	0.00669400332963528	0.00669285089466652	0.00669285769259042	0.00669628285183994	0.00669916225003684	0.00771844251004804	0.00719027725608884	0.00669285993817953	0.00682541124209569	1	0	1	0	0	0	0	0	0	0	3.73720523783024	Th1
25	0.104817638841311	0.511079027183762	0.00689881874017302	0.00690443179799281	0.00669541196307276	0.00670906930996684	0.0652326329757337	0.00669894729684661	0.00764898115766999	0.00695353381387521	0.00669441695899242	0.450732078495154	1	0	1	0	0	0	0	0	0	0	2.75987652712806	Th0
26	0.104817639236038	0.51107901289601	0.00689881873539165	0.00690443179417129	0.0066954119636928	0.00670906930948727	0.0652326318676833	0.00669894729683265	0.00764898115922021	0.00695353381772733	0.00669441695894079	0.450732099513782	1	0	1	0	0	0	0	0	0	0	2.65987653315081	Th0
27	0.104817373816749	0.511078779890642	0.00689881891758627	0.00690443189974827	0.0066954119660496	0.0067090693546036	0.0652327502894619	0.00669894729581137	0.00764898096795358	0.00695353370975655	0.00669441695962235	0.450732100865212	1	0	1	0	0	0	0	0	0	0	2.55987615416592	Th0
28	0.104817245506991	0.511078664906617	0.00689881899860053	0.00690443194947271	0.00669541196533039	0.00670906937669914	0.0652328069873661	0.0066989472953745	0.00764898087446974	0.00695353365898096	0.00669441696000478	0.450732112057624	1	0	1	0	0	0	0	0	0	0	2.45987597860967	Th0
29	0.104817388792047	0.511078813664867	0.00689881910332407	0.00690443189690807	0.00669541199389405	0.00670906935078323	0.0652327439670401	0.00669894729495144	0.00764898097650396	0.00695353371004202	0.00669441695884371	0.450732075299116	1	0	1	0	0	0	0	0	0	0	2.35987617081388	Th0
30	0.104817333588515	0.511078748574245	0.00689881893345146	0.00690443191508764	0.00669541196422658	0.0067090693622016	0.0652327674959548	0.00669894729571684	0.00764898093659168	0.00695353369419611	0.00669441695978246	0.450732111735003	1	0	1	0	0	0	0	0	0	0	2.25987611065962	Th0
31	0.104817483096129	0.511078890712576	0.00689881880478317	0.00690443185737917	0.00669541196066177	0.00670906933724688	0.0652327004938217	0.00669894729635974	0.00764898104469619	0.00695353375343407	0.00669441695944743	0.450732107792532	1	0	1	0	0	0	0	0	0	0	2.15987633157818	Th0
32	0.104817176392158	0.511078592604588	0.00689881908929443	0.00690443197656855	0.00669541197105398	0.00670906938695028	0.0652328386323458	0.00669894729497127	0.00764898082854271	0.00695353363089808	0.00669441696005063	0.45073210286119	1	0	1	0	0	0	0	0	0	0	2.05987585950791	Th0
33	0.10481730239796	0.511078725859126	0.00689881897747552	0.0069044319280619	0.00669541196648869	0.00670906936749663	0.0652327813086458	0.00669894729553373	0.00764898091370525	0.00695353368076844	0.00669441695982654	0.4507321096241	1	0	1	0	0	0	0	0	0	0	1.95987606839126	Th0
34	0.998005903705679	0.997375931649544	0.00669285546825405	0.00669400292312912	0.00669285081904432	0.00669285768887219	0.00669628089950057	0.00669916224960851	0.00771844258027238	0.00719027791288228	0.00669285993595237	0.00682532629528291	1	0	1	0	0	0	0	0	0	0	3.73720533955343	Th1
35	0.104817464909585	0.511078859735251	0.00689881885441112	0.00690443186265362	0.00669541196959591	0.00670906933893687	0.0652327085715546	0.00669894729606177	0.00764898103237084	0.00695353374744146	0.00669441695929828	0.450732098857506	1	0	1	0	0	0	0	0	0	0	2.75987628148665	Th0
36	0.10481772450471	0.511079096894695	0.00689881866267093	0.00690443176299583	0.00669541195446612	0.00670906929540247	0.0652325944072695	0.0066989472973735	0.00764898122220186	0.00695353385053374	0.00669441695888047	0.45073208664277	1	0	1	0	0	0	0	0	0	0	2.6598766522197	Th0
37	0.10481714216144	0.511078579102331	0.0068988188734446	0.00690443199490305	0.00669541186866716	0.00670906939780594	0.0652328542758142	0.00669894729716163	0.00764898080216764	0.00695353361901573	0.00669441696217605	0.450732104499723	1	0	1	0	0	0	0	0	0	0	2.55987582937043	Th0
38	0.104817362209417	0.511078789152542	0.00689881871142203	0.00690443190452336	0.00669541188977779	0.00670906936238597	0.0652327535502279	0.00669894729742086	0.0076489809509975	0.00695353370974418	0.00669441696107216	0.450732141130352	1	0	1	0	0	0	0	0	0	0	2.45987619562748	Th0
39	0.104817376484443	0.511078772135393	0.00689881935110095	0.00690443189647503	0.00669541208698986	0.00670906934836852	0.0652327497233148	0.00669894729321409	0.0076489809720764	0.00695353370599478	0.00669441695736885	0.450732075163561	1	0	1	0	0	0	0	0	0	0	2.35987612224212	Th0
40	0.104817148828819	0.511078583126381	0.00689881907733832	0.00690443198849163	0.00669541196852117	0.0067090693930977	0.0652328501760241	0.0066989472949406	0.00764898080458285	0.00695353361890452	0.00669441696020608	0.45073210919702	1	0	1	0	0	0	0	0	0	0	2.25987584034261	Th0
41	0.104817380382022	0.511078805471398	0.00689881915474367	0.00690443190050876	0.00669541200735926	0.00670906935204418	0.0652327477590326	0.00669894729498129	0.0076489809717257	0.0069535337067711	0.00669441695897282	0.450732072914819	1	0	1	0	0	0	0	0	0	0	2.15987615555017	Th0
42	0.10481732670017	0.51107873797073	0.0068988194133037	0.00690443191862181	0.00669541204477861	0.00670906935897435	0.0652327720751802	0.00669894729404446	0.00764898093545852	0.00695353368667916	0.00669441695842103	0.450732073855822	1	0	1	0	0	0	0	0	0	0	2.05987605929602	Th0
43	0.104817258957568	0.511078679702243	0.00689881899404979	0.00690443194497087	0.00669541196598334	0.00670906937435423	0.0652328011967923	0.00669894729539938	0.00764898088436098	0.00695353366352682	0.00669441695995361	0.450732106394952	1	0	1	0	0	0	0	0	0	0	1.95987599541409	Th0
44	0.104817223808779	0.511078649145405	0.00689881901833932	0.00690443195888326	0.00669541196630991	0.00670906938038018	0.0652328168179478	0.00669894729526217	0.0076489808588184	0.00695353364928811	0.00669441696004149	0.450732107458558	1	0	1	0	0	0	0	0	0	0	1.85987594634871	Th0
45	0.104817443895178	0.511078856193838	0.0068988188717821	0.00690443187224557	0.00669541196387555	0.00670906934376336	0.0652327176834693	0.00669894729610028	0.00764898101512972	0.00695353373797594	0.00669441695947439	0.450732110211344	1	0	1	0	0	0	0	0	0	0	2.75987627737286	Th0
46	0.104817702634678	0.511079086002294	0.00689881870177239	0.00690443177185142	0.00669541197022813	0.00670906929929115	0.0652326037827557	0.00669894729695893	0.00764898120312071	0.00695353384032442	0.00669441695870077	0.450732088309634	1	0	1	0	0	0	0	0	0	0	2.65987663042761	Th0
47	0.104817525069813	0.511078910945059	0.00689881881058712	0.00690443183960333	0.00669541196366177	0.00670906932874982	0.0652326829340557	0.0066989472964266	0.00764898107764068	0.00695353377135039	0.00669441695926273	0.450732098691902	1	0	1	0	0	0	0	0	0	0	2.55987636713961	Th0
48	0.10481720894005	0.511078633267047	0.00689881903343166	0.00690443196417315	0.00669541196911677	0.00670906938276311	0.0652328233756774	0.00669894729516046	0.00764898084813495	0.00695353364373626	0.00669441696003895	0.450732110089688	1	0	1	0	0	0	0	0	0	0	2.45987592476392	Th0
49	0.104817290971218	0.511078708716084	0.00689881898117974	0.00690443193233981	0.00669541196856786	0.00670906936883279	0.0652327868843996	0.00669894729547368	0.00764898090742458	0.0069535336762965	0.00669441695983612	0.450732105578434	1	0	1	0	0	0	0	0	0	0	2.35987604134059	Th0
50	0.104817262526097	0.511078663712054	0.00689881893624457	0.00690443193818349	0.00669541195479386	0.00670906937470292	0.0652327986040967	0.0066989472955758	0.00764898088394796	0.00695353367102442	0.00669441695998125	0.450732141443964	1	0	1	0	0	0	0	0	0	0	2.25987601551859	Th0
51	0.104817365782443	0.511078773576183	0.00689881937905856	0.00690443190296187	0.0066954120862152	0.00670906935150677	0.0652327541321473	0.00669894729393173	0.00764898096510638	0.00695353370170264	0.00669441695820513	0.450732073847799	1	0	1	0	0	0	0	0	0	0	2.15987611604671	Th0
52	0.104817293408471	0.511078708254851	0.00689881897265721	0.00690443193149904	0.00669541196628518	0.00670906936820079	0.0652327860758491	0.0066989472955277	0.00764898091026138	0.00695353367729378	0.00669441695985707	0.450732102587711	1	0	1	0	0	0	0	0	0	0	2.05987603953058	Th0
53	0.104817212258239	0.511078637241143	0.00689881903076332	0.00690443196354574	0.00669541196741916	0.00670906938208267	0.0652328221432827	0.00669894729520859	0.00764898085136046	0.00695353364449103	0.00669441696006009	0.450732105198512	1	0	1	0	0	0	0	0	0	0	1.95987592593974	Th0
54	0.104817365635259	0.511078786264477	0.00689881925144903	0.00690443190582195	0.00669541202609468	0.00670906935396108	0.0652327543444479	0.00669894729495647	0.0076489809636224	0.00695353370179836	0.00669441695909789	0.450732072574543	1	0	1	0	0	0	0	0	0	0	1.85987612772044	Th0
55	0.104817211877152	0.511078649489574	0.00689881905698663	0.00690443196524084	0.00669541197076584	0.00670906938260483	0.0652328220061172	0.00669894729515468	0.00764898084962233	0.00695353364268828	0.0066944169600489	0.450732101965651	1	0	1	0	0	0	0	0	0	0	1.7598759344061	Th0
56	0.104817476084599	0.511078858495337	0.006898818840601	0.00690443185855067	0.0066954119633684	0.00670906933633176	0.0652327053011331	0.00669894729626042	0.00764898104478149	0.00695353375200489	0.00669441695939356	0.45073209512674	1	0	1	0	0	0	0	0	0	0	2.65987628445116	Th0
57	0.104817884163163	0.511079220627417	0.00689881860617303	0.00690443169902504	0.00669541198748667	0.00670906926466207	0.0652325239114361	0.00669894729747539	0.00764898134444948	0.00695353391351104	0.0066944169582015	0.450732066351239	1	0	1	0	0	0	0	0	0	0	2.55987684493692	Th0
58	0.104817392899583	0.511078795709472	0.00689881892180336	0.0069044318919006	0.00669541198015985	0.00670906935108435	0.065232741814246	0.00669894729571048	0.0076489809814122	0.0069535337173282	0.00669441695942497	0.450732099877016	1	0	1	0	0	0	0	0	0	0	2.45987617959521	Th0
59	0.104817373100852	0.511078779980292	0.00689881891611329	0.00690443190010363	0.00669541196492936	0.0067090693547809	0.0652327505578003	0.00669894729584009	0.00764898096738044	0.00695353370943626	0.00669441695965861	0.450732101222804	1	0	1	0	0	0	0	0	0	0	2.35987615416791	Th0
60	0.104817194349918	0.511078623482814	0.0068988190390821	0.00690443197097223	0.00669541196685504	0.00670906938526891	0.0652328301447378	0.00669894729514694	0.00764898083809936	0.00695353363692654	0.00669441696011185	0.450732104562697	1	0	1	0	0	0	0	0	0	0	2.25987590162076	Th0
61	0.104817137335895	0.511078575604083	0.00689881909251176	0.00690443199341156	0.00669541197128524	0.00670906939512461	0.0652328552703878	0.0066989472948732	0.0076489807960321	0.0069535336138231	0.00669441696022584	0.45073210821953	1	0	1	0	0	0	0	0	0	0	2.15987582541959	Th0
62	0.104817044837953	0.511078485865068	0.00689881902506504	0.00690443202574632	0.0066954119393059	0.00670906941317497	0.0652328952564118	0.00669894729488284	0.00764898072300311	0.0069535335816673	0.00669441696065013	0.45073214831204	1	0	1	0	0	0	0	0	0	0	2.05987572330623	Th0
63	0.104817113827434	0.5110785526054	0.006898819102183	0.00690443200240991	0.00669541196915374	0.00670906939907178	0.0652328657600284	0.0066989472948145	0.00764898077935023	0.00695353360470445	0.00669441696030855	0.450732109732181	1	0	1	0	0	0	0	0	0	0	1.95987579089436	Th0
64	0.104817363615361	0.511078775316324	0.00689881931542706	0.00690443190535628	0.00669541205665853	0.00670906935331643	0.0652327550795026	0.00669894729483974	0.00764898096509541	0.00695353370207306	0.0066944169590676	0.450732075271781	1	0	1	0	0	0	0	0	0	0	1.85987611809063	Th0
65	0.104817378376961	0.511078784364969	0.00689881891255142	0.00690443189803373	0.00669541196513205	0.00670906935383548	0.0652327482336132	0.00669894729585804	0.00764898097136398	0.00695353371154649	0.0066944169596414	0.450732100694055	1	0	1	0	0	0	0	0	0	0	1.75987616098219	Th0
66	0.104817367308217	0.511078785483184	0.00689881921515887	0.00690443190554085	0.00669541202611461	0.00670906935374225	0.06523275356373	0.0066989472953228	0.00764898096767747	0.00695353370321466	0.00669441695946249	0.450732072794165	1	0	1	0	0	0	0	0	0	0	1.65987612809298	Th0
67	0.104817900947123	0.511079240547567	0.00689881857368993	0.006904431693452	0.00669541196918607	0.00670906926262222	0.0652325165452792	0.00669894729780537	0.00764898135621713	0.00695353392020726	0.00669441695835762	0.450732064929742	1	0	1	0	0	0	0	0	0	0	2.5598768729155	Th0
68	0.104817248660781	0.511078662905659	0.00689881824511034	0.00690443195750191	0.00669541136408102	0.0067090693847349	0.0652328088935268	0.00669894730207718	0.0076489808889426	0.00695353366858371	0.00669441696531276	0.450732105036276	1	0	1	0	0	0	0	0	0	0	2.4598759760542	Th0
69	0.104817400939649	0.511078798877615	0.00689881892124773	0.00690443188797421	0.00669541197854431	0.00670906934943385	0.0652327379793521	0.00669894729580031	0.00764898098848361	0.00695353372140101	0.00669441695947792	0.450732103808997	1	0	1	0	0	0	0	0	0	0	2.35987619090839	Th0
70	0.104817343157691	0.511078735052896	0.00689881890389907	0.00690443190567944	0.00669541195962029	0.00670906936096375	0.0652327624348311	0.00669894729575746	0.00764898094093759	0.0069535337039105	0.00669441695965606	0.450732142931253	1	0	1	0	0	0	0	0	0	0	2.25987613288006	Th0
71	0.104817365338159	0.511078771807535	0.00689881891985322	0.00690443190310293	0.00669541196460808	0.00670906935597478	0.0652327540638669	0.00669894729581615	0.00764898096227971	0.00695353370637795	0.00669441695968133	0.450732100943541	1	0	1	0	0	0	0	0	0	0	2.15987614145187	Th0
72	0.104817428932362	0.511078844292777	0.00689881893691528	0.00690443187722625	0.00669541198502198	0.00670906934704699	0.0652327243547152	0.00669894729581254	0.00764898100002505	0.0069535337323343	0.00669441695932331	0.450732118480102	1	0	1	0	0	0	0	0	0	0	2.05987626534979	Th0
73	0.104817140211507	0.511078574911896	0.00689881910273773	0.00690443199180996	0.00669541197562353	0.00670906939445449	0.0652328540235379	0.00669894729485882	0.00764898079851118	0.00695353361542506	0.0066944169601896	0.450732109104441	1	0	1	0	0	0	0	0	0	0	1.95987582722827	Th0
74	0.104817370358678	0.511078788977943	0.0068988191988637	0.00690443190445768	0.00669541203321196	0.0067090693530354	0.0652327521039085	0.00669894729528108	0.00764898097037669	0.00695353370404126	0.00669441695943883	0.450732072471274	1	0	1	0	0	0	0	0	0	0	1.85987613286636	Th0
75	0.104817256768275	0.511078676295097	0.00689881899900075	0.00690443194595135	0.00669541196684518	0.00670906937448671	0.065232802333879	0.00669894729538593	0.00764898088365075	0.00695353366252227	0.00669441695995246	0.450732104133687	1	0	1	0	0	0	0	0	0	0	1.75987598868704	Th0
76	0.104817309886377	0.511078723464636	0.00689881895745732	0.00690443192515009	0.00669541196520722	0.00670906936543203	0.0652327787767124	0.00669894729559759	0.00764898092216569	0.00695353368381076	0.0066944169598189	0.450732101556341	1	0	1	0	0	0	0	0	0	0	1.65987606291338	Th0
77	0.00669285522454112	0.00681173456466991	0.997242691532526	0.00717668848504574	0.99818815787012	0.00669286010455191	0.00669531167567422	0.00669286309637608	0.00771792580484918	0.00719020549427428	0.00722106504855106	0.007634394577985	1	0	1	0	0	0	0	0	0	0	-1.52490494532613	Th2
78	0.104817467839733	0.51107884344016	0.00689881884385234	0.00690443186232308	0.00669541196435796	0.00670906933660147	0.0652327097538187	0.0066989472962368	0.0076489810428858	0.00695353374812789	0.00669441695941213	0.450732083309851	1	0	1	0	0	0	0	0	0	0	2.45987625378094	Th0
79	0.104817226066	0.511078643397765	0.00689881903444515	0.00690443195697569	0.00669541197062132	0.00670906937917886	0.0652328157399634	0.00669894729523625	0.00764898086243697	0.00695353365099076	0.00669441696007664	0.450732108856247	1	0	1	0	0	0	0	0	0	0	2.3598759431598	Th0
80	0.104817127329993	0.511078565039353	0.00689881908602187	0.0069044319976424	0.00669541196760871	0.00670906939669886	0.0652328600341119	0.00669894729488829	0.00764898078963314	0.00695353360963813	0.00669441696028382	0.450732105163624	1	0	1	0	0	0	0	0	0	0	2.25987580656224	Th0
81	0.104817364747808	0.511078768937695	0.00689881891628358	0.00690443190131337	0.00669541196259235	0.00670906935657409	0.065232753424004	0.00669894729581983	0.00764898095978767	0.00695353370821056	0.00669441695968515	0.450732117524472	1	0	1	0	0	0	0	0	0	0	2.15987615393649	Th0
82	0.104817396660531	0.511078799384253	0.00689881889840997	0.00690443189076933	0.00669541196448626	0.0067090693506196	0.0652327401563286	0.00669894729593372	0.00764898098497285	0.00695353371899133	0.00669441695959737	0.450732099667316	1	0	1	0	0	0	0	0	0	0	2.05987618520642	Th0
83	0.10481724087191	0.511078662177101	0.0068988190309603	0.00690443195204633	0.00669541197436761	0.00670906937716067	0.0652328093392976	0.00669894729526539	0.00764898087186334	0.00695353365615894	0.00669441695994735	0.450732105337236	1	0	1	0	0	0	0	0	0	0	1.95987596683266	Th0
84	0.104817236861388	0.51107865946316	0.00689881900781347	0.00690443195408505	0.00669541196581781	0.00670906937788594	0.0652328112844462	0.0066989472953188	0.00764898086936726	0.00695353365421148	0.00669441696000824	0.450732103057	1	0	1	0	0	0	0	0	0	0	1.85987595980324	Th0
85	0.104817406901968	0.511078808962628	0.00689881889195272	0.00690443188669545	0.00669541196461775	0.00670906934895866	0.065232735557847	0.0066989472959682	0.00764898099201598	0.00695353372314984	0.00669441695956732	0.450732100037581	1	0	1	0	0	0	0	0	0	0	1.75987620080981	Th0
86	0.104817345503449	0.511078755668272	0.00689881893417813	0.00690443191070411	0.00669541196507671	0.0067090693596079	0.0652327626923107	0.00669894729572811	0.00764898094689089	0.00695353369857482	0.00669441695972309	0.450732104655226	1	0	1	0	0	0	0	0	0	0	1.65987611779123	Th0
87	0.00669285428621001	0.00681170935199514	0.997242694131853	0.0071766874708227	0.998188185460127	0.00669285916475733	0.00669531025714996	0.00669286215461513	0.00771792460347569	0.00719020438933213	0.00722106429447347	0.00763437901318731	1	0	1	0	0	0	0	0	0	0	-1.52490502460596	Th2
88	0.00669285401940762	0.00681160343513925	0.99724271240769	0.00717668882685674	0.998188354338335	0.00669285892728867	0.00669530895863011	0.00669286191256152	0.00771792782432959	0.00719020571858131	0.00722106632940593	0.00763436583413068	1	0	1	0	0	0	0	0	0	0	-1.62490532495969	Th2
89	0.104817233475896	0.511078657551322	0.00689881901302705	0.00690443195546338	0.00669541196685502	0.006709069378575	0.0652328127520545	0.00669894729529507	0.00764898086643236	0.00695353365278291	0.00669441696000958	0.450732103575972	1	0	1	0	0	0	0	0	0	0	2.35987595648392	Th0
90	0.104817214355207	0.511078641274719	0.00689881902540592	0.00690443196304206	0.00669541196634761	0.00670906938188973	0.0652328212218449	0.00669894729522574	0.00764898085245322	0.0069535336450403	0.00669441696006542	0.450732104455023	1	0	1	0	0	0	0	0	0	0	2.25987593041276	Th0
91	0.10481734041618	0.511078734593967	0.00689881889604366	0.00690443190726387	0.00669541195700224	0.00670906936151837	0.0652327638474596	0.00669894729575219	0.0076489809384989	0.00695353370217376	0.00669441695965563	0.45073214014131	1	0	1	0	0	0	0	0	0	0	2.15987612831073	Th0
92	0.104817417768004	0.511078817879069	0.00689881888390156	0.0069044318823984	0.00669541196429437	0.00670906934702204	0.0652327307561654	0.00669894729601519	0.00764898100022575	0.00695353372755491	0.00669441695954321	0.450732099304126	1	0	1	0	0	0	0	0	0	0	2.05987621507193	Th0
93	0.104817181814086	0.511078611194287	0.00689881907409112	0.00690443197536452	0.00669541197585007	0.00670906938734597	0.0652328355168863	0.00669894729503786	0.00764898082877094	0.00695353363230422	0.00669441696010332	0.450732107994918	1	0	1	0	0	0	0	0	0	0	1.95987588554916	Th0
94	0.104817365172558	0.511078775838506	0.0068988193604784	0.00690443190498473	0.00669541208564216	0.00670906935305507	0.0652327539368979	0.00669894729517073	0.00764898096954117	0.00695353370372021	0.00669441695949165	0.450732078042723	1	0	1	0	0	0	0	0	0	0	1.85987612173053	Th0
95	0.104817183077026	0.511078612387375	0.00689881904462538	0.00690443197539598	0.00669541196626246	0.00670906938706325	0.0652328352246087	0.00669894729510805	0.00764898083044888	0.00695353363240379	0.00669441696014392	0.450732104192093	1	0	1	0	0	0	0	0	0	0	1.75987588395078	Th0
96	0.00669285376551057	0.00681159639861105	0.997242675711175	0.00717668802583274	0.998188292345101	0.00669285857253434	0.00669530681472633	0.00669286154992515	0.00771792602031996	0.00719020502191498	0.00722106624322912	0.00763434199263064	1	0	1	0	0	0	0	0	0	0	-1.42490526365104	Th2
97	0.00669285400053105	0.00681169958064265	0.997242663475635	0.00717668707520509	0.998188170733849	0.00669285888519178	0.00669531003512356	0.00669286187513883	0.00771792414785808	0.00719020400252035	0.00722106391321057	0.00763438159283076	1	0	1	0	0	0	0	0	0	0	-1.52490498910123	Th2
98	0.00669285581589301	0.00681165205870063	0.997242679427413	0.00717669038046982	0.998188363249715	0.00669286072278094	0.00669531187606887	0.00669286371363489	0.00771792943975878	0.00719020757450953	0.00722106720694115	0.00763440202011048	1	0	1	0	0	0	0	0	0	0	-1.62490520186826	Th2
99	0.0066928548073838	0.00681174450669219	0.997242663868595	0.00717668682848763	0.998188158805238	0.00669285970760863	0.00669531212470312	0.00669286270377329	0.00771792299183943	0.00719020389349945	0.00722106243416463	0.00763441208333409	1	0	1	0	0	0	0	0	0	0	-1.72490490059235	Th2
100	0.104817150068081	0.511078560783156	0.00689881904673452	0.00690443198051559	0.00669541196528453	0.00670906939378398	0.0652328478967467	0.0066989472949639	0.0076489808006941	0.00695353362709008	0.00669441696011818	0.450732156417472	1	0	1	0	0	0	0	0	0	0	2.2598758642106	Th0
101	0.10481714750579	0.51107859322198	0.00689881911010395	0.00690443198700678	0.00669541198668149	0.00670906939540015	0.065232849059522	0.00669894729478595	0.00764898079527574	0.00695353362014099	0.00669441696007315	0.45073213647017	1	0	1	0	0	0	0	0	0	0	2.15987587521336	Th0
102	0.104817163631155	0.511078596104816	0.00689881906004187	0.0069044319831086	0.00669541196690937	0.0067090693904873	0.0652328438560132	0.00669894729502759	0.00764898081593033	0.00695353362450843	0.00669441696019341	0.450732105102914	1	0	1	0	0	0	0	0	0	0	2.0598758577372	Th0
103	0.104817421480057	0.511078821709103	0.00689881888169857	0.00690443188092109	0.00669541196435163	0.00670906934646658	0.0652327290690932	0.00669894729602436	0.00764898100257366	0.00695353372906184	0.00669441695953257	0.450732099726094	1	0	1	0	0	0	0	0	0	0	1.95987622135288	Th0
104	0.104817278179963	0.511078695635438	0.00689881897946889	0.00690443193770989	0.00669541196546481	0.00670906937083448	0.0652327928924554	0.0066989472954761	0.00764898089925767	0.00695353367096149	0.00669441695990056	0.450732102193987	1	0	1	0	0	0	0	0	0	0	1.85987601809105	Th0
105	0.104817257817426	0.511078677233181	0.00689881899821655	0.00690443194552238	0.0066954119668295	0.0067090693743212	0.0652328018548949	0.0066989472953948	0.0076489808844078	0.00695353366297488	0.00669441695995294	0.450732104316405	1	0	1	0	0	0	0	0	0	0	1.75987599037943	Th0
106	0.00669285626741514	0.00681176746156556	0.99724265608084	0.00717668898409857	0.998188191390314	0.00669286127095482	0.0066953151613076	0.00669286427424375	0.0077179267037775	0.0071902062008307	0.00722106423968553	0.00763445479706868	1	0	1	0	0	0	0	0	0	0	-1.42490484211021	Th2
107	0.00669285385170312	0.00681164990485866	0.997242625356443	0.00717668774317552	0.998188293080041	0.0066928587589397	0.00669530932464076	0.00669286174731157	0.00771792589289239	0.00719020494949609	0.00722106500315269	0.00763438656199026	1	0	1	0	0	0	0	0	0	0	-1.52490511469832	Th2
108	0.00669285742919125	0.00681176467818601	0.997242695843913	0.00717669029384571	0.998188279449367	0.00669286233384964	0.00669531558825611	0.00669286533400907	0.00771792755518911	0.00719020730879001	0.00722106502338873	0.00763443611138969	1	0	1	0	0	0	0	0	0	0	-1.62490498363718	Th2
109	0.00669285937704977	0.00681173570766491	0.997242686037904	0.0071766930547516	0.998188247606077	0.00669286428235223	0.00669531669377382	0.00669286727886531	0.00771793128930297	0.00719021024168003	0.00722106822789045	0.0076344333528924	1	0	1	0	0	0	0	0	0	0	-1.72490495413776	Th2
110	0.00669285750684118	0.0068116644214158	0.997242685028127	0.00717669369329984	0.998188335401516	0.00669286241005221	0.00669531327254802	0.00669286539876216	0.00771793465916589	0.00719021077778545	0.0072210716508954	0.00763439083871698	1	0	1	0	0	0	0	0	0	0	-1.82490515580016	Th2
111	0.104817369752116	0.511078778068653	0.0068988191051361	0.00690443190063255	0.00669541204819346	0.00670906935427188	0.0652327511315016	0.00669894729532578	0.00764898096635976	0.00695353370780083	0.0066944169593176	0.450732102852102	1	0	1	0	0	0	0	0	0	0	2.15987615083475	Th0
112	0.104817465859266	0.51107882945711	0.00689881862333215	0.00690443186271595	0.00669541187676075	0.00670906933644733	0.0652327110460851	0.00669894729676113	0.00764898104653663	0.0069535337487712	0.00669441695976086	0.450732082633262	1	0	1	0	0	0	0	0	0	0	2.05987623874662	Th0
113	0.104817378034422	0.511078780571676	0.00689881893139921	0.00690443189686152	0.00669541197343516	0.00670906935402539	0.0652327480533372	0.0066989472958069	0.00764898097000402	0.00695353371262429	0.00669441695959005	0.450732108686336	1	0	1	0	0	0	0	0	0	0	1.95987616462985	Th0
114	0.104817298081904	0.511078713062243	0.00689881896582397	0.00690443192982209	0.00669541196529292	0.00670906936744012	0.0652327840322108	0.0066989472955529	0.007648980913651	0.00695353367903215	0.006694416959849	0.450732101799556	1	0	1	0	0	0	0	0	0	0	1.85987604619014	Th0
115	0.104817391597535	0.511078823826293	0.00689881899634568	0.00690443189851049	0.00669541198193273	0.00670906935175419	0.0652327427218905	0.006698947295864	0.0076489809820277	0.00695353371142308	0.00669441695973509	0.45073207269931	1	0	1	0	0	0	0	0	0	0	1.75987618006606	Th0
116	0.00669285571556958	0.00681165682521274	0.997242711916413	0.00717668946360958	0.998188404789287	0.00669286065109325	0.00669531164831558	0.00669286364189796	0.00771792749122994	0.00719020669495819	0.00722106628927955	0.00763439756770259	1	0	1	0	0	0	0	0	0	0	-1.42490528071683	Th2
117	0.00669285579454347	0.00681167752406687	0.997242699160126	0.00717668995811062	0.998188383910834	0.0066928607096292	0.00669531192769237	0.00669286370211059	0.00771792857482469	0.00719020735728038	0.00722106674423269	0.00763440427381945	1	0	1	0	0	0	0	0	0	0	-1.52490521650465	Th2
118	0.0066928550594699	0.00681169403082495	0.9972426593622	0.00717668958838791	0.998188352233377	0.00669285996383256	0.00669531144753536	0.00669286295769335	0.00771792861965939	0.00719020702212998	0.0072210663200724	0.00763440224485141	1	0	1	0	0	0	0	0	0	0	-1.62490513434112	Th2
119	0.00669285829227408	0.00681168901196723	0.997242754535263	0.00717669412370926	0.99818833311786	0.00669286319507675	0.00669531449886634	0.00669286618801336	0.00771793476905472	0.0071902116788475	0.00722107149488916	0.00763440437511876	1	0	1	0	0	0	0	0	0	0	-1.72490518002531	Th2
120	0.00669285834242342	0.00681170645338881	0.997242690604458	0.00717669743638486	0.998188333469671	0.00669286324349224	0.00669531491077793	0.00669286623889284	0.00771794184891093	0.00719021519874625	0.00722107436214805	0.00763441286096496	1	0	1	0	0	0	0	0	0	0	-1.824905073178	Th2
121	0.00669285534141415	0.00681170454587178	0.997242753586739	0.00717667856697615	0.998188282940586	0.00669286024294496	0.00669531184384467	0.00669286323534472	0.00771790401936158	0.00719019503832979	0.00722105560504216	0.00763437403825201	1	0	1	0	0	0	0	0	0	0	-1.92490523404994	Th2
