# Supplementary material for: Role of Cytokine Combinations on CD4+ T Cell Differentiation, Partial Polarization, and Plasticity: Continuous Network Modeling Approach
Source: Front Physiol. 2018 Aug 2;9:877. doi: 10.3389/fphys.2018.00877 (PMC6089340; doi:10.3389/fphys.2018.00877)
Supplement: DATA SHEET S7 — Code and simulations of the CD4+ T cell regulatory network. [file Data_Sheet_7.ZIP › plasticity-Nnodes/csv/Th2A-proTh1_GATA30_IL40.csv]

	TBET	IFNG	GATA3	IL2	IL4	RORGT	IL21	FOXP3	TGFB	IL10	IL9	BCL6	TCR	IL12e	IFNGe	IL2e	IL4e	IL6e	IL21e	TGFBe	IL10e	IL27e	Sum	Label
1	0.998006216403135	0.997375858959311	0.00669285495079971	0.00669400206638621	0.00669285036195146	0.00669285708844617	0.00669628249754843	0.00669916165546148	0.00771844231003426	0.00719027782846399	0.0066928593372819	0.00682531198892098	1	1	1	0	0	0	0	0	0	0	4.03720556482224	Th1
2	0.998006294404323	0.997375941314954	0.00669284629925986	0.00669400396716119	0.00669285157858503	0.00669285831273669	0.00669628596317304	0.0066991628575297	0.00771844131444815	0.00719027684613901	0.00669286056126604	0.00682539645122634	1	1	1	0	0	0	0	0	0	0	3.93720582411511	Th1
3	0.998006219038444	0.99737586235175	0.00669287321171514	0.00669400210425871	0.0066928503843698	0.00669285710736942	0.00669628258764943	0.0066991616738504	0.00771844227133287	0.00719027779937783	0.00669285935641061	0.00682531402024995	1	1	1	0	0	0	0	0	0	0	3.83720555471461	Th1
4	0.99800628044323	0.997375915488158	0.00669284808041797	0.00669400305774932	0.0066928511045111	0.00669285783593263	0.00669628320969278	0.00669916239646613	0.00771844225866838	0.00719027766104012	0.00669286008440686	0.00682532419898995	1	1	1	0	0	0	0	0	0	0	3.73720570744941	Th1
5	0.998006306875498	0.997375929955482	0.00669284515330595	0.0066940029601786	0.0066928511069305	0.00669285783833835	0.00669628277191668	0.00669916240275408	0.00771844266390097	0.00719027802722321	0.00669286008699398	0.00682530167927131	1	1	1	0	0	0	0	0	0	0	3.63720572900132	Th1
6	0.998006238745664	0.997375897671519	0.00669289748407227	0.00669400212826648	0.0066928505018092	0.00669285721864972	0.00669628230049733	0.00669916178913123	0.00771844259600137	0.00719027809698289	0.00669285946870146	0.00682528593384535	1	1	1	0	0	0	0	0	0	0	3.53720555796338	Th1
7	0.998006311207539	0.997375952971241	0.00669285994447474	0.00669400264487886	0.00669285092065813	0.00669285764577075	0.00669628272336572	0.00669916221215402	0.00771844274515961	0.00719027826665041	0.00669285989540134	0.00682528872151708	1	1	1	0	0	0	0	0	0	0	3.43720572816855	Th1
8	0.998006234225558	0.997375910061653	0.00669286389158852	0.00669400262787861	0.0066928509096026	0.00669285763177968	0.00669628475374766	0.00669916219691281	0.0077184425834493	0.00719027815782818	0.00669285988110975	0.00682534077677275	1	1	1	0	0	0	0	0	0	0	3.3372056580955	Th1
9	0.998006297157883	0.997375924158275	0.00669285361008212	0.0066940030074352	0.00669285096184394	0.00669285769207416	0.00669628017702596	0.0066991622568685	0.00771844253664532	0.00719027758315481	0.00669285994234521	0.00682531056571648	1	1	1	0	0	0	0	0	0	0	3.2372057105055	Th1
10	0.998006342441802	0.997375931906664	0.00669284691713594	0.00669400339509469	0.0066928509799643	0.00669285771898679	0.00669627234012521	0.00669916228296106	0.00771844243724823	0.00719027705015083	0.00669285997068014	0.00682530927776377	1	1	1	0	0	0	0	0	0	0	3.13720576092438	Th1
11	0.998006328713668	0.997375943308614	0.0066928501013579	0.00669400300012917	0.00669285096901384	0.00669285770265466	0.00669627746210247	0.00669916226714091	0.00771844255334115	0.007190277647618	0.00669285995270011	0.00682530675125396	1	1	1	0	0	0	0	0	0	0	3.03720575828885	Th1
12	0.998006313270024	0.997375954293849	0.00669285553173659	0.00669400276376897	0.00669284893250533	0.00669285782692303	0.00669628224701454	0.00669916239784976	0.00771844319655978	0.00719027854634743	0.00669286007393902	0.00682527448166434	1	1	1	0	0	0	0	0	0	0	3.9372057246337	Th1
13	0.998006263229509	0.997375902167919	0.00669285360843633	0.00669400309467096	0.0066928494164778	0.00669285779472223	0.00669628351503438	0.00669916235307882	0.00771844197249835	0.00719027737006481	0.00669286004182007	0.00682533270501753	1	1	1	0	0	0	0	0	0	0	3.83720568121942	Th1
14	0.998006294644578	0.997375927398996	0.00669284974231285	0.00669400303298935	0.00669284852795313	0.00669285785683925	0.00669628298953661	0.00669916241969885	0.0077184424894131	0.00719027784891606	0.00669286010378284	0.00682531098076052	1	1	1	0	0	0	0	0	0	0	3.73720572149525	Th1
15	0.998006362912685	0.997375977888344	0.00669281331386034	0.0066940039699045	0.00669283925228459	0.00669285851777478	0.00669628426855652	0.00669916307144721	0.00771844252464663	0.00719027781757403	0.00669286076220314	0.00682534305068237	1	1	1	0	0	0	0	0	0	0	3.63720592221767	Th1
16	0.998006265157562	0.997375912676497	0.00669288317753327	0.00669400217025195	0.00669285636390761	0.00669285729822898	0.00669628194437755	0.00669916187022168	0.00771844278347743	0.00719027826035228	0.00669285954852132	0.00682526915814588	1	1	1	0	0	0	0	0	0	0	3.5372055913262	Th1
17	0.998006244708783	0.997375929603038	0.00669289077711265	0.00669400223108822	0.00669285594876442	0.00669285732973671	0.00669628267123528	0.00669916189940413	0.00771844259351464	0.00719027816849973	0.00669285958106367	0.00682529996540833	1	1	1	0	0	0	0	0	0	0	3.43720561202589	Th1
18	0.998006380858433	0.997375953279874	0.00669283269827774	0.00669400303332661	0.00669284855975697	0.00669285785036211	0.00669628250530742	0.00669916241286199	0.00771844276103627	0.00719027810850079	0.00669286009811938	0.0068252633859035	1	1	1	0	0	0	0	0	0	0	3.33720580303569	Th1
19	0.998006281535106	0.997375894056057	0.00669285099655401	0.00669400327535375	0.0066928505907811	0.00669285771070679	0.00669628014094154	0.00669916227346829	0.00771844246703731	0.00719027716203057	0.00669285996005705	0.00682533402187509	1	1	1	0	0	0	0	0	0	0	3.2372056910153	Th1
20	0.99800624628042	0.997375871552907	0.00669285232614559	0.00669400320978564	0.00669285073686336	0.00669285770126791	0.00669628225703643	0.00669916226285622	0.00771844246524289	0.00719027728215821	0.00669285994967884	0.00682536970664206	1	1	1	0	0	0	0	0	0	0	3.13720566960499	Th1
21	0.998006293981379	0.997375953708735	0.00669285864495939	0.00669400249411198	0.0066928511417991	0.00669285766836928	0.00669628544084843	0.00669916223397978	0.00771844268520817	0.00719027846825531	0.0066928599175486	0.00682529161962511	1	1	1	0	0	0	0	0	0	0	3.0372057184313	Th1
22	0.99800628960117	0.997375951507948	0.00669285913751465	0.0066940024784072	0.00669285114957479	0.00669285766807793	0.00669628629220829	0.00669916223358134	0.00771844269152904	0.00719027849274478	0.00669285991707513	0.00682529182466491	1	1	1	0	0	0	0	0	0	0	2.93720571242032	Th1
23	0.998006258878336	0.99737589235134	0.00669285488793614	0.00669400408832654	0.00669283591171262	0.00669285821014678	0.00669628618601432	0.00669916274903079	0.00771844085817576	0.00719027624612702	0.00669286045542201	0.00682541939976153	1	1	1	0	0	0	0	0	0	0	3.83720576862303	Th1
24	0.998006245600051	0.997375883759954	0.00669285420554199	0.00669400313037062	0.0066928491738075	0.00669285774695903	0.0066962837426009	0.00669916230326606	0.00771844178244642	0.00719027712935926	0.00669285999290539	0.0068253475329201	1	1	1	0	0	0	0	0	0	0	3.73720565934148	Th1
25	0.998006333798655	0.997375955098218	0.00669282716596253	0.00669400412408926	0.0066928275601233	0.00669285849361765	0.00669628489742609	0.00669916304185382	0.00771844207985518	0.00719027734162929	0.00669286073636124	0.00682538248133607	1	1	1	0	0	0	0	0	0	0	3.63720590736696	Th1
26	0.998006274486302	0.997375888639624	0.00669282675126779	0.00669400385040124	0.00669283621436904	0.0066928581935108	0.00669628489139242	0.00669916274137922	0.00771844181782179	0.00719027703966803	0.00669286043669107	0.00682539329469672	1	1	1	0	0	0	0	0	0	0	3.53720578242585	Th1
27	0.998006297382913	0.997375935914868	0.00669286550022467	0.00669400250490935	0.00669285453494832	0.00669285755879196	0.00669628274410002	0.00669916213094872	0.00771844287131761	0.0071902782672652	0.00669285980956119	0.0068252779608958	1	1	1	0	0	0	0	0	0	0	3.4372056771104	Th1
28	0.998006236723535	0.997375901006768	0.00669286276659251	0.00669400275077024	0.00669285283907466	0.00669285762011953	0.00669628385998726	0.00669916218253521	0.00771844246513644	0.00719027794212518	0.00669285986931687	0.00682535021001498	1	1	1	0	0	0	0	0	0	0	3.33720565902464	Th1
29	0.998006231542709	0.997375889155732	0.006692859268777	0.00669400282428743	0.00669285169665245	0.00669285765900632	0.00669628474193648	0.00669916222233674	0.0077184425435203	0.00719027790870221	0.00669285990813053	0.00682535306821269	1	1	1	0	0	0	0	0	0	0	3.23720565060914	Th1
30	0.998006390815448	0.997375970502024	0.00669284518935367	0.00669400325005623	0.00669284932479452	0.00669285773715869	0.00669627409513092	0.00669916230191098	0.00771844253908397	0.00719027732087868	0.00669285998710915	0.0068252552701118	1	1	1	0	0	0	0	0	0	0	3.13720579930476	Th1
31	0.998006366237228	0.997375942749218	0.00669284285279053	0.00669400358682897	0.00669284924087687	0.00669285773972866	0.00669626974266342	0.00669916230406489	0.00771844239636426	0.00719027678750505	0.00669285999158394	0.00682530105842212	1	1	1	0	0	0	0	0	0	0	3.03720579049994	Th1
32	0.998006267147814	0.997375877908536	0.0066928499810071	0.00669400343071643	0.00669285029325432	0.00669285770714391	0.00669627747726585	0.00669916226897496	0.00771844239152098	0.00719027702437795	0.00669285995719747	0.00682536127156677	1	1	1	0	0	0	0	0	0	0	2.93720568631085	Th1
33	0.998006321898278	0.997375936946785	0.00669285019447059	0.00669400301367397	0.00669285037068972	0.00669285770203693	0.00669627836934685	0.00669916226614594	0.00771844254955833	0.00719027762453114	0.00669285995140305	0.00682531215722871	1	1	1	0	0	0	0	0	0	0	2.83720575191383	Th1
34	0.998006280011732	0.997375905582011	0.00669285353397867	0.00669400401878802	0.00669282640821961	0.00669285824848935	0.00669628561143081	0.00669916279306052	0.0077184414858593	0.00719027672293495	0.00669286049072658	0.00682539888995469	1	1	1	0	0	0	0	0	0	0	3.73720579391279	Th1
35	0.998006377617124	0.997375982057121	0.0066928382551615	0.00669400394718831	0.00669281620687811	0.00669285847639319	0.00669628410966967	0.00669916303183715	0.00771844266752302	0.00719027783313192	0.00669286071426683	0.00682532839343982	1	1	1	0	0	0	0	0	0	0	3.63720592438566	Th1
36	0.998006219340322	0.997375887797925	0.00669287157868005	0.0066940022946322	0.00669286780447688	0.00669285730050992	0.00669628296717832	0.00669916186640078	0.00771844236279232	0.00719027793913439	0.00669285955318964	0.00682532013240348	1	1	1	0	0	0	0	0	0	0	3.53720557217133	Th1
37	0.998006300681627	0.997375947444297	0.00669286045953891	0.00669400258299606	0.00669285425097427	0.00669285760743005	0.00669628262292886	0.00669916217437056	0.00771844275337551	0.00719027829037343	0.00669285985713933	0.00682529022911901	1	1	1	0	0	0	0	0	0	0	3.43720570953314	Th1
38	0.99800637730624	0.99737590386051	0.00669281555838026	0.00669400371320687	0.00669283247284009	0.00669285810017401	0.00669628281310787	0.00669916265648059	0.00771844259448228	0.00719027744484702	0.0066928603419589	0.00682530262140553	1	1	1	0	0	0	0	0	0	0	3.33720582342119	Th1
39	0.998006275501857	0.997375950954367	0.00669286360431796	0.00669400247120236	0.00669285375009369	0.00669285761881371	0.00669628349505264	0.00669916218545381	0.00771844264819719	0.0071902784032924	0.00669285986952101	0.00682530825887349	1	1	1	0	0	0	0	0	0	0	3.23720570405222	Th1
40	0.998006270348831	0.997375888162312	0.00669285085010193	0.00669400319239746	0.00669284967813482	0.00669285771383644	0.00669628216986593	0.00669916227566772	0.00771844249630558	0.00719027734193384	0.00669285996186867	0.00682535117384107	1	1	1	0	0	0	0	0	0	0	3.13720569430862	Th1
41	0.998006306679909	0.997375922545437	0.00669285041374202	0.00669400306052036	0.00669284978648067	0.00669285770944484	0.00669628050650332	0.00669916227274497	0.00771844254620915	0.00719027756486831	0.00669285995799285	0.00682532105483136	1	1	1	0	0	0	0	0	0	0	3.03720573369824	Th1
42	0.998006313211529	0.997375970327513	0.00669285818151708	0.00669400245833938	0.00669285148958912	0.00669285766872629	0.00669628408281211	0.00669916223529937	0.00771844269655516	0.00719027851614776	0.00669285991866803	0.00682527487812831	1	1	1	0	0	0	0	0	0	0	2.93720573632261	Th1
43	0.998006216911449	0.997375879967833	0.00669285970293985	0.00669400274746692	0.00669285170471382	0.0066928576693005	0.00669628827628293	0.0066991622307476	0.00771844258220861	0.00719027814786417	0.00669285991712065	0.00682536018871233	1	1	1	0	0	0	0	0	0	0	2.83720563723133	Th1
44	0.998006221069305	0.997375883317943	0.00669285961722859	0.00669400274237917	0.0066928516322619	0.00669285767109322	0.00669628825591783	0.00669916223257013	0.00771844258771287	0.00719027815932634	0.00669285991884425	0.00682535673511202	1	1	1	0	0	0	0	0	0	0	2.73720564144071	Th1
45	0.99800622606322	0.997375885996386	0.00669285897428082	0.0066940022593479	0.00669287364249275	0.00669285729609023	0.00669628270961196	0.00669916186288409	0.00771844242473941	0.00719027800519219	0.00669285954968842	0.00682531092620211	1	1	1	0	0	0	0	0	0	0	3.63720557447659	Th1
46	0.998006215288568	0.997375884832374	0.00669286599182251	0.00669400234935792	0.00669287122392095	0.00669285733916463	0.00669628313128132	0.0066991619040436	0.00771844233934329	0.00719027792927111	0.00669285959288143	0.00682532643430255	1	1	1	0	0	0	0	0	0	0	3.53720557392484	Th1
47	0.998006330065848	0.997375917889513	0.00669283796353841	0.00669400345885085	0.00669283234746902	0.00669285799936701	0.00669628302546801	0.00669916255846795	0.00771844248691677	0.00719027749084432	0.00669286024023326	0.00682531535711029	1	1	1	0	0	0	0	0	0	0	3.43720578026161	Th1
48	0.998006339849923	0.997375920656994	0.00669283898873418	0.00669400330727677	0.00669283936379673	0.00669285787902055	0.00669628225917964	0.00669916244015729	0.00771844256066737	0.00719027752989912	0.00669286012252525	0.00682529733483627	1	1	1	0	0	0	0	0	0	0	3.33720576558795	Th1
49	0.998006286584526	0.997375887114014	0.00669284725192115	0.00669400329384499	0.00669284676185389	0.00669285775580245	0.00669628225634063	0.0066991623164566	0.00771844245036206	0.00719027724490203	0.0066928600019356	0.00682533146000849	1	1	1	0	0	0	0	0	0	0	3.23720569646442	Th1
50	0.998006368861152	0.997375970349305	0.00669284697765006	0.0066940029160867	0.00669284754554134	0.00669285773832229	0.00669628075409562	0.00669916230271874	0.00771844265689672	0.00719027790846635	0.00669285998606569	0.00682527199337442	1	1	1	0	0	0	0	0	0	0	3.13720580094329	Th1
51	0.998006278052782	0.997375898693216	0.00669285134475724	0.00669400310509039	0.00669284957967124	0.00669285770718102	0.00669628214857475	0.00669916226962952	0.00771844252499549	0.00719027748689357	0.00669285995526716	0.00682534283808561	1	1	1	0	0	0	0	0	0	0	3.03720570385729	Th1
52	0.998006310986048	0.99737595585293	0.00669285601045	0.00669400263310385	0.00669285109803119	0.00669285767928304	0.00669628283748579	0.00669916224414579	0.00771844264836502	0.00719027830400922	0.0066928599286072	0.00682529071736437	1	1	1	0	0	0	0	0	0	0	2.93720573672286	Th1
53	0.998006227213479	0.997375892462453	0.00669285971797372	0.0066940026885786	0.00669285201421762	0.00669285766787163	0.00669628761307735	0.00669916223027354	0.007718442599876	0.00719027821522634	0.0066928599164037	0.00682535076701742	1	1	1	0	0	0	0	0	0	0	2.83720564964207	Th1
54	0.998006234482425	0.997375897494149	0.00669285950420325	0.00669400268737514	0.00669285188304996	0.00669285767030781	0.00669628737737051	0.00669916223281119	0.00771844260531468	0.00719027821990783	0.00669285991877731	0.00682534599305533	1	1	1	0	0	0	0	0	0	0	2.73720565729424	Th1
55	0.998006249335	0.997375851492841	0.00669284895631574	0.00669400353677931	0.00669284951515005	0.00669285770777686	0.00669627861254183	0.00669916226821744	0.00771844238044746	0.00719027681343013	0.00669285995591786	0.00682538195062468	1	1	1	0	0	0	0	0	0	0	2.63720566558211	Th1
56	0.998006301853316	0.997375958214745	0.006692860134222	0.006694002282042	0.00669286594584302	0.00669285747712074	0.00669628140790271	0.00669916204980206	0.00771844291040864	0.00719027848839329	0.00669285972728538	0.00682525324033841	1	1	1	0	0	0	0	0	0	0	3.53720567157129	Th1
57	0.998006297611399	0.997375891748728	0.00669283885316347	0.00669400355648345	0.00669282605468606	0.00669285802222685	0.00669628489814931	0.00669916257743521	0.00771844240584542	0.00719027746786141	0.00669286026461316	0.00682537097324823	1	1	1	0	0	0	0	0	0	0	3.43720578461814	Th1
58	0.998006218821496	0.997375902186285	0.00669286790136044	0.00669400254463539	0.00669286250430844	0.00669285752863039	0.00669628385611074	0.0066991620926201	0.00771844246300346	0.00719027807796427	0.00669285978150699	0.00682534668297701	1	1	1	0	0	0	0	0	0	0	3.33720562362956	Th1
59	0.998006366474702	0.997375910005461	0.00669283098187913	0.00669400350953124	0.00669283470547298	0.00669285790144989	0.00669628223067801	0.00669916245958064	0.00771844258587719	0.00719027738690146	0.00669286014302761	0.00682529875748024	1	1	1	0	0	0	0	0	0	0	3.23720579576734	Th1
60	0.998006280603859	0.997375949701524	0.0066928613911727	0.0066940024854721	0.00669285395034296	0.00669285764185167	0.00669628375386429	0.00669916220803277	0.00771844265008897	0.00719027843202183	0.00669285989269127	0.00682530520669234	1	1	1	0	0	0	0	0	0	0	3.13720570723458	Th1
61	0.998006235697433	0.997375901865346	0.00669285991719157	0.00669400265898802	0.00669285277221948	0.00669285765994672	0.00669628592717513	0.00669916222329504	0.0077184425969061	0.00719027823416147	0.00669285990957944	0.00682534507664506	1	1	1	0	0	0	0	0	0	0	3.03720565916006	Th1
62	0.998006218618945	0.997375882510777	0.00669285972221397	0.00669400273770473	0.00669285244343079	0.00669285766591763	0.00669628710665264	0.00669916222793642	0.00771844257989334	0.0071902781519281	0.00669285991481169	0.00682535980550374	1	1	1	0	0	0	0	0	0	0	2.93720563915443	Th1
63	0.998006340859535	0.997375965035847	0.0066928530032529	0.00669400284408873	0.00669285018247723	0.00669285769046257	0.00669627915999048	0.00669916225680378	0.00771844260081766	0.00719027785759082	0.00669285994030321	0.0068252719211564	1	1	1	0	0	0	0	0	0	0	2.83720575698086	Th1
64	0.998006346890943	0.9973759589243	0.00669284947525527	0.00669400291353681	0.00669284918315483	0.00669285770263658	0.00669627914057911	0.00669916226685937	0.00771844259502811	0.0071902778093815	0.00669285995080329	0.00682529353423251	1	1	1	0	0	0	0	0	0	0	2.73720578306989	Th1
65	0.998006360765409	0.997375982963861	0.00669285261878459	0.00669400278763183	0.00669285017354684	0.00669285768827282	0.00669627812030849	0.00669916225553711	0.00771844261693425	0.0071902779376878	0.00669285993860632	0.0068252556888118	1	1	1	0	0	0	0	0	0	0	2.63720577797073	Th1
66	0.998006336318595	0.997375948315415	0.0066928494832257	0.00669400296261159	0.00669284930652959	0.00669285769761329	0.00669627888105577	0.00669916226196478	0.00771844257163036	0.00719027770136259	0.00669285994601574	0.00682530043552013	1	1	1	0	0	0	0	0	0	0	2.53720576830203	Th1
67	0.998006245909851	0.997375857343318	0.00669284815623619	0.00669400345594017	0.0066928385521579	0.00669285782689504	0.00669628395999858	0.0066991623830492	0.00771844214943637	0.00719027697141527	0.00669286006833439	0.00682537157717597	1	1	1	0	0	0	0	0	0	0	3.43720567493702	Th1
68	0.998006296563987	0.997375910267437	0.00669284474798221	0.00669400311033015	0.00669283954288851	0.00669285781235077	0.00669628345186355	0.00669916236915036	0.00771844250051197	0.00719027788857278	0.00669286005632871	0.00682534269102959	1	1	1	0	0	0	0	0	0	0	3.33720575242069	Th1
69	0.998006217975638	0.997375899383451	0.00669286504978972	0.00669400262660611	0.00669285810838301	0.00669285760452177	0.00669628444146089	0.0066991621680374	0.00771844252250499	0.00719027813963674	0.0066928598565256	0.00682535565724552	1	1	1	0	0	0	0	0	0	0	3.23720563721746	Th1
70	0.998006226668287	0.997375886303523	0.0066928595883908	0.00669400282842606	0.00669285330714042	0.00669285765875835	0.00669628469432714	0.00669916222181164	0.00771844254091487	0.00719027790519761	0.00669285990858025	0.00682535586444782	1	1	1	0	0	0	0	0	0	0	3.13720564369874	Th1
71	0.998006233261049	0.997375858625619	0.00669285220611098	0.00669400322684703	0.00669284938215802	0.00669285770327659	0.006696283756538	0.00669916226438563	0.00771844247868139	0.00719027726025302	0.00669285995081737	0.00682537774779481	1	1	1	0	0	0	0	0	0	0	3.03720565468699	Th1
72	0.998006289290792	0.997375953126229	0.00669285949732976	0.00669400247955172	0.00669285255695127	0.0066928576644511	0.00669628448422179	0.00669916223037906	0.00771844266641415	0.00719027848413588	0.00669285991481763	0.00682529401254864	1	1	1	0	0	0	0	0	0	0	2.93720571229926	Th1
73	0.998006325798427	0.997375939511938	0.00669284999571665	0.00669400298550724	0.00669284897881999	0.00669285770246691	0.0066962802028408	0.00669916226625501	0.00771844257187706	0.0071902776797006	0.00669285995040005	0.00682530706718486	1	1	1	0	0	0	0	0	0	0	2.83720575676206	Th1
74	0.998006240334027	0.997375844461945	0.00669284934913945	0.00669400352609635	0.00669284894890143	0.00669285770568197	0.00669628023062437	0.00669916226569546	0.00771844240393624	0.00719027682914378	0.00669285995275643	0.00682538483812546	1	1	1	0	0	0	0	0	0	0	2.73720565424999	Th1
75	0.998006332345772	0.997375944851833	0.00669284967934862	0.00669400297197778	0.00669284913672896	0.00669285769665829	0.0066962793399666	0.00669916226080665	0.00771844256887818	0.00719027768296394	0.00669285994473329	0.00682530302621492	1	1	1	0	0	0	0	0	0	0	2.63720576387373	Th1
76	0.998006295146984	0.99737595657777	0.00669285903883581	0.00669400249261982	0.00669285203382139	0.00669285767521148	0.0066962847486976	0.0066991622408435	0.00771844266991423	0.00719027847921532	0.00669285992532535	0.00682528925965106	1	1	1	0	0	0	0	0	0	0	2.53720571814357	Th1
77	0.00669285585265777	0.00681173498042785	0.997242691363583	0.0071766884841469	0.998188156859456	0.00669286010449206	0.00669531168020125	0.00669286309631965	0.00771792580373284	0.00719020549394808	0.0072210650459006	0.00763439466571451	1	1	1	0	0	0	0	0	0	0	-1.5249049430155	Th2
78	0.998006276033044	0.997375884207515	0.00669284723869961	0.00669400326949984	0.00669284227897821	0.00669285776887899	0.00669628301506831	0.006699162329017	0.00771844242155583	0.00719027728817524	0.00669286001218789	0.00682534410708062	1	1	1	0	0	0	0	0	0	0	3.33720570093435	Th1
79	0.998006284080357	0.997375894028594	0.00669284868433387	0.00669400319976923	0.00669284573145124	0.00669285773482507	0.00669628242068515	0.00669916229639071	0.00771844248976068	0.00719027736288834	0.00669285998004199	0.00682533115853775	1	1	1	0	0	0	0	0	0	0	3.23720570033607	Th1
80	0.998006355731789	0.997375953569716	0.00669284581917379	0.00669400298481741	0.0066928451217744	0.00669285773787049	0.00669628082511593	0.0066991622986337	0.00771844261056142	0.00719027797101881	0.00669285998279389	0.0068252851013187	1	1	1	0	0	0	0	0	0	0	3.13720578787269	Th1
81	0.998006222592069	0.997375848886401	0.00669285235368911	0.00669400325817151	0.00669284937003042	0.00669285770125559	0.00669628405002583	0.00669916226216952	0.00771844247181968	0.0071902772010037	0.0066928599487171	0.0068253860842728	1	1	1	0	0	0	0	0	0	0	3.03720564273219	Th1
82	0.998006324720527	0.997375933040189	0.00669285030141373	0.00669400313566688	0.00669284877707271	0.00669285770256797	0.00669627890958103	0.0066991622669493	0.00771844253105217	0.00719027737773448	0.00669285995063398	0.00682529751366947	1	1	1	0	0	0	0	0	0	0	2.93720573807009	Th1
83	0.998006233948349	0.997375898924381	0.00669285964540713	0.00669400267742869	0.00669285249736773	0.00669285767112434	0.00669628662374084	0.00669916223407378	0.00771844260701934	0.00719027823738071	0.00669285992058434	0.00682534589560873	1	1	1	0	0	0	0	0	0	0	2.83720565659692	Th1
84	0.99800627775954	0.997375894818984	0.00669285095534896	0.00669400318265144	0.00669284939007701	0.00669285769643986	0.0066962809253845	0.0066991622589828	0.00771844250342403	0.00719027731473496	0.00669285994419535	0.00682534921108942	1	1	1	0	0	0	0	0	0	0	2.73720570527	Th1
85	0.998006306081891	0.997375922805114	0.00669285052799495	0.00669400302701203	0.00669284934484643	0.00669285769251881	0.00669628045699263	0.00669916225598996	0.00771844254785373	0.00719027758210544	0.0066928599403107	0.00682532306141523	1	1	1	0	0	0	0	0	0	0	2.63720573557836	Th1
86	0.998006257553505	0.997375857497774	0.00669284860963276	0.00669400349288578	0.00669284881052751	0.00669285768965994	0.0066962791433297	0.00669916225062203	0.00771844243693558	0.00719027685259512	0.00669285993580062	0.00682537490147471	1	1	1	0	0	0	0	0	0	0	2.53720567433442	Th1
87	0.00669285504706723	0.00681170987531617	0.997242694899468	0.00717668750420224	0.998188186338083	0.0066928592044257	0.00669531029823144	0.00669286219428765	0.00771792462765959	0.00719020442155154	0.00722106432392399	0.00763437896176106	1	1	1	0	0	0	0	0	0	0	-1.52490502477913	Th2
88	0.00669285458892271	0.0068116034424657	0.997242712356698	0.00717668882672976	0.998188354274355	0.00669285892719782	0.00669530895864002	0.00669286191250328	0.0077179278241358	0.00719020571837844	0.00722106632915585	0.00763436583387462	1	1	1	0	0	0	0	0	0	0	-1.62490532426905	Th2
89	0.998006362007741	0.997376004160954	0.00669285718690131	0.00669400247291955	0.00669285224252469	0.00669285766866225	0.0066962817133752	0.00669916223737554	0.0077184427645647	0.00719027856043472	0.00669285991907347	0.00682524042483787	1	1	1	0	0	0	0	0	0	0	3.23720578250051	Th1
90	0.998006276878475	0.99737588774958	0.00669285035171083	0.00669400324344575	0.00669284787586351	0.00669285771093186	0.00669628187961234	0.00669916227284189	0.00771844249225452	0.00719027723097084	0.00669285995717226	0.00682533670816025	1	1	1	0	0	0	0	0	0	0	3.13720568789587	Th1
91	0.998006333173219	0.997375913979682	0.00669284503793724	0.00669400338751655	0.00669284570549662	0.00669285772755587	0.00669627907018346	0.00669916228884219	0.00771844249807173	0.00719027710004331	0.00669285997242778	0.00682531097212004	1	1	1	0	0	0	0	0	0	0	3.03720574942623	Th1
92	0.998006335249506	0.997375950041101	0.00669285036052186	0.00669400294247975	0.00669284872266481	0.00669285770040464	0.00669628010208063	0.00669916226216741	0.00771844258259308	0.00719027794753626	0.00669285994744866	0.00682529967661219	1	1	1	0	0	0	0	0	0	0	2.93720576936874	Th1
93	0.998006307643702	0.997375923896116	0.00669285050774465	0.00669400302156354	0.00669284901652153	0.00669285769754446	0.0066962810431011	0.00669916226086419	0.00771844255682656	0.00719027760731414	0.00669285994513839	0.00682532067989544	1	1	1	0	0	0	0	0	0	0	2.8372057368278	Th1
94	0.998006321320572	0.997375935606062	0.00669285009421016	0.00669400299095514	0.00669284905787522	0.00669285769480629	0.00669628017256072	0.00669916225858187	0.00771844256273324	0.00719027764879255	0.00669285994250648	0.00682531084807319	1	1	1	0	0	0	0	0	0	0	2.73720575189356	Th1
95	0.998006320729842	0.997375963115644	0.00669285562027321	0.00669400263017965	0.00669285099415041	0.0066928576810938	0.00669628230140565	0.00669916224616036	0.00771844263921778	0.00719027829837987	0.00669285993052583	0.00682528329220188	1	1	1	0	0	0	0	0	0	0	2.63720574625023	Th1
96	0.00669285506461354	0.00681162394436183	0.997242675828695	0.00717668816779039	0.998188344961555	0.00669285926936412	0.0066953092627705	0.00669286225477396	0.00771792589497405	0.00719020518108928	0.0072210655161582	0.00763436899373556	1	1	1	0	0	0	0	0	0	0	-1.42490525724062	Th2
97	0.006692854810592	0.00681169977477192	0.997242663601046	0.0071766870790387	0.998188170529771	0.00669285889179641	0.00669531004537603	0.00669286188176015	0.00771792414864992	0.00719020400603751	0.00722106391423613	0.00763438164276089	1	1	1	0	0	0	0	0	0	0	-1.5249049879358	Th2
98	0.0066928565118566	0.00681166088545278	0.997242680633905	0.00717669051554775	0.998188356026964	0.00669286101017694	0.00669531232804776	0.00669286400179621	0.00771792941749153	0.00719020770683114	0.00722106719656681	0.00763440519453662	1	1	1	0	0	0	0	0	0	0	-1.62490518189256	Th2
99	0.00669285538907901	0.00681174451096042	0.997242663813988	0.00717668682846655	0.998188158746089	0.00669285970760681	0.00669531212477329	0.00669286270377315	0.00771792299184062	0.00719020389345279	0.00722106243412647	0.00763441208311666	1	1	1	0	0	0	0	0	0	0	-1.72490489989288	Th2
100	0.998006276166117	0.997375895767684	0.00669285396575715	0.00669400340000348	0.00669285013542644	0.00669285769096535	0.0066962785844824	0.00669916225915842	0.00771844242890662	0.00719027623440017	0.00669285993942328	0.00682532429124587	1	1	1	0	0	0	0	0	0	0	3.1372056726612	Th1
101	0.998006359081696	0.99737592572252	0.00669284161660702	0.00669400339322636	0.00669284391966847	0.00669285773558436	0.00669627900811768	0.00669916229600925	0.00771844251808141	0.00719027717838257	0.00669285997892316	0.0068253010558377	1	1	1	0	0	0	0	0	0	0	3.0372057824321	Th1
102	0.998006274952426	0.997375884856133	0.006692849541391	0.00669400334634405	0.00669284833759378	0.0066928577038396	0.00669627983592763	0.00669916226500282	0.00771844247126947	0.00719027715481268	0.00669285995063974	0.00682534962867117	1	1	1	0	0	0	0	0	0	0	2.93720569428608	Th1
103	0.99800624623144	0.997375861911817	0.00669285074656888	0.00669400341336059	0.00669284910165989	0.00669285769853566	0.00669628041191777	0.00669916225917155	0.00771844244450764	0.00719027704913916	0.00669285994582783	0.00682537214616763	1	1	1	0	0	0	0	0	0	0	2.83720566366366	Th1
104	0.998006353190759	0.997375961709036	0.00669284898421178	0.00669400292772785	0.00669284863762404	0.00669285769477809	0.00669627898162062	0.00669916225937084	0.00771844258328785	0.00719027774801149	0.00669285994236642	0.00682528641542241	1	1	1	0	0	0	0	0	0	0	2.73720578583055	Th1
105	0.998006318413783	0.99737590878042	0.00669284699644671	0.00669400337606011	0.00669284822513047	0.00669285769417407	0.00669627653128015	0.00669916225687822	0.00771844246414685	0.00719027703299956	0.0066928599410141	0.00682532579466507	1	1	1	0	0	0	0	0	0	0	2.63720573706384	Th1
106	0.00669285652335755	0.00681177297681715	0.997242652353931	0.00717668892452868	0.998188179702579	0.00669286125862092	0.00669531526099098	0.00669286426236145	0.00771792662075053	0.00719020613848367	0.00722106412375589	0.00763445681882165	1	1	1	0	0	0	0	0	0	0	-1.42490481914802	Th2
107	0.00669285448260851	0.00681164986608254	0.997242625389368	0.00717668774328103	0.998188293131892	0.00669285875921743	0.00669530932416105	0.00669286174757863	0.00771792589292462	0.00719020494970077	0.00722106500367117	0.00763438655931439	1	1	1	0	0	0	0	0	0	0	-1.52490511419272	Th2
108	0.00669285778639557	0.00681176434449371	0.997242695615674	0.00717669029543686	0.998188279928946	0.00669286232624778	0.00669531557421291	0.00669286532637909	0.00771792756737715	0.00719020731185401	0.00722106503226643	0.00763443601805187	1	1	1	0	0	0	0	0	0	0	-1.6249049839619	Th2
109	0.0066928599299757	0.00681173579570438	0.997242685945017	0.00717669305216751	0.998188247381524	0.00669286428226786	0.00669531669551209	0.00669286727878542	0.0077179312840659	0.00719021023884796	0.00722106822303667	0.00763443338704236	1	1	1	0	0	0	0	0	0	0	-1.72490495315913	Th2
110	0.00669285808734686	0.00681166442524857	0.997242684976376	0.0071766936932825	0.998188335343646	0.00669286241006699	0.00669531327265903	0.00669286539874687	0.00771793465917391	0.00719021077774852	0.00722107165086551	0.00763439083847349	1	1	1	0	0	0	0	0	0	0	-1.82490515510641	Th2
111	0.998006233534941	0.997375902358507	0.00669286057036775	0.00669400266655044	0.00669285351484497	0.00669285766692461	0.00669628550710117	0.00669916223036598	0.00771844260061187	0.00719027824167191	0.00669285991757022	0.00682534696936483	1	1	1	0	0	0	0	0	0	0	3.0372056576084	Th1
112	0.998006393153752	0.997375967151922	0.00669284425555947	0.00669400326793647	0.0066928459670396	0.0066928577142797	0.0066962757210314	0.00669916227792627	0.00771844252821871	0.00719027724029763	0.00669285995968314	0.00682526374340197	1	1	1	0	0	0	0	0	0	0	2.93720581253585	Th1
113	0.998006306546631	0.997375952518672	0.0066928562090841	0.0066940026390588	0.00669285123544367	0.00669285768008888	0.00669628299945734	0.00669916224470529	0.00771844263501087	0.00719027829746905	0.00669285992948132	0.00682529431757997	1	1	1	0	0	0	0	0	0	0	2.83720573236363	Th1
114	0.998006230909541	0.997375896119889	0.00669285970385925	0.00669400269171394	0.00669285245768731	0.00669285767636338	0.00669628685326275	0.0066991622390995	0.00771844261019305	0.00719027823160952	0.00669285992592183	0.00682534834733954	1	1	1	0	0	0	0	0	0	0	2.73720565344339	Th1
115	0.998006319092567	0.997375961934481	0.00669285569273667	0.00669400263080486	0.0066928510180882	0.00669285768114956	0.00669628239481247	0.00669916224608974	0.0077184426376014	0.00719027829863981	0.00669285993052512	0.00682528451532908	1	1	1	0	0	0	0	0	0	0	2.63720574465117	Th1
116	0.00669285611673999	0.00681165658891582	0.99724271176717	0.00717668945967564	0.998188404909363	0.00669286064685012	0.00669531163857978	0.00669286363763092	0.00771792748665481	0.00719020669055391	0.00722106628822366	0.00763439747243796	1	1	1	0	0	0	0	0	0	0	-1.42490528065027	Th2
117	0.00669285632359952	0.00681167764138854	0.997242699302733	0.00717668996091857	0.998188383816168	0.00669286071309689	0.00669531193356275	0.00669286370558581	0.00771792857693812	0.00719020735969033	0.00722106674535744	0.00763440429639636	1	1	1	0	0	0	0	0	0	0	-1.52490521586237	Th2
118	0.00669285563236757	0.00681169404268436	0.997242659336673	0.0071766895893373	0.998188352181919	0.00669285996455229	0.0066953114484686	0.00669286295841406	0.00771792862079649	0.00719020702306072	0.00722106632076018	0.00763440224681442	1	1	1	0	0	0	0	0	0	0	-1.62490513367134	Th2
119	0.00669285887139628	0.00681168901657421	0.99724275448338	0.00717669412374955	0.998188333059559	0.00669286319512997	0.00669531449901457	0.00669286618807235	0.00771793476905128	0.00719021167884956	0.00722107149482621	0.00763440437528274	1	1	1	0	0	0	0	0	0	0	-1.72490517933099	Th2
120	0.00669285892272943	0.00681170645720385	0.997242690549364	0.00717669743637804	0.998188333410603	0.00669286324352722	0.00669531491080149	0.00669286623887749	0.00771794184899776	0.00719021519873717	0.00722107436206733	0.00763441286071904	1	1	1	0	0	0	0	0	0	0	-1.82490507247993	Th2
121	0.00669285592463383	0.0068117045521586	0.997242753538197	0.00717667856779936	0.998188282885331	0.00669286024508384	0.00669531184617664	0.00669286323749395	0.00771790401865973	0.00719019503898822	0.00722105560582587	0.00763437403746975	1	1	1	0	0	0	0	0	0	0	-1.92490523334924	Th2
