# Supplementary material for: Role of Cytokine Combinations on CD4+ T Cell Differentiation, Partial Polarization, and Plasticity: Continuous Network Modeling Approach
Source: Front Physiol. 2018 Aug 2;9:877. doi: 10.3389/fphys.2018.00877 (PMC6089340; doi:10.3389/fphys.2018.00877)
Supplement: DATA SHEET S7 — Code and simulations of the CD4+ T cell regulatory network. [file Data_Sheet_7.ZIP › plasticity-Nnodes/csv/Th2B-IFNGe_GATA30_IL40.csv]

	TBET	IFNG	GATA3	IL2	IL4	RORGT	IL21	FOXP3	TGFB	IL10	IL9	BCL6	TCR	IL12e	IFNGe	IL2e	IL4e	IL6e	IL21e	TGFBe	IL10e	IL27e	Sum	Label
1	0.998005848070302	0.997375927855045	0.00669285548423225	0.00669401072501177	0.00669285092908879	0.00669285765605507	0.00669628289037225	0.00669916186407803	0.00771844277734313	0.00719027825603041	0.00669285990410222	0.00682531753348269	1	0	1	0	0	0	0	0	0	0	5.02381725966848	Th1
2	0.998005875995157	0.997375937874216	0.00669285464130687	0.00669398524661282	0.00669285095710204	0.00669285773964814	0.00669628291647882	0.00669916188656599	0.00771844294706246	0.00719027834763037	0.00669285998779972	0.00682531110121075	1	0	1	0	0	0	0	0	0	0	4.92381731795075	Th1
3	0.998005857643674	0.997375915526832	0.00669285309307286	0.0066939805619018	0.00669285084966173	0.00669285776014077	0.00669628338734888	0.00669916228779847	0.0077184428123851	0.00719027796221108	0.00669286000737169	0.00682534415521965	1	0	1	0	0	0	0	0	0	0	4.82381731703834	Th1
4	0.998005812350279	0.99737588330443	0.00669285446093932	0.00669399662471853	0.00669285086284603	0.00669285770702776	0.00669628376043354	0.00669916253111569	0.00771844260940723	0.00719027756853517	0.00669285995333977	0.00682538233730738	1	0	1	0	0	0	0	0	0	0	4.72381726017337	Th1
5	0.998005825083365	0.997375888651741	0.00669285294140587	0.00669399269252717	0.00669285058797434	0.00669285772007636	0.00669628364027697	0.00669916241821194	0.00771844267409377	0.0071902776944946	0.00669285996639252	0.00682536944482517	1	0	1	0	0	0	0	0	0	0	4.62381727107157	Th1
6	0.99800586367983	0.997375908372775	0.00669284894060002	0.00669398586215613	0.00669284950000616	0.0066928577423211	0.00669628335076536	0.00669916226282649	0.00771844276768613	0.00719027789308356	0.00669285998887946	0.00682534330995524	1	0	1	0	0	0	0	0	0	0	4.52381731506536	Th1
7	0.998005903334325	0.99737598799877	0.00669286214962293	0.00669401383200952	0.00669285296485832	0.00669285764239847	0.00669628222996748	0.006699161953816	0.00771844268682686	0.0071902782990903	0.00669285989243944	0.00682526996951366	1	0	1	0	0	0	0	0	0	0	4.42381731506066	Th1
8	0.99800580781647	0.997375837749498	0.00669284870046205	0.00669399405242847	0.00669284852081949	0.00669285771916252	0.00669628465520514	0.0066991623555021	0.00771844260189943	0.00719027753150953	0.00669285996361746	0.0068254038680052	1	0	1	0	0	0	0	0	0	0	4.32381724298716	Th1
9	0.998005878812992	0.997375934284689	0.00669285481441846	0.00669400199618555	0.00669285068653391	0.00669285768737436	0.00669628269700178	0.00669916225017902	0.00771844260193599	0.00719027806764033	0.00669285993427938	0.00682533364150905	1	0	1	0	0	0	0	0	0	0	4.22381732248046	Th1
10	0.104817471489439	0.511078889001579	0.0068988188574272	0.00690443186606007	0.00669541196442123	0.00670906933845885	0.0652327074695772	0.0066989472962125	0.0076489810381819	0.00695353374430973	0.0066944169594389	0.450732075357745	1	0	1	0	0	0	0	0	0	0	3.24606742900703	Th0
11	0.10481775408919	0.51107911370387	0.00689881831320391	0.00690443141264919	0.0066954118386406	0.0067090692907467	0.0652325805117006	0.00669894729500922	0.00764898124275824	0.0069535338646979	0.00669441695904886	0.45073210019433	1	0	1	0	0	0	0	0	0	0	3.14606783558686	Th0
12	0.998005860677013	0.997375933685853	0.00669285549111133	0.00669399893013639	0.0066928507829613	0.00669285769554505	0.00669628292148527	0.00669916190523828	0.00771844284173291	0.00719027827432638	0.00669285994338259	0.00682531443707466	1	0	1	0	0	0	0	0	0	0	4.92381728717744	Th1
13	0.998005856158847	0.99737589087512	0.00669285166662085	0.00669394367691349	0.0066928479386571	0.00669285788883399	0.00669628436711929	0.00669916312109367	0.00771844264321891	0.00719027746208198	0.00669286013311869	0.00682541285414201	1	0	1	0	0	0	0	0	0	0	4.82381740222138	Th1
14	0.998005812418122	0.997375882492211	0.00669285470208518	0.00669399652046645	0.00669285060833013	0.00669285770728882	0.00669628378615882	0.00669916253463935	0.00771844260930784	0.0071902775539592	0.00669285995340428	0.00682538251339359	1	0	1	0	0	0	0	0	0	0	4.7238172597376	Th1
15	0.998005896005181	0.997375941738944	0.00669285108036816	0.00669398145873608	0.00669284948353699	0.00669285775332864	0.00669628293990847	0.00669916198937788	0.00771844292043227	0.00719027826699056	0.00669286000091438	0.00682530554622862	1	0	1	0	0	0	0	0	0	0	4.62381734513866	Th1
16	0.998005877650579	0.997375921545415	0.00669284965587963	0.00669398462636218	0.00669284913774591	0.00669285774487339	0.00669628320833933	0.00669916218990203	0.00771844280757254	0.0071902780038809	0.00669285999158368	0.00682532602258867	1	0	1	0	0	0	0	0	0	0	4.52381732574475	Th1
17	0.998005800421467	0.997375949626384	0.0066928769126855	0.00669404634143578	0.00669285822637945	0.00669285753469097	0.00669628263133935	0.00669916190547061	0.00771844249297408	0.00719027816517245	0.00669285978625105	0.00682532268583213	1	0	1	0	0	0	0	0	0	0	4.42381717376908	Th1
18	0.998005898877349	0.997375888428926	0.00669284157458446	0.0066939816769732	0.00669284560956189	0.00669285775652881	0.00669628332881049	0.00669916232956073	0.00771844272431131	0.00719027754048291	0.00669286000048709	0.00682532918927743	1	0	1	0	0	0	0	0	0	0	4.32381733131461	Th1
19	0.998005927084916	0.997375931652585	0.00669285019214887	0.0066939963029194	0.00669284873731523	0.00669285770658294	0.00669628148723849	0.00669916225433688	0.00771844262387341	0.00719027754455674	0.00669285995265731	0.00682529678070216	1	0	1	0	0	0	0	0	0	0	4.22381734185507	Th1
20	0.998005841505907	0.997375932828939	0.00669285552967016	0.00669400271607011	0.00669285095873205	0.00669285768361834	0.00669628391770149	0.00669916224651161	0.00771844261261225	0.00719027816265603	0.00669285993127908	0.00682534264229639	1	0	1	0	0	0	0	0	0	0	4.12381729232705	Th1
21	0.10481775864912	0.511079114486283	0.00689881864993988	0.00690443174764101	0.006695411961819	0.00670906928838368	0.0652325795422668	0.006698947297323	0.0076489812486266	0.00695353386504939	0.00669441695866382	0.450732084159476	1	0	1	0	0	0	0	0	0	0	3.14606782313579	Th0
22	0.104817546355411	0.511078923453121	0.00689881912050381	0.00690443211604019	0.00669541208841665	0.00670906932355006	0.0652326731662946	0.00669894729887366	0.00764898109882449	0.00695353378076047	0.00669441695914837	0.450732097179969	1	0	1	0	0	0	0	0	0	0	3.04606752529099	Th0
23	0.998005868420398	0.997375939836449	0.00669285539797423	0.00669399838370474	0.0066928505604658	0.00669285769622116	0.00669628279340894	0.00669916180181768	0.00771844290507237	0.00719027834078995	0.00669285994400388	0.00682529960688967	1	0	1	0	0	0	0	0	0	0	4.82381728700291	Th1
24	0.998005794889105	0.997375869525291	0.00669285546590851	0.00669400233234436	0.0066928509281958	0.00669285768828092	0.00669628395180978	0.00669916261174899	0.00771844254584816	0.00719027740527604	0.00669285993417527	0.0068253963502921	1	0	1	0	0	0	0	0	0	0	4.72381723617538	Th1
25	0.998005878166363	0.997375895913444	0.00669284620734432	0.00669395135751616	0.00669284529952785	0.00669285785656484	0.00669628384103146	0.00669916253771561	0.0077184429038424	0.00719027777369116	0.00669286009996499	0.00682535514195297	1	0	1	0	0	0	0	0	0	0	4.62381737137018	Th1
26	0.998005768723606	0.997375850531745	0.00669285663917339	0.00669400682266653	0.00669285148208039	0.00669285767489314	0.00669628406364967	0.00669916254852282	0.00771844253234404	0.00719027735701791	0.00669285992050698	0.00682541172702941	1	0	1	0	0	0	0	0	0	0	4.5238172001354	Th1
27	0.99800577873065	0.997375918261816	0.00669287131169332	0.00669404036833774	0.00669285744853914	0.00669285755928968	0.0066962831291777	0.00669916211530118	0.00771844241560886	0.00719027802583929	0.00669285980944609	0.00682536158020546	1	0	1	0	0	0	0	0	0	0	4.42381717249877	Th1
28	0.998005757866619	0.997375937199161	0.00669287843721219	0.00669404255596217	0.00669286060742665	0.00669285755389971	0.00669628297812767	0.00669916205996913	0.00771844243701664	0.0071902781660523	0.00669285980621769	0.00682536757749167	1	0	1	0	0	0	0	0	0	0	4.32381716404395	Th1
29	0.998005787427198	0.997375924382657	0.00669286424751482	0.00669401474871619	0.00669285489215911	0.00669285764677086	0.00669628332209599	0.00669916217847245	0.00771844256706986	0.00719027811845499	0.00669285989694994	0.00682536994303988	1	0	1	0	0	0	0	0	0	0	4.22381723159432	Th1
30	0.998005850286809	0.997375870164895	0.0066928549307756	0.00669400261964426	0.00669285070026311	0.00669285768993793	0.00669628167482885	0.00669916225195093	0.00771844253563717	0.0071902771631109	0.00669285993708572	0.00682536441348709	1	0	1	0	0	0	0	0	0	0	4.12381725786706	Th1
31	0.104817813037508	0.51107916405911	0.00689881861354591	0.00690443172564832	0.00669541196134269	0.00670906927960767	0.0652325547631577	0.00669894729753302	0.00764898128600332	0.00695353388787407	0.00669441695852302	0.450732091790243	1	0	1	0	0	0	0	0	0	0	3.14606791005902	Th0
32	0.10481774934638	0.5110791091875	0.00689881866027402	0.00690443175257845	0.0066954119630596	0.00670906929055673	0.0652325830760002	0.00669894729729234	0.00764898123959029	0.00695353386199648	0.00669441695868602	0.450732093348288	1	0	1	0	0	0	0	0	0	0	3.04606782123038	Th0
33	0.00669285492591224	0.00680132380352123	0.997330243298123	0.997779336159496	0.99834480768445	0.00669286048221498	0.00669285617735935	0.00669441898089468	0.00771805781083128	0.00719025338893598	0.00773739055961623	0.00669482010203418	1	0	1	0	0	0	0	0	0	0	-1.13053955091075	Th2
34	0.998005889476715	0.997375944227254	0.00669285395251058	0.00669398336963283	0.00669284819939094	0.00669285774435438	0.00669628288189849	0.00669916192243125	0.00771844294059647	0.0071902782960321	0.00669285999090715	0.00682529787597208	1	0	1	0	0	0	0	0	0	0	4.72381732983463	Th1
35	0.998005933813892	0.997375924922012	0.00669284360486037	0.00669393110903408	0.00669284009597943	0.00669285791620488	0.00669628355391429	0.00669916237617795	0.007718443095699	0.00719027804632071	0.00669286015775372	0.00682531681423406	1	0	1	0	0	0	0	0	0	0	4.62381744588634	Th1
36	0.998005845562202	0.997375897349084	0.00669285139566837	0.00669398705555805	0.00669284836404854	0.00669285773654585	0.00669628352600185	0.00669916233864907	0.00771844273663659	0.00719027777155783	0.00669285998205021	0.00682535997503686	1	0	1	0	0	0	0	0	0	0	4.52381730016249	Th1
37	0.998005829785417	0.997375952536753	0.00669286906726533	0.00669403831608004	0.00669285791702887	0.00669285756585141	0.00669628254897935	0.00669916186126469	0.00771844257460477	0.00719027820263235	0.00669285981737531	0.0068253013152464	1	0	1	0	0	0	0	0	0	0	4.42381720090775	Th1
38	0.998005905069559	0.997375988659658	0.00669286096216522	0.00669401305944606	0.00669285355757097	0.00669285764716715	0.00669628218890126	0.00669916195058884	0.00771844268581406	0.00719027830725283	0.0066928598974322	0.00682526763744843	1	0	1	0	0	0	0	0	0	0	4.32381731646464	Th1
39	0.998005798433323	0.997375902701727	0.00669285991392155	0.00669400953749686	0.00669285306122932	0.00669285766547321	0.00669628362880788	0.00669916225526936	0.00771844255914444	0.00719027801074084	0.00669285991364501	0.00682538038069109	1	0	1	0	0	0	0	0	0	0	4.22381724303617	Th1
40	0.998005913975494	0.997375918183254	0.00669285322501838	0.00669400033583361	0.00669284985631999	0.00669285769363785	0.0066962808649589	0.00669916225154256	0.00771844257670306	0.00719027738107422	0.0066928599402631	0.00682531230156126	1	0	1	0	0	0	0	0	0	0	4.12381732175132	Th1
41	0.10481756593549	0.511078967197941	0.006898818791271	0.00690443182621503	0.00669541196360921	0.00670906932298838	0.0652326641233312	0.00669894729657868	0.00764898110353324	0.00695353378564947	0.00669441695917377	0.450732096555396	1	0	1	0	0	0	0	0	0	0	3.14606757969899	Th0
42	0.00669285479879069	0.00680133917117852	0.997330248683828	0.997779278078082	0.998344784190606	0.00669286044733761	0.00669285617486193	0.00669441881812984	0.00771805789865205	0.00719025334763351	0.00773739105715803	0.00669482153717642	1	0	1	0	0	0	0	0	0	0	-1.0305394577016	Th2
43	0.00669285477425299	0.00680140895965923	0.997330241182576	0.997779347355585	0.998344693731733	0.00669285986427355	0.00669285562011498	0.00669441730232108	0.00771805670352838	0.00719025330308431	0.00773739342843036	0.00669482139643269	1	0	1	0	0	0	0	0	0	0	-1.1305393609178	Th2
44	0.00669285433710389	0.00680144884709507	0.997330242981756	0.99777935813738	0.998344652250997	0.00669285940964798	0.00669285516583303	0.00669441671114121	0.00771805616166186	0.00719025290192351	0.00773739343409425	0.00669482087351457	1	0	1	0	0	0	0	0	0	0	-1.23053929552812	Th2
45	0.998005807194615	0.997375923973325	0.00669286211393313	0.00669404133201614	0.00669285835875419	0.0066928575633967	0.00669628291641608	0.00669916199511513	0.00771844248087171	0.00719027808973228	0.00669285981429702	0.00682533286321207	1	0	1	0	0	0	0	0	0	0	4.62381718508628	Th1
46	0.998005884142	0.997375925626316	0.00669285024998295	0.00669398223912883	0.00669284688886485	0.00669285774683669	0.00669628316369546	0.00669916218315538	0.00771844281586586	0.00719027800215015	0.00669285999230661	0.00682532667889675	1	0	1	0	0	0	0	0	0	0	4.52381734097325	Th1
47	0.998005770883578	0.99737591325645	0.00669286954419999	0.00669404194073233	0.00669285955983962	0.00669285756463329	0.00669628318689111	0.00669916215272146	0.00771844240059182	0.0071902780054442	0.00669285981588692	0.00682536832811653	1	0	1	0	0	0	0	0	0	0	4.42381716454954	Th1
48	0.998005818778045	0.997375959097179	0.00669287168405741	0.00669403675972444	0.00669285964731363	0.00669285757931608	0.0066962825521432	0.00669916196224047	0.00771844252941455	0.00719027822693885	0.00669285983192585	0.00682531670658556	1	0	1	0	0	0	0	0	0	0	4.32381720917269	Th1
49	0.998005921491207	0.997375955691431	0.0066928487254089	0.00669399149911545	0.00669284749252961	0.00669285771480889	0.00669628274809251	0.0066991622243746	0.00771844266739269	0.00719027816828204	0.00669285996083608	0.00682529824649895	1	0	1	0	0	0	0	0	0	0	4.22381737119587	Th1
50	0.998005683776446	0.997375928194683	0.00669286888425581	0.00669401961311674	0.00669285778198026	0.00669285763806487	0.00669628330544601	0.00669916210415673	0.00771844260239754	0.00719027812994502	0.00669285989563437	0.00682535027898832	1	0	1	0	0	0	0	0	0	0	4.12381709964641	Th1
51	0.104817372878824	0.511078779941608	0.00689881891505463	0.00690443190052471	0.00669541196370305	0.00670906935461326	0.0652327507658927	0.00669894729586477	0.00764898096820447	0.00695353370901173	0.0066944169596678	0.450732098281288	1	0	1	0	0	0	0	0	0	0	3.14606728737569	Th0
52	0.00669285475038733	0.00680138795531546	0.997330256590656	0.997779379665701	0.998344722156667	0.00669285982947283	0.00669285558143737	0.00669441699862363	0.00771805681319114	0.00719025345601027	0.00773739425136593	0.00669482109506525	1	0	1	0	0	0	0	0	0	0	-1.03053945768215	Th2
53	0.00669285429752771	0.00680140739720386	0.997330263476656	0.99777940963528	0.998344699326155	0.00669285929652637	0.00669285504689677	0.00669441614714636	0.007718056588807	0.0071902531774295	0.00773739494902298	0.00669482039539538	1	0	1	0	0	0	0	0	0	0	-1.13053945514214	Th2
54	0.00669285497312697	0.00680132048385816	0.997330289537048	0.99777936297013	0.998344769139265	0.0066928601762757	0.00669285592556847	0.00669441705873153	0.0077180588028764	0.0071902541996016	0.00773739580095965	0.00669482172892876	1	0	1	0	0	0	0	0	0	0	-1.23053958249651	Th2
55	0.00669285424419219	0.00680145458056493	0.99733023693299	0.997779345228505	0.998344648488855	0.00669285935121868	0.00669285510731498	0.00669441689465254	0.0077180558362558	0.0071902526540174	0.00773739250753013	0.00669482083824603	1	0	1	0	0	0	0	0	0	0	-1.33053926863636	Th2
56	0.998005852569124	0.997375902441979	0.00669285160840679	0.0066939883975964	0.00669284772506576	0.00669285772575428	0.00669628342714728	0.0066991622850159	0.00771844274762126	0.00719027780321766	0.00669285997080211	0.00682535125035937	1	0	1	0	0	0	0	0	0	0	4.52381730248995	Th1
57	0.998005773497976	0.997375915017067	0.00669286888330093	0.00669403974126321	0.00669285992727035	0.00669285758108593	0.00669628319147084	0.00669916216097459	0.00771844242489225	0.00719027803290925	0.00669285983289889	0.0068253672909382	1	0	1	0	0	0	0	0	0	0	4.42381717047838	Th1
58	0.998005863682058	0.997375952064676	0.00669285898840575	0.00669401015419349	0.00669285298204817	0.00669285766249147	0.00669628280210656	0.0066991621382597	0.00771844259178571	0.00719027821285898	0.00669285991151253	0.0068253193364106	1	0	1	0	0	0	0	0	0	0	4.32381729627751	Th1
59	0.998005883488059	0.997375958965008	0.00669285623366183	0.00669400386913675	0.00669285134852467	0.00669285767973598	0.0066962826902097	0.0066991621759353	0.00771844261408245	0.00719027821901773	0.00669285992801047	0.00682531124929065	1	0	1	0	0	0	0	0	0	0	4.22381732555803	Th1
60	0.99800587844812	0.997375907956678	0.00669285095851023	0.00669399695348136	0.00669284859221339	0.00669285769866652	0.00669628299596242	0.00669916226038288	0.00771844261728786	0.00719027766885337	0.00669285994412099	0.00682534070078487	1	0	1	0	0	0	0	0	0	0	4.12381731378665	Th1
61	0.00669285489119241	0.00680139088719164	0.99733025389351	0.997779362226232	0.998344710850301	0.00669285991420193	0.00669285566886475	0.00669441706664272	0.00771805694662118	0.00719025340852389	0.00773739408293804	0.00669482140513194	1	0	1	0	0	0	0	0	0	0	-0.930539422698735	Th2
62	0.00669285436263423	0.0068013890697853	0.997330250229973	0.997779418500632	0.998344702062241	0.00669285928628081	0.0066928550364114	0.00669441593869107	0.00771805654031072	0.00719025327556029	0.0077373953524374	0.00669482037865852	1	0	1	0	0	0	0	0	0	0	-1.03053947155208	Th2
63	0.00669285284350457	0.00680140703997021	0.997330219229992	0.997779446964523	0.998344627660958	0.00669285771799119	0.00669285346675498	0.00669441385769177	0.00771805584625593	0.0071902522553089	0.00773739584355689	0.00669481874805954	1	0	1	0	0	0	0	0	0	0	-1.13053938623638	Th2
64	0.00669285543047694	0.00680132860528038	0.997330278773324	0.997779347814262	0.998344797415534	0.00669286068987818	0.00669285644270183	0.00669441797001871	0.00771805861636576	0.00719025454797835	0.00773739521264688	0.0066948222462109	1	0	1	0	0	0	0	0	0	0	-1.23053957424156	Th2
65	0.00669285599518284	0.00680143792628749	0.997330216534739	0.9977792665597	0.99834472751267	0.00669286113298331	0.00669285688797857	0.00669441935399659	0.00771805717956769	0.00719025368622097	0.00773739105460757	0.00669482303667933	1	0	1	0	0	0	0	0	0	0	-1.3305392543536	Th2
66	0.00669285379324192	0.00680137957892929	0.997330273042548	0.99777937428681	0.998344658642705	0.00669285892544785	0.00669285467672276	0.00669441588210094	0.0077180571238492	0.00719025297359705	0.00773739477233317	0.00669482034394318	1	0	1	0	0	0	0	0	0	0	-1.4305394179019	Th2
67	0.998005795949372	0.997375927593326	0.00669286750170078	0.006694033894367	0.00669285903845175	0.00669285760653008	0.00669628305525623	0.00669916212119992	0.00771844248371528	0.00719027811616528	0.00669285985874457	0.00682534985183664	1	0	1	0	0	0	0	0	0	0	4.42381719620163	Th1
68	0.998005842907854	0.997375969166396	0.00669286808680593	0.00669402896575449	0.00669285844163611	0.00669285761784767	0.00669628243801732	0.00669916199178657	0.00771844255727744	0.00719027827145797	0.00669285987081585	0.00682530417218287	1	0	1	0	0	0	0	0	0	0	4.32381724349944	Th1
69	0.998005826997502	0.997375899625222	0.00669285406040489	0.00669400037667888	0.006692850157477	0.00669285769182402	0.00669628343077517	0.00669916236597003	0.00771844255569183	0.00719027802343479	0.00669285993738849	0.0068253765428443	1	0	1	0	0	0	0	0	0	0	4.22381728257609	Th1
70	0.998005939682143	0.997375977807969	0.00669285257634844	0.00669399880279324	0.00669284943597686	0.0066928576895946	0.00669628171713275	0.00669916220567328	0.00771844263051541	0.0071902780665184	0.00669285993698426	0.00682527069731083	1	0	1	0	0	0	0	0	0	0	4.12381736961872	Th1
71	0.00669285487729168	0.00680139709892432	0.997330248663934	0.997779375276893	0.998344707489425	0.00669285988641551	0.00669285563967166	0.00669441710139954	0.00771805664650163	0.00719025341976445	0.00773739400956863	0.0066948211888894	1	0	1	0	0	0	0	0	0	0	-0.930539421561825	Th2
72	0.0066928546574663	0.00680138213419293	0.997330248252345	0.997779373790515	0.998344718166955	0.00669285974263164	0.00669285549594321	0.00669441685906135	0.00771805683151328	0.0071902534397078	0.00773739432677527	0.00669482112657394	1	0	1	0	0	0	0	0	0	0	-1.03053944559595	Th2
73	0.00669285607381438	0.00680147754046286	0.99733025909152	0.997779239704341	0.998344676109542	0.00669286130866461	0.00669285706745462	0.00669442030613197	0.0077180565211773	0.00719025296932788	0.00773738875457869	0.00669482337771862	1	0	1	0	0	0	0	0	0	0	-1.13053918098607	Th2
74	0.00669285563917965	0.00680134718217782	0.997330281840799	0.997779332548597	0.998344799568928	0.00669286088600144	0.0066928566403295	0.00669441823584306	0.00771805882471615	0.00719025477339241	0.00773739513685544	0.00669482249563248	1	0	1	0	0	0	0	0	0	0	-1.2305395441442	Th2
75	0.00669285582908107	0.00680143703295013	0.997330239028298	0.997779287368441	0.998344720626164	0.00669286098187655	0.00669285673715002	0.00669441895109461	0.00771805731528234	0.00719025372940539	0.00773739170881895	0.00669482278850178	1	0	1	0	0	0	0	0	0	0	-1.33053929194874	Th2
76	0.0066928557917803	0.0068014350820915	0.997330199382141	0.997779225660571	0.998344673165939	0.00669286093115165	0.00669285668804871	0.0066944192510442	0.00771805677559243	0.00719025304744786	0.00773738944842552	0.00669482317202405	1	0	1	0	0	0	0	0	0	0	-1.43053914802104	Th2
77	0.00669285594136559	0.006801449268126	0.997330200399979	0.997779274528966	0.998344711931794	0.00669286106449587	0.0066928568207831	0.00669441916761762	0.0077180563415406	0.00719025337631609	0.00773739024754493	0.00669482293485281	1	0	1	0	0	0	0	0	0	0	-1.5305392216981	Th2
78	0.998005871416107	0.997375941275061	0.00669285561976191	0.00669400293426631	0.00669285102044631	0.0066928576827509	0.00669628309770415	0.00669916211027722	0.0077184426659369	0.00719027809536473	0.00669285993122519	0.00682531736814744	1	0	1	0	0	0	0	0	0	0	4.3238173040681	Th1
79	0.998005923993642	0.997375957795907	0.00669284899157175	0.00669399190273268	0.00669284739788442	0.0066928577041288	0.00669628268256091	0.00669916221237466	0.00771844264336245	0.0071902781559029	0.00669285994948907	0.006825295689798	1	0	1	0	0	0	0	0	0	0	4.22381737253498	Th1
80	0.998005778366744	0.997375946407375	0.0066928628779877	0.00669401209042605	0.00669285479300356	0.00669285766630964	0.00669628344235082	0.00669916219855613	0.00771844259464035	0.00719027838080004	0.00669285991900442	0.00682535599742797	1	0	1	0	0	0	0	0	0	0	4.12381723521179	Th1
81	0.00669285477044167	0.00680143021338139	0.997330202219449	0.997779214220236	0.99834466506575	0.0066928602096397	0.00669285597232669	0.00669441885950904	0.00771805721685822	0.00719025303579055	0.00773739036807838	0.00669482261691997	1	0	1	0	0	0	0	0	0	0	-0.930539138242489	Th2
82	0.00669285452643237	0.0068014446236142	0.997330191901034	0.997779344714656	0.998344613834754	0.00669285945882319	0.0066928552147533	0.00669441703759076	0.00771805588982892	0.00719025269476583	0.00773739248126861	0.0066948209633649	1	0	1	0	0	0	0	0	0	0	-1.03053919756	Th2
83	0.00669285374374619	0.00680132249046003	0.997330199042334	0.997779378871413	0.998344732895429	0.00669285890498364	0.00669285465745589	0.00669441535421162	0.00771805740673064	0.00719025351607183	0.00773739586876756	0.00669482034794468	1	0	1	0	0	0	0	0	0	0	-1.13053947851881	Th2
84	0.00669285395602671	0.00680131204084344	0.997330211036029	0.997779352637695	0.998344773125441	0.00669285918434363	0.00669285493847334	0.00669441586807303	0.00771805830995222	0.007190253976243	0.00773739602269128	0.00669482074246478	1	0	1	0	0	0	0	0	0	0	-1.23053951176005	Th2
85	0.00669285381060304	0.00680132275258485	0.997330208317789	0.997779344969236	0.998344744018893	0.00669285902160269	0.00669285477631324	0.00669441590322372	0.00771805825588816	0.00719025375644933	0.00773739557763315	0.00669482060631952	1	0	1	0	0	0	0	0	0	0	-1.3305394628453	Th2
86	0.0066928536872685	0.00680134234782127	0.997330211674615	0.997779346660862	0.998344695846654	0.00669285879294499	0.00669285454635881	0.00669441557892584	0.00771805833903807	0.0071902537191197	0.0077373961126843	0.00669482032457715	1	0	1	0	0	0	0	0	0	0	-1.43053940073339	Th2
87	0.00669285352804496	0.00680135974716023	0.997330236700205	0.997779357293652	0.998344680065388	0.00669285865918946	0.00669285441262372	0.00669441552931157	0.00771805813701507	0.00719025345239572	0.007737396009426	0.0066948201685277	1	0	1	0	0	0	0	0	0	0	-1.53053940441555	Th2
88	0.00669285386356639	0.00680135774892346	0.997330255273307	0.997779356085797	0.998344674726691	0.00669285898800567	0.00669285474085439	0.00669441586775041	0.00771805878302518	0.00719025379958122	0.00773739660085137	0.00669482050172297	1	0	1	0	0	0	0	0	0	0	-1.63053941519151	Th2
89	0.998005885709682	0.997375884933701	0.00669284561933477	0.00669398725363362	0.0066928456234018	0.00669285771326717	0.00669628321044742	0.00669916228895503	0.0077184426980476	0.0071902774491588	0.00669285995544518	0.00682533789124332	1	0	1	0	0	0	0	0	0	0	4.22381731335358	Th1
90	0.998005871947363	0.997375928023821	0.0066928543091554	0.00669400129346901	0.00669285033225372	0.00669285768708891	0.00669628298508017	0.00669916225481457	0.00771844260130111	0.00719027804825863	0.00669285993338329	0.00682533986345855	1	0	1	0	0	0	0	0	0	0	4.12381731740969	Th1
91	0.00669285497678413	0.00680145446427752	0.997330202503362	0.997779315667423	0.998344623058964	0.00669285986053146	0.00669285562240899	0.00669441760312115	0.00771805645047847	0.00719025313148544	0.00773739257284668	0.00669482165016996	1	0	1	0	0	0	0	0	0	0	-0.930539174897645	Th2
92	0.00669285550375071	0.00680142923929646	0.997330263943444	0.997779229183725	0.998344730185631	0.0066928608961046	0.00669285665608083	0.00669441963384383	0.00771805765236111	0.0071902535330811	0.00773739057855309	0.00669482300697051	1	0	1	0	0	0	0	0	0	0	-1.03053927661276	Th2
93	0.00669285403614095	0.00680138303985689	0.997330183721674	0.997779366910918	0.998344658720171	0.00669285908704064	0.00669285484091827	0.00669441607890781	0.0077180562934829	0.00719025291687637	0.00773739400367047	0.00669482054114404	1	0	1	0	0	0	0	0	0	0	-1.13053931851472	Th2
94	0.00669285462410061	0.00680144403903781	0.997330199055008	0.997779306445589	0.998344630132971	0.00669285973122823	0.00669285548705849	0.00669441780646229	0.00771805564092074	0.00719025227172131	0.0077373904964628	0.00669482142353504	1	0	1	0	0	0	0	0	0	0	-1.23053918411304	Th2
95	0.00669285530742765	0.00680136386382396	0.997330251440757	0.997779309569925	0.998344783408924	0.00669286050899099	0.00669285626494449	0.00669441794277282	0.0077180587013618	0.00719025447263137	0.00773739430119446	0.00669482219127512	1	0	1	0	0	0	0	0	0	0	-1.33053946086518	Th2
96	0.00669285476064994	0.00680142174446688	0.997330226533581	0.997779328100493	0.998344672347001	0.00669285988060707	0.00669285563592208	0.00669441769136272	0.00771805571732241	0.00719025260796122	0.00773739130129009	0.00669482146135083	1	0	1	0	0	0	0	0	0	0	-1.43053929618014	Th2
97	0.00669285262314835	0.00680135940374869	0.99733017822194	0.997779342603973	0.99834467844021	0.00669285775493149	0.00669285350981098	0.00669441483322523	0.00771805694878421	0.00719025246451208	0.0077373943119636	0.00669481931554643	1	0	1	0	0	0	0	0	0	0	-1.53053933810045	Th2
98	0.00669285462686671	0.00680142519535111	0.997330227757518	0.997779328850524	0.998344673490468	0.00669285974712831	0.00669285550275947	0.00669441759932155	0.00771805456555276	0.0071902520505443	0.00773738995431667	0.00669482132029828	1	0	1	0	0	0	0	0	0	0	-1.63053929953637	Th2
99	0.00669285395474523	0.00680147341553331	0.997330215164641	0.997779305843256	0.998344640465077	0.0066928590737658	0.00669285483185232	0.00669441756636043	0.00771804800907742	0.00719024859158891	0.00773738103717898	0.00669482072780962	1	0	1	0	0	0	0	0	0	0	-1.73053920426506	Th2
100	0.998005780314481	0.99737588834908	0.0066928564997872	0.00669400400011249	0.00669285144827035	0.00669285768402477	0.00669628487276913	0.00669916225344636	0.00771844259661579	0.00719027809222851	0.00669285993139719	0.00682539647942023	1	0	1	0	0	0	0	0	0	0	4.12381723862529	Th1
101	0.00669285476303003	0.0068013679410501	0.997330264437437	0.99777935248512	0.998344755036688	0.00669286006589915	0.00669285581916495	0.00669441752292219	0.00771805695514328	0.00719025349773	0.00773739350346366	0.00669482151343637	1	0	1	0	0	0	0	0	0	0	-0.930539490377405	Th2
102	0.00669285461505919	0.00680141822120107	0.997330206808787	0.997779373793278	0.998344644265311	0.00669285952024866	0.0066928552742741	0.00669441668502293	0.00771805622443001	0.00719025306659348	0.00773739377823731	0.00669482089077148	1	0	1	0	0	0	0	0	0	0	-1.03053929659154	Th2
103	0.00669285453003234	0.00680132782419498	0.997330242905641	0.997779365957186	0.998344765348924	0.00669285971190201	0.00669285546440742	0.00669441638393611	0.00771805762289551	0.00719025390996698	0.00773739550122213	0.00669482120783679	1	0	1	0	0	0	0	0	0	0	-1.13053953205536	Th2
104	0.00669285489213777	0.0068014578056352	0.997330209433351	0.997779292030453	0.998344627827521	0.00669286001535656	0.0066928557715019	0.00669441836013844	0.00771805581412549	0.00719025230486154	0.0077373899295218	0.00669482175937079	1	0	1	0	0	0	0	0	0	0	-1.23053916263868	Th2
105	0.00669285413418655	0.00680134308059787	0.997330191088121	0.997779338035192	0.998344742172224	0.00669285928831978	0.00669285504361247	0.00669441615699043	0.00771805792393059	0.00719025385853226	0.00773739523895688	0.00669482087233706	1	0	1	0	0	0	0	0	0	0	-1.33053941569807	Th2
106	0.00669285281475572	0.00680135827394383	0.997330124036748	0.997779343121395	0.998344669175927	0.00669285794383467	0.00669285369893441	0.0066944149052294	0.00771805623484734	0.00719025233368293	0.00773739373683661	0.00669481950319856	1	0	1	0	0	0	0	0	0	0	-1.43053927688881	Th2
107	0.00669285408882286	0.00680144117724435	0.997330192757155	0.997779322147942	0.998344624605144	0.00669285920606111	0.00669285496117969	0.00669441727843007	0.00771805304747831	0.00719025070829333	0.00773738765341624	0.0066948208108514	1	0	1	0	0	0	0	0	0	0	-1.53053920057846	Th2
108	0.00669285284429188	0.00680142384129674	0.997330178503926	0.997779336956619	0.998344632193027	0.00669285796104032	0.00669285371592696	0.00669441577754603	0.00771805190055671	0.00719024975512389	0.00773738744297261	0.0066948195110749	1	0	1	0	0	0	0	0	0	0	-1.63053923490374	Th2
109	0.00669286011584673	0.00680139005365667	0.997330292536625	0.997779305730141	0.998344786981085	0.0066928652426156	0.00669286099841171	0.00669442267595047	0.00771806534876745	0.0071902601627999	0.00773740047705094	0.00669482692347091	1	0	1	0	0	0	0	0	0	0	-1.73053943324928	Th2
110	0.00669285955714374	0.00680136366858555	0.997330228545699	0.997779328655837	0.998344766123712	0.00669286468028818	0.00669286043376285	0.00669442172210795	0.00771807120754292	0.0071902626403228	0.0077374093355854	0.00669482627471375	1	0	1	0	0	0	0	0	0	0	-1.83053938380519	Th2
111	0.00669285452230664	0.00680136979636929	0.997330245425293	0.997779234251041	0.998344757154991	0.00669286027312995	0.00669285602901578	0.00669441874297292	0.00771805761021635	0.00719025321586773	0.00773739094890027	0.00669482246855432	1	0	1	0	0	0	0	0	0	0	-0.930539353223992	Th2
112	0.00669285480285801	0.00680137363263689	0.997330257087177	0.997779373879986	0.998344734735467	0.00669285990914854	0.00669285566198304	0.00669441700392509	0.00771805686697258	0.00719025356369335	0.00773739436365331	0.00669482128149305	1	0	1	0	0	0	0	0	0	0	-1.03053947861627	Th2
113	0.00669285435243788	0.00680136795406055	0.997330200309328	0.997779381016171	0.998344690113093	0.00669285934513	0.00669285509766987	0.00669441604612317	0.00771805665917763	0.00719025333937055	0.00773739492976549	0.00669482073976063	1	0	1	0	0	0	0	0	0	0	-1.1305393929751	Th2
114	0.00669285409230854	0.00680136311085218	0.997330175849391	0.997779356691287	0.998344684230775	0.00669285919971594	0.00669285495405172	0.00669441613547863	0.00771805664875795	0.0071902531874736	0.0077373942742922	0.00669482070724401	1	0	1	0	0	0	0	0	0	0	-1.23053934446128	Th2
115	0.00669285433064877	0.00680144395940385	0.997330173823027	0.997779314519894	0.998344609117778	0.00669285943280427	0.0066928551882289	0.00669441748664924	0.00771805517348447	0.00719025186992849	0.00773739017160867	0.00669482108359572	1	0	1	0	0	0	0	0	0	0	-1.33053914876435	Th2
116	0.00669285602135481	0.00680146030530631	0.997330274693521	0.997779256095735	0.998344674880286	0.00669286115644795	0.0066928569137983	0.00669441959478235	0.00771805702984216	0.0071902531033547	0.00773738946427528	0.00669482310543618	1	0	1	0	0	0	0	0	0	0	-1.43053922897494	Th2
117	0.00669285359265778	0.00680143459641526	0.997330155867063	0.997779327693555	0.998344614681552	0.00669285870862872	0.00669285446326781	0.00669441669495526	0.00771805285545243	0.00719025033475183	0.0077373877916269	0.00669482029394231	1	0	1	0	0	0	0	0	0	0	-1.53053916891047	Th2
118	0.00669285399402505	0.00680142921688111	0.997330197345779	0.997779334707584	0.998344639423861	0.00669285911432462	0.006692854868777	0.00669441704052214	0.0077180523692808	0.00719025035339234	0.00773738723621456	0.00669482066073294	1	0	1	0	0	0	0	0	0	0	-1.63053924662307	Th2
119	0.00669285891651635	0.00680140196171904	0.997330340180589	0.997779317985095	0.998344759707759	0.006692864039042	0.00669285979601131	0.00669442154502575	0.00771806554318804	0.00719025989824168	0.00773740161915055	0.00669482564115751	1	0	1	0	0	0	0	0	0	0	-1.73053945891339	Th2
120	0.00669285818446819	0.0068014077675529	0.997330252311234	0.9977793099757	0.998344775426942	0.00669286330538105	0.00669285906286773	0.00669442090566808	0.00771807191604691	0.00719026272261208	0.00773740810768637	0.00669482487450764	1	0	1	0	0	0	0	0	0	0	-1.83053936086709	Th2
121	0.0066928445433633	0.00680138829104835	0.997330267244387	0.997779367205455	0.998344721964427	0.00669284966489632	0.00669284541996314	0.00669440714626915	0.00771803555253898	0.00719023793998776	0.00773737113690525	0.00669481112108955	1	0	1	0	0	0	0	0	0	0	-1.93053956559821	Th2
