# Supplementary material for: Role of Cytokine Combinations on CD4+ T Cell Differentiation, Partial Polarization, and Plasticity: Continuous Network Modeling Approach
Source: Front Physiol. 2018 Aug 2;9:877. doi: 10.3389/fphys.2018.00877 (PMC6089340; doi:10.3389/fphys.2018.00877)
Supplement: DATA SHEET S7 — Code and simulations of the CD4+ T cell regulatory network. [file Data_Sheet_7.ZIP › plasticity-Nnodes/csv/Th2B-proTh1_GATA30_IL20_IL40.csv]

	TBET	IFNG	GATA3	IL2	IL4	RORGT	IL21	FOXP3	TGFB	IL10	IL9	BCL6	TCR	IL12e	IFNGe	IL2e	IL4e	IL6e	IL21e	TGFBe	IL10e	IL27e	Sum	Label
1	0.998006216403135	0.997375858959311	0.00669285495079971	0.00669400206638621	0.00669285036195146	0.00669285708844617	0.00669628249754843	0.00669916165546148	0.00771844231003426	0.00719027782846399	0.0066928593372819	0.00682531198892098	1	1	1	0	0	0	0	0	0	0	5.02381756068946	Th1
2	0.998006294404323	0.997375941314954	0.00669284629925986	0.00669400396716119	0.00669285157858503	0.00669285831273669	0.00669628596317304	0.0066991628575297	0.00771844131444815	0.00719027684613901	0.00669286056126604	0.00682539645122634	1	1	1	0	0	0	0	0	0	0	4.92381781618079	Th1
3	0.998006219038444	0.99737586235175	0.00669287321171514	0.00669400210425871	0.0066928503843698	0.00669285710736942	0.00669628258764943	0.0066991616738504	0.00771844227133287	0.00719027779937783	0.00669285935641061	0.00682531402024995	1	1	1	0	0	0	0	0	0	0	4.82381755050609	Th1
4	0.99800628044323	0.997375915488158	0.00669284808041797	0.00669400305774932	0.0066928511045111	0.00669285783593263	0.00669628320969278	0.00669916239646613	0.00771844225866838	0.00719027766104012	0.00669286008440686	0.00682532419898995	1	1	1	0	0	0	0	0	0	0	4.72381770133391	Th1
5	0.998006306875498	0.997375929955482	0.00669284515330595	0.0066940029601786	0.0066928511069305	0.00669285783833835	0.00669628277191668	0.00669916240275408	0.00771844266390097	0.00719027802722321	0.00669286008699398	0.00682530167927131	1	1	1	0	0	0	0	0	0	0	4.62381772308096	Th1
6	0.998006238745664	0.997375897671519	0.00669289748407227	0.00669400212826648	0.0066928505018092	0.00669285721864972	0.00669628230049733	0.00669916178913123	0.00771844259600137	0.00719027809698289	0.00669285946870146	0.00682528593384535	1	1	1	0	0	0	0	0	0	0	4.52381755370684	Th1
7	0.998006311207539	0.997375952971241	0.00669285994447474	0.00669400264487886	0.00669285092065813	0.00669285764577075	0.00669628272336572	0.00669916221215402	0.00771844274515961	0.00719027826665041	0.00669285989540134	0.00682528872151708	1	1	1	0	0	0	0	0	0	0	4.42381772287879	Th1
8	0.998006234225558	0.997375910061653	0.00669286389158852	0.00669400262787861	0.0066928509096026	0.00669285763177968	0.00669628475374766	0.00669916219691281	0.0077184425834493	0.00719027815782818	0.00669285988110975	0.00682534077677275	1	1	1	0	0	0	0	0	0	0	4.32381765283974	Th1
9	0.998006297157883	0.997375924158275	0.00669285361008212	0.0066940030074352	0.00669285096184394	0.00669285769207416	0.00669628017702596	0.0066991622568685	0.00771844253664532	0.00719027758315481	0.00669285994234521	0.00682531056571648	1	1	1	0	0	0	0	0	0	0	4.22381770449063	Th1
10	0.998006342441802	0.997375931906664	0.00669284691713594	0.00669400339509469	0.0066928509799643	0.00669285771898679	0.00669627234012521	0.00669916228296106	0.00771844243724823	0.00719027705015083	0.00669285997068014	0.00682530927776377	1	1	1	0	0	0	0	0	0	0	4.12381775413419	Th1
11	0.998006328713668	0.997375943308614	0.0066928501013579	0.00669400300012917	0.00669285096901384	0.00669285770265466	0.00669627746210247	0.00669916226714091	0.00771844255334115	0.007190277647618	0.00669285995270011	0.00682530675125396	1	1	1	0	0	0	0	0	0	0	4.02381775228859	Th1
12	0.998006281674733	0.997375921719162	0.0066928556601551	0.00669399995256439	0.00669285113565202	0.0066928578649935	0.0066962833847609	0.00669916243702349	0.00771844223631678	0.00719027762512763	0.00669286011391813	0.00682531962430426	1	1	1	0	0	0	0	0	0	0	4.92381769993197	Th1
13	0.998006321980263	0.997375967988323	0.00669284380388989	0.00669399121363801	0.00669285171046095	0.00669285848057273	0.00669628559862201	0.00669916313937867	0.00771844149856985	0.00719027692754873	0.00669286072908039	0.006825389678102	1	1	1	0	0	0	0	0	0	0	4.82381787929247	Th1
14	0.998006304292147	0.997375930609131	0.00669285720583306	0.00669400306496298	0.00669285091170063	0.0066928576265391	0.00669628169483759	0.00669916213074319	0.0077184433769608	0.00719027872120034	0.0066928598755111	0.00682525186549182	1	1	1	0	0	0	0	0	0	0	4.72381765901007	Th1
15	0.99800632196663	0.997375947665408	0.00669285380815691	0.00669400190568051	0.00669285098166542	0.00669285771485615	0.00669628226099797	0.00669916224108082	0.00771844327771811	0.00719027866825687	0.00669285996396039	0.00682526912998325	1	1	1	0	0	0	0	0	0	0	4.62381771619339	Th1
16	0.99800630303412	0.997375940417012	0.00669281264595294	0.00669399340271263	0.00669285146688407	0.00669285833009096	0.00669628481936648	0.00669916295505261	0.00771844192522249	0.00719027728162918	0.00669286057724697	0.00682538390424557	1	1	1	0	0	0	0	0	0	0	4.52381785572844	Th1
17	0.998006305819849	0.997375922675215	0.00669284447097174	0.00669400090155753	0.00669285104175097	0.00669285780475663	0.00669628282359385	0.00669916236045896	0.00771844262382818	0.00719027794537306	0.00669286005336671	0.00682530391750652	1	1	1	0	0	0	0	0	0	0	4.42381771960967	Th1
18	0.998006347607903	0.997375910260218	0.00669281710926665	0.00669399835530819	0.00669285112942889	0.00669285799284973	0.00669628278606521	0.00669916255926359	0.00771844261653166	0.00719027770379247	0.00669286024047733	0.00682530246570776	1	1	1	0	0	0	0	0	0	0	4.3238177776388	Th1
19	0.998006291694229	0.997375911741614	0.00669285061246895	0.00669400250545704	0.00669285096609857	0.00669285771339245	0.00669628367963645	0.0066991622739972	0.00771844260429005	0.00719027769007941	0.00669285996250218	0.00682531690671841	1	1	1	0	0	0	0	0	0	0	4.22381770018244	Th1
20	0.998006319123413	0.997375944406449	0.00669285321935838	0.00669400273171667	0.00669285095525317	0.00669285769318464	0.00669627991776905	0.00669916225758042	0.00771844257644885	0.0071902777353257	0.00669285994347373	0.00682529088855761	1	1	1	0	0	0	0	0	0	0	4.12381772763587	Th1
21	0.998006302100847	0.997375961250713	0.00669285863403002	0.00669400268244376	0.00669285095769497	0.00669285766764444	0.00669628491747665	0.00669916223198594	0.0077184426908719	0.00719027850058315	0.00669285991704248	0.00682528328756442	1	1	1	0	0	0	0	0	0	0	4.02381772029056	Th1
22	0.998006305446695	0.997375923708247	0.00669285080974332	0.00669400275724694	0.00669285094918344	0.00669285770113139	0.00669627925667549	0.00669916226482461	0.00771844253592925	0.00719027757661011	0.0066928599504602	0.00682532478875954	1	1	1	0	0	0	0	0	0	0	3.92381772871316	Th1
23	0.998006228726023	0.997375867832563	0.00669285552919617	0.00669400197239629	0.00669285099006895	0.00669285772200389	0.00669628446844235	0.0066991624329774	0.00771844093859778	0.00719027633047336	0.00669285997087726	0.00682537307037155	1	1	1	0	0	0	0	0	0	0	4.82381764300067	Th1
24	0.99800631174247	0.997375948138754	0.00669285246370592	0.00669399570849369	0.00669285114918269	0.00669285788928959	0.00669628264870295	0.00669916238747555	0.00771844309113095	0.00719027841662092	0.00669286013810673	0.00682528527675295	1	1	1	0	0	0	0	0	0	0	4.72381773040792	Th1
25	0.998006311548763	0.997375937642005	0.00669285499647563	0.00669400150479328	0.00669285098144374	0.00669285769805686	0.00669628183176553	0.0066991621315854	0.00771844342687168	0.00719027875872306	0.00669285994697879	0.00682525466394546	1	1	1	0	0	0	0	0	0	0	4.62381768016598	Th1
26	0.998006319693797	0.997375944372232	0.00669284942974475	0.0066939982595108	0.00669285105936256	0.00669285781031632	0.00669628245747262	0.00669916229619833	0.00771844315238187	0.0071902784899543	0.00669286005919516	0.00682527762863311	1	1	1	0	0	0	0	0	0	0	4.52381772721156	Th1
27	0.998006328251629	0.997375946017062	0.00669284642823838	0.00669399804174724	0.00669285104339307	0.00669285781881171	0.00669628247423746	0.00669916231512458	0.00771844309711701	0.00719027843079687	0.00669286006779975	0.006825278190302	1	1	1	0	0	0	0	0	0	0	4.4238177411495	Th1
28	0.998006249268667	0.997375884939608	0.00669281817894994	0.00669399006237364	0.00669285109493113	0.00669285809847174	0.00669628494067759	0.00669916280071075	0.00771844171937269	0.00719027699438918	0.00669286034476889	0.00682541302054115	1	1	1	0	0	0	0	0	0	0	4.32381777279095	Th1
29	0.998006207631546	0.997375901552841	0.00669288597055866	0.00669401056349382	0.00669285094810706	0.0066928574392297	0.00669628355984446	0.00669916200635542	0.00771844231746554	0.00719027789352202	0.00669285968840629	0.00682534785290321	1	1	1	0	0	0	0	0	0	0	4.22381759245995	Th1
30	0.998006219178344	0.997375898846415	0.00669286593793961	0.00669400478016064	0.00669285098404511	0.00669285762112231	0.00669628449333887	0.00669916218776232	0.00771844251399992	0.00719027807590679	0.00669285986977132	0.00682536294428591	1	1	1	0	0	0	0	0	0	0	4.1238176440288	Th1
31	0.998006355325623	0.997376002264604	0.00669285669804426	0.00669400263857283	0.0066928509612878	0.00669285767333306	0.00669628132308428	0.00669916223365295	0.00771844270513179	0.00719027851610912	0.00669285992366987	0.00682524753082699	1	1	1	0	0	0	0	0	0	0	4.02381777719813	Th1
32	0.998006263348206	0.997375864628563	0.00669284888785869	0.0066940025695994	0.00669285091102003	0.00669285771430523	0.00669627859964733	0.00669916228061608	0.00771844240546991	0.0071902768824311	0.00669285996350203	0.00682536787952678	1	1	1	0	0	0	0	0	0	0	3.92381767133379	Th1
33	0.998006268899768	0.997375891170329	0.00669285168539703	0.00669400267755445	0.00669285092592721	0.00669285769931532	0.00669628107831871	0.00669916226363504	0.00771844249725475	0.00719027738795081	0.00669285994813311	0.00682535283374742	1	1	1	0	0	0	0	0	0	0	3.82381768848957	Th1
34	0.998006340463038	0.997375980084887	0.0066928560565864	0.00669397105028752	0.00669285156294645	0.0066928582959706	0.00669628393964144	0.0066991629334573	0.00771844278969122	0.00719027806145286	0.00669286054486625	0.00682531526467148	1	1	1	0	0	0	0	0	0	0	4.72381784370786	Th1
35	0.99800628021382	0.997375917534376	0.00669285804780414	0.00669401071340796	0.00669285079605921	0.0066928575038608	0.00669628213337019	0.00669916192034785	0.00771844308330719	0.00719027852871528	0.0066928597527781	0.00682527508841205	1	1	1	0	0	0	0	0	0	0	4.62381763620172	Th1
36	0.99800627685538	0.997375933796124	0.00669283891841278	0.00669397657528002	0.00669285135589905	0.00669285823034161	0.0066962859542515	0.0066991631381154	0.00771844132674249	0.00719027666535535	0.00669286047848337	0.00682541573100695	1	1	1	0	0	0	0	0	0	0	4.52381784532621	Th1
37	0.998006298733739	0.997375925282271	0.0066928610953721	0.00669400793984368	0.00669285082900891	0.00669285755677905	0.00669628214719247	0.00669916196419526	0.00771844311190319	0.00719027851966865	0.00669285980595537	0.00682527845206195	1	1	1	0	0	0	0	0	0	0	4.42381766570954	Th1
38	0.998006325592238	0.997375944661612	0.00669284999804181	0.00669399814947349	0.00669285099859053	0.00669285776536419	0.00669628242505117	0.00669916220324429	0.00771844316043794	0.00719027850960926	0.00669286001445037	0.0068252739104887	1	1	1	0	0	0	0	0	0	0	4.32381772909639	Th1
39	0.998006296531775	0.997375916518506	0.00669280962705816	0.00669397758569576	0.00669285089512407	0.00669285819151305	0.00669628457126903	0.00669916292996835	0.00771844215558396	0.0071902773719665	0.0066928604379407	0.00682538407589177	1	1	1	0	0	0	0	0	0	0	4.22381784467654	Th1
40	0.998006345353474	0.997375964401488	0.00669286343379178	0.00669400559007911	0.00669285100873979	0.00669285761654114	0.00669628195386943	0.00669916207161806	0.00771844299661316	0.00719027843522601	0.00669285986719481	0.00682523967309746	1	1	1	0	0	0	0	0	0	0	4.12381771233651	Th1
41	0.998006317594556	0.997375959400651	0.00669285697607083	0.00669400310035532	0.00669285097087352	0.00669285767276826	0.00669628264379535	0.0066991622225143	0.0077184426772689	0.00719027825284958	0.00669285992234517	0.00682528687379327	1	1	1	0	0	0	0	0	0	0	4.02381773621324	Th1
42	0.998006311885426	0.9973758971268	0.00669284546949205	0.00669400087083063	0.00669285081335219	0.00669285773458238	0.00669627961432602	0.00669916230375613	0.00771844249455457	0.00719027708740024	0.00669285998319672	0.00682532297129082	1	1	1	0	0	0	0	0	0	0	3.92381771404766	Th1
43	0.998006366902754	0.997375972950829	0.00669284835389788	0.006694001381149	0.00669285083358103	0.00669285771153811	0.0066962785513311	0.00669916227299783	0.00771844261447787	0.00719027781346387	0.00669285996108042	0.00682527485835231	1	1	1	0	0	0	0	0	0	0	3.8238177930682	Th1
44	0.998006216210456	0.997375882120601	0.00669285989473491	0.00669400357335676	0.00669285104180899	0.00669285766892305	0.00669628808112128	0.00669916223315122	0.00771844258560875	0.00719027816339757	0.00669285991648221	0.00682536161366538	1	1	1	0	0	0	0	0	0	0	3.72381763408351	Th1
45	0.998006295198914	0.9973759345075	0.00669285597122302	0.00669396613518107	0.00669285143887678	0.00669285817578073	0.00669628581675331	0.00669916329916915	0.00771844120245106	0.00719027644780136	0.00669286042461464	0.00682540699302099	1	1	1	0	0	0	0	0	0	0	4.62381784852072	Th1
46	0.998006334222583	0.99737597297229	0.00669284772583298	0.00669396359205728	0.00669285138085627	0.00669285820872746	0.00669628375313366	0.00669916282739916	0.00771844291789773	0.00719027815453951	0.00669286045736882	0.00682531311831777	1	1	1	0	0	0	0	0	0	0	4.52381784393351	Th1
47	0.99800627780489	0.997375912400755	0.00669286132167175	0.00669401636863213	0.00669285086540139	0.00669285749491128	0.00669628232306577	0.00669916185933353	0.00771844294198235	0.00719027839612892	0.00669285974391182	0.0068252833149479	1	1	1	0	0	0	0	0	0	0	4.42381762772422	Th1
48	0.998006292837765	0.99737592278035	0.00669286203041597	0.00669401173964243	0.00669285089902659	0.00669285754220394	0.00669628231308973	0.00669916192634508	0.00771844301086571	0.00719027847703003	0.00669285979130562	0.00682527591974121	1	1	1	0	0	0	0	0	0	0	4.32381764992961	Th1
49	0.998006319705526	0.997375941381605	0.00669285243469669	0.00669399907496474	0.00669285098146967	0.00669285772873696	0.00669628247942236	0.00669916211050563	0.00771844314141108	0.00719027851032924	0.00669285997788439	0.00682527550988384	1	1	1	0	0	0	0	0	0	0	4.22381771805417	Th1
50	0.998006326504487	0.997375937259813	0.00669280502314591	0.00669396297885537	0.00669285049824082	0.00669285823951341	0.00669628439226995	0.00669916300274345	0.00771844246932231	0.00719027763425683	0.00669286048610423	0.00682536731982198	1	1	1	0	0	0	0	0	0	0	4.12381789880809	Th1
51	0.998006302772629	0.997375945145424	0.00669287629868157	0.00669401423807746	0.00669285131077176	0.00669285751536067	0.00669628221422067	0.00669916193578753	0.00771844283078855	0.00719027831976587	0.00669285976600013	0.00682525805134132	1	1	1	0	0	0	0	0	0	0	4.02381764670379	Th1
52	0.998006295347897	0.997375870615508	0.00669282989967061	0.00669399223792777	0.00669285033636395	0.00669285783787771	0.00669628395608341	0.00669916243685573	0.00771844258070231	0.00719027762687478	0.00669286008476768	0.00682533678388926	1	1	1	0	0	0	0	0	0	0	3.92381771479649	Th1
53	0.998006311713163	0.997375938132945	0.00669285193888987	0.0066940015827336	0.00669285084478929	0.00669285770025502	0.00669628262624128	0.00669916226770052	0.00771844260848971	0.00719027805927854	0.00669285994876125	0.006825304646103	1	1	1	0	0	0	0	0	0	0	3.82381773333652	Th1
54	0.998006322901906	0.997375911596477	0.00669284661301164	0.00669400066985074	0.00669285062049882	0.00669285772162364	0.00669627788210538	0.00669916229054048	0.00771844249321366	0.00719027709217461	0.0066928599707817	0.00682531762805298	1	1	1	0	0	0	0	0	0	0	3.72381773167351	Th1
55	0.998006373741861	0.997375956822252	0.00669284573063519	0.00669400061950987	0.00669285051466656	0.00669285771796835	0.00669627426244077	0.00669916228321041	0.00771844252059361	0.00719027724373429	0.00669285996855207	0.00682527744035613	1	1	1	0	0	0	0	0	0	0	3.62381778513616	Th1
56	0.998006241217604	0.997375882520754	0.00669285536906726	0.00669402334619766	0.00669285077311617	0.00669285749965754	0.00669628414008871	0.00669916243923567	0.00771844150926083	0.00719027702699187	0.00669285974859532	0.006825368693894	1	1	1	0	0	0	0	0	0	0	4.5238176453077	Th1
57	0.998006326794297	0.997375965558224	0.00669284910172396	0.00669395773657031	0.00669285127588919	0.00669285811510916	0.00669628363306807	0.00669916270919465	0.00771844297661956	0.0071902781911336	0.00669286036372066	0.00682531188525377	1	1	1	0	0	0	0	0	0	0	4.42381783211244	Th1
58	0.998006249192041	0.997375911611524	0.00669284904216972	0.0066939815317511	0.00669285099941934	0.00669285789542606	0.00669628557290222	0.00669916320921693	0.00771844115788074	0.00719027652169196	0.00669286014383559	0.00682542231419252	1	1	1	0	0	0	0	0	0	0	4.32381778604537	Th1
59	0.998006305816519	0.997375934075562	0.0066928543935138	0.0066940005127419	0.00669285099715541	0.00669285770739853	0.00669628257935237	0.00669916202710309	0.00771844309322691	0.00719027846924623	0.00669285995631402	0.00682528321977329	1	1	1	0	0	0	0	0	0	0	4.22381770104108	Th1
60	0.998006283648282	0.997375918143543	0.00669284635971826	0.00669398886438968	0.00669285088834616	0.00669285782182848	0.00669628350650534	0.00669916242264503	0.00771844254406649	0.00719027777064239	0.00669286007005249	0.00682532978748501	1	1	1	0	0	0	0	0	0	0	4.1238177296026	Th1
61	0.998006314115062	0.997375932351293	0.00669280959013419	0.00669395264330746	0.00669284995592321	0.00669285818651534	0.00669628457593231	0.0066991630492094	0.00771844244397784	0.00719027756286654	0.00669286043292797	0.00682537936393858	1	1	1	0	0	0	0	0	0	0	4.02381789989236	Th1
62	0.998006253209914	0.997375923236434	0.00669289106274796	0.00669403027756305	0.00669285221460609	0.00669285740205994	0.00669628243943752	0.00669916180237899	0.00771844260278902	0.00719027815311858	0.00669285965277525	0.00682527839378378	1	1	1	0	0	0	0	0	0	0	3.92381756333777	Th1
63	0.998006329137437	0.997375889649023	0.00669282751155052	0.0066939867058153	0.00669284956165846	0.00669285784829729	0.00669628317175645	0.00669916243457149	0.00771844264984818	0.00719027757577106	0.00669286009535596	0.00682530782012305	1	1	1	0	0	0	0	0	0	0	3.82381774660316	Th1
64	0.998006351239058	0.997375960638551	0.00669285005094529	0.00669400022291452	0.00669285060408026	0.00669285770773916	0.00669628123277875	0.00669916225403331	0.00771844264370696	0.007190277877069	0.00669285995708884	0.00682526569211916	1	1	1	0	0	0	0	0	0	0	3.7238177583642	Th1
65	0.998006282731261	0.997375901055985	0.00669285066401418	0.00669400111282388	0.00669285056050925	0.00669285770434737	0.00669628267286497	0.00669916227183623	0.00771844255921279	0.00719027753664493	0.00669285995273069	0.00682533703391822	1	1	1	0	0	0	0	0	0	0	3.62381770118145	Th1
66	0.998006235571068	0.997375900965068	0.00669285972972635	0.00669400421342421	0.00669285137299617	0.00669285766866334	0.00669628638762472	0.00669916223313315	0.00771844260183656	0.00719027823906332	0.00669285991723692	0.00682534510183733	1	1	1	0	0	0	0	0	0	0	3.52381765336938	Th1
67	0.998006283752016	0.997375923878655	0.00669285577898309	0.006693960794293	0.00669285123961882	0.00669285797645978	0.00669628515191394	0.00669916338863354	0.00771844162179891	0.00719027666883214	0.00669286022527825	0.00682539082133303	1	1	1	0	0	0	0	0	0	0	4.42381781567203	Th1
68	0.998006262414709	0.997375911189084	0.00669285204233902	0.00669396888349902	0.00669285108359508	0.00669285791875577	0.00669628522085064	0.00669916338377915	0.00771844146407747	0.00719027650781491	0.00669286016728843	0.00682540186497374	1	1	1	0	0	0	0	0	0	0	4.3238177881219	Th1
69	0.998006255193372	0.997375923599132	0.0066928472420978	0.00669397126965787	0.00669285106380951	0.00669285796639234	0.00669628588238091	0.00669916372011909	0.00771844107831985	0.00719027638220811	0.00669286021495516	0.00682544240542485	1	1	1	0	0	0	0	0	0	0	4.22381783686674	Th1
70	0.998006313158733	0.997375943133892	0.00669284831079009	0.00669398182467209	0.00669285092093417	0.00669285783352502	0.0066962829767471	0.00669916217582555	0.00771844307402971	0.00719027837302006	0.00669286008220847	0.00682529678799257	1	1	1	0	0	0	0	0	0	0	4.12381775653958	Th1
71	0.9980062390402	0.997375887929539	0.00669287859669619	0.00669405035283064	0.00669285150684967	0.00669285734025641	0.00669628268022944	0.00669916177950503	0.00771844235014626	0.00719027792770997	0.00669285958956558	0.00682530329263829	1	1	1	0	0	0	0	0	0	0	4.02381753147341	Th1
72	0.998006247192238	0.997375904819964	0.00669287963003272	0.00669403871305299	0.00669285195211376	0.00669285742216258	0.00669628276775799	0.00669916186536785	0.00771844245051306	0.00719027802230156	0.0066928596719727	0.00682530199988559	1	1	1	0	0	0	0	0	0	0	3.92381756591696	Th1
73	0.998006278841853	0.997375873924621	0.0066928262317677	0.00669397165491537	0.00669284896577927	0.0066928579094352	0.00669628411325064	0.00669916267043202	0.00771844250093148	0.00719027743867728	0.00669286015503331	0.00682536145996863	1	1	1	0	0	0	0	0	0	0	3.82381775216174	Th1
74	0.998006287516743	0.997375862170868	0.00669282933881662	0.00669398280935786	0.00669284843602949	0.0066928578343004	0.00669628380994101	0.00669916248254932	0.00771844258692851	0.00719027743965809	0.00669286008024377	0.00682534513851734	1	1	1	0	0	0	0	0	0	0	3.72381771847554	Th1
75	0.998006346139127	0.997375929137673	0.00669283927318445	0.00669399288329013	0.00669284889461666	0.00669285775695076	0.00669628276006083	0.00669916231552765	0.00771844267592572	0.00719027780346482	0.00669286000494583	0.00682528709077851	1	1	1	0	0	0	0	0	0	0	3.62381776463336	Th1
76	0.998006331443671	0.997375950969415	0.00669285228167365	0.00669400110254723	0.00669285045564327	0.0066928576949712	0.00669628078477249	0.00669916224924311	0.0077184426059856	0.00719027778117226	0.00669285994419114	0.00682528125297545	1	1	1	0	0	0	0	0	0	0	3.52381774088653	Th1
77	0.998006350610828	0.997375957395845	0.0066928489467003	0.0066939997950497	0.00669284973486622	0.0066928577057794	0.0066962796623818	0.00669916227977168	0.0077184425870051	0.00719027793548158	0.00669285995370296	0.00682528988228234	1	1	1	0	0	0	0	0	0	0	3.42381777953646	Th1
78	0.998006270734871	0.997375911229746	0.00669285565829636	0.00669397625777974	0.00669285110415893	0.0066928578376163	0.00669628481561149	0.00669916335273698	0.00771844176913177	0.00719027672482702	0.00669286008645528	0.00682538107180384	1	1	1	0	0	0	0	0	0	0	4.32381776460256	Th1
79	0.998006254927586	0.997375903052896	0.0066928537622981	0.00669398210978136	0.00669285102509961	0.00669285780574436	0.00669628486907897	0.00669916336663128	0.00771844167688801	0.00719027662071766	0.00669286005436405	0.00682538952389947	1	1	1	0	0	0	0	0	0	0	4.22381774500063	Th1
80	0.998006227936325	0.997375888607525	0.00669285659614601	0.00669400746249114	0.00669285091557621	0.00669285765068525	0.00669628487611316	0.0066991633810588	0.00771844129791131	0.00719027650393832	0.00669285989920097	0.00682540445464337	1	1	1	0	0	0	0	0	0	0	4.12381768963319	Th1
81	0.998006259212368	0.997375904408178	0.00669285393738549	0.00669399695332184	0.00669285092865395	0.00669285771689399	0.00669628373185028	0.00669916253672312	0.00771844235933678	0.00719027745483175	0.00669285996522899	0.00682534527005136	1	1	1	0	0	0	0	0	0	0	4.0238176908361	Th1
82	0.998006221603064	0.997375895396125	0.00669285104721208	0.00669399029978333	0.00669285070637295	0.00669285775195888	0.00669628482846361	0.00669916330600116	0.00771844161632239	0.00719027681117634	0.00669285999964504	0.00682541388738058	1	1	1	0	0	0	0	0	0	0	3.92381772314677	Th1
83	0.998006285601	0.997375917756988	0.00669282425750118	0.00669394258498487	0.0066928488112997	0.00669285801834119	0.00669628456390043	0.00669916312813198	0.00771844244304572	0.00719027742608213	0.00669286026438656	0.0068253899490747	1	1	1	0	0	0	0	0	0	0	3.82381786349717	Th1
84	0.998006348281965	0.997375947491943	0.00669284614166382	0.00669398967237202	0.0066928499215018	0.0066928577507438	0.00669628267720398	0.00669916202056462	0.00771844300536213	0.00719027835274522	0.0066928599998921	0.00682525929450731	1	1	1	0	0	0	0	0	0	0	3.72381775313939	Th1
85	0.998006283301822	0.997375854569493	0.00669281797768835	0.00669396701542503	0.00669284485492786	0.00669285788918155	0.00669628457930252	0.00669916263846513	0.00771844264457328	0.00719027766621966	0.00669286013366681	0.00682537812368011	1	1	1	0	0	0	0	0	0	0	3.62381777169836	Th1
86	0.998006310345263	0.997375915647978	0.00669284462571519	0.0066939944004859	0.00669284869479399	0.00669285773116273	0.00669628302031193	0.00669916233775879	0.00771844260864481	0.00719027797890247	0.00669285997810988	0.00682531125650481	1	1	1	0	0	0	0	0	0	0	3.52381773318364	Th1
87	0.99800622353969	0.997375912234714	0.00669286633811654	0.0066940099170985	0.00669285361478097	0.00669285764242411	0.00669628398603777	0.00669916218694805	0.00771844257658859	0.00719027816336732	0.00669285989325081	0.0068253447196049	1	1	1	0	0	0	0	0	0	0	3.42381763507263	Th1
88	0.998006240753218	0.997375862424578	0.00669285151936966	0.0066940008178995	0.00669284985183394	0.00669285769946669	0.00669628377602494	0.00669916227958545	0.00771844254079129	0.00719027729547059	0.00669285994715036	0.0068253707898883	1	1	1	0	0	0	0	0	0	0	3.32381765531707	Th1
89	0.998006330737334	0.997375971590093	0.00669285576970554	0.00669393149808203	0.00669285125639572	0.00669285798920913	0.00669628266858569	0.00669916169463418	0.00771844376800686	0.00719027905311689	0.00669286023791014	0.00682527235202635	1	1	1	0	0	0	0	0	0	0	4.22381782156673	Th1
90	0.998006337070103	0.997375971284148	0.00669285093464255	0.00669393150745561	0.00669285111326195	0.00669285798937746	0.00669628268766277	0.00669916171476864	0.0077184437519386	0.00719027903026242	0.00669286023800169	0.00682527258236469	1	1	1	0	0	0	0	0	0	0	4.12381783279327	Th1
91	0.998006285913083	0.997375922284781	0.00669285745847094	0.00669401534047373	0.00669285096577959	0.00669285761850941	0.00669628274199127	0.00669916177865981	0.00771844285411216	0.00719027834187995	0.00669285986744651	0.00682529499181068	1	1	1	0	0	0	0	0	0	0	4.02381766262755	Th1
92	0.998006256870047	0.997375911109795	0.00669284486411357	0.00669395267371243	0.00669285061242183	0.00669285790718504	0.00669628468948071	0.00669916340294046	0.00771844222811158	0.00719027690687609	0.00669286015501684	0.00682538947327713	1	1	1	0	0	0	0	0	0	0	3.92381779459248	Th1
93	0.998006347595317	0.997375961147699	0.00669283436331742	0.00669393176535951	0.00669284976516136	0.00669285799243461	0.00669628318654119	0.00669916217596556	0.00771844338273463	0.00719027854342203	0.00669286024022206	0.00682529385050835	1	1	1	0	0	0	0	0	0	0	3.82381787222101	Th1
94	0.998006242280035	0.997375893855225	0.00669284011973801	0.00669396747783742	0.00669284943160989	0.00669285784881023	0.00669628451178433	0.00669916310207925	0.00771844230212018	0.0071902772272041	0.00669286009528913	0.00682539861157297	1	1	1	0	0	0	0	0	0	0	3.72381776280493	Th1
95	0.998006277242664	0.997375880661075	0.00669282152624648	0.00669394935294443	0.00669284530493551	0.00669285792952702	0.00669628440531318	0.00669916294532658	0.00771844259053262	0.00719027748864621	0.00669286017350159	0.00682539265813225	1	1	1	0	0	0	0	0	0	0	3.62381781991059	Th1
96	0.998006227160299	0.997375926110205	0.00669287917657688	0.00669402950641722	0.00669285646738291	0.00669285756196289	0.0066962831290902	0.00669916210621301	0.00771844245134641	0.00719027806027492	0.00669285981319548	0.00682533008823656	1	1	1	0	0	0	0	0	0	0	3.52381760133045	Th1
97	0.998006204556251	0.997375937788343	0.0066928822757518	0.0066940272028282	0.00669285853107156	0.00669285757223488	0.00669628323352472	0.00669916210347037	0.00771844248453536	0.00719027824003475	0.00669285982505017	0.00682534885048535	1	1	1	0	0	0	0	0	0	0	3.42381760664428	Th1
98	0.998006305729792	0.997375858693101	0.00669283470441721	0.00669398676749156	0.00669284433150086	0.00669285776045467	0.00669628373085799	0.00669916238304044	0.00771844260947388	0.00719027726073368	0.00669286000440794	0.00682533614924347	1	1	1	0	0	0	0	0	0	0	3.3238177185177	Th1
99	0.998006340538359	0.997375940669258	0.00669284678999468	0.00669399672835475	0.00669284795725939	0.00669285770999402	0.00669628233093441	0.00669916226691599	0.00771844262821636	0.00719027777777367	0.00669285995734068	0.00682529157166846	1	1	1	0	0	0	0	0	0	0	3.22381776397485	Th1
100	0.998006251350232	0.997375892763738	0.00669285546917775	0.00669401814799755	0.00669285088916059	0.00669285761875547	0.00669628477541512	0.0066991639853546	0.00771844137379007	0.00719027639905085	0.00669285986770434	0.00682539593106894	1	1	1	0	0	0	0	0	0	0	4.12381769955877	Th1
101	0.998006240043371	0.997375891664377	0.00669285650110601	0.00669401766723849	0.0066928509147571	0.00669285762085203	0.00669628477987778	0.00669916397807894	0.00771844138194173	0.0071902764100129	0.00669285986963516	0.00682539977973131	1	1	1	0	0	0	0	0	0	0	4.02381769044478	Th1
102	0.99800633489268	0.99737596546827	0.00669284642882267	0.00669392443079459	0.00669285083115065	0.00669285797501063	0.00669628301035253	0.00669916188635929	0.00771844351156859	0.00719027874627511	0.00669286022347599	0.00682528882490921	1	1	1	0	0	0	0	0	0	0	3.92381785284813	Th1
103	0.998006308242193	0.99737594101352	0.00669284883059941	0.00669396668546194	0.00669285068703872	0.00669285782143651	0.00669628316264896	0.00669916207904537	0.00771844305221189	0.00719027830912016	0.00669286006991039	0.00682530572759622	1	1	1	0	0	0	0	0	0	0	3.82381777327458	Th1
104	0.998006244342097	0.997375889455385	0.0066928776827147	0.00669408746113439	0.00669285267609115	0.00669285735697374	0.00669628254748498	0.00669916155311405	0.00771844239976417	0.0071902780371203	0.00669285960684087	0.00682529257344972	1	1	1	0	0	0	0	0	0	0	3.72381749005229	Th1
105	0.998006336329596	0.997375940719007	0.00669283252999736	0.00669394030234657	0.00669284781413808	0.00669285791806796	0.00669628343051079	0.0066991623197676	0.00771844311850261	0.00719027820384393	0.00669286016472541	0.00682530889223142	1	1	1	0	0	0	0	0	0	0	3.62381785044977	Th1
106	0.998006234648483	0.99737587572808	0.00669285324910401	0.00669399877700638	0.00669285045844986	0.00669285770098252	0.00669628383272928	0.00669916247814724	0.00771844255710464	0.00719027752830729	0.0066928599479231	0.00682536304549834	1	1	1	0	0	0	0	0	0	0	3.5238176549827	Th1
107	0.998006293411565	0.99737585257226	0.00669282148491006	0.0066939599215085	0.0066928408627093	0.00669285785181048	0.00669628424720308	0.00669916265163826	0.00771844271531821	0.0071902775147993	0.00669286009402252	0.00682536572519769	1	1	1	0	0	0	0	0	0	0	3.42381777451469	Th1
108	0.998006310172598	0.99737590342567	0.0066928369679586	0.0066939835930297	0.00669284457731181	0.00669285775735746	0.00669628334289494	0.0066991624805437	0.00771844258023993	0.00719027801366684	0.00669286000175194	0.00682532905848723	1	1	1	0	0	0	0	0	0	0	3.32381776169491	Th1
109	0.998006383104618	0.997375951929733	0.00669283978860401	0.00669398850652266	0.00669284510347305	0.00669285773494756	0.00669628170175257	0.00669916225807561	0.00771844269900421	0.00719027772380271	0.00669285998075678	0.00682525478718967	1	1	1	0	0	0	0	0	0	0	3.22381779852128	Th1
110	0.998006293050099	0.997375857622923	0.00669284014448313	0.00669399084175444	0.00669284493227335	0.00669285773169347	0.00669628288915706	0.00669916233982215	0.00771844259673578	0.00719027711023516	0.00669285997531182	0.00682533243564469	1	1	1	0	0	0	0	0	0	0	3.12381768983311	Th1
111	0.998006252550871	0.997375893945207	0.0066928554289035	0.00669403332574616	0.00669285085670037	0.00669285758512578	0.00669628421449124	0.00669916351501865	0.00771844180506409	0.00719027684442839	0.00669285983405344	0.00682536933816991	1	1	1	0	0	0	0	0	0	0	4.02381766002108	Th1
112	0.998006287543403	0.997375926241646	0.00669285581937406	0.0066940100576632	0.00669285095087294	0.00669285766088731	0.00669628281069477	0.00669916167754145	0.00771844290481021	0.00719027838327205	0.00669285990972364	0.00682529630902448	1	1	1	0	0	0	0	0	0	0	3.92381767661309	Th1
113	0.998006289959974	0.997375925931672	0.0066928563005685	0.00669401132801056	0.00669285097941578	0.00669285765635933	0.00669628280552622	0.00669916167498366	0.00771844289657047	0.0071902783780748	0.00669285990524548	0.00682529530428753	1	1	1	0	0	0	0	0	0	0	3.8238176759047	Th1
114	0.998006300682223	0.997375935136452	0.00669285223648641	0.0066939827442548	0.00669285078493277	0.00669285775048228	0.00669628306623662	0.00669916196828166	0.00771844293737728	0.0071902782940769	0.00669285999913047	0.00682530395448823	1	1	1	0	0	0	0	0	0	0	3.72381773802307	Th1
115	0.998006250951816	0.997375909807893	0.00669284395510096	0.00669395232109228	0.00669284973967281	0.00669285785368505	0.00669628457787637	0.00669916363019835	0.00771844233528858	0.00719027706237006	0.0066928601008301	0.00682539639292591	1	1	1	0	0	0	0	0	0	0	3.62381779669702	Th1
116	0.99800630885033	0.997375924735555	0.00669283780751991	0.00669394984279731	0.00669284777686929	0.00669285785946299	0.0066962836291036	0.00669916246204775	0.00771844295705738	0.00719027795548188	0.00669286010575871	0.00682532902770065	1	1	1	0	0	0	0	0	0	0	3.52381781215531	Th1
117	0.998006333965789	0.997375948367652	0.00669285371765886	0.00669399886381211	0.00669285046655846	0.00669285769212987	0.00669628275682942	0.00669916186665161	0.00771844285963083	0.00719027829765932	0.00669285994155349	0.00682525986054886	1	1	1	0	0	0	0	0	0	0	3.42381772256041	Th1
118	0.998006319206737	0.997375973667995	0.00669286962980111	0.00669402191553201	0.00669285592602077	0.00669285761522032	0.00669628240572013	0.00669916190936118	0.00771844265837199	0.00719027825572437	0.00669285986738227	0.00682525120079463	1	1	1	0	0	0	0	0	0	0	3.32381767931595	Th1
119	0.998006299671524	0.997375953884327	0.00669286068714705	0.0066940086044978	0.00669285298612358	0.00669285766255953	0.00669628280572946	0.00669916217274017	0.00771844259408762	0.00719027821703696	0.00669285991282579	0.00682529510326902	1	1	1	0	0	0	0	0	0	0	3.22381770974633	Th1
120	0.998006323660766	0.997375992168194	0.00669286466385715	0.00669401168017684	0.00669285478353449	0.00669285765120135	0.00669628202062674	0.00669916211211119	0.00771844261369719	0.0071902783742035	0.00669285990323543	0.00682526578527165	1	1	1	0	0	0	0	0	0	0	3.12381773316174	Th1
121	0.998006300879733	0.997375876952463	0.00669284154335363	0.00669399057991167	0.00669284490186678	0.00669285772356154	0.00669628390634453	0.00669916231684416	0.00771844263255297	0.00719027746864754	0.00669285996794266	0.00682532784208978	1	1	1	0	0	0	0	0	0	0	3.02381771266505	Th1
122	0.998006313270024	0.997375954293849	0.00669285553173659	0.00669400276376897	0.00669284893250533	0.00669285782692303	0.00669628224701454	0.00669916239784976	0.00771844319655978	0.00719027854634743	0.00669286007393902	0.00682527448166434	1	1	1	0	0	0	0	0	0	0	4.92381771910616	Th1
123	0.998006263229509	0.997375902167919	0.00669285360843633	0.00669400309467096	0.0066928494164778	0.00669285779472223	0.00669628351503438	0.00669916235307882	0.00771844197249835	0.00719027737006481	0.00669286004182007	0.00682533270501753	1	1	1	0	0	0	0	0	0	0	4.82381767503008	Th1
124	0.998006294644578	0.997375927398996	0.00669284974231285	0.00669400303298935	0.00669284852795313	0.00669285785683925	0.00669628298953661	0.00669916241969885	0.0077184424894131	0.00719027784891606	0.00669286010378284	0.00682531098076052	1	1	1	0	0	0	0	0	0	0	4.72381771542927	Th1
125	0.998006362912685	0.997375977888344	0.00669281331386034	0.0066940039699045	0.00669283925228459	0.00669285851777478	0.00669628426855652	0.00669916307144721	0.00771844252464663	0.00719027781757403	0.00669286076220314	0.00682534305068237	1	1	1	0	0	0	0	0	0	0	4.62381791427786	Th1
126	0.998006265157562	0.997375912676497	0.00669288317753327	0.00669400217025195	0.00669285636390761	0.00669285729822898	0.00669628194437755	0.00669916187022168	0.00771844278347743	0.00719027826035228	0.00669285954852132	0.00682526915814588	1	1	1	0	0	0	0	0	0	0	4.52381758698569	Th1
127	0.998006244708783	0.997375929603038	0.00669289077711265	0.00669400223108822	0.00669285594876442	0.00669285732973671	0.00669628267123528	0.00669916189940413	0.00771844259351464	0.00719027816849973	0.00669285958106367	0.00682529996540833	1	1	1	0	0	0	0	0	0	0	4.42381760756372	Th1
128	0.998006380858433	0.997375953279874	0.00669283269827774	0.00669400303332661	0.00669284855975697	0.00669285785036211	0.00669628250530742	0.00669916241286199	0.00771844276103627	0.00719027810850079	0.00669286009811938	0.0068252633859035	1	1	1	0	0	0	0	0	0	0	4.32381779696904	Th1
129	0.998006281535106	0.997375894056057	0.00669285099655401	0.00669400327535375	0.0066928505907811	0.00669285771070679	0.00669628014094154	0.00669916227346829	0.00771844246703731	0.00719027716203057	0.00669285996005705	0.00682533402187509	1	1	1	0	0	0	0	0	0	0	4.22381768446459	Th1
130	0.99800624628042	0.997375871552907	0.00669285232614559	0.00669400320978564	0.00669285073686336	0.00669285770126791	0.00669628225703643	0.00669916226285622	0.00771844246524289	0.00719027728215821	0.00669285994967884	0.00682536970664206	1	1	1	0	0	0	0	0	0	0	4.12381766318541	Th1
131	0.998006293981379	0.997375953708735	0.00669285864495939	0.00669400249411198	0.0066928511417991	0.00669285766836928	0.00669628544084843	0.00669916223397978	0.00771844268520817	0.00719027846825531	0.0066928599175486	0.00682529161962511	1	1	1	0	0	0	0	0	0	0	4.02381771344308	Th1
132	0.99800628960117	0.997375951507948	0.00669285913751465	0.0066940024784072	0.00669285114957479	0.00669285766807793	0.00669628629220829	0.00669916223358134	0.00771844269152904	0.00719027849274478	0.00669285991707513	0.00682529182466491	1	1	1	0	0	0	0	0	0	0	3.9238177074635	Th1
133	0.998006309668423	0.997375950532346	0.00669285551887032	0.00669400030542148	0.00669284900507064	0.00669285782178071	0.00669628236792381	0.00669916234868246	0.00771844316875134	0.00719027851060724	0.00669286006877123	0.00682527657080929	1	1	1	0	0	0	0	0	0	0	4.82381771622873	Th1
134	0.998006299332183	0.997375933580161	0.00669285690946037	0.0066940035550232	0.00669285219820334	0.0066928575925323	0.00669628169406718	0.00669916209738129	0.00771844334857051	0.00719027870658293	0.00669285983984166	0.00682525057995834	1	1	1	0	0	0	0	0	0	0	4.72381765410859	Th1
135	0.998006329720073	0.997375966396121	0.00669282904397918	0.00669399088206596	0.00669283956070281	0.00669285849468328	0.00669628518044754	0.0066991631252883	0.00771844203622553	0.00719027734549287	0.00669286073945854	0.00682537560941166	1	1	1	0	0	0	0	0	0	0	4.62381789916045	Th1
136	0.998006330693318	0.997375951741494	0.00669285024127	0.00669400091462408	0.00669284948544432	0.00669285778531409	0.00669628223529578	0.00669916231453714	0.00771844314509768	0.00719027848653683	0.00669286003303855	0.00682526976106987	1	1	1	0	0	0	0	0	0	0	4.52381773555436	Th1
137	0.998006211657511	0.997375879363851	0.00669289745537399	0.00669401122448636	0.00669285922185199	0.00669285710624831	0.00669628221508039	0.00669916163955106	0.00771844242853978	0.00719027797371437	0.00669285935732341	0.00682529053263953	1	1	1	0	0	0	0	0	0	0	4.42381749437275	Th1
138	0.998006356248935	0.99737597855331	0.00669286692032129	0.00669400416181053	0.00669285261121613	0.00669285756566872	0.00669628150482893	0.0066991620936558	0.0077184430870242	0.00719027853523601	0.00669285981629648	0.00682522585971942	1	1	1	0	0	0	0	0	0	0	4.32381771957133	Th1
139	0.998006321601827	0.997375914862974	0.0066928362554084	0.0066940008698589	0.00669284887005629	0.00669285782447515	0.0066962830144644	0.0066991623894544	0.00771844262558101	0.00719027776673437	0.00669286007232756	0.0068253103629509	1	1	1	0	0	0	0	0	0	0	4.22381774452546	Th1
140	0.998006313168061	0.997375957470807	0.00669285605308383	0.00669400268923019	0.00669285100230787	0.00669285767847659	0.00669628264437582	0.00669916224179648	0.00771844264801427	0.00719027829194406	0.006692859927778	0.0068252902520424	1	1	1	0	0	0	0	0	0	0	4.12381773457867	Th1
141	0.998006312843127	0.997375906145996	0.00669284746669429	0.00669400277580265	0.00669285037473748	0.00669285772286031	0.00669627680514955	0.00669916228689378	0.00771844245253715	0.00719027705119499	0.00669285997232517	0.00682532719706897	1	1	1	0	0	0	0	0	0	0	4.02381772185992	Th1
142	0.998006300636734	0.997375919292746	0.00669285091077568	0.00669400274581091	0.00669285065772915	0.00669285770286595	0.0066962800583638	0.00669916226642477	0.00771844253679053	0.00719027756200119	0.00669285995180323	0.00682532782549633	1	1	1	0	0	0	0	0	0	0	3.92381772351891	Th1
143	0.998006224651186	0.997375885717073	0.00669285944188309	0.00669400297918825	0.00669285118575585	0.00669285767071772	0.0066962881181872	0.00669916223293283	0.00771844258812566	0.00719027816049098	0.00669285991823039	0.006825353548247	1	1	1	0	0	0	0	0	0	0	3.82381763899836	Th1
144	0.998006279809537	0.997375918159409	0.00669285548387755	0.00669398914242789	0.00669284470198925	0.00669285813672304	0.00669628625436583	0.00669916296304182	0.00771844099631829	0.00719027646845416	0.00669286038550747	0.00682542640392842	1	1	1	0	0	0	0	0	0	0	4.72381782024899	Th1
145	0.998006306144516	0.997375942643213	0.00669285595092569	0.00669400319274467	0.00669285143392012	0.00669285764700137	0.00669628217513439	0.00669916212001722	0.00771844324708175	0.00719027866270194	0.00669285989476944	0.00682527010588834	1	1	1	0	0	0	0	0	0	0	4.62381769206273	Th1
146	0.998006318727289	0.997375947911485	0.00669285098892567	0.00669399789865674	0.00669284899590152	0.00669285782065169	0.00669628249357257	0.00669916231273505	0.00771844311095558	0.00719027843827322	0.00669286006783626	0.0068252792754009	1	1	1	0	0	0	0	0	0	0	4.52381773227471	Th1
147	0.998006327877215	0.997375950362895	0.0066928516772503	0.00669399996356984	0.0066928498845924	0.00669285775657502	0.00669628225400204	0.00669916223765086	0.00771844317505579	0.00719027852370285	0.0066928600045332	0.00682526916942704	1	1	1	0	0	0	0	0	0	0	4.42381772983564	Th1
148	0.998006278123681	0.99737590531808	0.00669284849859865	0.00669399966963509	0.00669284957457708	0.00669285777861424	0.00669628323699975	0.00669916234887072	0.00771844239300302	0.00719027767329364	0.00669286002585434	0.00682532555906785	1	1	1	0	0	0	0	0	0	0	4.32381769471465	Th1
149	0.998006329344852	0.997375961837045	0.00669287178597097	0.00669400750354075	0.00669285336423215	0.00669285751980858	0.00669628179540733	0.00669916200788148	0.00771844296654721	0.00719027843316369	0.00669285977048562	0.00682524050798377	1	1	1	0	0	0	0	0	0	0	4.22381768152943	Th1
150	0.998006287056333	0.997375968853728	0.00669287410839298	0.00669400682726462	0.00669285305568198	0.00669285754626827	0.00669628260558028	0.00669916208606109	0.0077184426737529	0.00719027833547722	0.00669285979731108	0.00682529255718743	1	1	1	0	0	0	0	0	0	0	4.12381769752036	Th1
151	0.998006229298402	0.997375907186364	0.00669286384024252	0.00669400418937641	0.00669285171991303	0.00669285763569112	0.00669628474698085	0.00669916219633811	0.00771844258028061	0.00719027816011137	0.00669285988540182	0.00682534325270697	1	1	1	0	0	0	0	0	0	0	4.02381764519274	Th1
152	0.998006285918768	0.997375900675194	0.00669285150447468	0.00669400258262392	0.00669285064058697	0.00669285770308787	0.00669627977666516	0.00669916226852196	0.00771844249023997	0.00719027722275792	0.00669285995278445	0.00682532894049994	1	1	1	0	0	0	0	0	0	0	3.92381769022083	Th1
153	0.998006389956631	0.997375970058021	0.00669284527949493	0.00669400186766957	0.00669285022017078	0.00669285772324192	0.00669627237405668	0.00669916228848421	0.00771844251229426	0.00719027722781087	0.00669285997429167	0.0068252672535681	1	1	1	0	0	0	0	0	0	0	3.82381780200106	Th1
154	0.998006262843952	0.997375884642521	0.00669285166836991	0.00669400271504407	0.00669285069262554	0.00669285769927678	0.00669628122595383	0.00669916226393219	0.00771844248710898	0.00719027732530823	0.00669285994807821	0.00682535751595506	1	1	1	0	0	0	0	0	0	0	3.72381768087605	Th1
155	0.998006279036806	0.997375921196581	0.00669285542684921	0.00669401101492891	0.00669285351108861	0.00669285749808078	0.00669628211990632	0.00669916191883211	0.00771844306103811	0.00719027852298498	0.00669285974617193	0.00682527588567509	1	1	1	0	0	0	0	0	0	0	4.62381763903321	Th1
156	0.998006346124356	0.997375978133156	0.006692845945912	0.00669397187677183	0.00669284277103554	0.00669285826276578	0.006696283472341	0.00669916281308453	0.00771844310613247	0.00719027826910884	0.00669286050658899	0.00682529604589042	1	1	1	0	0	0	0	0	0	0	4.5238178461397	Th1
157	0.998006312534659	0.997375941661263	0.00669285644828283	0.00669400357799437	0.00669285146459265	0.00669285764223899	0.00669628207891174	0.00669916204053065	0.00771844323768338	0.00719027862195877	0.00669285989058491	0.00682527348024992	1	1	1	0	0	0	0	0	0	0	4.42381769969721	Th1
158	0.998006321829973	0.997375946363721	0.00669285356023865	0.00669400035454666	0.00669285039928657	0.00669285772064417	0.00669628231441378	0.00669916214959742	0.00771844316263189	0.00719027852716134	0.00669285996886136	0.00682527054963645	1	1	1	0	0	0	0	0	0	0	4.32381771827257	Th1
159	0.998006295322586	0.997375918370253	0.00669284683286942	0.00669399664946107	0.0066928492103236	0.00669285780010273	0.00669628310125458	0.00669916235007043	0.00771844259899208	0.00719027786946885	0.00669286004741359	0.00682531258449919	1	1	1	0	0	0	0	0	0	0	4.22381771735199	Th1
160	0.998006319686076	0.99737594516947	0.00669282590381951	0.00669398860501552	0.0066928464412684	0.00669285797219565	0.00669628382347925	0.00669916267056601	0.00771844247442192	0.00719027798807498	0.00669286021851523	0.00682535163612317	1	1	1	0	0	0	0	0	0	0	4.12381784068882	Th1
161	0.998006201531706	0.99737592580812	0.00669289079796402	0.00669401527318297	0.00669285518172694	0.00669285743066477	0.00669628343730944	0.00669916197352287	0.00771844243417078	0.00719027811330794	0.0066928596818912	0.00682534505583433	1	1	1	0	0	0	0	0	0	0	4.02381759421365	Th1
162	0.998006257232494	0.997375938703911	0.00669286538063755	0.00669400536128468	0.00669285195278164	0.00669285762642983	0.00669628397991261	0.00669916217834529	0.00771844261744375	0.00719027830688188	0.00669285987661809	0.0068253218667968	1	1	1	0	0	0	0	0	0	0	3.92381767969413	Th1
163	0.998006327940215	0.997375938559691	0.00669284928784415	0.00669400150815198	0.00669285038660355	0.00669285771241092	0.00669628078813876	0.00669916227566244	0.00771844258523023	0.00719027767190321	0.00669285996114727	0.00682530516125341	1	1	1	0	0	0	0	0	0	0	3.82381775147305	Th1
164	0.998006292251549	0.997375911429848	0.00669285099246637	0.00669400212099643	0.00669285056214125	0.0066928577026468	0.00669628126305813	0.00669916226723468	0.00771844254358691	0.00719027754411096	0.00669285995128007	0.00682533274960209	1	1	1	0	0	0	0	0	0	0	3.72381771402731	Th1
165	0.998006371663845	0.997375976828396	0.00669284828972649	0.00669400156328097	0.00669285033793994	0.00669285770735705	0.00669627726007094	0.00669916226965394	0.00771844260598591	0.00719027778836279	0.00669285995706834	0.00682527278652163	1	1	1	0	0	0	0	0	0	0	3.62381779867631	Th1
166	0.99800627010149	0.997375912325713	0.00669285554696049	0.00669401774491963	0.00669285386690795	0.00669285747286901	0.00669628227551876	0.00669916183378153	0.00771844292094261	0.00719027838876379	0.00669285972193154	0.00682528387464355	1	1	1	0	0	0	0	0	0	0	4.52381762175686	Th1
167	0.998006313085415	0.997375948728919	0.00669285340029172	0.00669399274955877	0.00669284903924091	0.00669285781788417	0.00669628261921599	0.00669916220853006	0.0077184431792282	0.00719027849793507	0.00669286006498119	0.00682528349202233	1	1	1	0	0	0	0	0	0	0	4.42381773450504	Th1
168	0.998006293876747	0.997375927894651	0.0066928597090463	0.0066940111047266	0.00669285283495545	0.00669285755056103	0.00669628228993852	0.00669916193575188	0.00771844301842924	0.00719027849296216	0.00669285979893711	0.0068252751896674	1	1	1	0	0	0	0	0	0	0	4.32381765639892	Th1
169	0.998006352488664	0.997375968310636	0.00669282779323942	0.00669396363488678	0.00669284308474277	0.0066928582136279	0.00669628364345178	0.00669916281156354	0.00771844299873376	0.00719027818988659	0.0066928604581816	0.00682531237250725	1	1	1	0	0	0	0	0	0	0	4.22381788497438	Th1
170	0.998006309771686	0.997375929891386	0.00669284593322164	0.00669399317640124	0.00669284897972094	0.00669285781085036	0.00669628299000188	0.00669916231774808	0.00771844278888366	0.00719027806054874	0.0066928600582731	0.0068253007396817	1	1	1	0	0	0	0	0	0	0	4.12381773633972	Th1
171	0.998006324040635	0.997375932671705	0.00669284465252515	0.00669399505636682	0.00669284922875003	0.0066928577863555	0.00669628278798912	0.00669916229247137	0.00771844279461479	0.00719027806055113	0.00669286003427659	0.006825289389085	1	1	1	0	0	0	0	0	0	0	4.02381774092004	Th1
172	0.998006351224086	0.99737590504639	0.00669282290384403	0.00669398644765503	0.0066928466869461	0.00669285791368902	0.00669628296968073	0.00669916248931717	0.007718442696301	0.0071902776629086	0.00669286015989147	0.00682529653433561	1	1	1	0	0	0	0	0	0	0	3.92381778065815	Th1
173	0.998006392331372	0.997375964727133	0.00669283699583012	0.00669399554112098	0.00669284879219262	0.00669285778389636	0.00669628173803931	0.00669916233508484	0.00771844273112317	0.00719027793616282	0.00669286003224523	0.00682525085035917	1	1	1	0	0	0	0	0	0	0	3.82381780913627	Th1
174	0.998006241113179	0.997375865620915	0.0066928518375666	0.0066940019590737	0.00669285054165871	0.00669285770311273	0.00669628374183262	0.00669916227435458	0.00771844251278576	0.00719027734319158	0.00669285995117445	0.00682537000931357	1	1	1	0	0	0	0	0	0	0	3.72381765593156	Th1
175	0.998006344147583	0.997375950233464	0.00669284857277475	0.00669400097037916	0.00669285017028451	0.00669285771030392	0.00669627936968971	0.00669916227276837	0.00771844258558578	0.00719027764054864	0.00669285995941056	0.00682529144928914	1	1	1	0	0	0	0	0	0	0	3.6238177656552	Th1
176	0.998006317618874	0.997375932091745	0.00669285013704527	0.00669400160926701	0.00669285031183837	0.0066928577025201	0.0066962802045424	0.00669916226620162	0.00771844256670541	0.00719027762839618	0.00669285995132295	0.00682531350582499	1	1	1	0	0	0	0	0	0	0	3.52381774147798	Th1
177	0.998006327081614	0.997375966472975	0.00669285538314518	0.00669395803982966	0.00669284499636206	0.00669285811046872	0.006696283668212	0.00669916270208626	0.0077184429847986	0.00719027818159956	0.00669286035574079	0.00682531104758109	1	1	1	0	0	0	0	0	0	0	4.42381783218574	Th1
178	0.998006290730208	0.997375937890828	0.0066928485955813	0.00669396003455012	0.00669284501658463	0.0066928581027011	0.00669628545426578	0.00669916328061844	0.00771844171810011	0.00719027700226168	0.00669286035087826	0.00682540243614283	1	1	1	0	0	0	0	0	0	0	4.32381786331929	Th1
179	0.998006308433765	0.997375940232462	0.00669285401671783	0.00669399815225689	0.00669285027087962	0.00669285773046021	0.00669628259640515	0.00669916205450666	0.00771844310954762	0.00719027847345787	0.00669285997826912	0.0068252830651749	1	1	1	0	0	0	0	0	0	0	4.22381771323419	Th1
180	0.99800631254604	0.997375939306072	0.00669285407440352	0.00669399960169065	0.00669285053664882	0.00669285771116419	0.00669628256378448	0.0066991620452856	0.00771844307358295	0.00719027844652702	0.00669285995924621	0.0068252791553949	1	1	1	0	0	0	0	0	0	0	4.12381771059435	Th1
181	0.998006326473639	0.997375946461593	0.00669285092697236	0.00669399626173181	0.00669284998096436	0.00669285774292645	0.00669628258723192	0.00669916210220837	0.00771844306190403	0.00719027842706819	0.00669285999141001	0.00682527479650106	1	1	1	0	0	0	0	0	0	0	4.02381773447481	Th1
182	0.99800628503524	0.997375934136113	0.00669287300875765	0.00669401889692642	0.00669285397963904	0.00669285751696959	0.00669628251327043	0.00669916191962824	0.00771844274412646	0.00719027827603523	0.00669285976757289	0.00682527509614132	1	1	1	0	0	0	0	0	0	0	3.92381763111977	Th1
183	0.998006356279436	0.997375908935463	0.00669281785764917	0.00669397702358063	0.00669284529280518	0.00669285794330727	0.00669628320927777	0.00669916252647877	0.00771844276697222	0.00719027773313819	0.00669286018903733	0.00682530550287557	1	1	1	0	0	0	0	0	0	0	3.82381781491195	Th1
184	0.998006268755803	0.997375827732451	0.00669282807229755	0.00669398868162113	0.00669284697298457	0.00669285783574137	0.00669628459608799	0.00669916247812965	0.00771844252413791	0.00719027727890558	0.00669286008048127	0.00682536981406225	1	1	1	0	0	0	0	0	0	0	3.7238176873689	Th1
185	0.998006292458232	0.997375958008909	0.00669286059904664	0.00669400481004627	0.00669285171908712	0.00669285765821757	0.00669628331262191	0.00669916220983769	0.00771844263876864	0.00719027842484092	0.00669285990818784	0.00682529807234955	1	1	1	0	0	0	0	0	0	0	3.62381771556378	Th1
186	0.998006290421259	0.997375905952806	0.00669285043154758	0.0066940010960203	0.0066928501270701	0.00669285770439234	0.00669628190559811	0.00669916227149491	0.00771844255324111	0.00719027748593884	0.00669285995270263	0.00682533310116669	1	1	1	0	0	0	0	0	0	0	3.52381770969396	Th1
187	0.998006352213346	0.997375953001802	0.00669284905396586	0.00669400079059567	0.00669284980556676	0.00669285770445319	0.00669627732218298	0.00669916226669355	0.00771844255669263	0.00719027741111663	0.00669285995407343	0.00682527801025713	1	1	1	0	0	0	0	0	0	0	3.42381776079049	Th1
188	0.998006332710926	0.997375973058948	0.006692855360894	0.00669397160741796	0.00669284822733152	0.00669285787496915	0.00669628176858333	0.00669916158431225	0.00771844410430953	0.00719027940832513	0.00669286012009253	0.0068252352134519	1	1	1	0	0	0	0	0	0	0	4.32381775064827	Th1
189	0.998006278380102	0.997375930808897	0.00669284884607357	0.00669395071768211	0.00669284496281534	0.00669285810820415	0.00669628598811887	0.00669916378542778	0.00771844137513713	0.00719027658403189	0.00669286035863463	0.00682543521557139	1	1	1	0	0	0	0	0	0	0	4.22381788607755	Th1
190	0.9980063131268	0.997375945323584	0.00669285144588414	0.00669398582048986	0.00669284916755792	0.00669285780393394	0.00669628286490279	0.00669916210666822	0.00771844310325553	0.0071902784277404	0.00669286005148735	0.00682529169008413	1	1	1	0	0	0	0	0	0	0	4.12381774806452	Th1
191	0.998006271615851	0.997375904233505	0.0066928630517732	0.00669402057817128	0.00669285323576501	0.00669285753509365	0.00669628265102796	0.00669916188523952	0.00771844271616682	0.00719027808866494	0.00669285978290368	0.00682528994820089	1	1	1	0	0	0	0	0	0	0	4.02381761159094	Th1
192	0.998006269687406	0.997375904064142	0.0066928281754883	0.00669395357635736	0.00669284474613448	0.00669285804019582	0.00669628493941375	0.00669916315007657	0.00771844216315405	0.00719027716485581	0.00669286028470176	0.00682540622439166	1	1	1	0	0	0	0	0	0	0	3.92381783922036	Th1
193	0.99800628426787	0.99737590588504	0.00669284711075457	0.0066939919127323	0.00669284935014407	0.00669285776088011	0.00669628339341505	0.00669916233831984	0.00771844261942316	0.00719027778690041	0.00669286000809987	0.00682532450167401	1	1	1	0	0	0	0	0	0	0	3.82381771018799	Th1
194	0.998006239718931	0.997375938255401	0.00669289177034832	0.00669403553060312	0.00669285760532297	0.00669285744009565	0.00669628258896039	0.0066991618602813	0.00771844251565225	0.00719027814866671	0.006692859692384	0.00682529320526769	1	1	1	0	0	0	0	0	0	0	3.72381756851937	Th1
195	0.998006353896333	0.997375928757658	0.00669283166337302	0.00669398594310861	0.00669284635732077	0.00669285780682896	0.00669628273318781	0.00669916245191476	0.00771844264436088	0.00719027809427328	0.00669286005241084	0.00682529126893321	1	1	1	0	0	0	0	0	0	0	3.6238177937421	Th1
196	0.998006233148516	0.997375909366973	0.00669286260841309	0.00669400692382089	0.00669285246404039	0.00669285765279783	0.0066962843776839	0.00669916221930369	0.00771844257015285	0.00719027819860071	0.00669285990245062	0.00682534950434996	1	1	1	0	0	0	0	0	0	0	3.52381765494455	Th1
197	0.998006320728872	0.997375929105377	0.00669284898860275	0.0066939996379919	0.00669284939850292	0.00669285770795222	0.00669628173157349	0.00669916227196485	0.0077184425921359	0.00719027763384064	0.00669285995597745	0.006825309892068	1	1	1	0	0	0	0	0	0	0	3.42381774359466	Th1
198	0.998006217391436	0.997375887583494	0.00669286049164286	0.00669400502027837	0.00669285225740444	0.00669285766798509	0.00669628648657752	0.00669916223544986	0.0077184425877659	0.00719027820067808	0.00669285991711812	0.00682535958822922	1	1	1	0	0	0	0	0	0	0	3.32381763388941	Th1
199	0.99800628879313	0.997375930170607	0.00669285552342172	0.00669400610680859	0.00669285120449362	0.00669285766423411	0.00669628273635122	0.00669916186875812	0.00771844295504424	0.0071902783904988	0.00669285991266976	0.00682529394449669	1	1	1	0	0	0	0	0	0	0	4.22381768360107	Th1
200	0.998006275267617	0.997375916233067	0.006692854304488	0.00669398980930186	0.00669284992953222	0.00669285775526723	0.00669628360783355	0.00669916245763139	0.00771844253989035	0.00719027766384818	0.00669286000303063	0.00682533231677384	1	1	1	0	0	0	0	0	0	0	4.12381771380164	Th1
201	0.998006279707416	0.997375919295028	0.00669285260927873	0.00669398749001657	0.00669284968092803	0.00669285776859623	0.0066962835324082	0.00669916240898586	0.00771844262359467	0.00719027777192829	0.00669286001619723	0.00682532933386398	1	1	1	0	0	0	0	0	0	0	4.0238177226778	Th1
202	0.998006313572947	0.997375943060429	0.00669285500011054	0.00669400000778537	0.00669285081450586	0.00669285768963144	0.00669628267396107	0.00669916189219611	0.00771844300741473	0.0071902785267165	0.00669285993800412	0.00682528131946959	1	1	1	0	0	0	0	0	0	0	3.92381771585837	Th1
203	0.998006209224293	0.997375862754794	0.00669286318617571	0.00669401965029824	0.00669285282561438	0.00669285758478108	0.00669628389130267	0.00669916247317361	0.00771844212149482	0.00719027714038725	0.00669285983207311	0.00682536687875861	1	1	1	0	0	0	0	0	0	0	3.82381758623897	Th1
204	0.998006312111485	0.997375926241307	0.00669284536993633	0.00669398613123895	0.00669284874078217	0.00669285777283439	0.00669628316643204	0.00669916223328565	0.00771844282426196	0.00719027805307523	0.00669286002036733	0.00682530197032976	1	1	1	0	0	0	0	0	0	0	3.72381774415142	Th1
205	0.99800628169754	0.997375953135239	0.00669288032201007	0.00669403078282217	0.00669285663709281	0.00669285752338377	0.0066962824267954	0.0066991618705684	0.00771844262913775	0.00719027821495405	0.0066928597754649	0.00682526814103557	1	1	1	0	0	0	0	0	0	0	3.62381761767219	Th1
206	0.998006275709038	0.997375860280048	0.00669283917322527	0.00669398855881858	0.00669284678691283	0.00669285776624416	0.00669628377178025	0.00669916239809931	0.00771844260370632	0.00719027737950745	0.00669286001167005	0.00682534654111352	1	1	1	0	0	0	0	0	0	0	3.52381769194225	Th1
207	0.998006315356589	0.99737595349229	0.00669285584390178	0.00669400295197583	0.00669285105289273	0.00669285768025134	0.00669628288467421	0.00669916219819809	0.0077184426496677	0.00719027812240246	0.00669285993008854	0.00682528759884622	1	1	1	0	0	0	0	0	0	0	3.42381773006424	Th1
208	0.998006277172129	0.997375946416947	0.00669286097483257	0.00669400607954198	0.00669285268941938	0.0066928576625407	0.00669628358484272	0.00669916221290783	0.00771844261732176	0.00719027838712434	0.00669285991299472	0.00682531079381708	1	1	1	0	0	0	0	0	0	0	3.32381769901683	Th1
209	0.998006252360985	0.997375845805205	0.00669284772222395	0.00669399903575773	0.00669284831151654	0.00669285771142168	0.00669628203297233	0.00669916230161103	0.00771844249707614	0.00719027687229029	0.00669285995740322	0.00682537536639529	1	1	1	0	0	0	0	0	0	0	3.22381765983586	Th1
210	0.998006337509595	0.997375977635427	0.00669285531721833	0.00669392821539106	0.0066928464619083	0.00669285800277088	0.00669628279612985	0.00669916181568347	0.00771844370248121	0.00719027895955951	0.00669286024837564	0.00682527700972655	1	1	1	0	0	0	0	0	0	0	4.12381784768523	Th1
211	0.99800624412758	0.997375890700384	0.00669285333338347	0.00669397333011783	0.00669284912134221	0.0066928578125161	0.00669628486338966	0.00669916349300533	0.00771844196440913	0.00719027655260437	0.00669286006005974	0.00682539332835925	1	1	1	0	0	0	0	0	0	0	4.02381773711747	Th1
212	0.998006307036319	0.997375950928051	0.00669284386250603	0.00669392590565237	0.0066928457523707	0.00669285802237103	0.00669628436439863	0.00669916321694093	0.00771844256422489	0.00719027767656754	0.00669286026919631	0.00682536116722331	1	1	1	0	0	0	0	0	0	0	3.92381788972476	Th1
213	0.998006294161432	0.997375934213824	0.00669284863267375	0.00669397431149356	0.00669284879976389	0.00669285781016232	0.00669628358930681	0.00669916255176975	0.00771844263696328	0.00719027795868999	0.00669286005797772	0.00682533231626612	1	1	1	0	0	0	0	0	0	0	3.82381777355246	Th1
214	0.998006323338075	0.997375942300224	0.00669282702360921	0.00669392350209956	0.006692843588527	0.00669285804199989	0.006696284149385	0.00669916289663196	0.00771844288167313	0.00719027790577413	0.00669286028715335	0.00682535236825645	1	1	1	0	0	0	0	0	0	0	3.72381791005494	Th1
215	0.998006286002956	0.997375910664394	0.00669284735718773	0.00669398706085024	0.00669284890981694	0.00669285775360219	0.00669628345439705	0.00669916232489697	0.00771844271958521	0.0071902778609227	0.00669286000089836	0.00682532495094619	1	1	1	0	0	0	0	0	0	0	3.62381772240474	Th1
216	0.998006229381475	0.997375866179773	0.00669285284983986	0.00669399929432837	0.00669285021975494	0.00669285770202705	0.00669628385799008	0.0066991624113943	0.00771844252911736	0.00719027748535719	0.00669285994883684	0.0068253694749953	1	1	1	0	0	0	0	0	0	0	3.52381764660704	Th1
217	0.998006296300694	0.997375952190698	0.00669286164962181	0.00669400903101114	0.0066928529199908	0.00669285765363513	0.00669628282433271	0.00669916216828689	0.00771844260130684	0.0071902782150787	0.0066928599038105	0.00682529702236214	1	1	1	0	0	0	0	0	0	0	3.42381770527958	Th1
218	0.99800629603927	0.997375869240253	0.00669283891211639	0.00669398868028375	0.00669284504592246	0.00669285774831478	0.00669628416869964	0.00669916235495966	0.00771844263400939	0.00719027750597954	0.00669285999360964	0.00682533473415932	1	1	1	0	0	0	0	0	0	0	3.32381771178093	Th1
219	0.998006359494524	0.997375969564454	0.00669285053327421	0.00669399893828293	0.0066928490739763	0.00669285769755024	0.00669628109511568	0.00669916223064654	0.00771844264031564	0.0071902779062123	0.00669285994565169	0.00682525914876522	1	1	1	0	0	0	0	0	0	0	3.2238177711777	Th1
220	0.998006234408245	0.997375906472999	0.00669286112187739	0.00669400644480132	0.00669285320063814	0.00669285766826836	0.00669628471960417	0.00669916223499414	0.00771844258829809	0.00719027822499222	0.00669285991865609	0.00682534712939521	1	1	1	0	0	0	0	0	0	0	3.12381765259813	Th1
221	0.998006290070914	0.997375931313201	0.00669285551340609	0.00669400471718355	0.00669285106252062	0.00669285767426051	0.00669628273396392	0.00669916167186624	0.00771844299293479	0.00719027844709998	0.00669285992269551	0.00682529258753643	1	1	1	0	0	0	0	0	0	0	4.02381768612136	Th1
222	0.998006297166815	0.997375935807257	0.00669285471984795	0.0066939907085588	0.00669285027665441	0.00669285772929382	0.00669628296889801	0.00669916192164046	0.00771844294101384	0.00719027833618481	0.00669285997755183	0.00682530079543594	1	1	1	0	0	0	0	0	0	0	3.92381772193903	Th1
223	0.99800629407578	0.997375930957237	0.00669285562045604	0.00669400448201427	0.00669285100682258	0.00669285767992718	0.00669628290308131	0.00669916187970028	0.00771844285562691	0.00719027831162325	0.00669285992868081	0.0068252986460235	1	1	1	0	0	0	0	0	0	0	3.82381769612839	Th1
224	0.998006287543397	0.997375932006561	0.00669283741634929	0.00669391573370996	0.00669284511174606	0.00669285801394216	0.00669628465626658	0.00669916350928514	0.00771844254458615	0.00719027734490201	0.00669286025974678	0.00682538649271875	1	1	1	0	0	0	0	0	0	0	3.7238178941096	Th1
225	0.998006243646284	0.997375889835181	0.00669286012846332	0.00669401641290051	0.00669285225488101	0.00669285762603396	0.00669628355661634	0.00669916238431269	0.00771844249418672	0.00719027756455032	0.00669285987368315	0.0068253415627116	1	1	1	0	0	0	0	0	0	0	3.62381762974731	Th1
226	0.998006284850762	0.997375932655084	0.00669286679198255	0.00669402656836132	0.00669285422402077	0.00669285758965926	0.00669628278879376	0.00669916187816955	0.00771844265341475	0.00719027822169535	0.00669285984036467	0.00682528317236859	1	1	1	0	0	0	0	0	0	0	3.52381763606595	Th1
227	0.998006220135813	0.997375933118787	0.00669289234554779	0.00669405730968308	0.0066928631618547	0.00669285747409166	0.00669628266900382	0.00669916185582087	0.00771844242849855	0.00719027809137156	0.00669285972844163	0.00682529567248468	1	1	1	0	0	0	0	0	0	0	3.42381751835723	Th1
228	0.998006248150526	0.997375958862705	0.00669288201366532	0.00669403349404037	0.00669286091632694	0.00669285756703659	0.00669628262196245	0.00669916200680249	0.00771844251742841	0.00719027822697791	0.00669285982109663	0.00682530168160519	1	1	1	0	0	0	0	0	0	0	3.32381761503211	Th1
229	0.998006213224755	0.997375911722709	0.00669286992950448	0.00669401699729538	0.00669285685229023	0.00669285763315913	0.00669628366546591	0.00669916221448393	0.0077184425168747	0.00719027813535954	0.00669285988494156	0.00682535750845532	1	1	1	0	0	0	0	0	0	0	3.22381762272711	Th1
230	0.998006223469873	0.997375904018146	0.00669286415587882	0.00669401017890875	0.00669285468650047	0.00669285765885389	0.00669628410830789	0.0066991622368012	0.00771844255817381	0.00719027814180338	0.00669285990980515	0.00682535654143219	1	1	1	0	0	0	0	0	0	0	3.12381763962191	Th1
231	0.998006186626101	0.99737590004007	0.0066928717754584	0.00669401464482512	0.00669285823246497	0.00669285764508702	0.0066962839095571	0.00669916216886801	0.00771844258053609	0.0071902781147831	0.00669285989951138	0.00682535166530642	1	1	1	0	0	0	0	0	0	0	3.02381757799707	Th1
232	0.998006258560942	0.997375900217483	0.0066928554973508	0.00669399446152339	0.00669285064227561	0.00669285770878918	0.00669628465734837	0.00669916398376895	0.00771844177074982	0.0071902767174637	0.00669285995825554	0.00682538671724714	1	1	1	0	0	0	0	0	0	0	3.9238177296909	Th1
233	0.998006293469757	0.997375932702876	0.00669285524995181	0.00669399776421027	0.00669285073555041	0.00669285769740747	0.0066962829653062	0.00669916188679886	0.0077184428528677	0.00719027831118593	0.00669285994594379	0.00682530211483672	1	1	1	0	0	0	0	0	0	0	3.82381770819727	Th1
234	0.998006227435147	0.99737587629973	0.00669286033191207	0.00669404228972072	0.00669285315917581	0.00669285754505964	0.0066962837864329	0.00669916273831248	0.00771844226956656	0.0071902771059821	0.00669285979373244	0.00682535533665214	1	1	1	0	0	0	0	0	0	0	3.72381758652981	Th1
235	0.998006271174206	0.997375910001865	0.00669286179079402	0.00669403442170042	0.00669285305602284	0.00669285756811527	0.00669628290942898	0.00669916184969205	0.00771844265882769	0.0071902780683222	0.00669285981690877	0.00682530259245069	1	1	1	0	0	0	0	0	0	0	3.6238176173713	Th1
236	0.998006336185431	0.997375944860104	0.006692837010351	0.00669393622172519	0.00669284540807304	0.00669285790215638	0.00669628338871928	0.00669916223052291	0.00771844315108848	0.00719027825255842	0.00669286014753545	0.00682530642679126	1	1	1	0	0	0	0	0	0	0	3.52381785390476	Th1
237	0.998006244558279	0.997375919604333	0.00669288233666903	0.00669406393739862	0.00669285977317791	0.00669285747465265	0.00669628263769199	0.00669916171555244	0.00771844248697858	0.00719027811444447	0.0066928597275348	0.00682528035815293	1	1	1	0	0	0	0	0	0	0	3.42381752063037	Th1
238	0.998006224578168	0.997375935615444	0.00669288914152386	0.00669405652168455	0.00669286371524196	0.00669285750411648	0.00669628270442712	0.00669916190418801	0.00771844242923218	0.00719027808511453	0.00669285975882668	0.00682529774825516	1	1	1	0	0	0	0	0	0	0	3.32381753094932	Th1
239	0.998006276171748	0.997375965980949	0.00669287698049439	0.00669402990183939	0.00669286003791111	0.00669285759410609	0.00669628249035525	0.00669916198700227	0.00771844255945854	0.00719027825258693	0.0066928598479978	0.00682528052824005	1	1	1	0	0	0	0	0	0	0	3.2238176384922	Th1
240	0.998006289848416	0.997375979839194	0.00669287168873405	0.00669402002232177	0.00669285827225638	0.00669285762847964	0.00669628233487711	0.00669916208167773	0.00771844257391977	0.00719027834964129	0.00669285988220948	0.00682528303059561	1	1	1	0	0	0	0	0	0	0	3.1238176855857	Th1
241	0.998006344086629	0.99737592509068	0.00669284240841118	0.00669399058502754	0.00669284483000428	0.00669285771724889	0.0066962822312158	0.00669916226502924	0.00771844266811254	0.00719027759094903	0.00669285996170786	0.0068252860303555	1	1	1	0	0	0	0	0	0	0	3.02381775981848	Th1
242	0.998006349926984	0.997375893427165	0.00669283347474638	0.00669398573366615	0.00669284044180267	0.00669285772829046	0.00669628274392491	0.00669916232579226	0.00771844263116409	0.00719027731088927	0.00669285996831447	0.00682530578024417	1	1	1	0	0	0	0	0	0	0	2.92381777219255	Th1
243	0.998006258878336	0.99737589235134	0.00669285488793614	0.00669400408832654	0.00669283591171262	0.00669285821014678	0.00669628618601432	0.00669916274903079	0.00771844085817576	0.00719027624612702	0.00669286045542201	0.00682541939976153	1	1	1	0	0	0	0	0	0	0	4.82381776044638	Th1
244	0.998006245600051	0.997375883759954	0.00669285420554199	0.00669400313037062	0.0066928491738075	0.00669285774695903	0.0066962837426009	0.00669916230326606	0.00771844178244642	0.00719027712935926	0.00669285999290539	0.0068253475329201	1	1	1	0	0	0	0	0	0	0	4.72381765308074	Th1
245	0.998006333798655	0.997375955098218	0.00669282716596253	0.00669400412408926	0.0066928275601233	0.00669285849361765	0.00669628489742609	0.00669916304185382	0.00771844207985518	0.00719027734162929	0.00669286073636124	0.00682538248133607	1	1	1	0	0	0	0	0	0	0	4.62381789911878	Th1
246	0.998006274486302	0.997375888639624	0.00669282675126779	0.00669400385040124	0.00669283621436904	0.0066928581935108	0.00669628489139242	0.00669916274137922	0.00771844181782179	0.00719027703966803	0.00669286043669107	0.00682539329469672	1	1	1	0	0	0	0	0	0	0	4.52381777472505	Th1
247	0.998006297382913	0.997375935914868	0.00669286550022467	0.00669400250490935	0.00669285453494832	0.00669285755879196	0.00669628274410002	0.00669916213094872	0.00771844287131761	0.0071902782672652	0.00669285980956119	0.0068252779608958	1	1	1	0	0	0	0	0	0	0	4.42381767210058	Th1
248	0.998006236723535	0.997375901006768	0.00669286276659251	0.00669400275077024	0.00669285283907466	0.00669285762011953	0.00669628385998726	0.00669916218253521	0.00771844246513644	0.00719027794212518	0.00669285986931687	0.00682535021001498	1	1	1	0	0	0	0	0	0	0	4.3238176535231	Th1
249	0.998006231542709	0.997375889155732	0.006692859268777	0.00669400282428743	0.00669285169665245	0.00669285765900632	0.00669628474193648	0.00669916222233674	0.0077184425435203	0.00719027790870221	0.00669285990813053	0.00682535306821269	1	1	1	0	0	0	0	0	0	0	4.22381764496057	Th1
250	0.998006390815448	0.997375970502024	0.00669284518935367	0.00669400325005623	0.00669284932479452	0.00669285773715869	0.00669627409513092	0.00669916230191098	0.00771844253908397	0.00719027732087868	0.00669285998710915	0.0068252552701118	1	1	1	0	0	0	0	0	0	0	4.12381779280465	Th1
251	0.998006366237228	0.997375942749218	0.00669284285279053	0.00669400358682897	0.00669284924087687	0.00669285773972866	0.00669626974266342	0.00669916230406489	0.00771844239636426	0.00719027678750505	0.00669285999158394	0.00682530105842212	1	1	1	0	0	0	0	0	0	0	4.02381778332628	Th1
252	0.998006267147814	0.997375877908536	0.0066928499810071	0.00669400343071643	0.00669285029325432	0.00669285770714391	0.00669627747726585	0.00669916226897496	0.00771844239152098	0.00719027702437795	0.00669285995719747	0.00682536127156677	1	1	1	0	0	0	0	0	0	0	3.92381767944942	Th1
253	0.998006321898278	0.997375936946785	0.00669285019447059	0.00669400301367397	0.00669285037068972	0.00669285770203693	0.00669627836934685	0.00669916226614594	0.00771844254955833	0.00719027762453114	0.00669285995140305	0.00682531215722871	1	1	1	0	0	0	0	0	0	0	3.82381774588648	Th1
254	0.998006321426265	0.99737596088717	0.0066928552123831	0.00669399978380245	0.00669284589867383	0.00669285785706798	0.00669628236346787	0.00669916238760357	0.00771844316158457	0.00719027848985349	0.00669286010221015	0.00682527738633477	1	1	1	0	0	0	0	0	0	0	4.7238177431667	Th1
255	0.998006263493734	0.997375900279256	0.00669285335671615	0.00669400116925426	0.00669284787149141	0.00669285779111644	0.00669628358621381	0.00669916236877805	0.0077184420713773	0.00719027737736901	0.00669286003670763	0.00682533570338692	1	1	1	0	0	0	0	0	0	0	4.62381768031048	Th1
256	0.998006342292077	0.997375965186925	0.00669284995176383	0.00669400022621885	0.00669284666090925	0.00669285782852778	0.00669628209646879	0.00669916235518318	0.00771844324032322	0.00719027857164643	0.00669286007470165	0.00682526628113221	1	1	1	0	0	0	0	0	0	0	4.52381776108809	Th1
257	0.998006320049214	0.997375938596339	0.00669284778656434	0.00669400064630237	0.0066928470426948	0.00669285781626133	0.00669628259943072	0.00669916236596832	0.0077184427729832	0.00719027806924332	0.00669286006248764	0.00682528998077432	1	1	1	0	0	0	0	0	0	0	4.42381773683714	Th1
258	0.998006389410435	0.997375947162036	0.0066928153399474	0.00669399563123853	0.00669283668044166	0.0066928581657714	0.00669628275591221	0.00669916273009597	0.00771844284227803	0.00719027790798733	0.00669286040908004	0.0068252839576734	1	1	1	0	0	0	0	0	0	0	4.32381785768964	Th1
259	0.998006321782953	0.997375960293738	0.00669285672583525	0.00669400282138185	0.00669285127663048	0.00669285767082255	0.00669628256769121	0.00669916222816437	0.00771844273918422	0.00719027828376357	0.00669285992030494	0.0068252826031881	1	1	1	0	0	0	0	0	0	0	4.22381773726596	Th1
260	0.998006311660934	0.997375921716769	0.00669284748321844	0.0066940021443881	0.00669284934360897	0.00669285773756428	0.00669628212198833	0.00669916230431005	0.00771844256985169	0.00719027792535788	0.00669285998473624	0.00682531436314708	1	1	1	0	0	0	0	0	0	0	4.12381773141344	Th1
261	0.998006262821346	0.997375878942181	0.0066928518135442	0.00669400297658199	0.00669285035645397	0.00669285770532487	0.00669628073655787	0.00669916226960219	0.00771844245496288	0.00719027709008478	0.00669285995417501	0.00682534934311031	1	1	1	0	0	0	0	0	0	0	4.02381766617076	Th1
262	0.998006255596336	0.997375879609474	0.0066928520453229	0.00669400292010901	0.00669285045911366	0.00669285770148088	0.00669628221319961	0.00669916226489071	0.00771844248879384	0.00719027734292077	0.00669285994980283	0.00682536205420817	1	1	1	0	0	0	0	0	0	0	3.92381767379656	Th1
263	0.998006372811006	0.997375978528138	0.00669284840248542	0.00669400245317809	0.00669285004764993	0.00669285770947078	0.00669627677322795	0.00669916227390482	0.00771844260619526	0.00719027779546777	0.00669285995914758	0.00682527242501718	1	1	1	0	0	0	0	0	0	0	3.82381779997826	Th1
264	0.998006386290518	0.997375991853886	0.00669284812712167	0.00669400240956884	0.00669285008411516	0.00669285770718972	0.0066962763481041	0.00669916227146468	0.0077184426304313	0.00719027793135269	0.00669285995671357	0.00682526475347184	1	1	1	0	0	0	0	0	0	0	3.72381781912233	Th1
265	0.998006313833877	0.997375954068244	0.00669285535748564	0.00669399851754483	0.00669284755959775	0.00669285779936446	0.00669628239415181	0.00669916228238425	0.00771844317404985	0.00719027851227491	0.00669286004487504	0.00682527639965529	1	1	1	0	0	0	0	0	0	0	4.62381772707425	Th1
266	0.998006332884894	0.997375963875266	0.00669285149023502	0.00669399548358789	0.00669284488402136	0.00669285789074808	0.00669628242449736	0.00669916238686712	0.00771844316386289	0.00719027846162013	0.00669286013571199	0.00682528197941998	1	1	1	0	0	0	0	0	0	0	4.52381777134504	Th1
267	0.998006294978704	0.997375924935213	0.00669285055362195	0.00669399827245675	0.00669284707727155	0.00669285781618794	0.0066962830650642	0.00669916236738112	0.00771844259432504	0.00719027787711512	0.00669286006186464	0.00682530954038337	1	1	1	0	0	0	0	0	0	0	4.42381771733289	Th1
268	0.998006261384545	0.997375914217555	0.00669287280203391	0.00669401200576182	0.00669285972403284	0.00669285738513365	0.00669628237276391	0.00669916189099462	0.00771844268612101	0.00719027821200105	0.00669285963603531	0.00682528443968413	1	1	1	0	0	0	0	0	0	0	4.323817597693	Th1
269	0.998006211538246	0.997375894929696	0.00669288143237909	0.00669401251692799	0.00669286015397277	0.00669285737674894	0.00669628325396654	0.00669916193447852	0.00771844231132769	0.00719027789620939	0.00669285962818423	0.00682533294155089	1	1	1	0	0	0	0	0	0	0	4.22381756770713	Th1
270	0.998006266798818	0.9973759561046	0.00669287938024512	0.00669400905326049	0.0066928572207349	0.0066928574770353	0.00669628263408197	0.00669916201006562	0.00771844263592463	0.00719027828773751	0.00669285972893516	0.00682529722594227	1	1	1	0	0	0	0	0	0	0	4.1238176572489	Th1
271	0.998006220591569	0.997375912045581	0.00669286902532651	0.00669400550876018	0.00669285373834561	0.00669285759453085	0.00669628401333417	0.00669916215136249	0.00771844254788368	0.00719027811419207	0.0066928598450832	0.00682534799126041	1	1	1	0	0	0	0	0	0	0	4.02381763662236	Th1
272	0.998006351826109	0.99737597282269	0.006692852444303	0.00669400226655064	0.00669285044055639	0.0066928576971987	0.00669627961723075	0.00669916225867615	0.00771844262403693	0.00719027790813238	0.0066928599470211	0.00682526252059186	1	1	1	0	0	0	0	0	0	0	3.92381776207028	Th1
273	0.998006315890554	0.997375959396236	0.00669285581022251	0.00669400267511147	0.00669285100165276	0.00669285768004479	0.00669628257495283	0.00669916224275723	0.00771844264824063	0.00719027830244462	0.00669285992941262	0.00682528698351738	1	1	1	0	0	0	0	0	0	0	3.82381773616117	Th1
274	0.998006331267631	0.997375956292479	0.00669285314518033	0.00669400255013504	0.00669285063488927	0.00669285769045936	0.00669627921668871	0.0066991622544262	0.00771844259064088	0.00719027780178611	0.00669285994084718	0.00682528053706659	1	1	1	0	0	0	0	0	0	0	3.72381774126182	Th1
275	0.998006369013245	0.997375945405904	0.00669284238628401	0.00669400196648939	0.00669284923776508	0.00669285772827758	0.00669626977655412	0.00669916229832434	0.00771844241677762	0.00719027681862979	0.00669285997992795	0.00682530001913505	1	1	1	0	0	0	0	0	0	0	3.62381778986624	Th1
276	0.998006275794287	0.997375914704307	0.00669285532759924	0.00669399484032971	0.00669284655126744	0.00669285783682611	0.00669628369928872	0.0066991624472129	0.00771844227191277	0.00719027751319995	0.00669286008231013	0.00682533220787221	1	1	1	0	0	0	0	0	0	0	4.52381770983802	Th1
277	0.998006311142089	0.997375947569118	0.00669285586707361	0.00669400328382599	0.00669285171833019	0.00669285765496862	0.00669628227740381	0.00669916209242754	0.00771844316020637	0.00719027860704381	0.00669285990188801	0.00682527108996089	1	1	1	0	0	0	0	0	0	0	4.42381770262588	Th1
278	0.998006261596323	0.997375896622699	0.00669283722804714	0.00669397888055542	0.00669283692508054	0.00669285816418677	0.00669628562828332	0.0066991630132266	0.00771844157628695	0.00719027673204401	0.00669286040803445	0.00682542170712766	1	1	1	0	0	0	0	0	0	0	4.32381781241453	Th1
279	0.998006300172997	0.997375923401371	0.00669284846195138	0.00669399655347418	0.00669284745544048	0.00669285780087567	0.00669628303175188	0.00669916234299831	0.00771844264760005	0.00719027790275211	0.00669286004705059	0.00682530757847463	1	1	1	0	0	0	0	0	0	0	4.22381772245501	Th1
280	0.998006327583807	0.997375937762734	0.00669284612732713	0.0066939971030516	0.00669284765899222	0.00669285779066404	0.00669628264200885	0.00669916231149306	0.0077184427922612	0.00719027805741611	0.00669286003765538	0.00682528583991455	1	1	1	0	0	0	0	0	0	0	4.12381774392858	Th1
281	0.998006288720448	0.997375907565944	0.00669283621604681	0.00669399484185494	0.00669284582877162	0.00669285784714846	0.00669628364831847	0.00669916250346984	0.00771844244368298	0.00719027792889377	0.00669286009283207	0.00682535144364831	1	1	1	0	0	0	0	0	0	0	4.02381775530771	Th1
282	0.998006213659555	0.997375902055932	0.00669286744086039	0.00669400660515002	0.00669285349117599	0.00669285760714381	0.00669628431945567	0.00669916217524826	0.00771844250668554	0.00719027811387836	0.00669285985695524	0.00682536320016281	1	1	1	0	0	0	0	0	0	0	3.92381763595783	Th1
283	0.998006218517706	0.997375845757017	0.00669285227270819	0.00669400238664291	0.00669285035911233	0.00669285770400124	0.0066962842864483	0.00669916227575352	0.00771844247619389	0.0071902772175926	0.00669285995182987	0.00682538807284875	1	1	1	0	0	0	0	0	0	0	3.82381763124093	Th1
284	0.99800635025828	0.997375958244098	0.00669284905151566	0.00669400148718186	0.00669284989007714	0.00669285771166089	0.00669627879612792	0.00669916227983382	0.00771844257946367	0.00719027791470667	0.00669285995994078	0.00682529273414257	1	1	1	0	0	0	0	0	0	0	3.72381778004948	Th1
285	0.998006307671976	0.997375953179443	0.0066928561277226	0.00669400276149556	0.0066928510530689	0.00669285767928938	0.00669628302636933	0.00669916224148713	0.00771844264134608	0.00719027829859776	0.00669285992854318	0.00682529339518165	1	1	1	0	0	0	0	0	0	0	3.62381772811995	Th1
286	0.99800631036761	0.997375968331073	0.0066928583928141	0.00669400298676354	0.00669285140683517	0.00669285767035647	0.00669628407489618	0.00669916223145649	0.00771844268347807	0.00719027850697805	0.0066928599202576	0.00682527702296413	1	1	1	0	0	0	0	0	0	0	3.52381772802266	Th1
287	0.998006282065813	0.997375924749334	0.00669285574335408	0.00669401442455837	0.00669285609149889	0.00669285750371004	0.00669628221666301	0.0066991618873039	0.00771844297251649	0.00719027847511179	0.00669285975137336	0.00682527786550921	1	1	1	0	0	0	0	0	0	0	4.42381764122792	Th1
288	0.998006316929074	0.997375950505399	0.00669285237046824	0.00669399000634197	0.00669284597216046	0.00669285785346605	0.00669628283644627	0.0066991622953499	0.00771844305091526	0.00719027833583568	0.00669286009871989	0.00682529033202246	1	1	1	0	0	0	0	0	0	0	4.32381775388826	Th1
289	0.998006318299963	0.997375948020932	0.00669285415487272	0.00669399962763462	0.00669284989106133	0.00669285771791449	0.00669628240800481	0.00669916210203443	0.00771844312109953	0.00719027849523367	0.00669285996525727	0.00682527235229053	1	1	1	0	0	0	0	0	0	0	4.22381771880916	Th1
290	0.998006314615772	0.997375935536398	0.00669284785447321	0.00669399326425736	0.00669284717331172	0.00669285780825074	0.00669628290611383	0.0066991623027736	0.00771844283516486	0.0071902781020827	0.00669286005460895	0.00682529532712216	1	1	1	0	0	0	0	0	0	0	4.12381774119624	Th1
291	0.998006266984723	0.997375868328708	0.00669282672832494	0.00669397955302433	0.00669284079437449	0.00669285801177267	0.00669628458231896	0.00669916274563955	0.0077184422091627	0.00719027714070008	0.00669286025498759	0.00682538792252238	1	1	1	0	0	0	0	0	0	0	4.02381776110481	Th1
292	0.998006297970821	0.997375937238149	0.00669285945194734	0.00669400502786321	0.00669285202583624	0.00669285764960587	0.00669628301962388	0.00669916214619523	0.00771844272109945	0.00719027815098511	0.00669285989953586	0.00682529495107623	1	1	1	0	0	0	0	0	0	0	3.92381769724144	Th1
293	0.998006288621101	0.997375839766193	0.00669282450272159	0.00669398932994178	0.00669284398528113	0.00669285788294468	0.00669628438765068	0.00669916251198919	0.00771844252339733	0.00719027730784265	0.006692860126995	0.00682536025606523	1	1	1	0	0	0	0	0	0	0	3.82381771556623	Th1
294	0.998006268516625	0.997375851019448	0.00669284272280453	0.00669399868480484	0.00669284839468644	0.00669285775343825	0.00669628307572368	0.00669916233851246	0.00771844249216402	0.00719027709558964	0.00669285999948912	0.00682536122731155	1	1	1	0	0	0	0	0	0	0	3.72381767371601	Th1
295	0.998006214581485	0.997375883148794	0.00669286034365456	0.00669400429739084	0.00669285186777054	0.00669285766349012	0.00669628652882141	0.00669916223019704	0.00771844257389421	0.00719027814680488	0.00669285991223625	0.00682536484341733	1	1	1	0	0	0	0	0	0	0	3.62381763312032	Th1
296	0.998006244074028	0.99737586613971	0.00669285289937168	0.0066940025409858	0.0066928504673412	0.00669285769578643	0.00669628148687283	0.00669916226497201	0.00771844247020888	0.00719027708505837	0.00669285994462144	0.00682536157642864	1	1	1	0	0	0	0	0	0	0	3.52381764682999	Th1
297	0.998006273366848	0.997375890623929	0.00669285198266466	0.0066940023295901	0.0066928502675289	0.00669285769656421	0.00669628011037733	0.00669916226369481	0.00771844249077875	0.00719027718552046	0.00669285994578172	0.0068253387768126	1	1	1	0	0	0	0	0	0	0	3.42381767788052	Th1
298	0.99800631279486	0.997375952397447	0.00669285518676424	0.00669398666610453	0.00669284644980615	0.00669285783802696	0.00669628283696998	0.00669916220604994	0.00771844312603696	0.0071902784268584	0.00669286008364286	0.00682529063164055	1	1	1	0	0	0	0	0	0	0	4.32381775203886	Th1
299	0.998006284631927	0.997375924222534	0.00669285816740848	0.0066940157910973	0.00669285471909757	0.00669285755339385	0.0066962824026214	0.00669916187751626	0.00771844291686328	0.00719027837404401	0.00669285980196089	0.00682528235433161	1	1	1	0	0	0	0	0	0	0	4.22381764545759	Th1
300	0.998006279008919	0.997375913781878	0.00669285100049149	0.0066939908121144	0.00669284742077768	0.00669285780338949	0.00669628358926796	0.00669916241262241	0.00771844250670905	0.00719027768476518	0.00669286004940018	0.00682533118613267	1	1	1	0	0	0	0	0	0	0	4.1238177187897	Th1
301	0.998006284497011	0.997375923272381	0.0066928690918096	0.00669402397572369	0.00669285765906487	0.00669285746297536	0.00669628209697524	0.00669916174577143	0.00771844289874115	0.00719027838477944	0.00669285971295659	0.00682525992404233	1	1	1	0	0	0	0	0	0	0	4.02381759926904	Th1
302	0.998006326666947	0.997375904865428	0.00669281413950056	0.00669395706021036	0.00669283621954244	0.00669285814009141	0.00669628441904844	0.00669916288078753	0.007718442613664	0.00719027750205444	0.00669286038190073	0.00682536350792871	1	1	1	0	0	0	0	0	0	0	3.9238178735586	Th1
303	0.998006314619958	0.997375927407328	0.00669283160587286	0.00669398387957231	0.00669284421388193	0.0066928578748984	0.00669628359122205	0.00669916261586581	0.00771844251733849	0.00719027801944249	0.00669286012023263	0.0068253441524077	1	1	1	0	0	0	0	0	0	0	3.82381781121937	Th1
304	0.998006325735941	0.997375884277877	0.0066928284794063	0.00669398655743512	0.00669284435027567	0.00669285784992247	0.00669628380602855	0.00669916244595692	0.00771844266364467	0.00719027763800033	0.00669286009524095	0.00682531906537646	1	1	1	0	0	0	0	0	0	0	3.72381775419087	Th1
305	0.998006309042727	0.997375974965531	0.00669286163564978	0.00669400555452885	0.00669285236925157	0.00669285765005369	0.00669628255237219	0.00669916219024005	0.00771844265010167	0.0071902784409931	0.00669285990059947	0.00682528413930263	1	1	1	0	0	0	0	0	0	0	3.62381773197249	Th1
306	0.99800627059066	0.997375889120994	0.0066928507844634	0.00669400109775882	0.00669284985463096	0.00669285770513256	0.00669628300628668	0.00669916227535799	0.00771844254781225	0.00719027745131555	0.00669285995309592	0.00682534673606073	1	1	1	0	0	0	0	0	0	0	3.52381768764986	Th1
307	0.998006232845523	0.997375857766679	0.00669285231268323	0.00669400204549185	0.00669285017039101	0.00669285769831241	0.00669628354442177	0.00669916227097978	0.0077184425011391	0.00719027722548283	0.00669285994617036	0.0068253792193859	1	1	1	0	0	0	0	0	0	0	3.42381764848953	Th1
308	0.998006302103803	0.997375962922111	0.00669285893228057	0.00669400360714671	0.006692851848861	0.00669285766966481	0.00669628392318175	0.00669916222650702	0.00771844266364009	0.00719027849396435	0.00669285991982992	0.00682528361696329	1	1	1	0	0	0	0	0	0	0	3.32381771915138	Th1
309	0.998006269049898	0.997375909101415	0.00669285478605381	0.00669395955606472	0.00669284075571099	0.0066928580409258	0.006696286007737	0.00669916370379662	0.00771844132210596	0.0071902764971741	0.00669286029376578	0.00682543652183397	1	1	1	0	0	0	0	0	0	0	4.22381784544082	Th1
310	0.998006269867374	0.997375920075817	0.00669284695992131	0.00669394827907219	0.0066928381517179	0.00669285812529005	0.00669628601615286	0.00669916371232466	0.00771844153755125	0.00719027671474017	0.00669286037747362	0.0068254440550714	1	1	1	0	0	0	0	0	0	0	4.12381788709108	Th1
311	0.99800631881006	0.997375947375824	0.00669285016532895	0.00669398401994569	0.00669284694151099	0.00669285781638078	0.00669628293842294	0.00669916216350207	0.00771844305183084	0.00719027835011103	0.00669286006274155	0.00682529197985607	1	1	1	0	0	0	0	0	0	0	4.02381776142194	Th1
312	0.99800629332143	0.997375914228586	0.00669282919059353	0.00669394601284171	0.0066928381653175	0.00669285809184714	0.00669628485240409	0.00669916311982232	0.0077184423670398	0.00719027733796867	0.00669286033421003	0.00682539237901236	1	1	1	0	0	0	0	0	0	0	3.92381787266357	Th1
313	0.998006345867696	0.997375953155571	0.00669284558477167	0.00669398761037089	0.00669284737581621	0.00669285778564542	0.006696282674047	0.00669916213231303	0.0077184430260325	0.00719027835157667	0.006692860033152	0.00682527417666649	1	1	1	0	0	0	0	0	0	0	3.82381777663174	Th1
314	0.998006344597096	0.997375895990734	0.00669281191724576	0.00669395668026946	0.00669283789428154	0.00669285801824606	0.00669628393730753	0.00669916273542512	0.0077184427398254	0.00719027768299054	0.00669286026026266	0.00682533905855248	1	1	1	0	0	0	0	0	0	0	3.72381785852864	Th1
315	0.998006252364224	0.99737584304312	0.00669283955102639	0.00669399018743552	0.00669284655370736	0.00669285778013788	0.00669628404155791	0.00669916243875312	0.0077184425050608	0.00719027724671193	0.00669286002507347	0.00682536623902584	1	1	1	0	0	0	0	0	0	0	3.62381766939149	Th1
316	0.998006363002008	0.997375942739333	0.00669283944591224	0.00669399234248838	0.00669284647616926	0.00669285775822755	0.00669628246522675	0.00669916231085429	0.00771844269171748	0.00719027784620559	0.00669286000537496	0.00682527564287488	1	1	1	0	0	0	0	0	0	0	3.52381778619725	Th1
317	0.998006349728875	0.997375968021464	0.00669285200983685	0.00669400079047254	0.00669284994504103	0.00669285769540457	0.00669628063315462	0.00669916224331971	0.00771844262823981	0.00719027791176204	0.00669285994432201	0.00682526536545077	1	1	1	0	0	0	0	0	0	0	3.42381776142664	Th1
318	0.998006340364067	0.997375961289575	0.006692852581662	0.00669400138654769	0.00669285005549009	0.0066928576916018	0.00669628010196203	0.00669916224669416	0.00771844260647338	0.00719027782507233	0.00669285994064019	0.00682527313712971	1	1	1	0	0	0	0	0	0	0	3.32381775117952	Th1
319	0.99800630777556	0.997375953604868	0.00669285620021443	0.00669400292914437	0.00669285118716252	0.00669285767974951	0.006696282870824	0.00669916223896135	0.00771844262857006	0.00719027829131747	0.0066928599290957	0.00682529410930167	1	1	1	0	0	0	0	0	0	0	3.22381772881173	Th1
320	0.998006306367538	0.99737594506892	0.00669285424887583	0.00669393711173701	0.00669284078429183	0.00669285803656392	0.00669628463881413	0.00669916324696	0.00771844237604567	0.00719027749736255	0.00669286028257985	0.0068253673124003	1	1	1	0	0	0	0	0	0	0	4.12381787268228	Th1
321	0.998006294496616	0.997375934580595	0.00669285247987313	0.00669397674516689	0.00669284680227005	0.00669285782449838	0.00669628367448514	0.0066991625727936	0.00771844258822968	0.00719027791455963	0.00669286007191232	0.00682533325281132	1	1	1	0	0	0	0	0	0	0	4.02381777094919	Th1
322	0.998006249565604	0.997375900447888	0.0066928662159134	0.00669405020624263	0.0066928587183961	0.0066928574281448	0.00669628276939936	0.00669916186374277	0.00771844239522125	0.00719027799818601	0.00669285968010029	0.00682530528340254	1	1	1	0	0	0	0	0	0	0	3.92381756229114	Th1
323	0.998006318399524	0.997375942981387	0.00669285066403603	0.00669398931069283	0.00669284858752177	0.00669285775593169	0.00669628288910682	0.00669916205043758	0.00771844298131488	0.00719027833168338	0.00669286000339746	0.00682528740652501	1	1	1	0	0	0	0	0	0	0	3.82381774423706	Th1
324	0.998006335437371	0.997375949678079	0.00669285217437799	0.00669399589074135	0.00669284972804573	0.00669285771488211	0.00669628258535587	0.00669916192525951	0.00771844301958378	0.00719027841212539	0.00669285996319344	0.00682526076101745	1	1	1	0	0	0	0	0	0	0	3.7238177317037	Th1
325	0.998006219144147	0.99737592405392	0.00669289317167316	0.00669405259384641	0.00669286322336194	0.00669285740793547	0.00669628257637362	0.00669916179055034	0.00771844243274456	0.00719027807752595	0.00669285966190881	0.00682529314248202	1	1	1	0	0	0	0	0	0	0	3.62381750929871	Th1
326	0.998006204841022	0.997375934008186	0.00669289070919207	0.00669403819799606	0.00669286222197721	0.00669285748890445	0.00669628293361848	0.00669916197855696	0.00771844242951921	0.00719027813499422	0.00669285974275497	0.00682532691884874	1	1	1	0	0	0	0	0	0	0	3.52381755734724	Th1
327	0.998006287428734	0.997375839794981	0.00669282947363945	0.00669398199299056	0.00669284215915719	0.00669285780185395	0.00669628454135848	0.00669916246731349	0.00771844260764523	0.00719027734129247	0.00669286004482906	0.0068253591124032	1	1	1	0	0	0	0	0	0	0	3.42381771751462	Th1
328	0.998006305598097	0.997375949472621	0.00669285664684199	0.00669400348025199	0.00669285136821413	0.00669285767761987	0.00669628295877584	0.00669916221093417	0.00771844263159119	0.00719027813898363	0.00669285992746356	0.00682529332251881	1	1	1	0	0	0	0	0	0	0	3.3238177204433	Th1
329	0.998006209698552	0.997375883794194	0.00669286134769456	0.00669400624223597	0.00669285318634887	0.00669285766703052	0.006696285603446	0.00669916224010968	0.00771844257415025	0.0071902781452225	0.00669285991708203	0.00682536826624633	1	1	1	0	0	0	0	0	0	0	3.22381762712975	Th1
330	0.998006387995007	0.997375958777304	0.0066928437385677	0.00669399731967943	0.00669284628402301	0.0066928577108573	0.0066962777100849	0.00669916227393383	0.00771844256895225	0.00719027729878716	0.00669285995631471	0.00682526601702595	1	1	1	0	0	0	0	0	0	0	3.123817802966	Th1
331	0.998006240771295	0.997375883149199	0.00669285548047239	0.00669400225275701	0.00669285113949855	0.00669285768005901	0.00669628470363376	0.00669916343163799	0.00771844166025105	0.00719027673371542	0.00669285993002845	0.00682539032073244	1	1	1	0	0	0	0	0	0	0	4.02381768950782	Th1
332	0.99800627052659	0.997375915287482	0.00669285197570152	0.00669396787416938	0.00669284623060186	0.00669285784524239	0.00669628445809828	0.0066991632124893	0.0077184421931624	0.0071902772939407	0.0066928600927559	0.00682537376710176	1	1	1	0	0	0	0	0	0	0	3.92381777859639	Th1
333	0.998006312371815	0.997375945231122	0.00669285489239555	0.00669399857850465	0.00669285054965074	0.00669285769459558	0.00669628273075218	0.00669916185563263	0.0077184429489971	0.00719027850025051	0.00669285994245753	0.00682528410894176	1	1	1	0	0	0	0	0	0	0	3.82381772136401	Th1
334	0.99800625177946	0.997375894102536	0.00669285344890677	0.00669399596883813	0.00669284995826371	0.00669285771513331	0.00669628379268331	0.00669916252600424	0.0077184424956821	0.0071902775042087	0.00669285996222989	0.00682535179583446	1	1	1	0	0	0	0	0	0	0	3.72381768229776	Th1
335	0.998006297143927	0.99737591869425	0.00669284682785277	0.00669398344095173	0.00669284760738822	0.00669285776909556	0.00669628339955952	0.0066991622975716	0.00771844277780098	0.00719027793485298	0.00669286001581729	0.00682531813697531	1	1	1	0	0	0	0	0	0	0	3.62381774029366	Th1
336	0.998006213963312	0.997375859331232	0.00669285569891535	0.00669400314077876	0.00669285103703738	0.006692857685155	0.00669628398199756	0.0066991624575295	0.0077184424682308	0.00719027738942626	0.00669285993195356	0.00682537621043726	1	1	1	0	0	0	0	0	0	0	3.52381762354254	Th1
337	0.998006345706244	0.997375946966153	0.00669284657722326	0.00669399198386218	0.00669284769789913	0.00669285772775298	0.00669628274207584	0.00669916217617244	0.00771844276455323	0.00719027803604095	0.00669285997543398	0.00682527209140159	1	1	1	0	0	0	0	0	0	0	3.42381776192684	Th1
338	0.998006237719679	0.997375949648571	0.00669287613855609	0.00669402241677416	0.00669285908918291	0.0066928575987165	0.0066962829401454	0.00669916211087741	0.00771844253083359	0.00719027827986196	0.00669285985217376	0.00682532505218668	1	1	1	0	0	0	0	0	0	0	3.32381763808853	Th1
339	0.998006394227969	0.997375916025532	0.00669282737346398	0.00669398036127995	0.00669283914952049	0.00669285777541463	0.00669627973592116	0.0066991624103626	0.00771844264154048	0.00719027715748195	0.0066928600155793	0.0068252756176455	1	1	1	0	0	0	0	0	0	0	3.22381781872318	Th1
340	0.998006230618595	0.997375891360512	0.00669285956969098	0.00669400558759323	0.00669285272937835	0.00669285767426915	0.00669628436929034	0.00669916223911525	0.00771844257836257	0.0071902779393657	0.00669285992436908	0.00682535320085645	1	1	1	0	0	0	0	0	0	0	3.12381764201807	Th1
341	0.998006321236762	0.99737593004289	0.00669284884844462	0.00669399953512692	0.00669284801521705	0.00669285769435252	0.00669628217034238	0.00669916225619386	0.00771844259584363	0.00719027768811266	0.00669285994085293	0.00682530769916114	1	1	1	0	0	0	0	0	0	0	3.02381774492572	Th1
342	0.99800630720751	0.99737594683877	0.00669285496826437	0.00669397030327689	0.00669284739242421	0.00669285780518188	0.00669628305376555	0.00669916196876739	0.00771844308477396	0.00719027839146341	0.00669286005169861	0.00682530047356793	1	1	1	0	0	0	0	0	0	0	3.92381776621153	Th1
343	0.998006310008288	0.997375945355231	0.00669285236176874	0.00669396637748985	0.00669284689005667	0.00669285781929974	0.00669628315652739	0.00669916206425059	0.00771844305837374	0.00719027831465527	0.00669286006570941	0.00682530413186257	1	1	1	0	0	0	0	0	0	0	3.82381777834488	Th1
344	0.998006314885655	0.997375947032709	0.00669285374771303	0.00669399133883487	0.00669284973942064	0.00669285772052812	0.00669628281190282	0.00669916184263794	0.0077184429434984	0.0071902784959969	0.00669285996823186	0.0068252869849969	1	1	1	0	0	0	0	0	0	0	3.72381773786019	Th1
345	0.998006349446642	0.997375954560815	0.00669283770667501	0.0066939348133575	0.00669284228969306	0.00669285793232687	0.00669628329222616	0.00669916218777934	0.00771844323360465	0.00719027836113098	0.00669286017586851	0.00682529595020967	1	1	1	0	0	0	0	0	0	0	3.62381787033088	Th1
346	0.998006310451155	0.997375928465598	0.00669284640958532	0.00669397991378617	0.00669284730541718	0.00669285776850425	0.0066962832677793	0.00669916220335546	0.00771844285529724	0.00719027806857167	0.00669286001536424	0.0068253065224681	1	1	1	0	0	0	0	0	0	0	3.5238177559893	Th1
347	0.998006340826564	0.997375942630627	0.00669284438049531	0.00669398308947898	0.00669284664863192	0.00669285775371256	0.00669628296793924	0.00669916211164244	0.0077184428656615	0.00719027815324223	0.00669286000095245	0.00682528352005336	1	1	1	0	0	0	0	0	0	0	3.42381777671179	Th1
348	0.998006292982521	0.99737590925773	0.0066928393711639	0.00669398167188262	0.00669284430832785	0.00669285776205276	0.00669628354197835	0.00669916258357716	0.00771844252346992	0.00719027800489982	0.00669286000656067	0.00682535167413003	1	1	1	0	0	0	0	0	0	0	3.32381777298554	Th1
349	0.998006289172176	0.997375978870122	0.00669287251591538	0.00669402075253233	0.00669285848755276	0.00669285761854102	0.00669628234196888	0.00669916206531024	0.00771844257882671	0.00719027833948064	0.00669285987223123	0.00682528189677122	1	1	1	0	0	0	0	0	0	0	3.22381768099943	Th1
350	0.998006223616121	0.997375842794753	0.00669285082188684	0.00669399896349602	0.00669284879438286	0.00669285770015567	0.00669628382936352	0.00669916232080497	0.00771844259215956	0.00719027721503765	0.00669285994604378	0.00682537864859559	1	1	1	0	0	0	0	0	0	0	3.12381763008327	Th1
351	0.998006289881966	0.997375922347215	0.00669285423797891	0.00669400196536929	0.00669285034980313	0.00669285768525124	0.00669628361413646	0.00669916222511375	0.0077184426104787	0.00719027783838899	0.00669285993425531	0.00682531362140695	1	1	1	0	0	0	0	0	0	0	3.02381770320506	Th1
352	0.998006320527828	0.997375962853568	0.00669285566594225	0.00669400268238556	0.00669285102514962	0.00669285768125783	0.0066962823365647	0.00669916223956551	0.0077184426205465	0.00719027828723521	0.00669285993064451	0.00682528350289519	1	1	1	0	0	0	0	0	0	0	2.92381774060663	Th1
353	0.998006288905435	0.997375929928117	0.00669285570635803	0.00669401475885051	0.00669285208155328	0.00669285764320554	0.00669628274891228	0.00669916164302822	0.00771844288268689	0.00719027838942363	0.00669285989187213	0.00682529360305501	1	1	1	0	0	0	0	0	0	0	3.82381767308897	Th1
354	0.998006229391232	0.997375882787979	0.00669285535507722	0.00669400035321758	0.00669285078319386	0.00669285769233934	0.00669628476284233	0.00669916397704533	0.00771844175198218	0.00719027666334531	0.00669285994241496	0.00682540392281327	1	1	1	0	0	0	0	0	0	0	3.72381769440051	Th1
355	0.998006254979602	0.997375907931166	0.00669284723956801	0.00669394936983131	0.00669284518678308	0.00669285786893544	0.00669628478189405	0.00669916387854894	0.00771844214467508	0.00719027704685051	0.00669286011575134	0.00682540570478681	1	1	1	0	0	0	0	0	0	0	3.62381781265603	Th1
356	0.998006269020646	0.997375907727533	0.00669285221375365	0.00669398947472627	0.00669284933934332	0.00669285772955777	0.00669628361720193	0.00669916246591138	0.00771844269189207	0.00719027772433942	0.00669285997679003	0.00682533910529184	1	1	1	0	0	0	0	0	0	0	3.52381770903134	Th1
357	0.998006214335379	0.997375867535531	0.00669285695619571	0.00669400682340621	0.00669285157362604	0.0066928576734037	0.00669628401195046	0.00669916265263269	0.00771844250780762	0.00719027734211616	0.00669285992059418	0.00682537822448244	1	1	1	0	0	0	0	0	0	0	3.42381762885067	Th1
358	0.998006339685179	0.997375944580362	0.00669284633994006	0.0066939853054946	0.00669284710369377	0.00669285773702534	0.00669628294620747	0.00669916206117458	0.007718442845655	0.0071902781716209	0.00669285998451377	0.00682527931182129	1	1	1	0	0	0	0	0	0	0	3.32381776857443	Th1
359	0.998006216172473	0.997375918546447	0.00669287750055233	0.00669403411321913	0.00669286089280662	0.0066928575866143	0.00669628319971555	0.00669916215698491	0.00771844244621958	0.00719027805824428	0.0066928598399093	0.00682533546247329	1	1	1	0	0	0	0	0	0	0	3.2238175809625	Th1
360	0.998006197675321	0.99737593167763	0.00669288451738734	0.00669403642076069	0.00669286490336326	0.00669285758858901	0.00669628313528947	0.00669916211306473	0.00771844246921558	0.00719027821484217	0.00669285984526958	0.00682534043209743	1	1	1	0	0	0	0	0	0	0	3.12381756730981	Th1
361	0.998006305605698	0.997375981139048	0.0066928659304522	0.00669401238173076	0.00669285613147061	0.00669285765751823	0.00669628228565179	0.00669916214679317	0.00771844258988947	0.00719027839808167	0.00669285991084032	0.00682527862957577	1	1	1	0	0	0	0	0	0	0	3.02381771391944	Th1
362	0.998006298433763	0.997375967332743	0.0066928610309624	0.00669400605028218	0.00669285356539649	0.00669285767531762	0.00669628277488536	0.00669916221693945	0.00771844261266156	0.00719027844352222	0.00669285992762577	0.00682528962947973	1	1	1	0	0	0	0	0	0	0	2.9238177184003	Th1
363	0.00669285494012979	0.00680132665803842	0.997330241212456	0.997779330678948	0.998344803849404	0.00669286047693867	0.00669285617313655	0.00669441899861629	0.00771805779852772	0.00719025337157476	0.00773739048295693	0.00669482016576444	1	1	1	0	0	0	0	0	0	0	-2.13053953667512	Th2
364	0.998006280011732	0.997375905582011	0.00669285353397867	0.00669400401878802	0.00669282640821961	0.00669285824848935	0.00669628561143081	0.00669916279306052	0.0077184414858593	0.00719027672293495	0.00669286049072658	0.00682539888995469	1	1	1	0	0	0	0	0	0	0	4.72381778587521	Th1
365	0.998006377617124	0.997375982057121	0.0066928382551615	0.00669400394718831	0.00669281620687811	0.00669285847639319	0.00669628410966967	0.00669916303183715	0.00771844266752302	0.00719027783313192	0.00669286071426683	0.00682532839343982	1	1	1	0	0	0	0	0	0	0	4.62381791649128	Th1
366	0.998006219340322	0.997375887797925	0.00669287157868005	0.0066940022946322	0.00669286780447688	0.00669285730050992	0.00669628296717832	0.00669916186640078	0.00771844236279232	0.00719027793913439	0.00669285955318964	0.00682532013240348	1	1	1	0	0	0	0	0	0	0	4.52381756758207	Th1
367	0.998006300681627	0.997375947444297	0.00669286045953891	0.00669400258299606	0.00669285425097427	0.00669285760743005	0.00669628262292886	0.00669916217437056	0.00771844275337551	0.00719027829037343	0.00669285985713933	0.00682529022911901	1	1	1	0	0	0	0	0	0	0	4.42381770436715	Th1
368	0.99800637730624	0.99737590386051	0.00669281555838026	0.00669400371320687	0.00669283247284009	0.00669285810017401	0.00669628281310787	0.00669916265648059	0.00771844259448228	0.00719027744484702	0.0066928603419589	0.00682530262140553	1	1	1	0	0	0	0	0	0	0	4.32381781599478	Th1
369	0.998006275501857	0.997375950954367	0.00669286360431796	0.00669400247120236	0.00669285375009369	0.00669285761881371	0.00669628349505264	0.00669916218545381	0.00771844264819719	0.0071902784032924	0.00669285986952101	0.00682530825887349	1	1	1	0	0	0	0	0	0	0	4.22381769910981	Th1
370	0.998006270348831	0.997375888162312	0.00669285085010193	0.00669400319239746	0.00669284967813482	0.00669285771383644	0.00669628216986593	0.00669916227566772	0.00771844249630558	0.00719027734193384	0.00669285996186867	0.00682535117384107	1	1	1	0	0	0	0	0	0	0	4.12381768792383	Th1
371	0.998006306679909	0.997375922545437	0.00669285041374202	0.00669400306052036	0.00669284978648067	0.00669285770944484	0.00669628050650332	0.00669916227274497	0.00771844254620915	0.00719027756486831	0.00669285995799285	0.00682532105483136	1	1	1	0	0	0	0	0	0	0	4.0238177275772	Th1
372	0.998006313211529	0.997375970327513	0.00669285818151708	0.00669400245833938	0.00669285148958912	0.00669285766872629	0.00669628408281211	0.00669916223529937	0.00771844269655516	0.00719027851614776	0.00669285991866803	0.00682527487812831	1	1	1	0	0	0	0	0	0	0	3.92381773140593	Th1
373	0.998006216911449	0.997375879967833	0.00669285970293985	0.00669400274746692	0.00669285170471382	0.0066928576693005	0.00669628827628293	0.0066991622307476	0.00771844258220861	0.00719027814786417	0.00669285991712065	0.00682536018871233	1	1	1	0	0	0	0	0	0	0	3.8238176317364	Th1
374	0.998006221069305	0.997375883317943	0.00669285961722859	0.00669400274237917	0.0066928516322619	0.00669285767109322	0.00669628825591783	0.00669916223257013	0.00771844258771287	0.00719027815932634	0.00669285991884425	0.00682535673511202	1	1	1	0	0	0	0	0	0	0	3.72381763595595	Th1
375	0.998006369031343	0.997375992106379	0.00669285248987389	0.00669399345837304	0.00669282524287254	0.00669285827017747	0.00669628319436598	0.00669916282732005	0.00771844311377065	0.00719027826967147	0.00669286050591864	0.00682527909595903	1	1	1	0	0	0	0	0	0	0	4.62381785522378	Th1
376	0.998006331916377	0.997375963516716	0.0066928537253126	0.00669400127411117	0.00669284748493883	0.00669285776032502	0.00669628207702874	0.00669916229116828	0.00771844312999874	0.00719027849173531	0.00669286000562294	0.00682526510037469	1	1	1	0	0	0	0	0	0	0	4.52381774180498	Th1
377	0.998006317963193	0.997375954703254	0.00669286133460658	0.00669400440690948	0.00669285685661635	0.00669285754719818	0.00669628159785526	0.00669916207073222	0.00771844308367287	0.00719027853055963	0.00669285979537724	0.00682524483734344	1	1	1	0	0	0	0	0	0	0	4.42381767753105	Th1
378	0.998006307088489	0.997375950414269	0.00669285962714296	0.0066940035333297	0.00669285362647455	0.00669285762177292	0.00669628254831445	0.00669916217347389	0.00771844278716049	0.00719027831617053	0.00669285987127398	0.00682528464746024	1	1	1	0	0	0	0	0	0	0	4.32381770868144	Th1
379	0.998006317235261	0.997375958312812	0.00669285738228529	0.00669400294301104	0.00669285181974101	0.00669285766238993	0.00669628258647431	0.00669916221928621	0.00771844273953082	0.00719027829034777	0.00669285991185798	0.00682528447582187	1	1	1	0	0	0	0	0	0	0	4.22381773128875	Th1
380	0.998006235529034	0.997375914363772	0.00669286462416702	0.00669400372562152	0.00669285409016966	0.00669285761426992	0.0066962842207564	0.00669916217781848	0.00771844255634484	0.00719027819577998	0.00669285986450361	0.00682534507703744	1	1	1	0	0	0	0	0	0	0	4.12381765715936	Th1
381	0.998006293918149	0.997375883173298	0.00669284527678476	0.00669400242870093	0.00669284813425276	0.00669285774791565	0.006696281102063	0.00669916231169032	0.00771844247809752	0.00719027715969322	0.00669285999448375	0.00682534229943944	1	1	1	0	0	0	0	0	0	0	4.02381770434509	Th1
382	0.998006334776761	0.997375958167582	0.00669285293333714	0.00669400267054234	0.00669285036803104	0.00669285769416125	0.00669627941745048	0.00669916225867684	0.00771844259249969	0.00719027779027761	0.00669285994398968	0.00682527830003519	1	1	1	0	0	0	0	0	0	0	3.92381774496952	Th1
383	0.998006342596319	0.997375955259813	0.0066928496409118	0.00669400251872583	0.00669284973320159	0.00669285770771506	0.00669627942446399	0.00669916227129742	0.00771844259698719	0.00719027779529378	0.00669285995632319	0.0068252959671779	1	1	1	0	0	0	0	0	0	0	3.82381777168255	Th1
384	0.998006392547959	0.997375974969664	0.00669284538113339	0.00669400257186203	0.00669284905126125	0.00669285771918242	0.00669627254045959	0.00669916228465154	0.00771844252798142	0.00719027733765229	0.00669285996948826	0.00682526128921342	1	1	1	0	0	0	0	0	0	0	3.723817804182	Th1
385	0.998006291211428	0.997375909531267	0.00669285090736572	0.00669400283865711	0.00669285013057206	0.00669285769995805	0.00669628016923162	0.00669916226358237	0.00771844252065767	0.00719027747698952	0.00669285994862222	0.00682533585929544	1	1	1	0	0	0	0	0	0	0	3.62381771280444	Th1
386	0.998006309895187	0.997375936904913	0.00669285267339796	0.00669398351066364	0.0066928237642953	0.00669285830753549	0.00669628580587166	0.00669916303580536	0.00771844194022249	0.00719027719115429	0.00669286055106612	0.00682539728497142	1	1	1	0	0	0	0	0	0	0	4.52381787096837	Th1
387	0.998006226376139	0.997375865037068	0.00669285468984159	0.00669400209423564	0.00669284997032926	0.00669285770848396	0.0066962840734276	0.00669916233359397	0.00771844178457419	0.00719027696933589	0.00669285995406017	0.0068253653285778	1	1	1	0	0	0	0	0	0	0	4.42381763281085	Th1
388	0.99800627127291	0.997375899729234	0.00669285045400387	0.00669399929937076	0.00669284612104939	0.00669285779385294	0.00669628339636637	0.00669916237651791	0.00771844229915308	0.00719027749015688	0.00669286003907342	0.00682533947120729	1	1	1	0	0	0	0	0	0	0	4.32381769799405	Th1
389	0.998006343466467	0.997375913692437	0.00669282039678859	0.00669398724622984	0.00669282888103935	0.00669285817742166	0.00669628388474154	0.00669916279737346	0.00771844252384447	0.00719027754773016	0.00669286041741835	0.00682533804639165	1	1	1	0	0	0	0	0	0	0	4.22381784402977	Th1
390	0.998006312171601	0.997375893090708	0.00669283550669777	0.00669399672853614	0.00669284198330757	0.00669285788204577	0.00669628309144153	0.00669916246008715	0.00771844250008611	0.00719027744713651	0.00669286012627072	0.00682532210811938	1	1	1	0	0	0	0	0	0	0	4.12381773665895	Th1
391	0.998006303975433	0.99737586110253	0.00669283017881916	0.00669399732697116	0.00669284220697984	0.00669285787458392	0.00669628365616453	0.00669916245927828	0.00771844251247842	0.00719027729515429	0.0066928601187111	0.00682534261151389	1	1	1	0	0	0	0	0	0	0	4.02381772189308	Th1
392	0.998006346335597	0.997375967259351	0.00669285227337493	0.00669400216986557	0.00669285006210284	0.0066928577003514	0.00669628051864733	0.0066991622603145	0.00771844263393796	0.00719027793659958	0.00669285994951506	0.00682526658804588	1	1	1	0	0	0	0	0	0	0	3.92381775667702	Th1
393	0.99800636313868	0.997375945243319	0.00669284552684641	0.00669400165073848	0.00669284855891442	0.00669285773232243	0.00669627655089863	0.00669916229721088	0.00771844252308501	0.00719027722771097	0.00669285998053189	0.00682528632431671	1	1	1	0	0	0	0	0	0	0	3.82381777528158	Th1
394	0.998006307665431	0.997375953310023	0.00669285614143264	0.00669400272452384	0.00669285109371779	0.00669285767901592	0.00669628299320452	0.00669916224197812	0.00771844264283832	0.00719027830044139	0.00669285992829045	0.0068252933385585	1	1	1	0	0	0	0	0	0	0	3.72381772814011	Th1
395	0.998006309773578	0.997375954937295	0.00669285610353496	0.00669400270760154	0.00669285107788842	0.00669285767941915	0.00669628294627597	0.00669916224252545	0.00771844264457418	0.00719027830283363	0.00669285992870596	0.00682529176912383	1	1	1	0	0	0	0	0	0	0	3.62381773033531	Th1
396	0.998006306759831	0.997375922753702	0.00669285043285936	0.00669400248141966	0.00669284994002181	0.00669285770067895	0.00669627993443107	0.00669916226466358	0.00771844254396905	0.00719027755627577	0.00669285994928789	0.00682532337055957	1	1	1	0	0	0	0	0	0	0	3.5238177299791	Th1
397	0.998006299863121	0.997375942983825	0.00669285605015878	0.0066940062460111	0.00669285428602828	0.00669285760533607	0.00669628216148946	0.00669916203132894	0.00771844306991753	0.00719027851041684	0.00669285985308477	0.0068252734877032	1	1	1	0	0	0	0	0	0	0	4.42381768298402	Th1
398	0.9980063402791	0.997375967311599	0.00669285164600568	0.0066939947641645	0.00669284455535168	0.00669285782626852	0.00669628226705963	0.00669916226933782	0.00771844320409499	0.00719027852959682	0.00669286007098515	0.00682526971586034	1	1	1	0	0	0	0	0	0	0	4.32381777050838	Th1
399	0.99800635049495	0.997375967447114	0.00669284870917636	0.00669399521430517	0.00669284473550561	0.00669285782054498	0.0066962822565983	0.00669916228020299	0.00771844313370949	0.00719027845871969	0.00669286006610546	0.00682526733054815	1	1	1	0	0	0	0	0	0	0	4.22381778062951	Th1
400	0.998006323286249	0.997375904795723	0.00669282361204452	0.00669398112346145	0.00669283132246192	0.00669285811977182	0.00669628402737127	0.00669916276224948	0.00771844248246315	0.00719027741005279	0.00669286036086045	0.00682535466643445	1	1	1	0	0	0	0	0	0	0	4.12381783185321	Th1
401	0.998006255305604	0.997375858425669	0.00669283311572876	0.00669399241410756	0.00669284097043154	0.00669285790167331	0.00669628486393296	0.00669916254275477	0.00771844237698392	0.00719027748600881	0.00669286014649425	0.00682538887339798	1	1	1	0	0	0	0	0	0	0	4.02381772142225	Th1
402	0.998006364515318	0.99737594222281	0.00669283519273107	0.00669399550271057	0.00669284389659008	0.0066928578294882	0.00669628253461804	0.00669916239026634	0.00771844272993548	0.00719027788275471	0.00669286007608242	0.00682528058028264	1	1	1	0	0	0	0	0	0	0	3.92381779616953	Th1
403	0.998006269216762	0.997375944573374	0.00669286258464772	0.00669400461237102	0.00669285299314542	0.00669285764070514	0.00669628380864529	0.0066991621975598	0.00771844262927675	0.00719027840448045	0.00669285989120385	0.00682531303874391	1	1	1	0	0	0	0	0	0	0	3.82381769121059	Th1
404	0.998006299080481	0.997375915582334	0.00669285036942309	0.00669400176248639	0.0066928496396586	0.00669285770891081	0.00669628213224722	0.00669916227368193	0.00771844256549586	0.00719027760196	0.00669285995705601	0.00682532591589761	1	1	1	0	0	0	0	0	0	0	3.7238177210465	Th1
405	0.998006373773807	0.997375997968306	0.00669285258738913	0.00669400201593882	0.00669285027472822	0.00669285769182974	0.00669627932834916	0.00669916225154922	0.00771844266368201	0.00719027822282321	0.00669285994158877	0.00682524495577053	1	1	1	0	0	0	0	0	0	0	3.62381779191965	Th1
406	0.998006308776335	0.997375922708714	0.00669285015774438	0.00669400205901622	0.00669284972315949	0.00669285770328968	0.0066962802279347	0.00669916226775812	0.00771844254573941	0.00719027751279391	0.00669285995171618	0.00682532181713403	1	1	1	0	0	0	0	0	0	0	3.5238177315715	Th1
407	0.998006323030175	0.997375937531867	0.00669285003407484	0.00669400206150337	0.00669284968144297	0.00669285770088039	0.00669628003477786	0.00669916226429071	0.00771844257135731	0.00719027767579018	0.00669285994923755	0.00682531082679992	1	1	1	0	0	0	0	0	0	0	3.42381774980816	Th1
408	0.99800629922689	0.997375941540077	0.00669285594839371	0.00669400810207873	0.0066928547444195	0.00669285759501774	0.00669628230331793	0.00669916199782628	0.00771844301202794	0.00719027851489378	0.00669285984206651	0.00682527532258988	1	1	1	0	0	0	0	0	0	0	4.32381768055981	Th1
409	0.99800630223802	0.997375942152872	0.00669285896043661	0.00669401149424774	0.00669285664535375	0.00669285755217198	0.00669628206613017	0.00669916189781463	0.00771844309131414	0.00719027858565182	0.00669285980078211	0.00682526076744945	1	1	1	0	0	0	0	0	0	0	4.22381766105217	Th1
410	0.998006244459088	0.997375880338692	0.00669285321253447	0.00669399926300339	0.00669284887672255	0.00669285773198506	0.00669628382237624	0.0066991623785857	0.0077184421873068	0.00719027731171502	0.00669285997759955	0.00682535271581986	1	1	1	0	0	0	0	0	0	0	4.12381765957091	Th1
411	0.998006330198776	0.997375941979081	0.00669284638350526	0.0066939938911879	0.00669284554742207	0.00669285780032161	0.00669628269652096	0.00669916229976964	0.00771844283546071	0.00719027808856927	0.00669286004636943	0.00682528918033243	1	1	1	0	0	0	0	0	0	0	4.02381775930309	Th1
412	0.998006221162158	0.997375926571205	0.00669288845841598	0.00669402467641615	0.00669286549409815	0.00669285737613812	0.00669628269070978	0.00669916186518847	0.00771844247731716	0.00719027814508453	0.00669285963001064	0.00682530677752637	1	1	1	0	0	0	0	0	0	0	3.92381755806641	Th1
413	0.998006338773892	0.997375896133353	0.00669282992706341	0.0066939900795618	0.00669284197579403	0.00669285786394819	0.00669628354215553	0.00669916244622055	0.00771844266903089	0.00719027763980099	0.00669286010868604	0.00682530876910712	1	1	1	0	0	0	0	0	0	0	3.82381776596378	Th1
414	0.998006284915981	0.997375855723996	0.00669283858210101	0.00669399647216891	0.00669284586664063	0.00669285778224413	0.00669628340646065	0.00669916237479122	0.00771844251816582	0.00719027718651668	0.00669286002730585	0.00682534994680086	1	1	1	0	0	0	0	0	0	0	3.72381769296135	Th1
415	0.99800635491292	0.997375933383244	0.00669284444758896	0.00669399941272821	0.00669284794659022	0.00669285773573324	0.00669627886119535	0.00669916230271816	0.00771844255298517	0.00719027727558457	0.00669285998288452	0.00682528598498018	1	1	1	0	0	0	0	0	0	0	3.62381776118534	Th1
416	0.998006202785146	0.99737587065605	0.00669286048817608	0.00669400427587779	0.00669285226139037	0.00669285766537913	0.00669628709117027	0.00669916223229464	0.0077184425629515	0.00719027809543112	0.00669285991410896	0.0068253735893108	1	1	1	0	0	0	0	0	0	0	3.5238176175664	Th1
417	0.998006316053579	0.99737594082564	0.0066928532218842	0.00669400231664635	0.00669285036252775	0.00669285769013221	0.00669628014972487	0.00669916225260743	0.00771844257560153	0.0071902777036063	0.00669285993960846	0.00682529395953296	1	1	1	0	0	0	0	0	0	0	3.42381772524897	Th1
418	0.998006276837565	0.997375873042322	0.00669284808359179	0.00669400177096945	0.00669284891535838	0.00669285770869829	0.00669627900375624	0.00669916227824504	0.00771844244852949	0.00719027691711894	0.00669285995613134	0.00682535640812491	1	1	1	0	0	0	0	0	0	0	3.32381768583057	Th1
419	0.99800624633008	0.997375884577587	0.00669285475682534	0.00669399574066088	0.00669284847112956	0.00669285774207599	0.00669628412941826	0.00669916251895398	0.00771844204273023	0.00719027710603589	0.00669285998780986	0.00682535899656644	1	1	1	0	0	0	0	0	0	0	4.22381767446264	Th1
420	0.998006314901529	0.997375949241883	0.00669285485558765	0.00669399974651098	0.0066928498337869	0.00669285770700996	0.0066962824938582	0.0066991620438492	0.00771844306257368	0.00719027846356304	0.00669285995409801	0.00682527502166281	1	1	1	0	0	0	0	0	0	0	4.12381771845414	Th1
421	0.998006261212398	0.997375915788352	0.00669286770905984	0.00669402633569232	0.00669286151505674	0.0066928574485853	0.00669628251136274	0.00669916185778342	0.00771844263303297	0.00719027819661871	0.00669285970026591	0.00682528688607077	1	1	1	0	0	0	0	0	0	0	4.02381759067466	Th1
422	0.998006315177137	0.997375897485192	0.00669282302819414	0.00669396150557437	0.00669283204746325	0.00669285809082535	0.00669628446624097	0.00669916283470564	0.00771844255743128	0.0071902774034366	0.00669286033100568	0.00682536671708023	1	1	1	0	0	0	0	0	0	0	3.92381784848182	Th1
423	0.998006354873681	0.997375910066223	0.00669281841972092	0.00669396933046078	0.00669283472499947	0.00669285801445555	0.00669628355613321	0.00669916263598544	0.00771844276203788	0.00719027764430168	0.00669286025622666	0.00682532360350031	1	1	1	0	0	0	0	0	0	0	3.82381785093736	Th1
424	0.998006252694491	0.997375951792648	0.00669287846694968	0.00669401829982258	0.00669285922885892	0.00669285752683949	0.00669628275515391	0.00669916202802873	0.00771844256262719	0.00719027826719366	0.00669285977935139	0.00682530607749109	1	1	1	0	0	0	0	0	0	0	3.72381763748819	Th1
425	0.998006369604494	0.997375949843452	0.00669283951663398	0.00669399409570565	0.00669284582268118	0.00669285776832924	0.00669628227173519	0.00669916232168847	0.00771844270156566	0.00719027787825179	0.00669286001533476	0.00682527083021992	1	1	1	0	0	0	0	0	0	0	3.62381779380005	Th1
426	0.998006355835211	0.997375936907044	0.00669284345193811	0.00669399753712948	0.00669284728450233	0.00669285773808349	0.00669628060855659	0.00669916231741586	0.00771844258644271	0.00719027767135795	0.00669285998407935	0.00682529322694426	1	1	1	0	0	0	0	0	0	0	3.52381777860156	Th1
427	0.998006374299079	0.997375996976275	0.0066928523652134	0.00669400139409935	0.00669285000603632	0.00669285769186385	0.0066962799298338	0.00669916224448901	0.00771844265675491	0.00719027821737381	0.00669285994113161	0.00682524432302303	1	1	1	0	0	0	0	0	0	0	3.42381779251448	Th1
428	0.998006265515107	0.997375876521356	0.00669284991061669	0.00669400144938944	0.00669284919306726	0.00669285770374222	0.00669628007270089	0.00669916228212702	0.00771844247814027	0.00719027712285919	0.00669285995133564	0.00682535804401315	1	1	1	0	0	0	0	0	0	0	3.32381767913831	Th1
429	0.998006348230969	0.997375955878633	0.00669284886047819	0.00669400106380496	0.00669284873789044	0.00669285769974489	0.00669627982439875	0.00669916226125689	0.00771844259352698	0.00719027773634007	0.00669285994751811	0.00682528976557077	1	1	1	0	0	0	0	0	0	0	3.22381777527578	Th1
430	0.998006278460867	0.997375913683884	0.00669285231083605	0.0066939580806302	0.0066928376262926	0.00669285798966016	0.00669628517042988	0.00669916323025582	0.00771844196931662	0.00719027710009939	0.00669286023652083	0.00682539898906959	1	1	1	0	0	0	0	0	0	0	4.12381782881234	Th1
431	0.998006307250294	0.997375942691708	0.00669285541275101	0.00669400177262969	0.0066928506233617	0.00669285768946867	0.00669628263316829	0.00669916198301096	0.00771844298067935	0.00719027839335655	0.00669285993673346	0.00682528198492757	1	1	1	0	0	0	0	0	0	0	4.0238177077346	Th1
432	0.998006323859015	0.997375949180429	0.00669285156431569	0.00669399209160055	0.00669284766244568	0.00669285775400536	0.00669628273441893	0.00669916208493047	0.00771844300302227	0.00719027835991787	0.00669286000084653	0.00682527925646452	1	1	1	0	0	0	0	0	0	0	3.92381774491469	Th1
433	0.998006346077833	0.997375955533929	0.00669284661990212	0.00669398731977748	0.00669284594533944	0.00669285778557554	0.00669628265993303	0.00669916214095915	0.00771844300923268	0.00719027833076669	0.00669286003216887	0.00682527453399178	1	1	1	0	0	0	0	0	0	0	3.82381778021937	Th1
434	0.998006312328127	0.997375923658152	0.00669284722688922	0.0066939926225934	0.00669284733633935	0.00669285775287297	0.00669628304331056	0.00669916226433262	0.00771844272730126	0.00719027791782682	0.00669285999952847	0.0068253001132293	1	1	1	0	0	0	0	0	0	0	3.72381773261886	Th1
435	0.998006320412961	0.997375921769372	0.00669283537087844	0.00669398459356159	0.00669284337028877	0.00669285781296094	0.00669628333699227	0.00669916251864805	0.00771844257923913	0.00719027805921141	0.0066928600577171	0.00682532780645102	1	1	1	0	0	0	0	0	0	0	3.62381779101882	Th1
436	0.998006294190035	0.997375975455643	0.00669286755755841	0.00669401124741124	0.00669285520636862	0.00669285761964098	0.00669628240312986	0.00669916212552274	0.00771844262552221	0.00719027837880737	0.00669285987147633	0.00682528846195416	1	1	1	0	0	0	0	0	0	0	3.52381770712039	Th1
437	0.998006228842096	0.997375899690215	0.00669286181018847	0.00669400656389394	0.00669285316620827	0.0066928576578955	0.00669628470335798	0.00669916222651335	0.00771844256574197	0.00719027815501946	0.00669285990776635	0.00682535380825388	1	1	1	0	0	0	0	0	0	0	3.42381764601657	Th1
438	0.998006227851797	0.997375898092958	0.00669286065113095	0.00669400531999071	0.0066928528135232	0.00669285766659679	0.00669628538208731	0.0066991622333988	0.00771844258702198	0.00719027820665374	0.00669285991639039	0.00682535257533399	1	1	1	0	0	0	0	0	0	0	3.32381764572759	Th1
439	0.99800633585578	0.997375957398436	0.00669285269078911	0.00669400167033199	0.00669284991580758	0.00669285768923387	0.00669628008253252	0.00669916224678381	0.00771844259744128	0.00719027779324817	0.00669285993804591	0.00682527728597662	1	1	1	0	0	0	0	0	0	0	3.22381774661055	Th1
440	0.998006305771475	0.99737591786461	0.00669284994772364	0.00669400135480684	0.00669284881007982	0.00669285769435973	0.00669628125899456	0.00669916225928299	0.00771844256024613	0.00719027751003959	0.00669285994152883	0.00682532346073414	1	1	1	0	0	0	0	0	0	0	3.12381772820866	Th1
441	0.998006221239152	0.997375865653421	0.00669285513375363	0.00669399773213235	0.00669285018536098	0.0066928577046599	0.00669628507194552	0.00669916332002158	0.00771844153357279	0.00719027661044172	0.00669285995507281	0.00682541355114594	1	1	1	0	0	0	0	0	0	0	4.02381768158819	Th1
442	0.998006308614872	0.99737593325838	0.00669284245389931	0.00669392833551878	0.00669283345711868	0.00669285807518058	0.00669628466270532	0.00669916314908714	0.00771844260385646	0.00719027750084739	0.0066928603157324	0.0068253741667457	1	1	1	0	0	0	0	0	0	0	3.92381789810087	Th1
443	0.998006256095406	0.997375911455309	0.00669287071694278	0.00669405113130653	0.00669286301131404	0.00669285742229574	0.00669628235954024	0.00669916162384168	0.00771844262938496	0.00719027821779306	0.00669285967465255	0.00682527540478599	1	1	1	0	0	0	0	0	0	0	3.82381754002345	Th1
444	0.998006318193033	0.997375946760605	0.00669285922576519	0.00669400993689066	0.00669285305971791	0.00669285763860835	0.00669628245975279	0.00669916183699951	0.00771844292329726	0.00719027839130483	0.00669285988774861	0.00682525848048569	1	1	1	0	0	0	0	0	0	0	3.72381768434946	Th1
445	0.998006257745505	0.997375930068592	0.00669287392348652	0.00669403031033978	0.00669285918358686	0.00669285753479643	0.00669628279201991	0.00669916196932624	0.00771844253790931	0.00719027813691541	0.00669285978701385	0.00682529592879091	1	1	1	0	0	0	0	0	0	0	3.62381760308346	Th1
446	0.998006226555713	0.997375921213015	0.00669287667127295	0.0066940268471801	0.00669285942571918	0.00669285755609982	0.00669628316333735	0.00669916209963623	0.00771844245395589	0.00719027806845677	0.00669285980842571	0.00682532938700367	1	1	1	0	0	0	0	0	0	0	3.52381759736147	Th1
447	0.998006328185021	0.997375915886631	0.00669283654493779	0.00669398567450089	0.00669284349934191	0.0066928577727633	0.00669628310089198	0.0066991624503818	0.00771844260071064	0.00719027803236901	0.00669286001679033	0.00682531439339968	1	1	1	0	0	0	0	0	0	0	3.42381777672018	Th1
448	0.998006373311161	0.997375953064228	0.00669284081508108	0.00669399193549593	0.00669284498198069	0.00669285773595156	0.00669628222251129	0.00669916228259438	0.00771844267846021	0.00719027784945494	0.0066928599820324	0.00682526817935397	1	1	1	0	0	0	0	0	0	0	3.32381779957319	Th1
449	0.998006345006051	0.997375957561571	0.00669285026595621	0.00669399963625691	0.00669284875200093	0.006692857696389	0.00669628184649235	0.006699162245298	0.00771844262550414	0.00719027796518846	0.006692859944073	0.00682527644903511	1	1	1	0	0	0	0	0	0	0	3.22381776268539	Th1
450	0.998006337108491	0.997375909729626	0.00669284328606695	0.00669399803263258	0.00669284580845118	0.00669285770663688	0.00669627991993706	0.00669916228002636	0.00771844253576457	0.00719027715580644	0.0066928599501748	0.00682531779092388	1	1	1	0	0	0	0	0	0	0	3.12381775705024	Th1
451	0.998006310360136	0.997375955469192	0.00669285606817038	0.00669400269593388	0.00669285115365826	0.00669285768137717	0.00669628283603485	0.00669916224461907	0.00771844262849032	0.00719027829549353	0.00669285993084627	0.0068252912447348	1	1	1	0	0	0	0	0	0	0	3.02381773077316	Th1
452	0.998006233665031	0.997375878480122	0.00669285493085105	0.00669399650311527	0.00669284868295006	0.00669285773878258	0.00669628486096299	0.00669916345125752	0.00771844179801469	0.0071902767946992	0.00669285998786408	0.00682540159229885	1	1	1	0	0	0	0	0	0	0	3.92381769825212	Th1
453	0.99800631205735	0.997375947177502	0.00669285525605968	0.00669400029480701	0.00669285071016839	0.00669285768689903	0.00669628271150916	0.00669916186559232	0.00771844291457511	0.007190278480866	0.00669285993442079	0.00682528297495411	1	1	1	0	0	0	0	0	0	0	3.82381771954263	Th1
454	0.998006321867701	0.997375937270235	0.00669283525957628	0.00669392667485329	0.00669283555182418	0.00669285801067447	0.00669628426548697	0.00669916298513669	0.00771844275537808	0.00719027781547783	0.0066928602524558	0.00682536313108592	1	1	1	0	0	0	0	0	0	0	3.72381791086738	Th1
455	0.998006310216132	0.997375942993322	0.00669285907717063	0.00669401098416829	0.00669285296377171	0.00669285764161629	0.00669628267090281	0.00669916186207444	0.00771844282406247	0.007190278330556	0.00669285989128427	0.00682527605657289	1	1	1	0	0	0	0	0	0	0	3.62381768946141	Th1
456	0.998006303617049	0.997375919199478	0.00669284744708054	0.00669398827172766	0.00669284728607978	0.0066928577442572	0.00669628326577451	0.00669916224800918	0.00771844275870661	0.00719027792827217	0.00669285999088078	0.00682530914750001	1	1	1	0	0	0	0	0	0	0	3.52381773289504	Th1
457	0.998006204552436	0.997375910426477	0.00669287924044109	0.0066940344677214	0.00669286109879684	0.00669285755109648	0.00669628327529325	0.0066991621445949	0.00771844239075164	0.00719027799345822	0.00669285980407226	0.00682534397902584	1	1	1	0	0	0	0	0	0	0	3.42381756731025	Th1
458	0.998006215821137	0.99737593926589	0.00669288248083454	0.00669403114812658	0.00669286268276345	0.00669285756819725	0.00669628300664565	0.00669916207542769	0.00771844248389296	0.0071902782229978	0.00669285982310403	0.00682532964511944	1	1	1	0	0	0	0	0	0	0	3.32381759160069	Th1
459	0.998006287575945	0.997375887490554	0.00669284660665952	0.00669399539149057	0.00669284694363799	0.00669285771288797	0.0066962829204613	0.0066991622957477	0.00771844261926474	0.00719027741453302	0.00669285995829974	0.00682532942339779	1	1	1	0	0	0	0	0	0	0	3.2238176984693	Th1
460	0.998006207754168	0.997375883330303	0.00669286226308123	0.00669400716431803	0.00669285404813335	0.00669285767198907	0.00669628508212762	0.00669916224931439	0.00771844257406749	0.00719027810813474	0.00669285992295378	0.0068253694658071	1	1	1	0	0	0	0	0	0	0	3.12381762268333	Th1
461	0.00669285597480382	0.00681167325473381	0.997242708763523	0.00717666768333338	0.998188321515388	0.00669286023148768	0.00669531105130913	0.0066928632192392	0.00771792613638378	0.0071902057446415	0.00722106523054871	0.0076343782487446	1	1	1	0	0	0	0	0	0	0	-0.939258558870352	Th2
462	0.00669285511554905	0.00680143949767812	0.997330236024096	0.997779293465643	0.998344651946759	0.00669285963927919	0.00669285541859348	0.0066944170212021	0.00771805630365388	0.00719025307319183	0.00773739348570418	0.0066948222361669	1	1	1	0	0	0	0	0	0	0	-2.03053922964548	Th2
463	0.998006283810124	0.997375924087455	0.00669285176253782	0.00669393608180633	0.00669283916970376	0.00669285795313248	0.00669628483676962	0.00669916369858478	0.00771844222076151	0.00719027724394083	0.00669286020290031	0.00682539413029235	1	1	1	0	0	0	0	0	0	0	3.82381786116991	Th1
464	0.998006319110037	0.997375951571982	0.00669285348765461	0.00669398746395825	0.00669284858064553	0.0066928577338566	0.00669628282036684	0.00669916187201583	0.0077184429452689	0.00719027849465135	0.00669285998074848	0.00682528582594227	1	1	1	0	0	0	0	0	0	0	3.72381775082261	Th1
465	0.998006306156511	0.997375926043642	0.00669283821525338	0.00669393066344546	0.0066928381613296	0.0066928579517184	0.00669628421046605	0.00669916290398779	0.00771844281272853	0.00719027774471637	0.00669286019445256	0.00682536024294112	1	1	1	0	0	0	0	0	0	0	3.62381787122114	Th1
466	0.998006292873837	0.997375936436844	0.006692862678986	0.00669402234862901	0.00669285489128282	0.00669285760847265	0.00669628274282619	0.00669916184740773	0.00771844270265954	0.00719027827693324	0.00669285985916281	0.00682527983413824	1	1	1	0	0	0	0	0	0	0	3.52381765226338	Th1
467	0.998006232171302	0.997375919924441	0.00669287672001295	0.00669404458630527	0.0066928609108427	0.00669285753187271	0.00669628298659271	0.00669916204049082	0.00771844240897222	0.00719027803265925	0.00669285978536937	0.00682531512519616	1	1	1	0	0	0	0	0	0	0	3.42381756778974	Th1
468	0.998006225484097	0.997375921896977	0.00669287767545395	0.00669403556265995	0.00669286106858692	0.00669285756809157	0.00669628308866674	0.00669916210347713	0.00771844244622217	0.0071902780648643	0.00669285982142285	0.00682532460394453	1	1	1	0	0	0	0	0	0	0	3.32381758077106	Th1
469	0.998006210308688	0.997375937857754	0.00669288451961567	0.00669403656851397	0.00669286465209676	0.00669285757343144	0.00669628297314192	0.0066991620735668	0.00771844247147269	0.00719027821099696	0.00669285982969135	0.00682532811107815	1	1	1	0	0	0	0	0	0	0	3.22381757366959	Th1
470	0.998006312221375	0.997375878115368	0.00669283787580633	0.00669398684203899	0.00669284238069553	0.0066928577284709	0.00669628316275761	0.00669916234028166	0.00771844265420188	0.00719027736735381	0.00669285996995251	0.00682532347080595	1	1	1	0	0	0	0	0	0	0	3.12381772993203	Th1
471	0.998006324595009	0.997375946177695	0.00669285270937302	0.00669400181234335	0.0066928497959208	0.00669285768395517	0.00669628052135731	0.00669916224271626	0.00771844258500833	0.00719027772049355	0.00669285993182077	0.0068252875551655	1	1	1	0	0	0	0	0	0	0	3.02381773469558	Th1
472	0.00669285542822573	0.00680139811849109	0.997330198592097	0.997779213367701	0.998344695941149	0.00669286050924083	0.00669285627116224	0.00669441903439076	0.0077180572899168	0.00719025332056974	0.00773739038017404	0.00669482294760605	1	1	1	0	0	0	0	0	0	0	-2.03053919460117	Th2
473	0.00669285459663757	0.00680143764293298	0.997330281874509	0.997779421025954	0.998344669517276	0.00669285913147159	0.00669285488216207	0.00669441587859975	0.00771805632791274	0.00719025296688529	0.00773739524050292	0.00669482014970338	1	1	1	0	0	0	0	0	0	0	-2.13053942560093	Th2
474	0.998006241133992	0.997375885400801	0.00669285688128004	0.0066940277727203	0.0066928548256861	0.00669285759712147	0.00669628369473711	0.00669916255244709	0.00771844244948107	0.00719027736969047	0.0066928598454083	0.00682534500997171	1	1	1	0	0	0	0	0	0	0	3.72381761557396	Th1
475	0.998006304114033	0.997375938214166	0.00669285358764013	0.00669398801725879	0.00669284875382137	0.00669285773061678	0.00669628303007944	0.00669916195579953	0.00771844289639721	0.00719027826883244	0.00669285997798582	0.00682529929229843	1	1	1	0	0	0	0	0	0	0	3.62381773512149	Th1
476	0.998006308271767	0.99737593941566	0.00669285381173168	0.00669399500434759	0.00669284971988041	0.00669285770758935	0.00669628294184015	0.00669916191347358	0.00771844285717364	0.0071902782907219	0.00669285995576917	0.00682529118768017	1	1	1	0	0	0	0	0	0	0	3.52381772400571	Th1
477	0.998006303290594	0.997375938147819	0.00669285770516009	0.00669400903537285	0.00669285215866764	0.00669285766064942	0.00669628285329056	0.00669916189689932	0.00771844276016543	0.00719027824949051	0.00669285991005845	0.00682528328805973	1	1	1	0	0	0	0	0	0	0	3.42381768915783	Th1
478	0.998006236306822	0.997375922122541	0.0066928756429557	0.00669404546913158	0.00669286071328873	0.00669285754809169	0.00669628297538746	0.00669916204416203	0.00771844242368954	0.00719027804825735	0.00669285980164253	0.00682531225334903	1	1	1	0	0	0	0	0	0	0	3.32381757169857	Th1
479	0.998006250419028	0.997375935016106	0.00669287445330181	0.00669403274495259	0.00669286013328885	0.00669285759216691	0.00669628292222663	0.00669916205882704	0.00771844250403418	0.00719027813579986	0.00669285984563344	0.0068253055798876	1	1	1	0	0	0	0	0	0	0	3.22381760674217	Th1
480	0.998006284918347	0.997375853564923	0.00669282945367893	0.00669397076790975	0.00669283784124916	0.00669285777029346	0.00669628450790835	0.0066991624787773	0.00771844271359701	0.00719027760568152	0.00669286001064727	0.00682536826147326	1	1	1	0	0	0	0	0	0	0	3.12381775376881	Th1
481	0.998006351558925	0.997375870747927	0.00669282454325589	0.00669397518632687	0.00669283535801072	0.00669285773439295	0.00669628380032947	0.00669916236530734	0.00771844268146551	0.00719027731815334	0.0066928599692279	0.00682531810983383	1	1	1	0	0	0	0	0	0	0	3.02381778919797	Th1
482	0.00669285467637603	0.00680139852104535	0.997330206929714	0.997779210936074	0.998344700173244	0.00669286028266819	0.00669285602042113	0.00669441901805462	0.00771805756362543	0.0071902529502153	0.00773738974912504	0.00669482205225076	1	1	1	0	0	0	0	0	0	0	-2.03053920720525	Th2
483	0.00669285529569761	0.00680140807876921	0.997330241608789	0.997779347864903	0.998344694856574	0.00669285986977335	0.00669285562555546	0.00669441730501904	0.0077180567135549	0.00719025331140403	0.00773739344464402	0.00669482139777574	1	1	1	0	0	0	0	0	0	0	-2.13053936328807	Th2
484	0.00669285486320405	0.0068014487746215	0.997330242988048	0.997779358188618	0.998344652313158	0.00669285941006536	0.00669285516626441	0.00669441671110798	0.00771805616255161	0.00719025290250994	0.00773739343591942	0.00669482087330493	1	1	1	0	0	0	0	0	0	0	-2.23053929519027	Th2
485	0.99800622606322	0.997375885996386	0.00669285897428082	0.0066940022593479	0.00669287364249275	0.00669285729609023	0.00669628270961196	0.00669916186288409	0.00771844242473941	0.00719027800519219	0.00669285954968842	0.00682531092620211	1	1	1	0	0	0	0	0	0	0	4.62381756995789	Th1
486	0.998006215288568	0.997375884832374	0.00669286599182251	0.00669400234935792	0.00669287122392095	0.00669285733916463	0.00669628313128132	0.0066991619040436	0.00771844233934329	0.00719027792927111	0.00669285959288143	0.00682532643430255	1	1	1	0	0	0	0	0	0	0	4.52381756922613	Th1
487	0.998006330065848	0.997375917889513	0.00669283796353841	0.00669400345885085	0.00669283234746902	0.00669285799936701	0.00669628302546801	0.00669916255846795	0.00771844248691677	0.00719027749084432	0.00669286024023326	0.00682531535711029	1	1	1	0	0	0	0	0	0	0	4.42381777334391	Th1
488	0.998006339849923	0.997375920656994	0.00669283898873418	0.00669400330727677	0.00669283936379673	0.00669285787902055	0.00669628225917964	0.00669916244015729	0.00771844256066737	0.00719027752989912	0.00669286012252525	0.00682529733483627	1	1	1	0	0	0	0	0	0	0	4.32381775897339	Th1
489	0.998006286584526	0.997375887114014	0.00669284725192115	0.00669400329384499	0.00669284676185389	0.00669285775580245	0.00669628225634063	0.0066991623164566	0.00771844245036206	0.00719027724490203	0.0066928600019356	0.00682533146000849	1	1	1	0	0	0	0	0	0	0	4.22381768987673	Th1
490	0.998006368861152	0.997375970349305	0.00669284697765006	0.0066940029160867	0.00669284754554134	0.00669285773832229	0.00669628075409562	0.00669916230271874	0.00771844265689672	0.00719027790846635	0.00669285998606569	0.00682527199337442	1	1	1	0	0	0	0	0	0	0	4.12381779511112	Th1
491	0.998006278052782	0.997375898693216	0.00669285134475724	0.00669400310509039	0.00669284957967124	0.00669285770718102	0.00669628214857475	0.00669916226962952	0.00771844252499549	0.00719027748689357	0.00669285995526716	0.00682534283808561	1	1	1	0	0	0	0	0	0	0	4.02381769764711	Th1
492	0.998006310986048	0.99737595585293	0.00669285601045	0.00669400263310385	0.00669285109803119	0.00669285767928304	0.00669628283748579	0.00669916224414579	0.00771844264836502	0.00719027830400922	0.0066928599286072	0.00682529071736437	1	1	1	0	0	0	0	0	0	0	3.92381773145665	Th1
493	0.998006227213479	0.997375892462453	0.00669285971797372	0.0066940026885786	0.00669285201421762	0.00669285766787163	0.00669628761307735	0.00669916223027354	0.007718442599876	0.00719027821522634	0.0066928599164037	0.00682535076701742	1	1	1	0	0	0	0	0	0	0	3.82381764426491	Th1
494	0.998006234482425	0.997375897494149	0.00669285950420325	0.00669400268737514	0.00669285188304996	0.00669285767030781	0.00669628737737051	0.00669916223281119	0.00771844260531468	0.00719027821990783	0.00669285991877731	0.00682534599305533	1	1	1	0	0	0	0	0	0	0	3.72381765191949	Th1
495	0.998006249335	0.997375851492841	0.00669284895631574	0.00669400353677931	0.00669284951515005	0.00669285770777686	0.00669627861254183	0.00669916226821744	0.00771844238044746	0.00719027681343013	0.00669285995591786	0.00682538195062468	1	1	1	0	0	0	0	0	0	0	3.62381765850855	Th1
496	0.998006338883977	0.997375945431065	0.00669284866274735	0.00669399384647004	0.00669281535763237	0.00669285829182323	0.0066962844766312	0.0066991628844507	0.0077184423916592	0.00719027738779351	0.0066928605281755	0.00682534840395144	1	1	1	0	0	0	0	0	0	0	4.52381786081268	Th1
497	0.998006355271145	0.997375968475307	0.00669284141299278	0.00669399652981414	0.00669282565511263	0.00669285811331578	0.00669628399786691	0.00669916271979518	0.00771844259878501	0.00719027804816781	0.00669286035567912	0.00682534633223476	1	1	1	0	0	0	0	0	0	0	4.42381789231438	Th1
498	0.998006250229666	0.997375863749517	0.00669283885715889	0.00669399897865252	0.0066928339614723	0.00669285797300199	0.00669628546670925	0.00669916256823082	0.00771844216837506	0.00719027731851795	0.00669286021806579	0.00682540741070928	1	1	1	0	0	0	0	0	0	0	4.32381773530551	Th1
499	0.998006335286083	0.997375991741114	0.00669286509844878	0.00669400412028301	0.00669285755058346	0.0066928575698748	0.00669628164038929	0.00669916211538498	0.00771844286308367	0.00719027851499696	0.00669285982115255	0.00682524726545631	1	1	1	0	0	0	0	0	0	0	4.22381773004822	Th1
500	0.998006230940918	0.997375852695348	0.0066928485745826	0.00669400231513864	0.00669284744213094	0.00669285774428663	0.0066962842480435	0.00669916231308139	0.00771844240604224	0.0071902772998144	0.00669285999126313	0.00682538192151128	1	1	1	0	0	0	0	0	0	0	4.12381765122846	Th1
501	0.998006223460015	0.997375883170474	0.00669285949241515	0.0066940032541637	0.00669285252957194	0.00669285765884222	0.00669628492415651	0.00669916222211999	0.00771844253939997	0.0071902778966453	0.00669285990834349	0.00682535867900489	1	1	1	0	0	0	0	0	0	0	4.02381763518285	Th1
502	0.99800621605119	0.997375858984679	0.0066928558123465	0.00669400307235679	0.00669285104743145	0.0066928576847964	0.00669628513503565	0.00669916224798315	0.00771844250501848	0.00719027769309887	0.00669285993272602	0.00682538065269244	1	1	1	0	0	0	0	0	0	0	3.92381763095508	Th1
503	0.998006354889946	0.997375963941423	0.0066928493625489	0.0066940025128025	0.0066928491850792	0.00669285770987376	0.00669627824981924	0.00669916227369348	0.00771844258381622	0.00719027793922409	0.00669285995791122	0.00682528855994131	1	1	1	0	0	0	0	0	0	0	3.82381778504522	Th1
504	0.998006368418437	0.997375976455458	0.0066928486980653	0.00669400243697477	0.00669284915202562	0.00669285770813088	0.00669627858131993	0.00669916227183836	0.00771844262137539	0.0071902778955495	0.0066928599565244	0.0068252773622051	1	1	1	0	0	0	0	0	0	0	3.72381780098377	Th1
505	0.998006368450819	0.997375967828953	0.00669284865545911	0.00669400269158894	0.00669284928056572	0.00669285770429438	0.00669627529699974	0.00669916227001096	0.00771844254772683	0.00719027744753934	0.00669285995439569	0.00682526667949844	1	1	1	0	0	0	0	0	0	0	3.62381777755262	Th1
506	0.998006371958524	0.997375977273623	0.00669284820480953	0.00669400253775209	0.00669284919790795	0.0066928577035402	0.00669627723473446	0.00669916226808387	0.00771844260219112	0.00719027780166558	0.00669285995243963	0.00682527334767005	1	1	1	0	0	0	0	0	0	0	3.523817800202	Th1
507	0.998006330352735	0.997375963912393	0.00669285420985795	0.00669399913251457	0.00669284504118284	0.00669285778222621	0.00669628225475451	0.00669916228707199	0.00771844303707039	0.00719027838659662	0.00669286002613833	0.00682527098052265	1	1	1	0	0	0	0	0	0	0	4.42381775063595	Th1
508	0.998006322129684	0.997375944894587	0.0066928505891651	0.00669399825209855	0.00669284299753691	0.00669285781728179	0.00669628262020719	0.00669916235519153	0.00771844277843656	0.00719027803633863	0.00669286006137674	0.0068252939981681	1	1	1	0	0	0	0	0	0	0	4.32381775285247	Th1
509	0.998006322354405	0.997375969622476	0.00669286459535723	0.00669400712473615	0.00669285981431036	0.0066928575318449	0.00669628158462902	0.00669916202393742	0.00771844295151973	0.00719027849861309	0.0066928597821073	0.00682524287306477	1	1	1	0	0	0	0	0	0	0	4.22381768568819	Th1
510	0.998006380451879	0.997375948783576	0.00669283248694172	0.00669399477466278	0.00669283575816814	0.00669285793424539	0.00669628215614077	0.00669916249073284	0.00771844278553471	0.00719027781633276	0.00669286017682825	0.00682527247253496	1	1	1	0	0	0	0	0	0	0	4.12381782204803	Th1
511	0.998006312383685	0.997375907935906	0.00669284424956931	0.00669400013619625	0.00669284540987107	0.00669285777464488	0.00669628233789994	0.00669916234089204	0.00771844255381967	0.00719027749192084	0.00669286002045407	0.00682531129794733	1	1	1	0	0	0	0	0	0	0	4.02381772434153	Th1
512	0.998006362961308	0.997375919296304	0.00669283787506765	0.00669399969023598	0.00669284397780602	0.00669285779589828	0.00669628081074061	0.00669916236434034	0.00771844256958342	0.00719027731413535	0.00669286004057244	0.00682529249130638	1	1	1	0	0	0	0	0	0	0	3.92381777410108	Th1
513	0.998006360382417	0.997375965267284	0.00669284806524267	0.00669400162857025	0.00669284844523122	0.00669285772061022	0.00669628059974904	0.00669916228266833	0.00771844263172825	0.0071902778636334	0.006692859968503	0.00682528043165128	1	1	1	0	0	0	0	0	0	0	3.8238177890092	Th1
514	0.998006284493392	0.997375949387302	0.00669285970043634	0.00669400309797629	0.00669285220561526	0.00669285766298	0.00669628476766065	0.00669916222526681	0.00771844266215864	0.00719027847706166	0.00669285991305751	0.00682529748091894	1	1	1	0	0	0	0	0	0	0	3.72381770206577	Th1
515	0.998006388708408	0.997375990082081	0.00669284764609492	0.0066940018827941	0.00669284877144678	0.00669285771053365	0.00669627743850018	0.00669916227350091	0.00771844262435753	0.00719027785171407	0.00669285995912625	0.00682526005362094	1	1	1	0	0	0	0	0	0	0	3.62381781840151	Th1
516	0.998006324671027	0.997375938455965	0.00669284993114864	0.00669400236970894	0.0066928494555999	0.0066928577014485	0.00669627989369466	0.00669916226509103	0.00771844256985699	0.00719027766673436	0.00669285994976802	0.00682530864894929	1	1	1	0	0	0	0	0	0	0	3.52381775006608	Th1
517	0.99800621403293	0.99737588155653	0.00669286018740682	0.006694003186726	0.00669285219575907	0.00669285767156063	0.00669628788583251	0.00669916223471144	0.00771844259047504	0.00719027817291069	0.00669285992020807	0.0068253619890398	1	1	1	0	0	0	0	0	0	0	3.42381763048431	Th1
518	0.99800631912354	0.997375958422415	0.00669285566570592	0.00669400245644951	0.00669285113005308	0.0066928576782281	0.00669628213796499	0.00669916212574443	0.00771844305891245	0.00719027848914454	0.00669285992456074	0.00682526664122604	1	1	1	0	0	0	0	0	0	0	4.32381771834953	Th1
519	0.998006281997872	0.997375909430729	0.00669285137329727	0.0066939973340874	0.00669284476925832	0.00669285778874503	0.00669628327727757	0.00669916236559588	0.00771844245806215	0.00719027761635035	0.00669286003316064	0.00682532887932845	1	1	1	0	0	0	0	0	0	0	4.22381771037048	Th1
520	0.998006356944358	0.997375956829988	0.00669283128164512	0.00669398410113255	0.00669282868858883	0.00669285805526658	0.00669628377278712	0.00669916274930866	0.00771844260837614	0.00719027805870939	0.00669286029687996	0.00682534240993324	1	1	1	0	0	0	0	0	0	0	4.12381789765424	Th1
521	0.998006309400626	0.997375896928915	0.00669283715132157	0.0066939931819802	0.00669283921596307	0.00669285787718521	0.00669628322984084	0.00669916246499868	0.0077184425366952	0.0071902774718498	0.00669286012035463	0.00682532683073952	1	1	1	0	0	0	0	0	0	0	4.02381774731194	Th1
522	0.998006302863186	0.997375875082964	0.00669283628728587	0.00669399557548688	0.00669284161509402	0.00669285783475037	0.00669628311606277	0.00669916242850877	0.00771844250528593	0.00719027732926065	0.00669286007838402	0.00682533320400593	1	1	1	0	0	0	0	0	0	0	3.92381772096454	Th1
523	0.998006268691519	0.997375946502145	0.00669286405839438	0.0066940052180075	0.00669285435457118	0.00669285762939777	0.00669628357278113	0.00669916218423305	0.0077184426216328	0.00719027838991254	0.00669285988043979	0.00682531439437469	1	1	1	0	0	0	0	0	0	0	3.82381769023546	Th1
524	0.998006218003399	0.997375888098562	0.00669286073670937	0.00669400409672295	0.0066928527371502	0.00669285765812688	0.0066962858745498	0.00669916222385731	0.00771844257011202	0.00719027815524777	0.00669285990762702	0.00682536181055202	1	1	1	0	0	0	0	0	0	0	3.72381763673145	Th1
525	0.998006312250526	0.997375956885871	0.00669285601325565	0.00669400274550642	0.00669285111369907	0.00669285767944613	0.00669628270454667	0.00669916224106321	0.00771844264006405	0.0071902782974555	0.00669285992878237	0.00682529042617876	1	1	1	0	0	0	0	0	0	0	3.62381773318147	Th1
526	0.998006341461525	0.997375965361741	0.00669285296026541	0.00669400233345595	0.00669285021682582	0.00669285769019897	0.00669627942971138	0.00669916225234895	0.00771844260473553	0.00719027786524184	0.00669285993987041	0.00682527162307296	1	1	1	0	0	0	0	0	0	0	3.5238177527179	Th1
527	0.998006320081741	0.997375962548468	0.00669285565324508	0.00669400265065858	0.00669285100028793	0.00669285768081798	0.00669628235444347	0.00669916224316072	0.00771844264380267	0.00719027830048617	0.00669285993023444	0.00682528367619908	1	1	1	0	0	0	0	0	0	0	3.42381774015516	Th1
528	0.998006306071715	0.997375952086377	0.00669285623446382	0.00669400274011156	0.00669285117340856	0.00669285767994965	0.00669628309138682	0.00669916224290128	0.00771844263592463	0.00719027829425498	0.00669285992924956	0.00682529525460314	1	1	1	0	0	0	0	0	0	0	3.32381772713838	Th1
529	0.998006308196894	0.997375920366932	0.00669284650569455	0.00669396606560438	0.00669282168202172	0.00669285818349384	0.00669628509696016	0.00669916300800237	0.00771844223903118	0.0071902771984927	0.0066928604209815	0.00682538355785291	1	1	1	0	0	0	0	0	0	0	4.22381786401532	Th1
530	0.998006310658126	0.997375951237887	0.00669286052697515	0.00669401091979276	0.00669285814406606	0.00669285755980498	0.00669628185096139	0.00669916192758533	0.00771844300686573	0.00719027849677281	0.0066928598083487	0.00682524812720557	1	1	1	0	0	0	0	0	0	0	4.12381766308272	Th1
531	0.998006195539086	0.997375883783004	0.00669287481727154	0.0066940233478566	0.0066928677826892	0.00669285740601912	0.00669628335519398	0.00669916198637936	0.00771844222401371	0.0071902778236381	0.00669285966025922	0.00682534416845032	1	1	1	0	0	0	0	0	0	0	4.02381753999823	Th1
532	0.998006334725205	0.997375982639454	0.00669286581919635	0.00669400992497397	0.00669285737937442	0.00669285757660667	0.00669628174079512	0.0066991620138261	0.00771844286357106	0.00719027845336757	0.0066928598277805	0.00682524072485941	1	1	1	0	0	0	0	0	0	0	3.92381770744192	Th1
533	0.998006317204525	0.997375959397516	0.00669285711717762	0.0066940035226736	0.00669285173696378	0.00669285766949524	0.00669628261229979	0.00669916220668239	0.00771844268507944	0.00719027826719541	0.0066928599190448	0.00682528501211281	1	1	1	0	0	0	0	0	0	0	3.82381773259714	Th1
534	0.99800618662803	0.9973759233921	0.00669287994065763	0.00669401310766178	0.00669286075700626	0.00669285753793837	0.00669628466880952	0.00669916206025811	0.00771844257070765	0.00719027836553019	0.00669285979281114	0.00682535368154327	1	1	1	0	0	0	0	0	0	0	3.7238175948924	Th1
535	0.998006236878309	0.997375832303139	0.00669284728007694	0.00669400054726733	0.00669284804481972	0.00669285772819283	0.00669628289675936	0.0066991623115993	0.00771844244649464	0.00719027685254715	0.00669285997397315	0.00682538752306009	1	1	1	0	0	0	0	0	0	0	3.62381764304191	Th1
536	0.998006313573649	0.99737595792128	0.00669285596869581	0.00669400277045496	0.00669285110901877	0.0066928576797404	0.00669628262745596	0.00669916223979402	0.00771844263774781	0.00719027829658102	0.00669285992902939	0.00682528899433326	1	1	1	0	0	0	0	0	0	0	3.52381773405144	Th1
537	0.9980063885921	0.997375966243722	0.00669284490774689	0.00669400048658549	0.00669284754769466	0.00669285771787482	0.00669627546173257	0.00669916228204358	0.00771844254391551	0.00719027729377841	0.00669285996535775	0.00682526617504657	1	1	1	0	0	0	0	0	0	0	3.42381780333354	Th1
538	0.998006376755389	0.997375979659731	0.006692847918204	0.00669400129296817	0.00669284845920538	0.00669285770199746	0.00669627851354241	0.0066991622631805	0.00771844261068551	0.00719027782416454	0.00669285994987546	0.00682526881902604	1	1	1	0	0	0	0	0	0	0	3.32381780642721	Th1
539	0.99800621190508	0.997375880281688	0.00669286029381413	0.00669400350551031	0.0066928525494053	0.00669285767513757	0.00669628742047962	0.00669916223950912	0.00771844259337925	0.00719027816896788	0.00669285992445753	0.00682536413690483	1	1	1	0	0	0	0	0	0	0	3.22381762799687	Th1
540	0.998006255134982	0.997375910882065	0.0066928621413535	0.0066940345702675	0.00669286928928099	0.00669285737080491	0.00669628199796797	0.00669916166771931	0.00771844273553291	0.00719027830809275	0.00669285962285102	0.00682526726036513	1	1	1	0	0	0	0	0	0	0	4.12381754897948	Th1
541	0.998006259784776	0.99737589219788	0.00669285252906063	0.00669399606558423	0.00669284734166621	0.00669285774533763	0.00669628369571252	0.00669916238322184	0.0077184423981149	0.00719027748045725	0.00669285999025905	0.00682534257658281	1	1	1	0	0	0	0	0	0	0	4.02381768231603	Th1
542	0.998006282362907	0.997375873488859	0.00669283626961005	0.00669397589909397	0.00669283551262312	0.00669285793834212	0.00669628439259256	0.0066991626709024	0.00771844241976393	0.00719027723119806	0.00669286017741511	0.00682536215798011	1	1	1	0	0	0	0	0	0	0	3.92381775515863	Th1
543	0.998006310244171	0.997375969756903	0.00669287205821135	0.00669401864021085	0.00669286091180353	0.00669285752371406	0.00669628192454984	0.00669916191073483	0.00771844277080832	0.00719027837934665	0.00669285977612723	0.00682524664799569	1	1	1	0	0	0	0	0	0	0	3.82381765732412	Th1
544	0.998006366552132	0.997375920110821	0.00669283027435621	0.00669398409269523	0.00669283894512566	0.00669285786236365	0.00669628272842953	0.00669916242592043	0.00771844273892405	0.00719027764128953	0.00669286010523993	0.00682528415555322	1	1	1	0	0	0	0	0	0	0	3.7238178010085	Th1
545	0.998006195147822	0.997375931568213	0.00669288302776398	0.00669401878097913	0.0066928622281046	0.00669285752769205	0.00669628429068745	0.00669916200505524	0.00771844257821819	0.00719027823026961	0.00669285978367823	0.00682534307221131	1	1	1	0	0	0	0	0	0	0	3.623817590167	Th1
546	0.998006209285102	0.997375861823918	0.00669285755347638	0.00669400399551837	0.00669285171921784	0.00669285767681961	0.00669628434455612	0.00669916226466139	0.00771844250858563	0.00719027773250638	0.00669285992511401	0.00682538229257933	1	1	1	0	0	0	0	0	0	0	3.52381762458563	Th1
547	0.998006341064099	0.997375963688379	0.00669285269619939	0.00669400165671865	0.00669284996082084	0.006692857691823	0.00669628041174517	0.0066991622474932	0.00771844261495804	0.00719027789470879	0.00669285994076993	0.00682527053627719	1	1	1	0	0	0	0	0	0	0	3.42381775177651	Th1
548	0.998006373783961	0.997375939437655	0.0066928422406378	0.00669399905112049	0.00669284617606704	0.00669285772297577	0.00669627711774108	0.00669916229154785	0.00771844252557292	0.00719027715900935	0.00669285996818478	0.00682529477771998	1	1	1	0	0	0	0	0	0	0	3.32381779731654	Th1
549	0.998006339557515	0.997375947949825	0.00669284913628543	0.00669400146080407	0.00669284862353727	0.00669285769593218	0.00669628000800229	0.00669916225859043	0.0077184425787726	0.00719027766180059	0.00669285994328757	0.00682529967248776	1	1	1	0	0	0	0	0	0	0	3.22381776810559	Th1
550	0.998006367974606	0.99737597253575	0.00669284816617841	0.00669400199017585	0.00669284835699187	0.00669285768925116	0.00669627868997208	0.00669916225183121	0.00771844258787634	0.00719027778083847	0.00669285993631177	0.00682527528317567	1	1	1	0	0	0	0	0	0	0	3.12381779621627	Th1
551	0.998006314179202	0.997375949018775	0.00669285466897972	0.00669399710650907	0.00669284888583034	0.00669285771665734	0.00669628263674841	0.00669916202280289	0.00771844298441939	0.00719027838578503	0.00669285996283366	0.00682527980665592	1	1	1	0	0	0	0	0	0	0	4.02381772605256	Th1
552	0.998006326871471	0.997375953609303	0.00669285238631477	0.0066939931941867	0.00669284722601888	0.00669285774360625	0.00669628265732973	0.00669916207885079	0.00771844297646092	0.00719027835438197	0.00669285999006767	0.00682527677952423	1	1	1	0	0	0	0	0	0	0	3.92381774825447	Th1
553	0.998006240773748	0.997375875703849	0.00669285322268176	0.00669399850730704	0.00669284924775094	0.00669285771310776	0.00669628384431757	0.00669916240406506	0.0077184424024015	0.00719027740540313	0.00669285995892401	0.00682535667050296	1	1	1	0	0	0	0	0	0	0	3.82381765589858	Th1
554	0.998006203611173	0.997375915615811	0.00669289021234757	0.00669404789389287	0.00669287109877149	0.0066928573762719	0.00669628258755743	0.0066991618068013	0.00771844239129994	0.00719027807059582	0.00669285963269354	0.00682530223497186	1	1	1	0	0	0	0	0	0	0	3.72381749412216	Th1
555	0.998006204383626	0.997375906328673	0.00669287642780751	0.0066940235602827	0.00669286093970177	0.00669285754489124	0.00669628345900551	0.00669916212594722	0.00771844240248943	0.0071902780078839	0.00669285979768338	0.00682535046185133	1	1	1	0	0	0	0	0	0	0	3.62381758358426	Th1
556	0.99800629508241	0.99737587979604	0.00669284183910762	0.00669399228001553	0.00669284516237478	0.00669285775654419	0.00669628323948479	0.00669916235244639	0.00771844259820819	0.00719027737991812	0.00669286000126632	0.00682532844508234	1	1	1	0	0	0	0	0	0	0	3.5238177073699	Th1
557	0.998006255143762	0.997375943695528	0.00669286590364181	0.00669400918063052	0.00669285516462772	0.00669285763909602	0.00669628348094699	0.0066991621831462	0.00771844259619427	0.00719027838614174	0.00669285989099741	0.00682532120601225	1	1	1	0	0	0	0	0	0	0	3.42381767397292	Th1
558	0.998006317128844	0.997375953905256	0.00669285581631046	0.00669400284019089	0.0066928510964446	0.00669285768041823	0.00669628191804474	0.0066991622211077	0.00771844262576658	0.00719027806274866	0.00669285993012868	0.00682527824816455	1	1	1	0	0	0	0	0	0	0	3.32381772196753	Th1
559	0.998006231372585	0.997375852124021	0.00669285278240796	0.00669400231326198	0.0066928498805408	0.00669285769240077	0.00669628230992618	0.00669916226601199	0.00771844250135664	0.00719027700655557	0.00669285993987795	0.00682537436715065	1	1	1	0	0	0	0	0	0	0	3.22381763460367	Th1
560	0.998006244722446	0.997375869397942	0.00669285215565469	0.00669400278290967	0.00669284974446017	0.00669285768808822	0.00669628295375985	0.0066991622527843	0.00771844252076579	0.00719027730206925	0.00669285993520802	0.00682537082066161	1	1	1	0	0	0	0	0	0	0	3.1238176629107	Th1
561	0.00669285597982613	0.00681170152314684	0.99724267025486	0.00717663860331044	0.998188249657634	0.00669286035774197	0.00669531237162819	0.00669286332015233	0.00771792628587071	0.00719020568377973	0.00722106500518392	0.00763440483558811	1	1	1	0	0	0	0	0	0	0	-0.939258363152887	Th2
562	0.998006301812687	0.997375940408121	0.00669285602647638	0.006694005720836	0.00669285178499079	0.0066928576680276	0.00669628270476934	0.00669916192882158	0.00771844287867823	0.00719027833979152	0.00669285991605006	0.00682528503159442	1	1	1	0	0	0	0	0	0	0	3.92381769715624	Th1
563	0.998006297372632	0.997375907788751	0.00669283751829864	0.00669394004420198	0.00669283178381376	0.00669285800020744	0.00669628469486957	0.00669916304204799	0.0077184425759977	0.007190277414256	0.00669286023926745	0.00682538560032647	1	1	1	0	0	0	0	0	0	0	3.82381786738204	Th1
564	0.998006268602115	0.997375898641401	0.00669285114157343	0.00669399261141181	0.00669284777799562	0.00669285773452551	0.00669628360169517	0.00669916236536145	0.0077184426103266	0.00719027767453059	0.00669285998045836	0.00682533657650259	1	1	1	0	0	0	0	0	0	0	3.72381769625594	Th1
565	0.998006245300928	0.997375877135955	0.00669285165247315	0.00669399643727367	0.00669284880330003	0.00669285771692222	0.00669628376840796	0.00669916239997001	0.00771844253209798	0.00719027750237066	0.00669285996311342	0.00682535800825056	1	1	1	0	0	0	0	0	0	0	3.62381766743497	Th1
566	0.998006317889175	0.997375926274319	0.00669284758964706	0.00669399268860554	0.00669284715029462	0.00669285773186968	0.00669628299685979	0.00669916223615713	0.00771844272364433	0.0071902779007832	0.00669285997843283	0.00682529566181841	1	1	1	0	0	0	0	0	0	0	3.52381773596451	Th1
567	0.998006207089545	0.997375908283627	0.00669287306091909	0.00669402014937292	0.00669285882650546	0.00669285760094257	0.00669628358969235	0.00669916218780941	0.00771844246786928	0.00719027806953218	0.00669285985333504	0.00682535670004101	1	1	1	0	0	0	0	0	0	0	3.4238176038056	Th1
568	0.998006279671769	0.997375833070243	0.00669283209318372	0.00669398489444353	0.0066928405619171	0.00669285777021036	0.00669628450650026	0.00669916242202254	0.00771844260051888	0.00719027719902857	0.00669286001143818	0.00682536443739541	1	1	1	0	0	0	0	0	0	0	3.32381770413958	Th1
569	0.998006325863792	0.997375890633689	0.00669284075615057	0.0066939945895304	0.00669284441527612	0.0066928577187199	0.00669628201396748	0.00669916230449456	0.00771844256923908	0.00719027719312986	0.00669285996134716	0.00682532328230034	1	1	1	0	0	0	0	0	0	0	3.22381774177972	Th1
570	0.00669285593109364	0.00681165466738872	0.997242714922937	0.00717666518284948	0.998188358691865	0.00669286024513396	0.00669531084537938	0.00669286322427564	0.00771792617604164	0.0071902057516443	0.00722106549889309	0.00763437518129573	1	1	1	0	0	0	0	0	0	0	-0.839258621276506	Th2
571	0.00669285560379248	0.00680137852161255	0.997330224777292	0.997779322249978	0.998344736067002	0.00669286051629011	0.0066928562521932	0.00669441847623672	0.00771805736388263	0.0071902536196215	0.00773739166236643	0.00669482189010833	1	1	1	0	0	0	0	0	0	0	-1.93053938918817	Th2
572	0.00669285496536726	0.00680144460821497	0.997330226146124	0.997779231715753	0.998344644697439	0.00669285957757676	0.00669285535935985	0.00669441722692526	0.00771805600030653	0.00719025280511066	0.00773739222295554	0.00669482247306723	1	1	1	0	0	0	0	0	0	0	-2.03053914732043	Th2
573	0.998006273266504	0.997375915674502	0.00669285857037469	0.00669402377125497	0.00669285663656212	0.00669285758724195	0.00669628284814561	0.00669916189713316	0.00771844270264027	0.00719027808500655	0.00669285983472895	0.00682529436557703	1	1	1	0	0	0	0	0	0	0	3.82381762728329	Th1
574	0.998006311456065	0.997375925229125	0.00669283820833661	0.00669393402085111	0.00669283371590936	0.00669285796439629	0.0066962843568376	0.00669916298717743	0.00771844268882215	0.00719027770685385	0.00669286020513285	0.006825371861961	1	1	1	0	0	0	0	0	0	0	3.72381788851127	Th1
575	0.998006319182048	0.997375916802091	0.00669283004883777	0.00669393551277116	0.00669283305731015	0.00669285795915325	0.00669628433555191	0.00669916291026559	0.00771844273140156	0.00719027774901447	0.00669286019909785	0.00682537262571218	1	1	1	0	0	0	0	0	0	0	3.62381789587542	Th1
576	0.998006265118751	0.99737593203414	0.00669287044521203	0.00669403127146895	0.00669285933760688	0.00669285756619828	0.00669628279110691	0.00669916196089443	0.00771844255849775	0.00719027816380335	0.00669285981891221	0.00682529087144951	1	1	1	0	0	0	0	0	0	0	3.52381760982947	Th1
577	0.998006251174343	0.99737593366898	0.00669287447981027	0.00669403040230756	0.00669286034037889	0.00669285757286119	0.00669628289092455	0.0066991620395351	0.00771844251184168	0.00719027814168532	0.00669285982605024	0.00682530452741361	1	1	1	0	0	0	0	0	0	0	3.42381760713114	Th1
578	0.998006338591711	0.997375991902161	0.00669286542158253	0.00669401377254122	0.0066928556773961	0.00669285763764539	0.00669628203896584	0.00669916200721053	0.00771844266958649	0.00719027834548161	0.00669285988996535	0.00682524500376877	1	1	1	0	0	0	0	0	0	0	3.32381772321498	Th1
579	0.998006251710597	0.997375860733431	0.00669284813686151	0.00669399647661206	0.00669284746270105	0.00669285770722989	0.00669628352777269	0.00669916231685848	0.00771844261208065	0.00719027731150409	0.00669285995237071	0.00682535790113943	1	1	1	0	0	0	0	0	0	0	3.22381766169681	Th1
580	0.998006309392989	0.997375887681817	0.00669284417916102	0.00669399873408772	0.00669284609778806	0.00669285769400708	0.00669628093612996	0.00669916226881489	0.00771844253108319	0.00719027709659006	0.00669285993615781	0.00682533909124473	1	1	1	0	0	0	0	0	0	0	3.1238177276178	Th1
581	0.00669285535027629	0.0068013288738701	0.997330247041185	0.99777933364965	0.998344813356991	0.00669286111805396	0.00669285685446004	0.00669441939605464	0.00771805795153723	0.00719025412587868	0.00773739178296038	0.00669482207435911	1	1	1	0	0	0	0	0	0	0	-1.93053954652038	Th2
582	0.00669285455174875	0.00680141100521325	0.997330291209862	0.997779452884613	0.99834468278897	0.00669285886519297	0.00669285460962368	0.0066944153897402	0.00771805654811152	0.00719025296505421	0.00773739611141519	0.00669481935513794	1	1	1	0	0	0	0	0	0	0	-2.03053950748221	Th2
583	0.00669285453100614	0.00680144835909778	0.997330252301429	0.997779333796501	0.998344642263729	0.00669285914480794	0.0066928549093197	0.00669441646140043	0.00771805593468991	0.00719025263465786	0.00773739329636263	0.00669482092992085	1	1	1	0	0	0	0	0	0	0	-2.1305392721604	Th2
584	0.998006321703472	0.997375953934534	0.00669285361337768	0.0066939878185409	0.00669284804309415	0.00669285772995771	0.00669628280836358	0.00669916188948068	0.00771844290954033	0.0071902784707932	0.00669285997635633	0.00682528376525309	1	1	1	0	0	0	0	0	0	0	3.72381775371274	Th1
585	0.998006276744601	0.997375904763263	0.00669284336727119	0.00669395019800752	0.00669283956524285	0.00669285786813689	0.0066962844025535	0.00669916308977457	0.00771844253737427	0.00719027751240462	0.00669286011092753	0.00682538674247448	1	1	1	0	0	0	0	0	0	0	3.62381782064099	Th1
586	0.998006272292807	0.997375928959609	0.00669286938139634	0.00669404305454309	0.0066928604639232	0.00669285753959905	0.0066962825688522	0.0066991617184018	0.00771844263480573	0.00719027823547725	0.00669285979238006	0.00682527224029066	1	1	1	0	0	0	0	0	0	0	3.52381758308236	Th1
587	0.998006312458312	0.997375949676311	0.00669286210744392	0.0066940163322097	0.00669285466295407	0.00669285763235332	0.00669628257023799	0.00669916182471398	0.00771844276105615	0.0071902782956441	0.00669285988306956	0.00682525873734128	1	1	1	0	0	0	0	0	0	0	3.42381767073643	Th1
588	0.998006227401163	0.997375936625912	0.0066928865727743	0.00669405293465847	0.00669286670702005	0.0066928575160263	0.00669628264384637	0.00669916191093568	0.00771844244912231	0.00719027812681977	0.00669285977267072	0.00682529466500991	1	1	1	0	0	0	0	0	0	0	3.32381753489705	Th1
589	0.9980063611086	0.99737599352161	0.00669285961107351	0.00669400750911082	0.0066928530254023	0.00669285766425609	0.00669628204575222	0.00669916199174968	0.00771844269446429	0.00719027831997497	0.00669285991530708	0.00682523289739002	1	1	1	0	0	0	0	0	0	0	3.22381775001352	Th1
590	0.998006329461444	0.997375862309903	0.00669282829409655	0.0066939781515657	0.00669283740590237	0.00669285773899064	0.00669628364913804	0.0066991623720774	0.00771844268468017	0.00719027723185133	0.0066928599758685	0.00682532679887975	1	1	1	0	0	0	0	0	0	0	3.12381775837127	Th1
591	0.00669285496805551	0.00680138835507468	0.997330233713771	0.99777931571813	0.99834472876229	0.00669286028097759	0.00669285602771241	0.00669441835606578	0.00771805686358512	0.00719025341129459	0.0077373919149981	0.00669482160973789	1	1	1	0	0	0	0	0	0	0	-1.93053937640669	Th2
592	0.00669285552030733	0.00680138422852978	0.99733021272529	0.997779232944443	0.998344721106703	0.00669286092346181	0.00669285668151677	0.00669441941493869	0.00771805759991486	0.00719025367499291	0.00773739083113572	0.00669482316740036	1	1	1	0	0	0	0	0	0	0	-2.03053926473424	Th2
593	0.00669285432445527	0.00680141947521098	0.997330283318316	0.997779386657321	0.998344634331835	0.00669285857378871	0.00669285432427071	0.00669441500497689	0.00771805718388446	0.00719025272287081	0.00773739563928541	0.00669481996311894	1	1	1	0	0	0	0	0	0	0	-2.13053937709561	Th2
594	0.00669285457378245	0.00680145511758816	0.997330243213904	0.997779336099034	0.998344638190628	0.00669285918838759	0.00669285494829339	0.00669441664147445	0.00771805580993018	0.00719025256003945	0.00773739270831209	0.00669482085924182	1	1	1	0	0	0	0	0	0	0	-2.23053925509652	Th2
595	0.998006281498229	0.997375917372785	0.0066928530440345	0.00669398382079154	0.00669284736746915	0.00669285774330895	0.00669628353379454	0.00669916237831594	0.00771844277111919	0.00719027783733444	0.00669285998949576	0.00682532950373999	1	1	1	0	0	0	0	0	0	0	3.62381772839583	Th1
596	0.99800631154444	0.997375941616958	0.00669285325812764	0.00669399232656498	0.00669284888106015	0.00669285771511203	0.00669628295280157	0.00669916193974418	0.00771844285143414	0.00719027827463114	0.00669285996277149	0.00682529016875916	1	1	1	0	0	0	0	0	0	0	3.5238177325609	Th1
597	0.998006316223501	0.997375917926745	0.00669283234230517	0.00669392978301266	0.00669283553244481	0.00669285790850592	0.00669628415162731	0.00669916288784287	0.00771844279995496	0.00719027779942409	0.00669286014890759	0.00682536800655915	1	1	1	0	0	0	0	0	0	0	3.4238178901953	Th1
598	0.998006300061692	0.997375916956775	0.00669284804731876	0.00669398532072483	0.00669284680473874	0.00669285773473182	0.00669628335770209	0.00669916223994133	0.00771844278488353	0.00719027792531223	0.00669285998070775	0.00682531307516273	1	1	1	0	0	0	0	0	0	0	3.32381773394413	Th1
599	0.998006252046827	0.997375881769681	0.00669285207664914	0.00669399679422363	0.00669284918809982	0.00669285770209379	0.00669628370501857	0.00669916236053943	0.00771844267913072	0.00719027763139066	0.00669285994849713	0.00682534808101452	1	1	1	0	0	0	0	0	0	0	3.22381766786522	Th1
600	0.998006350134558	0.997375989739118	0.00669286170081639	0.00669401053213856	0.00669285419438083	0.00669285766022484	0.00669628212447142	0.00669916198431679	0.00771844265340532	0.00719027830616576	0.00669285991196191	0.0068252383317388	1	1	1	0	0	0	0	0	0	0	3.12381773441862	Th1
601	0.998006234939755	0.997375894674122	0.00669285952526853	0.00669400544656628	0.00669285284450201	0.00669285768188254	0.00669628423733913	0.00669916224719458	0.00771844259445665	0.0071902779559347	0.00669285993289716	0.00682535027162877	1	1	1	0	0	0	0	0	0	0	3.02381764671887	Th1
602	0.0066928553411155	0.00680138525755955	0.997330258323743	0.997779380376722	0.99834472596839	0.00669285984568419	0.00669285559737597	0.00669441700729001	0.00771805684595847	0.00719025347776729	0.00773739428739252	0.00669482110320267	1	1	1	0	0	0	0	0	0	0	-2.03053946590551	Th2
603	0.0066928550852794	0.00680139951307296	0.997330272265654	0.997779422807841	0.998344712161625	0.00669285927290092	0.00669285502289243	0.00669441601738355	0.00771805666566756	0.00719025324780391	0.00773739533059766	0.00669482030283094	1	1	1	0	0	0	0	0	0	0	-2.13053949677669	Th2
604	0.00669285531955577	0.00680132070098408	0.997330290080156	0.997779363397199	0.998344768961673	0.006692860166694	0.00669285591597165	0.00669441704343026	0.00771805880368045	0.00719025419439042	0.00773739581405102	0.00669482171806572	1	1	1	0	0	0	0	0	0	0	-2.2305395827622	Th2
605	0.00669285473681004	0.00680145457788431	0.997330236893727	0.997779345236324	0.998344648456437	0.00669285935123736	0.00669285510733314	0.00669441689464746	0.00771805583633256	0.00719025265407927	0.00773739250775018	0.00669482083822616	1	1	1	0	0	0	0	0	0	0	-2.33053926808219	Th2
606	0.998006301853316	0.997375958214745	0.006692860134222	0.006694002282042	0.00669286594584302	0.00669285747712074	0.00669628140790271	0.00669916204980206	0.00771844291040864	0.00719027848839329	0.00669285972728538	0.00682525324033841	1	1	1	0	0	0	0	0	0	0	4.52381766700721	Th1
607	0.998006297611399	0.997375891748728	0.00669283885316347	0.00669400355648345	0.00669282605468606	0.00669285802222685	0.00669628489814931	0.00669916257743521	0.00771844240584542	0.00719027746786141	0.00669286026461316	0.00682537097324823	1	1	1	0	0	0	0	0	0	0	4.42381777750517	Th1
608	0.998006218821496	0.997375902186285	0.00669286790136044	0.00669400254463539	0.00669286250430844	0.00669285752863039	0.00669628385611074	0.0066991620926201	0.00771844246300346	0.00719027807796427	0.00669285978150699	0.00682534668297701	1	1	1	0	0	0	0	0	0	0	4.32381761854029	Th1
609	0.998006366474702	0.997375910005461	0.00669283098187913	0.00669400350953124	0.00669283470547298	0.00669285790144989	0.00669628223067801	0.00669916245958064	0.00771844258587719	0.00719027738690146	0.00669286014302761	0.00682529875748024	1	1	1	0	0	0	0	0	0	0	4.22381778874828	Th1
610	0.998006280603859	0.997375949701524	0.0066928613911727	0.0066940024854721	0.00669285395034296	0.00669285764185167	0.00669628375386429	0.00669916220803277	0.00771844265008897	0.00719027843202183	0.00669285989269127	0.00682530520669234	1	1	1	0	0	0	0	0	0	0	4.12381770226364	Th1
611	0.998006235697433	0.997375901865346	0.00669285991719157	0.00669400265898802	0.00669285277221948	0.00669285765994672	0.00669628592717513	0.00669916222329504	0.0077184425969061	0.00719027823416147	0.00669285990957944	0.00682534507664506	1	1	1	0	0	0	0	0	0	0	4.02381765384209	Th1
612	0.998006218618945	0.997375882510777	0.00669285972221397	0.00669400273770473	0.00669285244343079	0.00669285766591763	0.00669628710665264	0.00669916222793642	0.00771844257989334	0.0071902781519281	0.00669285991481169	0.00682535980550374	1	1	1	0	0	0	0	0	0	0	3.92381763367902	Th1
613	0.998006340859535	0.997375965035847	0.0066928530032529	0.00669400284408873	0.00669285018247723	0.00669285769046257	0.00669627915999048	0.00669916225680378	0.00771844260081766	0.00719027785759082	0.00669285994030321	0.0068252719211564	1	1	1	0	0	0	0	0	0	0	3.82381775129269	Th1
614	0.998006346890943	0.9973759589243	0.00669284947525527	0.00669400291353681	0.00669284918315483	0.00669285770263658	0.00669627914057911	0.00669916226685937	0.00771844259502811	0.0071902778093815	0.00669285995080329	0.00682529353423251	1	1	1	0	0	0	0	0	0	0	3.72381777724282	Th1
615	0.998006360765409	0.997375982963861	0.00669285261878459	0.00669400278763183	0.00669285017354684	0.00669285768827282	0.00669627812030849	0.00669916225553711	0.00771844261693425	0.0071902779376878	0.00669285993860632	0.0068252556888118	1	1	1	0	0	0	0	0	0	0	3.62381777239547	Th1
616	0.998006336318595	0.997375948315415	0.0066928494832257	0.00669400296261159	0.00669284930652959	0.00669285769761329	0.00669627888105577	0.00669916226196478	0.00771844257163036	0.00719027770136259	0.00669285994601574	0.00682530043552013	1	1	1	0	0	0	0	0	0	0	3.52381776237681	Th1
617	0.998006339327497	0.997375978504771	0.00669285662449799	0.00669400305977037	0.00669285421281327	0.00669285763606039	0.006696281386265	0.00669916216723339	0.00771844308134114	0.00719027857912969	0.00669285988233875	0.00682523706221388	1	1	1	0	0	0	0	0	0	0	4.42381772372977	Th1
618	0.998006354753883	0.997375993413861	0.00669285892399586	0.0066940033930181	0.00669285577941135	0.00669285761467738	0.00669628120587319	0.0066991621500635	0.00771844303382765	0.00719027859486632	0.00669285986325716	0.0068252283181925	1	1	1	0	0	0	0	0	0	0	4.32381774085208	Th1
619	0.998006314756361	0.997375903069121	0.00669284138270633	0.00669400055526836	0.00669283853760776	0.00669285785087859	0.00669628278432093	0.00669916241810142	0.00771844249625108	0.007190277407269	0.00669286009329377	0.00682531817517681	1	1	1	0	0	0	0	0	0	0	4.22381773857519	Th1
620	0.9980063357923	0.997375928578713	0.00669284150497392	0.00669400117867026	0.00669284193221205	0.00669285780226357	0.00669628263603649	0.00669916236659739	0.00771844263222483	0.00719027771646551	0.00669286004783985	0.00682530461729566	1	1	1	0	0	0	0	0	0	0	4.12381776757388	Th1
621	0.998006321158122	0.997375943147705	0.00669285094878534	0.00669400236125283	0.00669284866632501	0.00669285771253196	0.00669628249855823	0.00669916227648053	0.0077184426220983	0.00719027805635908	0.00669285996021385	0.00682529878953847	1	1	1	0	0	0	0	0	0	0	4.02381774424524	Th1
622	0.998006216957612	0.997375885822528	0.00669286045512273	0.00669400314452661	0.00669285298561213	0.00669285765850177	0.00669628621223791	0.00669916222204781	0.00771844257168261	0.00719027815344045	0.0066928599080987	0.0068253622100356	1	1	1	0	0	0	0	0	0	0	3.92381763513092	Th1
623	0.998006381136024	0.997375978932873	0.00669284840501362	0.00669400252236179	0.00669284844289579	0.00669285771203207	0.0066962764784681	0.00669916227680257	0.00771844257845214	0.00719027754103902	0.00669285996077478	0.00682525397256896	1	1	1	0	0	0	0	0	0	0	3.82381779121876	Th1
624	0.998006331982635	0.997375956556799	0.0066928530891955	0.00669400272203853	0.00669285019245634	0.0066928576903599	0.00669627951433552	0.00669916225524862	0.00771844259002318	0.00719027780171139	0.00669285993996779	0.00682528041004015	1	1	1	0	0	0	0	0	0	0	3.72381774273743	Th1
625	0.998006318501059	0.997375961471198	0.00669285573435344	0.00669400264211973	0.0066928510259889	0.00669285768059784	0.00669628244734435	0.00669916224480461	0.00771844264632255	0.00719027830198557	0.00669285993000191	0.00682528513136952	1	1	1	0	0	0	0	0	0	0	3.62381773895222	Th1
626	0.99800624413004	0.997375859830562	0.00669285074787276	0.006694003213464	0.00669284956852174	0.0066928576991555	0.00669627976897283	0.00669916226258557	0.00771844242169393	0.00719027702235901	0.00669285994735734	0.00682537596573283	1	1	1	0	0	0	0	0	0	0	3.5238176555186	Th1
627	0.998006225703687	0.997375852639045	0.00669285262963458	0.00669400315712023	0.00669285009414546	0.00669285769298306	0.00669628310980869	0.00669916225542002	0.00771844247231644	0.00719027718253974	0.0066928599407196	0.00682538664043803	1	1	1	0	0	0	0	0	0	0	3.42381764175606	Th1
628	0.998006308785309	0.997375944198552	0.00669285482109876	0.00669400193798556	0.00669284933164445	0.0066928577036601	0.00669628283083725	0.00669916222281117	0.00771844284406724	0.00719027826889447	0.00669285995206478	0.00682528796039905	1	1	1	0	0	0	0	0	0	0	4.32381771867587	Th1
629	0.998006345740141	0.997375985600354	0.00669285985762728	0.00669400478229783	0.00669285656987869	0.00669285760448109	0.00669628138655158	0.00669916210186582	0.00771844299674571	0.00719027855569284	0.00669285985349348	0.00682523247084476	1	1	1	0	0	0	0	0	0	0	4.22381772510037	Th1
630	0.998006318567484	0.997375953322592	0.00669285606943649	0.00669400288057145	0.00669285143168462	0.006692857675001	0.00669628283086463	0.0066991622050456	0.00771844277747305	0.00719027821912479	0.00669285992475875	0.00682528093068064	1	1	1	0	0	0	0	0	0	0	4.12381772607133	Th1
631	0.998006323818742	0.997375911693428	0.00669284327661307	0.00669399983741581	0.00669284340687241	0.00669285778289763	0.00669628222767609	0.00669916234910828	0.00771844256153163	0.00719027745971918	0.00669286002755932	0.00682530447464914	1	1	1	0	0	0	0	0	0	0	4.02381773587441	Th1
632	0.998006319215432	0.997375942315965	0.00669285109972002	0.006694001895903	0.00669284877481306	0.00669285771055135	0.006696282652019	0.00669916227571929	0.00771844262394894	0.00719027808241345	0.00669285995826634	0.00682529949203836	1	1	1	0	0	0	0	0	0	0	3.92381774255592	Th1
633	0.998006290901818	0.997375881161877	0.00669284641843738	0.00669400184314449	0.00669284721645687	0.00669285773252444	0.00669628090864233	0.00669916229968193	0.00771844248186603	0.00719027706646854	0.00669285997852323	0.00682534148388012	1	1	1	0	0	0	0	0	0	0	3.82381769853724	Th1
634	0.998006303377346	0.997375919476639	0.00669285044501426	0.00669400230841113	0.00669284910541244	0.00669285770541424	0.00669628165290646	0.00669916226926803	0.00771844256348965	0.00719027760925545	0.00669285995322073	0.0068253230935521	1	1	1	0	0	0	0	0	0	0	3.72381772584225	Th1
635	0.998006336652007	0.997375947781564	0.00669284949107626	0.00669400223638207	0.00669284894351927	0.00669285770420126	0.00669628004644993	0.00669916226756618	0.00771844258570316	0.00719027771719907	0.00669285995216294	0.00682529847833879	1	1	1	0	0	0	0	0	0	0	3.62381776251421	Th1
636	0.998006241640397	0.997375866691325	0.00669285229139136	0.00669400288595179	0.00669284992324609	0.00669285769574982	0.0066962828691709	0.00669916225997962	0.00771844249154862	0.00719027727360319	0.00669285994353998	0.0068253734163675	1	1	1	0	0	0	0	0	0	0	3.52381765918109	Th1
637	0.998006351160131	0.997375959126489	0.0066928488256948	0.00669400241628477	0.00669284885460103	0.00669285769795862	0.00669627866366773	0.0066991622617416	0.00771844258057113	0.00719027770634453	0.00669285994599057	0.00682528928927766	1	1	1	0	0	0	0	0	0	0	3.42381777833559	Th1
638	0.998006340937728	0.997375951497757	0.00669284924931711	0.00669400260688788	0.00669284895949963	0.00669285769243037	0.00669627924801931	0.00669916225629811	0.00771844257494473	0.00719027771364637	0.00669285994020095	0.00682529641974896	1	1	1	0	0	0	0	0	0	0	3.32381776746507	Th1
639	0.99800627044411	0.997375930964626	0.00669286301067431	0.00669401333125936	0.00669286650670947	0.00669285747153014	0.00669628226003953	0.00669916195574956	0.00771844271237065	0.00719027832218806	0.00669285972421366	0.00682527853952828	1	1	1	0	0	0	0	0	0	0	4.22381761954571	Th1
640	0.998006304825319	0.997375961719154	0.00669286578167612	0.00669401070091089	0.00669286306190469	0.00669285751874643	0.00669628175250036	0.00669916198519938	0.00771844283725405	0.0071902784398311	0.00669285977038142	0.0068252517134644	1	1	1	0	0	0	0	0	0	0	4.12381766101736	Th1
641	0.998006224816329	0.997375929422711	0.00669287914742428	0.00669401544017837	0.00669286988410298	0.00669285743324989	0.00669628281002693	0.00669916195587538	0.00771844251424227	0.00719027823120373	0.00669285968910884	0.00682531268051547	1	1	1	0	0	0	0	0	0	0	4.02381758508156	Th1
642	0.998006330250674	0.99737587165442	0.00669282639954985	0.00669399160984479	0.00669283339786618	0.00669285791178741	0.00669628352339657	0.0066991625152574	0.00771844254885328	0.00719027723897885	0.00669286015218029	0.00682533386534636	1	1	1	0	0	0	0	0	0	0	3.92381776825363	Th1
643	0.998006357014506	0.99737590361087	0.00669283390978605	0.0066939964820901	0.00669284043881617	0.00669285781623466	0.00669628210867741	0.00669916239383432	0.00771844258770943	0.00719027732889589	0.00669286005899131	0.00682530080363873	1	1	1	0	0	0	0	0	0	0	3.82381777289267	Th1
644	0.99800622005664	0.997375892719997	0.00669286132879549	0.00669400421764891	0.00669285335247667	0.00669285765549382	0.00669628555088892	0.00669916222088484	0.0077184425730164	0.00719027818514404	0.00669285990552788	0.00682535889896266	1	1	1	0	0	0	0	0	0	0	3.72381763886763	Th1
645	0.998006258216719	0.997375875468565	0.00669285073061605	0.00669400227562419	0.00669284919610514	0.00669285770548309	0.00669628105876334	0.00669916227776276	0.00771844247108418	0.00719027719177681	0.00669285995296557	0.00682536322597606	1	1	1	0	0	0	0	0	0	0	3.62381767536675	Th1
646	0.998006329351459	0.997375866105329	0.00669283592554626	0.00669400045949619	0.00669284420239625	0.00669285775484256	0.00669627536916861	0.00669916232908664	0.00771844237624222	0.0071902765172907	0.00669285999716982	0.00682537780010134	1	1	1	0	0	0	0	0	0	0	3.52381776701325	Th1
647	0.998006226382445	0.997375853375465	0.00669285266824728	0.00669400284765544	0.00669284999313417	0.00669285769427927	0.00669628347818585	0.00669916225993461	0.00771844248591976	0.00719027720113885	0.00669285994192225	0.00682538544490584	1	1	1	0	0	0	0	0	0	0	3.42381764275516	Th1
648	0.998006342710922	0.997375966374907	0.00669285288598185	0.00669400256024106	0.00669285010599182	0.00669285768576222	0.00669627921306968	0.00669916224984117	0.00771844259650749	0.00719027785984948	0.0066928599353075	0.0068252710729678	1	1	1	0	0	0	0	0	0	0	3.32381775414692	Th1
649	0.998006231590565	0.997375895444406	0.0066928596827945	0.00669400285931293	0.0066928523026159	0.00669285768130433	0.0066962869000144	0.00669916224416431	0.00771844261277332	0.00719027821533649	0.0066928599308771	0.00682534897374559	1	1	1	0	0	0	0	0	0	0	3.22381764874846	Th1
650	0.998006346957989	0.997375974527827	0.00669285459817417	0.00669400047532238	0.00669284946008754	0.00669285770047939	0.00669628182935994	0.00669916209167358	0.00771844308953762	0.00719027853528996	0.00669285994565306	0.00682524065752488	1	1	1	0	0	0	0	0	0	0	4.12381774080175	Th1
651	0.998006213845845	0.997375896807714	0.0066928720258069	0.00669402069126899	0.00669286885149377	0.0066928574456224	0.00669628316486051	0.00669916199224781	0.00771844237389248	0.00719027799071994	0.00669285970050724	0.00682532799480079	1	1	1	0	0	0	0	0	0	0	4.02381755974764	Th1
652	0.998006321351505	0.997375883703725	0.00669282798056714	0.00669398250637502	0.00669283010767048	0.00669285795729911	0.00669628379887005	0.00669916260813744	0.00771844254312844	0.00719027737542984	0.00669286019581495	0.0068253442977933	1	1	1	0	0	0	0	0	0	0	3.92381779323709	Th1
653	0.998006302459002	0.997375980202687	0.00669286937063898	0.00669401021555767	0.00669285910514043	0.00669285757788529	0.0066962821659987	0.00669916208294877	0.00771844268231936	0.00719027843025693	0.00669285983084048	0.006825273072434	1	1	1	0	0	0	0	0	0	0	3.82381769981304	Th1
654	0.998006227497322	0.997375901599673	0.00669286364961063	0.00669400635156639	0.00669285487512686	0.00669285763677416	0.00669628443121552	0.00669916220328475	0.00771844254343259	0.00719027812865255	0.00669285988740791	0.0068253525064812	1	1	1	0	0	0	0	0	0	0	3.72381764155794	Th1
655	0.998006226292911	0.997375906178983	0.00669286378091455	0.00669400563012243	0.00669285441213638	0.00669285764443629	0.00669628456507318	0.00669916220125647	0.00771844258177042	0.00719027816717262	0.00669285989557463	0.0068253426460298	1	1	1	0	0	0	0	0	0	0	3.62381763635003	Th1
656	0.998006270130705	0.997375885624	0.00669285056358867	0.00669400173111652	0.00669284906871074	0.00669285770429668	0.00669628239071343	0.0066991622731207	0.00771844252551862	0.00719027731446288	0.00669285995169396	0.00682535261998563	1	1	1	0	0	0	0	0	0	0	3.52381768917108	Th1
657	0.998006226147996	0.997375894380263	0.00669286020572736	0.00669400380156034	0.0066928526385774	0.00669285767002022	0.00669628648052476	0.00669916223440588	0.00771844259956602	0.00719027823220327	0.00669285991966988	0.00682535151582362	1	1	1	0	0	0	0	0	0	0	3.42381764253461	Th1
658	0.998006376371692	0.997375978666725	0.00669284782444601	0.00669400158248878	0.00669284824148068	0.00669285769760648	0.00669627848898036	0.00669916225947675	0.00771844260176726	0.00719027779658535	0.00669285994512178	0.00682526860338822	1	1	1	0	0	0	0	0	0	0	3.32381780478293	Th1
659	0.998006364644495	0.997375971384602	0.00669284855932767	0.00669400233024612	0.00669284858784628	0.00669285768878126	0.00669627879833149	0.00669916225204572	0.00771844258765479	0.00719027780488159	0.00669285993590069	0.00682528137351338	1	1	1	0	0	0	0	0	0	0	3.22381779699279	Th1
660	0.00669285653998893	0.00681173809272572	0.997242652925366	0.00717668526432516	0.998188243353481	0.00669286093178968	0.00669531456963947	0.00669286391125045	0.00771792542850222	0.00719020577454183	0.00722106436126847	0.00763443671390137	1	1	1	0	0	0	0	0	0	0	-0.839258315219564	Th2
661	0.998006341744446	0.997375929413656	0.0066928391965219	0.00669396551217227	0.0066928264854914	0.00669285801187307	0.00669628386535493	0.00669916264595506	0.00771844276984877	0.00719027764941182	0.00669286024594653	0.00682532100978182	1	1	1	0	0	0	0	0	0	0	4.02381784616209	Th1
662	0.998006334946633	0.997375947772438	0.00669284800636638	0.00669399180502352	0.0066928436512258	0.00669285777825093	0.00669628266371318	0.00669916225638756	0.0077184428330516	0.00719027808731286	0.0066928600229894	0.00682528713951622	1	1	1	0	0	0	0	0	0	0	3.92381777003768	Th1
663	0.998006278202207	0.997375866822233	0.00669283488525254	0.0066939822804937	0.00669283620707731	0.00669285787523355	0.0066962840950179	0.00669916255349778	0.00771844249419067	0.00719027724236184	0.00669286011615943	0.00682536959094939	1	1	1	0	0	0	0	0	0	0	3.82381774561903	Th1
664	0.998006267189256	0.997375865793831	0.00669284239689395	0.00669399303407203	0.00669284353946973	0.00669285777684419	0.00669628366307972	0.00669916239684202	0.00771844251122711	0.00719027730864343	0.00669286002072792	0.00682535631559042	1	1	1	0	0	0	0	0	0	0	3.72381769400561	Th1
665	0.998006307268901	0.99737598276571	0.00669286603183428	0.0066940088255885	0.00669285600469116	0.00669285762320576	0.00669628224140072	0.00669916213750634	0.00771844265355916	0.0071902784425581	0.00669285987540947	0.00682527661055473	1	1	1	0	0	0	0	0	0	0	3.62381771875669	Th1
666	0.99800627781941	0.997375952408229	0.00669286245622813	0.00669400592917693	0.00669285391157185	0.00669285765128508	0.00669628329350063	0.00669916220055491	0.00771844262317727	0.00719027840850371	0.00669285990255873	0.00682530624035181	1	1	1	0	0	0	0	0	0	0	3.52381769825059	Th1
667	0.998006325258961	0.997375958350114	0.00669285508551949	0.00669400253444786	0.00669285080704451	0.00669285768261562	0.0066962814068328	0.00669916223067403	0.00771844262581896	0.00719027804336176	0.00669285993218252	0.00682527320334871	1	1	1	0	0	0	0	0	0	0	3.4238177303069	Th1
668	0.998006282716224	0.997375876861718	0.00669284753999627	0.00669400109124211	0.00669284792483416	0.00669285770520563	0.00669628030163485	0.00669916227634324	0.00771844249019625	0.00719027700007129	0.00669285995113018	0.00682534831335472	1	1	1	0	0	0	0	0	0	0	3.32381769105981	Th1
669	0.99800632140405	0.997375963334118	0.00669285555847202	0.0066940026367688	0.00669285097658475	0.00669285768121858	0.0066962822829782	0.006699162243771	0.00771844263214449	0.00719027829262702	0.00669285993060351	0.00682528294786578	1	1	1	0	0	0	0	0	0	0	3.22381774157755	Th1
670	0.00669285580056623	0.00681167095097676	0.997242715161811	0.00717670086188134	0.998188313216208	0.00669286003217755	0.00669531052022876	0.00669286302544609	0.00771792617255666	0.00719020564141157	0.00722106556161633	0.00763437263477887	1	1	1	0	0	0	0	0	0	0	-0.839258598900141	Th2
671	0.00669285611397033	0.00681168822140354	0.997242675316084	0.007176624890836	0.998188274032918	0.00669286046559017	0.00669531227056642	0.00669286342743583	0.00771792659265593	0.00719020591372134	0.00722106525421347	0.00763440066196797	1	1	1	0	0	0	0	0	0	0	-0.939258395318313	Th2
672	0.998006327489149	0.997375958598498	0.00669285576932272	0.00669400315639698	0.0066928516016475	0.00669285767185569	0.0066962823919444	0.00669916194864424	0.00771844294556575	0.00719027845390512	0.00669285991988229	0.00682526690594735	1	1	1	0	0	0	0	0	0	0	3.92381772579802	Th1
673	0.998006210338038	0.997375896257156	0.00669287414053372	0.00669403770661687	0.00669286771147329	0.00669285746662506	0.00669628309318577	0.00669916202706997	0.00771844232240777	0.00719027793259847	0.00669285972204876	0.00682532678462351	1	1	1	0	0	0	0	0	0	0	3.82381753638513	Th1
674	0.998006241811122	0.997375933733351	0.00669288091844975	0.00669403692704889	0.00669286818652321	0.00669285746807689	0.0066962824263877	0.00669916186525638	0.0077184425310956	0.00719027820019488	0.00669285972406878	0.00682528387472441	1	1	1	0	0	0	0	0	0	0	3.72381755560226	Th1
675	0.998006268557969	0.997375939230658	0.00669286634956504	0.00669401396974335	0.00669285694518447	0.0066928576134004	0.00669628293006811	0.00669916215054253	0.0077184425505568	0.00719027818687161	0.00669285986500802	0.00682531047395695	1	1	1	0	0	0	0	0	0	0	3.62381766429454	Th1
676	0.998006275959466	0.997375892084515	0.00669284406415964	0.00669399350549868	0.00669284543505524	0.00669285774213417	0.00669628361581881	0.00669916242896796	0.00771844252532801	0.00719027792641587	0.00669285998682332	0.00682535108683908	1	1	1	0	0	0	0	0	0	0	3.52381772035159	Th1
677	0.998006200742141	0.997375932992989	0.00669287816942097	0.00669401749568881	0.00669286099941655	0.00669285759535863	0.0066962841466972	0.00669916209625647	0.00771844258118825	0.0071902783821926	0.00669285985162158	0.00682534303502443	1	1	1	0	0	0	0	0	0	0	3.42381760475894	Th1
678	0.998006222428	0.997375895161347	0.00669286126854322	0.00669400565716383	0.00669285338985551	0.00669285766880326	0.00669628521345222	0.00669916223753868	0.00771844258481357	0.0071902781890753	0.00669285991936663	0.00682535718805469	1	1	1	0	0	0	0	0	0	0	3.32381764027489	Th1
679	0.998006375051745	0.997375997555131	0.00669285233807595	0.00669400189146985	0.0066928497439917	0.00669285768308157	0.00669627951807038	0.0066991622411971	0.00771844262588958	0.00719027818567577	0.00669285993167174	0.00682524552713961	1	1	1	0	0	0	0	0	0	0	3.22381779434606	Th1
680	0.0066928559697336	0.00681171108040848	0.99724267288432	0.0071766331475682	0.998188227008292	0.00669286036313884	0.00669531236428029	0.00669286333967488	0.0077179261571679	0.00719020565893667	0.00722106525238951	0.00763440633313397	1	1	1	0	0	0	0	0	0	0	-0.839258326521316	Th2
681	0.00669285414814709	0.00680139159018388	0.997330255020122	0.997779330190271	0.998344580823912	0.00669285841285984	0.00669285418361901	0.00669441460345586	0.00771805731768599	0.00719025257918568	0.00773739787358306	0.00669481799205583	1	1	1	0	0	0	0	0	0	0	-1.93053926733353	Th2
682	0.00669285541390549	0.0068014226330371	0.997330219507074	0.997779164958066	0.998344685046232	0.00669286006356992	0.00669285583522738	0.0066944179258784	0.00771805627138892	0.00719025309678269	0.00773739106345865	0.00669482334715906	1	1	1	0	0	0	0	0	0	0	-2.03053913386096	Th2
683	0.99800627780397	0.997375892233955	0.00669284061824491	0.0066939522558755	0.00669283325946115	0.00669285791930842	0.00669628474809263	0.00669916291767692	0.00771844257543997	0.00719027739235417	0.0066928601592386	0.00682538863032763	1	1	1	0	0	0	0	0	0	0	3.82381781824678	Th1
684	0.998006334670818	0.99737595771585	0.00669285371558412	0.00669399812412208	0.00669284955042113	0.00669285769847891	0.00669628256442648	0.00669916196383482	0.00771844288756161	0.00719027836209247	0.00669285994633555	0.00682526796463342	1	1	1	0	0	0	0	0	0	0	3.7238177423839	Th1
685	0.998006248088996	0.997375925394357	0.00669287283636261	0.00669403226663698	0.00669286219545658	0.00669285754817898	0.00669628285799402	0.00669916200981777	0.00771844250102173	0.00719027812175645	0.00669285980212751	0.00682530222569894	1	1	1	0	0	0	0	0	0	0	3.62381759125149	Th1
686	0.998006287446386	0.997375855403814	0.00669282634877884	0.00669396442712977	0.00669283508213531	0.00669285785837832	0.00669628435869326	0.00669916266038951	0.00771844265208637	0.00719027738766664	0.00669286009712019	0.00682537495422314	1	1	1	0	0	0	0	0	0	0	3.52381777696071	Th1
687	0.998006209927486	0.997375910510833	0.0066928735563587	0.00669402176765646	0.00669285981036076	0.00669285760342339	0.00669628350806524	0.00669916218688407	0.00771844247255799	0.00719027807805819	0.00669285985671078	0.0068253516181583	1	1	1	0	0	0	0	0	0	0	3.4238176006278	Th1
688	0.998006233204714	0.997375849080702	0.00669284977982586	0.00669399839123901	0.00669284829209453	0.00669285770498032	0.00669628372045273	0.00669916231958812	0.00771844257956567	0.00719027724338696	0.00669285995058719	0.00682537180001995	1	1	1	0	0	0	0	0	0	0	3.32381764114084	Th1
689	0.998006334007751	0.997375952869904	0.0066928521533521	0.00669400105056819	0.00669284948930143	0.00669285768678787	0.00669628090422323	0.00669916223956638	0.00771844260068954	0.00719027779422173	0.00669285993449565	0.00682527899872364	1	1	1	0	0	0	0	0	0	0	3.22381774434314	Th1
690	0.00669285514726694	0.00680137279408022	0.997330241998648	0.997779330601738	0.998344786379454	0.00669286101638732	0.00669285674841257	0.00669441952423763	0.0077180573647698	0.00719025387644288	0.00773739088456154	0.00669482225704678	1	1	1	0	0	0	0	0	0	0	-1.83053946936663	Th2
691	0.00669285520885677	0.00680139508502772	0.997330251086071	0.997779380842871	0.998344704996855	0.00669285972623421	0.00669285547974343	0.00669441696234636	0.00771805679487718	0.00719025336428348	0.00773739430730627	0.00669482086639438	1	1	1	0	0	0	0	0	0	0	-1.93053942913073	Th2
692	0.00669285453375364	0.00680143466361761	0.997330242319199	0.997779316942056	0.99834463849229	0.00669285896493459	0.00669285473208505	0.00669441625226828	0.00771805581656084	0.0071902524913909	0.00773739335139808	0.00669482057867185	1	1	1	0	0	0	0	0	0	0	-2.03053925636886	Th2
693	0.00669285450914519	0.00680143158797165	0.997330251080632	0.997779321602334	0.998344654745534	0.0066928591527145	0.00669285491597624	0.00669441659747656	0.00771805582386902	0.00719025257787736	0.00773739298577498	0.00669482067068896	1	1	1	0	0	0	0	0	0	0	-2.13053928860701	Th2
694	0.998006243221841	0.997375910855835	0.00669286745393578	0.0066940484671095	0.00669286389734865	0.00669285751442186	0.006696282862264	0.00669916197155018	0.00771844241892478	0.00719027805158708	0.00669285976970543	0.00682530593101494	1	1	1	0	0	0	0	0	0	0	3.72381756277875	Th1
695	0.998006309175011	0.997375927844247	0.00669284876780327	0.00669398446252821	0.00669284566466026	0.00669285774882781	0.00669628322566482	0.00669916220863481	0.00771844280975867	0.0071902780021151	0.00669285999397875	0.00682530496850323	1	1	1	0	0	0	0	0	0	0	3.62381774708175	Th1
696	0.998006289589632	0.997375945824505	0.0066928690531754	0.00669402918329734	0.00669285950803263	0.00669285758285635	0.00669628246889849	0.00669916182811761	0.00771844267031391	0.00719027827039519	0.00669285983582674	0.00682526203698613	1	1	1	0	0	0	0	0	0	0	3.52381762236303	Th1
697	0.998006257142124	0.997375883445622	0.00669285080346254	0.00669399551457297	0.00669284842071077	0.00669285771067302	0.0066962836445349	0.00669916234887419	0.00771844264546763	0.00719027761026536	0.00669285995675806	0.0068253493775243	1	1	1	0	0	0	0	0	0	0	3.4238176791431	Th1
698	0.998006237401988	0.997375948039826	0.00669288235493086	0.00669403521069072	0.00669286449806699	0.0066928575750973	0.00669628270692895	0.00669916202464166	0.00771844250480416	0.00719027823691057	0.00669285983167749	0.00682530346101553	1	1	1	0	0	0	0	0	0	0	3.3238175897192	Th1
699	0.998006314235393	0.997375894812559	0.00669284204439876	0.00669399056931184	0.00669284439072106	0.00669285771674091	0.00669628293756898	0.00669916229418491	0.00771844266321068	0.00719027743695881	0.00669285995975527	0.00682531331720412	1	1	1	0	0	0	0	0	0	0	3.22381772836914	Th1
700	0.00669285555056901	0.00680143376152341	0.997330217803266	0.997779301467035	0.998344651764461	0.00669285983748858	0.00669285560266142	0.006694417478372	0.00771805654118994	0.00719025312645172	0.00773739269111143	0.00669482188927707	1	1	1	0	0	0	0	0	0	0	-1.83053922455612	Th2
701	0.00669285539954728	0.00680135303580221	0.997330260745623	0.997779290926938	0.998344803932978	0.0066928614312509	0.00669285717667699	0.0066944197436514	0.00771805850705146	0.00719025439008472	0.00773739199431677	0.0066948231868654	1	1	1	0	0	0	0	0	0	0	-1.93053948074029	Th2
702	0.00669285481281069	0.00680144620807564	0.997330220930182	0.997779325051758	0.998344621941764	0.00669285895143778	0.0066928547158157	0.00669441629912132	0.00771805557990197	0.00719025237129818	0.00773739282836166	0.00669482066884091	1	1	1	0	0	0	0	0	0	0	-2.03053921548804	Th2
703	0.0066928545828941	0.0068014449031977	0.997330231468506	0.997779314707656	0.998344631511273	0.00669285902698026	0.00669285479069829	0.0066944165142328	0.00771805556107563	0.00719025234089874	0.00773739239810746	0.00669482078102209	1	1	1	0	0	0	0	0	0	0	-2.13053922678833	Th2
704	0.00669285444339964	0.00680139985543866	0.997330267769434	0.997779371795382	0.998344667991778	0.00669285908711588	0.00669285484295862	0.00669441613959873	0.00771805678077178	0.00719025298175132	0.00773739473303305	0.00669482033055738	1	1	1	0	0	0	0	0	0	0	-2.23053939836197	Th2
705	0.998006280784117	0.997375895953605	0.00669284019479391	0.00669393989499861	0.00669283552654035	0.00669285788478695	0.00669628453150085	0.00669916305381359	0.00771844270622257	0.00719027742125055	0.0066928601237799	0.00682539012320568	1	1	1	0	0	0	0	0	0	0	3.62381783696595	Th1
706	0.998006316112544	0.997375947750946	0.00669285716641338	0.00669400700092168	0.00669285227457423	0.00669285766476494	0.00669628271248298	0.00669916186670174	0.00771844277891793	0.00719027831248892	0.00669285991413841	0.00682527531104002	1	1	1	0	0	0	0	0	0	0	3.52381770598212	Th1
707	0.998006300733784	0.997375918328043	0.00669284812494404	0.00669398625560747	0.00669284640506633	0.00669285773363706	0.00669628332440743	0.00669916224242433	0.0077184427719804	0.00719027791129646	0.00669285997939155	0.00682531299329656	1	1	1	0	0	0	0	0	0	0	3.42381773523264	Th1
708	0.998006273558693	0.997375894563971	0.00669284923295176	0.00669399201886462	0.0066928475484763	0.00669285771623397	0.0066962835369459	0.00669916232256567	0.00771844270479009	0.00719027770890438	0.00669285996207289	0.00682533774454183	1	1	1	0	0	0	0	0	0	0	3.32381770101843	Th1
709	0.998006276217001	0.997375945217072	0.00669286548383372	0.00669401585942999	0.00669285611215373	0.00669285764761225	0.0066962829004231	0.00669916217168656	0.00771844254712355	0.00719027819728262	0.00669285989977405	0.00682530553387553	1	1	1	0	0	0	0	0	0	0	3.22381767287643	Th1
710	0.99800632044194	0.997375886460695	0.00669283768944505	0.00669398733304114	0.00669284206858865	0.00669285770947263	0.00669628372487342	0.0066991622943781	0.00771844265651838	0.0071902774975581	0.0066928599498313	0.00682531955954395	1	1	1	0	0	0	0	0	0	0	3.12381774320374	Th1
711	0.00669285540330504	0.00680138333716101	0.997330257728744	0.997779383555366	0.998344726493178	0.0066928598599175	0.00669285561162459	0.00669441699664559	0.00771805685046775	0.00719025350894648	0.0077373943888631	0.00669482108975341	1	1	1	0	0	0	0	0	0	0	-1.9305394707306	Th2
712	0.00669285482688987	0.00680139629726587	0.997330238897441	0.997779444747007	0.998344651675708	0.0066928581072825	0.00669285385447024	0.00669441422029177	0.0077180561538246	0.00719025260341411	0.00773739635676489	0.00669481890482788	1	1	1	0	0	0	0	0	0	0	-2.03053943399512	Th2
713	0.00669285476796767	0.00680144421141562	0.997330219623952	0.997779342787336	0.998344625421723	0.00669285893936295	0.00669285469803024	0.00669441632259843	0.00771805556923239	0.00719025233850892	0.00773739266565655	0.00669482049715187	1	1	1	0	0	0	0	0	0	0	-2.13053923782309	Th2
714	0.00669285432015361	0.00680141994480127	0.997330251202549	0.997779367929385	0.998344647966105	0.00669285877427026	0.00669285452810226	0.00669441591853388	0.007718056092099	0.00719025251675517	0.00773739375842333	0.00669482007988738	1	1	1	0	0	0	0	0	0	0	-2.23053934116501	Th2
715	0.00669285422876991	0.00680137863996489	0.997330274103882	0.997779378235762	0.998344658337525	0.00669285890535169	0.00669285464944808	0.00669441585706465	0.00771805711091367	0.00719025295681909	0.00773739486527467	0.00669481996200618	1	1	1	0	0	0	0	0	0	0	-2.33053942350156	Th2
716	0.998006215836149	0.997375866386183	0.00669285714733865	0.00669401006841851	0.00669285254812362	0.00669285766603518	0.00669628406932136	0.00669916268845121	0.00771844257161076	0.0071902773023089	0.00669285991372684	0.00682537594926692	1	1	1	0	0	0	0	0	0	0	3.52381762261917	Th1
717	0.998006314428609	0.997375946315729	0.00669285713729275	0.0066940072449767	0.00669285220711922	0.00669285766599641	0.00669628275726307	0.00669916184957662	0.00771844275864873	0.00719027829781692	0.00669285991533223	0.00682527732571254	1	1	1	0	0	0	0	0	0	0	3.4238177047253	Th1
718	0.998006303688355	0.997375919554662	0.00669284795022416	0.00669398461592984	0.00669284637160692	0.0066928577316021	0.00669628332190722	0.00669916222037312	0.00771844279134444	0.00719027793944664	0.00669285997713356	0.00682531019537633	1	1	1	0	0	0	0	0	0	0	3.32381773848244	Th1
719	0.998006328893415	0.997375934495471	0.00669284615592651	0.00669398551901876	0.00669284582308015	0.00669285772605772	0.006696283047576	0.00669916214537544	0.00771844278323646	0.00719027801860056	0.0066928599719031	0.00682529213018086	1	1	1	0	0	0	0	0	0	0	3.22381776171379	Th1
720	0.998006228854667	0.997375924739651	0.00669287442700383	0.00669402873130584	0.0066928609690368	0.0066928576273276	0.00669628317600538	0.00669916217625276	0.00771844250090968	0.00719027813226024	0.00669285988251583	0.00682532835358072	1	1	1	0	0	0	0	0	0	0	3.12381760131582	Th1
721	0.00669285639342071	0.00680140888969691	0.997330254259079	0.997779387125341	0.998344673648965	0.00669285972627375	0.00669285547835456	0.00669441633117221	0.00771805692267358	0.00719025337243671	0.00773739521033838	0.00669482111309863	1	1	1	0	0	0	0	0	0	0	-1.93053939159592	Th2
722	0.00669285555030133	0.00680142199445081	0.997330227218016	0.997779364881732	0.998344667210759	0.00669285959374447	0.00669285534860544	0.00669441692825423	0.00771805624598313	0.00719025306513619	0.0077373934400619	0.00669482098182253	1	1	1	0	0	0	0	0	0	0	-2.03053932616215	Th2
723	0.0066928545875417	0.0068014000882395	0.997330224860732	0.997779449735827	0.998344638714201	0.00669285776940048	0.00669285351803283	0.00669441386338137	0.0077180559884274	0.00719025236041051	0.00773739606700484	0.00669481878852956	1	1	1	0	0	0	0	0	0	0	-2.13053941027979	Th2
724	0.00669285554114033	0.00680132924945517	0.997330278394474	0.997779347176514	0.998344796756313	0.00669286068926563	0.00669285644211307	0.00669441797760053	0.00771805860038492	0.00719025453746155	0.00773739517636268	0.00669482224795492	1	1	1	0	0	0	0	0	0	0	-2.23053957186556	Th2
725	0.00669285643292748	0.0068014381605423	0.997330216349454	0.99777926634433	0.998344727110056	0.0066928611315454	0.00669285688655906	0.00669441935626291	0.00771805717425004	0.00719025368099225	0.00773739104050129	0.0066948230368053	1	1	1	0	0	0	0	0	0	0	-2.33053925290345	Th2
726	0.0066928542510347	0.00680137957839787	0.997330273006773	0.997779374289698	0.998344658606333	0.0066928589254636	0.00669285467674014	0.00669441588213814	0.00771805712395813	0.00719025297363099	0.00773739477240401	0.00669482034392533	1	1	1	0	0	0	0	0	0	0	-2.43053941737511	Th2
727	0.998006245909851	0.997375857343318	0.00669284815623619	0.00669400345594017	0.0066928385521579	0.00669285782689504	0.00669628395999858	0.0066991623830492	0.00771844214943637	0.00719027697141527	0.00669286006833439	0.00682537157717597	1	1	1	0	0	0	0	0	0	0	4.42381766802514	Th1
728	0.998006296563987	0.997375910267437	0.00669284474798221	0.00669400311033015	0.00669283954288851	0.00669285781235077	0.00669628345186355	0.00669916236915036	0.00771844250051197	0.00719027788857278	0.00669286005632871	0.00682534269102959	1	1	1	0	0	0	0	0	0	0	4.32381774620003	Th1
729	0.998006217975638	0.997375899383451	0.00669286504978972	0.00669400262660611	0.00669285810838301	0.00669285760452177	0.00669628444146089	0.0066991621680374	0.00771844252250499	0.00719027813963674	0.0066928598565256	0.00682535565724552	1	1	1	0	0	0	0	0	0	0	4.22381763196424	Th1
730	0.998006226668287	0.997375886303523	0.0066928595883908	0.00669400282842606	0.00669285330714042	0.00669285765875835	0.00669628469432714	0.00669916222181164	0.00771844254091487	0.00719027790519761	0.00669285990858025	0.00682535586444782	1	1	1	0	0	0	0	0	0	0	4.12381763804189	Th1
731	0.998006233261049	0.997375858625619	0.00669285220611098	0.00669400322684703	0.00669284938215802	0.00669285770327659	0.006696283756538	0.00669916226438563	0.00771844247868139	0.00719027726025302	0.00669285995081737	0.00682537774779481	1	1	1	0	0	0	0	0	0	0	4.0238176482333	Th1
732	0.998006289290792	0.997375953126229	0.00669285949732976	0.00669400247955172	0.00669285255695127	0.0066928576644511	0.00669628448422179	0.00669916223037906	0.00771844266641415	0.00719027848413588	0.00669285991481763	0.00682529401254864	1	1	1	0	0	0	0	0	0	0	3.92381770734016	Th1
733	0.998006325798427	0.997375939511938	0.00669284999571665	0.00669400298550724	0.00669284897881999	0.00669285770246691	0.0066962802028408	0.00669916226625501	0.00771844257187706	0.0071902776797006	0.00669285995040005	0.00682530706718486	1	1	1	0	0	0	0	0	0	0	3.82381775079105	Th1
734	0.998006240334027	0.997375844461945	0.00669284934913945	0.00669400352609635	0.00669284894890143	0.00669285770568197	0.00669628023062437	0.00669916226569546	0.00771844240393624	0.00719027682914378	0.00669285995275643	0.00682538483812546	1	1	1	0	0	0	0	0	0	0	3.7238176471978	Th1
735	0.998006332345772	0.997375944851833	0.00669284967934862	0.00669400297197778	0.00669284913672896	0.00669285769665829	0.0066962793399666	0.00669916226080665	0.00771844256887818	0.00719027768296394	0.00669285994473329	0.00682530302621492	1	1	1	0	0	0	0	0	0	0	3.62381775792977	Th1
736	0.998006295146984	0.99737595657777	0.00669285903883581	0.00669400249261982	0.00669285203382139	0.00669285767521148	0.0066962847486976	0.0066991622408435	0.00771844266991423	0.00719027847921532	0.00669285992532535	0.00682528925965106	1	1	1	0	0	0	0	0	0	0	3.52381771315834	Th1
737	0.00669285585265777	0.00681173498042785	0.997242691363583	0.0071766884841469	0.998188156859456	0.00669286010449206	0.00669531168020125	0.00669286309631965	0.00771792580373284	0.00719020549394808	0.0072210650459006	0.00763439466571451	1	1	1	0	0	0	0	0	0	0	-0.539258319983792	Th2
738	0.998006356745737	0.997375945200566	0.0066928373469908	0.00669399820735085	0.00669282307287888	0.00669285799705145	0.00669628366802038	0.00669916257890458	0.00771844264577958	0.00719027791100443	0.00669286023643462	0.00682533112125963	1	1	1	0	0	0	0	0	0	0	4.32381785947754	Th1
739	0.998006275738241	0.997375874119217	0.00669284482368278	0.00669400139389828	0.00669284048624002	0.00669285780287753	0.00669628328048962	0.00669916237268173	0.0077184423795668	0.0071902771865182	0.00669286004523475	0.00682534691991681	1	1	1	0	0	0	0	0	0	0	4.22381769314092	Th1
740	0.998006371275724	0.997375955300886	0.00669283951771904	0.00669400096099367	0.00669283939726861	0.00669285780907289	0.00669628209656456	0.00669916237175315	0.00771844270459758	0.00719027785836074	0.00669286005357198	0.00682527721888965	1	1	1	0	0	0	0	0	0	0	4.12381780681344	Th1
741	0.9980062644225	0.997375883726348	0.00669285247271313	0.00669400288855684	0.00669284929125241	0.00669285770390204	0.006696282331155	0.00669916226804061	0.00771844247876815	0.00719027727584222	0.00669285995094341	0.006825342243655	1	1	1	0	0	0	0	0	0	0	4.02381766774863	Th1
742	0.998006309359857	0.99737593885584	0.00669285293925992	0.00669400262175056	0.00669284975792192	0.00669285769566773	0.00669628244210689	0.00669916225935008	0.00771844260328835	0.00719027805103429	0.00669285994364776	0.00682530821951447	1	1	1	0	0	0	0	0	0	0	3.92381773411137	Th1
743	0.99800632634167	0.997375930663918	0.00669284974349352	0.00669400279355985	0.0066928486778488	0.00669285770660072	0.00669627858597159	0.00669916227087239	0.00771844252260992	0.0071902772965678	0.00669285995458882	0.00682530015703206	1	1	1	0	0	0	0	0	0	0	3.82381773428493	Th1
744	0.998006324075371	0.997375935688555	0.00669284979004226	0.00669400271763075	0.00669284889416996	0.00669285770257448	0.0066962800156798	0.00669916226629828	0.00771844255911018	0.0071902775831859	0.0066928599504034	0.00682531143236248	1	1	1	0	0	0	0	0	0	0	3.7238177498717	Th1
745	0.998006268779727	0.997375890560571	0.00669285161279934	0.00669400295389286	0.00669284964597059	0.00669285769580319	0.0066962819693818	0.00669916225891751	0.0077184425171961	0.00719027741401415	0.00669285994361125	0.00682535190114615	1	1	1	0	0	0	0	0	0	0	3.6238176888277	Th1
746	0.998006336977131	0.997375947299528	0.0066928493190506	0.00669400277992919	0.0066928489687998	0.006692857695382	0.00669627902090792	0.00669916225944691	0.00771844256495115	0.00719027764140231	0.00669285994330696	0.00682530028511646	1	1	1	0	0	0	0	0	0	0	3.52381776261939	Th1
747	0.998006381578484	0.997375986183418	0.00669284801456955	0.00669400271311039	0.00669284857299904	0.00669285768897008	0.00669627785395531	0.00669916225374949	0.00771844259881703	0.00719027788366191	0.00669285993638246	0.0068252692715699	1	1	1	0	0	0	0	0	0	0	3.42381781594833	Th1
748	0.0066928547633896	0.00681164413188587	0.997242737658873	0.00717669743048076	0.998188316884839	0.00669285910730446	0.00669530882315207	0.00669286208995851	0.00771792609256698	0.00719020506104551	0.00722106561088793	0.00763435665605621	1	1	1	0	0	0	0	0	0	0	-0.639258669637945	Th2
749	0.998006277584816	0.997375864910008	0.00669283833081219	0.00669399459267484	0.00669282745656434	0.00669285795049565	0.00669628441155287	0.0066991625715214	0.00771844226793688	0.00719027705399339	0.00669286018808421	0.00682538202321563	1	1	1	0	0	0	0	0	0	0	4.22381774858157	Th1
750	0.998006388007182	0.997375918151874	0.00669281742281273	0.00669399037298565	0.00669281550195254	0.00669285807717106	0.0066962837957152	0.00669916267434648	0.00771844268479597	0.00719027751746633	0.00669286031237103	0.00682532747315941	1	1	1	0	0	0	0	0	0	0	4.12381789539633	Th1
751	0.998006306400231	0.997375977361309	0.00669286516908804	0.00669400487730386	0.00669285765196062	0.0066928576076339	0.00669628231998054	0.0066991621553923	0.00771844269023623	0.00719027846982019	0.00669285985999488	0.00682527701248752	1	1	1	0	0	0	0	0	0	0	4.02381771617873	Th1
752	0.998006368888493	0.997375961967502	0.00669284386557479	0.00669400061349907	0.00669284452090309	0.00669285775023682	0.00669628183013014	0.00669916231108206	0.00771844267448087	0.00719027790576966	0.00669285999648292	0.00682527175203971	1	1	1	0	0	0	0	0	0	0	3.92381779607624	Th1
753	0.998006293892142	0.997375908699948	0.00669284981318934	0.00669400215100711	0.00669284832008683	0.00669285771131876	0.00669628255860649	0.00669916227584256	0.00771844256129094	0.00719027756636116	0.00669285995862132	0.00682532915604557	1	1	1	0	0	0	0	0	0	0	3.82381771409589	Th1
754	0.998006388288711	0.997375988376053	0.00669284729040974	0.00669400176739787	0.00669284765070298	0.00669285771310791	0.00669627937247549	0.00669916227520818	0.00771844263916334	0.00719027792266257	0.00669285996050544	0.00682526011611406	1	1	1	0	0	0	0	0	0	0	3.72381781995549	Th1
755	0.998006336180601	0.997375947688911	0.00669284951978609	0.00669400230382803	0.00669284877203995	0.00669285770169684	0.00669628032057622	0.00669916226500395	0.00771844258706368	0.00719027773468382	0.00669285994940045	0.00682529879588606	1	1	1	0	0	0	0	0	0	0	3.62381776262817	Th1
756	0.998006286980344	0.997375906016283	0.0066928510630762	0.00669400270888446	0.0066928494333836	0.0066928576954055	0.00669628145211434	0.00669916225910125	0.00771844253689342	0.00719027749395864	0.00669285994312882	0.00682533772852617	1	1	1	0	0	0	0	0	0	0	3.52381770890041	Th1
757	0.998006277344366	0.997375894831076	0.00669285088375873	0.00669400290364464	0.00669284943099627	0.00669285769215437	0.00669628118138921	0.00669916225576528	0.00771844251659064	0.0071902773563895	0.00669285993984138	0.00682534613423986	1	1	1	0	0	0	0	0	0	0	3.42381769603341	Th1
758	0.00669285631002893	0.00681166663772251	0.997242669040321	0.00717666901632182	0.998188391195757	0.00669286091844532	0.00669531348594889	0.00669286390555723	0.00771792677870896	0.00719020628462811	0.00722106522453539	0.00763441552667011	1	1	1	0	0	0	0	0	0	0	-0.639258554180154	Th2
759	0.00669285472503021	0.00681166578136496	0.99724273308248	0.00717671142660735	0.998188286467729	0.00669285905250684	0.00669530927385384	0.00669286203855238	0.00771792583532772	0.00719020493437881	0.00722106526599263	0.00763436223611784	1	1	1	0	0	0	0	0	0	0	-0.739258621833691	Th2
760	0.998006273503978	0.997375870837235	0.00669284220561832	0.00669399330933923	0.00669283443404731	0.00669285787070043	0.0066962840161159	0.00669916249196178	0.00771844235476781	0.0071902771301916	0.00669286011026722	0.00682536311406152	1	1	1	0	0	0	0	0	0	0	4.12381772148027	Th1
761	0.998006379727612	0.997375939459793	0.00669283314302066	0.0066939915800343	0.00669283153950365	0.00669285789675076	0.00669628231636172	0.00669916245979753	0.00771844272416529	0.00719027762959474	0.00669286013558934	0.006825278817895	1	1	1	0	0	0	0	0	0	0	4.023817824905	Th1
762	0.998006371884516	0.997375921801372	0.00669282723743656	0.00669399237584737	0.00669283214036001	0.00669285788654702	0.00669628274799638	0.00669916249067044	0.00771844264316272	0.00719027778891108	0.00669286012601768	0.00682530327328802	1	1	1	0	0	0	0	0	0	0	3.92381782888884	Th1
763	0.998006228942994	0.997375905957473	0.00669286337195687	0.00669400505987266	0.00669285517547269	0.00669285763965241	0.00669628438321704	0.00669916220445083	0.00771844255803588	0.00719027817461941	0.00669285989062647	0.0068253506592511	1	1	1	0	0	0	0	0	0	0	3.82381764680302	Th1
764	0.998006303919138	0.997375951739093	0.00669285674285341	0.00669400294003121	0.00669285151783239	0.00669285767618017	0.0066962829036826	0.00669916223697537	0.00771844263221959	0.00719027828331344	0.00669285992572137	0.00682529561742626	1	1	1	0	0	0	0	0	0	0	3.72381772373303	Th1
765	0.99800631935562	0.997375961828676	0.00669285566134759	0.00669400266267935	0.00669285101977601	0.00669285768081727	0.00669628238565828	0.00669916224232607	0.007718442639573	0.00719027829292717	0.00669285993014934	0.00682528459451169	1	1	1	0	0	0	0	0	0	0	3.62381773960646	Th1
766	0.998006342942308	0.997375965844633	0.00669285283078319	0.00669400240011481	0.00669284999613035	0.00669285768892824	0.00669627954946884	0.00669916225150531	0.00771844260115577	0.00719027785712479	0.00669285993814405	0.00682527076678087	1	1	1	0	0	0	0	0	0	0	3.52381775421302	Th1
767	0.998006374256961	0.997375998585505	0.00669285258401132	0.00669400231349877	0.00669284995587115	0.00669285768572532	0.00669627925546762	0.00669916224856903	0.00771844264476876	0.00719027821531233	0.00669285993503433	0.00682524473499094	1	1	1	0	0	0	0	0	0	0	3.42381779270895	Th1
768	0.998006316613654	0.997375928824988	0.00669284984989778	0.00669400278839176	0.00669284908625443	0.00669285768860929	0.00669627972041219	0.00669916225234438	0.00771844254335879	0.00719027751425855	0.00669285993594002	0.00682531901070646	1	1	1	0	0	0	0	0	0	0	3.32381774237973	Th1
769	0.00669285561424401	0.00681168076842493	0.99724270394385	0.00717670132273812	0.998188282430567	0.00669285987735977	0.00669531075573756	0.006692862867513	0.00771792599221645	0.00719020545977375	0.00722106532020311	0.00763438005250135	1	1	1	0	0	0	0	0	0	0	-0.739258540989181	Th2
770	0.00669285497610672	0.00681170171496676	0.997242709479148	0.00717672970959594	0.998188233577004	0.00669285929459168	0.00669531028742504	0.00669286228864308	0.00771792542371789	0.00719020485380164	0.00722106471614736	0.00763437942317215	1	1	1	0	0	0	0	0	0	0	-0.839258509787176	Th2
771	0.998006339022721	0.997375953942556	0.00669284977550648	0.00669399687739275	0.00669284452029118	0.00669285775337557	0.0066962823548931	0.00669916226143296	0.00771844278359425	0.00719027806359367	0.0066928599978202	0.00682527538383191	1	1	1	0	0	0	0	0	0	0	4.02381776039063	Th1
772	0.998006272465205	0.997375957223616	0.00669287354846802	0.00669401509213164	0.00669286574416385	0.00669285752065908	0.00669628227588779	0.00669916200988741	0.00771844263646581	0.00719027835998547	0.00669285977557488	0.00682527980143512	1	1	1	0	0	0	0	0	0	0	3.92381763768395	Th1
773	0.998006354613755	0.997375883971017	0.00669281927879812	0.00669398404502135	0.00669282776945196	0.00669285793055898	0.00669628386879524	0.00669916255385191	0.00771844263986291	0.00719027740027928	0.00669286016822915	0.00682533251341466	1	1	1	0	0	0	0	0	0	0	3.82381782456649	Th1
774	0.998006235000518	0.997375911246365	0.00669286393490468	0.00669400626876344	0.00669285538091688	0.00669285763865193	0.00669628409086959	0.00669916220321906	0.00771844255698725	0.00719027817029579	0.00669285988987404	0.00682534612761089	1	1	1	0	0	0	0	0	0	0	3.72381765133981	Th1
775	0.998006227327176	0.997375907265513	0.00669286414741484	0.0066940056128344	0.00669285486840149	0.00669285764611316	0.00669628447527806	0.00669916220279844	0.00771844258290876	0.00719027816816327	0.00669285989764345	0.00682534250436192	1	1	1	0	0	0	0	0	0	0	3.6238176374413	Th1
776	0.998006364424095	0.997375967311109	0.00669284772835402	0.00669400074649194	0.00669284779351227	0.00669285770846978	0.00669628072201925	0.00669916226848361	0.00771844262323902	0.00719027785834152	0.00669285995561512	0.00682527758607285	1	1	1	0	0	0	0	0	0	0	3.52381779418909	Th1
777	0.998006352488845	0.997375959104194	0.00669284886792309	0.00669400157421995	0.00669284848132302	0.00669285769956789	0.00669627906254299	0.00669916226683832	0.00771844257872787	0.00719027791493232	0.00669285994632698	0.00682529096519942	1	1	1	0	0	0	0	0	0	0	3.42381778310371	Th1
778	0.998006350762513	0.997375959624369	0.00669284896143259	0.00669400212102821	0.00669284864608286	0.00669285769157432	0.00669627954480321	0.00669916225440326	0.00771844258592043	0.00719027776719744	0.00669285993882426	0.00682528848652097	1	1	1	0	0	0	0	0	0	0	3.32381777892758	Th1
779	0.00669285610520612	0.00681173212828849	0.997242634941554	0.007176652470492	0.998188224356772	0.00669286076258426	0.00669531406868476	0.00669286374215672	0.0077179265672189	0.00719020595209075	0.00722106460141402	0.00763443750628754	1	1	1	0	0	0	0	0	0	0	-0.739258250334886	Th2
780	0.00669285524073506	0.0068116580340202	0.99724270998265	0.00717670816016643	0.998188319997158	0.00669285947547624	0.00669530980664829	0.00669286245421993	0.00771792633913811	0.00719020542958634	0.00722106537823859	0.00763436890542333	1	1	1	0	0	0	0	0	0	0	-0.839258627076488	Th2
781	0.00669285631545157	0.00681166957535758	0.997242697271566	0.00717663039056976	0.998188322805837	0.00669286064178026	0.00669531181719323	0.00669286362223399	0.00771792721609946	0.00719020639708514	0.00722106605437648	0.00763438815694074	1	1	1	0	0	0	0	0	0	0	-0.939258500671454	Th2
782	0.998006272499362	0.997375939531699	0.00669286813385378	0.00669401919236363	0.00669286377009268	0.00669285754120148	0.00669628248483294	0.00669916199343869	0.00771844263017684	0.0071902782828794	0.00669285979514999	0.0068252820329179	1	1	1	0	0	0	0	0	0	0	3.92381762569535	Th1
783	0.998006219881825	0.997375908366563	0.00669287279674395	0.00669401946557041	0.0066928640962276	0.00669285754321554	0.00669628332481935	0.00669916209763552	0.00771844244824589	0.00719027806702297	0.00669285979773548	0.00682533325614841	1	1	1	0	0	0	0	0	0	0	3.82381758842467	Th1
784	0.998006337215727	0.997375996577369	0.00669286571132276	0.00669401000643357	0.00669285719523535	0.00669285761597083	0.00669628174435345	0.00669916207354161	0.00771844272698222	0.00719027845276593	0.00669285986846595	0.00682524611276521	1	1	1	0	0	0	0	0	0	0	3.72381772947495	Th1
785	0.9980061730089	0.997375919859211	0.0066928857513113	0.00669402061163291	0.00669286651356598	0.00669285753319119	0.0066962843145494	0.00669916202589738	0.00771844253992308	0.00719027825220526	0.00669285979170556	0.00682535480905414	1	1	1	0	0	0	0	0	0	0	3.62381755925813	Th1
786	0.998006276757701	0.997375848922621	0.0066928406052731	0.00669399625622409	0.00669284420799476	0.00669285774580487	0.0066962836797337	0.00669916234277463	0.00771844252927248	0.00719027711803917	0.00669285998893381	0.00682536179327384	1	1	1	0	0	0	0	0	0	0	3.52381768980866	Th1
787	0.998006308842832	0.99737593170866	0.00669285290045005	0.00669400194224206	0.00669284990364248	0.00669285769071265	0.00669628119989091	0.00669916225175075	0.00771844258023111	0.00719027766860402	0.00669285993900141	0.00682530032515631	1	1	1	0	0	0	0	0	0	0	3.4238177174605	Th1
788	0.998006383768724	0.99737598504483	0.00669284756030058	0.0066940008732733	0.00669284789511603	0.00669285769547595	0.00669627944583621	0.00669916225448755	0.00771844261428326	0.00719027789910671	0.0066928599422337	0.00682526492088958	1	1	1	0	0	0	0	0	0	0	3.32381781725718	Th1
789	0.00669285606468928	0.0068117315812121	0.997242683281238	0.00717672799465325	0.998188164862887	0.0066928600602946	0.00669531142598243	0.00669286307292662	0.00771792577745021	0.00719020544984227	0.00722106508582021	0.0076343912343172	1	1	1	0	0	0	0	0	0	0	-0.739258366386244	Th2
790	0.00669285616558128	0.00681173260041236	0.997242693523074	0.00717675400050055	0.998188189174167	0.00669286052643742	0.00669531272734557	0.00669286354509742	0.00771792509805676	0.00719020523703888	0.00722106527679287	0.00763440177380616	1	1	1	0	0	0	0	0	0	0	-0.839258413747173	Th2
791	0.00669285668907421	0.0068116988964402	0.997242677031486	0.00717654081913625	0.998188274647049	0.00669286111786952	0.00669531317374602	0.00669286408679533	0.00771792700161427	0.00719020646514985	0.00722106577706478	0.00763440964225964	1	1	1	0	0	0	0	0	0	0	-0.939258289647657	Th2
792	0.00669285182525528	0.00681158091082711	0.9972426873984	0.00717669842467924	0.998188236778502	0.00669285616534955	0.00669530420796856	0.00669285906356643	0.00771792893304874	0.00719020479460419	0.00722106167071947	0.00763437602498373	1	1	1	0	0	0	0	0	0	0	-1.03925859900526	Th2
793	0.998006314582309	0.997375891378818	0.00669283387622332	0.00669396419917691	0.00669283182757089	0.00669285789096479	0.00669628410128235	0.00669916259264937	0.00771844271824076	0.00719027744869286	0.00669286012660549	0.00682534214463779	1	1	1	0	0	0	0	0	0	0	3.82381780308123	Th1
794	0.99800631306661	0.997375941165992	0.00669285376347868	0.00669400032815335	0.0066928497291106	0.0066928576944154	0.00669628299866396	0.00669916212641851	0.00771844275260497	0.00719027816876969	0.00669285994328009	0.00682528912089205	1	1	1	0	0	0	0	0	0	0	3.7238177232169	Th1
795	0.998006315784041	0.997375875542936	0.00669282409000024	0.0066939699331254	0.00669283262582462	0.00669285786275509	0.00669628442513564	0.00669916253810387	0.00771844270287186	0.00719027762698212	0.00669286010176983	0.00682535655165331	1	1	1	0	0	0	0	0	0	0	3.6238178064873	Th1
796	0.998006228998015	0.997375944077071	0.00669287830896045	0.00669402199394818	0.00669286253969161	0.00669285758157036	0.00669628302008768	0.00669916209518285	0.00771844252701238	0.00719027829516765	0.00669285983735333	0.0068253244562646	1	1	1	0	0	0	0	0	0	0	3.52381761804513	Th1
797	0.998006352261458	0.997375994808963	0.00669285651401404	0.00669400319174604	0.00669285142704507	0.00669285767660134	0.00669628170638988	0.00669916218911412	0.00771844265881692	0.00719027834232986	0.00669285992688842	0.00682525329149682	1	1	1	0	0	0	0	0	0	0	3.42381777172925	Th1
798	0.998006235931855	0.997375961979104	0.00669287203095123	0.00669401040723421	0.00669285807311356	0.00669285764472716	0.00669628649872513	0.00669916215467993	0.00771844267611867	0.00719027879925411	0.00669285990249198	0.00682529021582831	1	1	1	0	0	0	0	0	0	0	3.32381763529149	Th1
799	0.00669285591570625	0.00681171388102689	0.997242672081685	0.00717665744514437	0.99818822305361	0.00669286028596603	0.0066953122441043	0.00669286326299804	0.00771792610913969	0.00719020560073873	0.00722106516423849	0.00763440524149964	1	1	1	0	0	0	0	0	0	0	-0.739258344875022	Th2
800	0.00669285522480207	0.00680143130380578	0.997330218576848	0.997779218784284	0.998344648409974	0.00669285963598171	0.00669285542608147	0.0066944172834216	0.00771805604969077	0.00719025283187423	0.00773739230090162	0.00669482223584093	1	1	1	0	0	0	0	0	0	0	-1.83053914347871	Th2
801	0.00669285515554158	0.00680138797120722	0.997330245062446	0.997779397779217	0.998344706340002	0.00669285976221083	0.00669285550768622	0.00669441705713893	0.00771805704277384	0.00719025344127703	0.00773739438881176	0.00669482052484839	1	1	1	0	0	0	0	0	0	0	-1.93053944833017	Th2
802	0.00669285474881496	0.00680142579611077	0.997330228991445	0.997779226437067	0.998344651879032	0.00669285931523555	0.00669285509247035	0.00669441692633664	0.00771805567930645	0.00719025249723318	0.0077373920714961	0.00669482143562947	1	1	1	0	0	0	0	0	0	0	-2.03053917374491	Th2
803	0.00669285461823815	0.00680142521859367	0.99733023922304	0.997779224641386	0.998344655753577	0.00669285926588513	0.00669285504196103	0.00669441688108202	0.00771805562589495	0.00719025245142708	0.00773739201521283	0.0066948213445606	1	1	1	0	0	0	0	0	0	0	-2.13053918715515	Th2
804	0.998006309209354	0.997375927551959	0.00669284894124587	0.00669398787600571	0.00669284553242178	0.00669285774015323	0.0066962831552347	0.00669916222083511	0.00771844277339724	0.00719027795894611	0.00669285998510103	0.00682530414759413	1	1	1	0	0	0	0	0	0	0	3.7238177423929	Th1
805	0.998006336842456	0.997375943273851	0.00669284618388811	0.00669398654659739	0.00669284478326543	0.00669285774333903	0.00669628285998695	0.00669916216645166	0.0077184428093129	0.00719027806939168	0.00669285998853883	0.0068252872895668	1	1	1	0	0	0	0	0	0	0	3.62381777352914	Th1
806	0.998006201785877	0.997375903858043	0.00669287753069161	0.00669403268972916	0.00669286349053756	0.00669285757092284	0.00669628337112518	0.00669916216727829	0.0077184424134057	0.00719027801279685	0.00669285982598875	0.00682534451918301	1	1	1	0	0	0	0	0	0	0	3.52381755981366	Th1
807	0.998006328661428	0.997375989267631	0.00669286717440771	0.00669401512792591	0.00669285693894076	0.00669285763448798	0.00669628204044549	0.00669916202714414	0.00771844264455872	0.00719027835768772	0.00669285988773651	0.00682525049515344	1	1	1	0	0	0	0	0	0	0	3.423817711775	Th1
808	0.998006344413746	0.997375921252813	0.0066928406072755	0.00669399009558854	0.00669284382198351	0.00669285772263008	0.00669628236011846	0.00669916227546837	0.00771844266879543	0.00719027756858922	0.00669285996584854	0.00682528910233478	1	1	1	0	0	0	0	0	0	0	3.3238177628055	Th1
809	0.00669285594134632	0.00681171106155397	0.997242677264706	0.00717682181230941	0.998188229962857	0.00669286026244603	0.00669531204295449	0.00669286325829184	0.00771792610735015	0.00719020562000774	0.00722106612093546	0.00763440000798203	1	1	1	0	0	0	0	0	0	0	-0.739258528617004	Th2
810	0.0066928554442297	0.00680143826778364	0.997330208723726	0.997779307012061	0.99834462214282	0.00669285932218172	0.00669285509675688	0.0066944166962477	0.00771805587648282	0.00719025270840418	0.00773739305136995	0.00669482127740394	1	1	1	0	0	0	0	0	0	0	-1.83053919013775	Th2
811	0.0066928549011455	0.00680143334156615	0.997330205300499	0.997779291416476	0.998344619119494	0.00669285900555935	0.0066928547756574	0.00669441642816835	0.00771805553497046	0.0071902523343878	0.00773739254926194	0.00669482078508986	1	1	1	0	0	0	0	0	0	0	-1.93053917618066	Th2
812	0.00669285440019108	0.00680143449753512	0.997330210139852	0.997779274902026	0.998344613916333	0.00669285868040461	0.0066928544501467	0.00669441613271498	0.00771805515888296	0.00719025197711369	0.00773739215436862	0.00669482040995269	1	1	1	0	0	0	0	0	0	0	-2.0305391610969	Th2
813	0.00669285418462986	0.00680142730429216	0.997330232360812	0.997779290686748	0.998344631393462	0.00669285868295415	0.00669285444794043	0.00669441611750994	0.00771805537737731	0.00719025206896493	0.00773739243258566	0.00669482015669062	1	1	1	0	0	0	0	0	0	0	-2.13053922366808	Th2
814	0.00669285472679856	0.00680143671601699	0.997330224408839	0.997779234502183	0.998344644114019	0.00669285937406881	0.00669285514245045	0.00669441720745248	0.00771805515991614	0.00719025217422083	0.00773739048489137	0.00669482168843299	1	1	1	0	0	0	0	0	0	0	-2.23053916035079	Th2
815	0.998006341256735	0.997375952861117	0.00669284816529209	0.006693983743188	0.00669284525647579	0.00669285773996621	0.00669628280746259	0.006699162030556	0.00771844286839201	0.00719027823540885	0.00669285998542794	0.00682527848014115	1	1	1	0	0	0	0	0	0	0	3.62381777910025	Th1
816	0.998006285397395	0.997375943694801	0.0066928668575961	0.00669402472644013	0.00669285828745594	0.00669285761151345	0.006696282690141	0.00669916195366153	0.00771844260750102	0.00719027824234399	0.00669285986457705	0.00682527777139159	1	1	1	0	0	0	0	0	0	0	3.52381763996183	Th1
817	0.99800627398376	0.997375894915867	0.00669284953371763	0.00669399337694359	0.00669284761599029	0.00669285771277022	0.00669628348979691	0.0066991623103445	0.00771844269111361	0.0071902776965758	0.00669285995848455	0.00682533669623268	1	1	1	0	0	0	0	0	0	0	3.42381769892829	Th1
818	0.998006207003896	0.997375934454572	0.00669288733204029	0.00669404236870083	0.00669286745421329	0.00669285757268814	0.00669628291253908	0.00669916205380603	0.00771844246242663	0.00719027820592647	0.0066928598317593	0.0068253205428908	1	1	1	0	0	0	0	0	0	0	3.32381754788555	Th1
819	0.998006344375905	0.997375924062596	0.00669283729127287	0.00669398599093566	0.00669284192953813	0.00669285771762797	0.00669628276132791	0.00669916236809457	0.00771844260855316	0.00719027799070512	0.00669285995809094	0.00682530274199737	1	1	1	0	0	0	0	0	0	0	3.22381778937315	Th1
820	0.00669285443880495	0.00680136987396254	0.997330252994755	0.997779279337008	0.998344769062587	0.00669286062478503	0.0066928563680131	0.0066944188790048	0.00771805779548759	0.00719025364589338	0.00773739163653439	0.00669482230196195	1	1	1	0	0	0	0	0	0	0	-1.8305394158299	Th2
821	0.00669285531387203	0.00680144507559157	0.997330197143835	0.997779310109462	0.998344613468262	0.00669285929555676	0.00669285506208254	0.00669441688798177	0.0077180556343588	0.00719025248317091	0.00773739218445596	0.00669482114267639	1	1	1	0	0	0	0	0	0	0	-1.93053916764181	Th2
822	0.00669285471832349	0.00680141169397002	0.997330210945788	0.997779343652042	0.99834464113136	0.00669285880622511	0.00669285456260198	0.00669441596522325	0.00771805588239716	0.00719025246655114	0.00773739347737085	0.00669482011473307	1	1	1	0	0	0	0	0	0	0	-2.03053927804179	Th2
823	0.0066928558383952	0.00680134829733607	0.997330267938207	0.99777938745781	0.998344785506767	0.00669286087306854	0.00669285660900915	0.00669441824299191	0.00771805878918713	0.0071902547287464	0.00773739515680207	0.00669482192627224	1	1	1	0	0	0	0	0	0	0	-2.13053957044098	Th2
824	0.0066928556773525	0.0068013967418963	0.997330250797438	0.997779366116328	0.99834473340784	0.00669286037636658	0.00669285612688353	0.00669441798372927	0.00771805715316098	0.00719025377628963	0.00773739373270229	0.00669482174310862	1	1	1	0	0	0	0	0	0	0	-2.23053943701012	Th2
825	0.00669285631211841	0.00680136221113903	0.997330221207181	0.99777934785261	0.998344735567208	0.00669286098114832	0.00669285670495618	0.00669441854170916	0.00771805838962498	0.00719025438232527	0.00773739348884784	0.00669482209665795	1	1	1	0	0	0	0	0	0	0	-2.33053942151847	Th2
826	0.998006336145214	0.997375953309626	0.00669285171730886	0.00669399178395711	0.00669284812388485	0.00669285770957996	0.00669628271589706	0.00669916188576548	0.00771844284976572	0.00719027829933902	0.00669285995649524	0.00682526452196708	1	1	1	0	0	0	0	0	0	0	3.5238177457685	Th1
827	0.998006256267213	0.997375928691422	0.006692870837846	0.00669403546592412	0.00669286065056803	0.00669285759331185	0.00669628288651231	0.00669916201718573	0.00771844251262502	0.00719027814087786	0.0066928598477162	0.00682529713163461	1	1	1	0	0	0	0	0	0	0	3.42381759813416	Th1
828	0.99800623979958	0.997375926480267	0.00669287502248372	0.00669403597654523	0.00669286193522657	0.00669285759671189	0.00669628299183308	0.00669916208848515	0.00771844248345022	0.00719027811854196	0.0066928598518465	0.00682531102506296	1	1	1	0	0	0	0	0	0	0	3.32381758750152	Th1
829	0.99800630214472	0.997375869252375	0.00669283063352837	0.0066939695892774	0.00669283788857447	0.00669285776121569	0.00669628390675955	0.00669916243186921	0.00771844279052711	0.0071902774363509	0.00669285999989142	0.00682534939657453	1	1	1	0	0	0	0	0	0	0	3.2238177670089	Th1
830	0.998006344872514	0.997375892914544	0.00669283308837279	0.00669398504259856	0.00669283992725869	0.00669285770480018	0.00669628308524848	0.00669916229976603	0.00771844264195296	0.00719027739696996	0.00669285994154733	0.00682530797397965	1	1	1	0	0	0	0	0	0	0	3.12381777077309	Th1
831	0.00669285619279142	0.00680140808245649	0.997330223747169	0.997779435541909	0.998344642754168	0.00669285884426431	0.00669285459703049	0.00669441514474272	0.00771805598776501	0.00719025292876083	0.00773739579366426	0.00669481984478033	1	1	1	0	0	0	0	0	0	0	-1.93053938462699	Th2
832	0.00669285528873802	0.00680137447550821	0.997330254623205	0.997779377136249	0.998344729712102	0.0066928597782805	0.00669285552979304	0.00669441684779743	0.00771805715817657	0.00719025361392448	0.00773739475699926	0.0066948210676498	1	1	1	0	0	0	0	0	0	0	-2.03053947295469	Th2
833	0.00669285432579113	0.00680131195836624	0.99733024696457	0.997779394042796	0.998344761669272	0.0066928591792293	0.00669285492017582	0.00669441576081715	0.00771805826280984	0.00719025389483562	0.00773739656342924	0.00669482012432145	1	1	1	0	0	0	0	0	0	0	-2.13053957768686	Th2
834	0.00669285579917441	0.00680133579979994	0.997330273973065	0.997779365547649	0.998344794807057	0.00669286089667245	0.006692856641015	0.00669441817126168	0.00771805913820061	0.00719025493150061	0.00773739570592788	0.00669482218297164	1	1	1	0	0	0	0	0	0	0	-2.23053957506125	Th2
835	0.00669285480268158	0.00680143936648287	0.997330213873666	0.99777929389198	0.998344637263813	0.0066928593914471	0.00669285515075347	0.00669441727578097	0.00771805514758536	0.00719025212105039	0.0077373905055394	0.00669482122429218	1	1	1	0	0	0	0	0	0	0	-2.33053920004385	Th2
836	0.00669285650515653	0.00680136359623981	0.997330238539634	0.997779345025633	0.998344763857239	0.00669286116416339	0.00669285691218108	0.00669441853429056	0.00771805926216435	0.00719025492923913	0.00773739539436199	0.00669482271328272	1	1	1	0	0	0	0	0	0	0	-2.43053945841143	Th2
837	0.998006291237414	0.997375914674137	0.00669284931195534	0.00669398456197635	0.00669284644051095	0.00669285772817562	0.0066962834318181	0.00669916226902497	0.0077184427905098	0.00719027788697979	0.00669285997355692	0.00682532101798722	1	1	1	0	0	0	0	0	0	0	3.42381773069516	Th1
838	0.998006343389672	0.99737595049894	0.0066928471627331	0.00669398331487162	0.00669284577966148	0.00669285772701556	0.00669628287315656	0.00669916200919514	0.00771844281838785	0.00719027819142696	0.00669285997298217	0.00682527801545898	1	1	1	0	0	0	0	0	0	0	3.32381777923897	Th1
839	0.998006353633904	0.997375964945196	0.00669285227870314	0.00669399642214411	0.00669284916637312	0.0066928576935241	0.00669628254956873	0.00669916192500423	0.00771844275358991	0.00719027824817794	0.00669285994168863	0.00682524662496853	1	1	1	0	0	0	0	0	0	0	3.2238177504484	Th1
840	0.998006330659747	0.997375981392908	0.00669286524783772	0.00669401581995758	0.00669285617712602	0.00669285765502409	0.00669628224635472	0.00669916197980263	0.00771844260843155	0.0071902782911266	0.00669285990839758	0.00682524752396052	1	1	1	0	0	0	0	0	0	0	3.12381770502083	Th1
841	0.00669285717834154	0.0068014633585855	0.997330212743871	0.997779365317304	0.998344591842977	0.00669285952073312	0.00669285528460546	0.00669441625403569	0.00771805648496087	0.00719025314998527	0.0077373947258944	0.00669482128908909	1	1	1	0	0	0	0	0	0	0	-1.93053919265792	Th2
842	0.00669285540449073	0.00680138515327754	0.997330247712772	0.997779374145809	0.998344714621235	0.00669285973562363	0.00669285548904446	0.00669441685843544	0.0077180567873055	0.00719025341578793	0.00773739428406445	0.00669482111684104	1	1	1	0	0	0	0	0	0	0	-2.03053943823494	Th2
843	0.00669285619998595	0.00680147190867417	0.997330264245007	0.997779243452304	0.998344685625483	0.00669286134938284	0.0066928571079128	0.00669442028996315	0.00771805667217908	0.00719025309013648	0.00773738904394865	0.00669482340015161	1	1	1	0	0	0	0	0	0	0	-2.13053920426046	Th2
844	0.00669285567496133	0.00680134975266221	0.9973302809682	0.997779331054334	0.998344797264086	0.00669286089450597	0.00669285664890616	0.00669441827458943	0.00771805876631245	0.00719025473908751	0.007737395011573	0.0066948225080833	1	1	1	0	0	0	0	0	0	0	-2.23053953701594	Th2
845	0.00669285640379595	0.00680143631166928	0.997330239470195	0.997779288116277	0.998344721350128	0.00669286097446651	0.00669285672972338	0.00669441893263586	0.00771805734096565	0.00719025374117081	0.00773739176270232	0.00669482277911989	1	1	1	0	0	0	0	0	0	0	-2.33053929396035	Th2
846	0.0066928561816181	0.00680143421456381	0.99733020002764	0.997779226781645	0.998344674336533	0.00669286093427616	0.00669285669114265	0.00669441924294399	0.00771805681063449	0.00719025307221885	0.00773738952487581	0.00669482316920568	1	1	1	0	0	0	0	0	0	0	-2.43053915130434	Th2
847	0.00669285640685288	0.00680144927117768	0.997330200357812	0.997779274527966	0.998344711883817	0.00669286106447364	0.00669285682075824	0.00669441916763385	0.00771805634162707	0.00719025337628066	0.00773739024764555	0.00669482293487421	1	1	1	0	0	0	0	0	0	0	-2.53053922113827	Th2
848	0.998006276033044	0.997375884207515	0.00669284723869961	0.00669400326949984	0.00669284227897821	0.00669285776887899	0.00669628301506831	0.006699162329017	0.00771844242155583	0.00719027728817524	0.00669286001218789	0.00682534410708062	1	1	1	0	0	0	0	0	0	0	4.32381769439535	Th1
849	0.998006284080357	0.997375894028594	0.00669284868433387	0.00669400319976923	0.00669284573145124	0.00669285773482507	0.00669628242068515	0.00669916229639071	0.00771844248976068	0.00719027736288834	0.00669285998004199	0.00682533115853775	1	1	1	0	0	0	0	0	0	0	4.22381769393653	Th1
850	0.998006355731789	0.997375953569716	0.00669284581917379	0.00669400298481741	0.0066928451217744	0.00669285773787049	0.00669628082511593	0.0066991622986337	0.00771844261056142	0.00719027797101881	0.00669285998279389	0.0068252851013187	1	1	1	0	0	0	0	0	0	0	4.12381778190305	Th1
851	0.998006222592069	0.997375848886401	0.00669285235368911	0.00669400325817151	0.00669284937003042	0.00669285770125559	0.00669628405002583	0.00669916226216952	0.00771844247181968	0.0071902772010037	0.0066928599487171	0.0068253860842728	1	1	1	0	0	0	0	0	0	0	4.02381763621584	Th1
852	0.998006324720527	0.997375933040189	0.00669285030141373	0.00669400313566688	0.00669284877707271	0.00669285770256797	0.00669627890958103	0.0066991622669493	0.00771844253105217	0.00719027737773448	0.00669285995063398	0.00682529751366947	1	1	1	0	0	0	0	0	0	0	3.92381773179875	Th1
853	0.998006233948349	0.997375898924381	0.00669285964540713	0.00669400267742869	0.00669285249736773	0.00669285767112434	0.00669628662374084	0.00669916223407378	0.00771844260701934	0.00719027823738071	0.00669285992058434	0.00682534589560873	1	1	1	0	0	0	0	0	0	0	3.82381765124206	Th1
854	0.99800627775954	0.997375894818984	0.00669285095534896	0.00669400318265144	0.00669284939007701	0.00669285769643986	0.0066962809253845	0.0066991622589828	0.00771844250342403	0.00719027731473496	0.00669285994419535	0.00682534921108942	1	1	1	0	0	0	0	0	0	0	3.7238176989047	Th1
855	0.998006306081891	0.997375922805114	0.00669285052799495	0.00669400302701203	0.00669284934484643	0.00669285769251881	0.00669628045699263	0.00669916225598996	0.00771844254785373	0.00719027758210544	0.0066928599403107	0.00682532306141523	1	1	1	0	0	0	0	0	0	0	3.62381772952434	Th1
856	0.998006257553505	0.997375857497774	0.00669284860963276	0.00669400349288578	0.00669284881052751	0.00669285768965994	0.0066962791433297	0.00669916225062203	0.00771844243693558	0.00719027685259512	0.00669285993580062	0.00682537490147471	1	1	1	0	0	0	0	0	0	0	3.52381766734865	Th1
857	0.00669285504706723	0.00681170987531617	0.997242694899468	0.00717668750420224	0.998188186338083	0.0066928592044257	0.00669531029823144	0.00669286219428765	0.00771792462765959	0.00719020442155154	0.00722106432392399	0.00763437896176106	1	1	1	0	0	0	0	0	0	0	-0.53925839978753	Th2
858	0.00669285458892271	0.0068116034424657	0.997242712356698	0.00717668882672976	0.998188354274355	0.00669285892719782	0.00669530895864002	0.00669286191250328	0.0077179278241358	0.00719020571837844	0.00722106632915585	0.00763436583387462	1	1	1	0	0	0	0	0	0	0	-0.639258701922509	Th2
859	0.998006305610617	0.997375947610058	0.00669285739056029	0.00669400297074819	0.00669285281267931	0.00669285766401314	0.00669628291114415	0.00669916221963968	0.00771844269068101	0.00719027816856643	0.00669285991418685	0.0068252902638486	1	1	1	0	0	0	0	0	0	0	4.22381771387877	Th1
860	0.998006347738343	0.997375897871889	0.00669283090745516	0.00669400062918935	0.00669283279523603	0.00669285785649791	0.00669628280721684	0.00669916242355974	0.00771844257037517	0.00719027733492426	0.00669286009598849	0.00682531761788849	1	1	1	0	0	0	0	0	0	0	4.1238177819848	Th1
861	0.998006277677781	0.997375950424618	0.00669286214230483	0.00669400309493353	0.00669285483955842	0.00669285764535531	0.00669628348488919	0.00669916220852195	0.00771844264060117	0.00719027842228843	0.00669285989698363	0.00682530574510488	1	1	1	0	0	0	0	0	0	0	4.02381769806935	Th1
862	0.99800633738795	0.997375944901588	0.00669284837380205	0.00669400243943387	0.00669284745773204	0.00669285771425429	0.00669628146906262	0.00669916227761567	0.00771844260427018	0.0071902777596554	0.00669285996129532	0.00682529483816446	1	1	1	0	0	0	0	0	0	0	3.92381776064289	Th1
863	0.998006384940434	0.99737598136028	0.0066928480872322	0.00669400257077912	0.00669284787162662	0.00669285770786631	0.00669627699365459	0.00669916227255591	0.00771844258216951	0.00719027756442172	0.00669285995573521	0.00682525000966679	1	1	1	0	0	0	0	0	0	0	3.82381779485715	Th1
864	0.998006336544156	0.997375947797033	0.00669284951367315	0.00669400266461537	0.00669284869647363	0.00669285770042314	0.00669628013772617	0.00669916226413231	0.00771844258241522	0.00719027771824429	0.00669285994804751	0.00682529837894853	1	1	1	0	0	0	0	0	0	0	3.72381776219637	Th1
865	0.998006271869835	0.997375893066103	0.00669285151385689	0.00669400297478848	0.00669284957066489	0.00669285769413663	0.00669628185831985	0.00669916225717652	0.00771844252106587	0.00719027741868153	0.00669285994181122	0.00682534972720299	1	1	1	0	0	0	0	0	0	0	3.62381769229502	Th1
866	0.998006373844611	0.997375998459115	0.00669285259795402	0.00669400258458073	0.00669285002587341	0.00669285768356168	0.0066962789936366	0.00669916224962288	0.00771844264064112	0.00719027821029129	0.00669285993309674	0.00682524528072255	1	1	1	0	0	0	0	0	0	0	3.52381779208689	Th1
867	0.00669285661610956	0.00681176279685647	0.997242642438932	0.0071766765166619	0.998188198660641	0.00669286127021498	0.00669531493229653	0.00669286427007775	0.00771792676562162	0.00719020634149349	0.00722106470689509	0.00763444507887044	1	1	1	0	0	0	0	0	0	0	-0.539258214837799	Th2
868	0.00669285477031724	0.00681171156725444	0.997242684388889	0.00717670924635538	0.998188179462227	0.0066928589620525	0.00669531024612168	0.00669286195574801	0.00771792433473127	0.00719020414794003	0.00722106395022098	0.00763438327326748	1	1	1	0	0	0	0	0	0	0	-0.639258399889819	Th2
869	0.00669285709077905	0.00681164818864518	0.997242670614559	0.00717666150432934	0.998188353412822	0.00669286141654141	0.00669531269630531	0.00669286440202619	0.00771792900516531	0.00719020763353162	0.00722106711659262	0.0076344037773344	1	1	1	0	0	0	0	0	0	0	-0.739258534204789	Th2
870	0.998006245463964	0.99737591356056	0.00669286383785308	0.00669400518189199	0.00669285863600319	0.00669285761054934	0.0066962835223266	0.0066991621698441	0.00771844254189402	0.00719027807707499	0.00669285986286229	0.00682533100524632	1	1	1	0	0	0	0	0	0	0	4.12381764615857	Th1
871	0.998006367430002	0.997375949766544	0.00669284168206258	0.00669399990687461	0.00669284122861746	0.00669285777368355	0.00669628131727537	0.00669916233322159	0.00771844265200753	0.00719027765759085	0.00669286001700923	0.00682527051847091	1	1	1	0	0	0	0	0	0	0	4.02381778664825	Th1
872	0.998006376347727	0.997375970833584	0.00669284584756731	0.00669400116992771	0.00669284544516376	0.00669285773184785	0.00669628168097919	0.00669916228883784	0.00771844267050112	0.00719027783150505	0.00669285997838031	0.00682525703080042	1	1	1	0	0	0	0	0	0	0	3.9238177939315	Th1
873	0.998006237200651	0.997375906941494	0.00669286082706431	0.00669400343419098	0.00669285349594238	0.00669285766088052	0.00669628514435256	0.00669916222461848	0.00771844259569441	0.00719027824798049	0.00669285991134831	0.00682534403746698	1	1	1	0	0	0	0	0	0	0	3.82381765620729	Th1
874	0.998006319833179	0.997375962180918	0.00669285563525629	0.00669400264825147	0.00669285101164386	0.00669285768091579	0.00669628236363584	0.00669916224386764	0.00771844264023966	0.00719027829381248	0.00669285993025074	0.00682528421702774	1	1	1	0	0	0	0	0	0	0	3.7238177400887	Th1
875	0.998006322373266	0.997375910042033	0.00669284669546818	0.00669400254805525	0.0066928476787292	0.00669285770930922	0.00669627755753411	0.00669916227364389	0.00771844247791233	0.00719027702912473	0.00669285995584772	0.00682532200308445	1	1	1	0	0	0	0	0	0	0	3.6238177344995	Th1
876	0.998006301811719	0.997375919421606	0.00669285069790984	0.00669400269543707	0.00669284928085441	0.00669285769344085	0.00669628112369231	0.00669916225700022	0.0077184425531414	0.00719027758890196	0.00669285994108599	0.0068253258819697	1	1	1	0	0	0	0	0	0	0	3.52381772559836	Th1
877	0.998006348043341	0.997375956720684	0.00669284904412626	0.00669400277097016	0.00669284885496099	0.00669285768793779	0.00669627872527874	0.00669916225210081	0.00771844256721334	0.00719027768284048	0.00669285993527044	0.00682529437049594	1	1	1	0	0	0	0	0	0	0	3.4238177773151	Th1
878	0.00669285702772178	0.00681177649263395	0.997242731112529	0.00717667897689199	0.998188244085363	0.00669286186436256	0.00669531618208799	0.00669286485631195	0.00771792493331845	0.00719020574500321	0.00722106450563235	0.00763441722629939	1	1	1	0	0	0	0	0	0	0	-0.639258365341413	Th2
879	0.00669285473981974	0.00681171495036013	0.997242679518787	0.00717673456430834	0.998188179410499	0.00669285893264251	0.00669531029729758	0.00669286192887476	0.00771792435094222	0.00719020414145229	0.00722106386776969	0.00763438633772019	1	1	1	0	0	0	0	0	0	0	-0.739258413946716	Th2
880	0.00669285415073915	0.00681164812959657	0.997242708707281	0.00717670628716382	0.998188273587626	0.00669285847850572	0.00669530901686697	0.00669286145413373	0.00771792648314419	0.00719020487678163	0.00722106498510852	0.00763437311150782	1	1	1	0	0	0	0	0	0	0	-0.839258587895686	Th2
881	0.998006351678613	0.997375932714243	0.00669283891100675	0.00669399558905819	0.00669283661263616	0.00669285781863608	0.00669628227406538	0.0066991623803274	0.00771844266307349	0.00719027762477778	0.00669286005932872	0.00682529029070799	1	1	1	0	0	0	0	0	0	0	4.02381778639107	Th1
882	0.998006272084814	0.997375955148681	0.00669286806169553	0.00669400678753061	0.00669285948067189	0.00669285760278899	0.00669628291196179	0.00669916214871674	0.00771844262232302	0.00719027839346439	0.00669285985635237	0.00682530185038367	1	1	1	0	0	0	0	0	0	0	3.92381767828959	Th1
883	0.998006270553301	0.997375853287216	0.00669284145201982	0.0066939995578946	0.00669284312555018	0.00669285775745767	0.00669628375414833	0.0066991623378009	0.00771844250078597	0.00719027718668719	0.00669286000074048	0.00682536371534874	1	1	1	0	0	0	0	0	0	0	3.82381768695802	Th1
884	0.998006233543004	0.997375905182239	0.00669286125420927	0.00669400395278394	0.00669285366106967	0.006692857660159	0.00669628506560517	0.00669916222421241	0.00771844259091678	0.00719027823960991	0.00669285991078467	0.0068253467390054	1	1	1	0	0	0	0	0	0	0	3.72381765228747	Th1
885	0.998006353780137	0.997375975581228	0.00669285257764861	0.00669400225067933	0.00669284976585259	0.00669285769055303	0.00669627970994336	0.00669916225158942	0.00771844261628112	0.00719027792870144	0.00669285993940059	0.0068252615436406	1	1	1	0	0	0	0	0	0	0	3.62381776644729	Th1
886	0.998006283678844	0.997375891080125	0.00669284916203678	0.00669400243738414	0.00669284859047673	0.00669285770131349	0.0066962792331004	0.00669916226928603	0.00771844248166927	0.00719027715081104	0.00669285994849448	0.00682534379739754	1	1	1	0	0	0	0	0	0	0	3.52381769715114	Th1
887	0.99800622679706	0.997375889529195	0.00669285960553773	0.00669400310824125	0.00669285236722984	0.00669285767796973	0.00669628686279829	0.00669916224096604	0.00771844260073208	0.00719027819066016	0.00669285992726199	0.0068253529981262	1	1	1	0	0	0	0	0	0	0	3.42381764174376	Th1
888	0.00669285585573967	0.00681164389430907	0.997242716102383	0.00717669929307635	0.998188327331704	0.00669285992137863	0.00669530972889791	0.00669286291026159	0.00771792605649321	0.00719020555496513	0.00722106587600427	0.00763436276498349	1	1	1	0	0	0	0	0	0	0	-0.639258650164131	Th2
889	0.00669285565015044	0.00681166901558017	0.997242692675147	0.00717668932999718	0.998188303828738	0.00669285994334071	0.00669531085299926	0.00669286292926009	0.00771792639794351	0.00719020570325218	0.00722106548558061	0.00763438390523678	1	1	1	0	0	0	0	0	0	0	-0.739258545950539	Th2
890	0.00669285489570204	0.00681168078145448	0.997242687355242	0.00717672650123591	0.998188252924285	0.00669285913982962	0.00669531003872385	0.00669286212904678	0.00771792570238169	0.00719020492494274	0.0072210647585781	0.00763438122749697	1	1	1	0	0	0	0	0	0	0	-0.839258523182606	Th2
891	0.00669285620936753	0.00681164963085139	0.997242686750025	0.00717660892457098	0.998188327991448	0.00669286053683017	0.00669531159223081	0.00669286350138074	0.00771792840717885	0.00719020686926368	0.00722106644043909	0.00763439058617099	1	1	1	0	0	0	0	0	0	0	-0.93925848989233	Th2
892	0.998006316553983	0.997375983403293	0.00669286761443252	0.00669400990200627	0.00669286076147204	0.00669285758894451	0.00669628185192815	0.00669916207659003	0.00771844271892983	0.00719027845825089	0.00669285984257042	0.00682525564125828	1	1	1	0	0	0	0	0	0	0	3.92381769985784	Th1
893	0.998006212790453	0.997375903417547	0.00669286877653115	0.00669400916760156	0.00669285953317248	0.00669285760603298	0.00669628398655465	0.00669916217390388	0.00771844250648226	0.00719027812638787	0.00669285985935655	0.00682535517848268	1	1	1	0	0	0	0	0	0	0	3.8238176181679	Th1
894	0.998006289668417	0.997375848831819	0.00669283419452896	0.00669399511382676	0.00669283940269071	0.00669285778809416	0.00669628398425663	0.00669916238676758	0.00771844253041802	0.00719027713991654	0.00669286002899942	0.00682535946024714	1	1	1	0	0	0	0	0	0	0	3.72381771310789	Th1
895	0.99800634914816	0.997375950342645	0.00669284652339205	0.00669400004850308	0.00669284674256569	0.00669285771680467	0.0066962819447492	0.00669916227701921	0.00771844262871443	0.00719027782873357	0.00669285996334527	0.00682528587341976	1	1	1	0	0	0	0	0	0	0	3.62381777440913	Th1
896	0.998006297205526	0.997375912849129	0.0066928501888997	0.00669400167508305	0.00669284873554702	0.00669285770023259	0.00669628238908418	0.00669916226495871	0.00771844257014682	0.00719027759965861	0.00669285994744652	0.00682532684589147	1	1	1	0	0	0	0	0	0	0	3.52381771877254	Th1
897	0.9980062892733	0.99737588147368	0.00669284747695156	0.00669400193960891	0.00669284794880245	0.00669285770363265	0.00669627927463516	0.00669916227132188	0.00771844247207962	0.00719027693573753	0.00669285994971786	0.00682534898825885	1	1	1	0	0	0	0	0	0	0	3.423817700977	Th1
898	0.998006228002944	0.997375890466669	0.0066928595818443	0.00669400309174901	0.00669285234536089	0.00669285768043143	0.00669628685082218	0.00669916224347748	0.00771844260456975	0.00719027819544066	0.00669285992991812	0.00682535196878883	1	1	1	0	0	0	0	0	0	0	3.32381764292411	Th1
899	0.00669285583869974	0.00681168320432525	0.997242678469411	0.00717668671741146	0.998188273114184	0.00669286007451681	0.00669531115584279	0.0066928630664156	0.00771792636232723	0.0071902057431753	0.00722106527817827	0.00763439244708497	1	1	1	0	0	0	0	0	0	0	-0.739258475130441	Th2
900	0.00669285494601277	0.00681168151452445	0.997242668931662	0.00717675766643777	0.998188236816442	0.0066928591245838	0.00669530997263795	0.00669286212764645	0.00771792541206253	0.0071902048125029	0.00722106456029957	0.00763438208862827	1	1	1	0	0	0	0	0	0	0	-0.839258518855644	Th2
901	0.00669285649610991	0.0068116921388366	0.997242674310105	0.0071765868108957	0.998188278867053	0.00669286091695393	0.00669531279289134	0.00669286388438252	0.00771792723990994	0.0071902065095876	0.00722106567292089	0.00763440886455715	1	1	1	0	0	0	0	0	0	0	-0.939258345471904	Th2
902	0.0066928555351419	0.00681167404195396	0.997242695545521	0.00717665664016325	0.998188282578833	0.00669285985925744	0.00669531088312385	0.00669286283685057	0.0077179270280592	0.00719020588163153	0.00722106544630057	0.00763438718529248	1	1	1	0	0	0	0	0	0	0	-1.03925848606691	Th2
903	0.998006365768117	0.997375927337638	0.00669283039275734	0.00669398039277449	0.00669283232761973	0.00669285785359715	0.00669628284871693	0.0066991624227711	0.00771844275200442	0.00719027763048791	0.00669286009163482	0.00682529879029271	1	1	1	0	0	0	0	0	0	0	3.82381783238211	Th1
904	0.998006296929481	0.997375879208261	0.0066928401642746	0.0066939921368765	0.00669284161539049	0.00669285776770688	0.00669628327494761	0.00669916236660514	0.00771844258428327	0.00719027732956776	0.00669286000962586	0.00682533241067511	1	1	1	0	0	0	0	0	0	0	3.72381771796461	Th1
905	0.998006353321663	0.997375884245117	0.00669282508021915	0.00669398570536031	0.00669283499322487	0.00669285781709456	0.00669628331114139	0.00669916242654335	0.00771844263521895	0.00719027733911708	0.00669286005563384	0.00682531617353624	1	1	1	0	0	0	0	0	0	0	3.62381779154626	Th1
906	0.998006252671159	0.997375835902494	0.0066928434771519	0.00669399778965448	0.00669284540420284	0.00669285772943224	0.00669628353229751	0.00669916232676181	0.00771844251053828	0.00719027695627405	0.00669285997299452	0.00682537683905784	1	1	1	0	0	0	0	0	0	0	3.52381766177	Th1
907	0.998006250162964	0.997375871193432	0.00669285125010777	0.00669400162111726	0.00669284916185876	0.0066928576967111	0.00669628350528344	0.00669916226868312	0.00771844254068156	0.00719027733964942	0.00669285994386891	0.00682536460589843	1	1	1	0	0	0	0	0	0	0	3.42381766722409	Th1
908	0.998006320516796	0.997375962947541	0.00669285566349404	0.0066940026625648	0.00669285101753878	0.00669285768110522	0.00669628233059558	0.00669916224216456	0.00771844263022934	0.00719027829349627	0.00669285993049659	0.00682528378585246	1	1	1	0	0	0	0	0	0	0	3.32381774101468	Th1
909	0.0066928559116838	0.00681166462291174	0.997242696919921	0.00717673155227207	0.998188304350242	0.00669285986617584	0.00669531016459075	0.00669286286496571	0.00771792600397579	0.00719020553295324	0.00722106539345436	0.00763437028108333	1	1	1	0	0	0	0	0	0	0	-0.739258612180641	Th2
910	0.0066928557785969	0.0068116791872011	0.997242685639547	0.0071766749867346	0.99818829029986	0.00669286002989703	0.00669531109810349	0.00669286301223411	0.00771792637656506	0.00719020575071554	0.00722106506840392	0.00763438838641757	1	1	1	0	0	0	0	0	0	0	-0.839258496238007	Th2
911	0.00669285670737336	0.00681176034838416	0.997242674944052	0.00717669606330964	0.998188164864284	0.00669286121213488	0.00669531442315499	0.00669286418771018	0.00771792522376925	0.00719020553476136	0.00722106622311245	0.00763442561264897	1	1	1	0	0	0	0	0	0	0	-0.939258256398596	Th2
912	0.00669285643191745	0.00681170088779777	0.997242684221537	0.00717652841019323	0.998188265785574	0.00669286078951521	0.0066953125322064	0.00669286376780524	0.00771792674223675	0.00719020622973329	0.0072210657519352	0.00763440273987369	1	1	1	0	0	0	0	0	0	0	-1.03925828254428	Th2
913	0.00669285628367913	0.00681170869852301	0.997242676321251	0.00717664954588667	0.998188246172926	0.00669286060434619	0.00669531241360843	0.0066928635923075	0.00771792616612537	0.00719020585977085	0.00722106544779498	0.00763440220976301	1	1	1	0	0	0	0	0	0	0	-1.13925837076415	Th2
914	0.998006202324183	0.997375900117805	0.00669287658722658	0.00669403045593042	0.00669286532419453	0.00669285755835652	0.00669628338417387	0.00669916214115977	0.00771844240941253	0.0071902780156123	0.00669285981464271	0.0068253418016057	1	1	1	0	0	0	0	0	0	0	3.7238175551996	Th1
915	0.998006329934812	0.997375889550252	0.00669283064199562	0.00669397641846461	0.00669283656172967	0.00669285780291571	0.00669628348234213	0.0066991624160249	0.00771844272312172	0.00719027746375302	0.00669286004166767	0.00682532109619313	1	1	1	0	0	0	0	0	0	0	3.62381778088889	Th1
916	0.998006223754044	0.99737590433655	0.00669286575066493	0.00669401178378234	0.00669285620253416	0.00669285764567918	0.00669628373798935	0.00669916224006313	0.00771844252172728	0.00719027806559598	0.00669285989755199	0.00682535453083857	1	1	1	0	0	0	0	0	0	0	3.52381763299306	Th1
917	0.998006346657222	0.997375891135564	0.00669283152845585	0.00669398622375103	0.00669283970857945	0.00669285775243447	0.00669628308854048	0.00669916235294252	0.00771844263737227	0.0071902773985203	0.00669285999240248	0.00682530837229646	1	1	1	0	0	0	0	0	0	0	3.42381777192651	Th1
918	0.998006348711532	0.997375911457224	0.00669284077558746	0.00669399588710779	0.00669284454790725	0.00669285770824967	0.00669628081619106	0.00669916228391231	0.00771844256213477	0.00719027720603597	0.00669285995013295	0.00682530688664039	1	1	1	0	0	0	0	0	0	0	3.32381776637145	Th1
919	0.00669285540374824	0.0068013911299103	0.997330238892365	0.997779354628386	0.998344693386503	0.00669285980758928	0.00669285556959534	0.00669441699149453	0.00771805695107111	0.00719025337048855	0.0077373941556854	0.00669482117680947	1	1	1	0	0	0	0	0	0	0	-1.73053938235086	Th2
920	0.00669285525999545	0.00680143099869396	0.997330216049458	0.997779254330068	0.99834465211564	0.00669285974298695	0.00669285551483289	0.00669441753426544	0.00771805601494572	0.00719025278351012	0.00773739176429379	0.00669482195430893	1	1	1	0	0	0	0	0	0	0	-1.83053918092733	Th2
921	0.00669285678923229	0.00680142373171759	0.99733028700481	0.997779349891532	0.99834477708244	0.00669286196099603	0.00669285771675453	0.00669442021880098	0.00771805813382413	0.00719025462831713	0.00773739137809874	0.00669482512130627	1	1	1	0	0	0	0	0	0	0	-1.93053946429973	Th2
922	0.00669285509579839	0.00680138908248604	0.997330241218701	0.997779386129468	0.998344704453248	0.00669285970538768	0.00669285545431026	0.00669441702597056	0.00771805711642436	0.00719025345842775	0.00773739449447096	0.00669482053435062	1	1	1	0	0	0	0	0	0	0	-2.03053942983379	Th2
923	0.00669285494819373	0.00680136703397138	0.997330242066764	0.997779460744146	0.998344706409423	0.00669285961026254	0.00669285533694128	0.00669441674578456	0.00771805810467018	0.00719025383643017	0.00773739590586554	0.00669481967122554	1	1	1	0	0	0	0	0	0	0	-2.13053952802699	Th2
924	0.00669285282028422	0.00680139043665055	0.997330263124003	0.997779308602618	0.998344610554342	0.00669285747367735	0.00669285322388888	0.00669441453274097	0.00771805593274408	0.007190251677662	0.007737394848715	0.00669481706500965	1	1	1	0	0	0	0	0	0	0	-2.23053929426959	Th2
925	0.998006270184301	0.997375944769152	0.00669287451256333	0.00669403397914747	0.00669286325934926	0.00669285757886793	0.0066962824697199	0.00669916190851507	0.00771844258038143	0.00719027824732478	0.00669285983496736	0.00682527010460033	1	1	1	0	0	0	0	0	0	0	3.62381759592677	Th1
926	0.998006293314066	0.997375963501456	0.00669287242571459	0.00669402543309639	0.00669286056374937	0.00669285760836875	0.00669628234694728	0.00669916196088737	0.00771844260471251	0.00719027828886396	0.00669285986342553	0.00682526335166517	1	1	1	0	0	0	0	0	0	0	3.52381764441783	Th1
927	0.998006353061407	0.997375996696617	0.00669286248747182	0.00669401015503218	0.0066928545824477	0.00669285765678138	0.00669628191085142	0.006699162026353	0.00771844266003411	0.00719027835424095	0.006692859908893	0.00682523628843254	1	1	1	0	0	0	0	0	0	0	3.42381774133866	Th1
928	0.998006329801495	0.997375887739635	0.00669283456783173	0.00669398464791565	0.00669284078407221	0.00669285772910316	0.00669628373588527	0.00669916231635763	0.0077184426699832	0.00719027751559716	0.00669285996947216	0.00682531565281293	1	1	1	0	0	0	0	0	0	0	3.32381775713052	Th1
929	0.00669285573869419	0.00680144629914293	0.997330211348612	0.997779278626995	0.998344634432672	0.00669285985823957	0.00669285564006013	0.00669441753518655	0.00771805645388572	0.00719025315769942	0.00773739268141709	0.00669482241099779	1	1	1	0	0	0	0	0	0	0	-1.73053916463296	Th2
930	0.00669285549825104	0.00680146979712288	0.997330229231753	0.997779212281817	0.998344672012894	0.00669286082306819	0.00669285659574923	0.00669441964029039	0.00771805687510982	0.0071902531919118	0.0077373894490792	0.00669482382140426	1	1	1	0	0	0	0	0	0	0	-1.83053912783448	Th2
931	0.00669285421027778	0.00680137206657736	0.997330165564641	0.997779334917119	0.998344622831773	0.00669285815349677	0.00669285390280498	0.00669441487247568	0.00771805585757642	0.00719025227944273	0.00773739450843475	0.00669481890436271	1	1	1	0	0	0	0	0	0	0	-1.93053924855808	Th2
932	0.00669285524416636	0.00680136651149026	0.99733025243075	0.997779402558634	0.998344739595053	0.00669285995037042	0.00669285568980166	0.00669441709391401	0.00771805782913954	0.00719025397824034	0.00773739530752461	0.00669482081234293	1	1	1	0	0	0	0	0	0	0	-2.03053951216745	Th2
933	0.00669285404151461	0.00680141537636384	0.997330204656544	0.99777927374769	0.998344627993898	0.00669285845255979	0.00669285421432387	0.00669441588835513	0.007718055060625	0.00719025178921359	0.00773739206839301	0.00669481986594158	1	1	1	0	0	0	0	0	0	0	-2.13053918964084	Th2
934	0.00669285445713844	0.00680133311985268	0.997330241058003	0.997779448937392	0.998344708314853	0.00669285920723556	0.00669285492047518	0.00669441612460728	0.00771805889270758	0.00719025401788437	0.00773739680408039	0.00669481921887277	1	1	1	0	0	0	0	0	0	0	-2.23053955154739	Th2
935	0.0066928549882432	0.00680138542858382	0.997330252844443	0.997779399062614	0.998344701740238	0.00669285964219108	0.00669285538435611	0.0066944169155459	0.00771805776569803	0.00719025366404012	0.00773739528076318	0.00669482037806552	1	1	1	0	0	0	0	0	0	0	-2.33053945419981	Th2
936	0.998006226457837	0.997375915539597	0.00669287548152186	0.0066940404057553	0.00669286353051341	0.00669285758282214	0.00669628306776164	0.00669916211641906	0.00771844244636688	0.007190278066928	0.00669285983920887	0.00682531812843868	1	1	1	0	0	0	0	0	0	0	3.52381756382759	Th1
937	0.998006249205118	0.997375932631334	0.00669287384865654	0.00669403099256435	0.00669286127364816	0.00669285761004201	0.00669628293745759	0.00669916208578418	0.00771844251040798	0.00719027816096501	0.00669285986543698	0.00682530567434477	1	1	1	0	0	0	0	0	0	0	3.42381760456602	Th1
938	0.998006235167313	0.997375927573707	0.00669287342874258	0.0066940252139549	0.00669286030233853	0.00669285763152529	0.00669628316167781	0.00669916217125701	0.00771844251469399	0.00719027815625277	0.00669285988669882	0.00682532523267287	1	1	1	0	0	0	0	0	0	0	3.32381761255076	Th1
939	0.99800627103457	0.997375962191821	0.00669286989581872	0.00669401571064945	0.00669285811653672	0.00669285766065591	0.00669628271127173	0.00669916216884324	0.00771844256900223	0.007190278383222	0.00669285991649033	0.00682530023142974	1	1	1	0	0	0	0	0	0	0	3.2238176731443	Th1
940	0.00669285626019916	0.00680138675634256	0.997330242220916	0.99777944118015	0.998344675996903	0.00669285922514325	0.00669285497810408	0.00669441548149662	0.00771805632676325	0.00719025328268445	0.00773739619178872	0.00669482010910911	1	1	1	0	0	0	0	0	0	0	-1.83053946078634	Th2
941	0.00669285571201538	0.00680146851396563	0.997330261094743	0.997779232147293	0.998344708367866	0.00669286138598672	0.00669285715047069	0.00669442036672985	0.00771805738480799	0.00719025365710307	0.00773738964392413	0.00669482396110295	1	1	1	0	0	0	0	0	0	0	-1.9305392138338	Th2
942	0.00669285389374781	0.00680135371358091	0.997330155485357	0.997779351257378	0.99834464380384	0.00669285801061545	0.00669285375585657	0.00669441464404552	0.00771805616032172	0.00719025238510977	0.00773739470785337	0.00669481892783364	1	1	1	0	0	0	0	0	0	0	-2.03053929434761	Th2
943	0.00669285435751304	0.00680131734689567	0.997330227700323	0.997779384883233	0.99834477140381	0.0066928594885765	0.00669285521768272	0.00669441638013218	0.0077180586906263	0.0071902541813603	0.00773739613977089	0.0066948202716009	1	1	1	0	0	0	0	0	0	0	-2.13053955191321	Th2
944	0.00669285734855394	0.00680139099500685	0.997330280966147	0.997779393379622	0.998344788842064	0.00669286183097546	0.00669285757079833	0.00669441910343184	0.00771806013200454	0.00719025590043488	0.00773739637062149	0.00669482314038197	1	1	1	0	0	0	0	0	0	0	-2.23053954079562	Th2
945	0.00669285444082852	0.0068013526858065	0.997330234269322	0.997779381819059	0.998344691066614	0.0066928590329598	0.00669285476396126	0.00669441584803979	0.0077180587704158	0.0071902538950823	0.00773739667277058	0.0066948197144883	1	1	1	0	0	0	0	0	0	0	-2.33053944133064	Th2
946	0.00669285472867859	0.00680135291864867	0.997330244665291	0.997779389963668	0.998344681811556	0.00669285938915172	0.00669285511697033	0.00669441624905995	0.00771805921914768	0.00719025415815487	0.00773739692503181	0.00669482006766951	1	1	1	0	0	0	0	0	0	0	-2.430539447668	Th2
947	0.998006249099597	0.997375926726502	0.00669287220891717	0.00669403668331013	0.00669286129046936	0.00669285760331977	0.00669628294095012	0.00669916206000787	0.00771844249605461	0.00719027812921759	0.00669285985884934	0.00682530223448161	1	1	1	0	0	0	0	0	0	0	3.42381759096628	Th1
948	0.99800625613071	0.997375935729672	0.00669287299245129	0.00669403173542018	0.0066928607749035	0.00669285761803334	0.00669628289544696	0.00669916206894413	0.00771844251644571	0.00719027817047808	0.00669285987345235	0.00682529999494377	1	1	1	0	0	0	0	0	0	0	3.32381760949535	Th1
949	0.998006350451038	0.997375987604305	0.00669286110180912	0.0066940097648169	0.00669285393459245	0.00669285766575448	0.00669628213907551	0.0066991619852954	0.00771844263409868	0.00719027829699374	0.00669285991766665	0.00682523804944112	1	1	1	0	0	0	0	0	0	0	3.22381773394245	Th1
950	0.998006221614058	0.997375895751919	0.0066928625906781	0.00669400766003906	0.00669285432349043	0.00669285768046233	0.00669628468023744	0.00669916225606808	0.007718442590923	0.00719027816049176	0.0066928599330028	0.00682535787667733	1	1	1	0	0	0	0	0	0	0	3.12381763596963	Th1
951	0.00669285580249988	0.00680145204477649	0.997330193344125	0.997779326947557	0.998344609322746	0.00669285954960011	0.00669285531118205	0.00669441719778251	0.00771805595821053	0.00719025275740353	0.00773739237668183	0.00669482124775627	1	1	1	0	0	0	0	0	0	0	-1.93053916736853	Th2
952	0.00669285458706106	0.00680131180150019	0.997330229254146	0.997779391509817	0.998344764843161	0.0066928592271526	0.00669285497154896	0.00669441567213422	0.00771805764506747	0.00719025374414501	0.00773739621156227	0.00669482031965018	1	1	1	0	0	0	0	0	0	0	-2.0305395614273	Th2
953	0.00669285441919732	0.00680135283647654	0.997330197286329	0.997779363012795	0.998344699906461	0.00669285886619009	0.0066928546163258	0.006694415669445	0.00771805708762634	0.0071902532309376	0.00773739510438776	0.00669482013603832	1	1	1	0	0	0	0	0	0	0	-2.13053939823896	Th2
954	0.00669285408860321	0.00680131790530704	0.997330216242703	0.99777935628093	0.998344757854687	0.00669285922124509	0.00669285496458429	0.0066944161004678	0.00771805847074016	0.00719025395267504	0.00773739586005855	0.00669482043342481	1	1	1	0	0	0	0	0	0	0	-2.23053949938121	Th2
955	0.00669285739709103	0.00680138628531971	0.997330286920104	0.997779361702295	0.998344802188764	0.00669286186039081	0.00669285760124301	0.00669441910490168	0.00771806039081452	0.00719025597942056	0.00773739641062878	0.00669482319194907	1	1	1	0	0	0	0	0	0	0	-2.3305395325894	Th2
956	0.00669285402277047	0.00680136170288172	0.997330236070016	0.997779363292548	0.99834467685721	0.00669285861508873	0.00669285436239897	0.00669441550872982	0.00771805795889062	0.0071902533393776	0.00773739594234052	0.00669481975822163	1	1	1	0	0	0	0	0	0	0	-2.43053940500907	Th2
957	0.00669285427571502	0.00680136069831055	0.997330255303483	0.997779369136128	0.998344672439913	0.00669285893265643	0.00669285467904826	0.00669441584011966	0.00771805857986812	0.00719025367432642	0.0077373965209633	0.00669482005474658	1	1	1	0	0	0	0	0	0	0	-2.53053942362377	Th2
958	0.998006301041453	0.997375950043382	0.00669286574755986	0.00669402427353473	0.00669285723952318	0.00669285763477084	0.00669628258238533	0.00669916184627875	0.007718442631965	0.00719027825590219	0.00669285988789669	0.00682526038027244	1	1	1	0	0	0	0	0	0	0	3.32381764704369	Th1
959	0.998006301464191	0.997375957988283	0.00669286796871425	0.00669402410333836	0.00669285796476338	0.00669285763838989	0.00669628252454895	0.00669916191721393	0.00771844260125306	0.00719027824557821	0.00669285989244123	0.00682525929386924	1	1	1	0	0	0	0	0	0	0	3.22381765152895	Th1
960	0.998006347799014	0.997375986913237	0.00669286161641114	0.00669401062129619	0.00669285424084719	0.00669285766675064	0.00669628216634155	0.00669916198428667	0.00771844261476592	0.00719027828950725	0.0066928599190563	0.00682523940887195	1	1	1	0	0	0	0	0	0	0	3.12381773028328	Th1
961	0.00669285658378961	0.00680138732210105	0.997330270633969	0.997779460127566	0.998344712816529	0.00669285967765441	0.00669285542326806	0.00669441600237007	0.00771805642414117	0.00719025356572398	0.00773739610744587	0.00669482037057908	1	1	1	0	0	0	0	0	0	0	-1.93053954210099	Th2
962	0.00669285573464543	0.0068014454171489	0.9973301915049	0.997779344466871	0.998344612653775	0.00669285946145247	0.00669285521736709	0.0066944170443756	0.00771805588689126	0.00719025269473044	0.00773739247144142	0.00669482096687232	1	1	1	0	0	0	0	0	0	0	-2.03053919373062	Th2
963	0.00669285452245371	0.006801322271155	0.997330200053298	0.997779379147419	0.998344733706846	0.00669285890677219	0.00669285465918338	0.00669441535160963	0.00771805740467847	0.00719025351692276	0.00773739587639761	0.00669482034848507	1	1	1	0	0	0	0	0	0	0	-2.1305394800499	Th2
964	0.00669285411868925	0.00680131257400241	0.997330210004888	0.997779353220403	0.998344771150803	0.00669285915222749	0.00669285490635757	0.0066944158314563	0.00771805826203138	0.00719025393862901	0.00773739599536038	0.00669482070818423	1	1	1	0	0	0	0	0	0	0	-2.23053950888916	Th2
965	0.00669285394157654	0.006801323255763	0.997330207610113	0.997779345507441	0.99834474253903	0.00669285898958297	0.00669285474428721	0.00669441586738956	0.00771805821349592	0.00719025372162891	0.00773739555489155	0.0066948205724049	1	1	1	0	0	0	0	0	0	0	-2.33053946079556	Th2
966	0.00669285411969052	0.00680134280415124	0.997330211190421	0.997779346702191	0.998344694830301	0.00669285877616974	0.00669285452957938	0.00669441556425565	0.00771805830600236	0.00719025369391551	0.00773739607679922	0.00669482030766862	1	1	1	0	0	0	0	0	0	0	-2.43053939854468	Th2
967	0.00669285406220032	0.00680135974488007	0.997330236707438	0.99777935729249	0.998344680042525	0.00669285865775793	0.00669285441123601	0.00669441552787334	0.00771805813490799	0.00719025345067138	0.00773739600729754	0.00669482016712798	1	1	1	0	0	0	0	0	0	0	-2.5305394038785	Th2
968	0.00669285433077311	0.00680135775213563	0.997330255231269	0.99777935608631	0.9983446746824	0.00669285898800206	0.00669285474081066	0.00669441586776843	0.0077180587830159	0.00719025379960341	0.00773739660086863	0.00669482050171826	1	1	1	0	0	0	0	0	0	0	-2.63053941463528	Th2
969	0.998006362007741	0.997376004160954	0.00669285718690131	0.00669400247291955	0.00669285224252469	0.00669285766866225	0.0066962817133752	0.00669916223737554	0.0077184427645647	0.00719027856043472	0.00669285991907347	0.00682524042483787	1	1	1	0	0	0	0	0	0	0	4.22381777755467	Th1
970	0.998006276878475	0.99737588774958	0.00669285035171083	0.00669400324344575	0.00669284787586351	0.00669285771093186	0.00669628187961234	0.00669916227284189	0.00771844249225452	0.00719027723097084	0.00669285995717226	0.00682533670816025	1	1	1	0	0	0	0	0	0	0	4.12381768140898	Th1
971	0.998006333173219	0.997375913979682	0.00669284503793724	0.00669400338751655	0.00669284570549662	0.00669285772755587	0.00669627907018346	0.00669916228884219	0.00771844249807173	0.00719027710004331	0.00669285997242778	0.00682531097212004	1	1	1	0	0	0	0	0	0	0	4.02381774265119	Th1
972	0.998006335249506	0.997375950041101	0.00669285036052186	0.00669400294247975	0.00669284872266481	0.00669285770040464	0.00669628010208063	0.00669916226216741	0.00771844258259308	0.00719027794753626	0.00669285994744866	0.00682529967661219	1	1	1	0	0	0	0	0	0	0	3.92381776348378	Th1
973	0.998006307643702	0.997375923896116	0.00669285050774465	0.00669400302156354	0.00669284901652153	0.00669285769754446	0.0066962810431011	0.00669916226086419	0.00771844255682656	0.00719027760731414	0.00669285994513839	0.00682532067989544	1	1	1	0	0	0	0	0	0	0	3.82381773078467	Th1
974	0.998006321320572	0.997375935606062	0.00669285009421016	0.00669400299095514	0.00669284905787522	0.00669285769480629	0.00669628017256072	0.00669916225858187	0.00771844256273324	0.00719027764879255	0.00669285994250648	0.00682531084807319	1	1	1	0	0	0	0	0	0	0	3.72381774591165	Th1
975	0.998006320729842	0.997375963115644	0.00669285562027321	0.00669400263017965	0.00669285099415041	0.0066928576810938	0.00669628230140565	0.00669916224616036	0.00771844263921778	0.00719027829837987	0.00669285993052583	0.00682528329220188	1	1	1	0	0	0	0	0	0	0	3.62381774098987	Th1
976	0.00669285506461354	0.00681162394436183	0.997242675828695	0.00717668816779039	0.998188344961555	0.00669285926936412	0.0066953092627705	0.00669286225477396	0.00771792589497405	0.00719020518108928	0.0072210655161582	0.00763436899373556	1	1	1	0	0	0	0	0	0	0	-0.439258633576199	Th2
977	0.006692854810592	0.00681169977477192	0.997242663601046	0.0071766870790387	0.998188170529771	0.00669285889179641	0.00669531004537603	0.00669286188176015	0.00771792414864992	0.00719020400603751	0.00722106391423613	0.00763438164276089	1	1	1	0	0	0	0	0	0	0	-0.539258362093875	Th2
978	0.0066928565118566	0.00681166088545278	0.997242680633905	0.00717669051554775	0.998188356026964	0.00669286101017694	0.00669531232804776	0.00669286400179621	0.00771792941749153	0.00719020770683114	0.00722106719656681	0.00763440519453662	1	1	1	0	0	0	0	0	0	0	-0.63925856292366	Th2
979	0.00669285538907901	0.00681174451096042	0.997242663813988	0.00717668682846655	0.998188158746089	0.00669285970760681	0.00669531212477329	0.00669286270377315	0.00771792299184062	0.00719020389345279	0.00722106243412647	0.00763441208311666	1	1	1	0	0	0	0	0	0	0	-0.739258273549814	Th2
980	0.998006305569071	0.997375977107525	0.006692863723909	0.00669400324836594	0.00669285689687987	0.00669285763152473	0.00669628242659234	0.00669916219252751	0.00771844267772607	0.00719027849274557	0.00669285988416877	0.00682527857073526	1	1	1	0	0	0	0	0	0	0	4.12381772068346	Th1
981	0.998006317035526	0.997375914586527	0.00669284764298795	0.00669400257005912	0.00669284637611628	0.00669285772187827	0.00669628104872618	0.00669916228534698	0.00771844253447928	0.00719027731746348	0.00669285996729358	0.0068253072882848	1	1	1	0	0	0	0	0	0	0	4.02381772319636	Th1
982	0.998006353458732	0.997375948337352	0.00669284776688574	0.00669400262810353	0.00669284715997639	0.00669285771330445	0.00669627893642934	0.00669916227707426	0.00771844255543247	0.00719027739025508	0.00669285995974713	0.00682527850009559	1	1	1	0	0	0	0	0	0	0	3.92381776157346	Th1
983	0.998006263195989	0.997375859553757	0.00669284811205979	0.00669400310820043	0.00669284778893458	0.00669285771139739	0.00669628058392485	0.00669916227374388	0.00771844244160368	0.00719027686620425	0.00669285995714979	0.00682536875975184	1	1	1	0	0	0	0	0	0	0	3.82381767233433	Th1
984	0.998006343502595	0.997375953285091	0.00669284923224051	0.00669400266896466	0.00669284853984685	0.00669285769901123	0.00669627993597634	0.00669916226283178	0.0077184425858972	0.00719027773633906	0.00669285994649318	0.00682529291606812	1	1	1	0	0	0	0	0	0	0	3.72381776942925	Th1
985	0.998006325567294	0.997375938955059	0.0066928499126869	0.00669400279752844	0.00669284899767907	0.00669285769400608	0.00669628011611329	0.0066991622577679	0.00771844256696099	0.00719027766480236	0.00669285994161519	0.00682530751172599	1	1	1	0	0	0	0	0	0	0	3.62381775056745	Th1
986	0.998006348164418	0.997375971917198	0.00669285286649348	0.00669400276762218	0.00669285012610298	0.00669285768316832	0.00669627887579263	0.0066991622493833	0.00771844259626406	0.00719027789000294	0.00669285993275619	0.00682526630064822	1	1	1	0	0	0	0	0	0	0	3.52381775984941	Th1
987	0.00669285598309127	0.00681164568690045	0.997242699248451	0.00717667840891353	0.99818839931906	0.00669286052904045	0.00669531144055566	0.00669286351474381	0.00771792742145459	0.00719020652101508	0.00722106623239782	0.00763439311357321	1	1	1	0	0	0	0	0	0	0	-0.539258646533652	Th2
988	0.00669285479659477	0.00681169713844703	0.997242662540434	0.00717671068077741	0.998188185472018	0.00669285889829372	0.00669531004077736	0.00669286189034908	0.00771792427490795	0.00719020407652806	0.00722106398119368	0.00763438233836959	1	1	1	0	0	0	0	0	0	0	-0.639258401257768	Th2
989	0.00669285446671824	0.00681163071894532	0.997242659759533	0.00717668291326919	0.998188338541017	0.00669285892313188	0.00669530968649602	0.0066928619037606	0.00771792804855128	0.00719020597080357	0.00722106576108125	0.00763439259293526	1	1	1	0	0	0	0	0	0	0	-0.739258573141396	Th2
990	0.00669285696979836	0.00681166453247177	0.99724269379844	0.00717665843004275	0.998188338503536	0.00669286129279923	0.00669531222588551	0.0066928642797043	0.0077179298132502	0.00719020793961544	0.00722106806208104	0.00763438824624475	1	1	1	0	0	0	0	0	0	0	-0.839258537370168	Th2
991	0.99800631089765	0.997375870015885	0.00669283284347689	0.0066939989959023	0.0066928352002673	0.00669285781530408	0.0066962835417363	0.00669916239183751	0.00771844252868459	0.00719027722319195	0.00669286005475699	0.00682534590184524	1	1	1	0	0	0	0	0	0	0	4.02381774333125	Th1
992	0.998006333651264	0.997376001884003	0.00669286199740972	0.00669400338736838	0.00669285468611946	0.00669285764936373	0.00669628206029928	0.0066991622057794	0.00771844269616998	0.00719027862167141	0.0066928599016216	0.00682525627668299	1	1	1	0	0	0	0	0	0	0	3.92381775487596	Th1
993	0.998006267615828	0.997375884246065	0.00669285027024996	0.00669400246645814	0.00669284838156531	0.0066928577052218	0.00669628299881554	0.00669916227028251	0.00771844253127238	0.00719027739163699	0.00669285995214897	0.00682534972112151	1	1	1	0	0	0	0	0	0	0	3.82381768331412	Th1
994	0.998006291914225	0.997375884453201	0.00669284712041742	0.00669400248822471	0.00669284739645741	0.00669285771202718	0.00669628014300918	0.00669916227678545	0.00771844248213833	0.00719027703707496	0.00669285995791451	0.00682534016318796	1	1	1	0	0	0	0	0	0	0	3.72381769913446	Th1
995	0.998006311249802	0.997375936549895	0.00669285329690788	0.00669400274796768	0.00669285013425633	0.00669285768793388	0.00669628045631416	0.00669916225218533	0.00771844256826997	0.00719027768186728	0.00669285993692851	0.00682529779999658	1	1	1	0	0	0	0	0	0	0	3.62381772000406	Th1
996	0.998006354036455	0.997375961801294	0.00669284883713019	0.00669400252682421	0.00669284862932734	0.00669285769359624	0.00669627901946549	0.00669916225745242	0.00771844258343237	0.00719027774198178	0.00669285994108856	0.00682528576210284	1	1	1	0	0	0	0	0	0	0	3.52381778084359	Th1
997	0.998006256847699	0.997375856881649	0.00669284864327181	0.00669400341713768	0.00669284878968457	0.00669285769005424	0.0066962792624268	0.0066991622513895	0.00771844243853239	0.00719027685167378	0.00669285993612214	0.00682537541547852	1	1	1	0	0	0	0	0	0	0	3.42381766672493	Th1
998	0.00669285583059133	0.00681164184410176	0.997242695429292	0.0071766683144637	0.998188392508068	0.00669286031727173	0.00669531105262527	0.0066928632977617	0.00771792744196826	0.00719020646136181	0.00722106621915252	0.00763438908983217	1	1	1	0	0	0	0	0	0	0	-0.639258634697158	Th2
999	0.00669285609898741	0.00681167393258748	0.997242673836575	0.00717663522111143	0.998188368818212	0.0066928608462539	0.00669531267201567	0.00669286382662009	0.007717928378598	0.00719020710396841	0.00722106610526498	0.00763441488440304	1	1	1	0	0	0	0	0	0	0	-0.7392584940272	Th2
1000	0.00669285450415985	0.00681167356537024	0.997242666676163	0.0071767088979642	0.998188257463565	0.00669285880296685	0.00669530983213928	0.00669286178828176	0.00771792616285163	0.00719020498156618	0.00722106468783457	0.0076343901439618	1	1	1	0	0	0	0	0	0	0	-0.83925848856856	Th2
1001	0.00669285445787623	0.00681167368120582	0.997242686545013	0.00717670360181122	0.998188244983136	0.00669285878104818	0.00669530984108659	0.006692861764971	0.00771792650532685	0.00719020505619937	0.00722106479013295	0.00763439107311574	1	1	1	0	0	0	0	0	0	0	-0.939258489178998	Th2
1002	0.998006259472245	0.997375863068366	0.00669284762853736	0.0066940008692068	0.00669284574957952	0.00669285772886922	0.0066962831564845	0.00669916230588405	0.00771844247487822	0.00719027715806037	0.00669285997303394	0.00682535439450856	1	1	1	0	0	0	0	0	0	0	3.92381766548501	Th1
1003	0.998006234265132	0.997375893399493	0.00669285976757379	0.00669400388895483	0.00669285332745625	0.00669285766550572	0.00669628429563091	0.00669916222855349	0.00771844255910799	0.00719027792943689	0.00669285991580407	0.00682535082192452	1	1	1	0	0	0	0	0	0	0	3.8238176460966	Th1
1004	0.998006344374037	0.997375963143716	0.00669285201882875	0.00669400212044155	0.00669284931246617	0.00669285769434919	0.00669628054500979	0.00669916225435849	0.00771844261109253	0.00719027785954934	0.00669285994243165	0.00682527024327079	1	1	1	0	0	0	0	0	0	0	3.72381775521608	Th1
1005	0.998006216324921	0.99737588540296	0.00669286046013181	0.00669400356283851	0.00669285303408925	0.00669285766976726	0.00669628623058223	0.00669916223448576	0.00771844258594366	0.00719027816430958	0.00669285991980298	0.00682536251318319	1	1	1	0	0	0	0	0	0	0	3.6238176339889	Th1
1006	0.998006390418897	0.997375967348787	0.00669284477327335	0.00669400183092782	0.00669284691198673	0.00669285770698473	0.00669627538975702	0.00669916227089735	0.00771844253201003	0.00719027727235099	0.00669285995326746	0.00682526556771359	1	1	1	0	0	0	0	0	0	0	3.52381780494448	Th1
1007	0.998006344488693	0.99737596905078	0.00669285298381604	0.00669400259805142	0.00669285010237955	0.00669285768443828	0.00669627939061171	0.00669916224883131	0.00771844259963225	0.0071902778983482	0.00669285993382877	0.00682526761805165	1	1	1	0	0	0	0	0	0	0	3.42381775522897	Th1
1008	0.00669285602440773	0.00681171426042814	0.997242666988662	0.00717665130718617	0.998188300453269	0.00669286090308167	0.00669531379853656	0.00669286388570898	0.00771792696058871	0.00719020626925118	0.00722106502729958	0.00763443272013512	1	1	1	0	0	0	0	0	0	0	-0.639258378899679	Th2
1009	0.00669285569362807	0.00681164772924342	0.997242679595246	0.00717665785906153	0.998188362879331	0.00669286013543072	0.00669531097081344	0.00669286310750532	0.00771792733336559	0.00719020631557415	0.00722106586392229	0.00763439365653787	1	1	1	0	0	0	0	0	0	0	-0.739258569527617	Th2
1010	0.00669285619077477	0.00681175598382349	0.997242647929782	0.00717668351814731	0.998188158912966	0.00669286063974847	0.00669531364864152	0.00669286362770992	0.00771792515159379	0.00719020522163693	0.0072210638458732	0.00763442908338274	1	1	1	0	0	0	0	0	0	0	-0.839258216967711	Th2
1011	0.00669285702191531	0.00681170596194788	0.997242674941375	0.00717659525706354	0.998188266069127	0.0066928614566084	0.00669531357749699	0.00669286443731574	0.00771792750035648	0.00719020692930226	0.00722106583544352	0.00763441547030675	1	1	1	0	0	0	0	0	0	0	-0.939258318076872	Th2
1012	0.00669285616906893	0.00681168453545952	0.99724268222904	0.00717665376928099	0.998188280404786	0.00669286049189519	0.00669531170808501	0.00669286347785989	0.00771792781620067	0.00719020659050949	0.00722106607685605	0.00763439691222852	1	1	1	0	0	0	0	0	0	0	-1.03925844262494	Th2
1013	0.99800631604312	0.997375910187771	0.00669284407798034	0.00669399803171203	0.00669284370268945	0.00669285774207748	0.00669628238137186	0.00669916230921894	0.00771844259185229	0.00719027749327392	0.00669285998567265	0.00682530989912321	1	1	1	0	0	0	0	0	0	0	3.8238177328211	Th1
1014	0.998006345449097	0.997375876747738	0.00669282888195873	0.00669399391436664	0.0066928365211668	0.00669285779727009	0.00669628248029602	0.00669916238705851	0.00771844256568235	0.00719027708425313	0.00669286003570498	0.00682532000102726	1	1	1	0	0	0	0	0	0	0	3.72381776523063	Th1
1015	0.998006238279728	0.997375833275754	0.00669284585695473	0.00669400059822853	0.00669284639332272	0.0066928577213665	0.0066962839273215	0.00669916230140718	0.00771844248776876	0.00719027705119766	0.00669285996556507	0.00682538509348569	1	1	1	0	0	0	0	0	0	0	3.62381764725509	Th1
1016	0.998006206085724	0.9973758772499	0.00669286085681943	0.00669400405544607	0.00669285318396309	0.00669285767012377	0.0066962863290101	0.00669916223682302	0.00771844257838412	0.00719027812890904	0.0066928599202677	0.00682537145290734	1	1	1	0	0	0	0	0	0	0	3.52381762355582	Th1
1017	0.998006327759795	0.997375915564022	0.00669284641929839	0.00669400170150239	0.00669284752893561	0.0066928577026734	0.00669627825694867	0.0066991622682298	0.00771844250630676	0.00719027713287314	0.00669285994861317	0.00682531136656962	1	1	1	0	0	0	0	0	0	0	3.42381773685629	Th1
1018	0.998006230165013	0.997375895902209	0.00669285982739103	0.00669400304869476	0.00669285242066508	0.00669285768020074	0.00669628686582154	0.00669916224349306	0.00771844261344266	0.00719027823405977	0.00669285992996314	0.00682534871284486	1	1	1	0	0	0	0	0	0	0	3.3238176470503	Th1
1019	0.00669285575709799	0.00681164220194482	0.997242689922889	0.00717666700158943	0.998188367061828	0.00669286011456294	0.00669531072246668	0.0066928630869609	0.00771792672809681	0.00719020599553293	0.00722106570277446	0.00763438477160549	1	1	1	0	0	0	0	0	0	0	-0.739258608905264	Th2
1020	0.00669285543504443	0.00681167033549512	0.997242669455283	0.00717671367575847	0.998188281517578	0.00669285964192839	0.00669531049351215	0.0066928626293293	0.00771792621382874	0.00719020550215775	0.00722106510543376	0.00763438604291508	1	1	1	0	0	0	0	0	0	0	-0.839258523248974	Th2
1021	0.00669285607828194	0.00681168528306978	0.997242689097057	0.00717664937924109	0.99818829139552	0.00669286039667373	0.0066953116613971	0.00669286338507863	0.0077179271885076	0.00719020632374199	0.0072210657101251	0.00763439552771828	1	1	1	0	0	0	0	0	0	0	-0.939258458317225	Th2
1022	0.00669285689837348	0.00681172184983595	0.997242688049619	0.00717664467057979	0.998188242379203	0.00669286121380716	0.00669531322706474	0.00669286419932964	0.00771792627163808	0.00719020620025882	0.00722106547680108	0.00763440530003367	1	1	1	0	0	0	0	0	0	0	-1.03925835446226	Th2
1023	0.00669285831675121	0.00681174207105226	0.997242655290306	0.00717658158054938	0.998188231776742	0.00669286263477411	0.00669531536207526	0.00669286562997037	0.00771792533933154	0.00719020658687586	0.00722106585368753	0.00763442108366766	1	1	1	0	0	0	0	0	0	0	-1.13925820576941	Th2
1024	0.998006204411538	0.997375946088898	0.00669289221232315	0.00669402729097441	0.00669287298932579	0.00669285751245335	0.00669628361242056	0.00669916189535724	0.00771844262709096	0.00719027828709167	0.00669285977700881	0.00682530489580096	1	1	1	0	0	0	0	0	0	0	3.72381754661504	Th1
1025	0.998006211309801	0.997375897500915	0.00669286624671961	0.00669400879354568	0.00669285655086919	0.00669285764383716	0.00669628425768588	0.00669916221910841	0.00771844253739108	0.00719027811963458	0.00669285989621256	0.00682536312965965	1	1	1	0	0	0	0	0	0	0	3.62381762502311	Th1
1026	0.9980062091501	0.9973758877286	0.00669286306563932	0.00669400627926565	0.00669285445353829	0.00669285766153986	0.00669628494899671	0.00669916223446203	0.007718442562537	0.00719027812337803	0.0066928599126254	0.0068253692510426	1	1	1	0	0	0	0	0	0	0	3.52381762777484	Th1
1027	0.998006310947268	0.99737589193108	0.00669284510278795	0.00669399956993584	0.00669284660602879	0.00669285771005017	0.00669628041312909	0.00669916228328365	0.00771844252254123	0.00719027703297307	0.00669285995435481	0.00682532901816815	1	1	1	0	0	0	0	0	0	0	3.4238177205341	Th1
1028	0.998006373207384	0.997375996600996	0.00669285244889473	0.00669400195367997	0.00669284980631514	0.00669285768395187	0.00669627966871046	0.00669916224250122	0.00771844263080877	0.00719027819697606	0.00669285993269322	0.00682524576248524	1	1	1	0	0	0	0	0	0	0	3.32381779171762	Th1
1029	0.00669285599691558	0.00681169187563948	0.997242661073169	0.00717677419151116	0.998188226362404	0.00669285973293338	0.00669531030007497	0.00669286275506843	0.00771792583726015	0.00719020537031469	0.00722106495669669	0.00763438001835632	1	1	1	0	0	0	0	0	0	0	-0.739258504783824	Th2
1030	0.00669285563079205	0.0068117103102766	0.99724264848888	0.00717677098315755	0.998188214876475	0.0066928598263132	0.00669531149500326	0.00669286281821656	0.00771792576000009	0.00719020527965894	0.00722106449566381	0.00763440218508401	1	1	1	0	0	0	0	0	0	0	-0.839258436547505	Th2
1031	0.00669285618983412	0.0068116882604541	0.99724269912231	0.00717653906166373	0.998188293055364	0.00669286054970633	0.00669531194152226	0.00669286352809603	0.00771792693918088	0.00719020627085932	0.00722106540365888	0.00763439630434173	1	1	1	0	0	0	0	0	0	0	-0.939258355851684	Th2
1032	0.00669285584058163	0.00681169960982994	0.997242682444433	0.00717671246148029	0.998188253091077	0.00669286015422786	0.00669531168457723	0.0066928631486976	0.00771792608158886	0.00719020560734131	0.00722106498268519	0.00763439617394549	1	1	1	0	0	0	0	0	0	0	-1.03925846471352	Th2
1033	0.00669285612216996	0.00681170342524846	0.997242684322679	0.00717659916842491	0.998188251729408	0.00669286044841984	0.00669531210949639	0.00669286343338437	0.00771792626923475	0.00719020583653421	0.00722106538119153	0.0076343990798687	1	1	1	0	0	0	0	0	0	0	-1.13925834311496	Th2
1034	0.00669285598368591	0.00681170249782222	0.99724268286731	0.00717668269658316	0.998188249591743	0.00669286030440776	0.00669531191488859	0.00669286329661749	0.00771792611824315	0.0071902056922937	0.00722106517575235	0.00763439797163661	1	1	1	0	0	0	0	0	0	0	-1.23925842620029	Th2
1035	0.998006385329288	0.997375929620692	0.00669282546647474	0.00669397047932913	0.00669283395277364	0.00669285780183535	0.00669628283936885	0.00669916234225805	0.00771844280526292	0.00719027768572469	0.00669286003894356	0.00682528434832038	1	1	1	0	0	0	0	0	0	0	3.62381785291312	Th1
1036	0.998006286958133	0.997375851613152	0.00669283350510249	0.00669398333560814	0.00669283974615636	0.00669285775667287	0.0066962838332996	0.00669916242131703	0.00771844264153905	0.00719027728252018	0.0066928599956223	0.00682535352998641	1	1	1	0	0	0	0	0	0	0	3.52381771944538	Th1
1037	0.998006359902797	0.997375900756014	0.00669283018191568	0.00669398438338189	0.00669283899458233	0.00669285774481576	0.0066962829502468	0.00669916233992079	0.0077184426517576	0.00719027744985463	0.00669285998360903	0.0068252985052466	1	1	1	0	0	0	0	0	0	0	3.42381778872438	Th1
1038	0.998006230585164	0.997375889564288	0.00669285915017324	0.0066940047530886	0.00669285255330545	0.00669285767983664	0.0066962845837868	0.00669916224493051	0.00771844258592764	0.00719027794286344	0.00669285993027123	0.00682535309818839	1	1	1	0	0	0	0	0	0	0	3.32381764175869	Th1
1039	0.00669285566120978	0.00680142789500595	0.997330213389589	0.997779295537441	0.998344631561414	0.00669285957257299	0.00669285535842914	0.00669441690941909	0.00771805618071547	0.00719025299910983	0.00773739348415793	0.00669482158787674	1	1	1	0	0	0	0	0	0	0	-1.73053920083995	Th2
1040	0.0066928557398446	0.00680139282151881	0.997330281383579	0.997779360284459	0.998344782394565	0.00669286116795485	0.00669285685702142	0.0066944192281005	0.00771805912679651	0.00719025417005309	0.00773739206621204	0.00669482272427105	1	1	1	0	0	0	0	0	0	0	-1.83053951016083	Th2
1041	0.00669285499780509	0.00680145248695796	0.997330233542881	0.997779243088124	0.998344624783808	0.00669285959978283	0.00669285534850525	0.00669441786138034	0.00771805412762742	0.00719025172607081	0.00773738993974043	0.00669482187499513	1	1	1	0	0	0	0	0	0	0	-1.93053914345195	Th2
1042	0.00669285514003383	0.00680139007074237	0.997330226574475	0.997779354585785	0.998344707668224	0.0066928597800995	0.00669285553166327	0.00669441715472517	0.00771805729287639	0.00719025354954786	0.00773739393897203	0.00669482096766008	1	1	1	0	0	0	0	0	0	0	-2.03053938540216	Th2
1043	0.00669285489158521	0.00680138878290363	0.9973302322578	0.997779375586413	0.998344703260515	0.0066928595385107	0.00669285529167267	0.00669441689190655	0.0077180571631912	0.00719025339423937	0.00773739455171597	0.00669482037223717	1	1	1	0	0	0	0	0	0	0	-2.13053941022677	Th2
1044	0.00669285483637634	0.00680138881837177	0.997330234961225	0.997779388904704	0.998344696696976	0.00669285948352647	0.00669285522871756	0.00669441685193818	0.00771805735176277	0.00719025341192435	0.00773739464228223	0.00669482022068344	1	1	1	0	0	0	0	0	0	0	-2.23053941971732	Th2
1045	0.00669285746627477	0.0068014167104741	0.997330223108936	0.99777932521304	0.998344748605181	0.00669286211674479	0.0066928578819616	0.00669441992820128	0.00771805714599097	0.0071902546033575	0.00773739125721646	0.00669482557523321	1	1	1	0	0	0	0	0	0	0	-2.3305393542417	Th2
1046	0.998006312835738	0.997375970941413	0.00669286838637655	0.00669401984365326	0.00669285814483248	0.0066928576348787	0.00669628228298629	0.00669916197046616	0.00771844262180197	0.00719027830119634	0.00669285988916322	0.00682525436182284	1	1	1	0	0	0	0	0	0	0	3.5238176744646	Th1
1047	0.998006345210511	0.997375994245542	0.00669286396161494	0.00669401194808167	0.00669285533475027	0.00669285765673086	0.00669628197113266	0.00669916202979195	0.00771844263000585	0.0071902783463032	0.00669285990969367	0.00682524078872656	1	1	1	0	0	0	0	0	0	0	3.42381773154399	Th1
1048	0.998006391691703	0.99737594364921	0.00669283540422077	0.00669398472454514	0.00669284116160365	0.00669285771735165	0.00669628195963957	0.00669916224209955	0.00771844269292738	0.00719027760887143	0.00669285995742127	0.00682525588284953	1	1	1	0	0	0	0	0	0	0	3.3238178121117	Th1
1049	0.00669285379692487	0.00680132669955187	0.997330268719735	0.997779345868195	0.998344824855422	0.00669286032695529	0.00669285601246921	0.00669441842657392	0.00771805787915849	0.00719025339944819	0.00773739169088063	0.00669482028526952	1	1	1	0	0	0	0	0	0	0	-1.73053960092612	Th2
1050	0.00669285534949745	0.00680147086727857	0.997330239404721	0.997779220998426	0.998344684756172	0.00669286085803301	0.00669285662357106	0.0066944197652751	0.00771805712295242	0.00719025329063119	0.00773738953935766	0.00669482367556617	1	1	1	0	0	0	0	0	0	0	-1.83053915806716	Th2
1051	0.0066928552269851	0.00680144454712908	0.997330199627898	0.997779254643857	0.998344630558605	0.00669285976618568	0.00669285552836644	0.00669441782849257	0.00771805588759308	0.00719025243832043	0.00773739058806958	0.00669482191394529	1	1	1	0	0	0	0	0	0	0	-1.93053913110527	Th2
1052	0.00669285503371474	0.00680134854796296	0.997330235222219	0.997779396070211	0.998344760450568	0.00669285991447882	0.0066928556352336	0.00669441699594577	0.00771805835327949	0.00719025419607256	0.00773739537279635	0.00669482069881866	1	1	1	0	0	0	0	0	0	0	-2.0305395269947	Th2
1053	0.00669285437220656	0.00680134591929999	0.997330207060261	0.997779401915612	0.998344737838698	0.00669285909718029	0.00669285482912668	0.00669441599745348	0.0077180583864517	0.00719025395903276	0.00773739644959418	0.00669481961407144	1	1	1	0	0	0	0	0	0	0	-2.13053948819015	Th2
1054	0.00669285443883462	0.00680137801647861	0.9973302223852	0.997779367767716	0.998344699238673	0.00669285909094266	0.00669285483569183	0.00669441633559199	0.00771805714826393	0.00719025318825283	0.00773739470741058	0.00669481996161958	1	1	1	0	0	0	0	0	0	0	-2.2305394016685	Th2
1055	0.00669285625760925	0.00680143971158859	0.997330216708932	0.997779194763963	0.998344673767238	0.00669286093241583	0.00669285668412915	0.00669441907230483	0.00771805483516312	0.00719025244906522	0.00773738707896531	0.00669482417841104	1	1	1	0	0	0	0	0	0	0	-2.33053913404048	Th2
1056	0.00669285540656936	0.00680138908844569	0.997330233702124	0.997779362604389	0.99834469913522	0.00669286005887475	0.00669285581184926	0.00669441742242062	0.0077180577955062	0.00719025384965348	0.00773739434712014	0.0066948213684315	1	1	1	0	0	0	0	0	0	0	-2.43053939029286	Th2
1057	0.998006265821899	0.997375952468954	0.00669287787275456	0.00669403626417091	0.00669286336261238	0.00669285760846722	0.00669628253350049	0.00669916196644343	0.00771844253557504	0.00719027824597708	0.0066928598664682	0.00682527587492151	1	1	1	0	0	0	0	0	0	0	3.42381759942267	Th1
1058	0.998006365679091	0.99737590947968	0.00669282576204416	0.00669396570229935	0.00669283548364342	0.00669285775482594	0.0066962832233014	0.00669916231263676	0.00771844280701606	0.00719027760595036	0.00669285999109088	0.00682530001071513	1	1	1	0	0	0	0	0	0	0	3.32381783191632	Th1
1059	0.9980063728878	0.997375883602411	0.00669282171649925	0.00669397276143636	0.00669283415114697	0.00669285772307565	0.00669628353382354	0.00669916234062421	0.00771844268962547	0.00719027736144958	0.00669285995498798	0.00682530408578028	1	1	1	0	0	0	0	0	0	0	3.2238178155505	Th1
1060	0.00669285537130618	0.0068013741206785	0.997330260850997	0.997779384787864	0.998344736947488	0.00669285992426374	0.00669285567434853	0.00669441704057598	0.00771805688471212	0.0071902535539237	0.00773739439540257	0.00669482110683575	1	1	1	0	0	0	0	0	0	0	-1.8305394945143	Th2
1061	0.00669285462022577	0.00680140516651255	0.997330259166754	0.997779240641924	0.998344772720735	0.00669286099043788	0.00669285672290893	0.00669441971435659	0.00771805793284334	0.00719025353509779	0.00773739010360303	0.00669482294703759	1	1	1	0	0	0	0	0	0	0	-1.93053935079639	Th2
1062	0.00669285467770302	0.00680140690389452	0.997330165817014	0.997779319283799	0.998344616605444	0.00669285882664205	0.00669285458763512	0.0066944161613615	0.00771805548582055	0.00719025224013243	0.00773739260563524	0.00669482033512143	1	1	1	0	0	0	0	0	0	0	-2.03053918988231	Th2
1063	0.00669285498013291	0.00680134630363417	0.997330232550736	0.997779364294401	0.998344767843243	0.00669285992081162	0.00669285565334522	0.00669441700677721	0.00771805852411786	0.00719025428247541	0.00773739533647802	0.00669482103562448	1	1	1	0	0	0	0	0	0	0	-2.13053950164498	Th2
1064	0.00669285647036087	0.00680138785303937	0.997330283669396	0.997779366266056	0.998344764203949	0.00669286126372083	0.00669285700971963	0.00669441874541291	0.00771805936770461	0.00719025512433882	0.00773739516483889	0.00669482280549675	1	1	1	0	0	0	0	0	0	0	-2.23053950033477	Th2
1065	0.00669285412751098	0.00680134394514132	0.997330210401833	0.997779380351609	0.998344732940065	0.00669285895198142	0.0066928546940327	0.00669441593008766	0.00771805905044073	0.00719025412477908	0.0077373967684409	0.00669481983302101	1	1	1	0	0	0	0	0	0	0	-2.33053946626807	Th2
1066	0.00669285690877147	0.00680137266994956	0.997330262631941	0.997779431013013	0.998344767050777	0.00669286160253851	0.00669285734763128	0.00669441883703541	0.00771806103167076	0.00719025625905688	0.00773739814302743	0.00669482272623161	1	1	1	0	0	0	0	0	0	0	-2.43053955516982	Th2
1067	0.00669285726667352	0.00680137465547246	0.997330236235248	0.997779435680868	0.998344756161331	0.00669286192007756	0.00669285766404326	0.00669441919014565	0.00771806131503387	0.00719025646906679	0.00773739819768088	0.00669482308734179	1	1	1	0	0	0	0	0	0	0	-2.53053951831191	Th2
1068	0.99800626836786	0.997375890705602	0.00669285001373472	0.00669399389996296	0.00669284793230835	0.00669285770138818	0.0066962835469399	0.0066991623111434	0.00771844273133611	0.00719027768743497	0.00669285994674825	0.0068253405965323	1	1	1	0	0	0	0	0	0	0	3.32381769174898	Th1
1069	0.998006224264561	0.997375923326016	0.00669287448314825	0.00669402744424165	0.00669286094654172	0.00669285764391046	0.00669628324458136	0.00669916220602715	0.00771844251418817	0.00719027814626989	0.0066928599006174	0.00682533392901271	1	1	1	0	0	0	0	0	0	0	3.22381760230125	Th1
1070	0.998006263230889	0.997375870894061	0.00669285154586003	0.00669400195686729	0.00669284934311045	0.00669285768670284	0.00669627749777388	0.00669916224970279	0.00771844252139118	0.00719027576901962	0.00669285993497992	0.00682534347240069	1	1	1	0	0	0	0	0	0	0	3.12381765041108	Th1
1071	0.00669285458882588	0.00680142753150012	0.997330241256652	0.997779235476391	0.99834471059044	0.0066928606291399	0.00669285638689622	0.00669441927726055	0.00771805743963556	0.00719025334879305	0.0077373905708605	0.00669482279156051	1	1	1	0	0	0	0	0	0	0	-1.93053924475901	Th2
1072	0.00669285518717478	0.00680139045249364	0.997330188327402	0.99777936086686	0.998344650018314	0.00669285913527279	0.00669285489090129	0.00669441616924319	0.0077180561953102	0.00719025287418973	0.00773739390984626	0.0066948205389626	1	1	1	0	0	0	0	0	0	0	-2.03053929985918	Th2
1073	0.00669285525138361	0.00680143152193687	0.997330213175051	0.997779305056591	0.998344653798367	0.00669285984862719	0.00669285560518332	0.00669441777281148	0.00771805608353534	0.00719025266116731	0.00773739131961795	0.00669482158955084	1	1	1	0	0	0	0	0	0	0	-2.1305392303762	Th2
1074	0.00669285454777246	0.00680134037621835	0.997330206395017	0.997779347801913	0.998344743104329	0.00669285935330439	0.00669285509909093	0.00669441625729129	0.00771805817364969	0.00719025393472734	0.00773739548415424	0.00669482067935701	1	1	1	0	0	0	0	0	0	0	-2.23053944339569	Th2
1075	0.00669285619121851	0.00680136315869491	0.997330290261751	0.997779378887114	0.99834478632936	0.00669286094619807	0.00669285669743495	0.00669441803388245	0.00771805998115771	0.00719025562703392	0.00773739750891036	0.00669482228349576	1	1	1	0	0	0	0	0	0	0	-2.3305395650502	Th2
1076	0.00669285324338234	0.00680135635034081	0.997330184355712	0.997779337555171	0.998344688634069	0.00669285798392933	0.00669285373476888	0.00669441503733069	0.00771805733758927	0.00719025277619739	0.00773739484864418	0.0066948192687424	1	1	1	0	0	0	0	0	0	0	-2.43053934996403	Th2
1077	0.00669285666864644	0.00680136432501748	0.997330266798364	0.997779396928454	0.998344771612105	0.00669286135603355	0.00669285710633037	0.00669441845056953	0.00771806152369233	0.00719025647083316	0.00773739932479198	0.00669482257976331	1	1	1	0	0	0	0	0	0	0	-2.53053953753324	Th2
1078	0.00669285687931711	0.00680136574821733	0.997330245906575	0.997779404731965	0.998344758009532	0.0066928615330198	0.00669285728254725	0.00669441864964779	0.00771806221605192	0.0071902567679388	0.00773740008673587	0.00669482270580645	1	1	1	0	0	0	0	0	0	0	-2.63053950677879	Th2
1079	0.998006266823133	0.997375951050669	0.00669287716107305	0.00669403867768457	0.00669286299923405	0.0066928576203932	0.00669628258471424	0.00669916195114781	0.00771844252647173	0.0071902782330616	0.00669285987870296	0.00682527411693017	1	1	1	0	0	0	0	0	0	0	3.22381759594723	Th1
1080	0.998006359304351	0.997375991819477	0.00669285947672643	0.00669400755276541	0.00669285309368785	0.00669285767269139	0.00669628208374549	0.00669916199364285	0.00771844261082231	0.00719027828783615	0.00669285992430559	0.00682523395518521	1	1	1	0	0	0	0	0	0	0	3.12381774752888	Th1
1081	0.00669285554145537	0.00680138177655767	0.997330257798657	0.997779361865733	0.998344721578674	0.00669285992340831	0.00669285567726396	0.00669441700393111	0.00771805703608825	0.00719025344522742	0.00773739418079533	0.00669482142447181	1	1	1	0	0	0	0	0	0	0	-1.93053944523386	Th2
1082	0.00669285455687944	0.00680142409704943	0.997330265773783	0.997779230440997	0.998344736965422	0.00669286090070788	0.0066928566605062	0.00669441960770319	0.00771805771636841	0.00719025357425267	0.00773739069585034	0.00669482300994282	1	1	1	0	0	0	0	0	0	0	-2.03053929236094	Th2
1083	0.00669285508429663	0.00680138657451974	0.997330182365367	0.997779366222855	0.998344653516041	0.00669285907979049	0.00669285483372495	0.00669441610294257	0.00771805622061243	0.00719025286588504	0.00773739388184525	0.00669482053419707	1	1	1	0	0	0	0	0	0	0	-2.13053930692645	Th2
1084	0.00669285517517185	0.00680144452942864	0.997330198420369	0.997779306093812	0.998344629130767	0.00669285972809532	0.00669285548393735	0.00669441780926893	0.00771805563145713	0.0071902522613183	0.0077373904714008	0.00669482142205554	1	1	1	0	0	0	0	0	0	0	-2.23053918113281	Th2
1085	0.00669285535206837	0.00680136383020397	0.997330251369899	0.997779309611386	0.998344783457244	0.00669286050553803	0.00669285626148052	0.00669441793865719	0.0077180587006249	0.00719025447073187	0.00773739430321082	0.00669482218768926	1	1	1	0	0	0	0	0	0	0	-2.33053946088832	Th2
1086	0.00669285524208243	0.00680142165181286	0.997330226628022	0.997779328095722	0.998344672528769	0.00669285988423689	0.00669285563955215	0.00669441769402327	0.00771805572806987	0.00719025261544092	0.00773739131397623	0.0066948214650824	1	1	1	0	0	0	0	0	0	0	-2.43053929601824	Th2
1087	0.0066928530322352	0.0068013594050587	0.997330178372796	0.997779342596163	0.998344678603143	0.00669285775840819	0.00669285351327768	0.00669441483718386	0.00771805695160237	0.00719025246727499	0.00773739431347349	0.00669481931907242	1	1	1	0	0	0	0	0	0	0	-2.53053933797451	Th2
1088	0.00669285510119246	0.00680142521104743	0.997330227689938	0.997779328856694	0.998344673403025	0.00669285974642554	0.00669285550205425	0.0066944175987969	0.00771805456441932	0.00719025204953186	0.00773738995307182	0.00669482131955712	1	1	1	0	0	0	0	0	0	0	-2.63053929890356	Th2
1089	0.00669285442584042	0.00680147341840654	0.997330215121654	0.997779305842593	0.998344640421185	0.00669285907376188	0.00669285483185728	0.00669441756639924	0.00771804800911333	0.00719024859157502	0.00773738103716672	0.00669482072779639	1	1	1	0	0	0	0	0	0	0	-2.73053920370351	Th2
1090	0.998006276166117	0.997375895767684	0.00669285396575715	0.00669400340000348	0.00669285013542644	0.00669285769096535	0.0066962785844824	0.00669916225915842	0.00771844242890662	0.00719027623440017	0.00669285993942328	0.00682532429124587	1	1	1	0	0	0	0	0	0	0	4.1238176658612	Th1
1091	0.998006359081696	0.99737592572252	0.00669284161660702	0.00669400339322636	0.00669284391966847	0.00669285773558436	0.00669627900811768	0.00669916229600925	0.00771844251808141	0.00719027717838257	0.00669285997892316	0.0068253010558377	1	1	1	0	0	0	0	0	0	0	4.02381777564565	Th1
1092	0.998006274952426	0.997375884856133	0.006692849541391	0.00669400334634405	0.00669284833759378	0.0066928577038396	0.00669627983592763	0.00669916226500282	0.00771844247126947	0.00719027715481268	0.00669285995063974	0.00682534962867117	1	1	1	0	0	0	0	0	0	0	3.92381768759339	Th1
1093	0.99800624623144	0.997375861911817	0.00669285074656888	0.00669400341336059	0.00669284910165989	0.00669285769853566	0.00669628041191777	0.00669916225917155	0.00771844244450764	0.00719027704913916	0.00669285994582783	0.00682537214616763	1	1	1	0	0	0	0	0	0	0	3.82381765683693	Th1
1094	0.998006353190759	0.997375961709036	0.00669284898421178	0.00669400292772785	0.00669284863762404	0.00669285769477809	0.00669627898162062	0.00669916225937084	0.00771844258328785	0.00719027774801149	0.00669285994236642	0.00682528641542241	1	1	1	0	0	0	0	0	0	0	3.72381777997509	Th1
1095	0.998006318413783	0.99737590878042	0.00669284699644671	0.00669400337606011	0.00669284822513047	0.00669285769417407	0.00669627653128015	0.00669916225687822	0.00771844246414685	0.00719027703299956	0.0066928599410141	0.00682532579466507	1	1	1	0	0	0	0	0	0	0	3.62381773031172	Th1
1096	0.00669285652335755	0.00681177297681715	0.997242652353931	0.00717668892452868	0.998188179702579	0.00669286125862092	0.00669531526099098	0.00669286426236145	0.00771792662075053	0.00719020613848367	0.00722106412375589	0.00763445681882165	1	1	1	0	0	0	0	0	0	0	-0.439258196997079	Th2
1097	0.00669285448260851	0.00681164986608254	0.997242625389368	0.00717668774328103	0.998188293131892	0.00669285875921743	0.00669530932416105	0.00669286174757863	0.00771792589292462	0.00719020494970077	0.00722106500367117	0.00763438655931439	1	1	1	0	0	0	0	0	0	0	-0.539258489679282	Th2
1098	0.00669285778639557	0.00681176434449371	0.997242695615674	0.00717669029543686	0.998188279928946	0.00669286232624778	0.00669531557421291	0.00669286532637909	0.00771792756737715	0.00719020731185401	0.00722106503226643	0.00763443601805187	1	1	1	0	0	0	0	0	0	0	-0.639258364552779	Th2
1099	0.0066928599299757	0.00681173579570438	0.997242685945017	0.00717669305216751	0.998188247381524	0.00669286428226786	0.00669531669551209	0.00669286727878542	0.0077179312840659	0.00719021023884796	0.00722106822303667	0.00763443338704236	1	1	1	0	0	0	0	0	0	0	-0.73925833926347	Th2
1100	0.00669285808734686	0.00681166442524857	0.997242684976376	0.0071766936932825	0.998188335343646	0.00669286241006699	0.00669531327265903	0.00669286539874687	0.00771793465917391	0.00719021077774852	0.00722107165086551	0.00763439083847349	1	1	1	0	0	0	0	0	0	0	-0.839258542492975	Th2
1101	0.998006241658353	0.99737590877956	0.00669286054663722	0.0066940030395603	0.0066928538778977	0.00669285766235161	0.00669628450052857	0.00669916222619	0.00771844258747673	0.007190278227612	0.006692859912966	0.0068253432995247	1	1	1	0	0	0	0	0	0	0	4.02381766139047	Th1
1102	0.998006329875267	0.997375939892017	0.00669284873767735	0.006694002550102	0.00669284754939447	0.00669285770695073	0.00669628189550755	0.00669916227026048	0.0077184425979578	0.00719027776521559	0.00669285995371981	0.00682530132724486	1	1	1	0	0	0	0	0	0	0	3.92381775444697	Th1
1103	0.998006253970778	0.997375849408631	0.00669284741774872	0.00669400309695431	0.0066928474170673	0.00669285771199807	0.00669628191355619	0.00669916227322324	0.00771844245226759	0.00719027697890146	0.00669285995691697	0.0068253804684806	1	1	1	0	0	0	0	0	0	0	3.82381766720298	Th1
1104	0.998006212220023	0.99737588097706	0.00669286031807728	0.006694002924831	0.00669285281588568	0.00669285767310544	0.0066962871798948	0.00669916223590019	0.00771844259292338	0.00719027817713766	0.00669285992279738	0.00682536433399911	1	1	1	0	0	0	0	0	0	0	3.72381762925405	Th1
1105	0.998006356387504	0.997375963825256	0.00669284879037767	0.00669400272355301	0.00669284857806909	0.00669285769409598	0.00669627888082092	0.00669916225838367	0.00771844258423034	0.00719027774715468	0.00669285994159858	0.00682528393459057	1	1	1	0	0	0	0	0	0	0	3.62381778316163	Th1
1106	0.998006302503066	0.99737591644025	0.00669285023713585	0.00669400303307113	0.00669284925245326	0.00669285768852126	0.00669627997289323	0.00669916225197884	0.00771844252871653	0.00719027743305181	0.00669285993590476	0.00682533026885002	1	1	1	0	0	0	0	0	0	0	3.52381772650057	Th1
1107	0.00669285636774039	0.00681166999673123	0.997242718631849	0.00717667268408965	0.998188396305762	0.00669286092831707	0.00669531220013534	0.00669286391643815	0.0077179278534473	0.00719020697626601	0.00722106641554764	0.0076344010389407	1	1	1	0	0	0	0	0	0	0	-0.539258621928137	Th2
1108	0.00669285493390408	0.00681164849256295	0.997242643064521	0.00717669019259709	0.998188334483409	0.00669285926632457	0.00669530987665569	0.00669286225235749	0.00771792695606112	0.00719020576895669	0.00722106563018228	0.00763439059269134	1	1	1	0	0	0	0	0	0	0	-0.639258543970831	Th2
1109	0.00669285405152808	0.00681166495638679	0.997242632489898	0.00717670442430553	0.998188277522192	0.00669285835576478	0.00669530924017754	0.00669286134331441	0.00771792574029347	0.00719020461573461	0.00722106454590597	0.00763438873415088	1	1	1	0	0	0	0	0	0	0	-0.73925848285314	Th2
1110	0.00669285132461927	0.00681165885149045	0.997242600966564	0.00717671546577123	0.9981882727714	0.00669285571154687	0.00669530691182551	0.0066928586930369	0.0077179258937923	0.00719020333694701	0.00722106273509177	0.00763439813844867	1	1	1	0	0	0	0	0	0	0	-0.839258467606936	Th2
1111	0.00669285331454678	0.00681166346550397	0.997242671493951	0.00717668981000217	0.998188246321551	0.00669285763679513	0.00669530870243041	0.00669286062068907	0.00771792838322477	0.00719020535491106	0.00722106507882238	0.00763439696228574	1	1	1	0	0	0	0	0	0	0	-0.939258468106295	Th2
1112	0.998006258962004	0.997375840112323	0.00669284250622334	0.00669400164054845	0.00669284355096228	0.00669285774103777	0.00669628372531165	0.00669916231043701	0.00771844247661118	0.00719027704227688	0.00669285998357335	0.00682537633863526	1	1	1	0	0	0	0	0	0	0	3.92381767099448	Th1
1113	0.99800632094024	0.997375941727426	0.00669285248853077	0.00669400257142235	0.00669284950394273	0.00669285769297633	0.00669628083824177	0.00669916225607611	0.00771844257999911	0.00719027770195574	0.00669285994096992	0.00682529140963648	1	1	1	0	0	0	0	0	0	0	3.82381773052363	Th1
1114	0.998006218510158	0.997375845759478	0.00669285265847603	0.00669400298093016	0.00669284970416853	0.00669285769514692	0.00669628407620668	0.00669916225974515	0.0077184424908545	0.00719027718314032	0.00669285994249305	0.00682539008359656	1	1	1	0	0	0	0	0	0	0	3.72381763265725	Th1
1115	0.99800630696258	0.997375932464678	0.00669285334999562	0.00669400278157589	0.00669285014094263	0.00669285768768946	0.00669628058989156	0.00669916225191513	0.00771844256405686	0.00719027765524753	0.00669285993653113	0.00682530165528761	1	1	1	0	0	0	0	0	0	0	3.62381771549536	Th1
1116	0.998006327900659	0.997375952372282	0.00669285309360091	0.00669400274676837	0.00669285012811897	0.00669285768567259	0.00669627973523546	0.00669916225045305	0.00771844258001165	0.0071902777670381	0.00669285993487402	0.00682528381184624	1	1	1	0	0	0	0	0	0	0	3.52381773806958	Th1
1117	0.998006363913077	0.997375971239929	0.00669284864562237	0.0066940028036508	0.00669284876481467	0.00669285768482849	0.00669627834889453	0.0066991622493796	0.0077184425786626	0.00719027778896808	0.00669285993179694	0.00682528237604497	1	1	1	0	0	0	0	0	0	0	3.42381779589749	Th1
1118	0.00669285587972572	0.00681169038064218	0.997242671338959	0.00717666001711082	0.998188375820639	0.00669286067134069	0.00669531272635128	0.00669286365075903	0.00771792737769007	0.00719020650982584	0.0072210654248739	0.00763442194506082	1	1	1	0	0	0	0	0	0	0	-0.639258502610439	Th2
1119	0.00669285529959626	0.00681165563439696	0.997242653830575	0.00717667421164124	0.998188347965072	0.00669285968020474	0.00669531052782235	0.00669286266067057	0.00771792752218919	0.0071902062587918	0.00722106577757927	0.00763439693491864	1	1	1	0	0	0	0	0	0	0	-0.739258535711119	Th2
1120	0.00669285605299683	0.00681166179991206	0.99724268932865	0.00717663733159773	0.998188353844788	0.00669286040567832	0.0066953113321443	0.00669286338572371	0.00771792938057732	0.00719020750928591	0.0072210672005165	0.00763439318124179	1	1	1	0	0	0	0	0	0	0	-0.839258530256959	Th2
1121	0.00669285434074296	0.00681172175439597	0.997242666653795	0.00717678269688902	0.998188183240431	0.00669285863910557	0.0066953105113269	0.00669286164202279	0.00771792152015151	0.00719020256311096	0.00722106191767066	0.00763439470544141	1	1	1	0	0	0	0	0	0	0	-0.939258444997146	Th2
1122	0.00669285574154684	0.00681173942541983	0.997242680296139	0.00717680404190811	0.998188202201238	0.00669286006008998	0.00669531207002531	0.00669286308198058	0.00771792001171689	0.00719020276702202	0.00722106100560513	0.00763440868611183	1	1	1	0	0	0	0	0	0	0	-1.03925846368977	Th2
1123	0.998006320676465	0.997375924862422	0.00669284637337724	0.00669400096758022	0.00669284586293732	0.00669285771903318	0.00669628258243527	0.00669916228307777	0.00771844260207979	0.00719027769670274	0.00669285996485643	0.00682530825358873	1	1	1	0	0	0	0	0	0	0	3.82381774343677	Th1
1124	0.998006332622983	0.99737595245058	0.00669285222277535	0.0066940022580221	0.00669284939860139	0.00669285769295375	0.00669628079531312	0.00669916225412403	0.00771844259749801	0.00719027779352939	0.0066928599409248	0.00682528041862281	1	1	1	0	0	0	0	0	0	0	3.72381774268713	Th1
1125	0.998006225186571	0.997375851666764	0.00669285243838202	0.00669400276238857	0.00669284962188639	0.00669285769500776	0.00669628398925666	0.00669916226153472	0.00771844250469913	0.00719027723326286	0.00669285994239398	0.00682538433903061	1	1	1	0	0	0	0	0	0	0	3.62381763999586	Th1
1126	0.998006303761513	0.997375888983254	0.00669284569696992	0.00669400222891639	0.00669284717739859	0.00669285770752571	0.00669627939353154	0.00669916227216768	0.00771844247921615	0.00719027705814048	0.0066928599524136	0.00682534516961425	1	1	1	0	0	0	0	0	0	0	3.52381772167409	Th1
1127	0.998006345172047	0.997375954575119	0.00669284914277171	0.00669400242898336	0.0066928487169439	0.00669285769133839	0.00669627951180555	0.00669916225484506	0.00771844257823897	0.00719027772175861	0.00669285993860974	0.00682529238928256	1	1	1	0	0	0	0	0	0	0	3.42381777154435	Th1
1128	0.00669285599563662	0.00681173392262664	0.997242670810186	0.00717670994811439	0.998188135696389	0.0066928599658791	0.0066953115464328	0.00669286296729972	0.00771792554665846	0.00719020524804589	0.00722106482441588	0.00763439165164445	1	1	1	0	0	0	0	0	0	0	-0.639258304786049	Th2
1129	0.00669285539061068	0.00681165087654545	0.997242657656441	0.00717669063445243	0.998188324359334	0.00669285970277945	0.00669531036979614	0.00669286268321271	0.00771792661401831	0.00719020579547062	0.00722106544981709	0.00763438952359612	1	1	1	0	0	0	0	0	0	0	-0.739258546244382	Th2
1130	0.00669285668916109	0.00681170530455955	0.997242702331994	0.00717659803083991	0.998188320623473	0.0066928611563008	0.00669531307521728	0.00669286413619843	0.00771792803265637	0.00719020711158527	0.00722106606101878	0.00763441254036211	1	1	1	0	0	0	0	0	0	0	-0.839258406879248	Th2
1131	0.00669285549721192	0.00681172489098394	0.997242675415096	0.0071767809889708	0.998188179540063	0.00669285978478233	0.00669531175027767	0.00669286278666308	0.00771792331585053	0.00719020393534787	0.00722106356963532	0.00763439539493922	1	1	1	0	0	0	0	0	0	0	-0.939258435018438	Th2
1132	0.00669285709473915	0.00681169584962316	0.997242697310187	0.00717659296318198	0.998188285058557	0.00669286143205421	0.00669531296428536	0.00669286441976052	0.00771792841903338	0.00719020742218446	0.00722106674114672	0.00763440052006442	1	1	1	0	0	0	0	0	0	0	-1.03925838046903	Th2
1133	0.00669285713866884	0.00681169407492309	0.997242680645752	0.00717658889762816	0.998188276189893	0.00669286145974318	0.00669531294720189	0.0066928644474367	0.00771792854052031	0.00719020746509566	0.00722106683228002	0.00763439971964672	1	1	1	0	0	0	0	0	0	0	-1.13925835310776	Th2
1134	0.998006230705766	0.997375901461594	0.00669286230623668	0.00669400499308473	0.00669285461077147	0.00669285765877276	0.00669628461327244	0.00669916222424464	0.00771844257190172	0.00719027816087131	0.00669285991004986	0.00682535115564902	1	1	1	0	0	0	0	0	0	0	3.72381764655203	Th1
1135	0.998006318934584	0.997375943713319	0.00669285180227506	0.00669400177821983	0.00669284919237708	0.0066928576942184	0.00669628249411562	0.00669916225953146	0.00771844261012988	0.00719027806938151	0.00669285994168715	0.00682530022511328	1	1	1	0	0	0	0	0	0	0	3.62381774316921	Th1
1136	0.998006244613417	0.997375834857075	0.00669284617471796	0.00669400141574528	0.00669284698930201	0.00669285771242257	0.00669628276283579	0.00669916228552733	0.00771844246838537	0.00719027690940271	0.00669285995646812	0.00682539074414474	1	1	1	0	0	0	0	0	0	0	3.52381765772991	Th1
1137	0.998006337638731	0.997375946463296	0.00669284917300746	0.0066940018711383	0.00669284850946578	0.00669285769500421	0.00669628037719682	0.00669916225791601	0.00771844257898647	0.00719027767380589	0.00669285994200262	0.00682530000296388	1	1	1	0	0	0	0	0	0	0	3.42381776507629	Th1
1138	0.998006311179439	0.997375956065663	0.00669285604932004	0.00669400268705387	0.00669285114390971	0.00669285768105348	0.00669628281060046	0.00669916224447958	0.00771844263154452	0.00719027829615262	0.00669285993047295	0.00682529109603306	1	1	1	0	0	0	0	0	0	0	3.32381773205516	Th1
1139	0.00669285585702479	0.00681170649868398	0.997242660196185	0.00717666117207245	0.998188269594895	0.00669286043687115	0.0066953126564805	0.00669286340983142	0.00771792646411653	0.00719020583345592	0.00722106488756467	0.00763441955370923	1	1	1	0	0	0	0	0	0	0	-0.739258375365415	Th2
1140	0.00669285526202208	0.00681167030357866	0.997242648832487	0.00717673555133558	0.99818826845276	0.00669285948609281	0.0066953103920716	0.00669286247421531	0.00771792584995696	0.00719020525574763	0.00722106485447126	0.00763438757320432	1	1	1	0	0	0	0	0	0	0	-0.839258511385223	Th2
1141	0.00669285655766808	0.00681175938407558	0.997242683121228	0.00717672902040134	0.99818813802269	0.00669286087570582	0.00669531364371906	0.00669286387434722	0.0077179247162437	0.00719020504802355	0.00722106427208225	0.00763441742615599	1	1	1	0	0	0	0	0	0	0	-0.939258284366299	Th2
1142	0.00669285458208816	0.00681168130669102	0.997242639894003	0.00717665191629727	0.998188286485881	0.00669285892423924	0.00669531026176845	0.00669286189310699	0.00771792661967714	0.00719020536028687	0.00722106445713644	0.00763439775271772	1	1	1	0	0	0	0	0	0	0	-1.03925841713847	Th2
1143	0.00669285517566878	0.00681170705977523	0.997242683247578	0.00717682829253142	0.998188223399534	0.00669285948956752	0.00669531114492687	0.00669286249000009	0.00771792366001639	0.00719020401370852	0.00722106412825332	0.00763438953381755	1	1	1	0	0	0	0	0	0	0	-1.13925855824391	Th2
1144	0.0066928536562822	0.0068116965584594	0.997242688842154	0.00717684981900943	0.998188225491379	0.0066928579773393	0.00669530948633504	0.00669286096610636	0.00771792392673277	0.00719020340849652	0.00722106301227215	0.00763439106678507	1	1	1	0	0	0	0	0	0	0	-1.23925860409373	Th2
1145	0.998006218350957	0.997375902366181	0.00669286563951749	0.00669400828741102	0.00669285618623427	0.00669285765047103	0.00669628419281842	0.00669916222241575	0.00771844255229556	0.00719027814757766	0.00669285990297747	0.00682535772435249	1	1	1	0	0	0	0	0	0	0	3.62381763299688	Th1
1146	0.998006364319742	0.997375912113466	0.00669283569117505	0.00669399418936161	0.00669284174176179	0.00669285773911691	0.00669628163505276	0.00669916231701663	0.0077184425909202	0.00719027729459453	0.00669285997981707	0.00682529404405378	1	1	1	0	0	0	0	0	0	0	3.52381778041148	Th1
1147	0.998006273084402	0.997375886368946	0.00669285120431968	0.00669400160027287	0.00669284915608465	0.00669285769448951	0.00669628164007668	0.00669916226397309	0.00771844253789113	0.00719027721778399	0.00669285994146556	0.006825338868381	1	1	1	0	0	0	0	0	0	0	3.42381767765673	Th1
1148	0.998006300241765	0.997375913013087	0.00669285007146728	0.00669400175557611	0.00669284884843967	0.00669285769137199	0.00669628131658062	0.00669916225639589	0.00771844255310538	0.0071902774605477	0.00669285993813046	0.00682532984932245	1	1	1	0	0	0	0	0	0	0	3.32381772364482	Th1
1149	0.00669285591567587	0.006811657068542	0.997242698750357	0.00717666671028295	0.998188344564408	0.00669286022241729	0.0066953109994926	0.00669286319724845	0.00771792631070593	0.00719020579608467	0.00722106546268556	0.00763438314263759	1	1	1	0	0	0	0	0	0	0	-0.739258581909559	Th2
1150	0.0066928561353321	0.00681172357713285	0.997242686061142	0.00717664949225041	0.998188221341268	0.00669286053319118	0.00669531266192096	0.00669286352014429	0.00771792618592491	0.00719020574241996	0.00722106522416613	0.0076344087562668	1	1	1	0	0	0	0	0	0	0	-0.839258334558161	Th2
1151	0.00669285599123406	0.00681172720016356	0.99724267466604	0.00717678097247757	0.998188197801725	0.00669286031538925	0.0066953124290944	0.00669286331238557	0.00771792553488159	0.00719020529041369	0.00722106525296213	0.007634404925123	1	1	1	0	0	0	0	0	0	0	-0.939258433188595	Th2
1152	0.00669285611678086	0.00681170649725628	0.997242688181403	0.00717662286725683	0.998188248097994	0.00669286044517973	0.00669531214829372	0.00669286343531854	0.00771792629109148	0.00719020583803531	0.00722106533536704	0.00763439999904026	1	1	1	0	0	0	0	0	0	0	-1.03925836304029	Th2
1153	0.00669285616757858	0.00681170279552408	0.99724269236363	0.00717657413024181	0.998188253957492	0.00669286049335466	0.00669531212163149	0.00669286348147429	0.00771792620290577	0.00719020582110039	0.00722106581544321	0.00763439618212349	1	1	1	0	0	0	0	0	0	0	-1.13925833137023	Th2
1154	0.00669285608407034	0.0068116981731417	0.997242687233125	0.00717650741932859	0.998188261148886	0.00669286040608627	0.00669531193685733	0.00669286339246555	0.00771792663734017	0.00719020601016144	0.00722106506562103	0.00763439738642835	1	1	1	0	0	0	0	0	0	0	-1.23925827070917	Th2
1155	0.00669285607484248	0.00681170070608301	0.997242685835047	0.00717672445249379	0.998188256128477	0.00669286039562243	0.00669531195997167	0.00669286339051012	0.00771792617040658	0.00719020577314318	0.00722106557523494	0.00763439600185768	1	1	1	0	0	0	0	0	0	0	-1.33925848036834	Th2
1156	0.99800634879809	0.99737600299697	0.0066928637166991	0.00669400999806435	0.00669285514002179	0.00669285765747791	0.00669628176093653	0.00669916208570336	0.00771844263414956	0.00719027840271109	0.00669285991046673	0.0068252417490658	1	1	1	0	0	0	0	0	0	0	3.52381774714078	Th1
1157	0.998006333069152	0.997375919321422	0.0066928431574585	0.00669399332582842	0.00669284511426897	0.00669285770883027	0.00669628223618644	0.00669916226511977	0.0077184426456373	0.00719027754755719	0.00669285995220045	0.00682529476048656	1	1	1	0	0	0	0	0	0	0	3.42381774790904	Th1
1158	0.998006228583925	0.997375901330594	0.00669286140771874	0.00669400596081141	0.00669285357216781	0.00669285767771253	0.00669628487706047	0.00669916224678965	0.00771844259694587	0.00719027821157113	0.00669285992930764	0.00682535229128088	1	1	1	0	0	0	0	0	0	0	3.32381764680449	Th1
1159	0.00669285578387623	0.00680142977397157	0.997330210211419	0.997779304015005	0.998344626687114	0.00669285958962952	0.00669285537494635	0.00669441690669553	0.00771805618798536	0.00719025302356589	0.00773739352018514	0.00669482158263745	1	1	1	0	0	0	0	0	0	0	-1.73053919917005	Th2
1160	0.00669285563843954	0.0068014441833995	0.99733030631466	0.997779345877083	0.998344728454344	0.00669286088224913	0.006692856628836	0.00669441934276569	0.00771805645771204	0.00719025339222705	0.00773739118541622	0.00669482316226564	1	1	1	0	0	0	0	0	0	0	-1.83053941977278	Th2
1161	0.0066928548972146	0.00680137905065188	0.997330214502828	0.997779358526972	0.998344696918375	0.00669285948133669	0.00669285522858791	0.00669441669842356	0.00771805672898157	0.00719025324231282	0.00773739423674497	0.00669482042189349	1	1	1	0	0	0	0	0	0	0	-1.93053937996203	Th2
1162	0.00669285511410271	0.0068013798422878	0.997330233375188	0.997779398417138	0.998344719296111	0.0066928597771563	0.00669285552119368	0.00669441703932427	0.00771805745824909	0.00719025373502305	0.00773739488839493	0.006694820599507	1	1	1	0	0	0	0	0	0	0	-2.0305394571132	Th2
1163	0.00669285518702637	0.0068013866490519	0.997330235647635	0.997779409779505	0.998344718744849	0.00669285984492979	0.00669285559053699	0.00669441719332445	0.00771805768974221	0.00719025384237703	0.00773739497523769	0.00669482064930023	1	1	1	0	0	0	0	0	0	0	-2.13053946255046	Th2
1164	0.00669285682412894	0.00680144319385162	0.997330264805381	0.997779276818045	0.998344696320549	0.00669286155013804	0.00669285730984582	0.00669441974776447	0.0077180550367801	0.00719025292440393	0.0077373869114746	0.00669482637873754	1	1	1	0	0	0	0	0	0	0	-2.23053927806685	Th2
1165	0.00669285554027979	0.00680139263754174	0.997330208028621	0.997779342019614	0.998344710024916	0.00669286019498587	0.00669285593317999	0.00669441764628895	0.0077180585861825	0.00719025432636901	0.00773739285114919	0.00669482194650252	1	1	1	0	0	0	0	0	0	0	-2.33053935041067	Th2
1166	0.00669285582792149	0.00680139318130815	0.997330233855999	0.997779460119392	0.998344705466254	0.00669286048004001	0.00669285622974175	0.00669441790414155	0.00771805890601191	0.00719025461392644	0.00773739582029602	0.00669482130348841	1	1	1	0	0	0	0	0	0	0	-2.43053948517477	Th2
1167	0.99800626813521	0.997375965223252	0.00669287695663808	0.00669402698622473	0.00669286197906967	0.00669285763223196	0.00669628251869358	0.00669916207399614	0.00771844254021412	0.00719027831396841	0.00669285989041215	0.00682528742414493	1	1	1	0	0	0	0	0	0	0	3.42381763783019	Th1
1168	0.998006208361395	0.997375902634422	0.00669286853490145	0.00669401466369045	0.0066928573498014	0.00669285766551193	0.00669628392149376	0.0066991622563605	0.00771844255818475	0.00719027814350009	0.00669285991995369	0.00682536223399292	1	1	1	0	0	0	0	0	0	0	3.32381761714642	Th1
1169	0.00669285573298225	0.00680143931377307	0.997330211712223	0.997779299056671	0.998344640639944	0.00669285986544588	0.00669285563275198	0.00669441754010183	0.00771805658480537	0.00719025314741501	0.00773739266670041	0.00669482191302266	1	1	1	0	0	0	0	0	0	0	-1.73053919901184	Th2
1170	0.00669285537414219	0.00680133800129154	0.997330225574038	0.997779417877619	0.998344712405696	0.0066928592829696	0.00669285502544463	0.00669441564140918	0.00771805682614052	0.00719025345854309	0.007737396076292	0.00669481984969011	1	1	1	0	0	0	0	0	0	0	-1.83053950632143	Th2
1171	0.00669285522008785	0.00680143869196008	0.997330196164465	0.997779272180051	0.998344630012525	0.00669285968489634	0.00669285544908911	0.00669441761845027	0.0077180559840732	0.00719025254028639	0.00773739120887674	0.00669482168433576	1	1	1	0	0	0	0	0	0	0	-1.93053915027499	Th2
1172	0.00669285439107305	0.00680136153513134	0.997330169565173	0.997779332330612	0.998344667951924	0.00669285885787018	0.00669285460662679	0.00669441580107862	0.0077180565753632	0.00719025292770319	0.00773739440874929	0.00669481986611063	1	1	1	0	0	0	0	0	0	0	-2.030539300878	Th2
1173	0.00669285395010855	0.00680136480257516	0.997330161013736	0.997779316913109	0.99834466817117	0.00669285854707439	0.00669285429279521	0.00669441558924307	0.00771805648956384	0.00719025270411254	0.00773739419443154	0.00669481948073654	1	1	1	0	0	0	0	0	0	0	-2.13053927604737	Th2
1174	0.00669285551763871	0.0068014581895166	0.997330221068274	0.997779208212073	0.998344671103824	0.0066928602856085	0.00669285603827717	0.00669441872562539	0.0077180537094061	0.00719025134932037	0.00773738587857139	0.00669482354127698	1	1	1	0	0	0	0	0	0	0	-2.23053913714893	Th2
1175	0.00669285174948972	0.00680135238665584	0.997330131792726	0.997779355128305	0.998344710393877	0.0066928564264978	0.00669285216264529	0.00669441339346795	0.00771805748430648	0.00719025216963925	0.00773739611413818	0.00669481635143913	1	1	1	0	0	0	0	0	0	0	-2.33053934907663	Th2
1176	0.00669285328453474	0.00680139600709145	0.997330212939781	0.997779265842056	0.998344673124037	0.00669285791140349	0.00669285366492154	0.00669441533593938	0.00771805538060292	0.0071902516352933	0.00773739268927862	0.00669481886536686	1	1	1	0	0	0	0	0	0	0	-2.43053925713144	Th2
1177	0.00669285308000218	0.00680140186031014	0.997330243494037	0.997779250086549	0.99834466983955	0.00669285773185824	0.00669285348661692	0.00669441523454892	0.00771805502657797	0.00719025131335815	0.00773739219380198	0.00669481871975925	1	1	1	0	0	0	0	0	0	0	-2.5305392647733	Th2
1178	0.998006289999557	0.99737594954411	0.00669286256977421	0.00669401134240342	0.00669285462886088	0.00669285766798765	0.00669628284692131	0.00669916218182001	0.007718442564052	0.00719027821926622	0.00669285992015139	0.00682529833891217	1	1	1	0	0	0	0	0	0	0	3.32381769274174	Th1
1179	0.99800636154886	0.997375934318162	0.0066928400723565	0.00669398920768389	0.00669284331595992	0.00669285769699968	0.0066962820347059	0.00669916223318346	0.00771844266152833	0.00719027759491765	0.00669285993774859	0.00682527507174998	1	1	1	0	0	0	0	0	0	0	3.22381778050186	Th1
1180	0.00669285621928386	0.00680145348247156	0.997330198225361	0.997779334047431	0.998344606338759	0.00669285963081182	0.00669285539883341	0.00669441707426866	0.00771805613894893	0.00719025299491553	0.00773739311521551	0.00669482141727466	1	1	1	0	0	0	0	0	0	0	-1.83053917313953	Th2
1181	0.00669285510028306	0.00680133060052228	0.997330206615045	0.997779399542702	0.998344718097596	0.00669285915142135	0.006692854897467	0.00669441550873413	0.00771805687835433	0.00719025342283555	0.00773739588870489	0.00669482007116616	1	1	1	0	0	0	0	0	0	0	-1.93053948273585	Th2
1182	0.00669285535839367	0.00680145146757753	0.997330213566843	0.997779270341646	0.998344640187372	0.00669286005714132	0.00669285581294797	0.0066944183317415	0.00771805611836619	0.00719025253468936	0.00773739025264021	0.00669482205143221	1	1	1	0	0	0	0	0	0	0	-2.03053916211093	Th2
1183	0.00669285590429966	0.00680144459316354	0.997330247360874	0.997779251288204	0.998344681371531	0.00669286072278053	0.00669285647316767	0.00669441899254159	0.00771805724905802	0.00719025312113269	0.00773739023185321	0.00669482297832282	1	1	1	0	0	0	0	0	0	0	-2.13053921975429	Th2
1184	0.00669285361726176	0.00680135868484279	0.997330141318591	0.997779320217186	0.998344666802525	0.00669285822612649	0.00669285397454265	0.00669441519811513	0.00771805639617869	0.0071902525357166	0.00773739408819681	0.00669481937996767	1	1	1	0	0	0	0	0	0	0	-2.23053926623735	Th2
1185	0.00669285620496501	0.0068013752989239	0.997330283121363	0.997779414726196	0.998344765725256	0.00669286089101378	0.00669285664121895	0.00669441808790285	0.00771806006135574	0.00719025565598726	0.00773739762043722	0.00669482200280837	1	1	1	0	0	0	0	0	0	0	-2.3305395611082	Th2
1186	0.00669285485602666	0.00680142309171195	0.997330219021856	0.997779270603741	0.998344663460489	0.00669285949917264	0.0066928552569698	0.00669441732708088	0.00771805408237214	0.00719025159470127	0.00773738911784108	0.00669482152193589	1	1	1	0	0	0	0	0	0	0	-2.43053922673827	Th2
1187	0.00669285638075347	0.00680143170886022	0.997330266654551	0.997779306137044	0.998344690280495	0.00669286103288373	0.00669285679475666	0.00669441895385564	0.00771805355642797	0.00719025219341533	0.00773738908600009	0.00669482331773056	1	1	1	0	0	0	0	0	0	0	-2.53053932004741	Th2
1188	0.00669285276038141	0.00680142291275859	0.997330251267736	0.997779215952548	0.998344669690469	0.00669285741110673	0.00669285317123975	0.00669441523571596	0.00771805070167845	0.00719024910996722	0.00773738670932011	0.00669481941714543	1	1	1	0	0	0	0	0	0	0	-2.63053922948144	Th2
1189	0.998006350072423	0.997375900574614	0.00669282799759421	0.00669396786918946	0.00669283652732327	0.00669285773196827	0.00669628334131934	0.00669916230431178	0.00771844279908166	0.00719027756193573	0.00669285996748248	0.00682530984128554	1	1	1	0	0	0	0	0	0	0	3.22381781180032	Th1
1190	0.00669285698264327	0.00680145293408019	0.997330233630406	0.997779350869109	0.998344604614745	0.00669285987829224	0.00669285566649417	0.00669441658779535	0.00771805649057107	0.00719025348823521	0.00773739546553177	0.00669482226006781	1	1	1	0	0	0	0	0	0	0	-1.83053921936055	Th2
1191	0.00669285536023772	0.00680137162143494	0.997330260475041	0.997779377973863	0.998344739329977	0.00669285992463066	0.00669285567620321	0.00669441702248939	0.00771805690802237	0.00719025357687156	0.00773739440488984	0.00669482122014047	1	1	1	0	0	0	0	0	0	0	-1.93053949206396	Th2
1192	0.00669285505140768	0.0068013428284579	0.997330178346626	0.99777938694845	0.998344687420638	0.0066928589350359	0.00669285468603873	0.00669441537180583	0.00771805658407024	0.00719025316572985	0.00773739536886538	0.00669482015099017	1	1	1	0	0	0	0	0	0	0	-2.03053940057331	Th2
1193	0.00669285554326239	0.00680135974945416	0.9973302931343	0.997779363263217	0.998344790200717	0.00669286044321434	0.00669285619453585	0.0066944175424678	0.0077180582834904	0.0071902545136183	0.0077373955543583	0.00669482187431299	1	1	1	0	0	0	0	0	0	0	-2.13053956689952	Th2
1194	0.00669285599160301	0.00680137040409429	0.997330302106696	0.997779353369086	0.998344789638138	0.00669286082062169	0.00669285657204648	0.00669441803662007	0.0077180591120596	0.00719025502675421	0.007737395904985	0.00669482232667132	1	1	1	0	0	0	0	0	0	0	-2.23053955091846	Th2
1195	0.00669285352578637	0.00680135605871481	0.99733013651413	0.99777933141896	0.99834467635427	0.00669285816172419	0.00669285391312201	0.00669441511463464	0.00771805652950535	0.00719025258564983	0.00773739411168294	0.00669481952222576	1	1	1	0	0	0	0	0	0	0	-2.33053928476431	Th2
1196	0.00669285525609505	0.00680141855534169	0.997330230506343	0.99777932014655	0.998344676004989	0.00669285990483317	0.00669285566046554	0.00669441767601178	0.00771805555649365	0.00719025254371012	0.00773739113030419	0.0066948215813967	1	1	1	0	0	0	0	0	0	0	-2.43053929879323	Th2
1197	0.00669285814229328	0.00680143527275667	0.99733028769289	0.997779299533638	0.99834471562164	0.00669286283979834	0.00669285859302253	0.00669442090642634	0.00771805792234234	0.00719025489811244	0.00773739064731167	0.00669482493344378	1	1	1	0	0	0	0	0	0	0	-2.53053933869266	Th2
1198	0.00669285493955987	0.00680136391485879	0.99733021302548	0.9977793608384	0.998344731468366	0.00669285966031699	0.00669285540814671	0.0066944168905372	0.00771806186494894	0.00719025579111071	0.00773739851100682	0.00669482089371058	1	1	1	0	0	0	0	0	0	0	-2.63053941745805	Th2
1199	0.00669286064616169	0.00680139343770126	0.997330219336081	0.997779378715574	0.998344759306799	0.00669286529823062	0.00669286104821039	0.00669442276243063	0.00771806203015054	0.00719025867054007	0.00773739631027268	0.00669482713687881	1	1	1	0	0	0	0	0	0	0	-2.73053941001788	Th2
1200	0.998006371547821	0.997375903842279	0.00669282461079836	0.00669396344549962	0.00669283463666403	0.0066928577292844	0.00669628328777184	0.00669916228345732	0.00771844281295563	0.00719027754485524	0.00669285996234337	0.00682529311434219	1	1	1	0	0	0	0	0	0	0	3.12381782943215	Th1
1201	0.00669285494365006	0.00680137718535147	0.99733025730866	0.997779350005888	0.998344740286491	0.00669286003269909	0.00669285578623437	0.00669441750950569	0.0077180568944609	0.00719025344765179	0.00773739341277222	0.00669482149307476	1	1	1	0	0	0	0	0	0	0	-1.93053945689564	Th2
1202	0.00669285539439593	0.00680137709733678	0.997330248699687	0.997779371108804	0.998344724579163	0.00669285984791469	0.0066928556010161	0.00669441696959121	0.00771805681708658	0.00719025350201989	0.00773739425732058	0.00669482123649362	1	1	1	0	0	0	0	0	0	0	-2.03053945366448	Th2
1203	0.0066928550118787	0.00680132676614113	0.997330245286477	0.997779365287553	0.998344768947955	0.00669285973218031	0.00669285548463861	0.00669441640664646	0.00771805765275867	0.00719025392936723	0.0077373955079322	0.00669482123108319	1	1	1	0	0	0	0	0	0	0	-2.13053953779936	Th2
1204	0.00669285533830188	0.00680145841757764	0.997330207997624	0.997779292040817	0.998344625983028	0.00669286000242568	0.00669285575857647	0.00669441835206914	0.00771805579108596	0.00719025228565396	0.00773738990220555	0.00669482174587114	1	1	1	0	0	0	0	0	0	0	-2.2305391584277	Th2
1205	0.00669285452860361	0.00680134303432058	0.997330191674399	0.997779337924292	0.998344742811223	0.00669285929516661	0.00669285505043571	0.00669441616464401	0.00771805793200487	0.0071902538648673	0.00773739524217413	0.00669482087955692	1	1	1	0	0	0	0	0	0	0	-2.33053941641814	Th2
1206	0.00669285334908455	0.00680135818546298	0.997330124351059	0.997779343086034	0.998344669525896	0.00669285794877717	0.00669285370388548	0.00669441490942226	0.00771805624431184	0.00719025234101267	0.0077373937460627	0.00669481950825748	1	1	1	0	0	0	0	0	0	0	-2.43053927702671	Th2
1207	0.00669285458324809	0.00680144114136112	0.997330192769367	0.997779322159879	0.998344624639708	0.00669285920775773	0.00669285496287128	0.00669441727966354	0.00771805305402158	0.00719025071277984	0.00773738766192548	0.00669482081249757	1	1	1	0	0	0	0	0	0	0	-2.53053920015283	Th2
1208	0.00669285334289955	0.00680142384220562	0.997330178466885	0.997779336956429	0.998344632152567	0.00669285796171986	0.0066928537166222	0.00669441577825975	0.0077180519021839	0.00719024975626964	0.00773738744474489	0.00669481951176051	1	1	1	0	0	0	0	0	0	0	-2.63053923431922	Th2
1209	0.00669286055815033	0.00680139020892592	0.997330292473934	0.997779305635926	0.998344786808569	0.00669286524499294	0.0066928610007816	0.00669442268051209	0.00771806532757186	0.00719026015262726	0.00773740044319112	0.00669482692616136	1	1	1	0	0	0	0	0	0	0	-2.73053943237551	Th2
1210	0.00669286002662931	0.00680136367137061	0.99733022850116	0.997779328655121	0.998344766081836	0.00669286468031695	0.0066928604337783	0.00669442172213512	0.0077180712075509	0.00719026264030169	0.00773740933551624	0.00669482627471473	1	1	1	0	0	0	0	0	0	0	-2.8305393832458	Th2
1211	0.998006233534941	0.997375902358507	0.00669286057036775	0.00669400266655044	0.00669285351484497	0.00669285766692461	0.00669628550710117	0.00669916223036598	0.00771844260061187	0.00719027824167191	0.00669285991757022	0.00682534696936483	1	1	1	0	0	0	0	0	0	0	4.0238176522753	Th1
1212	0.998006393153752	0.997375967151922	0.00669284425555947	0.00669400326793647	0.0066928459670396	0.0066928577142797	0.0066962757210314	0.00669916227792627	0.00771844252821871	0.00719027724029763	0.00669285995968314	0.00682526374340197	1	1	1	0	0	0	0	0	0	0	3.92381780599998	Th1
1213	0.998006306546631	0.997375952518672	0.0066928562090841	0.0066940026390588	0.00669285123544367	0.00669285768008888	0.00669628299945734	0.00669916224470529	0.00771844263501087	0.00719027829746905	0.00669285992948132	0.00682529431757997	1	1	1	0	0	0	0	0	0	0	3.82381772708551	Th1
1214	0.998006230909541	0.997375896119889	0.00669285970385925	0.00669400269171394	0.00669285245768731	0.00669285767636338	0.00669628685326275	0.0066991622390995	0.00771844261019305	0.00719027823160952	0.00669285992592183	0.00682534834733954	1	1	1	0	0	0	0	0	0	0	3.72381764805996	Th1
1215	0.998006319092567	0.997375961934481	0.00669285569273667	0.00669400263080486	0.0066928510180882	0.00669285768114956	0.00669628239481247	0.00669916224608974	0.0077184426376014	0.00719027829863981	0.00669285993052512	0.00682528451532908	1	1	1	0	0	0	0	0	0	0	3.62381773938956	Th1
1216	0.00669285611673999	0.00681165658891582	0.99724271176717	0.00717668945967564	0.998188404909363	0.00669286064685012	0.00669531163857978	0.00669286363763092	0.00771792748665481	0.00719020669055391	0.00722106628822366	0.00763439747243796	1	1	1	0	0	0	0	0	0	0	-0.439258659569622	Th2
1217	0.00669285632359952	0.00681167764138854	0.997242699302733	0.00717668996091857	0.998188383816168	0.00669286071309689	0.00669531193356275	0.00669286370558581	0.00771792857693812	0.00719020735969033	0.00722106674535744	0.00763440429639636	1	1	1	0	0	0	0	0	0	0	-0.539258595784204	Th2
1218	0.00669285563236757	0.00681169404268436	0.997242659336673	0.0071766895893373	0.998188352181919	0.00669285996455229	0.0066953114484686	0.00669286295841406	0.00771792862079649	0.00719020702306072	0.00722106632076018	0.00763440224681442	1	1	1	0	0	0	0	0	0	0	-0.639258512850011	Th2
1219	0.00669285887139628	0.00681168901657421	0.99724275448338	0.00717669412374955	0.998188333059559	0.00669286319512997	0.00669531449901457	0.00669286618807235	0.00771793476905128	0.00719021167884956	0.00722107149482621	0.00763440437528274	1	1	1	0	0	0	0	0	0	0	-0.739258567578492	Th2
1220	0.00669285892272943	0.00681170645720385	0.997242690549364	0.00717669743637804	0.998188333410603	0.00669286324352722	0.00669531491080149	0.00669286623887749	0.00771794184899776	0.00719021519873717	0.00722107436206733	0.00763441286071904	1	1	1	0	0	0	0	0	0	0	-0.839258467352684	Th2
1221	0.00669285592463383	0.0068117045521586	0.997242753538197	0.00717667856779936	0.998188282885331	0.00669286024508384	0.00669531184617664	0.00669286323749395	0.00771790401865973	0.00719019503898822	0.00722105560582587	0.00763437403746975	1	1	1	0	0	0	0	0	0	0	-0.939258590484836	Th2
1222	0.998006230081316	0.997375904428053	0.00669286250426122	0.00669400302869689	0.00669285446118117	0.00669285766066654	0.00669628508660236	0.00669916222452606	0.00771844259836814	0.0071902781906756	0.00669285991237195	0.00682533999231314	1	1	1	0	0	0	0	0	0	0	3.92381764018075	Th1
1223	0.998006318702803	0.997375905758756	0.00669284632059105	0.0066940029585858	0.00669284691330732	0.00669285771040736	0.00669627893665934	0.00669916227311476	0.00771844249000142	0.00719027706700963	0.00669285995573421	0.00682532336890342	1	1	1	0	0	0	0	0	0	0	3.82381773007091	Th1
1224	0.998006212162901	0.997375881541102	0.00669286042248925	0.00669400290771889	0.00669285289137099	0.00669285767347868	0.00669628717873959	0.00669916223631616	0.00771844259600201	0.00719027819147844	0.00669285992333917	0.00682536330276286	1	1	1	0	0	0	0	0	0	0	3.72381762858454	Th1
1225	0.998006330361254	0.997375942818853	0.00669284974277234	0.00669400280051012	0.00669284887238744	0.00669285769295597	0.00669628006266106	0.00669916225676028	0.00771844257026262	0.0071902776819417	0.00669285994035085	0.00682530358816521	1	1	1	0	0	0	0	0	0	0	3.62381775555753	Th1
1226	0.998006332578792	0.997375956989328	0.00669285303455116	0.00669400283051653	0.00669285016894658	0.00669285768369196	0.00669627934679877	0.00669916224945238	0.00771844258137728	0.00719027779470798	0.00669285993308568	0.00682528006225319	1	1	1	0	0	0	0	0	0	0	3.52381774318547	Th1
1227	0.00669285560717451	0.00681163160361647	0.997242673445962	0.00717668640806222	0.998188381315637	0.00669285991651388	0.00669531020963738	0.00669286290194988	0.00771792688239771	0.00719020608603017	0.00722106605318776	0.00763438354789423	1	1	1	0	0	0	0	0	0	0	-0.539258638361259	Th2
1228	0.00669285601553227	0.00681168847571862	0.997242674081013	0.00717667362677654	0.998188373390203	0.00669286044584003	0.00669531196833547	0.00669286343491447	0.00771792802955747	0.00719020690207531	0.00722106597731284	0.00763441095904923	1	1	1	0	0	0	0	0	0	0	-0.639258528889656	Th2
1229	0.00669285502237719	0.00681169350976956	0.9972426297364	0.00717667952065335	0.998188370589696	0.00669285936575783	0.00669531088708896	0.00669286235728002	0.00771792805243436	0.00719020642709155	0.00722106553486216	0.0076344038471209	1	1	1	0	0	0	0	0	0	0	-0.739258494842967	Th2
1230	0.00669285404436988	0.00681171175871528	0.997242632037526	0.00717673278633476	0.99818820318115	0.00669285836303284	0.00669531018087868	0.00669286135657744	0.00771792118515795	0.0071902021636819	0.00722106139570445	0.00763439539527915	1	1	1	0	0	0	0	0	0	0	-0.839258392161613	Th2
1231	0.00669285349297102	0.00681169750669425	0.997242635100376	0.00717669000976217	0.998188284688129	0.0066928578137906	0.00669530938480383	0.00669286080633049	0.00771792806674475	0.00719020549369196	0.00722106479790325	0.00763439887408827	1	1	1	0	0	0	0	0	0	0	-0.939258433561248	Th2
1232	0.00669284636234672	0.00681169201988827	0.997242673189133	0.00717678186942389	0.998188243528373	0.00669285068325413	0.00669530228172083	0.00669285367485118	0.00771792106837919	0.00719019818655154	0.00722105812536242	0.0076343895198978	1	1	1	0	0	0	0	0	0	0	-1.03925858666468	Th2
1233	0.998006220025875	0.997375892353344	0.00669286127662081	0.00669400333160047	0.00669285378369542	0.00669285766608097	0.00669628567733633	0.00669916223019062	0.00771844258876192	0.00719027820416091	0.0066928599169309	0.00682535782589241	1	1	1	0	0	0	0	0	0	0	3.82381763809666	Th1
1234	0.998006270873207	0.997375880372948	0.00669284937534083	0.00669400277040041	0.00669284828596593	0.00669285770211803	0.00669628028314441	0.00669916226790484	0.00771844248355495	0.00719027715140373	0.00669285994847092	0.00682535214120052	1	1	1	0	0	0	0	0	0	0	3.72381768279225	Th1
1235	0.99800623508149	0.997375900540439	0.00669285975613145	0.0066940030087608	0.00669285262025904	0.00669285767459096	0.0066962861788749	0.00669916223800556	0.0077184426083771	0.00719027823874554	0.00669285992451585	0.00682534566250145	1	1	1	0	0	0	0	0	0	0	3.62381765276239	Th1
1236	0.998006336360062	0.997375947772767	0.00669284952186663	0.00669400261287067	0.00669284880017343	0.00669285769238958	0.00669627997310785	0.00669916225604935	0.00771844257535611	0.00719027770830739	0.006692859939696	0.00682529890738056	1	1	1	0	0	0	0	0	0	0	3.5238177622502	Th1
1237	0.998006388527235	0.997375967816752	0.0066928450239202	0.00669400298376211	0.00669284758971626	0.00669285768936477	0.00669627361040492	0.00669916225422347	0.00771844250493423	0.00719027724599955	0.00669285993608542	0.0068252689223588	1	1	1	0	0	0	0	0	0	0	3.42381780290996	Th1
1238	0.00669285613964282	0.00681168968835666	0.997242689717424	0.00717665729356436	0.998188373852669	0.00669286081591582	0.00669531272634136	0.00669286379650813	0.00771792755325562	0.00719020671278319	0.00722106566454781	0.0076344210617706	1	1	1	0	0	0	0	0	0	0	-0.639258516704536	Th2
1239	0.00669285662360738	0.00681173720513021	0.997242701068033	0.00717665244815076	0.998188301274985	0.00669286102050809	0.00669531345854944	0.0066928640119451	0.00771792724942843	0.00719020659371403	0.00722106531520779	0.00763441780985384	1	1	1	0	0	0	0	0	0	0	-0.739258405503224	Th2
1240	0.00669285663275637	0.00681168522100934	0.997242714842369	0.00717664142770755	0.998188310173512	0.00669286095827794	0.0066953122170253	0.0066928639482909	0.00771792873110098	0.00719020746604323	0.00722106703224313	0.00763439598346391	1	1	1	0	0	0	0	0	0	0	-0.839258488253377	Th2
1241	0.0066928540546785	0.00681170078298251	0.997242620571688	0.00717670606031655	0.998188288707222	0.00669285838039895	0.00669531002569369	0.00669286137127875	0.0077179260597098	0.0071902048222983	0.00722106390192786	0.0076343990441048	1	1	1	0	0	0	0	0	0	0	-0.939258436896153	Th2
1242	0.00669285490647617	0.00681170810739892	0.997242660881808	0.00717667191963281	0.998188279548998	0.0066928592265777	0.00669531098521872	0.00669286221986888	0.00771792819985586	0.00719020633885342	0.00722106461039688	0.00763439991276876	1	1	1	0	0	0	0	0	0	0	-1.03925841784302	Th2
1243	0.00669285206031228	0.00681167854557071	0.997242672182455	0.00717670089703878	0.998188283767718	0.00669285638166061	0.00669530758923153	0.00669285937199528	0.00771792784320816	0.00719020485825557	0.00722106082373215	0.00763439946626589	1	1	1	0	0	0	0	0	0	0	-1.13925850990698	Th2
1244	0.998006352731243	0.997375953131925	0.00669284696959533	0.00669400148046724	0.00669284682115015	0.00669285770879009	0.00669628047499323	0.00669916227633903	0.00771844259163916	0.00719027793236159	0.00669285995378009	0.00682528856724737	1	1	1	0	0	0	0	0	0	0	3.72381778009711	Th1
1245	0.998006251686702	0.997375874654064	0.00669285168271511	0.00669400260074802	0.00669284927747829	0.00669285769542298	0.00669628337139967	0.00669916226075161	0.00771844252915127	0.00719027737589562	0.00669285994260099	0.00682536297190102	1	1	1	0	0	0	0	0	0	0	3.62381766892695	Th1
1246	0.998006254864919	0.997375866888024	0.00669285008739617	0.00669400275021634	0.00669284884488495	0.00669285769758813	0.00669628036731186	0.00669916226491787	0.00771844246990686	0.0071902770669443	0.00669285994434287	0.00682536574399391	1	1	1	0	0	0	0	0	0	0	3.52381766562545	Th1
1247	0.998006214780587	0.997375883089686	0.00669286025584693	0.00669400312495097	0.00669285263634055	0.00669285767771444	0.00669628729646128	0.0066991622410849	0.00771844260178726	0.00719027819334831	0.0066928599274779	0.00682536155466854	1	1	1	0	0	0	0	0	0	0	3.42381763134568	Th1
1248	0.998006305657717	0.997375951752782	0.00669285625207273	0.00669400265328902	0.00669285119087086	0.00669285768157737	0.00669628314511314	0.00669916224587935	0.00771844263082218	0.00719027829293539	0.00669285993099442	0.00682529567096468	1	1	1	0	0	0	0	0	0	0	3.32381772691255	Th1
1249	0.00669285591785225	0.00681167078210983	0.99724268344996	0.0071766472505278	0.998188373263189	0.00669286048030941	0.00669531183783688	0.00669286345476398	0.00771792735804331	0.0071902065227653	0.0072210657337392	0.00763440801258516	1	1	1	0	0	0	0	0	0	0	-0.739258533863671	Th2
1250	0.00669285457447336	0.00681167158599778	0.997242608494844	0.00717675030294809	0.998188252912843	0.00669285888742748	0.00669530989893557	0.00669286187551088	0.00771792517143511	0.00719020462352937	0.00722106426956261	0.00763439034170701	1	1	1	0	0	0	0	0	0	0	-0.839258470482057	Th2
1251	0.0066928563747186	0.00681175601187858	0.997242686255098	0.00717671092817088	0.998188164637723	0.00669286069836615	0.00669531339993309	0.00669286369657171	0.00771792355961301	0.00719020433176746	0.00722106333851416	0.00763441233113603	1	1	1	0	0	0	0	0	0	0	-0.939258308078493	Th2
1252	0.00669285710276681	0.00681170295603742	0.997242715119916	0.00717658699261264	0.998188276029271	0.00669286142439517	0.00669531302918395	0.00669286441586855	0.00771792859726004	0.00719020755050974	0.007221066786029	0.00763440018432051	1	1	1	0	0	0	0	0	0	0	-1.03925837609543	Th2
1253	0.00669285603194361	0.00681170717942576	0.997242700116597	0.00717682349044189	0.998188228284654	0.00669286035242298	0.00669531203231485	0.00669286334783606	0.00771792139916171	0.00719020335920638	0.00722106304010963	0.00763439214425128	1	1	1	0	0	0	0	0	0	0	-1.13925857300502	Th2
1254	0.00669285744011472	0.00681170120020649	0.99724267583461	0.0071764893582881	0.998188249835302	0.00669286176100236	0.00669531331569091	0.00669286475211541	0.00771793132064276	0.00719020895337238	0.00722106804879682	0.00763440147164267	1	1	1	0	0	0	0	0	0	0	-1.23925820676462	Th2
1255	0.998006363008548	0.997375944198337	0.00669284356972968	0.0066939999429191	0.00669284524600133	0.00669285771658907	0.00669628220305654	0.00669916227048217	0.00771844261166515	0.00719027750272336	0.00669285996172086	0.00682527973547997	1	1	1	0	0	0	0	0	0	0	3.62381778044995	Th1
1256	0.998006306362403	0.997375884911451	0.00669284400568267	0.0066940009108301	0.00669284602363944	0.00669285771391259	0.00669628083187543	0.00669916228321814	0.00771844250419487	0.00719027707350279	0.00669285995758506	0.00682534184274457	1	1	1	0	0	0	0	0	0	0	3.52381772254073	Th1
1257	0.998006387729562	0.997375962320824	0.00669284441054781	0.00669400132023771	0.00669284666224453	0.00669285770364441	0.00669627585675091	0.00669916226743582	0.00771844252936225	0.00719027721903521	0.0066928599490326	0.00682526830344591	1	1	1	0	0	0	0	0	0	0	3.42381780148606	Th1
1258	0.998006378607285	0.997375950234099	0.00669284160139419	0.00669400193736746	0.00669284604171701	0.00669285769922246	0.00669627224533388	0.00669916226730988	0.00771844246908142	0.00719027686381944	0.00669285994491903	0.00682529084539684	1	1	1	0	0	0	0	0	0	0	3.32381780159599	Th1
1259	0.00669285582096276	0.0068117204383545	0.997242647058888	0.00717666846741516	0.998188249259043	0.00669286042540662	0.00669531301762372	0.00669286340402658	0.0077179263515729	0.00719020569836143	0.00722106463378796	0.00763442775447181	1	1	1	0	0	0	0	0	0	0	-0.739258327240778	Th2
1260	0.00669285534144484	0.00681166198050349	0.997242646080197	0.007176717230131	0.998188289849572	0.00669285961638997	0.00669531042091821	0.00669286260165666	0.00771792607814437	0.00719020547319491	0.00722106505863676	0.007634388284284	1	1	1	0	0	0	0	0	0	0	-0.839258518304728	Th2
1261	0.00669285619494745	0.00681174181036567	0.997242679674132	0.00717668784237937	0.998188191205557	0.00669286054376564	0.00669531300796148	0.00669286353473809	0.00771792539668296	0.00719020528734743	0.00722106448455603	0.00763441251477249	1	1	1	0	0	0	0	0	0	0	-0.939258315946932	Th2
1262	0.00669285693514396	0.0068117247256294	0.997242721512789	0.00717666932805224	0.99818820810192	0.00669286125543166	0.00669531330374235	0.00669286424913595	0.00771792581680633	0.00719020589457461	0.00722106533149099	0.00763440413319671	1	1	1	0	0	0	0	0	0	0	-1.03925837729761	Th2
1263	0.00669285818713136	0.0068117191424388	0.99724275855927	0.00717673079402626	0.998188198001058	0.00669286250337429	0.00669531435853753	0.00669286550646743	0.00771792511373115	0.00719020613830954	0.00722106621917442	0.00763439677202266	1	1	1	0	0	0	0	0	0	0	-1.13925847341317	Th2
1264	0.00669285696291135	0.00681170351082461	0.997242703733273	0.0071766403530242	0.998188250192797	0.00669286128373736	0.00669531288593372	0.00669286427708163	0.00771792627187759	0.0071902062603792	0.00722106596667364	0.00763439610743888	1	1	1	0	0	0	0	0	0	0	-1.23925840075224	Th2
1265	0.00669285600107068	0.00681170041415313	0.997242682407641	0.00717661329266121	0.998188252355651	0.00669286032191016	0.00669531188758996	0.0066928633129484	0.00771792751476669	0.00719020636492346	0.00722106557654393	0.00763439783827435	1	1	1	0	0	0	0	0	0	0	-1.33925835882377	Th2
1266	0.99800632536104	0.997375996618457	0.0066928672051319	0.00669400781389004	0.00669285650948856	0.00669285765073457	0.00669627727802863	0.00669916216508052	0.00771844261101381	0.00719027735770501	0.00669285990542617	0.00682524499493631	1	1	1	0	0	0	0	0	0	0	3.52381771241391	Th1
1267	0.998006314123887	0.99737592476656	0.0066928489036188	0.00669400051028978	0.00669284811691509	0.00669285769660333	0.00669628239252628	0.00669916226001915	0.00771844259048731	0.00719027767472513	0.00669285994300496	0.00682531327231603	1	1	1	0	0	0	0	0	0	0	3.42381773718931	Th1
1268	0.998006308382508	0.997375954098195	0.00669285620015507	0.00669400282562428	0.00669285122681142	0.00669285768080799	0.00669628284251527	0.00669916224186832	0.00771844262446139	0.00719027828984723	0.0066928599302689	0.00682529368663202	1	1	1	0	0	0	0	0	0	0	3.32381772952451	Th1
1269	0.0066928557250547	0.00681165178677451	0.997242680610957	0.00717665891183707	0.998188364588686	0.00669286033169157	0.00669531157872077	0.00669286330404606	0.00771792628119366	0.00719020573716911	0.00722106527748811	0.0076344002837072	1	1	1	0	0	0	0	0	0	0	-0.739258563805635	Th2
1270	0.00669285604542926	0.00681170842084522	0.997242680058585	0.00717656657347267	0.998188251582966	0.00669286047288243	0.00669531237282191	0.00669286344496527	0.0077179265640046	0.00719020593097492	0.00722106500263328	0.00763440975182573	1	1	1	0	0	0	0	0	0	0	-0.839258290208641	Th2
1271	0.00669285590187171	0.00681172362146761	0.9972426683764	0.00717680777708948	0.998188201012743	0.00669286021263573	0.00669531223746974	0.00669286321178348	0.00771792562752028	0.00719020529889664	0.00722106509483203	0.00763440428744021	1	1	1	0	0	0	0	0	0	0	-0.939258461672315	Th2
1272	0.00669285627142531	0.00681170395355565	0.99724270293235	0.00717654996335784	0.998188259052788	0.00669286060001412	0.00669531225638969	0.00669286358486555	0.0077179265501852	0.00719020605928982	0.00722106554552707	0.00763439876543367	1	1	1	0	0	0	0	0	0	0	-1.03925831836181	Th2
1273	0.00669285621415016	0.00681170217449946	0.997242696943911	0.0071765622325003	0.998188256913238	0.00669286053612148	0.00669531213944789	0.00669286352526834	0.0077179264907458	0.00719020600308342	0.00722106546695913	0.00763439744599693	1	1	1	0	0	0	0	0	0	0	-1.13925832609338	Th2
1274	0.00669285613243998	0.00681170394762939	0.997242692152999	0.00717669047037142	0.998188248186855	0.00669286045330574	0.00669531208110033	0.00669286344791112	0.0077179258930664	0.0071902056433484	0.00722106590930017	0.00763439539185693	1	1	1	0	0	0	0	0	0	0	-1.23925844191027	Th2
1275	0.00669285597648063	0.00681170026343183	0.997242685482327	0.00717658338260506	0.998188257506512	0.00669286029723519	0.00669531186052038	0.00669286328738787	0.00771792660931215	0.00719020594625319	0.0072210648075324	0.00763439780581895	1	1	1	0	0	0	0	0	0	0	-1.33925833951747	Th2
1276	0.00669285772933265	0.00681169179030278	0.997242707117898	0.00717661089875283	0.998188286183959	0.00669286205037486	0.00669531334566157	0.00669286506718868	0.00771792455462569	0.0071902060566713	0.00722107154043394	0.00763437949874456	1	1	1	0	0	0	0	0	0	0	-1.43925843256727	Th2
1277	0.998006334720797	0.99737591853772	0.00669284239822248	0.0066939923145359	0.00669284471881213	0.00669285770676123	0.00669628231061844	0.00669916226201801	0.00771844265246887	0.00719027754740493	0.00669285994945463	0.00682529448950878	1	1	1	0	0	0	0	0	0	0	3.42381775074518	Th1
1278	0.998006347235254	0.997375989387633	0.00669285566957422	0.00669400261691885	0.00669285103470728	0.00669285767995126	0.00669628152789148	0.0066991622175854	0.00771844262245711	0.00719027832673668	0.0066928599298642	0.00682525640165505	1	1	1	0	0	0	0	0	0	0	3.32381776600783	Th1
1279	0.0066928553791422	0.00680137916967104	0.997330255895401	0.997779394778002	0.998344726632986	0.00669285992325164	0.00669285567187976	0.00669441709269303	0.00771805682953451	0.0071902535071412	0.00773739432724914	0.00669482090651302	1	1	1	0	0	0	0	0	0	0	-1.73053948449931	Th2
1280	0.00669285486884268	0.0068013980917201	0.997330265726843	0.997779321017752	0.998344787779369	0.00669286075448433	0.00669285644377972	0.00669441914128879	0.00771805790757328	0.00719025362376113	0.00773739084984712	0.00669482248300418	1	1	1	0	0	0	0	0	0	0	-1.83053946035966	Th2
1281	0.00669285489170414	0.00680137943388325	0.997330205460477	0.997779344906889	0.998344686052687	0.00669285944298722	0.00669285519304989	0.00669441665159498	0.00771805652273464	0.00719025312900959	0.00773739402244828	0.00669482047651909	1	1	1	0	0	0	0	0	0	0	-1.93053934665612	Th2
1282	0.00669285482532803	0.00680137724385788	0.997330210381026	0.997779367859052	0.998344710850414	0.00669285949406508	0.00669285523865272	0.0066944167247949	0.0077180569996275	0.00719025339663424	0.00773739447817842	0.00669482039551833	1	1	1	0	0	0	0	0	0	0	-2.03053940029384	Th2
1283	0.00669285534604289	0.006801377948708	0.997330236768201	0.997779483634971	0.998344758400496	0.00669286004448977	0.0066928557755718	0.00669441732482458	0.00771805878881704	0.00719025459009305	0.00773739604476125	0.00669482055203183	1	1	1	0	0	0	0	0	0	0	-2.13053958238833	Th2
1284	0.00669285534641412	0.0068013890576251	0.997330233245259	0.997779501236418	0.998344745598013	0.00669286000914503	0.00669285575016787	0.00669441740483271	0.00771805906894604	0.0071902546860367	0.00773739635527768	0.0066948203951821	1	1	1	0	0	0	0	0	0	0	-2.23053957200606	Th2
1285	0.00669285369603308	0.00680139224749649	0.997330190122658	0.997779286858115	0.998344705219953	0.00669285834763988	0.00669285409910887	0.0066944157760548	0.00771805624623478	0.0071902523307884	0.00773739383051817	0.00669481880081143	1	1	1	0	0	0	0	0	0	0	-2.33053928682604	Th2
1286	0.00669285661888948	0.00680140959398891	0.997330263090392	0.997779176511941	0.998344689982658	0.00669286127038439	0.00669285703096435	0.00669441889055844	0.00771805502604547	0.00719025312208403	0.00773738945948052	0.00669482484504169	1	1	1	0	0	0	0	0	0	0	-2.43053920372755	Th2
1287	0.00669285761385559	0.00680140071483935	0.997330248218357	0.997779273711042	0.99834471149831	0.00669286226548507	0.00669285802855818	0.00669441974139223	0.00771805439546834	0.00719025357609454	0.00773738788611296	0.00669482699804498	1	1	1	0	0	0	0	0	0	0	-2.53053931220786	Th2
1288	0.998006297977457	0.997375946270908	0.00669285878044264	0.00669400570066138	0.00669285257213482	0.00669285767798175	0.00669628304926842	0.00669916218060933	0.00771844261323893	0.00719027812115269	0.00669285992916641	0.00682529746149349	1	1	1	0	0	0	0	0	0	0	3.32381770822804	Th1
1289	0.00669285590410081	0.00680143650701944	0.997330219351706	0.997779331641031	0.998344646946729	0.00669285985449061	0.00669285562414107	0.00669441734788609	0.00771805641191562	0.00719025325222802	0.00773739326068335	0.00669482172438731	1	1	1	0	0	0	0	0	0	0	-1.73053924805261	Th2
1290	0.00669285572882613	0.00680144470084982	0.997330191073882	0.997779306663974	0.998344608010089	0.00669285960234683	0.0066928553737912	0.00669441724484195	0.00771805604451784	0.00719025281426946	0.00773739246635353	0.00669482149028601	1	1	1	0	0	0	0	0	0	0	-1.83053915028186	Th2
1291	0.00669285500544067	0.00680132982940221	0.997330239726804	0.997779393196308	0.998344766627734	0.00669285975091051	0.0066928554834578	0.0066944164770766	0.00771805766565963	0.00719025393195252	0.00773739560128423	0.00669482054465608	1	1	1	0	0	0	0	0	0	0	-1.93053955526101	Th2
1292	0.00669285507504851	0.00680143192571526	0.997330194893551	0.997779274890183	0.998344635778943	0.00669285961407697	0.00669285537702826	0.00669441750161297	0.00771805576287033	0.00719025240722271	0.00773739110793646	0.00669482154316032	1	1	1	0	0	0	0	0	0	0	-2.03053916524801	Th2
1293	0.00669285455989365	0.00680136540856214	0.997330188482237	0.997779349197873	0.998344717088159	0.00669285924278389	0.0066928549885577	0.00669441633100562	0.00771805719016819	0.00719025342273358	0.00773739470520482	0.00669482031385744	1	1	1	0	0	0	0	0	0	0	-2.1305393786055	Th2
1294	0.00669285367606278	0.00680137270664	0.997330144453201	0.997779292432856	0.9983446722949	0.00669285833787826	0.00669285408724023	0.0066944155079188	0.00771805608853827	0.00719025238085289	0.00773739360225804	0.00669481934365562	1	1	1	0	0	0	0	0	0	0	-2.23053923344991	Th2
1295	0.00669285658455746	0.00680142831649186	0.997330281770178	0.99777939657589	0.998344755625274	0.00669286124306802	0.00669285699743007	0.00669441915893777	0.00771805757370617	0.00719025419855728	0.0077373920009874	0.00669482348305124	1	1	1	0	0	0	0	0	0	0	-2.33053948441455	Th2
1296	0.00669285333676244	0.00680138752176947	0.997330171811726	0.99777936888791	0.998344738804084	0.00669285798999311	0.006692853740543	0.00669441537043841	0.00771805805543436	0.00719025315306151	0.00773739569763231	0.00669481846871799	1	1	1	0	0	0	0	0	0	0	-2.43053938616937	Th2
1297	0.00669285308840439	0.00680139688233439	0.997330204480714	0.997779257801162	0.99834470075443	0.00669285774020814	0.00669285349342936	0.00669441524346928	0.00771805542373274	0.00719025154685997	0.00773739258730513	0.00669481867449555	1	1	1	0	0	0	0	0	0	0	-2.53053926835607	Th2
1298	0.00669286134430834	0.00680140487590519	0.997330260915662	0.997779284633616	0.998344718358798	0.00669286599584972	0.00669286175495678	0.00669442347999376	0.00771805394506452	0.00719025527369326	0.00773738786040466	0.00669483023518462	1	1	1	0	0	0	0	0	0	0	-2.63053931914271	Th2
1299	0.99800623016272	0.997375912547983	0.00669286548162657	0.00669401135328493	0.00669285588969231	0.00669285767620822	0.00669628383766255	0.00669916225144131	0.00771844257980876	0.00719027818585204	0.00669285993028404	0.00682534767589498	1	1	1	0	0	0	0	0	0	0	3.22381764212325	Th1
1300	0.00669285465600927	0.00680143496289331	0.997330228852934	0.997779289413507	0.998344689935668	0.00669286024570995	0.00669285600261924	0.00669441877815346	0.007718056485071	0.00719025316228548	0.0077373910211241	0.00669482202743836	1	1	1	0	0	0	0	0	0	0	-1.83053926086081	Th2
1301	0.00669285573943558	0.00680137713371623	0.997330177021621	0.997779385736223	0.998344632316262	0.00669285903383124	0.00669285479088601	0.00669441557910689	0.00771805613828033	0.00719025297934092	0.00773739500583253	0.00669482019000076	1	1	1	0	0	0	0	0	0	0	-1.93053930848368	Th2
1302	0.0066928548668789	0.00680134568196775	0.997330201695801	0.997779365369059	0.998344718241585	0.00669285939540299	0.00669285514418707	0.00669441617649874	0.00771805707893249	0.00719025354180343	0.0077373950751377	0.00669482058878244	1	1	1	0	0	0	0	0	0	0	-2.03053942775685	Th2
1303	0.00669285578663192	0.00680143161126262	0.997330257050444	0.997779270882506	0.998344700847315	0.00669286062278448	0.00669285637273244	0.00669441871352874	0.00771805761469121	0.00719025338333954	0.00773739132154099	0.00669482270718538	1	1	1	0	0	0	0	0	0	0	-2.13053928064657	Th2
1304	0.00669285440931576	0.00680136974678863	0.997330175649497	0.997779335039745	0.998344703709158	0.00669285906766289	0.0066928548189316	0.00669441619492471	0.00771805682391986	0.00719025313135304	0.0077373941691552	0.00669482037389623	1	1	1	0	0	0	0	0	0	0	-2.23053933566245	Th2
1305	0.00669285437829914	0.00680137233266831	0.997330184113049	0.997779340104178	0.998344713609908	0.00669285905439795	0.00669285480509767	0.00669441622269449	0.0077180573598892	0.00719025340202598	0.00773739469924113	0.00669482026994598	1	1	1	0	0	0	0	0	0	0	-2.33053935530288	Th2
1306	0.00669285523489508	0.00680141310463006	0.997330233378863	0.997779309807571	0.998344680810835	0.00669285988587344	0.00669285564164721	0.00669441758173518	0.00771805544683313	0.00719025250454233	0.00773739110423893	0.00669482167763368	1	1	1	0	0	0	0	0	0	0	-2.43053930181524	Th2
1307	0.0066928537315018	0.00680141220828623	0.997330194218612	0.997779232019091	0.998344667685442	0.00669285838176411	0.0066928541387497	0.00669441607827028	0.00771805199485908	0.00719025002512861	0.00773738722956619	0.00669482044882258	1	1	1	0	0	0	0	0	0	0	-2.5305391896862	Th2
1308	0.00669285228228974	0.00680139748459909	0.997330181176749	0.997779324764407	0.998344725889605	0.00669285693413268	0.00669285268787083	0.00669441446640739	0.00771805782304316	0.00719025239795346	0.00773739474448375	0.00669481787464706	1	1	1	0	0	0	0	0	0	0	-2.63053933513533	Th2
1309	0.00669285003872298	0.0068013974874408	0.997330221886653	0.997779273729223	0.998344690523221	0.00669285469044648	0.00669285044294804	0.00669441225266859	0.00771805727075892	0.00719025079874199	0.00773739428978776	0.0066948151682179	1	1	1	0	0	0	0	0	0	0	-2.73053930369936	Th2
1310	0.00669285485456147	0.00680136018552212	0.997330267497848	0.997779393971211	0.998344765233925	0.00669285999929516	0.00669285573857445	0.00669441737246292	0.0077180568282029	0.00719025343231694	0.00773739363261547	0.00669482078632996	1	1	1	0	0	0	0	0	0	0	-1.8305395538731	Th2
1311	0.00669285589272222	0.00680141711741481	0.997330222489553	0.997779366808963	0.998344661801446	0.00669285973095634	0.00669285548745835	0.00669441700784568	0.00771805635393552	0.0071902532135698	0.00773739368549666	0.0066948211309186	1	1	1	0	0	0	0	0	0	0	-1.93053932147964	Th2
1312	0.0066928556323086	0.00680142199768266	0.99733018187224	0.997779350319028	0.998344616858864	0.00669285938104243	0.00669285513960678	0.00669441672049418	0.00771805598088795	0.00719025278785503	0.00773739311370923	0.00669482088209053	1	1	1	0	0	0	0	0	0	0	-2.03053921741445	Th2
1313	0.00669285483537105	0.00680135811232	0.997330184802134	0.997779356458535	0.998344693585362	0.00669285926470049	0.00669285501787528	0.00669441614906822	0.00771805677709337	0.00719025329681133	0.00773739454190605	0.00669482065777948	1	1	1	0	0	0	0	0	0	0	-2.13053936619311	Th2
1314	0.00669285460804441	0.00680134346882409	0.997330184823723	0.997779345346238	0.998344726412462	0.00669285928370407	0.00669285503366244	0.00669441612269353	0.00771805747682639	0.00719025364589952	0.00773739499849694	0.0066948206757437	1	1	1	0	0	0	0	0	0	0	-2.23053940126853	Th2
1315	0.0066928537131165	0.00680135958080144	0.997330122137991	0.997779330658884	0.9983446696176	0.00669285832222632	0.00669285407561949	0.00669441529163424	0.00771805624623389	0.00719025254227377	0.0077373938057923	0.00669481972517307	1	1	1	0	0	0	0	0	0	0	-2.3305392591116	Th2
1316	0.00669285328251475	0.00680136709834596	0.997330120076779	0.99777932174164	0.998344677412997	0.00669285795380804	0.00669285370681556	0.00669441505974459	0.00771805598660359	0.00719025217672761	0.00773739335047601	0.00669481935095447	1	1	1	0	0	0	0	0	0	0	-2.43053925126542	Th2
1317	0.00669285445096115	0.00680142900772815	0.997330196342506	0.99777928958214	0.998344639574201	0.00669285909821332	0.0066928548541809	0.00669441702034194	0.00771805240115522	0.00719025036551294	0.00773738709708248	0.00669482095908428	1	1	1	0	0	0	0	0	0	0	-2.53053920024459	Th2
1318	0.00669285909503344	0.00680141878785025	0.997330330815209	0.997779373304789	0.998344729231662	0.00669286374890104	0.00669285950437419	0.00669442149356739	0.00771806162269151	0.00719025761992258	0.0077373962139531	0.00669482541002795	1	1	1	0	0	0	0	0	0	0	-2.63053946985534	Th2
1319	0.00669285598336972	0.00680140364413967	0.997330248050599	0.997779348395387	0.998344700591419	0.00669286063496919	0.00669285639007776	0.00669441818932124	0.00771805758020533	0.00719025407580656	0.00773739394349133	0.00669482217196455	1	1	1	0	0	0	0	0	0	0	-2.73053937442406	Th2
1320	0.00669285384442938	0.00680140262122788	0.997330209142488	0.997779387954276	0.998344681593944	0.00669285849625726	0.00669285424966477	0.00669441607938801	0.00771806606020236	0.00719025697812099	0.00773740303110171	0.00669481947605623	1	1	1	0	0	0	0	0	0	0	-2.83053934785426	Th2
1321	0.00669285715778969	0.00680143448571629	0.997330233275812	0.997779423459434	0.998344638912233	0.00669285970394466	0.00669285545872695	0.00669441632613114	0.00771805622034307	0.00719025343257551	0.00773739531758779	0.00669482078037119	1	1	1	0	0	0	0	0	0	0	-1.93053934676429	Th2
1322	0.00669285540648171	0.00680137413116664	0.997330257049821	0.997779373912214	0.998344734104002	0.00669285990829472	0.00669285566113189	0.00669441700497781	0.00771805685634615	0.00719025355811014	0.00773739435150365	0.0066948212791808	1	1	1	0	0	0	0	0	0	0	-2.03053947690884	Th2
1323	0.00669285548694811	0.006801369712761	0.997330199016608	0.997779381079981	0.998344686608339	0.00669285933367682	0.00669285508622219	0.00669441604008234	0.00771805662231621	0.00719025331500623	0.00773739489238871	0.00669482072598809	1	1	1	0	0	0	0	0	0	0	-2.13053938548954	Th2
1324	0.00669285479444238	0.00680136160948288	0.997330177502274	0.997779356744444	0.998344687511308	0.00669285921223319	0.0066928549665571	0.00669441613469357	0.00771805668943311	0.0071902532192802	0.00773739433123813	0.00669482072023992	1	1	1	0	0	0	0	0	0	0	-2.23053935008043	Th2
1325	0.00669285491565186	0.00680144416388956	0.99733017355817	0.997779314350943	0.998344608680378	0.00669285943247267	0.00669285518789944	0.00669441748902291	0.00771805517130042	0.00719025186648632	0.00773739016170391	0.00669482108407625	1	1	1	0	0	0	0	0	0	0	-2.33053914711699	Th2
1326	0.00669285640957001	0.00680146153781977	0.997330273655183	0.997779255217669	0.99834467285761	0.00669286115142561	0.0066928569088011	0.00669441960705023	0.00771805698178263	0.00719025306130056	0.00773738935953564	0.00669482310419227	1	1	1	0	0	0	0	0	0	0	-2.43053922360898	Th2
1327	0.00669285408294747	0.00680143461027178	0.997330155809205	0.997779327686459	0.998344614611956	0.00669285870868054	0.0066928544633182	0.00669441669519802	0.00771805285542032	0.00719025033462665	0.00773738779112872	0.00669482029402109	1	1	1	0	0	0	0	0	0	0	-2.53053916827201	Th2
1328	0.00669285446687983	0.00680142922194744	0.99733019729665	0.997779334706085	0.998344639374381	0.00669285911428652	0.00669285486873424	0.00669441704055523	0.00771805236919607	0.00719025035328104	0.00773738723599331	0.00669482066070193	1	1	1	0	0	0	0	0	0	0	-2.63053924604554	Th2
1329	0.00669285938463641	0.00680140196520636	0.997330340138204	0.997779317984464	0.998344759665198	0.00669286403904243	0.0066928597960251	0.00669442154509563	0.00771806554312299	0.00719025989818249	0.00773740161896977	0.00669482564117249	1	1	1	0	0	0	0	0	0	0	-2.73053945835641	Th2
1330	0.00669285865395028	0.00680140777041908	0.997330252266624	0.997779309974291	0.998344775385167	0.00669286330539812	0.00669285906288386	0.00669442090568388	0.0077180719161704	0.00719026272267202	0.00773740810774458	0.00669482487453917	1	1	1	0	0	0	0	0	0	0	-2.83053936030662	Th2
1331	0.00669284501332577	0.00680138829378331	0.997330267203827	0.997779367204592	0.998344721922933	0.0066928496648908	0.00669284541999937	0.00669440714630467	0.00771803555257271	0.00719023793996002	0.00773737113682136	0.00669481112103141	1	1	1	0	0	0	0	0	0	0	-2.93053956504266	Th2
