# Supplementary material for: Role of Cytokine Combinations on CD4+ T Cell Differentiation, Partial Polarization, and Plasticity: Continuous Network Modeling Approach
Source: Front Physiol. 2018 Aug 2;9:877. doi: 10.3389/fphys.2018.00877 (PMC6089340; doi:10.3389/fphys.2018.00877)
Supplement: DATA SHEET S7 — Code and simulations of the CD4+ T cell regulatory network. [file Data_Sheet_7.ZIP › plasticity-Nnodes/csv/Th2B-proTh1_GATA30_IL40.csv]

	TBET	IFNG	GATA3	IL2	IL4	RORGT	IL21	FOXP3	TGFB	IL10	IL9	BCL6	TCR	IL12e	IFNGe	IL2e	IL4e	IL6e	IL21e	TGFBe	IL10e	IL27e	Sum	Label
1	0.998006252550871	0.997375893945207	0.0066928554289035	0.00669403332574616	0.00669285085670037	0.00669285758512578	0.00669628421449124	0.00669916351501865	0.00771844180506409	0.00719027684442839	0.00669285983405344	0.00682536933816991	1	1	1	0	0	0	0	0	0	0	5.02381766002108	Th1
2	0.998006287543403	0.997375926241646	0.00669285581937406	0.0066940100576632	0.00669285095087294	0.00669285766088731	0.00669628281069477	0.00669916167754145	0.00771844290481021	0.00719027838327205	0.00669285990972364	0.00682529630902448	1	1	1	0	0	0	0	0	0	0	4.92381767661309	Th1
3	0.998006289959974	0.997375925931672	0.0066928563005685	0.00669401132801056	0.00669285097941578	0.00669285765635933	0.00669628280552622	0.00669916167498366	0.00771844289657047	0.0071902783780748	0.00669285990524548	0.00682529530428753	1	1	1	0	0	0	0	0	0	0	4.8238176759047	Th1
4	0.998006300682223	0.997375935136452	0.00669285223648641	0.0066939827442548	0.00669285078493277	0.00669285775048228	0.00669628306623662	0.00669916196828166	0.00771844293737728	0.0071902782940769	0.00669285999913047	0.00682530395448823	1	1	1	0	0	0	0	0	0	0	4.72381773802307	Th1
5	0.998006250951816	0.997375909807893	0.00669284395510096	0.00669395232109228	0.00669284973967281	0.00669285785368505	0.00669628457787637	0.00669916363019835	0.00771844233528858	0.00719027706237006	0.0066928601008301	0.00682539639292591	1	1	1	0	0	0	0	0	0	0	4.62381779669702	Th1
6	0.99800630885033	0.997375924735555	0.00669283780751991	0.00669394984279731	0.00669284777686929	0.00669285785946299	0.0066962836291036	0.00669916246204775	0.00771844295705738	0.00719027795548188	0.00669286010575871	0.00682532902770065	1	1	1	0	0	0	0	0	0	0	4.52381781215531	Th1
7	0.998006333965789	0.997375948367652	0.00669285371765886	0.00669399886381211	0.00669285046655846	0.00669285769212987	0.00669628275682942	0.00669916186665161	0.00771844285963083	0.00719027829765932	0.00669285994155349	0.00682525986054886	1	1	1	0	0	0	0	0	0	0	4.42381772256041	Th1
8	0.998006319206737	0.997375973667995	0.00669286962980111	0.00669402191553201	0.00669285592602077	0.00669285761522032	0.00669628240572013	0.00669916190936118	0.00771844265837199	0.00719027825572437	0.00669285986738227	0.00682525120079463	1	1	1	0	0	0	0	0	0	0	4.32381767931595	Th1
9	0.998006299671524	0.997375953884327	0.00669286068714705	0.0066940086044978	0.00669285298612358	0.00669285766255953	0.00669628280572946	0.00669916217274017	0.00771844259408762	0.00719027821703696	0.00669285991282579	0.00682529510326902	1	1	1	0	0	0	0	0	0	0	4.22381770974633	Th1
10	0.998006323660766	0.997375992168194	0.00669286466385715	0.00669401168017684	0.00669285478353449	0.00669285765120135	0.00669628202062674	0.00669916211211119	0.00771844261369719	0.0071902783742035	0.00669285990323543	0.00682526578527165	1	1	1	0	0	0	0	0	0	0	4.12381773316174	Th1
11	0.998006300879733	0.997375876952463	0.00669284154335363	0.00669399057991167	0.00669284490186678	0.00669285772356154	0.00669628390634453	0.00669916231684416	0.00771844263255297	0.00719027746864754	0.00669285996794266	0.00682532784208978	1	1	1	0	0	0	0	0	0	0	4.02381771266505	Th1
12	0.998006258560942	0.997375900217483	0.0066928554973508	0.00669399446152339	0.00669285064227561	0.00669285770878918	0.00669628465734837	0.00669916398376895	0.00771844177074982	0.0071902767174637	0.00669285995825554	0.00682538671724714	1	1	1	0	0	0	0	0	0	0	4.9238177296909	Th1
13	0.998006293469757	0.997375932702876	0.00669285524995181	0.00669399776421027	0.00669285073555041	0.00669285769740747	0.0066962829653062	0.00669916188679886	0.0077184428528677	0.00719027831118593	0.00669285994594379	0.00682530211483672	1	1	1	0	0	0	0	0	0	0	4.82381770819727	Th1
14	0.998006227435147	0.99737587629973	0.00669286033191207	0.00669404228972072	0.00669285315917581	0.00669285754505964	0.0066962837864329	0.00669916273831248	0.00771844226956656	0.0071902771059821	0.00669285979373244	0.00682535533665214	1	1	1	0	0	0	0	0	0	0	4.72381758652981	Th1
15	0.998006271174206	0.997375910001865	0.00669286179079402	0.00669403442170042	0.00669285305602284	0.00669285756811527	0.00669628290942898	0.00669916184969205	0.00771844265882769	0.0071902780683222	0.00669285981690877	0.00682530259245069	1	1	1	0	0	0	0	0	0	0	4.6238176173713	Th1
16	0.998006336185431	0.997375944860104	0.006692837010351	0.00669393622172519	0.00669284540807304	0.00669285790215638	0.00669628338871928	0.00669916223052291	0.00771844315108848	0.00719027825255842	0.00669286014753545	0.00682530642679126	1	1	1	0	0	0	0	0	0	0	4.52381785390476	Th1
17	0.998006244558279	0.997375919604333	0.00669288233666903	0.00669406393739862	0.00669285977317791	0.00669285747465265	0.00669628263769199	0.00669916171555244	0.00771844248697858	0.00719027811444447	0.0066928597275348	0.00682528035815293	1	1	1	0	0	0	0	0	0	0	4.42381752063037	Th1
18	0.998006224578168	0.997375935615444	0.00669288914152386	0.00669405652168455	0.00669286371524196	0.00669285750411648	0.00669628270442712	0.00669916190418801	0.00771844242923218	0.00719027808511453	0.00669285975882668	0.00682529774825516	1	1	1	0	0	0	0	0	0	0	4.32381753094932	Th1
19	0.998006276171748	0.997375965980949	0.00669287698049439	0.00669402990183939	0.00669286003791111	0.00669285759410609	0.00669628249035525	0.00669916198700227	0.00771844255945854	0.00719027825258693	0.0066928598479978	0.00682528052824005	1	1	1	0	0	0	0	0	0	0	4.2238176384922	Th1
20	0.998006289848416	0.997375979839194	0.00669287168873405	0.00669402002232177	0.00669285827225638	0.00669285762847964	0.00669628233487711	0.00669916208167773	0.00771844257391977	0.00719027834964129	0.00669285988220948	0.00682528303059561	1	1	1	0	0	0	0	0	0	0	4.1238176855857	Th1
21	0.998006344086629	0.99737592509068	0.00669284240841118	0.00669399058502754	0.00669284483000428	0.00669285771724889	0.0066962822312158	0.00669916226502924	0.00771844266811254	0.00719027759094903	0.00669285996170786	0.0068252860303555	1	1	1	0	0	0	0	0	0	0	4.02381775981848	Th1
22	0.998006349926984	0.997375893427165	0.00669283347474638	0.00669398573366615	0.00669284044180267	0.00669285772829046	0.00669628274392491	0.00669916232579226	0.00771844263116409	0.00719027731088927	0.00669285996831447	0.00682530578024417	1	1	1	0	0	0	0	0	0	0	3.92381777219255	Th1
23	0.998006288905435	0.997375929928117	0.00669285570635803	0.00669401475885051	0.00669285208155328	0.00669285764320554	0.00669628274891228	0.00669916164302822	0.00771844288268689	0.00719027838942363	0.00669285989187213	0.00682529360305501	1	1	1	0	0	0	0	0	0	0	4.82381767308897	Th1
24	0.998006229391232	0.997375882787979	0.00669285535507722	0.00669400035321758	0.00669285078319386	0.00669285769233934	0.00669628476284233	0.00669916397704533	0.00771844175198218	0.00719027666334531	0.00669285994241496	0.00682540392281327	1	1	1	0	0	0	0	0	0	0	4.72381769440051	Th1
25	0.998006254979602	0.997375907931166	0.00669284723956801	0.00669394936983131	0.00669284518678308	0.00669285786893544	0.00669628478189405	0.00669916387854894	0.00771844214467508	0.00719027704685051	0.00669286011575134	0.00682540570478681	1	1	1	0	0	0	0	0	0	0	4.62381781265603	Th1
26	0.998006269020646	0.997375907727533	0.00669285221375365	0.00669398947472627	0.00669284933934332	0.00669285772955777	0.00669628361720193	0.00669916246591138	0.00771844269189207	0.00719027772433942	0.00669285997679003	0.00682533910529184	1	1	1	0	0	0	0	0	0	0	4.52381770903134	Th1
27	0.998006214335379	0.997375867535531	0.00669285695619571	0.00669400682340621	0.00669285157362604	0.0066928576734037	0.00669628401195046	0.00669916265263269	0.00771844250780762	0.00719027734211616	0.00669285992059418	0.00682537822448244	1	1	1	0	0	0	0	0	0	0	4.42381762885067	Th1
28	0.998006339685179	0.997375944580362	0.00669284633994006	0.0066939853054946	0.00669284710369377	0.00669285773702534	0.00669628294620747	0.00669916206117458	0.007718442845655	0.0071902781716209	0.00669285998451377	0.00682527931182129	1	1	1	0	0	0	0	0	0	0	4.32381776857443	Th1
29	0.998006216172473	0.997375918546447	0.00669287750055233	0.00669403411321913	0.00669286089280662	0.0066928575866143	0.00669628319971555	0.00669916215698491	0.00771844244621958	0.00719027805824428	0.0066928598399093	0.00682533546247329	1	1	1	0	0	0	0	0	0	0	4.2238175809625	Th1
30	0.998006197675321	0.99737593167763	0.00669288451738734	0.00669403642076069	0.00669286490336326	0.00669285758858901	0.00669628313528947	0.00669916211306473	0.00771844246921558	0.00719027821484217	0.00669285984526958	0.00682534043209743	1	1	1	0	0	0	0	0	0	0	4.12381756730981	Th1
31	0.998006305605698	0.997375981139048	0.0066928659304522	0.00669401238173076	0.00669285613147061	0.00669285765751823	0.00669628228565179	0.00669916214679317	0.00771844258988947	0.00719027839808167	0.00669285991084032	0.00682527862957577	1	1	1	0	0	0	0	0	0	0	4.02381771391944	Th1
32	0.998006298433763	0.997375967332743	0.0066928610309624	0.00669400605028218	0.00669285356539649	0.00669285767531762	0.00669628277488536	0.00669916221693945	0.00771844261266156	0.00719027844352222	0.00669285992762577	0.00682528962947973	1	1	1	0	0	0	0	0	0	0	3.9238177184003	Th1
33	0.00669285494012979	0.00680132665803842	0.997330241212456	0.997779330678948	0.998344803849404	0.00669286047693867	0.00669285617313655	0.00669441899861629	0.00771805779852772	0.00719025337157476	0.00773739048295693	0.00669482016576444	1	1	1	0	0	0	0	0	0	0	-1.13053953667512	Th2
34	0.998006241133992	0.997375885400801	0.00669285688128004	0.0066940277727203	0.0066928548256861	0.00669285759712147	0.00669628369473711	0.00669916255244709	0.00771844244948107	0.00719027736969047	0.0066928598454083	0.00682534500997171	1	1	1	0	0	0	0	0	0	0	4.72381761557396	Th1
35	0.998006304114033	0.997375938214166	0.00669285358764013	0.00669398801725879	0.00669284875382137	0.00669285773061678	0.00669628303007944	0.00669916195579953	0.00771844289639721	0.00719027826883244	0.00669285997798582	0.00682529929229843	1	1	1	0	0	0	0	0	0	0	4.62381773512149	Th1
36	0.998006308271767	0.99737593941566	0.00669285381173168	0.00669399500434759	0.00669284971988041	0.00669285770758935	0.00669628294184015	0.00669916191347358	0.00771844285717364	0.0071902782907219	0.00669285995576917	0.00682529118768017	1	1	1	0	0	0	0	0	0	0	4.52381772400571	Th1
37	0.998006303290594	0.997375938147819	0.00669285770516009	0.00669400903537285	0.00669285215866764	0.00669285766064942	0.00669628285329056	0.00669916189689932	0.00771844276016543	0.00719027824949051	0.00669285991005845	0.00682528328805973	1	1	1	0	0	0	0	0	0	0	4.42381768915783	Th1
38	0.998006236306822	0.997375922122541	0.0066928756429557	0.00669404546913158	0.00669286071328873	0.00669285754809169	0.00669628297538746	0.00669916204416203	0.00771844242368954	0.00719027804825735	0.00669285980164253	0.00682531225334903	1	1	1	0	0	0	0	0	0	0	4.32381757169857	Th1
39	0.998006250419028	0.997375935016106	0.00669287445330181	0.00669403274495259	0.00669286013328885	0.00669285759216691	0.00669628292222663	0.00669916205882704	0.00771844250403418	0.00719027813579986	0.00669285984563344	0.0068253055798876	1	1	1	0	0	0	0	0	0	0	4.22381760674217	Th1
40	0.998006284918347	0.997375853564923	0.00669282945367893	0.00669397076790975	0.00669283784124916	0.00669285777029346	0.00669628450790835	0.0066991624787773	0.00771844271359701	0.00719027760568152	0.00669286001064727	0.00682536826147326	1	1	1	0	0	0	0	0	0	0	4.12381775376881	Th1
41	0.998006351558925	0.997375870747927	0.00669282454325589	0.00669397518632687	0.00669283535801072	0.00669285773439295	0.00669628380032947	0.00669916236530734	0.00771844268146551	0.00719027731815334	0.0066928599692279	0.00682531810983383	1	1	1	0	0	0	0	0	0	0	4.02381778919797	Th1
42	0.00669285467637603	0.00680139852104535	0.997330206929714	0.997779210936074	0.998344700173244	0.00669286028266819	0.00669285602042113	0.00669441901805462	0.00771805756362543	0.0071902529502153	0.00773738974912504	0.00669482205225076	1	1	1	0	0	0	0	0	0	0	-1.03053920720525	Th2
43	0.00669285529569761	0.00680140807876921	0.997330241608789	0.997779347864903	0.998344694856574	0.00669285986977335	0.00669285562555546	0.00669441730501904	0.0077180567135549	0.00719025331140403	0.00773739344464402	0.00669482139777574	1	1	1	0	0	0	0	0	0	0	-1.13053936328807	Th2
44	0.00669285486320405	0.0068014487746215	0.997330242988048	0.997779358188618	0.998344652313158	0.00669285941006536	0.00669285516626441	0.00669441671110798	0.00771805616255161	0.00719025290250994	0.00773739343591942	0.00669482087330493	1	1	1	0	0	0	0	0	0	0	-1.23053929519027	Th2
45	0.998006281498229	0.997375917372785	0.0066928530440345	0.00669398382079154	0.00669284736746915	0.00669285774330895	0.00669628353379454	0.00669916237831594	0.00771844277111919	0.00719027783733444	0.00669285998949576	0.00682532950373999	1	1	1	0	0	0	0	0	0	0	4.62381772839583	Th1
46	0.99800631154444	0.997375941616958	0.00669285325812764	0.00669399232656498	0.00669284888106015	0.00669285771511203	0.00669628295280157	0.00669916193974418	0.00771844285143414	0.00719027827463114	0.00669285996277149	0.00682529016875916	1	1	1	0	0	0	0	0	0	0	4.5238177325609	Th1
47	0.998006316223501	0.997375917926745	0.00669283234230517	0.00669392978301266	0.00669283553244481	0.00669285790850592	0.00669628415162731	0.00669916288784287	0.00771844279995496	0.00719027779942409	0.00669286014890759	0.00682536800655915	1	1	1	0	0	0	0	0	0	0	4.4238178901953	Th1
48	0.998006300061692	0.997375916956775	0.00669284804731876	0.00669398532072483	0.00669284680473874	0.00669285773473182	0.00669628335770209	0.00669916223994133	0.00771844278488353	0.00719027792531223	0.00669285998070775	0.00682531307516273	1	1	1	0	0	0	0	0	0	0	4.32381773394413	Th1
49	0.998006252046827	0.997375881769681	0.00669285207664914	0.00669399679422363	0.00669284918809982	0.00669285770209379	0.00669628370501857	0.00669916236053943	0.00771844267913072	0.00719027763139066	0.00669285994849713	0.00682534808101452	1	1	1	0	0	0	0	0	0	0	4.22381766786522	Th1
50	0.998006350134558	0.997375989739118	0.00669286170081639	0.00669401053213856	0.00669285419438083	0.00669285766022484	0.00669628212447142	0.00669916198431679	0.00771844265340532	0.00719027830616576	0.00669285991196191	0.0068252383317388	1	1	1	0	0	0	0	0	0	0	4.12381773441862	Th1
51	0.998006234939755	0.997375894674122	0.00669285952526853	0.00669400544656628	0.00669285284450201	0.00669285768188254	0.00669628423733913	0.00669916224719458	0.00771844259445665	0.0071902779559347	0.00669285993289716	0.00682535027162877	1	1	1	0	0	0	0	0	0	0	4.02381764671887	Th1
52	0.0066928553411155	0.00680138525755955	0.997330258323743	0.997779380376722	0.99834472596839	0.00669285984568419	0.00669285559737597	0.00669441700729001	0.00771805684595847	0.00719025347776729	0.00773739428739252	0.00669482110320267	1	1	1	0	0	0	0	0	0	0	-1.03053946590551	Th2
53	0.0066928550852794	0.00680139951307296	0.997330272265654	0.997779422807841	0.998344712161625	0.00669285927290092	0.00669285502289243	0.00669441601738355	0.00771805666566756	0.00719025324780391	0.00773739533059766	0.00669482030283094	1	1	1	0	0	0	0	0	0	0	-1.13053949677669	Th2
54	0.00669285531955577	0.00680132070098408	0.997330290080156	0.997779363397199	0.998344768961673	0.006692860166694	0.00669285591597165	0.00669441704343026	0.00771805880368045	0.00719025419439042	0.00773739581405102	0.00669482171806572	1	1	1	0	0	0	0	0	0	0	-1.2305395827622	Th2
55	0.00669285473681004	0.00680145457788431	0.997330236893727	0.997779345236324	0.998344648456437	0.00669285935123736	0.00669285510733314	0.00669441689464746	0.00771805583633256	0.00719025265407927	0.00773739250775018	0.00669482083822616	1	1	1	0	0	0	0	0	0	0	-1.33053926808219	Th2
56	0.998006215836149	0.997375866386183	0.00669285714733865	0.00669401006841851	0.00669285254812362	0.00669285766603518	0.00669628406932136	0.00669916268845121	0.00771844257161076	0.0071902773023089	0.00669285991372684	0.00682537594926692	1	1	1	0	0	0	0	0	0	0	4.52381762261917	Th1
57	0.998006314428609	0.997375946315729	0.00669285713729275	0.0066940072449767	0.00669285220711922	0.00669285766599641	0.00669628275726307	0.00669916184957662	0.00771844275864873	0.00719027829781692	0.00669285991533223	0.00682527732571254	1	1	1	0	0	0	0	0	0	0	4.4238177047253	Th1
58	0.998006303688355	0.997375919554662	0.00669284795022416	0.00669398461592984	0.00669284637160692	0.0066928577316021	0.00669628332190722	0.00669916222037312	0.00771844279134444	0.00719027793944664	0.00669285997713356	0.00682531019537633	1	1	1	0	0	0	0	0	0	0	4.32381773848244	Th1
59	0.998006328893415	0.997375934495471	0.00669284615592651	0.00669398551901876	0.00669284582308015	0.00669285772605772	0.006696283047576	0.00669916214537544	0.00771844278323646	0.00719027801860056	0.0066928599719031	0.00682529213018086	1	1	1	0	0	0	0	0	0	0	4.22381776171379	Th1
60	0.998006228854667	0.997375924739651	0.00669287442700383	0.00669402873130584	0.0066928609690368	0.0066928576273276	0.00669628317600538	0.00669916217625276	0.00771844250090968	0.00719027813226024	0.00669285988251583	0.00682532835358072	1	1	1	0	0	0	0	0	0	0	4.12381760131582	Th1
61	0.00669285639342071	0.00680140888969691	0.997330254259079	0.997779387125341	0.998344673648965	0.00669285972627375	0.00669285547835456	0.00669441633117221	0.00771805692267358	0.00719025337243671	0.00773739521033838	0.00669482111309863	1	1	1	0	0	0	0	0	0	0	-0.930539391595919	Th2
62	0.00669285555030133	0.00680142199445081	0.997330227218016	0.997779364881732	0.998344667210759	0.00669285959374447	0.00669285534860544	0.00669441692825423	0.00771805624598313	0.00719025306513619	0.0077373934400619	0.00669482098182253	1	1	1	0	0	0	0	0	0	0	-1.03053932616215	Th2
63	0.0066928545875417	0.0068014000882395	0.997330224860732	0.997779449735827	0.998344638714201	0.00669285776940048	0.00669285351803283	0.00669441386338137	0.0077180559884274	0.00719025236041051	0.00773739606700484	0.00669481878852956	1	1	1	0	0	0	0	0	0	0	-1.13053941027979	Th2
64	0.00669285554114033	0.00680132924945517	0.997330278394474	0.997779347176514	0.998344796756313	0.00669286068926563	0.00669285644211307	0.00669441797760053	0.00771805860038492	0.00719025453746155	0.00773739517636268	0.00669482224795492	1	1	1	0	0	0	0	0	0	0	-1.23053957186556	Th2
65	0.00669285643292748	0.0068014381605423	0.997330216349454	0.99777926634433	0.998344727110056	0.0066928611315454	0.00669285688655906	0.00669441935626291	0.00771805717425004	0.00719025368099225	0.00773739104050129	0.0066948230368053	1	1	1	0	0	0	0	0	0	0	-1.33053925290345	Th2
66	0.0066928542510347	0.00680137957839787	0.997330273006773	0.997779374289698	0.998344658606333	0.0066928589254636	0.00669285467674014	0.00669441588213814	0.00771805712395813	0.00719025297363099	0.00773739477240401	0.00669482034392533	1	1	1	0	0	0	0	0	0	0	-1.43053941737511	Th2
67	0.998006291237414	0.997375914674137	0.00669284931195534	0.00669398456197635	0.00669284644051095	0.00669285772817562	0.0066962834318181	0.00669916226902497	0.0077184427905098	0.00719027788697979	0.00669285997355692	0.00682532101798722	1	1	1	0	0	0	0	0	0	0	4.42381773069516	Th1
68	0.998006343389672	0.99737595049894	0.0066928471627331	0.00669398331487162	0.00669284577966148	0.00669285772701556	0.00669628287315656	0.00669916200919514	0.00771844281838785	0.00719027819142696	0.00669285997298217	0.00682527801545898	1	1	1	0	0	0	0	0	0	0	4.32381777923897	Th1
69	0.998006353633904	0.997375964945196	0.00669285227870314	0.00669399642214411	0.00669284916637312	0.0066928576935241	0.00669628254956873	0.00669916192500423	0.00771844275358991	0.00719027824817794	0.00669285994168863	0.00682524662496853	1	1	1	0	0	0	0	0	0	0	4.2238177504484	Th1
70	0.998006330659747	0.997375981392908	0.00669286524783772	0.00669401581995758	0.00669285617712602	0.00669285765502409	0.00669628224635472	0.00669916197980263	0.00771844260843155	0.0071902782911266	0.00669285990839758	0.00682524752396052	1	1	1	0	0	0	0	0	0	0	4.12381770502083	Th1
71	0.00669285717834154	0.0068014633585855	0.997330212743871	0.997779365317304	0.998344591842977	0.00669285952073312	0.00669285528460546	0.00669441625403569	0.00771805648496087	0.00719025314998527	0.0077373947258944	0.00669482128908909	1	1	1	0	0	0	0	0	0	0	-0.930539192657922	Th2
72	0.00669285540449073	0.00680138515327754	0.997330247712772	0.997779374145809	0.998344714621235	0.00669285973562363	0.00669285548904446	0.00669441685843544	0.0077180567873055	0.00719025341578793	0.00773739428406445	0.00669482111684104	1	1	1	0	0	0	0	0	0	0	-1.03053943823494	Th2
73	0.00669285619998595	0.00680147190867417	0.997330264245007	0.997779243452304	0.998344685625483	0.00669286134938284	0.0066928571079128	0.00669442028996315	0.00771805667217908	0.00719025309013648	0.00773738904394865	0.00669482340015161	1	1	1	0	0	0	0	0	0	0	-1.13053920426046	Th2
74	0.00669285567496133	0.00680134975266221	0.9973302809682	0.997779331054334	0.998344797264086	0.00669286089450597	0.00669285664890616	0.00669441827458943	0.00771805876631245	0.00719025473908751	0.007737395011573	0.0066948225080833	1	1	1	0	0	0	0	0	0	0	-1.23053953701594	Th2
75	0.00669285640379595	0.00680143631166928	0.997330239470195	0.997779288116277	0.998344721350128	0.00669286097446651	0.00669285672972338	0.00669441893263586	0.00771805734096565	0.00719025374117081	0.00773739176270232	0.00669482277911989	1	1	1	0	0	0	0	0	0	0	-1.33053929396035	Th2
76	0.0066928561816181	0.00680143421456381	0.99733020002764	0.997779226781645	0.998344674336533	0.00669286093427616	0.00669285669114265	0.00669441924294399	0.00771805681063449	0.00719025307221885	0.00773738952487581	0.00669482316920568	1	1	1	0	0	0	0	0	0	0	-1.43053915130434	Th2
77	0.00669285640685288	0.00680144927117768	0.997330200357812	0.997779274527966	0.998344711883817	0.00669286106447364	0.00669285682075824	0.00669441916763385	0.00771805634162707	0.00719025337628066	0.00773739024764555	0.00669482293487421	1	1	1	0	0	0	0	0	0	0	-1.53053922113827	Th2
78	0.998006301041453	0.997375950043382	0.00669286574755986	0.00669402427353473	0.00669285723952318	0.00669285763477084	0.00669628258238533	0.00669916184627875	0.007718442631965	0.00719027825590219	0.00669285988789669	0.00682526038027244	1	1	1	0	0	0	0	0	0	0	4.32381764704369	Th1
79	0.998006301464191	0.997375957988283	0.00669286796871425	0.00669402410333836	0.00669285796476338	0.00669285763838989	0.00669628252454895	0.00669916191721393	0.00771844260125306	0.00719027824557821	0.00669285989244123	0.00682525929386924	1	1	1	0	0	0	0	0	0	0	4.22381765152895	Th1
80	0.998006347799014	0.997375986913237	0.00669286161641114	0.00669401062129619	0.00669285424084719	0.00669285766675064	0.00669628216634155	0.00669916198428667	0.00771844261476592	0.00719027828950725	0.0066928599190563	0.00682523940887195	1	1	1	0	0	0	0	0	0	0	4.12381773028328	Th1
81	0.00669285658378961	0.00680138732210105	0.997330270633969	0.997779460127566	0.998344712816529	0.00669285967765441	0.00669285542326806	0.00669441600237007	0.00771805642414117	0.00719025356572398	0.00773739610744587	0.00669482037057908	1	1	1	0	0	0	0	0	0	0	-0.930539542100991	Th2
82	0.00669285573464543	0.0068014454171489	0.9973301915049	0.997779344466871	0.998344612653775	0.00669285946145247	0.00669285521736709	0.0066944170443756	0.00771805588689126	0.00719025269473044	0.00773739247144142	0.00669482096687232	1	1	1	0	0	0	0	0	0	0	-1.03053919373062	Th2
83	0.00669285452245371	0.006801322271155	0.997330200053298	0.997779379147419	0.998344733706846	0.00669285890677219	0.00669285465918338	0.00669441535160963	0.00771805740467847	0.00719025351692276	0.00773739587639761	0.00669482034848507	1	1	1	0	0	0	0	0	0	0	-1.1305394800499	Th2
84	0.00669285411868925	0.00680131257400241	0.997330210004888	0.997779353220403	0.998344771150803	0.00669285915222749	0.00669285490635757	0.0066944158314563	0.00771805826203138	0.00719025393862901	0.00773739599536038	0.00669482070818423	1	1	1	0	0	0	0	0	0	0	-1.23053950888916	Th2
85	0.00669285394157654	0.006801323255763	0.997330207610113	0.997779345507441	0.99834474253903	0.00669285898958297	0.00669285474428721	0.00669441586738956	0.00771805821349592	0.00719025372162891	0.00773739555489155	0.0066948205724049	1	1	1	0	0	0	0	0	0	0	-1.33053946079556	Th2
86	0.00669285411969052	0.00680134280415124	0.997330211190421	0.997779346702191	0.998344694830301	0.00669285877616974	0.00669285452957938	0.00669441556425565	0.00771805830600236	0.00719025369391551	0.00773739607679922	0.00669482030766862	1	1	1	0	0	0	0	0	0	0	-1.43053939854468	Th2
87	0.00669285406220032	0.00680135974488007	0.997330236707438	0.99777935729249	0.998344680042525	0.00669285865775793	0.00669285441123601	0.00669441552787334	0.00771805813490799	0.00719025345067138	0.00773739600729754	0.00669482016712798	1	1	1	0	0	0	0	0	0	0	-1.5305394038785	Th2
88	0.00669285433077311	0.00680135775213563	0.997330255231269	0.99777935608631	0.9983446746824	0.00669285898800206	0.00669285474081066	0.00669441586776843	0.0077180587830159	0.00719025379960341	0.00773739660086863	0.00669482050171826	1	1	1	0	0	0	0	0	0	0	-1.63053941463528	Th2
89	0.998006266823133	0.997375951050669	0.00669287716107305	0.00669403867768457	0.00669286299923405	0.0066928576203932	0.00669628258471424	0.00669916195114781	0.00771844252647173	0.0071902782330616	0.00669285987870296	0.00682527411693017	1	1	1	0	0	0	0	0	0	0	4.22381759594723	Th1
90	0.998006359304351	0.997375991819477	0.00669285947672643	0.00669400755276541	0.00669285309368785	0.00669285767269139	0.00669628208374549	0.00669916199364285	0.00771844261082231	0.00719027828783615	0.00669285992430559	0.00682523395518521	1	1	1	0	0	0	0	0	0	0	4.12381774752888	Th1
91	0.00669285554145537	0.00680138177655767	0.997330257798657	0.997779361865733	0.998344721578674	0.00669285992340831	0.00669285567726396	0.00669441700393111	0.00771805703608825	0.00719025344522742	0.00773739418079533	0.00669482142447181	1	1	1	0	0	0	0	0	0	0	-0.930539445233864	Th2
92	0.00669285455687944	0.00680142409704943	0.997330265773783	0.997779230440997	0.998344736965422	0.00669286090070788	0.0066928566605062	0.00669441960770319	0.00771805771636841	0.00719025357425267	0.00773739069585034	0.00669482300994282	1	1	1	0	0	0	0	0	0	0	-1.03053929236094	Th2
93	0.00669285508429663	0.00680138657451974	0.997330182365367	0.997779366222855	0.998344653516041	0.00669285907979049	0.00669285483372495	0.00669441610294257	0.00771805622061243	0.00719025286588504	0.00773739388184525	0.00669482053419707	1	1	1	0	0	0	0	0	0	0	-1.13053930692645	Th2
94	0.00669285517517185	0.00680144452942864	0.997330198420369	0.997779306093812	0.998344629130767	0.00669285972809532	0.00669285548393735	0.00669441780926893	0.00771805563145713	0.0071902522613183	0.0077373904714008	0.00669482142205554	1	1	1	0	0	0	0	0	0	0	-1.23053918113282	Th2
95	0.00669285535206837	0.00680136383020397	0.997330251369899	0.997779309611386	0.998344783457244	0.00669286050553803	0.00669285626148052	0.00669441793865719	0.0077180587006249	0.00719025447073187	0.00773739430321082	0.00669482218768926	1	1	1	0	0	0	0	0	0	0	-1.33053946088832	Th2
96	0.00669285524208243	0.00680142165181286	0.997330226628022	0.997779328095722	0.998344672528769	0.00669285988423689	0.00669285563955215	0.00669441769402327	0.00771805572806987	0.00719025261544092	0.00773739131397623	0.0066948214650824	1	1	1	0	0	0	0	0	0	0	-1.43053929601824	Th2
97	0.0066928530322352	0.0068013594050587	0.997330178372796	0.997779342596163	0.998344678603143	0.00669285775840819	0.00669285351327768	0.00669441483718386	0.00771805695160237	0.00719025246727499	0.00773739431347349	0.00669481931907242	1	1	1	0	0	0	0	0	0	0	-1.53053933797451	Th2
98	0.00669285510119246	0.00680142521104743	0.997330227689938	0.997779328856694	0.998344673403025	0.00669285974642554	0.00669285550205425	0.0066944175987969	0.00771805456441932	0.00719025204953186	0.00773738995307182	0.00669482131955712	1	1	1	0	0	0	0	0	0	0	-1.63053929890356	Th2
99	0.00669285442584042	0.00680147341840654	0.997330215121654	0.997779305842593	0.998344640421185	0.00669285907376188	0.00669285483185728	0.00669441756639924	0.00771804800911333	0.00719024859157502	0.00773738103716672	0.00669482072779639	1	1	1	0	0	0	0	0	0	0	-1.73053920370352	Th2
100	0.998006371547821	0.997375903842279	0.00669282461079836	0.00669396344549962	0.00669283463666403	0.0066928577292844	0.00669628328777184	0.00669916228345732	0.00771844281295563	0.00719027754485524	0.00669285996234337	0.00682529311434219	1	1	1	0	0	0	0	0	0	0	4.12381782943215	Th1
101	0.00669285494365006	0.00680137718535147	0.99733025730866	0.997779350005888	0.998344740286491	0.00669286003269909	0.00669285578623437	0.00669441750950569	0.0077180568944609	0.00719025344765179	0.00773739341277222	0.00669482149307476	1	1	1	0	0	0	0	0	0	0	-0.93053945689564	Th2
102	0.00669285539439593	0.00680137709733678	0.997330248699687	0.997779371108804	0.998344724579163	0.00669285984791469	0.0066928556010161	0.00669441696959121	0.00771805681708658	0.00719025350201989	0.00773739425732058	0.00669482123649362	1	1	1	0	0	0	0	0	0	0	-1.03053945366448	Th2
103	0.0066928550118787	0.00680132676614113	0.997330245286477	0.997779365287553	0.998344768947955	0.00669285973218031	0.00669285548463861	0.00669441640664646	0.00771805765275867	0.00719025392936723	0.0077373955079322	0.00669482123108319	1	1	1	0	0	0	0	0	0	0	-1.13053953779936	Th2
104	0.00669285533830188	0.00680145841757764	0.997330207997624	0.997779292040817	0.998344625983028	0.00669286000242568	0.00669285575857647	0.00669441835206914	0.00771805579108596	0.00719025228565396	0.00773738990220555	0.00669482174587114	1	1	1	0	0	0	0	0	0	0	-1.2305391584277	Th2
105	0.00669285452860361	0.00680134303432058	0.997330191674399	0.997779337924292	0.998344742811223	0.00669285929516661	0.00669285505043571	0.00669441616464401	0.00771805793200487	0.0071902538648673	0.00773739524217413	0.00669482087955692	1	1	1	0	0	0	0	0	0	0	-1.33053941641814	Th2
106	0.00669285334908455	0.00680135818546298	0.997330124351059	0.997779343086034	0.998344669525896	0.00669285794877717	0.00669285370388548	0.00669441490942226	0.00771805624431184	0.00719025234101267	0.0077373937460627	0.00669481950825748	1	1	1	0	0	0	0	0	0	0	-1.43053927702671	Th2
107	0.00669285458324809	0.00680144114136112	0.997330192769367	0.997779322159879	0.998344624639708	0.00669285920775773	0.00669285496287128	0.00669441727966354	0.00771805305402158	0.00719025071277984	0.00773738766192548	0.00669482081249757	1	1	1	0	0	0	0	0	0	0	-1.53053920015283	Th2
108	0.00669285334289955	0.00680142384220562	0.997330178466885	0.997779336956429	0.998344632152567	0.00669285796171986	0.0066928537166222	0.00669441577825975	0.0077180519021839	0.00719024975626964	0.00773738744474489	0.00669481951176051	1	1	1	0	0	0	0	0	0	0	-1.63053923431922	Th2
109	0.00669286055815033	0.00680139020892592	0.997330292473934	0.997779305635926	0.998344786808569	0.00669286524499294	0.0066928610007816	0.00669442268051209	0.00771806532757186	0.00719026015262726	0.00773740044319112	0.00669482692616136	1	1	1	0	0	0	0	0	0	0	-1.73053943237551	Th2
110	0.00669286002662931	0.00680136367137061	0.99733022850116	0.997779328655121	0.998344766081836	0.00669286468031695	0.0066928604337783	0.00669442172213512	0.0077180712075509	0.00719026264030169	0.00773740933551624	0.00669482627471473	1	1	1	0	0	0	0	0	0	0	-1.8305393832458	Th2
111	0.00669285715778969	0.00680143448571629	0.997330233275812	0.997779423459434	0.998344638912233	0.00669285970394466	0.00669285545872695	0.00669441632613114	0.00771805622034307	0.00719025343257551	0.00773739531758779	0.00669482078037119	1	1	1	0	0	0	0	0	0	0	-0.930539346764293	Th2
112	0.00669285540648171	0.00680137413116664	0.997330257049821	0.997779373912214	0.998344734104002	0.00669285990829472	0.00669285566113189	0.00669441700497781	0.00771805685634615	0.00719025355811014	0.00773739435150365	0.0066948212791808	1	1	1	0	0	0	0	0	0	0	-1.03053947690884	Th2
113	0.00669285548694811	0.006801369712761	0.997330199016608	0.997779381079981	0.998344686608339	0.00669285933367682	0.00669285508622219	0.00669441604008234	0.00771805662231621	0.00719025331500623	0.00773739489238871	0.00669482072598809	1	1	1	0	0	0	0	0	0	0	-1.13053938548954	Th2
114	0.00669285479444238	0.00680136160948288	0.997330177502274	0.997779356744444	0.998344687511308	0.00669285921223319	0.0066928549665571	0.00669441613469357	0.00771805668943311	0.0071902532192802	0.00773739433123813	0.00669482072023992	1	1	1	0	0	0	0	0	0	0	-1.23053935008043	Th2
115	0.00669285491565186	0.00680144416388956	0.99733017355817	0.997779314350943	0.998344608680378	0.00669285943247267	0.00669285518789944	0.00669441748902291	0.00771805517130042	0.00719025186648632	0.00773739016170391	0.00669482108407625	1	1	1	0	0	0	0	0	0	0	-1.33053914711699	Th2
116	0.00669285640957001	0.00680146153781977	0.997330273655183	0.997779255217669	0.99834467285761	0.00669286115142561	0.0066928569088011	0.00669441960705023	0.00771805698178263	0.00719025306130056	0.00773738935953564	0.00669482310419227	1	1	1	0	0	0	0	0	0	0	-1.43053922360898	Th2
117	0.00669285408294747	0.00680143461027178	0.997330155809205	0.997779327686459	0.998344614611956	0.00669285870868054	0.0066928544633182	0.00669441669519802	0.00771805285542032	0.00719025033462665	0.00773738779112872	0.00669482029402109	1	1	1	0	0	0	0	0	0	0	-1.53053916827201	Th2
118	0.00669285446687983	0.00680142922194744	0.99733019729665	0.997779334706085	0.998344639374381	0.00669285911428652	0.00669285486873424	0.00669441704055523	0.00771805236919607	0.00719025035328104	0.00773738723599331	0.00669482066070193	1	1	1	0	0	0	0	0	0	0	-1.63053924604554	Th2
119	0.00669285938463641	0.00680140196520636	0.997330340138204	0.997779317984464	0.998344759665198	0.00669286403904243	0.0066928597960251	0.00669442154509563	0.00771806554312299	0.00719025989818249	0.00773740161896977	0.00669482564117249	1	1	1	0	0	0	0	0	0	0	-1.73053945835641	Th2
120	0.00669285865395028	0.00680140777041908	0.997330252266624	0.997779309974291	0.998344775385167	0.00669286330539812	0.00669285906288386	0.00669442090568388	0.0077180719161704	0.00719026272267202	0.00773740810774458	0.00669482487453917	1	1	1	0	0	0	0	0	0	0	-1.83053936030662	Th2
121	0.00669284501332577	0.00680138829378331	0.997330267203827	0.997779367204592	0.998344721922933	0.0066928496648908	0.00669284541999937	0.00669440714630467	0.00771803555257271	0.00719023793996002	0.00773737113682136	0.00669481112103141	1	1	1	0	0	0	0	0	0	0	-1.93053956504266	Th2
