# Supplementary material for: Role of Cytokine Combinations on CD4+ T Cell Differentiation, Partial Polarization, and Plasticity: Continuous Network Modeling Approach
Source: Front Physiol. 2018 Aug 2;9:877. doi: 10.3389/fphys.2018.00877 (PMC6089340; doi:10.3389/fphys.2018.00877)
Supplement: DATA SHEET S7 — Code and simulations of the CD4+ T cell regulatory network. [file Data_Sheet_7.ZIP › plasticity-Nnodes/csv/Th2B_IFNGe_IL4e.csv]

	TBET	IFNG	GATA3	IL2	IL4	RORGT	IL21	FOXP3	TGFB	IL10	IL9	BCL6	TCR	IL12e	IFNGe	IL2e	IL4e	IL6e	IL21e	TGFBe	IL10e	IL27e	Sum	Label
1	0.0066928443918967	0.00669284430519329	0.997340149347327	0.99778972852887	0.998354467571806	0.00669284954862262	0.00669284528715361	0.00669439785523763	0.00771803453108005	0.00719024299569708	0.00773751022686071	0.00669478611845445	1	0	0	0	0	0	0	0	0	0	0.0693220098121934	Th2
2	0.00669284440190878	0.00670356411487359	0.997339173863615	0.997788705829937	0.998353505635633	0.00669284955523725	0.00669284529540015	0.00669439876736819	0.00771803461897753	0.00719024248794494	0.00773749647717155	0.00669478857573056	1	0	0.1	0	0	0	0	0	0	0	0.0693356789654272	Th2
3	0.00669284441305901	0.00671431345292591	0.997338195589176	0.997787680184768	0.998352540930572	0.00669284956298563	0.00669284530473237	0.00669439968323557	0.00771803471001166	0.00719024198073996	0.00773748269251443	0.00669479104239203	1	0	0.2	0	0	0	0	0	0	0	0.0693493861380806	Th2
4	0.0066928444254123	0.00672509246000561	0.997337214510151	0.997786651579089	0.998351573444674	0.00669284957172367	0.00669284531517477	0.0066944006028372	0.00771803480425019	0.00719024147401869	0.00773746887290747	0.00669479351850909	1	0	0.3	0	0	0	0	0	0	0	0.0693631315109257	Th2
5	0.00669284443875795	0.00673590127800494	0.997336230614251	0.99778561999665	0.998350603162118	0.00669284958166336	0.00669284532669923	0.00669440152619257	0.00771803490166123	0.0071902409677287	0.00773745501803752	0.00669479600421395	1	0	0.4	0	0	0	0	0	0	0	0.0693769152699406	Th2
6	0.00669284445335386	0.00674674005001243	0.997335243880876	0.997784585424369	0.998349630068194	0.00669284959271547	0.00669284533945967	0.00669440245334304	0.00771803500224256	0.00719024046199484	0.00773744112759811	0.00669479849939469	1	0	0.5	0	0	0	0	0	0	0	0.0693907376066764	Th2
7	0.00669284446907694	0.00675760891963979	0.997334254305654	0.99778354785176	0.998348654153853	0.00669284960490419	0.00669284535331158	0.00669440338426997	0.00771803510605278	0.00719023995671571	0.00773742720161308	0.00669480100429333	1	0	0.6	0	0	0	0	0	0	0	0.0694045986886103	Th2
8	0.00669284448595	0.00676850803213467	0.997333261866933	0.997782507254725	0.998347675398703	0.00669284961828615	0.00669284536829452	0.00669440431904097	0.00771803521304164	0.00719023945187073	0.00773741323979057	0.00669480351887576	1	0	0.7	0	0	0	0	0	0	0	0.0694184987269247	Th2
9	0.00669284450400668	0.00677943753336481	0.997332266554946	0.997781463626338	0.998346693791754	0.00669284963266805	0.00669284538448388	0.00669440525767003	0.00771803532307014	0.0071902389475388	0.00773739924188481	0.00669480604314408	1	0	0.8	0	0	0	0	0	0	0	0.0694324378947938	Th2
10	0.00669284452309554	0.00679039757022236	0.997331268354826	0.997780416947117	0.998345709318879	0.00669284964828192	0.00669284540169249	0.0066944062000098	0.00771803543632439	0.00719023844356732	0.00773738520764316	0.00669480857719838	1	0	0.9	0	0	0	0	0	0	0	0.0694464163872133	Th2
11	0.0066928445433633	0.00680138829104835	0.997330267244387	0.997779367205455	0.998344721964427	0.00669284966489632	0.00669284541996314	0.00669440714626915	0.00771803555253898	0.00719023793998776	0.00773737113690525	0.00669481112108955	1	0	1	0	0	0	0	0	0	0	0.0694604344017919	Th2
12	0.0066928441893397	0.00669284410667797	0.997340150148822	0.9977897355542	0.998431147032699	0.00669284952577463	0.00669284504289847	0.00669432524780255	0.00771802850111658	0.00719024295333691	0.00773759590487435	0.00669478608909748	1	0	0	0	0.1	0	0	0	0	0	0.0692453288251979	Th2
13	0.00669284419850474	0.00670306391462032	0.997339220168985	0.997788760556262	0.998430245041619	0.00669284953189075	0.00669284505041111	0.00669432610301634	0.00771802858334242	0.00719024246897004	0.00773758281184265	0.00669478843151207	1	0	0.1	0	0.1	0	0	0	0	0	0.0692583453272451	Th2
14	0.00669284420867584	0.00671331092017286	0.997338287614759	0.99778778285226	0.9984293405428	0.00669284953899336	0.0066928450589876	0.00669432696155818	0.00771802866843853	0.00719024198511768	0.00773756968670809	0.00669479078255673	1	0	0.2	0	0.1	0	0	0	0	0	0.0692713968013904	Th2
15	0.00669284421984358	0.00672358524902151	0.997337352482158	0.997786802423428	0.998428433528788	0.00669284954707914	0.0066928450684433	0.00669432782352665	0.00771802875639032	0.00719024150163164	0.00773755652926928	0.00669479314230908	1	0	0.3	0	0.1	0	0	0	0	0	0.0692844834031405	Th2
16	0.00669284423203933	0.00673388702778931	0.99733641475743	0.997785819256256	0.998427523984192	0.00669284955624428	0.00669284507899939	0.0066943286888722	0.00771802884722653	0.00719024101850945	0.00773754333933901	0.00669479551074652	1	0	0.4	0	0.1	0	0	0	0	0	0.0692976053018881	Th2
17	0.00669284424528091	0.00674421638386733	0.997335474420849	0.997784833336369	0.998426611900536	0.00669284956633859	0.00669284509057356	0.00669432955765235	0.00771802894097116	0.00719024053591859	0.00773753011677629	0.00669479788801598	1	0	0.5	0	0.1	0	0	0	0	0	0.0693107626676411	Th2
18	0.00669284425956237	0.00675457344576925	0.997334531469966	0.997783844653111	0.998425697261348	0.00669284957749225	0.00669284510316838	0.00669433042983774	0.00771802903765553	0.00719024005372785	0.00773751686149296	0.00669480027402337	1	0	0.6	0	0.1	0	0	0	0	0	0.0693239556583038	Th2
19	0.00669284427489151	0.00676495834296355	0.997333585884426	0.997782853196081	0.99842478005437	0.00669284958964679	0.00669284511686867	0.00669433130547194	0.00771802913720115	0.00719023957192007	0.00773750357313677	0.00669480266905544	1	0	0.7	0	0.1	0	0	0	0	0	0.0693371844462797	Th2
20	0.00669284429124886	0.00677537120522535	0.997332637656243	0.997781858942337	0.998423860272395	0.00669284960293798	0.00669284513146298	0.00669433218455239	0.0077180292395615	0.00719023909045702	0.00773749025172864	0.00669480507288658	1	0	0.8	0	0.1	0	0	0	0	0	0.0693504491990862	Th2
21	0.00669284430865618	0.00678581216394917	0.99733168677188	0.997780861887142	0.998422937899033	0.0066928496170917	0.00669284514712902	0.00669433306712585	0.00771802934481391	0.00719023860942928	0.0077374768968807	0.00669480748567987	1	0	0.9	0	0.1	0	0	0	0	0	0.0693637500827009	Th2
22	0.00669284432705698	0.00679628135099344	0.997330733216805	0.997779862013297	0.998422012922445	0.00669284963234858	0.00669284516381889	0.00669433395316454	0.00771802945281789	0.00719023812865642	0.00773746350851548	0.00669480990745268	1	0	1	0	0.1	0	0	0	0	0	0.0693770872722768	Th2
23	0.00669284399022195	0.00669284391158182	0.997340150934156	0.99778974250485	0.998507131881311	0.0066928495047096	0.00669284480241803	0.00669425330126027	0.00771802253013381	0.00719024291409135	0.0077376808120582	0.00669478606160605	1	0	0	0	0.2	0	0	0	0	0	0.0691693425077642	Th2
24	0.00669284399851868	0.00670256829369627	0.997339266034887	0.997788814777912	0.998506287771613	0.00669284951032345	0.00669284480927586	0.00669425410146616	0.00771802260693525	0.0071902424530279	0.00773766836818186	0.00669478829024781	1	0	0.1	0	0.2	0	0	0	0	0	0.0691817138472612	Th2
25	0.00669284400774857	0.00671231765683612	0.997338378780976	0.997787884568545	0.998505441401863	0.00669284951685831	0.00669284481706895	0.0066942549047211	0.00771802268625488	0.00719024199226211	0.0077376558948255	0.00669479052677811	1	0	0.2	0	0.2	0	0	0	0	0	0.0691941172519703	Th2
26	0.00669284401788216	0.00672209211278304	0.997337489156957	0.997786951850996	0.998504592761743	0.0066928495243452	0.0066928448256782	0.00669425571104395	0.00771802276815763	0.00719024153183835	0.00773764339167643	0.00669479277123283	1	0	0.3	0	0.2	0	0	0	0	0	0.0692065528849417	Th2
27	0.00669284402892863	0.00673189177424378	0.997336597149594	0.997786016627209	0.998503741838905	0.00669284953259577	0.00669284483526494	0.00669425652042712	0.00771802285268385	0.00719024107180507	0.00773763085877624	0.00669479502367231	1	0	0.4	0	0.2	0	0	0	0	0	0.0692190208826905	Th2
28	0.00669284404090461	0.00674171675455111	0.99733570275388	0.997785078874388	0.998502888625131	0.00669284954196005	0.00669284484571425	0.00669425733281606	0.00771802293981237	0.0071902406121062	0.00773761829581148	0.00669479728415312	1	0	0.5	0	0.2	0	0	0	0	0	0.0692315213944299	Th2
29	0.0066928440538198	0.00675156716782357	0.997334805950715	0.997784138589203	0.998502033108179	0.00669284955209704	0.00669284485710246	0.00669425814837104	0.00771802302956992	0.00719024015264968	0.00773760570278767	0.00669479955271292	1	0	0.6	0	0.2	0	0	0	0	0	0.0692440545688372	Th2
30	0.00669284406765738	0.00676144312908941	0.997333906740517	0.997783195756233	0.998501175277681	0.00669284956316285	0.0066928448694277	0.00669425896693195	0.00771802312190006	0.00719023969370987	0.00773759307958773	0.00669480182932117	1	0	0.7	0	0.2	0	0	0	0	0	0.0692566205463572	Th2
31	0.00669284408246436	0.00677134475384372	0.997333005096021	0.997782250359462	0.998500315123547	0.00669284957516517	0.00669284488267468	0.00669425978871302	0.00771802321684955	0.00719023923500055	0.00773758042604163	0.00669480411409735	1	0	0.8	0	0.2	0	0	0	0	0	0.06926921949582	Th2
32	0.00669284409814173	0.006781272158668	0.997332101023668	0.997781302398105	0.998499452634749	0.00669284958808331	0.00669284489684072	0.00669426061357836	0.00771802331433224	0.00719023877666011	0.00773756774165699	0.00669480640706083	1	0	0.9	0	0.2	0	0	0	0	0	0.0692818515385003	Th2
33	0.00669284411481467	0.00679122546062037	0.9973311944989	0.997780351851848	0.99849858779942	0.00669284960187687	0.00669284491195167	0.00669426144157808	0.00771802341443152	0.00719023831862083	0.0077375550267178	0.00669480870821639	1	0	1	0	0.2	0	0	0	0	0	0.0692945168486607	Th2
34	0.00669284379449015	0.00669284371982573	0.997340151702366	0.997789749391767	0.998582428368297	0.0066928494853904	0.00669284456576008	0.00669418200961745	0.00771801661768557	0.0071902428780118	0.00773776495544628	0.0066947860359628	1	0	0	0	0.3	0	0	0	0	0	0.0690940445997597	Th2
35	0.00669284380204171	0.00670207720977919	0.997339311477508	0.997788868498033	0.998581640135718	0.00669284949061227	0.00669284457194364	0.00669418275682255	0.00771801668923205	0.00719024243998495	0.00773775315321069	0.00669478815193421	1	0	0.1	0	0.3	0	0	0	0	0	0.069105778154303	Th2
36	0.00669284381035259	0.00671133357553639	0.9973384690938	0.99778798533224	0.998580849869346	0.00669284949665688	0.00669284457901185	0.00669418350671327	0.0077180167630218	0.00719024200218304	0.00773774132397753	0.00669479027502254	1	0	0.2	0	0.3	0	0	0	0	0	0.0691175410370906	Th2
37	0.00669284381951608	0.00672061291636029	0.997337624539415	0.997787099878188	0.998580057558689	0.00669284950338266	0.00669284458685029	0.00669418425931171	0.00771801683908634	0.00719024156468378	0.00773772946746613	0.00669479240536179	1	0	0.3	0	0.3	0	0	0	0	0	0.0691293333857269	Th2
38	0.00669284382948028	0.00672991533177021	0.997336777810863	0.99778621212391	0.998579263199727	0.00669284951101172	0.00669284459541735	0.00669418501463643	0.00771801691747642	0.00719024112743363	0.00773771758364649	0.00669479454298211	1	0	0.4	0	0.3	0	0	0	0	0	0.0691411553193546	Th2
39	0.00669284384026153	0.00673924092225064	0.997335928895765	0.997785322061057	0.998578466778949	0.00669284951940126	0.00669284460486295	0.00669418577270852	0.0077180169982224	0.00719024069047287	0.00773770567236403	0.00669479668789773	1	0	0.5	0	0.3	0	0	0	0	0	0.0691530069726712	Th2
40	0.00669284385185993	0.00674858978902505	0.997335077780625	0.997784429682416	0.998577668287124	0.00669284952861827	0.00669284461515988	0.0066941865335468	0.00771801708130645	0.00719024025374048	0.0077376937335223	0.00669479884014085	1	0	0.6	0	0.3	0	0	0	0	0	0.0691648884767555	Th2
41	0.00669284386431502	0.00675796203372913	0.99733422445275	0.997783534973691	0.998576867716252	0.00669284953865724	0.00669284462623092	0.00669418729724593	0.00771801716668932	0.00719023981738483	0.00773768176700998	0.00669480099974216	1	0	0.7	0	0.3	0	0	0	0	0	0.0691767999683108	Th2
42	0.00669284387756326	0.00676735775863425	0.997333368915902	0.997782637922516	0.998576065057749	0.00669284954947939	0.00669284463813993	0.00669418806369348	0.00771801725445943	0.00719023938127906	0.0077376697726199	0.00669480316678381	1	0	0.8	0	0.3	0	0	0	0	0	0.0691887415664854	Th2
43	0.00669284389163654	0.00677677706686954	0.997332511149188	0.997781738523619	0.998575260302	0.00669284956117904	0.00669284465086444	0.00669418883291612	0.00771801734452465	0.00719023894537293	0.00773765775032902	0.00669480534122443	1	0	0.9	0	0.3	0	0	0	0	0	0.0692007134101102	Th2
44	0.00669284390659195	0.00678622006220628	0.997331651142095	0.997780836762571	0.998574453436424	0.00669284957364766	0.00669284466442335	0.00669418960495625	0.00771801743686368	0.0071902385097698	0.00773764569987275	0.0066948075231836	1	0	1	0	0.3	0	0	0	0	0	0.069212715640425	Th2
45	0.00669284360215834	0.00669284353141905	0.997340152455038	0.997789756199829	0.99865704269059	0.00669284946790665	0.00669284433281817	0.00669411136705247	0.00771801076327293	0.00719024284526088	0.007737848342058	0.0066947860121767	1	0	0	0	0.4	0	0	0	0	0	0.0690194289186672	Th2
46	0.00669284360896758	0.00670159062137898	0.997339356490925	0.997788921720045	0.998656308379667	0.00669284947273389	0.00669284433842411	0.00669411206300996	0.00771801082974419	0.0071902424300541	0.0077378371741676	0.00669478801649588	1	0	0.1	0	0.4	0	0	0	0	0	0.0690305319643396	Th2
47	0.00669284361647035	0.00671035859032874	0.997338558563147	0.997788085161727	0.99865557224868	0.00669284947825227	0.00669284434480331	0.00669411276137978	0.007718010898243	0.00719024201504001	0.0077378259815157	0.00669479002731084	1	0	0.2	0	0.4	0	0	0	0	0	0.0690416617397895	Th2
48	0.00669284362470169	0.00671914752613078	0.997337758653035	0.997787246514098	0.99865483428242	0.00669284948437895	0.00669284435179443	0.00669411346218979	0.00771801096869237	0.00719024160014125	0.00773781476392791	0.00669479204469216	1	0	0.3	0	0.4	0	0	0	0	0	0.0690528183770963	Th2
49	0.00669284363360847	0.00672795751634611	0.99733695675821	0.997786405770382	0.998654094482488	0.00669284949126882	0.00669284435954874	0.00669411416548922	0.00771801104129112	0.00719024118553472	0.00773780352151551	0.00669479406865282	1	0	0.4	0	0.4	0	0	0	0	0	0.0690640019721755	Th2
50	0.00669284364325658	0.00673678864993936	0.997336152868619	0.9977855629251	0.998653352831182	0.00669284949882247	0.00669284436804184	0.00669411487117029	0.00771801111587109	0.00719024077120529	0.00773779225389137	0.00669479609915206	1	0	0.5	0	0.4	0	0	0	0	0	0.06907521264645	Th2
51	0.00669284365365169	0.00674564101565773	0.997335346976873	0.997784717964119	0.998652609330045	0.00669284950713192	0.00669284437724961	0.00669411557931854	0.00771801119253776	0.00719024035698339	0.00773778096129399	0.00669479813634057	1	0	0.6	0	0.4	0	0	0	0	0	0.0690864505091289	Th2
52	0.00669284366473044	0.00675451470343347	0.997334539070912	0.997783870883244	0.998651863963467	0.00669284951618538	0.00669284438711446	0.00669411629003711	0.0077180112712559	0.00719023994303731	0.00773776964326481	0.00669480018023827	1	0	0.7	0	0.4	0	0	0	0	0	0.0690977156816734	Th2
53	0.00669284367656612	0.00676340980349593	0.99733372914659	0.997783021667944	0.998651116727488	0.00669284952591443	0.00669284439780595	0.0066941170031409	0.00771801135200379	0.00719023952931845	0.00773775829980088	0.00669480223080381	1	0	0.8	0	0.4	0	0	0	0	0	0.069109008276828	Th2
54	0.00669284368913144	0.00677232640644602	0.997332917192604	0.997782170311485	0.998650367612045	0.00669284953639253	0.00669284440911897	0.00669411771879001	0.00771801143488303	0.00719023911575696	0.00773774693100686	0.0066948042881343	1	0	0.9	0	0.4	0	0	0	0	0	0.069120328413526	Th2
55	0.00669284370243432	0.00678126460378935	0.997332103196477	0.997781316806174	0.998649616611461	0.00669284954763455	0.00669284442122008	0.00669411843691694	0.00771801151979279	0.00719023870237211	0.007737735536363	0.00669480635226588	1	0	1	0	0.4	0	0	0	0	0	0.0691316762086782	Th2
56	0.00669284341317701	0.00669284334631923	0.997340153190876	0.99778976294335	0.99873098098949	0.00669284945217679	0.00669284410361152	0.00669404136755946	0.00771800496642457	0.00719024281569082	0.00773793097870514	0.00669478599030891	1	0	0	0	0.5	0	0	0	0	0	0.0689454893102586	Th2
57	0.00669284341931154	0.00670110848691481	0.997339401088881	0.997788974444123	0.998730298700738	0.00669284945663853	0.00669284410869251	0.00669404201416742	0.00771800502816096	0.00719024242310369	0.00773792043788726	0.00669478788399528	1	0	0.1	0	0.5	0	0	0	0	0	0.0689559690251299	Th2
58	0.00669284342603682	0.00670939261582222	0.997338647190874	0.997788184055567	0.998729614784221	0.00669284946158605	0.0066928441143827	0.00669404266289183	0.00771800509148035	0.00719024203069039	0.00773790987447819	0.00669478978358978	1	0	0.2	0	0.5	0	0	0	0	0	0.0689664730302959	Th2
59	0.0066928434333627	0.00671769580974623	0.99733789150166	0.997787391770788	0.998728929231621	0.00669284946718159	0.0066928441206906	0.00669404331377497	0.00771800515662662	0.00719024163840068	0.00773789928848516	0.00669479168909528	1	0	0.3	0	0.5	0	0	0	0	0	0.0689770014132958	Th2
60	0.0066928434413206	0.00672601814611383	0.997337134004018	0.997786597581389	0.998728242037822	0.00669284947345037	0.00669284412761368	0.00669404396683524	0.00771800522353393	0.00719024124626995	0.00773788867974008	0.00669479360052011	1	0	0.4	0	0.5	0	0	0	0	0	0.0689875542821686	Th2
61	0.00669284344991843	0.00673435970263133	0.997336374697598	0.997785801483107	0.998727553197259	0.00669284948021494	0.00669284413514431	0.00669404462205571	0.00771800529221106	0.00719024085424465	0.00773787804810703	0.0066947955178911	1	0	0.5	0	0.5	0	0	0	0	0	0.0689981317244546	Th2
62	0.00669284345911058	0.00674272055750542	0.997335613571027	0.997785003464834	0.998726862699547	0.00669284948766932	0.0066928441433194	0.00669404527943135	0.00771800536268424	0.00719024046236059	0.0077378673935879	0.00669479744124851	1	0	0.6	0	0.5	0	0	0	0	0	0.0690087338515093	Th2
63	0.00669284346902719	0.00675110078948832	0.997334850615212	0.997784203518595	0.99872617054025	0.0066928494957741	0.00669284415211454	0.00669404593901022	0.00771800543504109	0.0071902400707298	0.00773785671607941	0.00669479937068639	1	0	0.7	0	0.5	0	0	0	0	0	0.069019360763894	Th2
64	0.00669284347948454	0.00675950047765457	0.99733408582872	0.997783401635935	0.998725476712723	0.00669284950449604	0.00669284416154561	0.00669404660087328	0.00771800550916815	0.00719023967912981	0.00773784601546043	0.00669480130613642	1	0	0.8	0	0.5	0	0	0	0	0	0.0690300125565699	Th2
65	0.00669284349058419	0.00676791970155504	0.997333319195602	0.997782597807943	0.998724781208879	0.00669284951381472	0.00669284417161403	0.00669404726485285	0.00771800558511086	0.0071902392878142	0.00773783529162728	0.00669480324767777	1	0	0.9	0	0.5	0	0	0	0	0	0.069040689342228	Th2
66	0.00669284350238408	0.00677635854164557	0.997332550713665	0.997781792031525	0.998724084019552	0.00669284952379678	0.00669284418233093	0.00669404793112206	0.0077180056628519	0.00719023889655512	0.00773782454446184	0.00669480519529725	1	0	1	0	0.5	0	0	0	0	0	0.0690513912157029	Th2
67	0.00669284322753489	0.00669284316452553	0.997340153905589	0.997789769622174	0.998804249348819	0.00669284943828989	0.0066928438780804	0.00669397200539434	0.00771799922678891	0.00719024278930077	0.00773801287203319	0.00669478597024676	1	0	0	0	0.6	0	0	0	0	0	0.0688722196956134	Th2
68	0.0066928432330182	0.00670063076561327	0.9973394452632	0.997789026679487	0.998803617231162	0.00669284944242259	0.00669284388254864	0.00669397260441135	0.00771799928371673	0.00719024241930175	0.00773800295120514	0.00669478775438963	1	0	0.1	0	0.6	0	0	0	0	0	0.0688820831627782	Th2
69	0.00669284323898689	0.00670843556719207	0.99733873499281	0.997788282024993	0.998802983663198	0.0066928494467635	0.00669284388773202	0.00669397320529374	0.00771799934221292	0.00719024204923891	0.00773799300990978	0.0066947895438113	1	0	0.2	0	0.6	0	0	0	0	0	0.0688919686101392	Th2
70	0.00669284324556148	0.00671625763641549	0.997338023097328	0.997787535664407	0.998802348646854	0.00669284945184953	0.00669284389338636	0.00669397380803327	0.0077179994021775	0.00719024167930414	0.00773798304795534	0.00669479133858084	1	0	0.3	0	0.6	0	0	0	0	0	0.0689018760946748	Th2
71	0.0066928432525828	0.00672409704099045	0.997337309569166	0.997786787575654	0.998801712164298	0.00669284945743948	0.00669284389956518	0.00669397441271781	0.00771799946368425	0.00719024130940101	0.00773797306539282	0.00669479313862287	1	0	0.4	0	0.6	0	0	0	0	0	0.0689118057312783	Th2
72	0.00669284326017304	0.00673195384850983	0.997336594406305	0.997786037762931	0.99880107422062	0.00669284946354119	0.00669284390615982	0.00669397501926434	0.00771799952673503	0.00719024093969763	0.00773796306216481	0.00669479494402189	1	0	0.5	0	0.6	0	0	0	0	0	0.0689217575804109	Th2
73	0.00669284326830041	0.00673982812761259	0.997335877590655	0.997785286207429	0.998800434803686	0.00669284947018104	0.00669284391342032	0.00669397562777376	0.00771799959137345	0.0071902405699931	0.00773795303811704	0.00669479675478983	1	0	0.6	0	0.6	0	0	0	0	0	0.0689317317597915	Th2
74	0.00669284327697398	0.0067477199466612	0.997335159124043	0.997784532912782	0.998799793908185	0.00669284947740197	0.00669284392117816	0.00669397623816246	0.00771799965761668	0.00719024020038442	0.00773794299312457	0.00669479857102565	1	0	0.7	0	0.6	0	0	0	0	0	0.0689417283375193	Th2
75	0.00669284328620738	0.00675562937508271	0.997334438998084	0.997783777868907	0.998799151530818	0.00669284948509637	0.00669284392946899	0.00669397685056037	0.00771799972529723	0.00719023983091358	0.00773793292727599	0.00669480039263799	1	0	0.8	0	0.6	0	0	0	0	0	0.0689517474047314	Th2
76	0.00669284329599439	0.00676355648210737	0.997333717208065	0.997783021062171	0.998798507664346	0.00669284949345696	0.00669284393834408	0.00669397746492207	0.0077179997947051	0.0071902394615085	0.00773792284032442	0.00669480221967604	1	0	0.9	0	0.6	0	0	0	0	0	0.0689617890564571	Th2
77	0.00669284330636802	0.00677150133778371	0.997332993746765	0.997782262493905	0.998797862302901	0.00669284950222407	0.00669284394775372	0.00669397808120396	0.00771799986563101	0.00719023909223088	0.00773791273235027	0.00669480405229816	1	0	1	0	0.6	0	0	0	0	0	0.0689718533742723	Th2
78	0.0066928430452193	0.00669284298599305	0.997340154616935	0.997789776229051	0.998876853807375	0.0066928494261691	0.00669284365629303	0.00669390327484499	0.00771799354375943	0.00719024276603386	0.00773809402890796	0.00669478595197871	1	0	0	0	0.7	0	0	0	0	0	0.0687996140258387	Th2
79	0.0066928430501116	0.0067001574167217	0.997339489019896	0.997789078428053	0.998876270054982	0.00669284942966109	0.00669284366030795	0.00669390382777122	0.00771799359610002	0.00719024241840218	0.00773808472112511	0.00669478762760482	1	0	0.1	0	0.7	0	0	0	0	0	0.0688088682448752	Th2
80	0.00669284305542957	0.00670748736085154	0.997338821979476	0.997788379088813	0.998875685023973	0.0066928494337643	0.00669284366483969	0.00669390438265672	0.00771799364996512	0.00719024207044082	0.00773807539451601	0.00669478930797077	1	0	0.2	0	0.7	0	0	0	0	0	0.0688181422281716	Th2
81	0.0066928430612342	0.00671483287647776	0.997338153452151	0.997787678206376	0.998875098707296	0.00669284943847447	0.00669284366992076	0.0066939049389905	0.00771799370505257	0.00719024172290876	0.0077380660495118	0.00669479099303527	1	0	0.3	0	0.7	0	0	0	0	0	0.0688274360897834	Th2
82	0.00669284306733008	0.00672219402254064	0.997337483469137	0.997786975773429	0.99887451109953	0.00669284944333047	0.00669284367526417	0.0066939054970959	0.00771799376140904	0.00719024137504676	0.00773805668573224	0.0066947926828132	1	0	0.4	0	0.7	0	0	0	0	0	0.0688367498684659	Th2
83	0.0066928430739935	0.00672957085776515	0.997336812006446	0.997786271780192	0.998873922192871	0.00669284944875411	0.00669284368101248	0.00669390605675202	0.00771799381902176	0.00719024102736158	0.0077380473032615	0.00669479437743062	1	0	0.5	0	0.7	0	0	0	0	0	0.068846083665844	Th2
84	0.00669284308113967	0.0067369634418883	0.997336139059952	0.997785566225023	0.998873331982259	0.00669284945468072	0.00669284368751201	0.00669390661829275	0.00771799387804072	0.0071902406797108	0.00773803790210602	0.00669479607681859	1	0	0.6	0	0.7	0	0	0	0	0	0.0688554375529555	Th2
85	0.00669284308876355	0.00674437183419573	0.997335464625397	0.997784859100051	0.998872740463948	0.00669284946098612	0.00669284369432017	0.00669390718137371	0.0077179939384172	0.00719024033217955	0.00773802848191081	0.00669479778106956	1	0	0.7	0	0.7	0	0	0	0	0	0.0688648116038209	Th2
86	0.00669284309679912	0.00675179609457178	0.99733478869826	0.997784150401816	0.998872147636478	0.00669284946786173	0.00669284370152627	0.00669390774616956	0.00771799400008201	0.00719023998464324	0.00773801904288111	0.00669479949010716	1	0	0.8	0	0.7	0	0	0	0	0	0.0688742058880871	Th2
87	0.00669284310535307	0.00675923628363407	0.997334111267965	0.997783440117824	0.998871553489425	0.00669284947511742	0.00669284370934032	0.00669390831264276	0.00771799406312226	0.00719023963710368	0.0077380095848302	0.00669480120409781	1	0	0.9	0	0.7	0	0	0	0	0	0.0688836205000272	Th2
88	0.00669284311433347	0.00676669246211654	0.997333432334341	0.997782728245529	0.998870958018269	0.00669284948285075	0.00669284371744024	0.00669390888092463	0.00771799412748116	0.00719023928962178	0.00773800010765275	0.00669480292297579	1	0	1	0	0.7	0	0	0	0	0	0.0688930555072576	Th2
89	0.0066928428660865	0.00669284281071423	0.997340155303578	0.997789782769564	0.998948800334747	0.00669284941547522	0.0066928434379211	0.00669383517000129	0.00771798791662945	0.00719024274583567	0.00773817445585215	0.00669478593540849	1	0	0	0	0.8	0	0	0	0	0	0.068727666346036	Th2
90	0.00669284287043116	0.00669968840000321	0.997339532371119	0.997789129698364	0.998948263200838	0.0066928494188398	0.0066928434415587	0.00669383567892758	0.00771798796479959	0.00719024242022051	0.00773816575403265	0.00669478750355548	1	0	0.1	0	0.8	0	0	0	0	0	0.068736318182047	Th2
91	0.00669284287513612	0.00670654791356952	0.997338908138171	0.997788475248064	0.998947724938234	0.00669284942253573	0.00669284344560259	0.00669383618912646	0.00771798801420629	0.00719024209468112	0.00773815703535584	0.00669478907585699	1	0	0.2	0	0.8	0	0	0	0	0	0.0687449877416015	Th2
92	0.00669284288019048	0.0067134214016381	0.997338282586917	0.997787819412597	0.998947185540937	0.00669284942662626	0.00669284344996216	0.00669383670097785	0.00771798806444568	0.0071902417690248	0.00773814830019651	0.00669479065244393	1	0	0.3	0	0.8	0	0	0	0	0	0.068753675105055	Th2
93	0.00669284288574062	0.00672030891460677	0.997337655718428	0.997787162190786	0.998946645015896	0.00669284943104837	0.00669284345477368	0.00669383721421491	0.00771798811593177	0.00719024144325464	0.00773813954777543	0.00669479223311253	1	0	0.4	0	0.8	0	0	0	0	0	0.0687623803153479	Th2
94	0.00669284289142649	0.00672721050371383	0.997337027519823	0.997786503568916	0.99894610333489	0.00669284943585151	0.0066928434599051	0.00669383772886421	0.00771798816852098	0.00719024111741944	0.0077381307788654	0.00669479381805632	1	0	0.5	0	0.8	0	0	0	0	0	0.0687711034789946	Th2
95	0.00669284289763868	0.00673412621971963	0.997336398001769	0.997785843548541	0.998945560516313	0.00669284944110656	0.00669284346541384	0.00669383824490635	0.00771798822218812	0.00719024079162821	0.00773812199276363	0.00669479540733301	1	0	0.6	0	0.8	0	0	0	0	0	0.068779844616075	Th2
96	0.00669284290422038	0.00674105611482213	0.997335767146026	0.997785182121695	0.998945016539822	0.00669284944661848	0.0066928434713247	0.00669383876237434	0.00771798827694519	0.00719024046604373	0.00773811318983783	0.00669479700073864	1	0	0.7	0	0.8	0	0	0	0	0	0.068788603825382	Th2
97	0.00669284291118683	0.00674800024001757	0.997335134958293	0.997784519277239	0.99894447141153	0.00669284945261085	0.00669284347768336	0.00669383928151137	0.00771798833289048	0.00719024014018717	0.00773810436983991	0.00669479859860097	1	0	0.8	0	0.8	0	0	0	0	0	0.0687973811574671	Th2
98	0.0066928429185684	0.0067549586477512	0.997334501418442	0.997783855017327	0.998943925121617	0.00669284945903421	0.00669284348432951	0.0066938398020357	0.00771798838994786	0.00719023981443791	0.00773809553280076	0.00669480020072355	1	0	0.9	0	0.8	0	0	0	0	0	0.0688061766922423	Th2
99	0.00669284292633165	0.00676193138988322	0.997333866534877	0.997783189339131	0.998943377671118	0.00669284946573366	0.00669284349140526	0.00669384032405314	0.00771798844818526	0.00719023948857916	0.00773808667864703	0.00669480180717822	1	0	1	0	0.8	0	0	0	0	0	0.0688149904748707	Th2
100	0.0066928426901531	0.00669284263852224	0.997340155975423	0.997789789240615	0.999020094855416	0.00669284940679344	0.00669284322317657	0.0066937676853795	0.00771798234526043	0.00719024272871101	0.00773825415968603	0.00669478592084822	1	0	0	0	0.9	0	0	0	0	0	0.0686563707270771	Th2
101	0.00669284269411938	0.00669922367584633	0.99733957532025	0.997789180492854	0.999019602635951	0.00669284940973274	0.00669284322655435	0.00669376815163806	0.00771798238941133	0.00719024242520175	0.00773824605678858	0.00669478738238739	1	0	0.1	0	0.9	0	0	0	0	0	0.0686644269626255	Th2
102	0.00669284269810811	0.00670561714359714	0.997338993501437	0.997788570512184	0.999019109426058	0.0066928494129653	0.00669284323018619	0.00669376861918976	0.00771798243425468	0.00719024212151595	0.00773823793913386	0.00669478884768114	1	0	0.2	0	0.9	0	0	0	0	0	0.068672499006954	Th2
103	0.00669284270251533	0.0067120230847979	0.997338410502779	0.997787959301868	0.99901861522045	0.00669284941661242	0.00669284323384557	0.00669376908794037	0.00771798248023585	0.00719024181771921	0.00773822980636002	0.00669479031668519	1	0	0.3	0	0.9	0	0	0	0	0	0.0686805869216149	Th2
104	0.00669284270725735	0.00671844154246248	0.99733782634316	0.997787346841984	0.999018120026377	0.00669284942061443	0.00669284323810348	0.00669376955802225	0.00771798252689757	0.00719024151388021	0.0077382216585511	0.00669479178947483	1	0	0.4	0	0.9	0	0	0	0	0	0.068688690743743	Th2
105	0.00669284271228841	0.0067248725610473	0.997337240984275	0.997786733139681	0.99901762382672	0.00669284942472486	0.00669284324245777	0.00669377002926232	0.00771798257458235	0.0071902412097641	0.00773821349572754	0.006694793265821	1	0	0.5	0	0.9	0	0	0	0	0	0.068696810564999	Th2
106	0.00669284271761581	0.00673131618385406	0.997336654449556	0.997786118192082	0.999017126625002	0.00669284942943936	0.00669284324732236	0.00669377050174792	0.00771798262312553	0.0071902409057129	0.00773820531752662	0.0066947947461847	1	0	0.6	0	0.9	0	0	0	0	0	0.0687049464058889	Th2
107	0.00669284272335944	0.00673777245515254	0.997336066730368	0.997785501986061	0.999016628409329	0.00669284943428569	0.00669284325263078	0.00669377097550836	0.00771798267259325	0.00719024060179566	0.00773819712420949	0.00669479623006539	1	0	0.7	0	0.9	0	0	0	0	0	0.0687130983438426	Th2
108	0.00669284272927278	0.00674424141933365	0.997335477820053	0.997784884531787	0.999016129185178	0.00669284943945034	0.00669284325773478	0.00669377145057424	0.00771798272313107	0.00719024029761321	0.00773818891567041	0.00669479771784296	1	0	0.8	0	0.9	0	0	0	0	0	0.0687212664136048	Th2
109	0.00669284273557698	0.00675072312039114	0.997334887709252	0.997784265807253	0.999015628949375	0.00669284944508409	0.0066928432634433	0.00669377192687197	0.00771798277456874	0.00719023999342481	0.00773818069194531	0.00669479920946489	1	0	0.9	0	0.9	0	0	0	0	0	0.0687294506948908	Th2
110	0.00669284274223334	0.00675721760406802	0.997334296393542	0.997783645821576	0.99901512768761	0.00669284945074624	0.0066928432695517	0.00669377240447803	0.00771798282696392	0.00719023968917816	0.00773817245274748	0.00669480070484692	1	0	1	0	0.9	0	0	0	0	0	0.0687376512420861	Th2
111	0.00669284251733736	0.00669284246950658	0.997340156625861	0.997789795642418	0.999090743242549	0.00669284939932597	0.00669284301200609	0.0066937008149796	0.00771797682870344	0.00719024271476762	0.00773833314619233	0.00669478590766659	1	0	0	0	1	0	0	0	0	0	0.0685857212996572	Th2
112	0.00669284252068571	0.00669876320471669	0.997339617856803	0.997789230808651	0.999090294276567	0.00669284940209997	0.00669284301490216	0.00669370124032897	0.00771797686889705	0.00719024243292908	0.00773832563596891	0.00669478726376374	1	0	0.1	0	1	0	0	0	0	0	0.0685931886422708	Th2
113	0.00669284252434936	0.00670469496930109	0.997339078060894	0.997788664886733	0.999089844454509	0.00669284940527435	0.00669284301805645	0.00669370166685251	0.00771797690975939	0.0071902421510546	0.00773831811222156	0.00669478862312051	1	0	0.2	0	1	0	0	0	0	0	0.0686006699778536	Th2
114	0.0066928425281405	0.0067106377999936	0.997338537220223	0.997788097865667	0.999089393760578	0.00669284940850621	0.00669284302140442	0.0066937020942008	0.00771797695139036	0.00719024186906645	0.00773831057528407	0.00669478998559595	1	0	0.3	0	1	0	0	0	0	0	0.0686081653871142	Th2
115	0.00669284253222153	0.00671659173395157	0.997337995336724	0.997787529745372	0.999088942201298	0.00669284941188439	0.00669284302502437	0.00669370252258003	0.00771797699363231	0.0071902415866151	0.00773830302476322	0.00669479135157424	1	0	0.4	0	1	0	0	0	0	0	0.0686156748988529	Th2
116	0.00669284253653296	0.00672255680755323	0.997337452409431	0.997786960519361	0.999088489773863	0.00669284941552645	0.00669284302887481	0.00669370295216186	0.00771797703671878	0.0071902413044171	0.00773829546065231	0.00669479272065742	1	0	0.5	0	1	0	0	0	0	0	0.0686231985604393	Th2
117	0.0066928425411342	0.00672853305953978	0.997336908433436	0.997786390194826	0.999088036466027	0.00669284941948572	0.00669284303286115	0.00669370338270098	0.00771797708053063	0.00719024102200327	0.00773828788345354	0.00669479409311723	1	0	0.6	0	1	0	0	0	0	0	0.0686307364205381	Th2
118	0.00669284254600033	0.00673452052592653	0.997336363404299	0.997785818753536	0.999087582282193	0.00669284942374787	0.00669284303728404	0.00669370381436622	0.00771797712511685	0.00719024073943083	0.00773828029245897	0.00669479546877715	1	0	0.7	0	1	0	0	0	0	0	0.0686382885330801	Th2
119	0.00669284255103711	0.00674051924517849	0.997335817307358	0.99778524620477	0.999087127217728	0.00669284942816427	0.00669284304185002	0.006693704247166	0.00771797717040821	0.00719024045679311	0.00773827268771005	0.00669479684783181	1	0	0.8	0	1	0	0	0	0	0	0.0686458549462823	Th2
120	0.00669284255638588	0.00674652925464245	0.99733527016758	0.997784672538294	0.999086671273824	0.00669284943288141	0.00669284304687986	0.00669370468118642	0.00771797721646998	0.00719024017429779	0.00773826506975984	0.00669479823013763	1	0	0.9	0	1	0	0	0	0	0	0.0686534356829431	Th2
121	0.00669284256205803	0.00675255059325966	0.997334721960579	0.997784097743526	0.999086214439956	0.00669284943797989	0.00669284305185458	0.00669370511607963	0.00771797726328143	0.0071902398914057	0.00773825743765151	0.00669479961589051	1	0	1	0	1	0	0	0	0	0	0.0686610308254005	Th2
