# Supplementary material for: Role of Cytokine Combinations on CD4+ T Cell Differentiation, Partial Polarization, and Plasticity: Continuous Network Modeling Approach
Source: Front Physiol. 2018 Aug 2;9:877. doi: 10.3389/fphys.2018.00877 (PMC6089340; doi:10.3389/fphys.2018.00877)
Supplement: DATA SHEET S7 — Code and simulations of the CD4+ T cell regulatory network. [file Data_Sheet_7.ZIP › plasticity-Nnodes/csv/Treg_IL2e_IL21e_TGFBe.csv]

	TBET	IFNG	GATA3	IL2	IL4	RORGT	IL21	FOXP3	TGFB	IL10	IL9	BCL6	TCR	IL12e	IFNGe	IL2e	IL4e	IL6e	IL21e	TGFBe	IL10e	IL27e	Sum	Label
1	0.00769247190357565	0.00669337796126198	0.00669335004917395	0.00717569852411409	0.00669890897458409	0.00725315944435916	0.00827950144443988	0.00717898539339239	0.999426536382293	0.0071913950753964	0.00714558988529882	0.00669341494450486	1	0	0	0	0	0	0	0	0	0	3.0505599493828	TGFB+
2	0.0076924978415207	0.00669337643364799	0.00669335230209711	0.0212061797799982	0.00670502368111907	0.00725063910034015	0.00825238588509458	0.00823195455127262	0.999428713013885	0.00719139727562336	0.00714553551346164	0.00669340432286744	1	0	0	0.1	0	0	0	0	0	0	2.83545076501062	TGFB+
3	0.00769260373240926	0.00669336717629194	0.00669335970244826	0.0839937675890175	0.00673245686398738	0.00723827603132234	0.00813294654110518	0.0151409964999559	0.99943839852348	0.00719140196545508	0.00714423849312602	0.00669335560915209	1	0	0	0.2	0	0	0	0	0	0	2.56563884350284	TGFB+
4	0.0076931878023134	0.006693305278638	0.00669338915878619	0.470459991760055	0.00690387279941611	0.00698983516164734	0.00745639889515124	0.40485800894792	0.999506148889876	0.00719143874220343	0.00696934422303767	0.00669309583740424	1	0	0	0.3	0	0	0	0	0	0	1.58845971830075	TGFB+
5	0.00769329979032293	0.00669328921773079	0.00669338981379585	0.555256708716089	0.00694207678611379	0.00688190213318382	0.00732103696508517	0.611161511893551	0.999523701295689	0.00719144827585065	0.00687328010226231	0.00669304741526609	1	0	0	0.4	0	0	0	0	0	0	1.09704084859428	iTreg
6	0.00769341070700728	0.0066932742799604	0.00669339180344774	0.645042501496926	0.00698276225930254	0.00679059002456483	0.00718414146962661	0.79378484671505	0.999540013230336	0.00719145710952525	0.00678852532073753	0.00669300089419145	1	0	0	0.5	0	0	0	0	0	0	0.624343192426052	iTreg
7	0.00769354413067016	0.00669325915046333	0.00669339826298671	0.761516611582779	0.00703590090084278	0.0067263074227238	0.00701539506088102	0.927374534044517	0.999556602909304	0.00719146609307696	0.00672665534144124	0.00669294693342552	1	0	0	0.6	0	0	0	0	0	0	0.174021124759911	iTreg
8	0.0076936729943343	0.00669324778000823	0.00669340888454623	0.881844587945991	0.00709122792439853	0.006701396497963	0.00684929457845168	0.980967761238293	0.999570219799296	0.00719147442326494	0.00670176575855479	0.0066928976127571	1	0	0	0.7	0	0	0	0	0	0	-0.200074182529302	iTreg
9	0.00769375509948634	0.00669323495946104	0.00669340909385357	0.9544650719692	0.00712482995770564	0.00669552293376334	0.00675241066367787	0.993949232957508	0.999577547469136	0.0071914797582241	0.00669569235134538	0.00669286310054061	1	0	0	0.8	0	0	0	0	0	0	-0.485758654477786	iTreg
10	0.00769379724291043	0.00669323142380328	0.00669341121611843	0.986455490403696	0.00713968995265793	0.00669400039393851	0.00671047081679332	0.997372379266159	0.999580643318556	0.00719148656191939	0.00669408378912839	0.00669285034404377	1	0	0	0.9	0	0	0	0	0	0	-0.721205491247097	iTreg
11	0.00769376470393533	0.00669322444934992	0.00669340645709708	0.999089792062955	0.00714554092753982	0.00669351478308177	0.00669402139209807	0.998459929856448	0.999581870444004	0.00719146197616968	0.00669356592754664	0.00669283979064893	1	0	0	1	0	0	0	0	0	0	-0.934940251955941	iTreg
12	0.00767385528595928	0.00669462365410482	0.00669453193101193	0.00716696752470751	0.00669880739154696	0.00847571614494573	0.0243797461951795	0.00716894049078619	0.998037220966176	0.00719065607210224	0.007137363065044	0.00669685280339893	1	0	0	0	0	0	0.1	0	0	0	3.06926902356162	TGFB+
13	0.00767446915033189	0.00669457933763361	0.00669450158464492	0.0207492002724554	0.00670463815917561	0.00842992414810976	0.0238424711325369	0.00816527698944325	0.998088009915398	0.00719068337940322	0.0071375783689302	0.00669662996169277	1	0	0	0.1	0	0	0.1	0	0	0	2.85406298804516	TGFB+
14	0.00767683073092728	0.00669440794533688	0.00669438229874741	0.0779523686263028	0.00672930892532031	0.00825273166355069	0.0217706154231951	0.0141125755238375	0.998281122832839	0.00719078445639089	0.0071375654090005	0.006695832665646	1	0	0	0.2	0	0	0.1	0	0	0	2.58849639253514	TGFB+
15	0.00768719460210663	0.00669367043864644	0.00669382174049258	0.469734040581561	0.00690244650372639	0.00721042450572062	0.0126302464996155	0.396848212143377	0.999104251738294	0.00719122219554846	0.00697147782025266	0.006693457925167	1	0	0	0.3	0	0	0.1	0	0	0	1.60298745776804	TGFB+
16	0.00768863761415602	0.0066935667205716	0.00669373109908155	0.554931636216862	0.00694091597416062	0.0069928935875913	0.0113448086297271	0.604787512771468	0.999218747268707	0.00719128373312193	0.00687543677080946	0.00669326577837734	1	0	0	0.4	0	0	0.1	0	0	0	1.10817664365056	iTreg
17	0.00768995506196784	0.00669347582116993	0.00669364917714917	0.644282853479433	0.00698154147857233	0.00683464377726841	0.0101662302222278	0.789221495368186	0.999318821579192	0.00719133757714901	0.0067903230946587	0.00669312114367734	1	0	0	0.5	0	0	0.1	0	0	0	0.63291110692703	iTreg
18	0.00769142257093814	0.00669338083989791	0.00669356116197539	0.760370904734724	0.00703473876393511	0.00673614186585854	0.00884623972965869	0.925519430071741	0.999423269944459	0.00719139394978389	0.00672744659576003	0.00669299307920774	1	0	0	0.6	0	0	0.1	0	0	0	0.178993713806091	iTreg
19	0.00769271477010941	0.00669330223769351	0.00669348538864571	0.881295552356175	0.00709063886620669	0.00670258849967707	0.00767616809451224	0.980649403112581	0.999510667619439	0.00719144218859413	0.00670190614990937	0.00669290736081863	1	0	0	0.7	0	0	0.1	0	0	0	-0.198320469532029	iTreg
20	0.00769340567148519	0.00669325435415444	0.00669343730967492	0.954350555035722	0.00712464354492195	0.00669566517101885	0.00705359029084208	0.993898991494178	0.999555956510885	0.00719146771261513	0.00669571463204562	0.00669286407172613	1	0	0	0.8	0	0	0.1	0	0	0	-0.485271460282301	iTreg
21	0.0076936633186875	0.00669323842791415	0.00669342088189971	0.986440179405461	0.0071396270146256	0.00669402088458753	0.00679785071120426	0.997363145171309	0.999574408283491	0.00719146747869959	0.00669408936718285	0.0066928517389692	1	0	0	0.9	0	0	0.1	0	0	0	-0.721087503036491	iTreg
22	0.00769375795749862	0.00669322482687762	0.00669340701408922	0.999089350847168	0.0071455380247028	0.00669351558929282	0.00669983552586111	0.998459421405908	0.999581454674777	0.0071914617460076	0.00669356615953997	0.0066928397879523	1	0	0	1	0	0	0.1	0	0	0	-0.934933080296032	iTreg
23	0.00669285467449258	0.00669285460767412	0.00669285467205433	0.00669399746692205	0.00669286632765722	0.00669356664195769	0.997387840793185	0.00669286632622215	0.00669517609519895	0.00719028322970732	0.00669285870356088	0.998359862577202	1	0	0	0	0	0	0.2	0	0	0	6.02301380233915	Tfh
24	0.00669285465134681	0.00669285458952705	0.00669285465414281	0.00671116495501359	0.00669286635826633	0.00669356618139473	0.997386288641035	0.00669286636551371	0.00669517615047363	0.00719028205317054	0.00669285870567019	0.998358301380704	1	0	0	0.1	0	0	0.2	0	0	0	5.82299351974426	Tfh
25	0.00760959163309354	0.00670092333205972	0.0067007542260252	0.0601535880650706	0.00671992205300058	0.0144413446361119	0.0806497699235801	0.0114202808509853	0.990482525138825	0.00718690654464563	0.00710720308568447	0.00674462754490825	1	0	0	0.2	0	0	0.2	0	0	0	2.68180464892423	TGFB+
26	0.00767685007615621	0.00669434356985243	0.00669461905125745	0.468323313611457	0.00689991996757778	0.00762289666150025	0.0215826177534905	0.382741011578299	0.998352548514335	0.00719082269850365	0.0069751680631038	0.00669448783278298	1	0	0	0.3	0	0	0.2	0	0	0	1.62861485197013	TGFB+
27	0.00768137685305276	0.00669401929194554	0.00669428782520502	0.554414150457152	0.00693910371111927	0.00717676101321235	0.0176225590176849	0.594731084915468	0.998716075033847	0.00719101522555712	0.00687879702317941	0.00669377051097975	1	0	0	0.4	0	0	0.2	0	0	0	1.12571038006547	iTreg
28	0.00768504164149888	0.00669377152240074	0.00669402666188091	0.643219942856405	0.00697981616307329	0.00690106227673798	0.0144116612462362	0.782638973639888	0.998991879564304	0.00719116218961366	0.00679289738989145	0.0066933528132062	1	0	0	0.5	0	0	0.2	0	0	0	0.645191995843943	iTreg
29	0.00768872110141311	0.00669353851772726	0.00669377206597609	0.758921640386347	0.00703326591829465	0.00674937355417166	0.0111792019511474	0.923109996739201	0.999249754597224	0.00719130045304383	0.00672847075014327	0.00669306479125425	1	0	0	0.6	0	0	0.2	0	0	0	0.1853693173804	iTreg
30	0.00769163183463278	0.00669336422898303	0.00669357244318273	0.880673390668612	0.00708997284166267	0.00670398038308149	0.00861094047375819	0.980284782593655	0.99944275242151	0.00719140549024881	0.00670206671982865	0.00669291949383634	1	0	0	0.7	0	0	0.2	0	0	0	-0.196331071774562	iTreg
31	0.00769303912989414	0.00669327479133409	0.00669346702153263	0.954230176371383	0.00712444793882655	0.0066958166722247	0.00736955966510803	0.993846053439885	0.999533236080405	0.00719145506900203	0.00669573813694362	0.00669286518313641	1	0	0	0.8	0	0	0.2	0	0	0	-0.48475980228367	iTreg
32	0.00769357305100862	0.00669324331917541	0.00669342848113915	0.986424503382762	0.00713958448050981	0.00669403956697709	0.00688654558625371	0.997353616800256	0.999568049062085	0.00719146983395329	0.00669409279892554	0.0066928509299344	1	0	0	0.9	0	0	0.2	0	0	0	-0.720967341197227	iTreg
33	0.0076937512004935	0.00669322520467279	0.0066934075725328	0.999088908794042	0.00714553511686497	0.00669351639787719	0.00670566022548799	0.99845891199925	0.999581038124727	0.00719146151595311	0.00669356639192932	0.00669283978583584	1	0	0	1	0	0	0.2	0	0	0	-0.934925895506372	iTreg
34	0.00669285467713682	0.00669285460678502	0.0066928546711407	0.00669399757518503	0.00669286632979617	0.00669356660133575	0.997387873188336	0.00669286625277527	0.00669518021194938	0.00719028291415271	0.00669285870600488	0.998359799946985	1	0	0	0	0	0	0.3	0	0	0	6.02301376760176	Tfh
35	0.00669285468587899	0.006692854613619	0.00669285467808279	0.00671116540033471	0.0066928663587529	0.00669356801668642	0.997386315083633	0.00669286634045865	0.00669518324728976	0.00719028203982399	0.00669285871163832	0.998358250637173	1	0	0	0.1	0	0	0.3	0	0	0	5.8229934898372	Tfh
36	0.00669285472372391	0.00669285464914331	0.00669285471413912	0.00672840468385731	0.00669286639141257	0.00669357212927331	0.997384742512476	0.00669286642522243	0.00669518709441942	0.00719028079883129	0.0066928587220807	0.998356591711209	1	0	0	0.2	0	0	0.3	0	0	0	5.62297301814879	Tfh
37	0.00765850640932432	0.00669568799332093	0.00669621042099436	0.465240651541537	0.00689520620534447	0.00846781367587462	0.0375273108930754	0.356774235641827	0.996813355143178	0.00719002377874773	0.00698174293411881	0.00669782986173694	1	0	0	0.3	0	0	0.3	0	0	0	1.675982089846	TGFB+
38	0.00767002151409658	0.00669478081749408	0.00669522492651529	0.553572059555337	0.00693625656172087	0.00749345191999688	0.0274681672810212	0.578680786716261	0.997856296955798	0.00719056302156254	0.00688405348758706	0.00669501116977999	1	0	0	0.4	0	0	0.3	0	0	0	1.15361838747238	iTreg
39	0.00767802547998972	0.00669421321930626	0.0066945902734015	0.641735714564227	0.00697737290256625	0.0070039900048312	0.0204848258541667	0.77304770076954	0.998498339544279	0.00719090008932593	0.00679660881933644	0.00669381729083333	1	0	0	0.5	0	0	0.3	0	0	0	0.662932589055711	iTreg
40	0.00768525901621084	0.0066937451616318	0.00669404818713783	0.757080299784759	0.00703138982147688	0.00676753659468443	0.0141717668568109	0.919944131298508	0.999021097844655	0.00719117788873838	0.00672981046718291	0.00669317904542023	1	0	0	0.6	0	0	0.3	0	0	0	0.193612384111371	iTreg
41	0.00769042272877624	0.00669344855872971	0.00669368537950505	0.879966223679431	0.00708923196060313	0.00670563096633181	0.00967068697631777	0.979865230812419	0.999364979182218	0.00719137939718244	0.00670226529483809	0.00669294818688817	1	0	0	0.7	0	0	0.3	0	0	0	-0.194066734224896	iTreg
42	0.00769265442868244	0.00669329633659819	0.00669349832432021	0.954103556734022	0.00712424256814559	0.00669597821773656	0.00770122076178547	0.993790232449403	0.999509310817208	0.00719144178376561	0.00669576294655609	0.00669286644593615	1	0	0	0.8	0	0	0.3	0	0	0	-0.484222138187106	iTreg
43	0.0076934478899415	0.00669325440048978	0.00669344230585224	0.986408667318092	0.00713952873421998	0.00669406475205114	0.00697657754841827	0.99734405508906	0.999561607559979	0.00719145853761186	0.00669410238704938	0.00669285623493884	1	0	0	0.9	0	0	0.3	0	0	0	-0.720845597176559	iTreg
44	0.00769374443309896	0.00669322558384932	0.00669340813240792	0.999088465919024	0.00714553220467924	0.00669351720861242	0.00671149552526044	0.998458401629662	0.999580620794641	0.00719146128690593	0.00669356662541095	0.00669283978423635	1	0	0	1	0	0	0.3	0	0	0	-0.934918697558866	iTreg
45	0.00669285473611542	0.00669285465311449	0.00669285471786939	0.00669399806380161	0.00669286633102365	0.00669357457023228	0.997387898814663	0.00669286684935531	0.00669519098977606	0.00719028269344963	0.00669285871550117	0.998359668595609	1	0	0	0	0	0	0.4	0	0	0	6.02301365792465	Tfh
46	0.00669285467294648	0.00669285460637135	0.00669285467059802	0.00671116221927562	0.00669286635783599	0.00669356497465285	0.997386361081209	0.00669286562651439	0.00669517600015776	0.00719028234979872	0.00669285870947227	0.99835833550681	1	0	0	0.1	0	0	0.4	0	0	0	5.82299362908375	Tfh
47	0.00669285470382999	0.00669285462553807	0.00669285469008492	0.00672839750027585	0.00669286638766054	0.00669357090891598	0.997384784400908	0.00669286661457312	0.00669518985597814	0.00719028114694296	0.0066928587190469	0.998356676028751	1	0	0	0.2	0	0	0.4	0	0	0	5.62297314764085	Tfh
48	0.00669285462084718	0.00669285460038367	0.00669285466441203	0.00674568541031113	0.00669286641219642	0.00669355680247046	0.997383257368234	0.00669286519584839	0.00669514446008047	0.00719028030055853	0.00669285869891029	0.998355302977261	1	0	0	0.3	0	0	0.4	0	0	0	5.42295299137903	Tfh
49	0.00765218307895231	0.00669612673113929	0.00669688186374922	0.552144617101477	0.0069317434319439	0.00807264766018299	0.0430039116140066	0.55264486581407	0.996298301943824	0.00718976280416625	0.00689230361217389	0.00669829420345216	1	0	0	0.4	0	0	0.4	0	0	0	1.19874607014039	iTreg
50	0.00766795439395409	0.00669489000873977	0.00669545340197969	0.63967001324734	0.0069739053015547	0.00716959700832899	0.029224759462047	0.758885023531969	0.997730724940702	0.00719049815888484	0.00680200508666415	0.00669479144322886	1	0	0	0.5	0	0	0.4	0	0	0	0.688828092545372	iTreg
51	0.00768078333786427	0.00669402015157389	0.00669441517375742	0.754726911344595	0.0070289835931394	0.0067931230560032	0.018045039227857	0.915720133596097	0.998714660424314	0.00719101472646696	0.00673158764633668	0.00669336649878278	1	0	0	0.6	0	0	0.4	0	0	0	0.204390628046775	iTreg
52	0.00768900541009018	0.00669351405970361	0.00669378363752188	0.879159477005707	0.00708835532324708	0.00670755240978628	0.0108761003858864	0.979380141215104	0.999275531718437	0.00719131245050809	0.00670246204575953	0.00669295167576038	1	0	0	0.7	0	0	0.4	0	0	0	-0.191480112540986	iTreg
53	0.00769224791027921	0.0066933317945627	0.0066935440464869	0.953970268199133	0.0071240342370329	0.00669616323133331	0.00804954012267953	0.993731451321186	0.999484108708306	0.00719143295067702	0.00669580173646585	0.00669288062521436	1	0	0	0.8	0	0	0.4	0	0	0	-0.483656851573893	iTreg
54	0.00769334178249998	0.00669326096370464	0.00669345165960961	0.986392521577141	0.0071394796766757	0.00669408575247996	0.00706797594658787	0.997334259508121	0.99955504965677	0.00719145518496036	0.0066941074377604	0.00669285692483547	1	0	0	0.9	0	0	0.4	0	0	0	-0.720721815412919	iTreg
55	0.00769373765545557	0.00669322596502984	0.00669340869418512	0.999088022213814	0.00714552928836903	0.00669351802185078	0.00671734145989614	0.9984578902998	0.999580202680597	0.00719146105823626	0.00669356685985897	0.00669283978296863	1	0	0	1	0	0	0.4	0	0	0	-0.93491148640836	iTreg
56	0.00669285470950227	0.00669285462009902	0.00669285468451091	0.00669399891846187	0.00669286632387454	0.00669357435630395	0.997387932775216	0.00669286891194252	0.00669519977206529	0.00719028276752415	0.00669285870728437	0.998359697954842	1	0	0	0	0	0	0.5	0	0	0	6.02301370929669	Tfh
57	0.00669285469616984	0.00669285461935087	0.00669285468375221	0.00671116529826125	0.00669286635774043	0.00669356963658424	0.997386386607308	0.00669286664583599	0.00669518717461513	0.00719028204303916	0.00669285871304435	0.998358233237636	1	0	0	0.1	0	0	0.5	0	0	0	5.82299354147591	Tfh
58	0.0066928547087417	0.00669285462767135	0.00669285469223569	0.00672839780739001	0.00669286638613109	0.00669357203875819	0.997384819293417	0.00669286727166767	0.00669519289687802	0.0071902811352402	0.00669285871843401	0.998356661323849	1	0	0	0.2	0	0	0.5	0	0	0	5.62297316494854	Tfh
59	0.00669285469360557	0.00669285462321295	0.00669285468764372	0.00674568953007358	0.00669286641638557	0.00669356861286169	0.997383260050853	0.00669286602206535	0.00669518377993221	0.00719028036750875	0.00669285872107791	0.998355171622368	1	0	0	0.3	0	0	0.5	0	0	0	5.42295283046345	Tfh
60	0.007623985606978	0.00669871091997539	0.0067000643705474	0.549518918181025	0.00692447034338992	0.00924035819788282	0.0677377140979388	0.509317665477092	0.993191515552028	0.00718822386559499	0.00690527937253075	0.00670794012659454	1	0	0	0.4	0	0	0.5	0	0	0	1.27369864769129	iTreg
61	0.00765341622296406	0.00669596536812185	0.00669682394681249	0.636808123425543	0.00696897392298016	0.00744994927815949	0.0418884274966323	0.73761157590593	0.996485129248932	0.00718985878909924	0.00680992497426267	0.00669694799295956	1	0	0	0.5	0	0	0.5	0	0	0	0.727145459411587	iTreg
62	0.00767492849264292	0.00669439378387243	0.00669491302813872	0.751695217632886	0.00702586859567798	0.00683040412440738	0.0231196593885983	0.909968287254833	0.998294491267294	0.00719079291752172	0.0067339892194676	0.0066936852963579	1	0	0	0.6	0	0	0.5	0	0	0	0.218700638691672	iTreg
63	0.00768741207868513	0.00669360776530913	0.00669391507455526	0.878234814122948	0.00708737373936936	0.00670986853450351	0.0122529363662769	0.978815284327206	0.999172034672222	0.00719125679604826	0.00670270937194586	0.00669297621700951	1	0	0	0.7	0	0	0.5	0	0	0	-0.188510077178673	iTreg
64	0.00769182374964764	0.0066933545475871	0.00669357762270651	0.953829893252016	0.007123806946432	0.00669634632094839	0.00841559933630321	0.99366922220766	0.999457519456825	0.00719141779057659	0.00669582819739855	0.00669288100115662	1	0	0	0.8	0	0	0.5	0	0	0	-0.483061999403745	iTreg
65	0.007693234070773	0.00669326770605105	0.00669346123722165	0.986376116923513	0.00713942991317409	0.00669410727326427	0.00716076834819454	0.997324303484568	0.999548385693052	0.00719145182118565	0.00669411264439785	0.00669285770153804	1	0	0	0.9	0	0	0.5	0	0	0	-0.720596115385333	iTreg
66	0.00769373086664209	0.0066932263466278	0.00669340925696472	0.999087577649814	0.00714552636710758	0.00669351883706845	0.00672319806380168	0.998457377994705	0.999579783775629	0.00719146083074008	0.00669356709520198	0.00669283978201705	1	0	0	1	0	0	0.5	0	0	0	-0.934904261973977	iTreg
67	0.00669285469851382	0.00669285461533808	0.00669285467969521	0.00669399871434057	0.00669286632363079	0.00669357175126309	0.997387974645351	0.00669286858631951	0.00669519367758766	0.00719028283164702	0.00669285870494552	0.998359732612393	1	0	0	0	0	0	0.6	0	0	0	6.02301378988453	Tfh
68	0.00669285471333802	0.00669285464551094	0.0066928547101329	0.0067111654068227	0.00669286636585066	0.00669356868502625	0.997386425562321	0.00669286410074608	0.00669517635705553	0.00719028193148513	0.0066928587206569	0.998358209913114	1	0	0	0.1	0	0	0.6	0	0	0	5.82299356938281	Tfh
69	0.00669285469335282	0.00669285462242197	0.00669285468676137	0.00672839386022528	0.00669286638919785	0.00669356776860019	0.997384867651508	0.00669286530352024	0.00669518162649014	0.00719028127286191	0.00669285871894675	0.99835673050413	1	0	0	0.2	0	0	0.6	0	0	0	5.62297329551755	Tfh
70	0.00669285469038661	0.00669285462314857	0.00669285468744405	0.00674568630546839	0.00669286641788455	0.00669356712690631	0.997383303033893	0.00669286489385779	0.00669517955353023	0.00719028045002562	0.00669285872241098	0.998355202612251	1	0	0	0.3	0	0	0.6	0	0	0	5.42295291161149	Tfh
71	0.00669285461476703	0.00669285458941307	0.00669285465121407	0.00676303956160632	0.00669286643745306	0.00669356114729908	0.997381750255848	0.00669286332865054	0.00669515167097255	0.00719027930469256	0.00669285870721358	0.998353736587295	1	0	0	0.4	0	0	0.6	0	0	0	5.22293256173397	Tfh
72	0.00763233317700578	0.00669776503684599	0.00669911593141979	0.632866759765543	0.00696195606995372	0.00795813224641475	0.0603538703765581	0.704994771820588	0.994338184150164	0.00718878733798075	0.00682164400764512	0.00670205924614211	1	0	0	0.5	0	0	0.6	0	0	0	0.784815947693671	iTreg
73	0.00766714535332537	0.00669491622054838	0.00669560781530303	0.747748855011445	0.00702178517049349	0.00688719650980781	0.0298793809585197	0.901919152524453	0.997699965867063	0.00719048255198486	0.00673731558970431	0.00669425285746411	1	0	0	0.6	0	0	0.6	0	0	0	0.23810010962419	iTreg
74	0.00768558478624046	0.00669371723165656	0.00669406826325933	0.877169409413985	0.00708624751934719	0.00671266705279584	0.0138334047392543	0.978152645192033	0.999051469953688	0.00719119285044086	0.00670299947737974	0.00669300862100903	1	0	0	0.7	0	0	0.6	0	0	0	-0.185080634018322	iTreg
75	0.00769137744086396	0.00669337814334606	0.00669361263049807	0.953681920903959	0.00712356748217703	0.00669654186456264	0.00880055169670931	0.993603433729655	0.999429454029229	0.00719140144206323	0.00669585575191697	0.00669288107162313	1	0	0	0.8	0	0	0.6	0	0	0	-0.482435641139083	iTreg
76	0.00769312473334792	0.00669327464671915	0.00669347105877055	0.986359447717043	0.00713937944375829	0.00669412934378052	0.00725498321775977	0.997314183456741	0.99954161334496	0.00719144845995064	0.00669411802597925	0.00669285858239043	1	0	0	0.9	0	0	0.6	0	0	0	-0.720468457006288	iTreg
77	0.00769372406724153	0.00669322672961104	0.00669340982143705	0.999087132270873	0.00714552344142898	0.00669351965509273	0.00672906537190192	0.998456864720172	0.999579364084917	0.00719146060353211	0.00669356733120154	0.00669283978178532	1	0	0	1	0	0	0.6	0	0	0	-0.93489702427273	iTreg
78	0.00669285468404203	0.00669285464602342	0.00669285470978288	0.00669398985395838	0.00669286637386731	0.00669355623019092	0.997388047221365	0.0066928506661975	0.00669513218449371	0.00719028291033516	0.00669285874608825	0.998359905171445	1	0	0	0	0	0	0.7	0	0	0	6.02301410798849	Tfh
79	0.00669285469394117	0.00669285461952146	0.00669285468380113	0.00671116411063495	0.00669286635866508	0.00669356853835572	0.997386464404305	0.00669286598190527	0.00669518404817424	0.00719028210534621	0.00669285871380196	0.998358256321414	1	0	0	0.1	0	0	0.7	0	0	0	5.82299364629844	Tfh
80	0.00669285469888728	0.00669285462478916	0.00669285468916401	0.00672839431739937	0.00669286638788645	0.00669356906363902	0.997384902295799	0.00669286591501249	0.00669518498602945	0.00719028125233592	0.00669285871871426	0.998356713437288	1	0	0	0.2	0	0	0.7	0	0	0	5.62297330995006	Tfh
81	0.00669285468406243	0.00669285462081628	0.0066928546848559	0.00674567906849903	0.00669286642106945	0.00669356484846819	0.99738335342488	0.00669286272739352	0.0066951732204757	0.00719028068529865	0.00669285872570971	0.998355275839886	1	0	0	0.3	0	0	0.7	0	0	0	5.42295304891868	Tfh
82	0.00669285473558884	0.00669285466017274	0.00669285472514069	0.0067630628829221	0.00669286644937956	0.00669357356219663	0.997381732903858	0.00669286641695721	0.0066951900071332	0.007190279145608	0.00669285873160984	0.99835348296529	1	0	0	0.4	0	0	0.7	0	0	0	5.22293223857183	Tfh
83	0.00760174578794803	0.00670101344812204	0.00670324972674867	0.627455299766194	0.0069519918978843	0.00896838587110604	0.0873622111907544	0.653849018169635	0.990300845802511	0.00718685054481423	0.00683901025900649	0.00671532468845078	1	0	0	0.5	0	0	0.7	0	0	0	0.873424619676495	iTreg
84	0.00765657005280988	0.00669567641096128	0.00669661647122287	0.742542857615994	0.00701634151435331	0.00697902047845584	0.0390891265463302	0.890233084521089	0.996820816976479	0.00719003003838278	0.00674207659321821	0.00669532601378949	1	0	0	0.6	0	0	0.7	0	0	0	0.265164025005962	iTreg
85	0.00768347817799165	0.00669384658645494	0.00669424865478914	0.875933632358103	0.00708494886842642	0.00671609126836827	0.015658834856228	0.977367985498956	0.998909853804837	0.00719111984046657	0.00670334304164692	0.00669305228829808	1	0	0	0.7	0	0	0.7	0	0	0	-0.181092508079226	iTreg
86	0.00769090824456259	0.00669340370465209	0.00669365023502528	0.953525803874208	0.0071233159600961	0.00669675209820783	0.00920566458246757	0.993533815558797	0.999399803701915	0.00719138472060352	0.00669588554351716	0.0066928818840772	1	0	0	0.8	0	0	0.7	0	0	0	-0.48177557616171	iTreg
87	0.00769301375386451	0.00669328181230418	0.00669348115157787	0.986342508132621	0.00713932827329472	0.00669415200082944	0.00735064986002398	0.997303895748964	0.999534730214131	0.00719144511985309	0.00669412360810882	0.00669285959154908	1	0	0	0.9	0	0	0.7	0	0	0	-0.72033879892431	iTreg
88	0.00769371725709938	0.00669322711368075	0.00669341038728743	0.999086686044531	0.00714552051143153	0.00669352047530189	0.00673494341903089	0.998456350477652	0.999578943594648	0.00719146037701152	0.00669356756828192	0.00669283978189188	1	0	0	1	0	0	0.7	0	0	0	-0.934889773225813	iTreg
89	0.00669285472077656	0.00669285464450371	0.00669285470910822	0.00669399670199952	0.0066928663372689	0.00669357282991457	0.997388051976856	0.00669286424496864	0.00669517937928705	0.00719028277892934	0.00669285871922968	0.998359689804504	1	0	0	0	0	0	0.8	0	0	0	6.02301384619484	Tfh
90	0.00669285469675146	0.00669285461629324	0.00669285468065732	0.0067111625568359	0.00669286635117841	0.00669357039045949	0.997386507721005	0.00669286788914416	0.00669518958497447	0.00719028246669198	0.0066928587087218	0.998358296968125	1	0	0	0.1	0	0	0.8	0	0	0	5.82299372656893	Tfh
91	0.00669285470408043	0.0066928546218678	0.00669285468642222	0.00672839082630007	0.00669286637872829	0.00669357170794095	0.997384946297666	0.00669286856356069	0.00669519295355368	0.00719028161316072	0.00669285871241562	0.998356745622825	1	0	0	0.2	0	0	0.8	0	0	0	5.62297338200169	Tfh
92	0.00669285470312388	0.00669285463029443	0.00669285469468483	0.00674568688020656	0.00669286641799321	0.00669356920704251	0.997383373448901	0.00669286531591044	0.00669518450940253	0.00719028043099273	0.00669285872454294	0.998355176169105	1	0	0	0.3	0	0	0.8	0	0	0	5.42295295172116	Tfh
93	0.00669285471024253	0.0066928546320368	0.0066928546966348	0.00676303671985296	0.0066928664422197	0.00669357138493232	0.99738181211545	0.00669286674902825	0.00669519018191617	0.00719027989073219	0.00669285872641013	0.998353663248471	1	0	0	0.4	0	0	0.8	0	0	0	5.22293252219633	Tfh
94	0.00755764621890492	0.00670762808294065	0.00671165965702576	0.619882310506653	0.00693790634441676	0.011259105167078	0.126784174293143	0.57165256005769	0.981608112607983	0.00718290254299134	0.00686435721021691	0.00675473116338809	1	0	0	0.5	0	0	0.8	0	0	0	1.01361712750778	iTreg
95	0.00764177675672436	0.0066968492306281	0.00669816774027524	0.735562700111057	0.00700892653581269	0.00713999868399831	0.0520231154634878	0.872405714434965	0.995436381623899	0.00718933272795083	0.00674919304831184	0.00669753154499669	1	0	0	0.6	0	0	0.8	0	0	0	0.304440095562264	iTreg
96	0.00768102423629204	0.00669399737414619	0.00669445961367681	0.874488654478436	0.00708343404773432	0.00672034457067457	0.0177834226052646	0.976428032872701	0.998741743019727	0.00719103058239461	0.00670375145493241	0.00669310805957443	1	0	0	0.7	0	0	0.8	0	0	0	-0.176413857826174	iTreg
97	0.00769039230161612	0.00669341971041067	0.00669367897203505	0.953361063188666	0.00712303107195017	0.00669696735114383	0.00963230477664301	0.993460083482868	0.999368432829021	0.00719135066389557	0.00669590640983942	0.00669287180771968	1	0	0	0.8	0	0	0.8	0	0	0	-0.481079656435302	iTreg
98	0.00769290112646999	0.00669328922709399	0.00669349154109671	0.986325292140053	0.00713927641190737	0.00669417527974179	0.00744779845132885	0.997293436521594	0.999527733819475	0.00719144182604296	0.00669412941453986	0.00669286075118215	1	0	0	0.9	0	0	0.8	0	0	0	-0.720207098451719	iTreg
99	0.00769371043664152	0.00669322749880618	0.00669341095444819	0.99908623897709	0.0071455175770005	0.00669352129785944	0.00674083223940825	0.998455835249576	0.999578522315567	0.00719146015098292	0.00669356780626405	0.00669283978234096	1	0	0	1	0	0	0.8	0	0	0	-0.934882508798481	iTreg
100	0.00669285469108612	0.0066928546133539	0.00669285467758283	0.00669399817643428	0.00669286632457795	0.00669356937427579	0.997388092179976	0.0066928676174081	0.00669518730961855	0.00719028293609701	0.00669285870487516	0.998359774745232	1	0	0	0	0	0	0.9	0	0	0	6.0230139551436	Tfh
101	0.00669285469694442	0.00669285461918136	0.0066928546835299	0.00671116476359431	0.00669286635377734	0.00669357001765533	0.997386536061003	0.00669286759350267	0.00669518854277393	0.00719028208499985	0.00669285870993461	0.998358235886046	1	0	0	0.1	0	0	0.9	0	0	0	5.8229936922132	Tfh
102	0.00669285470273794	0.00669285462512104	0.0066928546895765	0.00672839484046317	0.00669286638348129	0.00669357057796162	0.997384973911241	0.00669286746449832	0.00669518952733684	0.007190281233306	0.00669285871536157	0.998356692410548	1	0	0	0.2	0	0	0.9	0	0	0	5.62297335541704	Tfh
103	0.00669285470227943	0.00669285463187004	0.00669285469613335	0.00674568398458001	0.00669286642143053	0.00669356808587456	0.997383415813475	0.00669286377172622	0.00669518070220693	0.00719028050172791	0.00669285872799311	0.998355203672183	1	0	0	0.3	0	0	0.9	0	0	0	5.42295302879445	Tfh
104	0.00669285471155932	0.00669285463278041	0.00669285469739066	0.0067630359799326	0.00669286644107745	0.0066935713478505	0.997381850713149	0.00669286721957288	0.00669519134307655	0.00719027992379187	0.00669285872542262	0.99835366907747	1	0	0	0.4	0	0	0.9	0	0	0	5.22293256572791	Tfh
105	0.00669285467366011	0.00669285462969695	0.00669285469249465	0.00678046547435524	0.00669286647192304	0.00669356541224737	0.997380257388656	0.00669286008264883	0.00669516326331977	0.00719027849227253	0.00669285872631155	0.998352098608955	1	0	0	0.5	0	0	0.9	0	0	0	5.02291200027589	Tfh
106	0.00762030190010266	0.00669881284930042	0.00670075596650084	0.726050557805406	0.00699856160714083	0.00745539467690304	0.0709031193645075	0.843390491608874	0.993048331694627	0.00718816273335798	0.00676042167493006	0.00670261442140181	1	0	0	0.6	0	0	0.9	0	0	0	0.364538764085238	iTreg
107	0.00767814394906044	0.00669417469842559	0.00669470870594334	0.872781280236648	0.00708165211343247	0.00672572797160199	0.0202805423685534	0.975285369066994	0.998539554604359	0.00719092294842005	0.00670424295482099	0.00669318075518935	1	0	0	0.7	0	0	0.9	0	0	0	-0.170862907442553	iTreg
108	0.00768990434610931	0.00669345828419488	0.00669373103322114	0.953186685366097	0.00712278502298524	0.00669721811702751	0.0100820724449419	0.993381860790368	0.999335291451	0.0071913530888149	0.00669594875945032	0.00669288286741215	1	0	0	0.8	0	0	0.9	0	0	0	-0.480344483643308	iTreg
109	0.00769278685814344	0.00669329692591704	0.00669350226319411	0.986307793478454	0.00713922388046632	0.00669419922700317	0.00754646008958744	0.997282801807578	0.999520621603438	0.00719143861452058	0.00669413547961394	0.00669286209423682	1	0	0	0.9	0	0	0.9	0	0	0	-0.720073311456787	iTreg
110	0.00769370360505497	0.00669322788533424	0.00669341152402935	0.999085791049634	0.00714551463815094	0.00669352212279437	0.00674673187058784	0.998455319042846	0.999578100236915	0.00719145992601703	0.00669356804528033	0.00669283978348181	1	0	0	1	0	0	0.9	0	0	0	-0.934875230928664	iTreg
111	0.00669285469079266	0.00669285461328449	0.00669285467749648	0.00669399816810911	0.00669286632418754	0.00669356927693727	0.997388130148111	0.00669286761838937	0.00669518700845084	0.00719028295551563	0.00669285870459715	0.998359779066507	1	0	0	0	0	0	1	0	0	0	6.02301399766248	Tfh
112	0.00669285469661373	0.00669285461946317	0.00669285468377848	0.00671116427594099	0.00669286635415152	0.0066935697344252	0.997386574726577	0.00669286732982791	0.00669518761421441	0.00719028211259196	0.00669285871038259	0.99835824398553	1	0	0	0.1	0	0	1	0	0	0	5.82299374040353	Tfh
113	0.00669285470204138	0.00669285462636386	0.00669285469073202	0.00672839316891493	0.00669286638618478	0.00669356968330771	0.997385014756315	0.00669286634087779	0.0066951865305189	0.00719028128748954	0.00669285871797968	0.998356713086616	1	0	0	0.2	0	0	1	0	0	0	5.62297342189672	Tfh
114	0.00669285470611941	0.00669285463280248	0.00669285469717083	0.00674568497871202	0.0066928664188608	0.00669356930673639	0.997383450022097	0.00669286493568727	0.00669518432311222	0.00719028047433752	0.00669285872605657	0.998355183393532	1	0	0	0.3	0	0	1	0	0	0	5.4229530381402	Tfh
115	0.00669285470939335	0.00669285463628299	0.00669285470070539	0.00676304276451952	0.00669286644672154	0.00669357003616639	0.997381875150371	0.00669286513900099	0.0066951858885528	0.00719027960921747	0.0066928587294688	0.99835362516706	1	0	0	0.4	0	0	1	0	0	0	5.22293254539331	Tfh
116	0.00669285472131048	0.00669285465644071	0.0066928547207815	0.00678047724769421	0.00669286647784533	0.00669357099400142	0.99738027288608	0.00669286310347138	0.00669518050141052	0.00719027843139504	0.00669285873507415	0.998351989327939	1	0	0	0.5	0	0	1	0	0	0	5.02291188009829	Tfh
117	0.00758792858303646	0.00670251277186455	0.00670561311368416	0.713010494227035	0.00698375822717685	0.00817310781792866	0.0996073585820345	0.792453244530677	0.988354697441943	0.00718595527771716	0.00677915940748312	0.00671634438916197	1	0	0	0.6	0	0	1	0	0	0	0.462623301970432	iTreg
118	0.0076747096999208	0.00669439028872717	0.00669501125367801	0.870736915754442	0.00707952790697143	0.00673271207099896	0.0232526859610877	0.973870597228479	0.998292241658589	0.00719078733404472	0.00670484894788376	0.00669328255866484	1	0	0	0.7	0	0	1	0	0	0	-0.164181798619532	iTreg
119	0.00768933841991248	0.00669349245802295	0.00669377939703622	0.953002282911352	0.0071224722388265	0.00669748522896121	0.0105565541933984	0.993298783205738	0.999300052262041	0.00719132726461489	0.00669598918426216	0.00669288818220357	1	0	0	0.8	0	0	1	0	0	0	-0.479567791811893	iTreg
120	0.00769267097772612	0.00669330493846913	0.00669351334857535	0.986290005665835	0.007139170707614	0.0066942238847556	0.00764666683402941	0.997271987437823	0.999513390910009	0.00719143553018965	0.00669414183291801	0.00669286364827289	1	0	0	0.9	0	0	1	0	0	0	-0.719937392311117	iTreg
121	0.00769369676350411	0.00669322827337813	0.0066934120942212	0.999085342280052	0.00714551169457036	0.00669352295022952	0.00675264234623562	0.998454801850793	0.999577677356347	0.00719145970199389	0.00669356828530904	0.00669283978519291	1	0	0	1	0	0	1	0	0	0	-0.934867939592557	iTreg
122	0.00769246700205751	0.00669331478900792	0.00669329022212985	0.00717569852754125	0.00669890892079623	0.00725319940768155	0.00827949907933158	0.00717901972692351	0.99949525479772	0.00719143250595347	0.00714562203890993	0.00669334734020279	1	0	0	0	0	0	0	0.1	0	0	3.05049110825389	TGFB+
123	0.00769249295683218	0.00669331349473918	0.00669329225549165	0.0212061800945925	0.00670502357274455	0.00725067868887832	0.00825238364340151	0.00823207011586433	0.999497174723484	0.00719143456842351	0.00714556749800708	0.00669333804156302	1	0	0	0.1	0	0	0	0.1	0	0	2.83538209978614	TGFB+
124	0.00769259892522594	0.00669330528975476	0.00669329871189201	0.0839936840738128	0.00673245646804813	0.00723831370108189	0.00813294493961559	0.0151417984396118	0.999505708559545	0.00719143863559029	0.00714426948608927	0.00669329510929039	1	0	0	0.2	0	0	0	0.1	0	0	2.56557073019362	TGFB+
125	0.00769318362059595	0.00669325193801412	0.00669332596696874	0.470443560656294	0.0069038634070655	0.00698985408322102	0.00745642447945597	0.404857509930311	0.999564122946157	0.00719147034815711	0.00696936038743635	0.00669306709244753	1	0	0	0.3	0	0	0	0.1	0	0	1.5884186077906	TGFB+
126	0.00769329580913857	0.00669323835927413	0.00669332728003731	0.555246995949886	0.00694207004102921	0.00688191055820182	0.00732105131277366	0.611166715576657	0.999578966625761	0.00719147840929757	0.00687328755208504	0.00669302461930704	1	0	0	0.4	0	0	0	0.1	0	0	1.09699000578884	iTreg
127	0.00769340690308076	0.00669322563526911	0.00669332965387785	0.645038239746669	0.00698275758917807	0.00679059314671656	0.00718414738771793	0.793789396690136	0.999592863158146	0.00719148593004051	0.00678852820510164	0.00669298366371346	1	0	0	0.5	0	0	0	0.1	0	0	0.624289958519745	iTreg
128	0.00769354048715585	0.00669321254513185	0.006693335772844	0.76151582686157	0.00703589727660054	0.006726308461278	0.00701539601034655	0.927375978822755	0.999607227905425	0.00719149370502754	0.00672665635830317	0.00669293597798429	1	0	0	0.6	0	0	0	0.1	0	0	0.173969743004922	iTreg
129	0.00769366946521313	0.00669320265999228	0.00669334539320971	0.881844566499648	0.00709122404677621	0.00670139682872943	0.00684929457290205	0.980967959385405	0.999619224615205	0.00719150115601684	0.00670176609574165	0.00669289242205117	1	0	0	0.7	0	0	0	0.1	0	0	-0.200123457859626	iTreg
130	0.00769375162805618	0.00669319058577125	0.00669334485570716	0.954465086103274	0.00712482570985624	0.00669552304459877	0.00675241063912274	0.993949269731778	0.999625734628659	0.00719150604717906	0.00669569246658821	0.00669286114530043	1	0	0	0.8	0	0	0	0.1	0	0	-0.485806984341532	iTreg
131	0.00769379378455879	0.00669318727972548	0.00669334655539239	0.986455497974005	0.00713968547880594	0.00669400035818423	0.00671047072366938	0.997372391458863	0.999628491891191	0.00719151261842539	0.00669408375588734	0.00669284968335473	1	0	0	0.9	0	0	0	0.1	0	0	-0.721253451086056	iTreg
132	0.00769376126103991	0.00669318051309154	0.00669334174826886	0.999089795398949	0.00714553643121882	0.00669351481228687	0.00669402138724724	0.99845993643449	0.999629585748748	0.0071914880064379	0.00669356595812478	0.0066928397517929	1	0	0	1	0	0	0	0.1	0	0	-0.934988067712678	iTreg
133	0.00767383889255409	0.00669440426133903	0.00669432389091604	0.00716696755288718	0.00669880720754623	0.00847620336062741	0.0243797435150257	0.00716905924753324	0.998280038484183	0.00719078615092178	0.00713747470836373	0.00669635753773566	1	0	0	0	0	0	0.1	0.1	0	0	3.06902587424043	TGFB+
134	0.00767445318385679	0.00669436599868913	0.00669429784702067	0.0207492012106572	0.00670463780313245	0.00843038375539696	0.0238424688306542	0.00816565659185297	0.99832399540494	0.00719080986726882	0.0071376867729303	0.00669616343769083	1	0	0	0.1	0	0	0.1	0.1	0	0	2.85382641428919	TGFB+
135	0.00767681637453809	0.00669421741668652	0.00669419490976615	0.0779521994648063	0.00672930783598594	0.00825309293437613	0.0217706198999203	0.0141147230080279	0.9984914070956	0.0071908974144339	0.00713766104795502	0.00669546779085922	1	0	0	0.2	0	0	0.1	0.1	0	0	2.58828394605609	TGFB+
136	0.00768718672003987	0.006693575440856	0.00669370919146494	0.469704055399594	0.00690242945644803	0.00721050246042107	0.0126307259957286	0.396846317896233	0.99920807505588	0.00719127849749648	0.00697150733995388	0.00669338760787145	1	0	0	0.3	0	0	0.1	0.1	0	0	1.60291585435857	TGFB+
137	0.00768863102147445	0.0066934849083561	0.00669363049275173	0.554915638623453	0.00694090495208337	0.00699292075065049	0.0113450319908144	0.604795652973497	0.999308032353486	0.00719133221533794	0.00687544910548747	0.00669321838178712	1	0	0	0.4	0	0	0.1	0.1	0	0	1.10809527986831	iTreg
138	0.0076899494800351	0.00669340512874619	0.00669355887159909	0.644276453434914	0.00698153460415015	0.00683465139751068	0.0101663083081665	0.789228180756673	0.999395870807864	0.00719137946596617	0.00679032741720325	0.00669309057911197	1	0	0	0.5	0	0	0.1	0.1	0	0	0.632833700253038	iTreg
139	0.00769141790547034	0.00669332114085125	0.00669348114492623	0.76036985030127	0.00703473411264306	0.0067361436312239	0.00884625057436785	0.925521343366112	0.999488245139581	0.00719142932224136	0.0067274479260385	0.00669297706995976	1	0	0	0.6	0	0	0.1	0.1	0	0	0.178927764020759	iTreg
140	0.00769271079164113	0.00669325131861882	0.00669341374983167	0.881295526280139	0.00709063449670631	0.00670258892476784	0.00767616830763619	0.980649632626735	0.999566019683589	0.00719147235832313	0.00670190653589493	0.00669290111204943	1	0	0	0.7	0	0	0.1	0.1	0	0	-0.198376130994995	iTreg
141	0.00769340203800808	0.00669320788525128	0.00669337004034779	0.954350569860486	0.00712463909902841	0.00669566529370869	0.0070535901726967	0.993899030466703	0.999606435685803	0.00719149524372562	0.00669571475410856	0.00669286197297176	1	0	0	0.8	0	0	0.1	0.1	0	0	-0.485322089513144	iTreg
142	0.00769365981863247	0.00669319377638337	0.00669335543224009	0.986440187156846	0.00713962253546081	0.0066940209493809	0.00679785066420111	0.997363157876623	0.999622917795672	0.00719149394723022	0.00669408943389236	0.00669285116505514	1	0	0	0.9	0	0	0.1	0.1	0	0	-0.721136125106665	iTreg
143	0.00769375451175301	0.00669318084915057	0.00669334224595467	0.999089354182135	0.00714553352381051	0.00669351561832013	0.00669983549983999	0.998459427988936	0.999629214025708	0.00719148779961042	0.00669356618985581	0.00669283974910492	1	0	0	1	0	0	0.1	0.1	0	0	-0.934980940209379	iTreg
144	0.00669285694191741	0.00669285682420927	0.00669285692784743	0.00669399811648845	0.00669286633640702	0.00669594380939937	0.997387693274303	0.00669287937411305	0.0180735759156457	0.00719029848898689	0.00669287183072439	0.997370964231285	1	0	0	0	0	0	0.2	0.1	0	0	6.01064875525883	Tfh
145	0.00669285698217896	0.00669285680128576	0.00669285690385204	0.00671116918333505	0.00669286636195675	0.00669596203837392	0.997386091315457	0.00669287947461664	0.018073643760248	0.00719029810177006	0.00669287186161307	0.997369249059692	1	0	0	0.1	0	0	0.2	0.1	0	0	5.81062821700798	Tfh
146	0.00760949128762199	0.00669960190743563	0.00669946053186348	0.0601504157116413	0.00671991519494812	0.0144604438464176	0.0806623819068555	0.0114292042673427	0.992038918742651	0.00718769111739788	0.0071078638026599	0.00673613939998823	1	0	0	0.2	0	0	0.2	0.1	0	0	2.68026445027355	TGFB+
147	0.00767683316373157	0.00669416674166576	0.00669440954435926	0.46826490406458	0.00689988694307576	0.00762324256011067	0.0215856389898891	0.382732898352777	0.998547673483459	0.00719092753764374	0.00697522575394113	0.00669429423957566	1	0	0	0.3	0	0	0.2	0.1	0	0	1.62848914957318	TGFB+
148	0.00768136526462143	0.00669388465936285	0.00669412223147533	0.55438682421059	0.00693908506122358	0.00717685133160715	0.0176236623251336	0.594743506174705	0.99886399960115	0.00719109503104495	0.00687881835695332	0.00669366463879903	1	0	0	0.4	0	0	0.2	0.1	0	0	1.12557821891378	iTreg
149	0.0076850332483726	0.00669366746218211	0.00669389375627296	0.6432100676734	0.00697980583566947	0.00690108141780129	0.0144119767494812	0.782648881576731	0.999105815151027	0.00719122386219277	0.00679290406552358	0.00669329610230116	1	0	0	0.5	0	0	0.2	0.1	0	0	0.645078118098639	iTreg
150	0.00768871508352035	0.0066934615509615	0.00669366895248916	0.758920194730037	0.00703325990297356	0.00674937661275289	0.0111792367075662	0.923112564343741	0.999333733325163	0.00719134606164989	0.00672847251342324	0.00669304085837286	1	0	0	0.6	0	0	0.2	0.1	0	0	0.185284085844769	iTreg
151	0.00769162734191614	0.00669330665964613	0.00669349146432729	0.880673358679327	0.00708996790973445	0.00670398093203191	0.00861094106504713	0.980285049787613	0.999505396309929	0.00719143960171518	0.00670206716327983	0.0066929119237569	1	0	0	0.7	0	0	0.2	0.1	0	0	-0.196394070715414	iTreg
152	0.00769303532544008	0.00669322611342541	0.00669339655642008	0.954230191923205	0.00712444328411543	0.00669581680813225	0.00736955943559718	0.993846094777532	0.9995861333697	0.00719148390980508	0.00669573826626248	0.006692862927929	1	0	0	0.8	0	0	0.2	0.1	0	0	-0.48481285744331	iTreg
153	0.00769356951603682	0.00669319803953083	0.00669336211616812	0.986424511210595	0.00713957994039769	0.00669403962233933	0.00688654547985468	0.997353629669582	0.999617233113547	0.00719149666884849	0.00669409285539497	0.00669285033211728	1	0	0	0.9	0	0	0.2	0.1	0	0	-0.721016639423035	iTreg
154	0.0076937477514616	0.00669318118715215	0.00669334274505527	0.999088912145922	0.00714553061177679	0.00669351642673524	0.00670566017784611	0.998458918595906	0.999628841606661	0.00719148759417975	0.00669356642245111	0.00669283974683113	1	0	0	1	0	0	0.2	0.1	0	0	-0.934973799684999	iTreg
155	0.00669285698032428	0.00669285678242029	0.00669285688435346	0.00669399780138049	0.00669286633101861	0.00669596508509822	0.997387700039566	0.00669287952232987	0.0180736521879017	0.00719029908674201	0.00669287185188823	0.997370944658265	1	0	0	0	0	0	0.3	0.1	0	0	6.01064868818806	Tfh
156	0.00669285695079505	0.00669285677066473	0.00669285687262804	0.00671116416995806	0.00669286635789596	0.00669595523491592	0.997386157134878	0.00669287933077912	0.0180736382803872	0.00719029854601695	0.00669287185265763	0.997369387150318	1	0	0	0.1	0	0	0.3	0.1	0	0	5.81062842508965	Tfh
157	0.00669285697089673	0.00669285678521544	0.00669285688743918	0.00672839831079368	0.00669286638838512	0.00669596196052688	0.997384588235071	0.00669287952923784	0.0180736518447879	0.00719029747699493	0.00669287187032121	0.997367606316027	1	0	0	0.2	0	0	0.3	0.1	0	0	5.61060783320606	Tfh
158	0.00765845943226762	0.00669532973426273	0.00669578601208535	0.465110666532925	0.00689513292297585	0.00846969362048544	0.0375451807228884	0.356732953050212	0.997215556626894	0.00719023631063942	0.00698187197553627	0.00669720402608888	1	0	0	0.3	0	0	0.3	0.1	0	0	1.6757697185472	TGFB+
159	0.00766999889521982	0.00669455110157019	0.00669494229622312	0.553522498383836	0.00693622312989049	0.00749377594226921	0.0274727796896539	0.578698022869041	0.998111389877071	0.00719069924358205	0.0068840930764996	0.00669475452760511	1	0	0	0.4	0	0	0.3	0.1	0	0	1.15339990677256	iTreg
160	0.0076780123398877	0.0066940571289443	0.00669439096580377	0.641719868826644	0.00697735689869366	0.00700404058745352	0.0204858788992072	0.773062459050413	0.998670364917167	0.00719099262236774	0.00679661961247079	0.00669370664494323	1	0	0	0.5	0	0	0.3	0.1	0	0	0.662762362905549	iTreg
161	0.0076852511722262	0.00669364505823675	0.00669391415649377	0.757078264410911	0.0070313819580133	0.00676754203760166	0.0141718572744027	0.919947634325475	0.99913067263563	0.00719123721542377	0.00672981284689807	0.00669314232434562	1	0	0	0.6	0	0	0.3	0.1	0	0	0.193501212671626	iTreg
162	0.00769041763579548	0.00669338331366888	0.00669359362910095	0.879966184223586	0.00708922637231817	0.00670563166923808	0.00967068820107592	0.979865543671799	0.999436042274633	0.00719141804299039	0.0067022657963234	0.00669293894136216	1	0	0	0.7	0	0	0.3	0.1	0	0	-0.194138206568145	iTreg
163	0.00769265044370163	0.00669324532745359	0.0066934244870636	0.954103573058479	0.0071242376931577	0.00669597836804173	0.0077012204001576	0.993790276333099	0.999564761298075	0.00719147200632517	0.0066957630833958	0.00669286401981176	1	0	0	0.8	0	0	0.3	0.1	0	0	-0.484277754860545	iTreg
164	0.00769344428728726	0.00669320851347741	0.00669337504213492	0.986408675332667	0.00713952413097029	0.00669406482683284	0.00697657739729142	0.997344068301434	0.999611475422846	0.00719148574323242	0.0066941024622864	0.00669285564193185	1	0	0	0.9	0	0	0.3	0.1	0	0	-0.720895581011503	iTreg
165	0.00769374098066856	0.00669318152609725	0.00669334324512101	0.999088469267461	0.00714552769544662	0.00669351723756107	0.00671149545621175	0.998458408238158	0.999628468493635	0.00719148738853961	0.00669356665584665	0.00669283974486197	1	0	0	1	0	0	0.3	0.1	0	0	-0.934966646068899	iTreg
166	0.00669285697274465	0.00669285677886694	0.00669285688078152	0.00669399784813029	0.00669286632982202	0.00669596279254618	0.997387763018209	0.00669287972565532	0.0180736481526996	0.00719029914215599	0.00669287184832454	0.99737096926002	1	0	0	0	0	0	0.4	0.1	0	0	6.01064877729699	Tfh
167	0.00669285696799826	0.00669285678100704	0.00669285688304332	0.00671116572994071	0.00669286635944622	0.00669596046810668	0.997386211265665	0.00669287927441252	0.0180736463821883	0.00719029835750305	0.00669287185859597	0.997369311991203	1	0	0	0.1	0	0	0.4	0.1	0	0	5.81062839954603	Tfh
168	0.00669285697032963	0.00669285678560027	0.00669285688776092	0.00672839696911573	0.00669286638827086	0.00669596110647286	0.997384650297846	0.00669287927826641	0.0180736500897611	0.0071902975269941	0.00669287187003091	0.99736762024325	1	0	0	0.2	0	0	0.4	0.1	0	0	5.61060791173941	Tfh
169	0.00669285700533435	0.00669285681759037	0.00669285692027545	0.00674570348735761	0.00669286642045558	0.00669596941478391	0.997383065293749	0.00669287960054859	0.01807366205926	0.00719029632020075	0.00669287189005697	0.997365776132007	1	0	0	0.3	0	0	0.4	0.1	0	0	5.41058717106729	Tfh
170	0.00765213050923239	0.00669571152800898	0.00669637077935084	0.552046130881997	0.00693167728453558	0.00807399316751491	0.043023181117222	0.552658250233695	0.996767220186837	0.00719000915713287	0.00689238649264905	0.00669760727634156	1	0	0	0.4	0	0	0.4	0.1	0	0	1.19838146600946	iTreg
171	0.00766793239719073	0.0066946493526582	0.00669514621636025	0.639643115563617	0.0069738792939103	0.00716974191424689	0.0292281216630418	0.758906748323676	0.997998470867327	0.00719064087451172	0.00680202379594529	0.00669456273456758	1	0	0	0.5	0	0	0.4	0.1	0	0	0.688568363487812	iTreg
172	0.00768077295620951	0.00669388838852047	0.00669423888605143	0.754723942775125	0.0070289731551033	0.0067931331168232	0.0180452594476615	0.915725009978521	0.998859493211356	0.00719109282952983	0.00673159094002987	0.0066933084152828	1	0	0	0.6	0	0	0.4	0.1	0	0	0.204243812170209	iTreg
173	0.00768899963627951	0.00669343994453386	0.00669367943829789	0.879159427414013	0.00708834899342089	0.00670755333628265	0.010876102669722	0.979380510176854	0.999356367767609	0.00719135636100364	0.00670246263330383	0.00669294031731702	1	0	0	0.7	0	0	0.4	0.1	0	0	-0.191561422028315	iTreg
174	0.00769224373453135	0.00669327834233705	0.00669346666805632	0.953970285340133	0.00712402913854652	0.00669616341412161	0.00804953959847986	0.99373149807667	0.999542256233214	0.00719146463933397	0.00669580189769448	0.00669287802879325	1	0	0	0.8	0	0	0.4	0.1	0	0	-0.483715174188123	iTreg
175	0.00769333813232198	0.00669321443546348	0.00669338345862178	0.986392529705745	0.00713947500891565	0.00669408582507082	0.00706797573393721	0.997334272949281	0.999605614184762	0.00719148276701082	0.00669410750983851	0.00669285631428586	1	0	0	0.9	0	0	0.4	0.1	0	0	-0.720772497654322	iTreg
176	0.00769373419925386	0.00669318186618128	0.00669334374701455	0.999088025558274	0.00714552477463349	0.00669351805057341	0.00671734136911612	0.998457896912785	0.999628094677608	0.00719148718385838	0.0066935668902311	0.00669283974357037	1	0	0	1	0	0	0.4	0.1	0	0	-0.934959479324234	iTreg
177	0.00669285693849352	0.00669285679164761	0.00669285689346436	0.0066939938587256	0.00669286635116627	0.00669594107291712	0.997387853939039	0.00669287141375385	0.0180735886853097	0.00719029910316622	0.00669287185677165	0.997371089515627	1	0	0	0	0	0	0.5	0.1	0	0	6.0106490385045	Tfh
178	0.00669285699676717	0.00669285681087531	0.00669285691329197	0.00671116701837508	0.00669286636284405	0.00669596402148241	0.9973862685321	0.00669287858066086	0.0180736450585776	0.00719029822314872	0.00669287186546182	0.997369239193035	1	0	0	0.1	0	0	0.5	0.1	0	0	5.81062838826139	Tfh
179	0.00669285697530224	0.00669285678835307	0.0066928568904775	0.00672839644102788	0.00669286638846126	0.00669596232878586	0.997384709720831	0.00669287914981538	0.0180736518014809	0.0071902975394251	0.00669287187136251	0.997367614417452	1	0	0	0.2	0	0	0.5	0.1	0	0	5.61060796552813	Tfh
180	0.00669285696720915	0.00669285678740553	0.00669285688950173	0.00674568879823848	0.00669286641667664	0.0066959602928027	0.997383147869183	0.00669287877967416	0.0180736503953925	0.00719029675450438	0.00669287188042491	0.997365949419896	1	0	0	0.3	0	0	0.5	0.1	0	0	5.4105874453043	Tfh
181	0.00762382542457079	0.00669788599326593	0.00669904824780824	0.549288381232047	0.00692431461861867	0.00924758020645419	0.0678274274688718	0.50925159851668	0.994148659188288	0.00718871363768305	0.00690549004946695	0.00670583899477224	1	0	0	0.4	0	0	0.5	0.1	0	0	1.2731314857045	iTreg
182	0.00765337512788933	0.00669557916425379	0.00669633117779414	0.63675863993018	0.00696892843529641	0.00745041851374994	0.0418994144307755	0.737641074011954	0.996920776233683	0.00719008792476712	0.00680996099901097	0.00669644132506681	1	0	0	0.5	0	0	0.5	0.1	0	0	0.726740046922787	iTreg
183	0.00767491443115295	0.00669421745870994	0.00669467734739119	0.751690677852011	0.00702585442686628	0.00683042376927644	0.0231201918698988	0.90997523661347	0.998489371983008	0.00719089745737181	0.00673399394693066	0.00669358998025342	1	0	0	0.6	0	0	0.5	0.1	0	0	0.218503474239362	iTreg
184	0.0076874055057278	0.00669352329527036	0.00669379635411925	0.878234751185799	0.00708736653925167	0.00670986975378537	0.012252940410552	0.978815722889187	0.999264297288001	0.00719130683930415	0.00670271005434676	0.00669296213010168	1	0	0	0.7	0	0	0.5	0.1	0	0	-0.188602890480528	iTreg
185	0.00769181937545833	0.00669329849044381	0.00669349647802413	0.9538299112513	0.00712380160225455	0.00669634651887742	0.00841559862982165	0.993669271896851	0.999518520828998	0.00719145102152587	0.00669582836440995	0.00669287819741294	1	0	0	0.8	0	0	0.5	0.1	0	0	-0.483123185298921	iTreg
186	0.00769323037258998	0.00669322052570226	0.00669339208288613	0.986376125175009	0.00713942517982346	0.00669410734297015	0.0071607680707249	0.997324317162466	0.999599658696473	0.00719147978567363	0.00669411271301199	0.00669285707259019	1	0	0	0.9	0	0	0.5	0.1	0	0	-0.720647507887976	iTreg
187	0.00769372740734615	0.00669318220676476	0.00669334424999679	0.999087581021936	0.00714552184947806	0.00669351886610574	0.00672319795146574	0.998457384617787	0.999627720162909	0.00719148697994731	0.00669356712561557	0.00669283974262001	1	0	0	1	0	0	0.5	0.1	0	0	-0.934952299423291	iTreg
188	0.00669285697204091	0.00669285679781245	0.00669285689975629	0.00669399565090481	0.00669286634196327	0.00669595458809218	0.997387894320257	0.00669287519163305	0.0180736236273415	0.00719029915010432	0.00669287185681497	0.997371017019477	1	0	0	0	0	0	0.6	0.1	0	0	6.01064897947644	Tfh
189	0.00669285697417329	0.00669285680320469	0.0066928569052588	0.00671116364198215	0.00669286637201755	0.00669595457707164	0.997386340143417	0.00669287462499603	0.0180736256917158	0.00719029832534138	0.00669287186946559	0.997369337416034	1	0	0	0.1	0	0	0.6	0.1	0	0	5.81062857542729	Tfh
190	0.00669285697554889	0.00669285679377584	0.00669285689581405	0.00672839043711142	0.00669286639106335	0.0066959580695016	0.997384782913952	0.00669287722805273	0.0180736416465196	0.00719029785744769	0.00669287187262425	0.997367707532303	1	0	0	0.2	0	0	0.6	0.1	0	0	5.61060814599035	Tfh
191	0.00669285698491514	0.00669285679343486	0.00669285689563755	0.00674568436303237	0.00669286641445424	0.00669596415164459	0.997383210678056	0.00669287965065095	0.0180736600617686	0.00719029700190819	0.00669287188141309	0.997365967762555	1	0	0	0.3	0	0	0.6	0.1	0	0	5.41058752448857	Tfh
192	0.00669285696101784	0.00669285678431465	0.00669285688605063	0.00676304366378035	0.00669286644253213	0.00669596207200547	0.997381638789783	0.00669287895964386	0.0180736545018584	0.00719029593122699	0.00669287188932905	0.997364256087029	1	0	0	0.4	0	0	0.6	0.1	0	0	5.21056688471801	Tfh
193	0.00763224202036765	0.00669710792207759	0.00669827788115297	0.632764673175558	0.00696186687966337	0.00795995343904699	0.0603925495687965	0.705018719163464	0.995094595038899	0.00718917742212814	0.00682172496255686	0.00670083505270276	1	0	0	0.5	0	0	0.6	0.1	0	0	0.784175747770572	iTreg
194	0.00766712559575933	0.00669467472020715	0.00669528542082457	0.74774144887623	0.00702176527500836	0.00688723811044394	0.0298807108856704	0.901929297751918	0.997968845656201	0.00719062577203243	0.00673732275503443	0.00669408903169259	1	0	0	0.6	0	0	0.6	0.1	0	0	0.237829245282324	iTreg
195	0.00768557727780434	0.00669362059242962	0.00669393248709803	0.877169328271964	0.00708623930195627	0.0067126686757001	0.0138334117320637	0.978153171449763	0.999157201494399	0.00719125010392196	0.00670300027736856	0.0066929909800341	1	0	0	0.7	0	0	0.6	0.1	0	0	-0.18518700978775	iTreg
196	0.00769137285231342	0.0066933193234055	0.00669352749466976	0.953681939844976	0.00712356187264644	0.00669654207276969	0.00880055077796135	0.993603486583885	0.999493476992193	0.00719143629901886	0.00669585591835359	0.00669287803385293	1	0	0	0.8	0	0	0.6	0.1	0	0	-0.482499858776063	iTreg
197	0.0076931209855531	0.00669322680325293	0.00669340093472682	0.986359456087204	0.00713937464286288	0.00669412941023977	0.00725498287380988	0.997314197380186	0.999593606904008	0.00719147681279637	0.00669411809069828	0.0066928579342833	1	0	0	0.9	0	0	0.6	0.1	0	0	-0.720520571883175	iTreg
198	0.00769372060461009	0.00669318254955417	0.006693344754286	0.999087135634507	0.00714551891951302	0.0066935196838783	0.00672906523763746	0.998456871359871	0.999627344945075	0.00719148677670892	0.00669356736155757	0.00669283974197044	1	0	0	1	0	0	0.6	0.1	0	0	-0.934945106309738	iTreg
199	0.00669285697789721	0.00669285677937838	0.00669285688138716	0.00669399906366016	0.0066928663223845	0.00669596665492204	0.997387938503169	0.00669288221343877	0.0180736548261087	0.00719029905522628	0.00669287184188568	0.997370919022195	1	0	0	0	0	0	0.7	0.1	0	0	6.01064889593524	Tfh
200	0.00669285696845645	0.0066928567805647	0.00669285688239729	0.00671116202797299	0.00669286635959623	0.00669595900890059	0.997386401025618	0.00669287825228608	0.0180736428308853	0.00719029870554946	0.00669287185854249	0.997369392005792	1	0	0	0.1	0	0	0.7	0.1	0	0	5.81062867648427	Tfh
201	0.00669285699995684	0.00669285681775846	0.00669285692012105	0.00672839563500287	0.00669286640026359	0.00669596560901029	0.997384831674783	0.00669287513592769	0.0180736395603969	0.00719029746628299	0.00669287188529631	0.997367551674433	1	0	0	0.2	0	0	0.7	0.1	0	0	5.61060804511658	Tfh
202	0.00669285696112479	0.00669285679339381	0.00669285689512289	0.0067456836783114	0.00669286642822202	0.00669595457486223	0.99738327763881	0.0066928734204931	0.0180736318232714	0.00719029676175827	0.00669287189018774	0.997366005324307	1	0	0	0.3	0	0	0.7	0.1	0	0	5.41058765434571	Tfh
203	0.00669285695485839	0.00669285678667727	0.00669285688832632	0.0067630335574841	0.00669286644463208	0.00669595606796475	0.997381715090237	0.00669287596318763	0.0180736412693879	0.00719029613916469	0.00669287188974713	0.997364347471871	1	0	0	0.4	0	0	0.7	0.1	0	0	5.21056707294342	Tfh
204	0.0076014873256948	0.00669979578843146	0.00670169739851661	0.627206962278233	0.00695178305870681	0.00897759258318993	0.0875169564702533	0.653753850372625	0.991744781649703	0.00718757373649356	0.00683923599029299	0.00671201830981483	1	0	0	0.5	0	0	0.7	0.1	0	0	0.872482546360833	iTreg
205	0.00765654051341004	0.00669533439419951	0.00669616062922584	0.742529640726682	0.00701631203230316	0.00697912014085153	0.0390926915795321	0.890248085598924	0.997205453709961	0.0071902329375351	0.00674208842571534	0.00669502674195494	1	0	0	0.6	0	0	0.7	0.1	0	0	0.26478032735916	iTreg
206	0.00768346958284692	0.00669373552777019	0.00669409267604364	0.87593352546725	0.00708493946793117	0.00671609347167596	0.0156588469156923	0.977368623988885	0.99903161949133	0.0071911856668615	0.0067033440044727	0.00669302996360694	1	0	0	0.7	0	0	0.7	0.1	0	0	-0.181215031670564	iTreg
207	0.00769090343264716	0.00669334196325291	0.0066935608771868	0.953525823798225	0.00712331007433977	0.00669675232297829	0.00920566342076069	0.993533871867034	0.999467029228199	0.00719142130365661	0.00669588571394788	0.00669287859411866	1	0	0	0.8	0	0	0.7	0.1	0	0	-0.481843007190569	iTreg
208	0.0076930099549084	0.00669323329341338	0.00669341004053959	0.986342516633345	0.0071393234031664	0.00669415206321742	0.00735064944540471	0.997303909919049	0.9995874566921	0.00719147386718556	0.00669412366791851	0.00669285892286068	1	0	0	0.9	0	0	0.7	0.1	0	0	-0.720391648585879	iTreg
209	0.00769371379109602	0.00669318289251231	0.00669334526020475	0.999086689410084	0.00714551598529336	0.00669352050427934	0.00673494326242002	0.998456357126531	0.999626969020538	0.00719148657411729	0.00669356759859721	0.00669283974208787	1	0	0	1	0	0	0.7	0.1	0	0	-0.934937899946545	iTreg
210	0.00669285696965428	0.00669285680795818	0.00669285690937336	0.00669399123718239	0.00669286636586426	0.00669594651312016	0.997388027396826	0.00669286680348729	0.0180736007813182	0.00719029932565551	0.00669287187786906	0.997371137369653	1	0	0	0	0	0	0.8	0.1	0	0	6.01064926071399	Tfh
211	0.00669285697316816	0.00669285681392873	0.00669285691540784	0.00671115726629887	0.0066928663961294	0.00669594698102294	0.997386473765368	0.00669286605999881	0.0180736034455209	0.00719029850441566	0.00669287189119785	0.997369457415754	1	0	0	0.1	0	0	0.8	0.1	0	0	5.81062885888457	Tfh
212	0.00669285699733636	0.00669285681808795	0.00669285692029006	0.00672839417240669	0.00669286640159363	0.00669596150708832	0.997384892483588	0.00669287458406864	0.0180736391952492	0.0071902975087059	0.00669287188579405	0.997367604731598	1	0	0	0.2	0	0	0.8	0.1	0	0	5.61060815730236	Tfh
213	0.00669285699913535	0.00669285679951106	0.00669285690205989	0.00674569421185948	0.006692866409104	0.00669597179224032	0.997383310117396	0.00669288300473491	0.0180736741279766	0.00719029662003202	0.00669287187900244	0.997365821736997	1	0	0	0.3	0	0	0.8	0.1	0	0	5.41058745791091	Tfh
214	0.00669285698762889	0.00669285679637379	0.00669285689863793	0.00676303709422379	0.006692866442489	0.00669596543611752	0.997381764606118	0.00669287975024102	0.018073665435293	0.0071902962326792	0.00669287189240333	0.99736427486141	1	0	0	0.4	0	0	0.8	0.1	0	0	5.2105670278741	Tfh
215	0.00755662607726231	0.00670507350732306	0.00670840287388769	0.619101878787978	0.00693725747260712	0.0113289396600837	0.127549567461062	0.570531248282756	0.98476775517623	0.00718441926943548	0.0068652008188289	0.00674446042928478	1	0	0	0.5	0	0	0.8	0.1	0	0	1.01317906532281	iTreg
216	0.00764172736019801	0.00669634019605108	0.00669749073309399	0.735535917059793	0.00700887870903646	0.00714028798362319	0.052033859935666	0.872426693382539	0.996017047919062	0.00718963484158203	0.00674921556917748	0.00669693694450646	1	0	0	0.6	0	0	0.8	0.1	0	0	0.303874713911541	iTreg
217	0.00768101432157676	0.00669386898183583	0.00669427937487232	0.874488510993046	0.00708342321685039	0.00672034758290845	0.0177834433642892	0.976428818308582	0.998882836111485	0.00719110669008922	0.0067037526075965	0.00669307940748679	1	0	0	0.7	0	0	0.8	0.1	0	0	-0.176555849865608	iTreg
218	0.00769038723566937	0.00669335487793603	0.00669358514343433	0.953361084248196	0.00712302488594499	0.00669696760491378	0.00963230329200264	0.993460143685875	0.999439058259154	0.00719138907405179	0.00669590659429208	0.00669286824943767	1	0	0	0.8	0	0	0.8	0.1	0	0	-0.481150499235542	iTreg
219	0.00769289727380214	0.00669324001822819	0.00669341942306849	0.986325300765839	0.00713927146893999	0.00669417533526293	0.00744779796266289	0.997293450938797	0.999581205872931	0.00719147097178969	0.00669412946648705	0.00669286005871265	1	0	0	0.9	0	0	0.8	0.1	0	0	-0.720260695598613	iTreg
220	0.00769370696752481	0.00669318323693842	0.00669334576769634	0.999086242348602	0.00714551304658263	0.00669352132695866	0.00674083206098864	0.998455841910461	0.999626592381456	0.00719148637249959	0.00669356783670154	0.00669283974244613	1	0	0	1	0	0	0.8	0.1	0	0	-0.934930680282182	iTreg
221	0.00669285697428945	0.00669285677598124	0.00669285687803812	0.00669399970121458	0.00669286631736306	0.00669596672591713	0.997388058493806	0.00669288345690068	0.0180736554698851	0.00719029907992734	0.00669287183636195	0.997370920357049	1	0	0	0	0	0	0.9	0.1	0	0	6.01064901481073	Tfh
222	0.0066928570042842	0.00669285681086876	0.00669285691329949	0.00671116629904439	0.00669286635728015	0.00669596844435523	0.997386503041727	0.00669288024678923	0.0180736533900749	0.00719029828435602	0.0066928718614157	0.997369217791009	1	0	0	0.1	0	0	0.9	0.1	0	0	5.81062859657269	Tfh
223	0.00669285700571724	0.00669285682414807	0.00669285692642734	0.00672839226900323	0.00669286640794544	0.00669596459618884	0.997384954279696	0.00669287258868746	0.018073636058867	0.00719029753714431	0.00669287189305096	0.997367576171706	1	0	0	0.2	0	0	0.9	0.1	0	0	5.61060820072547	Tfh
224	0.00669285698462394	0.00669285679566758	0.00669285689782844	0.00674568052872223	0.00669286641712196	0.00669596352404314	0.997383397685978	0.00669287824164811	0.0180736551861962	0.00719029707988937	0.00669287188364845	0.997365985908821	1	0	0	0.3	0	0	0.9	0.1	0	0	5.41058773922106	Tfh
225	0.00669285700818557	0.00669285682605489	0.00669285692849223	0.00676304796721974	0.00669286645180743	0.00669596725619137	0.997381804967863	0.00669287645300256	0.0180736568849614	0.00719029584637531	0.00669287190354985	0.997364166578181	1	0	0	0.4	0	0	0.9	0.1	0	0	5.21056696246152	Tfh
226	0.00669285697922776	0.00669285679897417	0.00669285690086253	0.00678046141950162	0.00669286647186324	0.00669596551202375	0.997380239599815	0.00669287792110824	0.018073662196587	0.00719029516013318	0.00669287190448427	0.997362532278693	1	0	0	0.5	0	0	0.9	0.1	0	0	5.01054634006888	Tfh
227	0.00762020007062477	0.00669799525711768	0.00669967159476634	0.72598544024992	0.00699847055615736	0.00745652715350358	0.0709417994845862	0.843405957005067	0.994000673565395	0.00718864822019322	0.00676047608685192	0.00670128216936075	1	0	0	0.6	0	0	0.9	0.1	0	0	0.36367299977278	iTreg
228	0.00767813242754421	0.00669402518084153	0.00669449892926405	0.87278108242449	0.00708163954495761	0.006725732163744	0.0202805786373337	0.975286351326044	0.998704305190033	0.00719101158264638	0.00670424434906206	0.00669314338709638	1	0	0	0.7	0	0	0.9	0.1	0	0	-0.171028732738078	iTreg
229	0.00768989922574483	0.00669338947836474	0.0066936317639838	0.953186707725644	0.00712277834156356	0.00669721769793829	0.010082072369345	0.993381920211158	0.999409521672318	0.00719139320459502	0.00669594826301608	0.00669287832625313	1	0	0	0.8	0	0	0.9	0.1	0	0	-0.480418940938316	iTreg
230	0.00769278294870347	0.00669324701553862	0.0066934291211855	0.986307802250158	0.00713921886249527	0.00669419927593372	0.00754645952207668	0.997282816487378	0.999574852189908	0.00719146816489374	0.00669413552407189	0.00669286137763779	1	0	0	0.9	0	0	0.9	0.1	0	0	-0.720127669114908	iTreg
231	0.0076937001323831	0.006693183582602	0.00669334627610263	0.999085794429765	0.0071455101031541	0.00669352215173764	0.00674673166990016	0.998455325710213	0.999626215038621	0.00719148617139608	0.00669356807570477	0.00669283974349731	1	0	0	1	0	0	0.9	0.1	0	0	-0.934923447272121	iTreg
232	0.00669285696745987	0.00669285677559928	0.00669285687740817	0.0066939981062737	0.00669286632450103	0.00669596146591249	0.997388127976552	0.00669288055554915	0.0180736452711347	0.0071902993020956	0.00669287184143887	0.997371006970666	1	0	0	0	0	0	1	0.1	0	0	6.01064918056868	Tfh
233	0.00669285697453445	0.00669285678462774	0.00669285688654353	0.00671116334459227	0.00669286635737186	0.00669596200181398	0.997386574837991	0.00669287929617625	0.0180736475680052	0.00719029849956734	0.00669287185755124	0.997369329393476	1	0	0	0.1	0	0	1	0.1	0	0	5.8106287833847	Tfh
234	0.0066928569822541	0.00669285679127161	0.00669285689337837	0.0067283933199614	0.00669286638500653	0.00669596463471651	0.99738501169924	0.00669287988882232	0.0180736552312785	0.00719029763901711	0.0066928718690481	0.997367615345585	1	0	0	0.2	0	0	1	0.1	0	0	5.61060826979946	Tfh
235	0.00669285698471997	0.00669285681161182	0.00669285691327682	0.00674567931200174	0.00669286644027185	0.00669595732094992	0.997383458495067	0.0066928699444076	0.0180736324286826	0.00719029683945259	0.00669287190494686	0.997366008379572	1	0	0	0.3	0	0	1	0.1	0	0	5.41058784840478	Tfh
236	0.00669285702428265	0.00669285683752645	0.00669285694031123	0.00676304888065864	0.00669286645239851	0.00669597103234659	0.997381860599611	0.00669287689442296	0.0180736606638526	0.00719029582218904	0.00669287190579249	0.997364122563487	1	0	0	0.4	0	0	1	0.1	0	0	5.21056697273901	Tfh
237	0.0066928569955706	0.0066928568267003	0.00669285692870056	0.00678046369868015	0.00669286647684796	0.00669596518275215	0.997380292173751	0.00669287326883934	0.0180736489642903	0.00719029504378596	0.00669287191095117	0.997362495011987	1	0	0	0.5	0	0	1	0.1	0	0	5.01054637061924	Tfh
238	0.00758762714164846	0.00670103547422354	0.00670366057410013	0.712806160711964	0.00698352904912596	0.00818002520132516	0.0997860476079254	0.792321645648541	0.990131094884478	0.00718683282354426	0.00677935005775877	0.00671280295274501	1	0	0	0.6	0	0	1	0.1	0	0	0.461362009637413	iTreg
239	0.00767469619929951	0.00669421455214919	0.00669476484746002	0.870736633348743	0.00707951321136633	0.00673271807231576	0.0232527507022191	0.973871851716534	0.998486525364388	0.00719089155061974	0.00670485068646889	0.00669323287682281	1	0	0	0.7	0	0	1	0.1	0	0	-0.164377377730943	iTreg
240	0.00768933302762222	0.00669342090479938	0.00669367583166824	0.953002305378427	0.00712246554313487	0.00669748558625407	0.0105565524667924	0.993298851276356	0.99937812943203	0.00719136980568431	0.0066959894371386	0.00669288404030162	1	0	0	0.8	0	0	1	0.1	0	0	-0.479646109443418	iTreg
241	0.00769266700729388	0.00669325431051505	0.00669343916151961	0.986290014586981	0.00713916560969902	0.00669422392305961	0.0076466661814892	0.997272002378044	0.999568393300464	0.00719146548883622	0.00669414186573945	0.00669286290308679	1	0	0	0.9	0	0	1	0.1	0	0	-0.71999252381425	iTreg
242	0.00769375201367219	0.00669321162445492	0.00669337449512446	0.999085317848304	0.00714554772998176	0.00669355069748217	0.00675267374951411	0.998454756612422	0.99962582543919	0.00719152909618227	0.00669359603960413	0.00669286741231636	1	0	0	1	0	0	1	0.1	0	0	-0.934915797041583	iTreg
243	0.00769246222210685	0.00669325318386089	0.00669323187914669	0.00717569853093845	0.00669890886839709	0.00725323838054022	0.0082794967729792	0.00717905320976918	0.999562269665958	0.00719146900923646	0.0071456533955815	0.0066932814130029	1	0	0	0	0	0	0	0.2	0	0	3.05042397371819	TGFB+
244	0.0076924881930551	0.00669325211379606	0.00669323369520887	0.0212061804006926	0.00670502346711694	0.00725071729837428	0.00825238145727436	0.00823218282319585	0.999563942958763	0.0071914709393364	0.00714559869160754	0.00669327340097449	1	0	0	0.1	0	0	0	0.2	0	0	2.83531513307409	TGFB+
245	0.00769259423568939	0.00669324491775655	0.00669323921390582	0.0839936025949675	0.00673245608179735	0.00723835044972102	0.0081329433773883	0.0151425808038692	0.999571372510374	0.007191474409508	0.0071442997211406	0.00669323608997995	1	0	0	0.2	0	0	0	0.2	0	0	2.56550428258768	TGFB+
246	0.00769317950949465	0.00669319949810054	0.00669326384318713	0.470427407866499	0.00690385417388024	0.00698987268566054	0.0074564496304446	0.40485701941781	0.999621118943152	0.00719150142131859	0.00696937627913952	0.00669303883092475	1	0	0	0.3	0	0	0	0.2	0	0	1.58837818964469	TGFB+
247	0.00769329188107593	0.00669318817939908	0.00669326558125392	0.555237413276812	0.00694206338627697	0.00688191887077597	0.00732106546825582	0.611171849696209	0.999633495388256	0.00719150814151567	0.00687329490246103	0.00669300212638347	1	0	0	0.4	0	0	0	0.2	0	0	1.09693984017612	iTreg
248	0.00769340313825583	0.00669317749058679	0.00669326814347285	0.645034022020716	0.006982752967209	0.00679059623672049	0.00718415324464287	0.793793899697014	0.999645170598005	0.00719151445507668	0.00678853105976336	0.00669296660984007	1	0	0	0.5	0	0	0	0.2	0	0	0.624237271029834	iTreg
249	0.00769353687287165	0.00669316631366436	0.00669327378417657	0.761515048467768	0.00703589368146036	0.00672630949148365	0.00701539695214873	0.927377411954924	0.999657447482462	0.00719152109618051	0.00672665736698947	0.00669292511029357	1	0	0	0.6	0	0	0	0.2	0	0	0.173918772764115	iTreg
250	0.00769366596088147	0.00669315785730601	0.00669328234862018	0.881844545204997	0.00709122019643465	0.00670139715716781	0.00684929456740895	0.980968156136716	0.999667885425637	0.00719152770141256	0.00670176643055223	0.00669288726782201	1	0	0	0.7	0	0	0	0.2	0	0	-0.200172387279744	iTreg
251	0.00769374817994667	0.00669314651145212	0.00669328105093933	0.954465100144081	0.00712482149072661	0.00669552315494193	0.006752410614832	0.993949306259557	0.999673597656067	0.00719153215971084	0.0066956925814004	0.0066928592035109	1	0	0	0.8	0	0	0	0.2	0	0	-0.485854989112244	iTreg
252	0.00769379035125323	0.00669314344389385	0.00669328234005167	0.986455505497862	0.00713968104389773	0.00669400033806521	0.00671047064598098	0.997372403615658	0.999676023075018	0.0071915385110575	0.00669408373814681	0.00669284904237985	1	0	0	0.9	0	0	0	0.2	0	0	-0.721301092733811	iTreg
253	0.00769375784197461	0.00669313686619653	0.00669327746777137	0.999089798710323	0.00714553196461043	0.00669351484111523	0.00669402138272213	0.998459942972249	0.999676986104375	0.00719151386534839	0.00669356598870913	0.00669283971327336	1	0	0	1	0	0	0	0.2	0	0	-0.935035567855226	iTreg
254	0.00767382326021128	0.00669419505444206	0.00669412550887564	0.00716696758094318	0.00669880703211881	0.00847666801208251	0.0243797409754179	0.00716917250241344	0.998511597009517	0.0071909102050874	0.0071375811765631	0.00669588527660254	1	0	0	0	0	0	0.1	0.2	0	0	3.06879399940853	TGFB+
255	0.00767443794647443	0.00669416240217576	0.00669410341271003	0.0207492021046273	0.00670463746332471	0.00843082242517936	0.0238424666479409	0.00816601889650311	0.998549217781674	0.00719093059271724	0.00713779023423948	0.00669571822699271	1	0	0	0.1	0	0	0.1	0.2	0	0	2.85360063056895	TGFB+
256	0.00767680263118095	0.00669403502388185	0.006694015522173	0.0779520374841332	0.00672930679315005	0.00825343881107345	0.021770624193733	0.0141167791806572	0.998692722895857	0.0071910055600846	0.00713775260864956	0.00669511850031116	1	0	0	0.2	0	0	0.1	0.2	0	0	2.58808056008359	TGFB+
257	0.00768717901933956	0.00669348262986041	0.00669359923638557	0.469674761359035	0.00690241279596181	0.00721057864886004	0.0126311946880362	0.396844428604137	0.999309511313337	0.00719133350625583	0.00697153619002996	0.00669331889760227	1	0	0	0.3	0	0	0.1	0.2	0	0	1.60284593433582	TGFB+
258	0.00768862454643744	0.00669340455575145	0.00669353168294843	0.554899927739333	0.00694089412752883	0.00699294742945922	0.0113452513535963	0.604803647622208	0.999395726638072	0.00719137983471285	0.00687546121999509	0.00669317182594393	1	0	0	0.4	0	0	0.1	0.2	0	0	1.10801536457676	iTreg
259	0.00768994397315678	0.00669333538672009	0.00669346978086061	0.644270139904592	0.00698152782247905	0.00683465891516495	0.010166385339114	0.789234775845134	0.999471885760632	0.00719142079322525	0.0067903316815154	0.00669306042386086	1	0	0	0.5	0	0	0.1	0.2	0	0	0.632757332605739	iTreg
260	0.00769141328610137	0.00669326203168433	0.00669340191882873	0.760368806342654	0.00703472950736401	0.00673614537910861	0.00884626131133241	0.925523237659586	0.999552579449679	0.00719146434633601	0.00672744924313803	0.0066929612186197	1	0	0	0.6	0	0	0.1	0.2	0	0	0.178862464790594	iTreg
261	0.00769270684440431	0.00669320079937106	0.006693342673778	0.881295500410291	0.00709063016155956	0.00670258934651076	0.00767616851907133	0.980649860335742	0.999620937910906	0.00719150229194477	0.00670190691884517	0.00669289491230579	1	0	0	0.7	0	0	0.1	0.2	0	0	-0.198431356189148	iTreg
262	0.00769339842966968	0.00669316174344223	0.00669330324453846	0.954350584581307	0.00712463468423722	0.00669566541558825	0.00705359005517768	0.99389906916475	0.999656560371385	0.0071915225817069	0.00669571487538346	0.0066928598889383	1	0	0	0.8	0	0	0.1	0.2	0	0	-0.48537236319876	iTreg
263	0.00769366880622542	0.00669314847254371	0.00669328947320386	0.986440163625944	0.00713962330259293	0.00669402006904577	0.00679785124976414	0.997363128676138	0.999671096193491	0.00719152598165968	0.00669408855630548	0.00669284963648418	1	0	0	0.9	0	0	0.1	0.2	0	0	-0.721184322947747	iTreg
264	0.00769375108942339	0.00669313716319506	0.00669327790694755	0.999089357502968	0.00714552905298186	0.00669351564717707	0.00669983547404081	0.998459434540345	0.999676657867515	0.00719151368223149	0.00669356622025595	0.00669283971046729	1	0	0	1	0	0	0.1	0.2	0	0	-0.935028483964109	iTreg
265	0.00669286422078054	0.0066928634129487	0.00669286363019386	0.0066939978551601	0.00669286633289205	0.00671093750505287	0.997387049172494	0.00669291344439093	0.0477555396828078	0.0071903416208826	0.00669290612724272	0.994217743371807	1	0	0	0	0	0	0.2	0.2	0	0	5.97782798441194	Tfh
266	0.0066928642229941	0.00669286342229491	0.00669286363999795	0.00671117025800039	0.0066928663628077	0.00671094276029893	0.997385495634434	0.00669291363901324	0.0477555667600297	0.00719034065162389	0.00669290616071547	0.99421551845311	1	0	0	0.1	0	0	0.2	0.2	0	0	5.77780701065123	Tfh
267	0.00760940399216652	0.00669845315137056	0.00669833586746137	0.0601476457634816	0.00671990922704445	0.0144770847469146	0.0806733978929824	0.0114369671030913	0.993392449464089	0.00718837362749218	0.00710843840212016	0.00672876435314645	1	0	0	0.2	0	0	0.2	0.2	0	0	2.67892509893004	TGFB+
268	0.00767681682086833	0.00669399586696035	0.00669420710227616	0.468208469723618	0.00689985503655032	0.0076235768995935	0.021588558544153	0.382725058219195	0.998736239803608	0.00719102885678379	0.00697528150669806	0.00669410708124438	1	0	0	0.3	0	0	0.2	0.2	0	0	1.62836765996871	TGFB+
269	0.00768135396444056	0.00669375337413749	0.00669396075932788	0.554360180842669	0.00693906687741443	0.00717693941045207	0.017624738137398	0.594755617808887	0.999008252312608	0.00719117285804834	0.00687883916015587	0.00669356137556782	1	0	0	0.4	0	0	0.2	0.2	0	0	1.12544933495278	iTreg
270	0.00768502500593079	0.00669356526962515	0.00669376323766309	0.643200370772126	0.00697979569436037	0.00690110021507968	0.0144122865639102	0.782658610791835	0.999217709303721	0.00719128443132454	0.00679291062108797	0.00669324040380491	1	0	0	0.5	0	0	0.2	0.2	0	0	0.644966280575105	iTreg
271	0.00768870913934194	0.00669338552685605	0.00669356710242264	0.758918766879	0.00703325396142251	0.00674937963380035	0.0111792710359822	0.923115100334476	0.999416685391767	0.00719139111356116	0.00672847425505467	0.00669301721798648	1	0	0	0.6	0	0	0.2	0.2	0	0	0.185199896381185	iTreg
272	0.00769162288863543	0.00669324959569976	0.00669341119665118	0.880673326973132	0.00708996302111763	0.00670398147615157	0.0086109416510914	0.980285314631697	0.999567491329261	0.00719147341479097	0.00670206760281839	0.00669290442006289	1	0	0	0.7	0	0	0.2	0.2	0	0	-0.196456517667071	iTreg
273	0.0076930315486407	0.00669317779321608	0.00669332660919729	0.954230207362347	0.00712443866356209	0.0066958169429521	0.00736955920751797	0.993846135809827	0.99963864277219	0.00719151253934525	0.00669573839458194	0.00669286068923124	1	0	0	0.8	0	0	0.2	0.2	0	0	-0.484865523556119	iTreg
274	0.00769356600418449	0.00669315306854041	0.00669329620361796	0.986424518988955	0.0071395754305551	0.006694039677035	0.00688654537360305	0.997353642454187	0.999666082419097	0.00719152332071983	0.00669409291118307	0.00669284973801282	1	0	0	0.9	0	0	0.2	0.2	0	0	-0.721065602134786	iTreg
275	0.00769374432624052	0.0066931374613704	0.00669327834724394	0.999088915457819	0.00714552613692649	0.00669351645563373	0.00670566013106866	0.998458925147588	0.999676329015579	0.0071915134999889	0.00669356645282808	0.00669283970806684	1	0	0	1	0	0	0.2	0.2	0	0	-0.93502138710162	iTreg
276	0.00669286422560545	0.00669286341797556	0.00669286363536755	0.00669399789230657	0.0066928663335758	0.00671094284938518	0.997387182950611	0.00669291342713981	0.0477555429545898	0.00719034149980734	0.00669290613013361	0.994217678914913	1	0	0	0	0	0	0.3	0.2	0	0	5.97782805568334	Tfh
277	0.00669286417840177	0.00669286342120036	0.0066928636390889	0.00671116969333179	0.00669286636364689	0.00671091517255112	0.997385653502623	0.00669291295356878	0.0477555170453926	0.0071903406079871	0.00669290614473665	0.994215584274735	1	0	0	0.1	0	0	0.3	0.2	0	0	5.77780725761268	Tfh
278	0.0066928642564122	0.00669286345428809	0.00669286367256314	0.00672840884246542	0.00669286639309313	0.00671095849602283	0.997384061814554	0.00669291378289043	0.0477556034504265	0.00719033968179351	0.00669290620083974	0.994213197368969	1	0	0	0.2	0	0	0.3	0.2	0	0	5.57778599526275	Tfh
279	0.00765841492796503	0.0066949903753767	0.00669538404083319	0.464987564671111	0.00689506352752506	0.00847147619931047	0.0375621143998785	0.356693829034515	0.997596593349814	0.00719043766940505	0.00698199424191511	0.00669661043624606	1	0	0	0.3	0	0	0.3	0.2	0	0	1.67556849876301	TGFB+
280	0.00766997708379267	0.00669432963098015	0.00669466982382302	0.553474803436813	0.00693619089467237	0.00749408879124798	0.0274772286369469	0.578714583121392	0.998357344932617	0.00719083059250595	0.0068841312997537	0.006694506971501	1	0	0	0.4	0	0	0.3	0.2	0	0	1.1531892222344	iTreg
281	0.00767799952041437	0.00669390484523435	0.00669419652258485	0.641704411901473	0.00697734128684109	0.00700408993707273	0.0204869061619646	0.773076855481933	0.998838203006201	0.00719108290644081	0.0067966301418469	0.00669359867753818	1	0	0	0.5	0	0	0.3	0.2	0	0	0.662596279610332	iTreg
282	0.00768524344811999	0.00669354648442419	0.00669378217474311	0.757076260319418	0.00703137421487675	0.00676754739719271	0.0141719463028044	0.919951083529072	0.999238576297551	0.00719129563879637	0.00672981519015832	0.00669310616292765	1	0	0	0.6	0	0	0.3	0.2	0	0	0.193391736868002	iTreg
283	0.00769041259356144	0.00669331871049976	0.00669350278132104	0.879966145144683	0.00708922083974109	0.00670563236584494	0.00967068941423224	0.979865853453071	0.999506408350705	0.00719145631101991	0.00670226629357131	0.00669292978730077	1	0	0	0.7	0	0	0.3	0.2	0	0	-0.194208977851367	iTreg
284	0.0076926464892164	0.00669319471003596	0.00669335121696554	0.95410358925978	0.00712423285573417	0.00669597851731336	0.00770122004118873	0.993790319883723	0.999619787110108	0.00719150199783833	0.00669576321931265	0.00669286161236629	1	0	0	0.8	0	0	0.3	0.2	0	0	-0.484332945593639	iTreg
285	0.00769344071056334	0.0066931629419405	0.00669330824205535	0.986408683288672	0.00713951955937656	0.00669406489992264	0.00697657724627646	0.99734408142265	0.999660999484317	0.00719151276157555	0.00669410253581656	0.00669285505168049	1	0	0	0.9	0	0	0.3	0.2	0	0	-0.720945220246432	iTreg
286	0.00769373755224506	0.00669313776058153	0.00669327878823086	0.999088472595679	0.00714552321649059	0.00669351726671572	0.00671149538801434	0.998458414800188	0.999675999553042	0.00719151331822993	0.00669356668628777	0.00669283970609692	1	0	0	1	0	0	0.3	0.2	0	0	-0.935014277266016	iTreg
287	0.00669286422046766	0.00669286341318786	0.00669286363041683	0.00669399762925112	0.00669286633187969	0.00671093669527285	0.997387319798418	0.00669291321370394	0.0477555338963285	0.00719034175811808	0.00669290612258588	0.994217777037769	1	0	0	0	0	0	0.4	0.2	0	0	5.97782829426883	Tfh
288	0.00669286423195453	0.00669286342722524	0.00669286364485772	0.00671116840053352	0.00669286636205469	0.00671094579125522	0.997385762858534	0.00669291331371807	0.0477555658659391	0.00719034077628038	0.00669290615893257	0.99421552650008	1	0	0	0.1	0	0	0.4	0.2	0	0	5.77780729217098	Tfh
289	0.00669286424229658	0.00669286343799934	0.00669286365592172	0.00672840247064774	0.00669286639075147	0.00671095164851272	0.997384200573705	0.00669291353235996	0.0477555954778492	0.00719033996127105	0.00669290619130036	0.994213329604395	1	0	0	0.2	0	0	0.4	0.2	0	0	5.5777862742253	Tfh
290	0.00669286426519499	0.00669286345114183	0.00669286366931968	0.00674569686675804	0.00669286641832602	0.00671096083917039	0.997382633378593	0.00669291405187506	0.0477556311402084	0.00719033931154486	0.00669290622318569	0.994211152757261	1	0	0	0.3	0	0	0.4	0.2	0	0	5.3777652082549	Tfh
291	0.00765208074088127	0.00669531847552136	0.00669588700612932	0.551952922890082	0.00693161468570773	0.00807526794516747	0.0430414274075495	0.552670904185145	0.997211193224984	0.00719024241988754	0.0068924649640054	0.00669695619447782	1	0	0	0.4	0	0	0.4	0.2	0	0	1.19803623953912	iTreg
292	0.00766791114121831	0.00669441679489658	0.00669484937721911	0.639617128523255	0.00697385416565949	0.00716988195722136	0.0292313704366701	0.758927737745553	0.998257226719144	0.00719077880564677	0.0068020418746525	0.00669434164219123	1	0	0	0.5	0	0	0.4	0.2	0	0	0.688317353207424	iTreg
293	0.00768076277392226	0.00669375915524747	0.00669406598457474	0.754721031546271	0.00702896291780042	0.00679314298413741	0.0180454754161543	0.915729792192949	0.999001550796544	0.0071911694385623	0.00673159417031288	0.00669325144344617	1	0	0	0.6	0	0	0.4	0.2	0	0	0.204099809748394	iTreg
294	0.00768899392674491	0.00669336664659178	0.00669357638826313	0.879159378362199	0.0070883427339072	0.00670755425304127	0.0108761049292254	0.979380875059606	0.999436314814023	0.00719139978983192	0.00670246321479234	0.00669292908434452	1	0	0	0.7	0	0	0.4	0.2	0	0	-0.191641837269085	iTreg
295	0.00769223959220344	0.00669322531659675	0.0066933899081888	0.953970302344762	0.00712402407983914	0.00669616359341517	0.00804953907915529	0.993731544442819	0.999599938556592	0.00719149607386394	0.00669580205562953	0.00669287545116414	1	0	0	0.8	0	0	0.4	0.2	0	0	-0.483773030194118	iTreg
296	0.00769333450958177	0.00669316823084948	0.00669331573288878	0.986392537776344	0.00713947037347685	0.00669408589466586	0.00706797552113069	0.997334286287417	0.999655825577658	0.00719151015623773	0.0066941075794212	0.00669285570572767	1	0	0	0.9	0	0	0.4	0.2	0	0	-0.720822825937438	iTreg
297	0.00769373076692387	0.00669313806008436	0.00669327923130857	0.999088028889307	0.0071455202914599	0.00669351807973222	0.00671734127947087	0.998457903487354	0.999675669472561	0.0071915131368959	0.0066935669205288	0.0066928397045576	1	0	0	1	0	0	0.4	0.2	0	0	-0.93500715437826	iTreg
298	0.0066928642212762	0.00669286343233632	0.00669286364970685	0.00669399596208117	0.00669286634251166	0.00671093461459246	0.997387463606434	0.0066929095557786	0.0477555113299363	0.00719034158434664	0.00669290613285037	0.994217706860255	1	0	0	0	0	0	0.5	0.2	0	0	5.97782839359651	Tfh
299	0.00669286425328743	0.00669286344604918	0.00669286366393044	0.00671116967060772	0.00669286636371503	0.00671095661581691	0.997385891284458	0.00669291317842631	0.0477555729641551	0.0071903406112713	0.00669290616630973	0.99421540617244	1	0	0	0.1	0	0	0.5	0.2	0	0	5.77780730276409	Tfh
300	0.00669286426319561	0.00669286344273479	0.00669286366066743	0.00672839920983386	0.00669286638657354	0.00671095892667656	0.997384332117624	0.00669291479833439	0.0477556070837215	0.00719034020923785	0.00669290618787099	0.994213350859224	1	0	0	0.2	0	0	0.5	0.2	0	0	5.57778642496192	Tfh
301	0.00669286425916285	0.00669286344672324	0.0066928636648301	0.00674569338655178	0.00669286641710642	0.00671095762817131	0.99738277078509	0.0066929140743843	0.0477556266114323	0.00719033940358953	0.00669290621851709	0.994211196360139	1	0	0	0.3	0	0	0.5	0.2	0	0	5.37776539411096	Tfh
302	0.00762367811593696	0.00669712801621757	0.00669811478478012	0.54907655202207	0.00692417155670215	0.00925423795460041	0.0679099890226888	0.509190606453605	0.995028498407559	0.00718916386184533	0.00690568381384019	0.00670390176875969	1	0	0	0.4	0	0	0.5	0.2	0	0	1.27261041201214	iTreg
303	0.00765333596791656	0.00669521113742435	0.00669586162717878	0.636711497668685	0.00696888509900835	0.00745086582943068	0.041909884486951	0.737669172524453	0.997335974880643	0.00719030632159478	0.00680999532822023	0.00669595813900569	1	0	0	0.5	0	0	0.5	0.2	0	0	0.726353658862949	iTreg
304	0.00767490071183378	0.00669404542282764	0.00669444740272487	0.751686249192544	0.00702584060337763	0.00683044293557134	0.0231207113288575	0.909982015895371	0.998679521981497	0.00719099946397395	0.00673399855906238	0.00669349697365339	1	0	0	0.6	0	0	0.5	0.2	0	0	0.21831109633247	iTreg
305	0.00768739901526013	0.00669343987182833	0.00669367910489441	0.878234689014034	0.00708735942934481	0.00670987095889864	0.0122529444065788	0.978816156006195	0.999355420050108	0.00719135626643438	0.00670271072921234	0.00669294821825484	1	0	0	0.7	0	0	0.5	0.2	0	0	-0.18869455706963	iTreg
306	0.00769181503770531	0.0066932429018849	0.00669341601236516	0.953829929101206	0.00712379630222575	0.00669634671421267	0.00841559792960601	0.993669321163879	0.999579012259435	0.00719148397456161	0.00669582852908737	0.00669287541619048	1	0	0	0.8	0	0	0.5	0.2	0	0	-0.48318385970668	iTreg
307	0.00769322670154361	0.00669317368023208	0.0066933234189946	0.986376133363167	0.00713942048030572	0.00669410741222207	0.00716076779623645	0.997324330745676	0.999650568951641	0.00719150755320079	0.00669411278132064	0.00669285644814795	1	0	0	0.9	0	0	0.5	0.2	0	0	-0.72069853678828	iTreg
308	0.00769372397169208	0.00669313836120397	0.00669327967530156	0.999087584354834	0.00714551736184761	0.00669351889511339	0.00672319783961779	0.998457391209582	0.999675338773028	0.00719151295686517	0.00669356715569785	0.00669283970335608	1	0	0	1	0	0	0.5	0.2	0	0	-0.935000018416748	iTreg
309	0.00669286422903016	0.00669286343768995	0.00669286365502263	0.00669399509232427	0.00669286634688131	0.00671093678479121	0.997387596930011	0.00669290790217402	0.0477555092900382	0.0071903416503567	0.00669290613687663	0.994217718782585	1	0	0	0	0	0	0.6	0.2	0	0	5.97782854566871	Tfh
310	0.00669286426318991	0.00669286344341478	0.00669286366129903	0.00671116924175658	0.00669286635720711	0.00671096431639933	0.997386020401959	0.00669291526231415	0.0477555837907344	0.00719034077118014	0.00669290615984544	0.994215391596307	1	0	0	0.1	0	0	0.6	0.2	0	0	5.777807412676	Tfh
311	0.00669286424034045	0.00669286345429069	0.00669286367214183	0.00672839756368943	0.00669286640152034	0.00671094186068854	0.997384478770908	0.00669290871528389	0.0477555671024197	0.00719034003037116	0.00669290619737173	0.99421338511423	1	0	0	0.2	0	0	0.6	0.2	0	0	5.57778663636047	Tfh
312	0.00669286425263302	0.0066928634641759	0.00669286368230687	0.00674569382855836	0.00669286642638049	0.00671095351354104	0.997382910066678	0.00669290953533397	0.0477555983937156	0.0071903392047879	0.00669290622735349	0.994211126550234	1	0	0	0.3	0	0	0.6	0.2	0	0	5.37776549163048	Tfh
313	0.00669286425007029	0.0066928634618244	0.00669286367989656	0.00676305892568235	0.00669286644599637	0.00671096157975091	0.997381325528431	0.00669291300688152	0.0477556404580724	0.00719033824933455	0.00669290625197394	0.994208893952104	1	0	0	0.4	0	0	0.6	0.2	0	0	5.17774427100875	Tfh
314	0.0076321569188248	0.00669649456139372	0.00669749571458626	0.632669399211559	0.0069617836489832	0.00796165563073248	0.0604286721312258	0.705041015323671	0.995800831140552	0.00718954166156348	0.00682180055257904	0.0066996903859407	1	0	0	0.5	0	0	0.6	0.2	0	0	0.783578045530047	iTreg
315	0.00766710645375207	0.00669444074015013	0.00669497307133058	0.747734274801288	0.00702174600046112	0.00688727841468502	0.0298819991978055	0.901939125047038	0.998229371502372	0.00719076455041791	0.00673732969658971	0.00669393028112558	1	0	0	0.6	0	0	0.6	0.2	0	0	0.237566797055619	iTreg
316	0.00768556987560343	0.00669352530147505	0.00669379860556784	0.877169248240324	0.0070862312006063	0.00671267027733224	0.0138334186311262	0.978153690343298	0.999261462313181	0.00719130656383823	0.00670300106743937	0.00669297358597057	1	0	0	0.7	0	0	0.6	0.2	0	0	-0.185291905787843	iTreg
317	0.00769136830392809	0.00669326101884808	0.00669344310491839	0.953681958620533	0.00712355631243708	0.00669654227958593	0.00880054986676771	0.993603538978982	0.999556940582788	0.00719147085219704	0.0066958560837791	0.00669287502310302	1	0	0	0.8	0	0	0.6	0.2	0	0	-0.482563515336739	iTreg
318	0.00769311726517235	0.00669317930463975	0.00669333131561292	0.98635946440123	0.00713936987729821	0.0066941294775145	0.0072549825330711	0.99731421120041	0.999645227817045	0.00719150496350702	0.00669411815607695	0.00669285729193968	1	0	0	0.9	0	0	0.6	0.2	0	0	-0.720572313233853	iTreg
319	0.00769371716588578	0.0066931386631258	0.00669328012039045	0.999087138977816	0.00714551442789648	0.00669351971285226	0.00672906510395337	0.998456877957957	0.9996750074556	0.00719151277695858	0.00669356739206543	0.00669283970271475	1	0	0	1	0	0	0.6	0.2	0	0	-0.93499286932553	iTreg
320	0.00669286424442047	0.00669286343417773	0.00669286365172854	0.00669399785310012	0.00669286633196475	0.00671095358993213	0.997387713526956	0.00669291352812524	0.0477555421012257	0.0071903415155808	0.00669290612778058	0.994217607068078	1	0	0	0	0	0	0.7	0.2	0	0	5.97782852600817	Tfh
321	0.00669286423083296	0.00669286342842635	0.0066928636458577	0.00671116427745687	0.00669286636483997	0.00671094270730004	0.997386170357493	0.00669291135745092	0.0477555518098286	0.0071903410148926	0.00669290615523783	0.994215608371944	1	0	0	0.1	0	0	0.7	0.2	0	0	5.77780779883209	Tfh
322	0.00669286424164724	0.00669286343944768	0.00669286365715306	0.00672839520047125	0.00669286639361507	0.00671094858572488	0.997384609282132	0.00669291143447581	0.047755581303336	0.00719034020746083	0.00669290618782736	0.994213414208626	1	0	0	0.2	0	0	0.7	0.2	0	0	5.57778678826535	Tfh
323	0.00669286427698576	0.00669286346978688	0.00669286368815674	0.00674569880654407	0.0066928664217805	0.00671096953234101	0.997383025050436	0.0066929128511422	0.0477556274056517	0.00719033908986818	0.00669290622876479	0.994211024990277	1	0	0	0.3	0	0	0.7	0.2	0	0	5.37776548368506	Tfh
324	0.00669286425229783	0.00669286346573071	0.0066928636838147	0.00676305306426153	0.00669286644948093	0.00671095908112613	0.997381463818597	0.00669291049348908	0.0477556317408023	0.00719033835400905	0.00669290625376351	0.994208934545631	1	0	0	0.4	0	0	0.7	0.2	0	0	5.1777444646059	Tfh
325	0.00760125299350358	0.00669869355482988	0.00670029254333686	0.626981976652805	0.00695159393713533	0.00898596976449343	0.0876574040245516	0.653666944009702	0.993052730955178	0.00718822880510351	0.00683944074086128	0.00670901148714767	1	0	0	0.5	0	0	0.7	0.2	0	0	0.871630236233279	iTreg
326	0.00765651216820335	0.00669500619325209	0.00669572321303826	0.742516960783581	0.00701628374433691	0.00697921578100469	0.0390961120928827	0.890262476560357	0.997574592146804	0.00719042767659721	0.00674209977905565	0.00669473947245406	1	0	0	0.6	0	0	0.7	0.2	0	0	0.264412090630083	iTreg
327	0.00768346112288175	0.00669362621662527	0.00669393915275249	0.875933420267353	0.00708493021538661	0.00671609564022711	0.0156588587844339	0.977369252405902	0.999151473000252	0.00719125046131579	0.00670334495208071	0.00669300798967701	1	0	0	0.7	0	0	0.7	0.2	0	0	-0.181335631138126	iTreg
328	0.00769089866442894	0.00669328078740877	0.00669347233795451	0.953525843541695	0.00712330424256143	0.00669675254609512	0.00920566226872884	0.993533927664182	0.999533640703338	0.00719145755317573	0.00669588588325618	0.00669287533467516	1	0	0	0.8	0	0	0.7	0.2	0	0	-0.481909822290931	iTreg
329	0.00769300618392952	0.00669318512554707	0.00669333944496948	0.98634252506449	0.00713931856768139	0.00669415212350525	0.00735064903422559	0.997303923973383	0.999639800326964	0.00719150240504312	0.00669412372548482	0.00669285825737314	1	0	0	0.9	0	0	0.7	0.2	0	0	-0.720444114497078	iTreg
330	0.00769371034910885	0.00669313896602526	0.00669328056719781	0.99908669275722	0.00714551148936884	0.00669352053329317	0.00673494310706248	0.998456363724862	0.999674675515106	0.00719151259838254	0.00669356762910921	0.00669283970267835	1	0	0	1	0	0	0.7	0.2	0	0	-0.934985707054962	iTreg
331	0.0066928642356718	0.00669286341442824	0.00669286363193639	0.00669400005626417	0.00669286631657511	0.00671095735109291	0.997387843452162	0.006692918177257	0.0477555541994436	0.00719034166063974	0.00669290610935594	0.994217629191898	1	0	0	0	0	0	0.8	0.2	0	0	5.9778286629308	Tfh
332	0.00669286425192075	0.0066928634477928	0.00669286366549293	0.00671116553497171	0.00669286636728368	0.00671095389170075	0.997386295519728	0.00669291109820837	0.0477555582665647	0.00719034080485178	0.00669290616292412	0.994215478817843	1	0	0	0.1	0	0	0.8	0.2	0	0	5.77780779802979	Tfh
333	0.00669286426969497	0.00669286345821755	0.00669286367637057	0.00672840029685394	0.00669286638954084	0.00671096717993447	0.997384726361088	0.00669291381306266	0.047755600814074	0.00719033994040056	0.00669290619172826	0.994213221187324	1	0	0	0.2	0	0	0.8	0.2	0	0	5.57778670373031	Tfh
334	0.0066928642788907	0.00669286347038687	0.00669286368875509	0.00674569615823682	0.00669286642133081	0.00671097069316455	0.997383158915361	0.00669291283520837	0.0477556261343491	0.00719033914540208	0.00669290622670203	0.994211033563662	1	0	0	0.3	0	0	0.8	0.2	0	0	5.37776563127586	Tfh
335	0.00669286429409372	0.0066928634792901	0.0066928636980311	0.00676305594837565	0.00669286644728563	0.00671097839989016	0.997381583916913	0.00669291438327312	0.0477556620894392	0.00719033844888679	0.00669290625642343	0.994208817021002	1	0	0	0.4	0	0	0.8	0.2	0	0	5.17774444954073	Tfh
336	0.00755573145986294	0.00670285800160202	0.00670558012274634	0.618419313348655	0.0069366907914425	0.0113910449897606	0.12822274997844	0.56953758081821	0.987514556170508	0.00718573653282818	0.00686594107943224	0.006735413221801	1	0	0	0.5	0	0	0.8	0.2	0	0	1.01283029584054	iTreg
337	0.00764168059939204	0.00669585830623501	0.00669684985710801	0.735510567696112	0.0070088334398453	0.00714056193648922	0.0520440312948173	0.872446543863524	0.996566842264568	0.00718992092317121	0.00674923688811169	0.00669637370164639	1	0	0	0.6	0	0	0.8	0.2	0	0	0.303339393122612	iTreg
338	0.00768100458347209	0.00669374287801734	0.0066941023502371	0.874488370079318	0.00708341257905515	0.00672035054131164	0.0177834637513146	0.976429589704685	0.999021419413889	0.00719118144632332	0.00670375373962452	0.00669305126529175	1	0	0	0.7	0	0	0.8	0.2	0	0	-0.176695316063245	iTreg
339	0.00769038221986884	0.00669329066591005	0.00669349221337043	0.953361105099446	0.00712301876050454	0.00669696785617263	0.00963230182345292	0.993460203310983	0.999509009040391	0.00719142711889083	0.00669590677699845	0.00669286472513961	1	0	0	0.8	0	0	0.8	0.2	0	0	-0.481220665290512	iTreg
340	0.0076928934500638	0.00669319117577805	0.00669334784080246	0.986325309336365	0.00713926656468667	0.00669417539418953	0.00744779747865387	0.997293465255045	0.999634284579375	0.00719149990587806	0.00669412952203842	0.00669285937518159	1	0	0	0.9	0	0	0.8	0.2	0	0	-0.720313898463512	iTreg
341	0.00769370352192918	0.00669313927033219	0.00669328101467104	0.999086245699552	0.00714550854643307	0.00669352135583503	0.00674083188431968	0.998455848529648	0.999674342952634	0.00719151242049355	0.0066935678669835	0.00669283970300208	1	0	0	1	0	0	0.8	0.2	0	0	-0.934978531597835	iTreg
342	0.00669286422223189	0.00669286341862443	0.00669286363570564	0.00669399617919841	0.00669286633607007	0.00671093787838689	0.997387994312335	0.00669291084522786	0.0477555180965207	0.0071903419461321	0.00669290611943596	0.994217820464893	1	0	0	0	0	0	0.9	0.2	0	0	5.97782903321287	Tfh
343	0.00669286425674111	0.00669286344509981	0.00669286366294304	0.00671116650256957	0.00669286635852656	0.00671096124175744	0.997386423284611	0.00669291400357864	0.0477555687376125	0.00719034080918932	0.0066929061546337	0.994215433677288	1	0	0	0.1	0	0	0.9	0.2	0	0	5.77780787364703	Tfh
344	0.00669286424630579	0.00669286344218561	0.00669286365984387	0.00672839162828764	0.00669286639421701	0.00671095058413254	0.997384878250795	0.00669291093232544	0.0477555780152905	0.00719034032679128	0.00669290618564821	0.994213433440274	1	0	0	0.2	0	0	0.9	0.2	0	0	5.57778708595429	Tfh
345	0.00669286428088117	0.0066928634699455	0.00669286368835154	0.0067456940513649	0.00669286641925448	0.00671097304572202	0.99738329181465	0.00669291346812959	0.0477556269632363	0.00719033919459357	0.00669290622321711	0.994211032990032	1	0	0	0.3	0	0	0.9	0.2	0	0	5.37776576664392	Tfh
346	0.00669286428780833	0.00669286348056011	0.00669286369911636	0.0067630528847298	0.00669286645004984	0.00671097655052526	0.997381718276598	0.00669291240639723	0.0477556519265994	0.00719033840465853	0.00669290625726839	0.994208840220111	1	0	0	0.4	0	0	0.9	0.2	0	0	5.17774462040897	Tfh
347	0.00669286429925431	0.00669286347704242	0.00669286369607743	0.00678046299705876	0.0066928664735966	0.00671097794489676	0.997380159600699	0.00669291565025362	0.0477556879434103	0.00719033802612724	0.00669290627777417	0.994206761888657	1	0	0	0.5	0	0	0.9	0.2	0	0	4.9777235350934	Tfh
348	0.00762010554997117	0.00669723651510077	0.00669866536361712	0.725924997887919	0.00699838606438021	0.00745757959094543	0.0709777204910632	0.843420257065675	0.9948847449997	0.00718909895946907	0.0067605266054717	0.00670004391911676	1	0	0	0.6	0	0	0.9	0.2	0	0	0.36286936310584	iTreg
349	0.00767812113991334	0.00669387869532178	0.00669429340846599	0.872780888639302	0.00708162723189528	0.00672573627123754	0.0202806141633566	0.975287313621384	0.998865722333519	0.00719109842724043	0.00670424571546399	0.00669310677593324	1	0	0	0.7	0	0	0.9	0.2	0	0	-0.171191202765377	iTreg
350	0.00768989413322933	0.0066933214412808	0.00669353356920051	0.95318672983747	0.00712277174883538	0.006697217364422	0.0100820720868128	0.993381979615651	0.999483010100964	0.00719143294841654	0.00669594785198061	0.00669287391008925	1	0	0	0.8	0	0	0.9	0.2	0	0	-0.480492654499818	iTreg
351	0.00769277907041563	0.00669319748012576	0.00669335652812352	0.98630781095699	0.00713921388409262	0.00669419932670067	0.00754645896005531	0.997282831059685	0.999628678605251	0.0071914974974395	0.00669413557039879	0.00669286066856305	1	0	0	0.9	0	0	0.9	0.2	0	0	-0.720181621636011	iTreg
352	0.00769375544329468	0.00669316726867852	0.00669330916951746	0.999085769900234	0.00714554618347066	0.00669354990083597	0.00674676274990999	0.998455280277333	0.999673999542621	0.00719155538620917	0.00669359583185869	0.00669286737254263	1	0	0	1	0	0	0.9	0.2	0	0	-0.934970940413871	iTreg
353	0.00669286422293111	0.0066928634194056	0.006692863636447	0.00669399586034105	0.0066928663368231	0.00671093754951446	0.997388129429613	0.00669291039769128	0.0477555146541525	0.00719034202387648	0.00669290611814914	0.994217841850658	1	0	0	0	0	0	1	0.2	0	0	5.97782919367523	Tfh
354	0.00669286425444502	0.00669286344877179	0.00669286366643203	0.00671116350260173	0.00669286636692207	0.00671095542443186	0.997386562941474	0.00669291086680647	0.0477555544115414	0.00719034092335533	0.00669290615904776	0.994215501912314	1	0	0	0.1	0	0	1	0.2	0	0	5.77780809631624	Tfh
355	0.00669286424836779	0.00669286343320337	0.00669286365107324	0.00672839023502016	0.00669286637980849	0.00671095483616947	0.997385013433722	0.0066929153993273	0.0477555889912517	0.00719034056298352	0.00669290616886522	0.994213446678133	1	0	0	0.2	0	0	1	0.2	0	0	5.57778722476673	Tfh
356	0.00669286427350883	0.00669286347504022	0.00669286369303688	0.00674568530040694	0.00669286643345693	0.00671096117991584	0.997383438530574	0.00669290750233474	0.0477556014910619	0.00719033935265307	0.00669290623174176	0.994211155089638	1	0	0	0.3	0	0	1	0.2	0	0	5.37776606396576	Tfh
357	0.00669286428405012	0.00669286348125265	0.00669286369964473	0.00676304638329835	0.00669286645347814	0.00671097232473245	0.997381858030915	0.00669291024077942	0.047755641296226	0.00719033850011625	0.00669290625750163	0.994208894175132	1	0	0	0.4	0	0	1	0.2	0	0	5.17774482928652	Tfh
358	0.00669286430929749	0.00669286349982489	0.00669286371879784	0.00678047239692818	0.00669286647606919	0.00671098259778285	0.997380271640741	0.00669291334111084	0.0477556832456339	0.00719033773626688	0.00669290628589098	0.994206634201312	1	0	0	0.5	0	0	1	0.2	0	0	4.97772352148231	Tfh
359	0.00758735471850827	0.00669970472111687	0.00670190208974524	0.712621322822553	0.00698332209208672	0.00818630312957234	0.0999479984352112	0.792201210850979	0.991732514215962	0.00718762395315911	0.00677952243888268	0.00670959737013913	1	0	0	0.6	0	0	1	0.2	0	0	0.460228281058926	iTreg
360	0.0076746830101548	0.00669404288782484	0.00669452415486686	0.870736357554026	0.0070794988544836	0.0067327239317816	0.0232528139605976	0.973873076978806	0.998676313898565	0.00719099335840557	0.00670485238214715	0.00669318434241015	1	0	0	0.7	0	0	1	0.2	0	0	-0.164568431548725	iTreg
361	0.00768932767466866	0.00669335009792571	0.00669357334859953	0.953002327692236	0.00712245890725178	0.00669748593650164	0.0105565507098069	0.993298918714926	0.999455390101196	0.00719141189234178	0.0066959896839483	0.00669287993825666	1	0	0	0.8	0	0	1	0.2	0	0	-0.479723608319058	iTreg
362	0.00769266306991894	0.00669320407259785	0.00669336554251437	0.986290023434532	0.00713916055536832	0.00669422396761371	0.00764666553747341	0.997272017225288	0.999622980367005	0.00719149522651555	0.00669414190505852	0.00669286217024139	1	0	0	0.9	0	0	1	0.2	0	0	-0.720047238979523	iTreg
363	0.00769374857329221	0.00669316757329669	0.00669330961828412	0.999085321199655	0.00714554322500536	0.00669355072666827	0.00675267353248966	0.998454763232422	0.999673665765413	0.00719155519850145	0.00669359606999575	0.00669286737266387	1	0	0	1	0	0	1	0.2	0	0	-0.934963738307292	iTreg
364	0.00769245755841262	0.00669319307732291	0.00669317495531926	0.00717569853442387	0.00669890881723208	0.00725327640618216	0.00827949452279698	0.00717908587899487	0.999627655412027	0.0071915046257484	0.00714568399008441	0.00669321708952837	1	0	0	0	0	0	0	0.3	0	0	3.05035847121718	TGFB+
365	0.00769248354492031	0.00669319222288384	0.00669317655643262	0.0212061806999325	0.00670502336398541	0.00725075497145683	0.00825237932428334	0.00823229279804462	0.999629091545799	0.00719150642852825	0.00714562912863788	0.00669321032954734	1	0	0	0.1	0	0	0	0.3	0	0	2.8352497908269	TGFB+
366	0.00769258965872608	0.00669318599498101	0.00669318114412791	0.0839935230668858	0.00673245570481845	0.00723838631692542	0.00813294185271503	0.0151433444361311	0.999635461333346	0.0071915093258257	0.0071443292310091	0.00669317848736094	1	0	0	0.2	0	0	0	0.3	0	0	2.56543942888013	TGFB+
367	0.00769317546692494	0.00669314793230949	0.00669320275589421	0.47041152515723	0.00690384509514998	0.00698989097837828	0.00745647436093361	0.404856537157591	0.999677165733771	0.00719153197739686	0.00696939190619124	0.00669301103860511	1	0	0	0.3	0	0	0	0.3	0	0	1.58833844346319	TGFB+
368	0.00769328800493408	0.00669313866276587	0.00669320469856021	0.555227957747512	0.00694205681980876	0.00688192707344685	0.00732107943589031	0.611176915826888	0.999687304219862	0.00719153748156085	0.00687330215563577	0.00669297992966418	1	0	0	0.4	0	0	0	0.3	0	0	1.096890336468	iTreg
369	0.00769339941190926	0.00669312983794542	0.00669320726204166	0.64502984761426	0.00698274839262625	0.00679059929509111	0.00718415904138139	0.793798356486941	0.999696944184013	0.00719154268933107	0.00678853388519624	0.00669294972976506	1	0	0	0.5	0	0	0	0.3	0	0	0.624185121260074	iTreg
370	0.00769353328751134	0.00669312045220969	0.0066932122918294	0.761514276335844	0.00703589011513031	0.00672631051342654	0.00701539788636187	0.927378833561784	0.99970726579971	0.00719154826879793	0.00672665836758399	0.006692914329455	1	0	0	0.6	0	0	0	0.3	0	0	0.173868209814968	iTreg
371	0.00769366248120269	0.00669311336954084	0.0066932197473296	0.881844524060341	0.00709121637317293	0.00670139748330261	0.00684929456195638	0.980968351502721	0.999716204840099	0.007191554060879	0.00670176676300549	0.00669288214978538	1	0	0	0.7	0	0	0	0.3	0	0	-0.200220973412986	iTreg
372	0.00769374475509122	0.00669310273429357	0.00669321767644628	0.954465114092778	0.00712481730005594	0.00669552326458465	0.00675241059074619	0.993949342545285	0.999721138767778	0.00719155809684653	0.0066956926954638	0.00669285727492765	1	0	0	0.8	0	0	0	0.3	0	0	-0.485902671017385	iTreg
373	0.00769378693942562	0.00669309990175812	0.0066932185537642	0.986455512975793	0.00713967663911344	0.00669400032042333	0.00671047057102408	0.997372415697226	0.999723238968239	0.00719156423260665	0.00669408372283332	0.00669284840791772	1	0	0	0.9	0	0	0	0.3	0	0	-0.721348418352391	iTreg
374	0.00769375444625292	0.00669309350881484	0.00669321361253875	0.999089802005996	0.0071455275275206	0.00669351486981479	0.00669402137829291	0.998459949458354	0.999724073581715	0.00719153955448688	0.0066935660188148	0.0066928396750892	1	0	0	1	0	0	0	0.3	0	0	-0.935082754454439	iTreg
375	0.00767380833075056	0.00669399525502812	0.00669393604685062	0.00716696760953185	0.00669880686447956	0.00847711182111255	0.0243797385650168	0.00716928067614156	0.998732756087266	0.00719102869413343	0.00713768286474901	0.00669543426144878	1	0	0	0	0	0	0.1	0.3	0	0	3.06857253833063	TGFB+
376	0.00767442338324387	0.00669396781413167	0.00669391758082775	0.0207492029574609	0.00670463713856329	0.00843124173181233	0.0238424645747867	0.00816636520475164	0.998764487153378	0.00719104598908239	0.00713788912479795	0.00669529272339567	1	0	0	0.1	0	0	0.1	0.3	0	0	2.85338482474505	TGFB+
377	0.00767678945728459	0.00669386018865014	0.00669384356727499	0.0779518821751586	0.00672930579350709	0.0082537703861056	0.0217706283172823	0.0141187505114683	0.998885707115671	0.0071911092348173	0.00713784038066895	0.00669478368613232	1	0	0	0.2	0	0	0.1	0.3	0	0	2.58788559120943	TGFB+
378	0.00768717149325856	0.00669339192149648	0.00669349177533835	0.469646134028714	0.00690239652113076	0.00721065309556191	0.0126316525167538	0.396842616287282	0.999408652323105	0.00719138727151494	0.00697156437892132	0.00669325173281542	1	0	0	0.3	0	0	0.1	0.3	0	0	1.60277755806769	TGFB+
379	0.00768861818567852	0.00669332562099203	0.00669343461822774	0.554884495328925	0.00694088349482238	0.00699297363786077	0.0113454668328076	0.604811500889576	0.99948187559056	0.0071914266158839	0.00687547312063276	0.00669312608690789	1	0	0	0.4	0	0	0.1	0.3	0	0	1.10793685640475	iTreg
380	0.0076899385398543	0.00669326657637384	0.00669338188099331	0.64426391117556	0.00698152113172504	0.00683466633225653	0.0101664613359504	0.789241282420788	0.99954688677534	0.00719146156995345	0.0067903358887466	0.00669303066989603	1	0	0	0.5	0	0	0.1	0.3	0	0	0.632681983554062	iTreg
381	0.00769140871226648	0.00669320350516353	0.00669332347398613	0.760367772729524	0.00703472494753492	0.00673614710972701	0.00884627194188795	0.925525113186582	0.99961628071141	0.00719149902631871	0.00672745054722867	0.00669294552325575	1	0	0	0.6	0	0	0.1	0.3	0	0	0.178797808159854	iTreg
382	0.00769270292816657	0.00669315067661805	0.0066932721557672	0.881295474744222	0.00709062586040852	0.0067025897649472	0.00767616872883904	0.980650086253915	0.999675425949742	0.00719153199151524	0.00670190729877716	0.00669288876117681	1	0	0	0.7	0	0	0.1	0.3	0	0	-0.198486148781664	iTreg
383	0.00769339484689471	0.00669311592650317	0.0066932369191735	0.954350599196625	0.00712463030075965	0.00669566553688909	0.00705358993886997	0.993899107592791	0.999706333098832	0.00719154972824953	0.00669571499604646	0.00669285781991102	1	0	0	0.8	0	0	0.1	0.3	0	0	-0.485422283874952	iTreg
384	0.00769366536606561	0.0066931044085131	0.00669322489005654	0.98644017123064	0.00713961888415153	0.00669402012223503	0.00679785119503261	0.997363141142067	0.999718956696808	0.00719155209761755	0.00669408861123124	0.00669284905938865	1	0	0	0.9	0	0	0.1	0.3	0	0	-0.721232294435223	iTreg
385	0.0076937476901023	0.00669309376637558	0.00669321399391666	0.999089360803596	0.00714552461221448	0.00669351567609413	0.00669983544861397	0.998459441031323	0.999723788265187	0.00719153939455952	0.00669356625049652	0.00669283967216265	1	0	0	1	0	0	0.1	0.3	0	0	-0.93507571359557	iTreg
386	0.00669289358197537	0.00669288795576994	0.00669288859999194	0.00669399903032243	0.0066928663487425	0.00684013024686375	0.997384655113366	0.00669299670606558	0.120215542664483	0.0071904442147083	0.00669298994215901	0.981473851239816	1	0	0	0	0	0	0.2	0.3	0	0	5.89275106884252	Tfh
387	0.00669289363698925	0.00669288799299506	0.00669288863796276	0.00671118771136498	0.0066928663775948	0.00684017645095433	0.99738308889339	0.00669299716622525	0.120215701911962	0.00719044349069907	0.00669299003032532	0.981469742779816	1	0	0	0.1	0	0	0.2	0.3	0	0	5.69272809150118	Tfh
388	0.00760932728783835	0.00669744439551343	0.00669734825546017	0.0601452040625132	0.00671990398185402	0.0144917263642621	0.0806831113774099	0.0114437880305755	0.994581414545744	0.00718897330960102	0.00710894314125568	0.00672229114402887	1	0	0	0.2	0	0	0.2	0.3	0	0	2.67774866261839	TGFB+
389	0.00767680101789337	0.00669383063280663	0.00669401135315202	0.468153891236558	0.00689982418586145	0.00762390025667554	0.0215913820704842	0.382717460834528	0.998918591712802	0.0071911268404985	0.00697533541845979	0.00669392602335511	1	0	0	0.3	0	0	0.2	0.3	0	0	1.6282501940153	TGFB+
390	0.00768134294173993	0.00669362531125122	0.00669380325466932	0.554334194723808	0.00693904914219501	0.00717702533317392	0.0176257874836672	0.594767431411112	0.999148970092153	0.00719124878025633	0.00687885945260664	0.00669346062468304	1	0	0	0.4	0	0	0.2	0.3	0	0	1.12532360609717	iTreg
391	0.00768501691042469	0.00669346489828797	0.0066936350466492	0.643190847689747	0.00697978573449697	0.0069011186771292	0.0144125908317235	0.782668165754918	0.999327612686614	0.00719134392434918	0.00679291705957901	0.00669318569269668	1	0	0	0.5	0	0	0.2	0.3	0	0	0.644856432644058	iTreg
392	0.00768870326778105	0.00669331043148833	0.00669346649711026	0.758917356568236	0.00703324809255272	0.00674938261786545	0.0111793049427469	0.923117605181828	0.999498625910043	0.00719143561695347	0.00672847597535623	0.00669299386579248	1	0	0	0.6	0	0	0.2	0.3	0	0	0.185116733647539	iTreg
393	0.00769161847442534	0.00669319303237373	0.00669333163347849	0.880673295545852	0.00708995817541396	0.00670398201550066	0.00861094223195005	0.980285577146996	0.999629042606572	0.00719150693229072	0.00670206803849263	0.00669289698213572	1	0	0	0.7	0	0	0.2	0.3	0	0	-0.196518417783359	iTreg
394	0.00769302779951802	0.0066931298280746	0.00669325717620963	0.954230222687992	0.00712443407705869	0.00669581707695535	0.00736955898127149	0.993846176545452	0.999690767174365	0.00719154095943295	0.00669573852211707	0.00669285846713636	1	0	0	0.8	0	0	0.2	0.3	0	0	-0.484917803520035	iTreg
395	0.00769356251672449	0.00669310840435527	0.00669323074106669	0.986424526711548	0.00713957095182541	0.00669403973159152	0.00688654526857036	0.997353655149226	0.999714599255944	0.0071915497918983	0.00669409296684339	0.00669284914822019	1	0	0	0.9	0	0	0.2	0.3	0	0	-0.721114231595623	iTreg
396	0.00769374092372793	0.0066930940250605	0.00669321437618946	0.999088918766767	0.00714552169186997	0.00669351648455957	0.00670566008415625	0.998458931654606	0.999723502422103	0.00719153923548319	0.00669356648315869	0.00669283966953573	1	0	0	1	0	0	0.2	0.3	0	0	-0.935068659869734	iTreg
397	0.00669289358645835	0.00669288794658768	0.00669288859043836	0.00669399871632354	0.00669286634545125	0.00684013111861699	0.997385081903536	0.00669299657090432	0.120215503740518	0.00719044453390965	0.00669298991673996	0.981474051209498	1	0	0	0	0	0	0.3	0.3	0	0	5.89275173612349	Tfh
398	0.00669289359972324	0.00669288797677116	0.00669288862165246	0.0067111842052511	0.00669286637521667	0.00684014896876631	0.997383530751126	0.00669299682795143	0.120215637029903	0.00719044369117077	0.00669298999851404	0.981469943328028	1	0	0	0.1	0	0	0.3	0.3	0	0	5.69272877524786	Tfh
399	0.00669289366566038	0.00669288801143205	0.00669288865699599	0.00672843289392732	0.00669286640355281	0.00684020892787878	0.99738195347991	0.00669299758166048	0.120215807996148	0.00719044298647047	0.00669299008853468	0.981465837990941	1	0	0	0.2	0	0	0.3	0.3	0	0	5.49270573173964	Tfh
400	0.00765837270841432	0.00669466847649532	0.00669500279386291	0.464870819515054	0.00689499772121985	0.00847316869554272	0.0375781827599724	0.356656700593024	0.997958073970624	0.00719062870345347	0.00698211024703456	0.00669604669337458	1	0	0	0.3	0	0	0.3	0.3	0	0	1.67537758472067	TGFB+
401	0.00766995604373998	0.00669411598944941	0.00669440699577559	0.553428803452883	0.00693615980532864	0.00749439065109841	0.0274815202936137	0.578730555546786	0.998594622821602	0.00719095731345627	0.00688416817250797	0.00669426804924723	1	0	0	0.4	0	0	0.3	0.3	0	0	1.15298596149295	iTreg
402	0.0076779870112683	0.00669375624592977	0.00669400678737922	0.64168933120674	0.00697732605434784	0.00700413809326103	0.0204879084744763	0.773090901762183	0.999001987964138	0.00719117101346553	0.00679664041596304	0.00669349330339156	1	0	0	0.5	0	0	0.3	0.3	0	0	0.662434206466422	iTreg
403	0.00768523584172496	0.00669344941271977	0.0066936522050658	0.757074286943405	0.00703136658990505	0.00676755267495322	0.0141720339671916	0.919954479883798	0.999344838751956	0.00719135317498805	0.00672981749761765	0.00669307055115393	1	0	0	0.6	0	0	0.3	0.3	0	0	0.193283926336161	iTreg
404	0.00769040760123638	0.0066932547423767	0.00669341282674141	0.879966106443058	0.00708921536196762	0.00670563305612602	0.00967069061551169	0.979866160188118	0.999576084656005	0.00719149420498743	0.00670226678636211	0.00669292072357848	1	0	0	0.7	0	0	0.3	0.3	0	0	-0.194279055368293	iTreg
405	0.00769264256507482	0.00669314448110181	0.00669327850941904	0.954103605333619	0.00712422805555269	0.00669597866561857	0.00770121968477734	0.993790363098874	0.999674391553813	0.00719153176014765	0.00669576335432786	0.00669285922362286	1	0	0	0.8	0	0	0.3	0.3	0	0	-0.484387713686664	iTreg
406	0.00769343716106331	0.0066931176799721	0.00669324189834782	0.986408691180088	0.00713951501788928	0.00669406496721548	0.00697657709313293	0.99734409442766	0.999710182114233	0.0071915395923889	0.00669410260362239	0.00669285446032167	1	0	0	0.9	0	0	0.3	0.3	0	0	-0.720994517248026	iTreg
407	0.00769373414638856	0.00669309428462699	0.00669321475927509	0.999088475902816	0.00714551876722253	0.00669351729546543	0.00671149531991188	0.998458421319173	0.999723216049223	0.00719153907658353	0.00669356671651758	0.00669283966754638	1	0	0	1	0	0	0.3	0.3	0	0	-0.935061593237674	iTreg
408	0.00669289356635179	0.00669288794582065	0.0066928885896965	0.00669399780273996	0.00669286634733135	0.00684012025420622	0.997385523018978	0.00669299495451305	0.120215452076791	0.00719044464911022	0.00669298989912417	0.981474098151762	1	0	0	0	0	0	0.4	0.3	0	0	5.89275226758834	Tfh
409	0.00669289362217705	0.00669288797456628	0.00669288861915568	0.00671118079464739	0.00669286637244269	0.00684017294480607	0.997383954027018	0.00669299684533242	0.120215617873066	0.00719044395859308	0.0066929899816923	0.981470036106083	1	0	0	0.1	0	0	0.4	0.3	0	0	5.69272933809349	Tfh
410	0.00669289364380426	0.00669288800818966	0.00669288865373845	0.00672842755882527	0.00669286640292169	0.0068401975090076	0.997382393996442	0.006692996644253	0.120215757129498	0.00719044311442611	0.0066929900675811	0.981465894373212	1	0	0	0.2	0	0	0.4	0.3	0	0	5.49270627443675	Tfh
411	0.00669289368378525	0.00669288803926528	0.0066928886856178	0.00674573873057221	0.00669286643011355	0.00684023879819187	0.997380818307391	0.00669299775682837	0.120215914684599	0.00719044233144144	0.00669299015290146	0.981461752619654	1	0	0	0.3	0	0	0.4	0.3	0	0	5.29268312787636	Tfh
412	0.00765203357590477	0.00669494600602404	0.00669542860737453	0.551864617521004	0.00693155538265206	0.00807647691123267	0.0430587224996163	0.552682880754615	0.997631980529641	0.00719046351446032	0.0068925393372392	0.00669633848808152	1	0	0	0.4	0	0	0.4	0.3	0	0	1.19770902551733	iTreg
413	0.00766789059457076	0.00669419199182638	0.00669456244500155	0.639592013171429	0.00697382987925156	0.0071700173428432	0.0292345106121685	0.758948023246595	0.99850737284083	0.00719091215428785	0.00680205934959636	0.00669412784746215	1	0	0	0.5	0	0	0.4	0.3	0	0	0.688074692958154	iTreg
414	0.00768075278658433	0.00669363239588548	0.00669389639448534	0.754718176379103	0.00702895287678623	0.00679315266223658	0.0180456872280494	0.915734482338211	0.999140894278483	0.00719124458637039	0.00673159733858959	0.00669319555884668	1	0	0	0.6	0	0	0.4	0.3	0	0	0.203958558832036	iTreg
415	0.0076889882806278	0.00669329415628579	0.00669347447396619	0.879159329846234	0.00708833654391401	0.00670755516019263	0.0108761071644704	0.979381235914824	0.999515383161894	0.00719144274272684	0.00670246379041058	0.0066929179754567	1	0	0	0.7	0	0	0.4	0.3	0	0	-0.191721368634901	iTreg
416	0.00769223548291184	0.00669317271467468	0.00669331376271222	0.953970319214113	0.00712401906101111	0.00669616377016137	0.00804953856418803	0.993731590430211	0.99965715945128	0.00719152725671308	0.00669580221116349	0.00669287289303431	1	0	0	0.8	0	0	0.4	0.3	0	0	-0.483830423379034	iTreg
417	0.00769333091210898	0.00669312235092334	0.00669324848272541	0.98639254579063	0.00713946577122787	0.00669408596540394	0.00706797531134758	0.997334299542659	0.999705686302121	0.0071915373554684	0.00669410764973443	0.00669285510279986	1	0	0	0.9	0	0	0.4	0.3	0	0	-0.72087280273367	iTreg
418	0.00769372735837316	0.00669309454523927	0.00669321514371693	0.999088032204582	0.0071455158384963	0.00669351810855251	0.00671734119000873	0.998457910018078	0.999722929137071	0.00719153891881908	0.00669356695082107	0.00669283966589646	1	0	0	1	0	0	0.4	0.3	0	0	-0.935054513639808	iTreg
419	0.00669289357915376	0.00669288794755443	0.00669288859123887	0.00669399729545232	0.00669286634681628	0.00684013306945354	0.997385951665003	0.00669299426770575	0.120215422058459	0.00719044488259005	0.00669298988257179	0.981474161719621	1	0	0	0	0	0	0.5	0.3	0	0	5.89275280406239	Tfh
420	0.00669289361914234	0.00669288797031048	0.00669288861479079	0.00671117787625265	0.0066928663702541	0.00684017712193463	0.997384386519601	0.00669299674890848	0.120215581525083	0.00719044415032691	0.00669298996091912	0.981470113308908	1	0	0	0.1	0	0	0.5	0.3	0	0	5.69272989148594	Tfh
421	0.00669289361945933	0.00669288799759557	0.00669288864281007	0.00672841889257455	0.00669286640557992	0.00684017272547198	0.997382836028541	0.00669299403943659	0.120215690455178	0.00719044337057803	0.00669299004321859	0.981466133999323	1	0	0	0.2	0	0	0.5	0.3	0	0	5.49270700944539	Tfh
422	0.00669289368361184	0.00669288803521981	0.00669288868141092	0.00674572826671823	0.00669286642882654	0.00684023664809911	0.997381254416433	0.00669299702970261	0.120215870203752	0.00719044260414334	0.00669299012983669	0.981461894052672	1	0	0	0.3	0	0	0.5	0.3	0	0	5.29268375918008	Tfh
423	0.00762354237814512	0.00669643012938844	0.00669725548727906	0.548881513574279	0.00692403985684862	0.00926038649541852	0.0679861150905417	0.509134206019848	0.995838905177724	0.00718957856399496	0.00690586237471993	0.00670211250244744	1	0	0	0.4	0	0	0.5	0.3	0	0	1.27213069810693	iTreg
424	0.00765329861901537	0.00669486024028405	0.00669541395662289	0.636666558443821	0.00696884377672706	0.00745129247381899	0.0419198699960451	0.737695927861262	0.997731892310185	0.00719051458189795	0.00681002805329175	0.00669549711288297	1	0	0	0.5	0	0	0.5	0.3	0	0	0.725985240195319	iTreg
425	0.00767488732526617	0.0066938775583222	0.00669422303634022	0.751681928569376	0.00702582711569322	0.00683046163648244	0.0231212181266223	0.90998862982093	0.998865070852008	0.00719109900653478	0.0067340030590466	0.00669340621347529	1	0	0	0.6	0	0	0.5	0.3	0	0	0.218123373835469	iTreg
426	0.00768739260613031	0.00669335748134305	0.0066935633077995	0.878234627599322	0.00708735240850408	0.00670987215002365	0.012252948354945	0.978816583745995	0.999445417727112	0.00719140508529038	0.00670271139665557	0.00669293447924587	1	0	0	0.7	0	0	0.5	0.3	0	0	-0.188785091802492	iTreg
427	0.00769181073589876	0.00669318777738981	0.0066933362194288	0.953829946804021	0.00712379104567176	0.00669634690642281	0.0084155972356323	0.993669370010935	0.999638998065684	0.00719151665170231	0.00669582869090087	0.00669287265678122	1	0	0	0.8	0	0	0.5	0.3	0	0	-0.483244026960812	iTreg
428	0.00769322305743624	0.00669312716305927	0.00669325523859053	0.986376141488342	0.00713941581280982	0.0066941074773828	0.00716076752172987	0.997324344213554	0.999701119024859	0.00719153512310122	0.0066941128453924	0.00669285582461508	1	0	0	0.9	0	0	0.5	0.3	0	0	-0.720749204662639	iTreg
429	0.00769372055957667	0.00669309480630486	0.0066932155295748	0.999087587670385	0.00714551290472496	0.00669351892410839	0.00672319772919988	0.998457397752604	0.999722641695046	0.00719153876179504	0.00669356718583869	0.00669283966468229	1	0	0	1	0	0	0.5	0.3	0	0	-0.935047421052229	iTreg
430	0.00669289358809559	0.00669288793784421	0.00669288858146967	0.00669399861920284	0.00669286633636463	0.00684015984183687	0.997386373451321	0.00669299736025201	0.120215410972869	0.00719044505032067	0.00669298985753459	0.981474182575344	1	0	0	0	0	0	0.6	0.3	0	0	5.89275328026781	Tfh
431	0.00669289362190219	0.00669288796788473	0.00669288861234158	0.00671117578311424	0.00669286636580586	0.00684019060717412	0.997384815743856	0.00669299763880093	0.120215555395233	0.0071904443026349	0.00669298994082191	0.981470129672409	1	0	0	0.1	0	0	0.6	0.3	0	0	5.69273037801768	Tfh
432	0.00669289365744774	0.00669288801143867	0.00669288865683581	0.00672841611004415	0.00669286640144314	0.00684021202412853	0.997383256142729	0.00669299558108023	0.120215692311772	0.00719044352003214	0.00669299003273652	0.981466023004127	1	0	0	0.2	0	0	0.6	0.3	0	0	5.49270735744802	Tfh
433	0.00669289368902429	0.00669288803985975	0.00669288868606486	0.00674572092594753	0.00669286642888456	0.00684024408867367	0.997381685703996	0.00669299626324872	0.120215838485102	0.00719044276479563	0.00669299011457344	0.981461933117397	1	0	0	0.3	0	0	0.6	0.3	0	0	5.29268427695897	Tfh
434	0.00669289371400791	0.00669288805303379	0.0066928886998587	0.00676308785799131	0.00669286645400648	0.00684027399927653	0.997380109698704	0.00669299830834328	0.120215983409965	0.00719044207820653	0.00669299018861622	0.981457937065628	1	0	0	0.4	0	0	0.6	0.3	0	0	5.09266122037504	Tfh
435	0.00763207739689401	0.00669592150673137	0.00669676501836205	0.632580399036878	0.00696170590585303	0.00796324794098419	0.0604624374116701	0.705061796973239	0.996460824744247	0.0071898820782609	0.00682187119746256	0.00669861920461214	1	0	0	0.5	0	0	0.6	0.3	0	0	0.783019506906466	iTreg
436	0.0076670879059593	0.00669421401959818	0.00669467041815801	0.747727324656233	0.00702172732522543	0.00688731746754512	0.0298832473496326	0.90194864555139	0.998481832006105	0.0071908990401223	0.00673733642218447	0.00669377643127087	1	0	0	0.6	0	0	0.6	0.3	0	0	0.237312474165969	iTreg
437	0.007685562578104	0.00669343133916392	0.00669366659098342	0.877169169300074	0.00708622321364008	0.00671267185794364	0.0138334254380036	0.978154201984444	0.999364273768791	0.00719136224169323	0.00670300184786336	0.006692956435177	1	0	0	0.7	0	0	0.6	0.3	0	0	-0.185395343510736	iTreg
438	0.00769136379508959	0.00669320322374485	0.00669335945332336	0.95368197723315	0.00712355080033976	0.00669654248373735	0.008800548963914	0.993603590910174	0.999619849747116	0.00719150510343609	0.00669585624687669	0.00669287203778473	1	0	0	0.8	0	0	0.6	0.3	0	0	-0.482626615782193	iTreg
439	0.00769311357220829	0.00669313214437528	0.00669326219427796	0.986359472646067	0.0071393651451804	0.00669412954187069	0.00725498219401086	0.997314224912113	0.999696478751861	0.00719153291215944	0.00669411821872505	0.00669285665199671	1	0	0	0.9	0	0	0.6	0.3	0	0	-0.720623683735237	iTreg
440	0.00769371375060354	0.00669309506852836	0.00669321591643564	0.999087142301673	0.00714550996656186	0.00669351974192529	0.00672906497173976	0.998456884504782	0.999722353712512	0.00719153860536149	0.00669356742225715	0.00669283966381088	1	0	0	1	0	0	0.6	0.3	0	0	-0.935040315411743	iTreg
441	0.0066928935820134	0.00669288795043543	0.00669288859397547	0.00669399592072237	0.00669286634860392	0.00684013972862378	0.997386814695358	0.00669299218373247	0.120215348117279	0.00719044524811247	0.00669298984906381	0.981474304369588	1	0	0	0	0	0	0.7	0.3	0	0	5.89275389414404	Tfh
442	0.0066928936131574	0.00669288795315614	0.00669288859744636	0.00671117237928516	0.00669286635738566	0.00684017769271714	0.997385250230659	0.00669299934087311	0.120215507703855	0.0071904446826195	0.00669298990458759	0.981470367797064	1	0	0	0.1	0	0	0.7	0.3	0	0	5.69273108740478	Tfh
443	0.00669289365801727	0.00669288800919053	0.00669288865451682	0.00672841051436031	0.00669286639958473	0.00684021866918315	0.997383687755311	0.00669299550043806	0.120215657536934	0.00719044371070232	0.00669299001249899	0.981466090015977	1	0	0	0.2	0	0	0.7	0.3	0	0	5.49270790333325	Tfh
444	0.00669289366709734	0.00669288801581873	0.00669288866161486	0.00674570869140369	0.0066928664251542	0.00684022982315045	0.997382124731859	0.00669299647452852	0.120215782966639	0.00719044308693683	0.00669299008096991	0.981462220252585	1	0	0	0.3	0	0	0.7	0.3	0	0	5.29268505661261	Tfh
445	0.00669289366104444	0.00669288803732659	0.00669288868349549	0.00676306905792154	0.00669286645365589	0.00684023096988147	0.997380561726759	0.00669299361823735	0.120215897270722	0.00719044227358445	0.00669299016031199	0.981458191353516	1	0	0	0.4	0	0	0.7	0.3	0	0	5.09266199337269	Tfh
446	0.00760104023536507	0.0066976941290519	0.00669901898687513	0.626777673525477	0.00695142233320402	0.00899359958345853	0.0877851399770452	0.653587246786041	0.994239409838826	0.00718882312800339	0.00683962666848489	0.00670627368380543	1	0	0	0.5	0	0	0.7	0.3	0	0	0.87085830857495	iTreg
447	0.00765648496402547	0.00669469119387108	0.00669530340254864	0.742504793685487	0.00701625659713318	0.00697930757747205	0.0390993945497798	0.890276284843627	0.997928918421265	0.00719061461567809	0.00674211067462339	0.00669446367815506	1	0	0	0.6	0	0	0.7	0.3	0	0	0.264058630302908	iTreg
448	0.00768345279596906	0.00669351862441519	0.00669378804474611	0.875933316731174	0.00708492110842851	0.00671609777466158	0.0156588704655924	0.977369870914039	0.999269445560502	0.00719131424067633	0.0067033458847656	0.00669298636081486	1	0	0	0.7	0	0	0.7	0.3	0	0	-0.181454337905646	iTreg
449	0.00769089393951406	0.00669322017196535	0.00669338460995867	0.953525863106783	0.00712329846417747	0.00669675276782658	0.00920566112557065	0.993533982957214	0.999599643797244	0.0071914934723042	0.00669588605162531	0.00669287210561698	1	0	0	0.8	0	0	0.7	0.3	0	0	-0.481976027152681	iTreg
450	0.00769300244076619	0.00669313730978486	0.00669326936506601	0.986342533438301	0.00713931376829701	0.00669415218484275	0.00735064862626419	0.997303937930258	0.999691763896747	0.00719153073724655	0.00669412378427552	0.00669285759821163	1	0	0	0.9	0	0	0.7	0.3	0	0	-0.720496199450552	iTreg
451	0.00769376573674296	0.00669312302346076	0.00669324400667735	0.999086668076617	0.00714554762135518	0.00669354828385115	0.00673497350687134	0.998456317977461	0.999722056260191	0.007191581618523	0.00669359538687278	0.00669286733323281	1	0	0	1	0	0	0.7	0.3	0	0	-0.935032795796681	iTreg
452	0.0066928935601527	0.00669288794028135	0.00669288858338504	0.00669399373829602	0.00669286635711863	0.00684012153159873	0.997387253354327	0.00669298835571602	0.120215284315692	0.00719044548364966	0.00669298983168623	0.981474533664964	1	0	0	0	0	0	0.8	0.3	0	0	5.89275461389746	Tfh
453	0.00669289358756846	0.006692887969991	0.00669288861379702	0.00671116367665303	0.00669286639076131	0.00684014075086201	0.997385701287994	0.00669298684182426	0.120215415230303	0.00719044477234284	0.00669298991597387	0.981470554106988	1	0	0	0.1	0	0	0.8	0.3	0	0	5.6927318016475	Tfh
454	0.00669289361841404	0.00669288799739537	0.00669288864198883	0.00672839783682401	0.00669286641755771	0.00684017186481048	0.997384139020372	0.00669298749622529	0.120215560705879	0.00719044401861698	0.00669298999690232	0.981466485895664	1	0	0	0.2	0	0	0.8	0.3	0	0	5.49270882143279	Tfh
455	0.00669289365942922	0.00669288802424089	0.00669288866982449	0.00674569929672203	0.00669286643492619	0.00684022522401356	0.997382562074638	0.00669299157463443	0.120215731941584	0.00719044319489772	0.0066929900748519	0.981462264174672	1	0	0	0.3	0	0	0.8	0.3	0	0	5.29268559871855	Tfh
456	0.0066928937043902	0.00669288804359471	0.00669288869023863	0.00676306527266235	0.0066928664498476	0.00684027719663267	0.997380978679275	0.00669299800940023	0.120215905707987	0.00719044247595876	0.00669299014522237	0.981458118100502	1	0	0	0.4	0	0	0.8	0.3	0	0	5.09266237449561	Tfh
457	0.00755494597814629	0.00670093210227819	0.00670312769228581	0.617821467779149	0.00693619503623264	0.0114462498529096	0.12881535407936	0.568656877186971	0.989907308285755	0.00718688300923954	0.00686659136686077	0.00672744095822726	1	0	0	0.5	0	0	0.8	0.3	0	0	1.01255206682367	iTreg
458	0.00764163632092141	0.00669540198328571	0.00669624300917994	0.735486568137775	0.00700879057887581	0.00714082142676285	0.0520536628714099	0.872465332442698	0.997087550118238	0.00719019189695495	0.00674925707506046	0.00669584002802468	1	0	0	0.6	0	0	0.8	0.3	0	0	0.302832394491765	iTreg
459	0.00768099501878218	0.00669361902039725	0.00669392848025045	0.87448823168906	0.00708340213077565	0.00672035344691534	0.0177834837733355	0.976430347322874	0.999157539188861	0.00719125487592391	0.00670375485138661	0.00669302362357582	1	0	0	0.7	0	0	0.8	0.3	0	0	-0.176832302979453	iTreg
460	0.0076903772537517	0.00669322706858596	0.00669340017320306	0.953361125742645	0.00712301269492329	0.00669696810514577	0.00963230037090623	0.993460262360978	0.999578291686416	0.00719146480165133	0.00669590695807298	0.00669286123478567	1	0	0	0.8	0	0	0.8	0.3	0	0	-0.481290161129013	iTreg
461	0.00769288965492131	0.00669314269155852	0.0066932767841967	0.986325317836623	0.0071392616956762	0.00669417545097552	0.00744779699891038	0.997293479459317	0.999686972829492	0.0071915286266064	0.00669412957524558	0.00669285869484576	1	0	0	0.9	0	0	0.8	0.3	0	0	-0.720366709952495	iTreg
462	0.00769375888889869	0.00669312328731962	0.00669324439530224	0.999086221076285	0.007145544669579	0.00669354910589816	0.00674086263061308	0.998455802897127	0.999721767231713	0.00719158145496353	0.00669359562424946	0.00669286733325592	1	0	0	1	0	0	0.8	0.3	0	0	-0.935025663815044	iTreg
463	0.00669289356438086	0.00669288794406124	0.0066928885870624	0.0066939926093315	0.00669286636046946	0.0068401195943841	0.997387686407588	0.00669298663082341	0.120215240833508	0.00719044573259828	0.00669298981461067	0.981474650074677	1	0	0	0	0	0	0.9	0.3	0	0	5.89275520800617	Tfh
464	0.00669289359657299	0.00669288797330396	0.00669288861708584	0.00671116059456815	0.00669286638986663	0.00684014868852853	0.997386131648272	0.00669298668710658	0.120215383002787	0.00719044499318091	0.00669298989725013	0.98147061346272	1	0	0	0.1	0	0	0.9	0.3	0	0	5.69273233498232	Tfh
465	0.00669289362009998	0.00669288799725896	0.00669288864171166	0.00672839156765599	0.00669286641942278	0.00684017578127865	0.997384571221524	0.00669298638647336	0.120215523194265	0.00719044422040436	0.00669298998007246	0.981466571697547	1	0	0	0.2	0	0	0.9	0.3	0	0	5.49270938843093	Tfh
466	0.00669289366023137	0.00669288802729296	0.00669288867273654	0.00674568794851563	0.00669286643961087	0.00684021728842568	0.997383000247239	0.00669298901303793	0.120215681246506	0.00719044346495164	0.00669299005713765	0.98146242257963	1	0	0	0.3	0	0	0.9	0.3	0	0	5.2926862522292	Tfh
467	0.00669289369625801	0.00669288803718223	0.00669288868368258	0.00676305304228342	0.00669286644774766	0.006840273860471	0.997381414634161	0.00669299771384182	0.120215862708456	0.007190442691245	0.00669299012191843	0.981458239790005	1	0	0	0.4	0	0	0.9	0.3	0	0	5.09266298449809	Tfh
468	0.00669289371578285	0.00669288805578082	0.00669288870289968	0.00678047024293598	0.00669286647428004	0.00684028452360019	0.997379846356161	0.0066929980961706	0.120215989057239	0.00719044206750796	0.00669299019340953	0.981454304071766	1	0	0	0.5	0	0	0.9	0.3	0	0	4.89263994676484	Tfh
469	0.00762001777314615	0.00669653205234603	0.00669773119227593	0.725868869098695	0.00699830762159168	0.00745855801415858	0.0710110934368142	0.843433489140716	0.995705811875031	0.00718951762404085	0.00676057353017872	0.00669889261778664	1	0	0	0.6	0	0	0.9	0.3	0	0	0.362123053747897	iTreg
470	0.00767811008128662	0.00669373517823097	0.0066940920541201	0.872780698797672	0.00708161516891237	0.00672574029584129	0.0202806489621902	0.975288256374574	0.999023875698112	0.00719118351941943	0.00670424705460134	0.00669307090585872	1	0	0	0.7	0	0	0.9	0.3	0	0	-0.171350387649898	iTreg
471	0.00768988906710427	0.00669325417491439	0.00669343644756638	0.953186751698917	0.00712276524738305	0.00669721712548691	0.0100820715810342	0.99338203905839	0.999555764223056	0.00719147232818357	0.00669594753523266	0.0066928696271275	1	0	0	0.8	0	0	0.9	0.3	0	0	-0.480565631846329	iTreg
472	0.00769277522099611	0.0066931483191772	0.00669328448194652	0.98630781959361	0.00713920894532098	0.00669419938171328	0.00754645840515049	0.997282845526845	0.999682103858173	0.00719152661445208	0.00669413562091086	0.00669285996950509	1	0	0	0.9	0	0	0.9	0.3	0	0	-0.720235172019456	iTreg
473	0.00769375202834095	0.00669312355137782	0.0066932447846095	0.999085773225683	0.00714554171247533	0.00669354992975506	0.00674676255548617	0.99845528684303	0.999721477662953	0.00719158129121024	0.00669359586207723	0.00669286733329322	1	0	0	1	0	0	0.9	0.3	0	0	-0.935018518683041	iTreg
474	0.00669289355728362	0.00669288790914606	0.00669288855237233	0.00669399870111962	0.00669286632107904	0.00684016125479658	0.997388101069405	0.00669299882436266	0.12021525451476	0.007190445842916	0.00669298976124221	0.981474557368155	1	0	0	0	0	0	1	0.3	0	0	5.89275553959615	Tfh
475	0.00669289359169107	0.00669288793981989	0.00669288858386707	0.00671116446166744	0.00669286635126691	0.00684019175265181	0.99738654625398	0.00669299888340078	0.120215398179938	0.0071904451002518	0.00669298984514104	0.981470510634517	1	0	0	0.1	0	0	1	0.3	0	0	5.69273265852818	Tfh
476	0.0066928936279559	0.00669288799982577	0.00669288864429773	0.0067283858423543	0.0066928664180159	0.00684018322820423	0.997385002332246	0.00669298645470576	0.120215490517879	0.00719044444135113	0.0066929899604162	0.981466631280804	1	0	0	0.2	0	0	1	0.3	0	0	5.49270992511818	Tfh
477	0.00669289365679693	0.00669288802547311	0.00669288867071484	0.00674567797560394	0.00669286644292861	0.00684021453238854	0.99738343535734	0.00669298721759966	0.120215636624012	0.00719044368487245	0.00669299003972809	0.981462548682589	1	0	0	0.3	0	0	1	0.3	0	0	5.29268686727562	Tfh
478	0.0066928936824144	0.00669288802226197	0.00669288866856962	0.00676303675936763	0.00669286644289955	0.00684025542265572	0.997381858057901	0.00669299833479009	0.120215806846044	0.00719044306101408	0.00669299008744963	0.981458514558889	1	0	0	0.4	0	0	1	0.3	0	0	5.09266375606385	Tfh
479	0.00669289371759405	0.00669288805251894	0.00669288869967207	0.00678045696740786	0.00669286647217167	0.00684028910241801	0.99738028005728	0.00669299887118463	0.120215954837133	0.00719044229111685	0.00669299017143353	0.981454392261321	1	0	0	0.5	0	0	1	0.3	0	0	4.8926405201498	Tfh
480	0.00758710859009551	0.00669850519003359	0.00670031730620524	0.712454355275063	0.00698313532139691	0.00819199777827184	0.100094483152139	0.792091804702717	0.993177090349572	0.007188337583018	0.00677967836714215	0.0067066951884118	1	0	0	0.6	0	0	1	0.3	0	0	0.459207008149362	iTreg
481	0.0076746701252664	0.00669387519868201	0.00669428903941524	0.870736088205076	0.00707948482849465	0.00673272965317108	0.0232528757692047	0.973874273722349	0.998861714380428	0.00719109281490539	0.00670485403628574	0.00669313692837226	1	0	0	0.7	0	0	1	0.3	0	0	-0.164755067914055	iTreg
482	0.00768932235629894	0.00669328002798709	0.00669347193490128	0.953002349875698	0.00712245232759756	0.00669748627842382	0.0105565489120254	0.993298985544975	0.999531842885537	0.0071914535264697	0.00669598992337461	0.00669287587423098	1	0	0	0.8	0	0	1	0.3	0	0	-0.479800297144901	iTreg
483	0.00769265916423181	0.00669315422131522	0.00669329248765291	0.986290032214566	0.00713915554371685	0.00669422401848028	0.00764666490158406	0.997272031964653	0.999677155242843	0.00719152474420787	0.00669414195054562	0.00669286144955503	1	0	0	0.9	0	0	1	0.3	0	0	-0.720101540940773	iTreg
484	0.00769374515536723	0.00669312381605044	0.00669324517461518	0.99908532453264	0.00714553874988018	0.00669355075558368	0.00675267331636335	0.998454769807951	0.999721187550462	0.00719158112715252	0.00669359610026051	0.0066928673333149	1	0	0	1	0	0	1	0.3	0	0	-0.935011360362465	iTreg
485	0.0076924530059988	0.00669313440523813	0.00669311938992695	0.00717569853807361	0.00669890876731857	0.00725331352523117	0.00827949232635377	0.00717911776955368	0.999691481763941	0.00719153939341129	0.00714571385523741	0.00669315430117384	1	0	0	0	0	0	0	0.4	0	0	3.05029453089832	TGFB+
486	0.00769247900748304	0.00669313375831859	0.00669312077837019	0.0212061809916751	0.0067050232633466	0.0072507917481181	0.00825237724214161	0.00823240015690031	0.999692689667151	0.00719154107365087	0.00714565884140131	0.00669314876019421	1	0	0	0.1	0	0	0	0.4	0	0	2.8351860036573	TGFB+
487	0.00769258518957858	0.00669312846017497	0.00669312444218618	0.0839934454048657	0.00673245533671232	0.00723842133997093	0.00813294036402319	0.0151440901259748	0.99969804157026	0.00719154342075766	0.00714435804629468	0.00669312224156379	1	0	0	0.2	0	0	0	0.4	0	0	2.56537610174016	TGFB+
488	0.0076931714908916	0.00669309721519284	0.00669314267489584	0.470395904648513	0.00690383616636769	0.00698990897038373	0.00745649868319137	0.404856062906847	0.999732290934727	0.00719156203142803	0.00696940727629235	0.00669298370186763	1	0	0	0.3	0	0	0	0.4	0	0	1.58829934972042	TGFB+
489	0.00769328417955174	0.00669308979454099	0.00669314461369385	0.555218626510225	0.00694205033964442	0.00688193516867359	0.00732109321989133	0.611181915491772	0.999740409208893	0.00719156643819066	0.00687330931378411	0.00669295802254287	1	0	0	0.4	0	0	0	0.4	0	0	1.09684147987962	iTreg
490	0.00769339572343266	0.00669308266956277	0.00669314699963061	0.645025715839116	0.00698274386467761	0.00679060232232873	0.00718416477888978	0.793802767793983	0.999748192349849	0.0071915706373926	0.00678853668186261	0.00669293302074587	1	0	0	0.5	0	0	0	0.4	0	0	0.624133500715575	iTreg
491	0.00769352973078502	0.00669307495698225	0.00669315129071554	0.761513510401258	0.00703588657730936	0.00672631152719166	0.007015398813068	0.927380243762127	0.999756686957771	0.00719157522510648	0.00672665936016996	0.00669290363457887	1	0	0	0.6	0	0	0	0.4	0	0	0.173818049994751	iTreg
492	0.0076936590259263	0.00669306919427577	0.00669315758596974	0.881844503065265	0.00709121257676856	0.00670139780711368	0.00684929455651759	0.980968545493585	0.999764185445124	0.00719158023580275	0.00670176709310745	0.00669287706767641	1	0	0	0.7	0	0	0	0.4	0	0	-0.200269218860816	iTreg
493	0.00769374135312526	0.0066930592522721	0.00669315472942333	0.954465127943723	0.00712481313779309	0.00669552337380016	0.00675241056720491	0.993949378588636	0.999768360168746	0.00719158385999131	0.00669569280902755	0.00669285535952199	1	0	0	0.8	0	0	0	0.4	0	0	-0.485950032258946	iTreg
494	0.00769378355193591	0.00669305665891111	0.00669315520124038	0.986455520409739	0.00713967226918765	0.00669400031272298	0.00671047050637691	0.997372427720971	0.999770141666065	0.00719158978974062	0.00669408371734721	0.00669284778758945	1	0	0	0.9	0	0	0	0.4	0	0	-0.721395430001723	iTreg
495	0.00769375107305575	0.00669305043834904	0.00669315018019688	0.999089805273942	0.00714552312025465	0.00669351489850775	0.00669402137408149	0.998459955899089	0.999770850225686	0.00719156507442844	0.0066935660489943	0.00669283963721701	1	0	0	1	0	0	0	0.4	0	0	-0.935129629553632	iTreg
496	0.00767379405239373	0.00669380416968038	0.0066937548473075	0.0071669676388203	0.00669880670426889	0.00847753632077391	0.0243797362730399	0.00716938414225789	0.998944281529805	0.00719114202753136	0.00713778012448261	0.0066950029256525	1	0	0	0	0	0	0.1	0.4	0	0	3.06836072413425	TGFB+
497	0.00767440944515905	0.00669378157963529	0.00669373972597411	0.0207492037727179	0.00670463682772555	0.00843164308060181	0.0238424626023631	0.00816669667782389	0.998970526458778	0.00719115644310857	0.0071379837764631	0.00669488549376984	1	0	0	0.1	0	0	0.1	0.4	0	0	2.85317827206548	TGFB+
498	0.00767677681370834	0.00669369239155639	0.00669367853423624	0.0779517330826485	0.00672930483409321	0.00825408864088626	0.0217706322818049	0.0141206428136921	0.999070931877214	0.0071912087454046	0.00713792462413487	0.00669446235318774	1	0	0	0.2	0	0	0.1	0.4	0	0	2.58769846144546	TGFB+
499	0.00768716413603128	0.00669330323626323	0.00669338671393148	0.469618044080058	0.00690238061159879	0.00721072573146229	0.0126321000431192	0.396840848155641	0.999505584797851	0.00719143984021183	0.0069715918785722	0.00669318605539793	1	0	0	0.3	0	0	0.1	0.4	0	0	1.60271080121304	TGFB+
500	0.00768861193597044	0.00669324806404993	0.0066933392492843	0.554869333500491	0.00694087304852773	0.00699299938912937	0.0113456785383935	0.604819216775442	0.999566522789561	0.00719147258246752	0.00687548481344051	0.00669308114173156	1	0	0	0.4	0	0	0.1	0.4	0	0	1.1078597156975	iTreg
501	0.00768993317869102	0.00669319867952163	0.00669329514873802	0.644257765582674	0.00698151453010744	0.00683467365075133	0.0101665363189661	0.789247702219583	0.999620893612801	0.00719150180686512	0.00679034004001323	0.00669300130941559	1	0	0	0.5	0	0	0.1	0.4	0	0	0.632607633248012	iTreg
502	0.0076914041834151	0.00669314555418259	0.00669324580085528	0.76036674933468	0.00703472043260113	0.00673614882329605	0.00884628246734633	0.925526970178008	0.999679356632349	0.00719153336636645	0.0067274518384631	0.00669292998196302	1	0	0	0.6	0	0	0.1	0.4	0	0	0.178733786303452	iTreg
503	0.00769269904260442	0.00669310094698965	0.00669320219109391	0.881295449280655	0.00709062159303539	0.00670259018009667	0.00767616893694531	0.980650310395898	0.99972948741246	0.00719156145893835	0.00670190767572632	0.00669288265824566	1	0	0	0.7	0	0	0.1	0.4	0	0	-0.198540512405338	iTreg
504	0.00769339128907443	0.00669307043203789	0.00669317106075294	0.954350613709323	0.00712462594811956	0.00669566565740897	0.00705358982317189	0.993899145754301	0.999755756380582	0.00719157668448349	0.00669571511591976	0.00669285576547395	1	0	0	0.8	0	0	0.1	0.4	0	0	-0.485471854067763	iTreg
505	0.00769366194817729	0.00669306064096134	0.00669316074167348	0.986440178786316	0.00713961449481646	0.00669402017482812	0.00679785114041276	0.997363153525204	0.999766495624536	0.00719157803788804	0.00669408866555996	0.00669284848585551	1	0	0	0.9	0	0	0.1	0.4	0	0	-0.721279943605884	iTreg
506	0.00769374431374004	0.00669305065722369	0.00669315050399844	0.999089364064971	0.00714552020064764	0.00669351570497187	0.00669983542360753	0.998459447485757	0.99977060728504	0.00719156493725867	0.00669356628067727	0.00669283963417861	1	0	0	1	0	0	0.1	0.4	0	0	-0.935122631179464	iTreg
507	0.00669307473299712	0.00669301168023683	0.00669301447311453	0.00669400542694107	0.00669286643495035	0.00864517505766656	0.997369915858297	0.0066931717599095	0.271596942817906	0.0071906558586117	0.00669316671198363	0.90342793913859	1	0	0	0	0	0	0.2	0.4	0	0	5.66511469994169	Tfh
508	0.00669307487297479	0.0066930117908247	0.00669301458713773	0.00671128997129392	0.00669286646405687	0.00864542980970948	0.997368340704993	0.0066931727756431	0.271597439616815	0.00719065522839101	0.00669316689342493	0.90341496155668	1	0	0	0.1	0	0	0.2	0.4	0	0	5.46508261954444	Tfh
509	0.00760925934399446	0.00669655134131978	0.00669647391082756	0.0601430351160325	0.00671989933467159	0.0145047111489429	0.0806917420936831	0.0114498298555861	0.995634313644774	0.00718950448332816	0.00710939011829873	0.00671656275556842	1	0	0	0.2	0	0	0.2	0.4	0	0	2.67670691591424	TGFB+
510	0.00767678572653993	0.00669367074995713	0.0066938219533069	0.468101103202678	0.00689979434223627	0.00762421324860068	0.0215941139309557	0.382710122813411	0.999095047437281	0.00719122165942119	0.00697538759334046	0.00669375075656984	1	0	0	0.3	0	0	0.2	0.4	0	0	1.62813648650756	TGFB+
511	0.00768133218632819	0.00669350035240434	0.00669364957169193	0.554308841607131	0.00693903183901752	0.00717710917872497	0.0176268113377296	0.594778957949907	0.999286282513249	0.00719132286740571	0.00687887925306291	0.00669336229470378	1	0	0	0.4	0	0	0.2	0.4	0	0	1.12520091681078	iTreg
512	0.00768500895823872	0.00669336630336732	0.00669350912592546	0.643181494121314	0.0069797759515954	0.00690113681220281	0.0144128896900986	0.782677550777212	0.999435574180591	0.00719140236764727	0.00679292338388202	0.00669313194483361	1	0	0	0.5	0	0	0.2	0.4	0	0	0.644748525458674	iTreg
513	0.00768869746777671	0.0066932362512199	0.00669336711826211	0.758915963537885	0.00703324229528943	0.00674938556549714	0.0111793384341229	0.92312007934665	0.999579569700362	0.00719147957984716	0.00672847767464268	0.00669297079757082	1	0	0	0.6	0	0	0.2	0.4	0	0	0.185034582599332	iTreg
514	0.007691614098948	0.00669313696499452	0.0066932527682033	0.880673264396363	0.00708995337221421	0.00670398255010925	0.00861094280767547	0.980285837356593	0.999690055212678	0.00719154015694161	0.00670206847035024	0.00669288960935626	1	0	0	0.7	0	0	0.2	0.4	0	0	-0.196579776166841	iTreg
515	0.00769302407780574	0.00669308221554995	0.00669318825390866	0.954230237900922	0.00712442952432586	0.00669581721026188	0.00736955875664148	0.993846216982117	0.999742509444388	0.00719156917159043	0.00669573864899356	0.00669285626165409	1	0	0	0.8	0	0	0.2	0.4	0	0	-0.484969700206695	iTreg
516	0.00769355905160628	0.00669306404432924	0.0066931657245685	0.986424534387271	0.00713956650262709	0.00669403978526423	0.00688654516350267	0.997353667761557	0.9997627858856	0.00719157608223112	0.00669409302162958	0.00669284856196457	1	0	0	0.9	0	0	0.2	0.4	0	0	-0.721162530096704	iTreg
517	0.00769373754398679	0.00669305087692922	0.00669315082901848	0.999088922044308	0.0071455172765274	0.00669351651323938	0.00670566003845047	0.998458938125874	0.999770363895442	0.00719156480103463	0.00669356651322271	0.00669283963155956	1	0	0	1	0	0	0.2	0.4	0	0	-0.935115620041654	iTreg
518	0.00669307451237642	0.00669301153020857	0.00669301432058567	0.00669400443182595	0.00669286642122878	0.00864508250833247	0.997372204525214	0.00669317151563598	0.271596167315658	0.00719065677416889	0.00669316642884719	0.903430255037152	1	0	0	0	0	0	0.3	0.4	0	0	5.66511998879499	Tfh
519	0.00669307464609713	0.00669301164601342	0.00669301443997633	0.00671127385360791	0.0066928664508764	0.00864535256600524	0.997370636709082	0.00669317227120335	0.271596668143895	0.00719065611003957	0.00669316661268405	0.903417014030074	1	0	0	0.1	0	0	0.3	0.4	0	0	5.46508767894214	Tfh
520	0.00669307485389204	0.00669301177041749	0.00669301456771877	0.00672860812754206	0.00669286648013355	0.00864570471430769	0.997369039480733	0.00669317358407845	0.271597222420301	0.00719065551059427	0.00669316681415915	0.903403995706985	1	0	0	0.2	0	0	0.3	0.4	0	0	5.26505552576702	Tfh
521	0.00765833260573252	0.00669436275182217	0.00669464074175522	0.464759961206297	0.00689493523832983	0.00847477762219788	0.0375934490851287	0.356621422078228	0.998301435034515	0.0071908101704845	0.00698222044979977	0.00669551065121794	1	0	0	0.3	0	0	0.3	0.4	0	0	1.67519622099743	TGFB+
522	0.00766993573695035	0.00669390979038017	0.00669415333517499	0.553384414261638	0.00693612980492832	0.00749468206073515	0.0274856624281912	0.578745969291115	0.998823651078399	0.0071910796341371	0.00688420376142123	0.00669403734085746	1	0	0	0.4	0	0	0.3	0.4	0	0	1.15278975926162	iTreg
523	0.00767797480260027	0.006693611214221	0.0066938216107852	0.641674614723825	0.00697731118912456	0.00700418509383287	0.0204888866316219	0.773104609065631	0.999161847986918	0.00719125701216933	0.00679665044292661	0.00669339044104784	1	0	0	0.5	0	0	0.3	0.4	0	0	0.662276016661955	iTreg
524	0.00768522835094504	0.00669335381629692	0.00669352421149835	0.757072343729527	0.00703135908098035	0.00676755787235569	0.0141721202921135	0.919957824341999	0.999449489232125	0.00719140983976705	0.00672981976991778	0.0066930354792469	1	0	0	0.6	0	0	0.3	0.4	0	0	0.19317775140947	iTreg
525	0.00769040265845197	0.00669319140267319	0.00669332375622313	0.879966068109598	0.00708920993862562	0.00670563374030209	0.00967069180504321	0.97986646391092	0.999645078349343	0.00719153172895488	0.00670226727502324	0.00669291174937288	1	0	0	0.7	0	0	0.3	0.4	0	0	-0.19434844631519	iTreg
526	0.00769263867074937	0.00669309463752637	0.00669320635980008	0.95410362128644	0.00712422329212407	0.00669597881290283	0.00770121933111091	0.993790405986826	0.999728577902938	0.00719156129491174	0.00669576348842773	0.00669285685323122	1	0	0	0.8	0	0	0.3	0.4	0	0	-0.484442062435419	iTreg
527	0.00769343363530843	0.00669307273301708	0.00669317601557959	0.986408699024053	0.00713951050855905	0.00669406503653264	0.00697657694265653	0.997344107354984	0.999759025667812	0.00719156623942883	0.00669410267330833	0.00669285387532507	1	0	0	0.9	0	0	0.3	0.4	0	0	-0.721043474387134	iTreg
528	0.00769373076363239	0.00669305109722218	0.00669315115515271	0.99908847918632	0.00714551434795772	0.00669351732417158	0.00671149525275747	0.998458427796272	0.999770120054432	0.00719156466520975	0.00669356674664277	0.00669283962935359	1	0	0	1	0	0	0.3	0.4	0	0	-0.935108596054924	iTreg
529	0.00669307431239752	0.00669301138680697	0.00669301417470902	0.00669400350303264	0.00669286640741444	0.00864502975553919	0.997374483492873	0.00669317138717462	0.271595414884381	0.00719065768550335	0.00669316615361568	0.903432456121461	1	0	0	0	0	0	0.4	0.4	0	0	5.66512516971573	Tfh
530	0.00669307448619396	0.00669301150703768	0.00669301429839546	0.0067112582962081	0.00669286643615002	0.00864534797141059	0.997372906211796	0.00669317269037509	0.271595945131447	0.00719065705500519	0.0066931663460886	0.903419344643232	1	0	0	0.1	0	0	0.4	0.4	0	0	5.46509301283728	Tfh
531	0.00669307465567877	0.00669301162705666	0.00669301442189109	0.00672857731450485	0.00669286646590703	0.00864565753516962	0.997371324472095	0.00669317369035695	0.271596471173702	0.00719065642248248	0.00669316653845498	0.903406202498551	1	0	0	0.2	0	0	0.4	0.4	0	0	5.26506075245872	Tfh
532	0.00669307480231137	0.0066930117423637	0.00669301454064366	0.00674595979347286	0.00669286649576202	0.00864593659721666	0.997369743042855	0.00669317423749113	0.271596978535274	0.00719065577698809	0.0066931667254097	0.903393031753669	1	0	0	0.3	0	0	0.4	0.4	0	0	5.06502838891098	Tfh
533	0.00765198883550819	0.00669459270404934	0.00669499383470321	0.551780875803432	0.00693149914723906	0.00807762451339551	0.0430751314495657	0.552694227756226	0.998031171247432	0.0071906732737273	0.00689260989324156	0.00669575192172839	1	0	0	0.4	0	0	0.4	0.4	0	0	1.19739859076607	iTreg
534	0.00766787072758484	0.0066939746194795	0.0066942850053302	0.63956773279953	0.00697380639929143	0.00717014826498245	0.0292375467415845	0.758967634463337	0.998749267876548	0.0071910411109292	0.0068020762460555	0.00669392104972913	1	0	0	0.5	0	0	0.4	0.4	0	0	0.687840035025552	iTreg
535	0.00768074298992268	0.00669350805612269	0.00669373004301755	0.75471537603119	0.00702894302773767	0.00679316215528149	0.0180458949754007	0.915739082454159	0.999277583066531	0.00719131830485057	0.00673160044622651	0.00669314073772796	1	0	0	0.6	0	0	0.4	0.4	0	0	0.203819999184407	iTreg
536	0.00768900318348983	0.00669323651349014	0.0066933877364994	0.879159172010558	0.00708834617003365	0.00670757105254527	0.0108761531359442	0.979381410715164	0.999593574443614	0.00719150254336706	0.006702478901304	0.00669292102751409	1	0	0	0.7	0	0	0.4	0.4	0	0	-0.191799556905148	iTreg
537	0.00769223140658775	0.00669312053214058	0.00669323822553516	0.953970335948559	0.00712401408123292	0.00669616394329999	0.0080495380542207	0.99373163603223	0.999713922660263	0.00719155818948158	0.006695802363255	0.00669287035321136	1	0	0	0.8	0	0	0.4	0.4	0	0	-0.483887357492087	iTreg
538	0.00769332734131252	0.0066930767883494	0.00669318170001761	0.986392553741092	0.00713946120018821	0.0066940860321751	0.00706797510081818	0.997334312686396	0.999755198804109	0.00719156436382284	0.0066941077161211	0.00669285450071925	1	0	0	0.9	0	0	0.4	0.4	0	0	-0.720922430488074	iTreg
539	0.00769372397284165	0.00669305131869212	0.00669315148217607	0.99908803549411	0.00714551141505832	0.00669351813721017	0.00671734110190089	0.99845791650351	0.999769875760372	0.00719156453036697	0.00669356698097004	0.00669283962758142	1	0	0	1	0	0	0.4	0.4	0	0	-0.935101559191194	iTreg
540	0.00669307411776834	0.00669301124428283	0.00669301402972908	0.0066940027946853	0.00669286639249639	0.00864498765346987	0.997376756172432	0.00669317170438327	0.271594670656906	0.00719065859388486	0.00669316587954968	0.903434626161206	1	0	0	0	0	0	0.5	0.4	0	0	5.66513031508884	Tfh
541	0.0066930742686108	0.0066930113719466	0.00669301416095397	0.00671124131467297	0.00669286642843488	0.00864529519302569	0.997375193753406	0.006693170037348	0.271595180951393	0.00719065791633477	0.00669316607698217	0.903421239949052	1	0	0	0.1	0	0	0.5	0.4	0	0	5.46509792681533	Tfh
542	0.00669307444256978	0.00669301147971252	0.00669301427202331	0.00672854575375765	0.00669286645208328	0.00864557886094639	0.997373608977206	0.00669317332979623	0.271595704323148	0.00719065733705639	0.00669316625882524	0.903408495612934	1	0	0	0.2	0	0	0.5	0.4	0	0	5.26506605028666	Tfh
543	0.00669307462200052	0.00669301160272825	0.00669301439858167	0.006745914902596	0.00669286648194696	0.00864590802614236	0.997372021910456	0.00669317467753134	0.271596241361506	0.00719065670137263	0.006693166454238	0.90339526546567	1	0	0	0.3	0	0	0.5	0.4	0	0	5.0650336547215	Tfh
544	0.00762341708316104	0.00669578640407971	0.00669646301678428	0.54870160908461	0.00692391839521782	0.00926607373513264	0.0680564267635455	0.509081975091713	0.996586689204959	0.00718996122696143	0.00690602721208582	0.00670045731163599	1	0	0	0.4	0	0	0.5	0.4	0	0	1.27168825776732	iTreg
545	0.00765326300473713	0.0066945255213166	0.00669498694580674	0.636623703326296	0.00696880438020312	0.00745169958455942	0.0419293928927325	0.737721464112449	0.998109608395602	0.00719071329027848	0.00681005927549057	0.00669505703882669	1	0	0	0.5	0	0	0.5	0.4	0	0	0.725633726099605	iTreg
546	0.00767487426236249	0.00669371375128386	0.00669400409578047	0.751677713002676	0.00702581395460734	0.006830479884751	0.0231217126119012	0.90999508294938	0.999046143819297	0.00719119615191303	0.00673400744996569	0.00669331763876796	1	0	0	0.6	0	0	0.5	0.4	0	0	0.21794018002998	iTreg
547	0.00768738627729494	0.00669327611042269	0.00669344894378874	0.878234566930563	0.00708734547532922	0.00670987332724025	0.0122529522564761	0.978817006181145	0.999534304876232	0.00719145330370432	0.00670271205668531	0.00669292091079745	1	0	0	0.7	0	0	0.5	0.4	0	0	-0.188874509326201	iTreg
548	0.00769180646989595	0.00669313311404432	0.00669325709456769	0.953829964360484	0.00712378583283398	0.0066963470966247	0.0084155965473585	0.993669418447132	0.999698482528088	0.00719154905589643	0.00669582885096237	0.0066928699200433	1	0	0	0.8	0	0	0.5	0.4	0	0	-0.483303691353477	iTreg
549	0.00769321943909932	0.00669308097804842	0.00669318754413823	0.986376149558216	0.00713941117972477	0.00669410754450976	0.00716076725081013	0.997324357596631	0.999751311463909	0.00719156249953846	0.00669411291153936	0.00669285520786822	1	0	0	0.9	0	0	0.5	0.4	0	0	-0.720799514063479	iTreg
550	0.00769377601434025	0.00669307922833557	0.00669317950694227	0.99908756285366	0.00714554908314854	0.00669354667419957	0.00672322741311773	0.998457351709438	0.999769623376155	0.007191607584266	0.00669359494342111	0.00669286729451849	1	0	0	1	0	0	0.5	0.4	0	0	-0.935094110196963	iTreg
551	0.00669307392343895	0.00669301110115118	0.00669301388417354	0.0066940023565913	0.00669286637602511	0.00864495041215096	0.997379023766705	0.00669317255645623	0.27159393059147	0.00719065949606555	0.00669316560480871	0.903436767973856	1	0	0	0	0	0	0.6	0.4	0	0	5.66513542703386	Tfh
552	0.00669307407328715	0.00669301122033638	0.00669301400671756	0.00671122570235724	0.00669286641144145	0.00864521035638442	0.99737746237946	0.00669317113591724	0.271594425359431	0.00719065887622707	0.00669316579554822	0.903423799510101	1	0	0	0.1	0	0	0.6	0.4	0	0	5.4651034404318	Tfh
553	0.00669307422967241	0.00669301134806509	0.00669301413792925	0.00672851269429176	0.00669286644755986	0.00864550996861359	0.997375895327133	0.00669316921505599	0.271594936016459	0.00719065821566269	0.00669316599340286	0.903410489676688	1	0	0	0.2	0	0	0.6	0.4	0	0	5.26507106741892	Tfh
554	0.00669307437876773	0.00669301145630203	0.00669301424946991	0.00674586437065488	0.00669286647321965	0.00864578268052202	0.997374316791411	0.00669317078714977	0.27159544482028	0.00719065759277982	0.00669316617567869	0.903397501774646	1	0	0	0.3	0	0	0.6	0.4	0	0	5.06503891159471	Tfh
555	0.00669307459835372	0.00669301158310311	0.00669301438007229	0.0067632879898464	0.00669286649991154	0.00864617592449218	0.997372713228389	0.00669317537888721	0.271596020821182	0.00719065697720881	0.00669316637518976	0.903384243809512	1	0	0	0.4	0	0	0.6	0.4	0	0	4.86500643918632	Tfh
556	0.00763200302660904	0.00669538565610827	0.00669608182311232	0.632497188246504	0.00696163322586514	0.00796473860312845	0.0604940249592612	0.705081186407405	0.997078115777669	0.00719020049283529	0.00682193727524935	0.00669761604977143	1	0	0	0.5	0	0	0.6	0.4	0	0	0.782497130680362	iTreg
557	0.00766706993189957	0.00669399430867767	0.00669437712727071	0.747720590655276	0.00702170922859947	0.00688735531214612	0.0298844567344833	0.901957869933209	0.998726503745867	0.00719102938778022	0.00673734293927475	0.00669362731488282	1	0	0	0.6	0	0	0.6	0.4	0	0	0.237065997950663	iTreg
558	0.00768555538370651	0.00669333868622977	0.00669353641617679	0.877169091439894	0.00708621533927905	0.00671267341786208	0.0138334321536353	0.978154706475436	0.999465656881427	0.00719141714872855	0.00670300261872449	0.00669293952414593	1	0	0	0.7	0	0	0.6	0.4	0	0	-0.185497344108269	iTreg
559	0.00769135932589737	0.00669314593547766	0.00669327653519806	0.953681995682229	0.00712354533714516	0.00669654268713667	0.0088005480683237	0.993603642393749	0.999682209385654	0.00719153905658274	0.00669585640957149	0.0066928690796033	1	0	0	0.8	0	0	0.6	0.4	0	0	-0.482689165026696	iTreg
560	0.00769310990649909	0.00669308532148898	0.00669319356780694	0.986359480833272	0.00713936044640156	0.00669412960388284	0.00725498185689585	0.99731423852033	0.999747362357657	0.00719156066023278	0.00669411827894582	0.00669285601470625	1	0	0	0.9	0	0	0.6	0.4	0	0	-0.720674686054399	iTreg
561	0.00769376918828818	0.00669307945196783	0.00669317983654571	0.999087117531702	0.00714554613820176	0.00669354749241146	0.00672909501915468	0.998456838578717	0.999769378195409	0.00719160744445914	0.00669359517995582	0.0066928672944671	1	0	0	1	0	0	0.6	0.4	0	0	-0.935087047260377	iTreg
562	0.00669307371278645	0.00669301096208276	0.00669301374257539	0.00669400002810368	0.00669286636988463	0.00864486070134665	0.997381295615617	0.0066931695743092	0.271593160050866	0.0071906604090438	0.00669316533484438	0.903439016856743	1	0	0	0	0	0	0.7	0.4	0	0	5.66514063405165	Tfh
563	0.00669307387586959	0.00669301107902279	0.00669301386292901	0.00671120967451622	0.00669286639873362	0.00864515951438395	0.997379730988387	0.00669317062717008	0.271593676586929	0.00719065978360363	0.00669316552324528	0.903425991693229	1	0	0	0.1	0	0	0.7	0.4	0	0	5.46510861583079	Tfh
564	0.00669307403946165	0.00669301119625517	0.00669301398359169	0.00672848307886816	0.00669286642754776	0.00864545947648315	0.997378160323784	0.00669317171936837	0.271594195133532	0.00719065915544124	0.00669316571218681	0.90341291734254	1	0	0	0.2	0	0	0.7	0.4	0	0	5.26507647772552	Tfh
565	0.00669307421179965	0.00669301131852704	0.00669301410940572	0.00674582175564112	0.00669286645585865	0.00864581102871059	0.997376581062205	0.00669317318790516	0.271594732446361	0.00719065848942493	0.00669316590657162	0.903399555340104	1	0	0	0.3	0	0	0.7	0.4	0	0	5.0650440105327	Tfh
566	0.0066930743806101	0.00669301143283207	0.00669301422716222	0.00676322456268146	0.00669286648426641	0.0086460880532527	0.997374996493465	0.006693175264939	0.271595251211319	0.00719065789177424	0.00669316609308564	0.903386596637133	1	0	0	0.4	0	0	0.7	0.4	0	0	4.86501182065464	Tfh
567	0.0076008467620622	0.00669678661748732	0.00669786277448289	0.626592164041248	0.00695126650185819	0.00900055935210256	0.087901314141416	0.653514577099952	0.995317565686139	0.00718936308500098	0.00683979585455115	0.00670377820903138	1	0	0	0.5	0	0	0.7	0.4	0	0	0.870157266470653	iTreg
568	0.00765645885051948	0.00669438881422186	0.00669490042099773	0.742493116619714	0.0070162305401924	0.00697939569940821	0.0391025450697107	0.890289536416313	0.998269082661368	0.00719079409608103	0.00674212113268117	0.00669419885928886	1	0	0	0.6	0	0	0.7	0.4	0	0	0.263719297785707	iTreg
569	0.00768344459987583	0.006693412722963	0.00669363931239238	0.875933214830513	0.00708491214463566	0.00671609987545637	0.0156588819622405	0.977370479677602	0.999385567842293	0.00719137702136277	0.00670334680271445	0.00669296507134005	1	0	0	0.7	0	0	0.7	0.4	0	0	-0.181571182837427	iTreg
570	0.00769088925770145	0.00669316011138199	0.00669329768527116	0.953525882493617	0.00712329273873944	0.00669675298777408	0.00920565999238037	0.993534037745652	0.999665044129394	0.00719152906397512	0.00669588621870603	0.00669286890633382	1	0	0	0.8	0	0	0.7	0.4	0	0	-0.4820416274064	iTreg
571	0.00769299872593952	0.00669308984266477	0.00669319979595656	0.986342541752895	0.00713930900504573	0.00669415224666147	0.00735064822235367	0.997303951786991	0.999743350156028	0.00719155886507211	0.00669412384341854	0.00669285694481189	1	0	0	0.9	0	0	0.7	0.4	0	0	-0.720547906203989	iTreg
572	0.00769376234981704	0.00669307967621521	0.00669318016674983	0.999086671376187	0.00714554318790034	0.00669354831259655	0.00673497335593448	0.998456324481289	0.999769132559332	0.00719160730458032	0.00669359541685528	0.00669286729442833	1	0	0	1	0	0	0.7	0.4	0	0	-0.93507997135173	iTreg
573	0.00669307350750522	0.00669301083348782	0.00669301361140637	0.00669399608178404	0.006692866373663	0.00864478347452572	0.997383565372411	0.00669316344556398	0.271592387421989	0.00719066130811668	0.0066931650773681	0.90344116465366	1	0	0	0	0	0	0.8	0.4	0	0	5.66514575726281	Tfh
574	0.00669307367378605	0.0066930109520112	0.00669301373338069	0.00671119098032104	0.0066928664014255	0.00864509685671816	0.997382003065969	0.0066931647632505	0.271592910206748	0.00719066067134064	0.00669316526664676	0.903428061700171	1	0	0	0.1	0	0	0.8	0.4	0	0	5.46511368637113	Tfh
575	0.00669307383726254	0.00669301106833206	0.00669301385312538	0.00672844954185119	0.00669286642826226	0.00864540362765497	0.997380434895858	0.00669316625147459	0.271593431783709	0.00719066003789515	0.00669316545440658	0.903414960389269	1	0	0	0.2	0	0	0.8	0.4	0	0	5.26508154201503	Tfh
576	0.00669307401362218	0.00669301117631517	0.00669301396470972	0.0067457757014594	0.00669286644254153	0.00864575937277806	0.997378851668424	0.00669317285077059	0.27159398296315	0.00719065939628784	0.00669316563328918	0.903401776785371	1	0	0	0.3	0	0	0.8	0.4	0	0	5.06504924693796	Tfh
577	0.00669307418143862	0.00669301129280818	0.00669301408468095	0.00676316325817721	0.00669286647055866	0.00864603781279741	0.997377271021968	0.00669317472604547	0.271594504998412	0.00719065878877487	0.00669316582118528	0.903388722755238	1	0	0	0.4	0	0	0.8	0.4	0	0	4.86501697924681	Tfh
578	0.00755425604372405	0.00669925481673196	0.00670099286663835	0.617297549217883	0.00693576103776852	0.0114952676440843	0.129336866938549	0.567877814734525	0.991995066785759	0.00718788255254821	0.0068671628818293	0.00672041456358877	1	0	0	0.5	0	0	0.8	0.4	0	0	1.01232742860729	iTreg
579	0.00764159438186683	0.0066949697565358	0.00669566822935851	0.735463840256302	0.00700874998695386	0.00714106727929827	0.0520627857288977	0.872483121068325	0.997580836450256	0.00719044862506547	0.00674927619523268	0.00669533425358693	1	0	0	0.6	0	0	0.8	0.4	0	0	0.302352096661912	iTreg
580	0.00768098562429409	0.00669349736748297	0.00669375770664784	0.874488095776107	0.00708339186852059	0.00672035630070528	0.0177835034371257	0.976431091417937	0.999291240774276	0.00719132700326104	0.00670375594329034	0.00669299647313372	1	0	0	0.7	0	0	0.8	0.4	0	0	-0.176966856243858	iTreg
581	0.00769037233673542	0.0066931640797695	0.00669330901423005	0.95336114618123	0.0071230066886875	0.0066969683516708	0.00963229893533273	0.993460320838936	0.999646912643731	0.0071915021261213	0.00669590713739437	0.00669285777775197	1	0	0	0.8	0	0	0.8	0.4	0	0	-0.481358993216203	iTreg
582	0.00769288588908072	0.00669309456813602	0.00669320625556409	0.986325326275934	0.00713925686530511	0.00669417551079559	0.00744779652430472	0.997293493569342	0.999739273489172	0.00719155713906113	0.00669412963165389	0.00669285802305756	1	0	0	0.9	0	0	0.8	0.4	0	0	-0.720419132927489	iTreg
583	0.00769375549900213	0.00669307990078905	0.00669318049764236	0.999086224377326	0.00714554023227695	0.00669354913455843	0.00674086245853429	0.998455809410169	0.999768886464416	0.00719160716436236	0.00669359565423747	0.0066928672943678	1	0	0	1	0	0	0.8	0.4	0	0	-0.93507288241614	iTreg
584	0.00669307331869174	0.00669301069809958	0.00669301347358104	0.00669399460368015	0.00669286636368189	0.00864474773209581	0.997385820713706	0.00669316231612988	0.27159164842701	0.00719066220287386	0.00669316481144754	0.903443264408486	1	0	0	0	0	0	0.9	0.4	0	0	5.66515081837584	Tfh
585	0.00669307348226297	0.0066930107967808	0.006693013575754	0.00671117777571431	0.00669286637304668	0.00864505755684442	0.997384254256172	0.00669316976910138	0.271592183813491	0.00719066159369004	0.00669316497977839	0.903430371822271	1	0	0	0.1	0	0	0.9	0.4	0	0	5.46511894307829	Tfh
586	0.00669307364510128	0.00669301091341194	0.00669301369579972	0.00672842121544731	0.00669286640167779	0.00864535708695157	0.997382690258883	0.00669317087708401	0.27159270028077	0.00719066096810149	0.00669316516786496	0.9034173240378	1	0	0	0.2	0	0	0.9	0.4	0	0	5.26508686980229	Tfh
587	0.00669307379834594	0.0066930110422022	0.00669301382783645	0.0067457245763761	0.00669286644516539	0.0086456322778698	0.997381128981298	0.00669316592658861	0.271593193898219	0.00719066032842274	0.00669316537029298	0.903404170510572	1	0	0	0.3	0	0	0.9	0.4	0	0	5.06505463818082	Tfh
588	0.00669307397444524	0.00669301114888187	0.00669301393817893	0.00676310079722951	0.00669286645833347	0.00864598467059129	0.997379543018392	0.00669317339036644	0.271593746037188	0.00719065968861927	0.00669316554735796	0.903390970374034	1	0	0	0.4	0	0	0.9	0.4	0	0	4.86502226859405	Tfh
589	0.00669307413899291	0.0066930112741425	0.00669301406692074	0.00678053633938442	0.00669286648639588	0.00864630375383803	0.997377962036194	0.00669317332404249	0.271594276836028	0.00719065902510665	0.00669316574198051	0.90337750957654	1	0	0	0.5	0	0	0.9	0.4	0	0	4.66498957960066	Tfh
590	0.00761993622527058	0.00669587770596028	0.00669686354422552	0.725816724365128	0.0069982347632234	0.00745946793391458	0.0710421109345948	0.843445741034547	0.996468674638339	0.00718990665144667	0.00676061713400318	0.00669782181091882	1	0	0	0.6	0	0	0.9	0.4	0	0	0.361429696665543	iTreg
591	0.00767809924681115	0.0066935945673039	0.00669389477881381	0.872780512817816	0.00708160335063977	0.00672574423923121	0.0202806830491598	0.975289179997077	0.999178833380285	0.00719126689560529	0.00670424836695945	0.00669303576130687	1	0	0	0.7	0	0	0.9	0.4	0	0	-0.171506355939347	iTreg
592	0.00768988403101785	0.00669318765852904	0.00669334037524439	0.953186773312233	0.00712275883320632	0.00669721696744045	0.0100820708835649	0.993382098457565	0.999627791457606	0.0071915113432486	0.00669594729914561	0.00669286546347201	1	0	0	0.8	0	0	0.9	0.4	0	0	-0.480637880372535	iTreg
593	0.00769277140167286	0.0066930995233681	0.00669321297233587	0.986307828161418	0.0071392040431949	0.00669419943405122	0.00754645785372938	0.997282859883662	0.999735130935914	0.00719155551420107	0.00669413566912268	0.00669285927349102	1	0	0	0.9	0	0	0.9	0.4	0	0	-0.720288323295827	iTreg
594	0.00769374863533959	0.00669308012570894	0.0066931808291657	0.999085776534383	0.0071455372711943	0.00669354995856442	0.00674676236211621	0.998455293367673	0.999768639912377	0.0071916070238496	0.00669359589214575	0.006692867294315	1	0	0	1	0	0	0.9	0.4	0	0	-0.935065780422034	iTreg
595	0.00669307312494761	0.00669301052813551	0.00669301330136594	0.0066939992757225	0.00669286631693032	0.00864473632291174	0.99738805762523	0.00669317304348835	0.271590946852212	0.00719066310511307	0.0066931645090519	0.903445500896603	1	0	0	0	0	0	1	0.4	0	0	5.66515596655887	Tfh
596	0.00669307328487971	0.00669301067539812	0.00669301345174556	0.00671115788694597	0.00669286638303823	0.00864498429762666	0.997386518174731	0.00669316186471375	0.271591412578567	0.0071906624938447	0.00669316473040914	0.903432517080618	1	0	0	0.1	0	0	1	0.4	0	0	5.46512407824206	Tfh
597	0.00669307345443593	0.00669301077111018	0.00669301355114915	0.00672839190323789	0.00669286638302208	0.00864533040593156	0.997384944838491	0.00669317250833827	0.271591972179665	0.00719066185388847	0.00669316489435864	0.903419396416442	1	0	0	0.2	0	0	1	0.4	0	0	5.26509192597759	Tfh
598	0.006693073617488	0.00669301089869357	0.00669301368208384	0.00674568238500846	0.00669286642226105	0.00864564956772482	0.997383382098992	0.00669316978943885	0.271592480647616	0.00719066120165122	0.00669316509465248	0.903406179747407	1	0	0	0.3	0	0	1	0.4	0	0	5.06505966950889	Tfh
599	0.00669307377439977	0.00669301100575521	0.00669301379253822	0.0067630390239255	0.00669286644541877	0.00864590713914281	0.997381809154406	0.00669317280958837	0.271592991349387	0.00719066061335366	0.00669316527293114	0.903393304671734	1	0	0	0.4	0	0	1	0.4	0	0	4.86502760868678	Tfh
600	0.00669307393943663	0.00669301113217747	0.00669301392243374	0.00678045921917775	0.00669286647414734	0.0086462456135575	0.9973802311884	0.00669317199276271	0.271593523545191	0.00719065993519224	0.00669316546956558	0.9033797839965	1	0	0	0.5	0	0	1	0.4	0	0	4.66499489691428	Tfh
601	0.00758688605207302	0.00669742330949456	0.00669888820394114	0.712303474740001	0.00698296664580821	0.00819716617484016	0.100227050881633	0.791992280584631	0.994480848471299	0.00718898163715629	0.00677981953064581	0.00670406728248315	1	0	0	0.6	0	0	1	0.4	0	0	0.458286645922144	iTreg
602	0.00767465753753149	0.00669371138998349	0.00669405936803763	0.870735825144263	0.00707947112574144	0.00673273524003767	0.0232529361603875	0.973875442637471	0.999042831196867	0.00719118997609492	0.00670485565015146	0.00669309060834414	1	0	0	0.7	0	0	1	0.4	0	0	-0.164937391922292	iTreg
603	0.00768931707483983	0.00669321068769738	0.00669337157969509	0.953002371915919	0.00712244580515991	0.00669748661252444	0.0105565470822904	0.993299051757941	0.999607496307481	0.00719149471447378	0.00669599015593073	0.00669287184830549	1	0	0	0.8	0	0	1	0.4	0	0	-0.479876184420424	iTreg
604	0.00769265528909638	0.00669310474371435	0.0066932199819875	0.986290040926688	0.00713915056862198	0.00669422406540525	0.00764666426983631	0.997272046587329	0.999730921031776	0.00719155403811328	0.00669414199207625	0.00669286073056415	1	0	0	0.9	0	0	1	0.4	0	0	-0.720155432866377	iTreg
605	0.00769374175940486	0.00669308035084785	0.00669318116127503	0.999085327848186	0.007145534304558	0.006693550784439	0.00675267310126599	0.998454776342327	0.999768392899084	0.00719160688305385	0.00669359613041115	0.00669286729426216	1	0	0	1	0	0	1	0.4	0	0	-0.935058665320079	iTreg
606	0.00769244856019277	0.00669307710738034	0.00669306512595104	0.00717569854172448	0.00669890871854444	0.00725334977559829	0.00827949018136643	0.0071791489141636	0.999753814154814	0.00719157334783191	0.00714574302137945	0.00669309298343699	1	0	0	0	0	0	0	0.5	0	0	3.05023208721098	TGFB+
607	0.00769247457610879	0.00669307666035221	0.00669306630404169	0.021206181276205	0.00670502316502639	0.00725082766595713	0.00825237520879266	0.00823250500935784	0.999754802238855	0.00719157491002509	0.00714568786021875	0.00669308862997639	1	0	0	0.1	0	0	0	0.5	0	0	2.83512370645608	TGFB+
608	0.0076925808237781	0.00669307225582258	0.00669306905140539	0.0839933695340385	0.00673245497712061	0.00723845555378836	0.00813293890980586	0.0151448186163403	0.999759175707228	0.00719157672831244	0.00714438619577063	0.00669306729636383	1	0	0	0.2	0	0	0	0.5	0	0	2.56531423793456	TGFB+
609	0.0076931675795169	0.00669304732237774	0.0066930835712768	0.470380502310413	0.00690382739092567	0.00698992663412235	0.00745652258095779	0.404855637118738	0.999786520998005	0.00719159159781342	0.0069694223653452	0.00669295680766012	1	0	0	0.3	0	0	0	0.5	0	0	1.58826088542284	TGFB+
610	0.00769328040380556	0.00669304156037395	0.00669308530898752	0.555209416806133	0.00694204394386913	0.00688194315883423	0.00732110682433473	0.611186850163805	0.99979282591956	0.00719159501987768	0.00687331637901155	0.00669293639862822	1	0	0	0.4	0	0	0	0.5	0	0	1.09679325610822	iTreg
611	0.00769339207223094	0.00669303597783426	0.0066930873465161	0.64502162602248	0.00698273938262907	0.00679060531892302	0.00718417045810454	0.793807134335023	0.999798923335136	0.00719159830374442	0.00678853945021541	0.00669291648010397	1	0	0	0.5	0	0	0	0.5	0	0	0.624082401097662	iTreg
612	0.00769352620240005	0.00669302982424869	0.00669309077581731	0.761512750600347	0.00703588306770852	0.0067263125328626	0.00701539973234219	0.927381642672879	0.999805714999665	0.00719160196730676	0.00672666034483059	0.00669289302479529	1	0	0	0.6	0	0	0	0.5	0	0	0.173768289199421	iTreg
613	0.00769365559494476	0.00669302532914419	0.00669309586122703	0.881844482218527	0.00709120880703774	0.00670139812868267	0.00684929455111625	0.980968738119996	0.999811829804574	0.00719160622759257	0.00670176742089741	0.00669287202120779	1	0	0	0.7	0	0	0	0.5	0	0	-0.200317126201247	iTreg
614	0.00769373797428231	0.00669301606341983	0.00669309220691564	0.954465141704108	0.00712480900382517	0.00669552348253439	0.00675241054382846	0.993949414389601	0.999815264045249	0.00719160945023306	0.0066956929220582	0.00669285345727197	1	0	0	0.8	0	0	0	0.5	0	0	-0.485997075034589	iTreg
615	0.00769378018795162	0.00669301371221017	0.00669309227916056	0.986455527798011	0.00713966793360755	0.00669400031383491	0.00671047045019994	0.997372439692612	0.999816733247843	0.00719161518229995	0.00669408372082494	0.00669284718018507	1	0	0	0.9	0	0	0	0.5	0	0	-0.721442129778192	iTreg
616	0.00769374772317107	0.0066930076529192	0.00669308716718741	0.999089808519008	0.00714551874234641	0.00669351492709397	0.00669402136953999	0.99845996230125	0.999817318084877	0.00719159042656206	0.00669356607906859	0.00669283959964827	1	0	0	1	0	0	0	0.5	0	0	-0.935176195217598	iTreg
617	0.00767378037875989	0.00669362117801028	0.00669358132214648	0.00716696766794819	0.00669880655075564	0.0084779428837419	0.024379734090305	0.007169483235969	0.999146858554005	0.00719125057167389	0.0071378732712579	0.00669458986780486	1	0	0	0	0	0	0.1	0.5	0	0	3.06815787065653	TGFB+
618	0.00767439608832918	0.00669360311176087	0.00669356928779227	0.0207492045529276	0.00670463652984294	0.00843202773083572	0.0238424607230976	0.00816701435606222	0.999167983567698	0.00719126230141846	0.00713807448680494	0.00669449525378395	1	0	0	0.1	0	0	0.1	0.5	0	0	2.85298032303698	TGFB+
619	0.00767676466516669	0.00669353116427357	0.00669351996248407	0.077951589793943	0.00672930391222571	0.00825439446040985	0.0217706360975505	0.0141224613296487	0.999248913041274	0.00719130436846564	0.00713800557359383	0.00669415360426872	1	0	0	0.2	0	0	0.1	0.5	0	0	2.58751864964357	TGFB+
620	0.00768715693948182	0.00669321649907432	0.00669328396302045	0.469590678350598	0.00690236505214669	0.00721079693538979	0.0126325378014846	0.396839113948982	0.999600390582645	0.00719149125668389	0.00697161883748318	0.00669312181048663	1	0	0	0.3	0	0	0.1	0.5	0	0	1.60264540621303	TGFB+
621	0.00768860579421915	0.00669317184653795	0.0066932455288391	0.554854434686784	0.00694086278343256	0.00699302469599141	0.0113458865757866	0.60482679911397	0.999649710027077	0.00719151775711089	0.00687549630421249	0.00669303696840555	1	0	0	0.4	0	0	0.1	0.5	0	0	1.1077839044267	iTreg
622	0.00768992788827188	0.00669313167848883	0.00669320956148826	0.64425170150871	0.00698150801589512	0.00683468087255783	0.0101666103078742	0.789254036928767	0.999693925478514	0.00719154151437536	0.0067903441363988	0.00669297233483666	1	0	0	0.5	0	0	0.1	0.5	0	0	0.632534262394196	iTreg
623	0.00769139969899336	0.00669308817173766	0.006693168890052	0.760365736033006	0.00703471596201347	0.00673615052001549	0.00884629288899011	0.925528808860711	0.99974181479397	0.00719156737059586	0.00672745311700037	0.00669291459287692	1	0	0	0.6	0	0	0.1	0.5	0	0	0.178670391524589	iTreg
624	0.00769269518753339	0.006693051607175	0.00669313277507261	0.881295424017746	0.00709061735911276	0.00670259059198568	0.00767616914341313	0.980650532778427	0.999783125877929	0.00719159069615855	0.00670190804971294	0.00669287660309868	1	0	0	0.7	0	0	0.1	0.5	0	0	-0.198594450660839	iTreg
625	0.0076933877562937	0.00669302525774082	0.00669310566588839	0.95435062812209	0.00712462162621224	0.00669566577736453	0.00705358970859184	0.993899183649567	0.999804832708802	0.00719160345195052	0.00669571523524092	0.00669285372575382	1	0	0	0.8	0	0	0.1	0.5	0	0	-0.485521076275423	iTreg
626	0.00769365855129016	0.00669301716728981	0.00669309702455149	0.986440186294981	0.0071396101335687	0.00669402022637088	0.00679785108532611	0.997363165825843	0.999813715136755	0.00719160380272643	0.00669408871883021	0.0066928479155313	1	0	0	0.9	0	0	0.1	0.5	0	0	-0.721327272632094	iTreg
627	0.00769374096056866	0.00669300783279048	0.00669308743490868	0.999089367324974	0.00714551581865436	0.00669351573328139	0.00669983539824593	0.998459453896649	0.99981711696947	0.00719159031208365	0.00669356631067928	0.00669283959651565	1	0	0	1	0	0	0.1	0.5	0	0	-0.935169238793364	iTreg
628	0.00669411368332193	0.00669346718602866	0.00669347784496167	0.00669403916046442	0.00669286688917983	0.0847242296111924	0.997293102811906	0.00669341156137847	0.505100997451398	0.00719097220105872	0.0066934553181689	0.470649052317137	1	0	0	0	0	0	0.2	0.5	0	0	5.07483628968971	TGFB+
629	0.00669411452501927	0.00669346759909193	0.00669347827067181	0.00671183001617447	0.00669286692021507	0.0847345767158368	0.997291416602212	0.00669341339187888	0.505102072398299	0.00719097174365693	0.00669345569251063	0.47062246519636	1	0	0	0.1	0	0	0.2	0.5	0	0	4.87479949745922	TGFB+
630	0.00760919875971976	0.00669575541029417	0.00669569464738865	0.0601410962544738	0.00671989519002803	0.0145163016682467	0.0806994590696666	0.0114552171696878	0.996572947611869	0.00718997810653245	0.00710978858785202	0.00671145921611364	1	0	0	0.2	0	0	0.2	0.5	0	0	2.67577826961981	TGFB+
631	0.00767677092147698	0.00669351595041296	0.00669363858432447	0.46805000067592	0.0068997654523989	0.0076245163610512	0.0215967589721862	0.382703017730273	0.999265901837454	0.00719131347166554	0.00697543811299638	0.00669358099410422	1	0	0	0.3	0	0	0.2	0.5	0	0	1.62802637857697	TGFB+
632	0.00768132168855235	0.00669337838554237	0.0066934995722928	0.554284098530081	0.00693901495220673	0.00717719102189727	0.0176278106218905	0.59479020781395	0.999420312316809	0.00719139518555907	0.00687889857929076	0.00669326629898202	1	0	0	0.4	0	0	0.2	0.5	0	0	1.12508115764537	iTreg
633	0.00768500114588243	0.0066932694416192	0.00669338542018363	0.643172305913155	0.00697976634132889	0.00690115462826804	0.0144131832714009	0.782686770019234	0.99954164096607	0.00719145978668173	0.00679292959678362	0.00669307913691116	1	0	0	0.5	0	0	0.2	0.5	0	0	0.6446425118706	iTreg
634	0.00768869173828124	0.00669316297266922	0.00669326894793039	0.758914587533371	0.00703323656859091	0.00674938847722683	0.0111793715162215	0.923122523281175	0.99965953129813	0.0071915230101019	0.00672847935322363	0.00669294800917854	1	0	0	0.6	0	0	0.2	0.5	0	0	0.184953428480749	iTreg
635	0.00769160976176175	0.00669308138891155	0.00669317459428724	0.880673233520747	0.00708994861111493	0.00670398308002397	0.00861094337835334	0.980286095281292	0.999750534166486	0.00719157309145339	0.00670206889842453	0.00669288230110805	1	0	0	0.7	0	0	0.2	0.5	0	0	-0.196640597863087	iTreg
636	0.00769302038329029	0.00669303495264068	0.00669311983786603	0.954230253001074	0.00712442500504184	0.00669581734264109	0.00736955853346848	0.993846257123244	0.999793872425801	0.00719159717717829	0.00669573877494008	0.00669285407233551	1	0	0	0.8	0	0	0.2	0.5	0	0	-0.485021216470717	iTreg
637	0.00769355560917292	0.00669301998636346	0.00669310115150604	0.986424542011072	0.00713956208310626	0.00669403983829572	0.00688654505881229	0.997353680287713	0.999810644555197	0.00719160219327375	0.00669409307578676	0.00669284797942432	1	0	0	0.9	0	0	0.2	0.5	0	0	-0.721210499878241	iTreg
638	0.00769379306789318	0.00669303569336799	0.00669311539007631	0.999088897064832	0.00714555350108436	0.00669354425897477	0.00670568858881322	0.99845889172294	0.999816909137682	0.00719163340341768	0.00669359426622804	0.00669286725650135	1	0	0	1	0	0	0.2	0.5	0	0	-0.935161872499097	iTreg
639	0.00669410784472027	0.00669346434896135	0.00669347495913146	0.00669403373079476	0.0066928668165238	0.0847104054821137	0.997305396982029	0.00669340897591403	0.505093081133349	0.00719097553658917	0.00669345255520083	0.470683621868482	1	0	0	0	0	0	0.3	0.5	0	0	5.07487724255369	TGFB+
640	0.00669410869380231	0.00669346476143948	0.00669347538414476	0.00671174354527871	0.00669286684738511	0.0847204430282396	0.9973037252872	0.00669341080733802	0.505094162984864	0.00719097508204287	0.00669345293284478	0.470657178269888	1	0	0	0.1	0	0	0.3	0.5	0	0	4.87484037294951	TGFB+
641	0.00669410954473085	0.00669346517723666	0.00669347581258173	0.00672952111732427	0.00669286687831664	0.0847309244743243	0.997302048559733	0.00669341261808612	0.505095246501297	0.00719097462313344	0.00669345331049656	0.47063049144286	1	0	0	0.2	0	0	0.3	0.5	0	0	4.67480362958671	TGFB+
642	0.00765829446937431	0.00669407204856565	0.00669429651353883	0.464654568621843	0.00689487584072562	0.00847630882771753	0.0376079701450406	0.356587862809018	0.998627964767657	0.00719098275002585	0.00698232526180841	0.00669500038157315	1	0	0	0.3	0	0	0.3	0.5	0	0	1.67502373003985	TGFB+
643	0.00766991612796855	0.00669371067406415	0.00669390839831503	0.553341557573227	0.00693610084051862	0.00749496352179504	0.0274896622687851	0.578760851466101	0.999044827551836	0.00719119776645854	0.00688423812852058	0.00669381445521368	1	0	0	0.4	0	0	0.3	0.5	0	0	1.15260027559048	iTreg
644	0.00767796288500066	0.00669346963841896	0.00669364084994428	0.641660250964699	0.00697729667960803	0.00700423097494512	0.0204898413932626	0.773117988075075	0.999317905664517	0.00719134096828415	0.00679666023049907	0.00669329001258751	1	0	0	0.5	0	0	0.3	0.5	0	0	0.66212158892826	iTreg
645	0.00768522097372766	0.0066932596689313	0.00669339815889638	0.757070430136954	0.00703135168603833	0.00676756299082857	0.0141722053015768	0.919961117833662	0.999552556303653	0.00719146564853161	0.00672982200768691	0.00669300093764751	1	0	0	0.6	0	0	0.3	0.5	0	0	0.193073183099596	iTreg
646	0.007690397764866	0.00669312868516457	0.00669323556053355	0.879966030139446	0.00708920456912915	0.00670563441841201	0.00967069298359053	0.979866764650624	0.999713396504953	0.00719156888680883	0.00670226775955518	0.0066929028637973	1	0	0	0.7	0	0	0.3	0.5	0	0	-0.194417157803166	iTreg
647	0.00769263480619232	0.00669304517642004	0.00669313476423806	0.954103637118035	0.00712421856538824	0.00669597895919944	0.00770121897999046	0.993790448547279	0.999782349403758	0.00719159060395185	0.0066957636216647	0.0066928545012218	1	0	0	0.8	0	0	0.3	0.5	0	0	-0.484495995090805	iTreg
648	0.00769343013573149	0.00669302809361424	0.00669311058525923	0.986408706801785	0.00713950602971241	0.00669406510241853	0.00697657679123169	0.997344120176028	0.999807532478603	0.00719159270242877	0.00669410273955529	0.00669285329147694	1	0	0	0.9	0	0	0.3	0.5	0	0	-0.721092093984988	iTreg
649	0.00769378627607808	0.00669303587750472	0.00669311566137652	0.999088454246266	0.00714555056832841	0.00669354507159743	0.0067115241889127	0.998458381493261	0.99981670729613	0.00719163328713241	0.00669359450147338	0.00669286725638794	1	0	0	1	0	0	0.3	0.5	0	0	-0.935154890346865	iTreg
650	0.00669410210062412	0.00669346155538849	0.00669347211746756	0.00669402831828972	0.00669286674529206	0.084696547946324	0.997317560617314	0.006693406291784	0.505085285938243	0.00719097882816088	0.0066934498354048	0.470717647602306	1	0	0	0	0	0	0.4	0.5	0	0	5.07491736679996	TGFB+
651	0.00669410293482617	0.00669346196285708	0.00669347253735399	0.00671165795755746	0.00669286677605474	0.084706849635455	0.997315907803368	0.00669340796571594	0.505086348628021	0.00719097837803404	0.00669345020646712	0.470691254652357	1	0	0	0.1	0	0	0.4	0.5	0	0	4.87488093033548	TGFB+
652	0.00669410377668129	0.00669346236739034	0.00669347295427691	0.00672935509979314	0.00669286680596121	0.0847169140848602	0.997314244369196	0.00669341018859174	0.505087418673499	0.00719097793000828	0.00669345057943944	0.470664992310794	1	0	0	0.2	0	0	0.4	0.5	0	0	4.67484430121672	TGFB+
653	0.00669410465612264	0.00669346278657645	0.00669347338611425	0.00674712176596706	0.00669286683819188	0.084727297097789	0.997312569631386	0.00669341220513472	0.505088528232849	0.00719097747141955	0.006693450968757	0.470638243888235	1	0	0	0.3	0	0	0.4	0.5	0	0	4.47480738452064	TGFB+
654	0.00765194635767673	0.00669425728712236	0.00669458110427925	0.551701390764365	0.00693144577289289	0.0080787147876389	0.0430907132295362	0.552704988410288	0.998410205637967	0.00719087245262263	0.00689267688658723	0.00669519446526823	1	0	0	0.4	0	0	0.4	0.5	0	0	1.19710381753101	iTreg
655	0.00766785151226092	0.00669376437206737	0.0066940166671022	0.639544252774322	0.00697378369238465	0.00717027490666802	0.0292404831207421	0.75898659935659	0.998983250400522	0.00719116585542753	0.00680209258788179	0.00669372096498222	1	0	0	0.5	0	0	0.4	0.5	0	0	0.687613051148083	iTreg
656	0.00768073337976702	0.00669338608311754	0.00669356685941426	0.7547126292945	0.0070289333664636	0.00679317146732566	0.018046098747707	0.915743594524014	0.999411674941386	0.0071913906250286	0.00673160349455667	0.00669308695698282	1	0	0	0.6	0	0	0.4	0.5	0	0	0.203684072220463	iTreg
657	0.00768899765276805	0.00669316559620571	0.00669328803919148	0.87915912475338	0.00708834010506434	0.00670757192923557	0.0108761553278843	0.979381763552853	0.999670917281985	0.00719154455139667	0.00670247945351167	0.00669291015005164	1	0	0	0.7	0	0	0.4	0.5	0	0	-0.191877352782909	iTreg
658	0.00769222736281194	0.00669306876668588	0.00669316329291129	0.953970352549772	0.00712400914080412	0.00669616411402668	0.00804953754855217	0.993731681262344	0.999770231893133	0.00719158887471014	0.00669580251311022	0.00669286783270284	1	0	0	0.8	0	0	0.4	0.5	0	0	-0.483943836258934	iTreg
659	0.00769332379621888	0.0066930315418578	0.00669311538202462	0.986392561631531	0.00713945666005657	0.00669408609562516	0.00706797489106118	0.997334325724792	0.99980436551403	0.00719159118292625	0.00669410777939532	0.00669285390001803	1	0	0	0.9	0	0	0.4	0.5	0	0	-0.720971711641169	iTreg
660	0.00769377947187484	0.0066930360619851	0.00669311593332548	0.999088010600072	0.00714554763033879	0.00669354588617803	0.00671737041638357	0.998457870302061	0.999816505083279	0.00719163317066996	0.0066935947371315	0.00669286725627995	1	0	0	1	0	0	0.4	0.5	0	0	-0.935147895421244	iTreg
661	0.00669409640432749	0.00669345878388725	0.00669346929827752	0.00669402304799037	0.00669286667421192	0.0846830037214272	0.997329597653969	0.0066934038317891	0.505077555745322	0.00719098209074457	0.00669344713779683	0.470751410117526	1	0	0	0	0	0	0.5	0.5	0	0	5.07495734925707	TGFB+
662	0.00669409718382608	0.00669345918431946	0.00669346971087825	0.00671157113865688	0.00669286671188654	0.08469304403518	0.997327975038945	0.00669340229326994	0.505078549776375	0.00719098166833753	0.0066934474941538	0.470725417467718	1	0	0	0.1	0	0	0.5	0.5	0	0	4.87492123528694	TGFB+
663	0.00669409806820288	0.00669345959307301	0.00669347013212952	0.0067291905223697	0.00669286673479952	0.0847033964136181	0.997326317247338	0.00669340745513142	0.505079674713207	0.00719098119505582	0.00669344787723745	0.470698779651797	1	0	0	0.2	0	0	0.5	0.5	0	0	4.67488454422254	TGFB+
664	0.00669409893105543	0.00669346000158901	0.00669347055310856	0.00674687685389072	0.00669286676473278	0.0847135551993889	0.997324659260636	0.00669341040466576	0.505080765688339	0.00719098074309405	0.00669344825690962	0.470672411047568	1	0	0	0.3	0	0	0.5	0.5	0	0	4.47484789781119	TGFB+
665	0.00762330124508052	0.00669519168108541	0.00669573098988632	0.548535442476465	0.00692380621588568	0.00927134180292597	0.0681214490285804	0.5090336593826	0.997277781770741	0.00719031488417448	0.00690617962300168	0.00669892402882146	1	0	0	0.4	0	0	0.5	0.5	0	0	1.27127935586964	iTreg
666	0.00765322901690463	0.0066942060818938	0.00669457944693732	0.636582813700583	0.00696876678996152	0.00745208823560348	0.0419384812565863	0.737745826215461	0.998470124183506	0.00719090296223557	0.00681008907243795	0.00669463677884082	1	0	0	0.5	0	0	0.5	0.5	0	0	0.725298215541851	iTreg
667	0.0076748615143395	0.00669355389161515	0.00669379043369772	0.751673599614006	0.00702580111123567	0.00683049769267809	0.0231221951215268	0.910001379686527	0.999222861933656	0.00719129096476963	0.00673401173478531	0.00669323119060786	1	0	0	0.6	0	0	0.5	0.5	0	0	0.217761392421066	iTreg
668	0.00768738002753955	0.00669319574569912	0.00669333599430446	0.878234506999081	0.00708733862878128	0.00670987449077861	0.0122529561116627	0.978817423376874	0.999622095846215	0.00719150092937738	0.00670271270938805	0.00669290751059245	1	0	0	0.7	0	0	0.5	0.5	0	0	-0.188962824074046	iTreg
669	0.00769180223926275	0.00669307890657124	0.00669317863066518	0.953829981772131	0.00712378066251667	0.00669634728336963	0.00841559586560265	0.993669466466081	0.999757469888895	0.00719158118863716	0.00669582900782545	0.00669286720433722	1	0	0	0.8	0	0	0.5	0.5	0	0	-0.483362857138319	iTreg
670	0.0076932158483988	0.00669303511631611	0.00669312032564225	0.986376157565682	0.00713940657810187	0.00669410760689968	0.0071607669797068	0.99732437086995	0.999801148794326	0.00719158968147351	0.00669411297299348	0.00669285459123676	1	0	0	0.9	0	0	0.5	0.5	0	0	-0.720849467529189	iTreg
671	0.00769377265531915	0.00669303624666373	0.00669311620571688	0.999087566118742	0.00714554468689483	0.00669354670258819	0.00672322730514108	0.998457358147902	0.999816302494467	0.00719163305405372	0.0066935949732464	0.00669286725620327	1	0	0	1	0	0	0.5	0.5	0	0	-0.935140887675284	iTreg
672	0.00669409077185955	0.00669345604818595	0.00669346651546391	0.00669401736895018	0.00669286660647952	0.0846696667966484	0.997341513063213	0.00669340044164762	0.505069909946949	0.00719098531664473	0.00669344447265626	0.470784635398488	1	0	0	0	0	0	0.6	0.5	0	0	5.07499679723209	TGFB+
673	0.00669409158840589	0.00669345644520235	0.00669346692462441	0.00671148929532484	0.00669286663615159	0.08467972516784	0.997339893333695	0.00669340227907702	0.505070950062651	0.00719098487747113	0.00669344483538922	0.470758624044986	1	0	0	0.1	0	0	0.6	0.5	0	0	4.87496071221671	TGFB+
674	0.00669409240822367	0.00669345684385112	0.00669346733547622	0.00672902700659411	0.00669286666576739	0.0846898336616086	0.997338267278224	0.0066934041487095	0.505071994415142	0.00719098443615037	0.00669344519939665	0.470732506149203	1	0	0	0.2	0	0	0.6	0.5	0	0	4.67492449440746	TGFB+
675	0.00669409323065922	0.00669345723841194	0.00669346774224016	0.00674663175213529	0.0066928666935087	0.0846997258886275	0.997336631954571	0.00669340707752237	0.505073043935357	0.0071909839949599	0.00669344556247433	0.470706490266988	1	0	0	0.3	0	0	0.6	0.5	0	0	4.47488807980743	TGFB+
676	0.00669409406426303	0.00669345764516806	0.00669346816137563	0.00676430243707858	0.00669286672428476	0.0847101613466905	0.997334993142477	0.006693408643245	0.505074104017888	0.00719098354606296	0.00669344593296135	0.470679966752349	1	0	0	0.4	0	0	0.6	0.5	0	0	4.27485162221742	TGFB+
677	0.00763193346229787	0.00669488421286493	0.00669544254964849	0.632419249316833	0.00696156522115147	0.0079661339354936	0.0605236102539994	0.705099239373265	0.997655903166263	0.00719049856188201	0.0068219990754834	0.00669667597419802	1	0	0	0.5	0	0	0.6	0.5	0	0	0.782008351390659	iTreg
678	0.0076670525119607	0.00669378136787657	0.00669409287846163	0.747714065340742	0.0070216916907578	0.00688739198982271	0.0298856286870176	0.901966808413546	0.998963651915798	0.00719115573401159	0.00673734925501979	0.00669348277154714	1	0	0	0.6	0	0	0.6	0.5	0	0	0.23682710121639	iTreg
679	0.00768554829067013	0.00669324732320072	0.00669340805414937	0.877169014644468	0.00708620757563379	0.00671267495706512	0.0138334387791249	0.978155203924022	0.999565632335904	0.00719147129591759	0.00670300337987186	0.00669292284914822	1	0	0	0.7	0	0	0.6	0.5	0	0	-0.185597928399613	iTreg
680	0.00769135489560589	0.00669308914770325	0.00669319434213208	0.953682013970997	0.00712353992123088	0.00669654288782965	0.00880054718101226	0.993603693420886	0.999744024356682	0.00719157271311981	0.00669585656994252	0.00669286614638688	1	0	0	0.8	0	0	0.6	0.5	0	0	-0.482751167943602	iTreg
681	0.00769310626758829	0.00669303883626134	0.00669312543630034	0.986359488964035	0.00713935578266015	0.00669412966750395	0.00725498152324129	0.997314252032643	0.999797881266	0.00719158821095455	0.00669411834075013	0.00669285538393857	1	0	0	0.9	0	0	0.6	0.5	0	0	-0.72072532281348	iTreg
682	0.00769376582623342	0.00669303643184124	0.00669311647853541	0.99908712080388	0.00714554173810813	0.00669354752082481	0.00672909489020741	0.998456845031125	0.999816099531847	0.00719163293717917	0.00669359520978414	0.00669286725607478	1	0	0	1	0	0	0.6	0.5	0	0	-0.935133867078064	iTreg
683	0.00669408519525693	0.00669345333059842	0.00669346375117414	0.00669401278258433	0.00669286653369115	0.0846561493367701	0.997353302056126	0.00669339920574752	0.505062345687496	0.00719098850902356	0.00669344182880106	0.470817779274856	1	0	0	0	0	0	0.7	0.5	0	0	5.07503577214047	TGFB+
684	0.00669408600345064	0.00669345372375322	0.00669346415635614	0.00671140705265892	0.00669286656337014	0.0846661433496672	0.997351699039746	0.00669340096301533	0.505063374793824	0.00719098807474096	0.00669344218800755	0.470791912010928	1	0	0	0.1	0	0	0.7	0.5	0	0	4.87499987230052	TGFB+
685	0.0066940868338554	0.00669345412295566	0.00669346456777297	0.00672886772986937	0.00669286659045978	0.0846764421680559	0.997350086013383	0.0066934039114056	0.505064433997408	0.00719098762217996	0.00669344255387173	0.470765627079661	1	0	0	0.2	0	0	0.7	0.5	0	0	4.67496375191351	TGFB+
686	0.00669408760604005	0.00669345451489082	0.00669346497159168	0.00674638880858171	0.00669286662817088	0.0846864241340839	0.997348481434873	0.00669340188116185	0.505065413028771	0.00719098721421632	0.00669344290686109	0.470739917146702	1	0	0	0.3	0	0	0.7	0.5	0	0	4.47492792283891	TGFB+
687	0.00669408844458204	0.00669345491523588	0.00669346538425188	0.00676398157747867	0.00669286665382556	0.0846966159325112	0.997346854657275	0.00669340550129334	0.505066482459524	0.00719098675999426	0.0066934432740003	0.470713588367814	1	0	0	0.4	0	0	0.7	0.5	0	0	4.27489149485119	TGFB+
688	0.00760067064579322	0.00669596151295316	0.00669681173305456	0.626423393248665	0.00695112477540822	0.00900691185359903	0.0880071491891488	0.653448077827529	0.99629831980087	0.00718985425238642	0.00683994991603491	0.00670150149823634	1	0	0	0.5	0	0	0.7	0.5	0	0	0.869520144499551	iTreg
689	0.00765643377995831	0.00669409850274659	0.00669451353209155	0.742481907974962	0.00701620552566494	0.00697948030718365	0.0391055694516423	0.890302255873714	0.998595701367172	0.00719096644152234	0.00674213117241879	0.0066939445416522	1	0	0	0.6	0	0	0.7	0.5	0	0	0.263393478039032	iTreg
690	0.00768343653244626	0.00669330848465144	0.00669349291688048	0.875933114538518	0.00708490332164083	0.00671610194321283	0.0156588932775335	0.977371078857593	0.99949986997338	0.00719143881966123	0.00670334770621629	0.00669294411573951	1	0	0	0.7	0	0	0.7	0.5	0	0	-0.181686196251508	iTreg
691	0.00769088461807002	0.00669310060116164	0.00669321155719599	0.953525901705168	0.0071232870657908	0.00669675320665366	0.00920565886724756	0.993534092042952	0.999729847264996	0.00719156433139802	0.00669588638518521	0.00669286573720909	1	0	0	0.8	0	0	0.7	0.5	0	0	-0.482106628643204	iTreg
692	0.00769299503834875	0.00669304272076605	0.00669313073322767	0.986342549996504	0.00713930427628052	0.00669415230777995	0.00735064782193607	0.997303965540328	0.999794561843695	0.00719158678889517	0.00669412390203738	0.00669285629587005	1	0	0	0.9	0	0	0.7	0.5	0	0	-0.720599237495384	iTreg
693	0.00769375898482959	0.00669303661719451	0.00669311675191119	0.999086674650691	0.00714553878398271	0.00669354834109628	0.00673497320601208	0.998456330942779	0.999815896193348	0.00719163282013253	0.00669359544675241	0.00669286725592809	1	0	0	1	0	0	0.7	0.5	0	0	-0.935126833578979	iTreg
694	0.00669407967066243	0.0066934506461725	0.00669346102051673	0.00669400727010316	0.00669286646696952	0.0846431967574561	0.997364975671144	0.00669339602519339	0.505054844311518	0.00719099167579587	0.0066934392137103	0.470850448727525	1	0	0	0	0	0	0.8	0.5	0	0	5.07507466224314	TGFB+
695	0.00669408049865455	0.00669345102951937	0.00669346141599654	0.00671132800608426	0.00669286648049725	0.0846531369719194	0.997363377894392	0.00669340347857685	0.505055917523425	0.00719099120558845	0.0066934395678181	0.470824439918773	1	0	0	0.1	0	0	0.8	0.5	0	0	4.87503859597507	TGFB+
696	0.00669408129059466	0.00669345142901522	0.00669346182736977	0.00672870777906631	0.00669286652201809	0.0846630949777857	0.997361792386643	0.00669340100003784	0.505056912475148	0.00719099079630048	0.00669343993034262	0.470798648811324	1	0	0	0.2	0	0	0.8	0.5	0	0	4.67500280671714	TGFB+
697	0.00669408208890804	0.00669345182046961	0.00669346223077866	0.00674615401151625	0.00669286655396322	0.084673190605977	0.997360195446994	0.00669340185284354	0.505057924967794	0.00719099037247729	0.00669344028682489	0.470772842636909	1	0	0	0.3	0	0	0.8	0.5	0	0	4.47496704121115	TGFB+
698	0.00669408290133157	0.00669345221382737	0.00669346263622565	0.00676366702581744	0.0066928665831693	0.084683306081834	0.997358588796619	0.00669340410834252	0.505058959006018	0.00719098993630364	0.00669344064669579	0.47074681636523	1	0	0	0.4	0	0	0.8	0.5	0	0	4.27493097602106	TGFB+
699	0.00755364932059038	0.00669779181993682	0.00669913156404886	0.616837764327937	0.00693538043807142	0.011538787721938	0.129796443911935	0.567187307276332	0.993819046130066	0.00718875520768253	0.00686766564750295	0.0067142216069667	1	0	0	0.5	0	0	0.8	0.5	0	0	1.01214770950434	iTreg
700	0.00764155464885613	0.0066945602535132	0.0066951236888225	0.735442311186475	0.00700871153427025	0.00714130026454042	0.0520714288552887	0.872499967470557	0.99804825583467	0.00719069191274982	0.00674929430947411	0.00669485481685025	1	0	0	0.6	0	0	0.8	0.5	0	0	0.301896985792662	iTreg
701	0.00768097639684544	0.00669337787858965	0.00669358997218975	0.874487962292549	0.00708338178886293	0.00672035910364807	0.0177835227493924	0.976431822241621	0.999422568604318	0.00719139785213956	0.00670375701569428	0.00669296980495419	1	0	0	0.7	0	0	0.8	0.5	0	0	-0.177099020576171	iTreg
702	0.00769036746814338	0.00669310169370003	0.00669321872800788	0.953361166416118	0.00712300074100936	0.00669696859576351	0.00963229751560948	0.993460378752225	0.999714878296206	0.00719153909553067	0.00669590731505487	0.00669285435383885	1	0	0	0.8	0	0	0.8	0.5	0	0	-0.481427167957891	iTreg
703	0.00769288215119905	0.00669304679679554	0.00669313624402123	0.986325334650698	0.00713925206902566	0.0066941755674184	0.00744779605244178	0.997293507558952	0.99979118940612	0.00719158544056603	0.0066941296847574	0.00669285735325435	1	0	0	0.9	0	0	0.8	0.5	0	0	-0.720471170256291	iTreg
704	0.00769375213093773	0.00669303680308278	0.00669311702584711	0.999086227655768	0.00714553582428329	0.00669354916323016	0.0067408622876182	0.99845581588301	0.999815692476802	0.00719163270275992	0.0066935956841782	0.00669286725580519	1	0	0	1	0	0	0.8	0.5	0	0	-0.935119787137837	iTreg
705	0.00669407422996098	0.00669344797400663	0.00669345830283925	0.006694006337655	0.00669286637502596	0.0846303109096416	0.997376516949266	0.00669340168592396	0.505047485694629	0.00719099475515275	0.00669343661564394	0.470882555399809	1	0	0	0	0	0	0.9	0.5	0	0	5.07511276779314	TGFB+
706	0.00669407499451484	0.00669344838290082	0.00669345872325012	0.00671124131368242	0.00669286643860031	0.0846399725726457	0.997374964675433	0.0066933917201067	0.505048418011259	0.00719099439833125	0.00669343698448925	0.470857257147697	1	0	0	0.1	0	0	0.9	0.5	0	0	4.87507742327281	TGFB+
707	0.00669407580082549	0.006693448768547	0.00669345912084948	0.00672854771837286	0.00669286646174527	0.0846499944949297	0.997373384375106	0.00669339547707036	0.505049451432314	0.0071909939534682	0.00669343733743293	0.470831407409136	1	0	0	0.2	0	0	0.9	0.5	0	0	4.67504167309428	TGFB+
708	0.00669407660156569	0.00669344915106849	0.00669345951531039	0.00674591887963626	0.0066928664848308	0.0846600128145028	0.997371797964984	0.00669339948765334	0.505050478637169	0.00719099351431668	0.00669343768792746	0.470805595105577	1	0	0	0.3	0	0	0.9	0.5	0	0	4.47500589183562	TGFB+
709	0.00669407740310501	0.0066934495381095	0.00669345991431055	0.00676335428141596	0.00669286651290258	0.0846698154860488	0.997370207206119	0.00669340217956516	0.505051501420311	0.00719099308373563	0.00669343804265809	0.470779815796458	1	0	0	0.4	0	0	0.9	0.5	0	0	4.27496986510216	TGFB+
710	0.0066940782066533	0.00669344993236795	0.00669346032057332	0.00678085285442117	0.00669286654405519	0.0846800908783055	0.997368613918442	0.00669340289782807	0.505052521853959	0.00719099265259302	0.00669343840123092	0.470753740348008	1	0	0	0.5	0	0	0.9	0.5	0	0	4.07493395359602	TGFB+
711	0.00761986043613634	0.00669526967666166	0.00669605736778851	0.725768262797787	0.00699816706538511	0.00746031440021788	0.0710709491199106	0.843457092141884	0.997177718439618	0.00719026826914032	0.00676065766644232	0.00669682558093052	1	0	0	0.6	0	0	0.9	0.5	0	0	0.360785296203324	iTreg
712	0.00767808863177146	0.00669345680174833	0.00669370149716291	0.87278033061615	0.0070815917719777	0.00672574810309371	0.0202807164397847	0.975290084888947	0.99933066195001	0.00719134859135241	0.00670424965308046	0.00669300132713191	1	0	0	0.7	0	0	0.9	0.5	0	0	-0.171659174638004	iTreg
713	0.00768987902683285	0.00669312187195512	0.00669324532930602	0.953186794696771	0.00712275250033123	0.00669721687628718	0.0100820700363514	0.993382157708776	0.99969909915372	0.00719154999198154	0.00669594712989934	0.00669286140521251	1	0	0	0.8	0	0	0.9	0.5	0	0	-0.480709407391109	iTreg
714	0.00769276761233124	0.00669305109697927	0.00669314200157761	0.98630783666898	0.00713919918081205	0.00669419949137338	0.00754645730870393	0.997282874142288	0.999787762798211	0.00719158420220554	0.00669413572202919	0.00669285858778247	1	0	0	0.9	0	0	0.9	0.5	0	0	-0.720341078405685	iTreg
715	0.00769374526463668	0.00669303698925684	0.00669311730009908	0.999085779819397	0.0071455328593132	0.00669354998725479	0.00674676216972779	0.998455299848943	0.999815488382311	0.00719163258526966	0.00669359592202759	0.00669286725568236	1	0	0	1	0	0	0.9	0.5	0	0	-0.935112727717383	iTreg
716	0.00669406880617897	0.00669344535217484	0.00669345563559821	0.00669399871776378	0.00669286632243129	0.08461714128597	0.997387963711734	0.00669339422878064	0.505040107993665	0.00719099788570808	0.0066934340597508	0.470914777816173	1	0	0	0	0	0	1	0.5	0	0	5.07515064993551	TGFB+
717	0.00669406958750691	0.00669344574609563	0.00669345604114243	0.00671116216656235	0.00669286636514215	0.0846270708136918	0.997386415043009	0.0066933913882682	0.505041084540619	0.00719099748595429	0.00669343441787061	0.470889324415012	1	0	0	0.1	0	0	1	0.5	0	0	4.87511544181998	TGFB+
718	0.00669407037670396	0.00669344612402989	0.00669345643085088	0.00672839260189876	0.00669286638822898	0.0846371000340042	0.997384851570256	0.00669339505290906	0.505042095822884	0.007190997053011	0.00669343476346255	0.470863729802618	1	0	0	0.2	0	0	1	0.5	0	0	4.67508006906547	TGFB+
719	0.00669407116708453	0.00669344650384279	0.00669345682247517	0.00674568692244343	0.00669286641307642	0.084646771914519	0.997383282316998	0.00669339840249852	0.505043108996278	0.00719099662284278	0.00669343511155697	0.470838133581355	1	0	0	0.3	0	0	1	0.5	0	0	4.47504426613253	TGFB+
720	0.00669407198511793	0.00669344689187122	0.00669345722255978	0.00676304854216662	0.00669286643744975	0.0846568614504831	0.997381701958809	0.00669340350600749	0.505044154763903	0.00719099617590088	0.00669343546846306	0.470812134480899	1	0	0	0.4	0	0	1	0.5	0	0	4.27500836525948	TGFB+
721	0.00669407279039959	0.00669344728764187	0.00669345763024932	0.00678047098361228	0.00669286647523987	0.0846668609948952	0.997380123068876	0.00669340351959179	0.505045166935	0.00719099576159593	0.00669343583106351	0.470786288356303	1	0	0	0.5	0	0	1	0.5	0	0	4.07497250675806	TGFB+
722	0.00758668490013712	0.00669644703236354	0.00669759879793382	0.712166979990339	0.00698281426589801	0.00820185163087209	0.100347079172014	0.791901843755723	0.995658041183787	0.00718956316328592	0.00677994717592798	0.00670168739142697	1	0	0	0.6	0	0	1	0.5	0	0	0.457456808600011	iTreg
723	0.00767464524001165	0.00669355136946785	0.0066938350110406	0.870735568217083	0.00707945773865901	0.00673274069579465	0.0232529951663496	0.973876584394916	0.999219766083496	0.00719128489644555	0.00670485722489048	0.00669304535651293	1	0	0	0.7	0	0	1	0.5	0	0	-0.165115505996323	iTreg
724	0.00768931183137293	0.0066931420694518	0.00669327227190164	0.953002393809017	0.00712243934014239	0.00669748693903278	0.0105565452254593	0.993299117352926	0.999682358799871	0.00719153546182511	0.00669599038185347	0.00669286786023765	1	0	0	0.8	0	0	1	0.5	0	0	-0.479951278580536	iTreg
725	0.00769265144483671	0.00669305564683973	0.00669314803200938	0.986290049567673	0.00713914563544868	0.00669422411857155	0.00764666364619649	0.9972720611109	0.999784280821799	0.00719158311518866	0.00669414204007166	0.00669286002379777	1	0	0	0.9	0	0	1	0.5	0	0	-0.720208917797411	iTreg
726	0.00769373838551824	0.0066930371757511	0.00669311757511583	0.999085331136323	0.00714552988891146	0.00669355081315016	0.00675267288775192	0.99845478283364	0.999815283906634	0.00719163246747179	0.00669359616038924	0.0066928672555625	1	0	0	1	0	0	1	0.5	0	0	-0.935105655266975	iTreg
727	0.00769244421661324	0.00669302112720742	0.00669301210985115	0.00717569854551839	0.00669890867093146	0.00725338519314431	0.00827948808584602	0.00717917934334709	0.999814714043814	0.0071916065224416	0.00714577151740111	0.00669303307584381	1	0	0	0	0	0	0	0.6	0	0	3.0501710785866	TGFB+
728	0.0076924702464372	0.00669302087282513	0.00669301307992958	0.0212061815545453	0.00670502306898928	0.00725086276019968	0.0082523732220812	0.00823260745804207	0.999815490265737	0.00719160797086441	0.00714571621370973	0.00669302987983016	1	0	0	0.1	0	0	0	0.6	0	0	2.83506283803654	TGFB+
729	0.00769257655712369	0.00669301732784304	0.00669301491849071	0.0839932953797931	0.00673245462568875	0.0072384889912631	0.00813293748866888	0.0151455306047423	0.999818922495316	0.00719160928046511	0.00714441370648771	0.00669301359889377	1	0	0	0.2	0	0	0	0.6	0	0	2.56525377801507	TGFB+
730	0.0076931637309029	0.00669299823050837	0.00669302541732094	0.47036538474174	0.0069038187493894	0.00698994405061943	0.00745654612112718	0.404855178839682	0.999839881267012	0.00719162069035402	0.00696943724369712	0.00669293034348889	1	0	0	0.3	0	0	0	0.6	0	0	1.58822303972898	TGFB+
731	0.00769327667660836	0.00669299394637782	0.00669302676734545	0.555200325965829	0.00694203763062919	0.00688195104622961	0.00732112025316503	0.611191721268497	0.999844569414095	0.00719162323482114	0.00687332335335243	0.00669291505173457	1	0	0	0.4	0	0	0	0.6	0	0	1.09674565131184	iTreg
732	0.0076933884577233	0.00669298975533035	0.00669302829319509	0.645017577507595	0.00698273494576274	0.00679060828535281	0.00718417607993698	0.793811456810591	0.999849145191335	0.00719162569276734	0.00678854219069599	0.00669290010522208	1	0	0	0.5	0	0	0	0.6	0	0	0.624031814296464	iTreg
733	0.00769352270206311	0.006692985050319	0.00669303074219676	0.761511996870232	0.00703587958604047	0.00672631353052218	0.00701540064426615	0.927383030409705	0.999854353911882	0.00719162849756047	0.00672666132164596	0.00669288249923231	1	0	0	0.6	0	0	0	0.6	0	0	0.173718923382028	iTreg
734	0.00769365218801229	0.00669298177184553	0.00669303456978161	0.881844461518638	0.00709120506376165	0.0067013984479785	0.00684929454576978	0.980968929392581	0.999859140459396	0.00719163203762101	0.00670176774638592	0.00669286701012428	1	0	0	0.7	0	0	0	0.6	0	0	-0.200364697989334	iTreg
735	0.00769373461788072	0.00669297316574448	0.00669303010586067	0.954465155369226	0.00712480489764135	0.00669552359071596	0.00675241052090059	0.993949449951456	0.999861852570375	0.00719163486883921	0.0066956930345386	0.00669285156798789	1	0	0	0.8	0	0	0	0.6	0	0	-0.486043801520947	iTreg
736	0.00769377684590836	0.00669297105523234	0.00669302977967655	0.98645553514817	0.00713966362907839	0.0066940003191788	0.0067104703989529	0.997372451593967	0.999863015767733	0.00719164040903519	0.00669408372852453	0.00669284658106716	1	0	0	0.9	0	0	0	0.6	0	0	-0.721488519763216	iTreg
737	0.00769380329191601	0.00669299281908516	0.00669305224702659	0.99908978344129	0.00714555500254195	0.00669354266724774	0.00669404912881787	0.99845991567206	0.999863474144323	0.00719165882400117	0.00669359382650632	0.00669286721904809	1	0	0	1	0	0	0	0.6	0	0	-0.935222058231481	iTreg
738	0.00767376726822925	0.0066934457227382	0.00669341494300101	0.00716696769769515	0.00669880640361533	0.0084783327419303	0.0243797320088059	0.00716957825755929	0.999341102685049	0.00719135465571208	0.00713796258771389	0.00669419382886285	1	0	0	0	0	0	0.1	0.6	0	0	3.06796336152031	TGFB+
739	0.00767438327321326	0.00669343188259526	0.00669340576214225	0.0207492053000283	0.00670463624405524	0.00843239681564932	0.0238424589301212	0.0081673191755417	0.999357441325582	0.00719136387583945	0.00713816152345692	0.00669412084827551	1	0	0	0.1	0	0	0.1	0.6	0	0	2.8527903933542	TGFB+
740	0.00767675297973254	0.00669337608309286	0.00669336743532414	0.0779514519364661	0.00672930302549166	0.00825468864542666	0.0217706397738592	0.0141242108030301	0.999420117352821	0.0071913963542979	0.00713808344129105	0.00669385662765616	1	0	0	0.2	0	0	0.1	0.6	0	0	2.58734568427386	TGFB+
741	0.00768714989869866	0.00669313163882091	0.0066931834381923	0.469563907121193	0.00690234983089265	0.00721086660346011	0.0126329660687217	0.396837417439057	0.99969314726257	0.00719154156291905	0.00697164521384322	0.00669305894605787	1	0	0	0.3	0	0	0.1	0.6	0	0	1.60258142137879	TGFB+
742	0.00768859975745463	0.00669309693162396	0.00669315341152385	0.554839791627558	0.0069408526945341	0.00699304957066266	0.0113460910461412	0.60483425158441	0.999731477405106	0.00719156216154583	0.00687550759850738	0.00669299354580786	1	0	0	0.4	0	0	0.1	0.6	0	0	1.10770938610073	iTreg
743	0.00768992266723924	0.00669306555609347	0.00669312509726981	0.644245717381228	0.00698150158740565	0.00683468799953504	0.0101666833218403	0.789260288187861	0.999766001043228	0.00719158070260846	0.00679034817895984	0.00669294373878772	1	0	0	0.5	0	0	0.1	0.6	0	0	0.632461852237422	iTreg
744	0.00769139525846966	0.00669303135095542	0.00669309273234663	0.760364732701332	0.00703471153523723	0.00673615220009562	0.00884630320808025	0.925530629457773	0.999803662654387	0.00719160104305376	0.00672745438299426	0.00669289935415909	1	0	0	0.6	0	0	0.1	0.6	0	0	0.1786076162519	iTreg
745	0.00769269136263599	0.00669300265391818	0.00669306390313231	0.881295398954138	0.007090613158384	0.00670259100063774	0.00767616934822593	0.980650753415404	0.999836344889176	0.00719161970510551	0.00670190842077131	0.0066928705953609	1	0	0	0.7	0	0	0.1	0.6	0	0	-0.198647967110545	iTreg
746	0.0076933842482938	0.00669298040131826	0.00669304073132001	0.954350642430801	0.00712461733477103	0.00669566589659197	0.0070535895946943	0.993899221275605	0.999853564559001	0.00719163003177457	0.00669571535391338	0.00669285170053045	1	0	0	0.8	0	0	0.1	0.6	0	0	-0.485569952972199	iTreg
747	0.00769365517711517	0.00669297398636306	0.00669303373668994	0.986440193754659	0.00713960580164891	0.00669402027757625	0.00679785103067356	0.997363178046487	0.999860617378754	0.0071916293947283	0.00669408877173319	0.00669284734905808	1	0	0	0.9	0	0	0.1	0.6	0	0	-0.721374283654313	iTreg
748	0.00769379652173411	0.00669299296487996	0.00669305246187637	0.999089342280455	0.00714555207668451	0.00669354347624848	0.00669986355666242	0.998459407361695	0.999863314326353	0.00719165873049666	0.00669359406086671	0.00669286721883974	1	0	0	1	0	0	0.1	0.6	0	0	-0.935215142900215	iTreg
749	0.00669498618622001	0.00669340349567761	0.00669341301613516	0.00669400984786631	0.00669286649523169	0.839811022065415	0.997359927301082	0.00669299009497727	0.737548265785755	0.00719132739468217	0.00669371169033934	0.082376704846182	1	0	0	0	0	0	0.2	0.6	0	0	5.20927209676237	Th17
750	0.00669498749088878	0.00669340383016979	0.00669341336114897	0.00671136109818956	0.00669286652496467	0.839815249180196	0.997358333768917	0.00669299055506013	0.737549200148265	0.007191327165956	0.00669371221334715	0.0823722764759681	1	0	0	0.1	0	0	0.2	0.6	0	0	5.00925201821004	Th17
751	0.00760914443830731	0.00669504207018086	0.00669499623952874	0.06013935392712	0.00671989147316724	0.0145267038405495	0.0807063952668719	0.0114600475104533	0.997414376689971	0.00719040275722207	0.00711014579219822	0.00670688674263615	1	0	0	0.2	0	0	0.2	0.6	0	0	2.67494583049312	TGFB+
752	0.00767675657890435	0.00669336598546143	0.00669346095072661	0.468000500905025	0.00689973746946893	0.0076248100743007	0.0215993214395477	0.382696134246127	0.999431428581392	0.00719140242399274	0.00697548705826413	0.0066934164696449	1	0	0	0.3	0	0	0.2	0.6	0	0	1.62791969471777	TGFB+
753	0.00768131143926003	0.00669325930442359	0.00669335312553837	0.554259943726302	0.00693899846690629	0.00717727093361223	0.0176287862105328	0.594801190851211	0.999551175884153	0.00719146579735914	0.00687891744813208	0.00669317255533739	1	0	0	0.4	0	0	0.2	0.6	0	0	1.12496422481944	iTreg
754	0.00768499346998541	0.00669317427129008	0.00669326387602236	0.643163279054926	0.00697975689951954	0.00690117213301376	0.0144134717034254	0.782695827497585	0.999645858601657	0.00719151620604219	0.00679293570097419	0.00669302724642155	1	0	0	0.5	0	0	0.2	0.6	0	0	0.644538346352527	iTreg
755	0.00768868607826681	0.00669309058270885	0.00669317196851539	0.758913228304778	0.00703323091142142	0.0067493913535787	0.0111794041950434	0.923124937428814	0.999738524960797	0.00719156591543533	0.00672848101139901	0.00669292549656002	1	0	0	0.6	0	0	0.2	0.6	0	0	0.184873256818539	iTreg
756	0.00769160546260705	0.00669302629956526	0.00669309710530483	0.880673202916881	0.0070899438917482	0.00670398360528891	0.00861094394396453	0.980286350941821	0.999810484431503	0.00719160573851197	0.00670206932273539	0.00669287505680832	1	0	0	0.7	0	0	0.2	0.6	0	0	-0.196700887863671	iTreg
757	0.00769301671592302	0.00669298803702139	0.006693051924793	0.954230267992288	0.00712442051911681	0.00669581747417624	0.007369558312077	0.993846296971783	0.999844858941746	0.00719162497793576	0.00669573890028003	0.00669285189933867	1	0	0	0.8	0	0	0.2	0.6	0	0	-0.485072355145155	iTreg
758	0.00769352681186934	0.00669297003044083	0.00669303082375959	0.986424619325252	0.00713954044050537	0.00669403374418668	0.00688653637951947	0.997353746586854	0.99985818159316	0.00719161229521595	0.00669408698820154	0.00669284119391696	1	0	0	0.9	0	0	0.2	0.6	0	0	-0.72125836879765	iTreg
759	0.0076937897392922	0.00669299311081019	0.00669305267711149	0.999088900297768	0.00714554914554434	0.00669354428709192	0.00670568854334125	0.99845889809804	0.999863154214464	0.00719165863692843	0.00669359429575786	0.00669286721870155	1	0	0	1	0	0	0.2	0.6	0	0	-0.935208214955692	iTreg
760	0.00669498322723021	0.00669340274846396	0.00669341225631138	0.00669400825642185	0.00669286647372897	0.839809369329465	0.997363477492005	0.00669298990814402	0.737546141978905	0.00719132790743589	0.00669371049454554	0.0823789567186077	1	0	0	0	0	0	0.3	0.6	0	0	5.20927836650432	Th17
761	0.00669498453039654	0.00669340308244142	0.00669341260078475	0.0067113354452419	0.00669286650321516	0.839813466558778	0.997361888914063	0.00669299037048566	0.737547075265076	0.00719132767915661	0.00669371101695651	0.0823745391596511	1	0	0	0.1	0	0	0.3	0.6	0	0	5.00925819896464	Th17
762	0.0066949859290497	0.00669340342705167	0.0066934129559965	0.00672872980279688	0.00669286653417508	0.839817940750628	0.997360277607021	0.00669299107761773	0.737548067266081	0.00719132744314819	0.00669371158023832	0.0823700691333256	1	0	0	0.2	0	0	0.3	0.6	0	0	4.80923820721414	Th17
763	0.00765825816381722	0.00669379532914828	0.0066939688754891	0.464554262844733	0.00689481931417012	0.00847776758402409	0.0376217970650535	0.356555905076647	0.998938822885743	0.00719114705386261	0.00698242505366961	0.00669451414549573	1	0	0	0.3	0	0	0.3	0.6	0	0	1.67485950177761	TGFB+
764	0.00766989718374948	0.00669351830523794	0.00669367177167858	0.55330016044107	0.0069360728627628	0.00749523550201597	0.0274935265524063	0.578775227332551	0.999258523104146	0.00719131190797537	0.006884271331615	0.00669359902745856	1	0	0	0.4	0	0	0.3	0.6	0	0	1.15241719356713	iTreg
765	0.00767795124946011	0.00669333141165857	0.00669346436818682	0.641646228940421	0.00697728251474056	0.00700427577119637	0.0204907734863567	0.77313104900858	0.999470278304794	0.00719142294470904	0.0067966697860974	0.0066931919434283	1	0	0	0.5	0	0	0.3	0.6	0	0	0.661970807222039	iTreg
766	0.00768521370805788	0.00669316694500905	0.00669327401291583	0.757068545637026	0.00703134440305604	0.00676756803177181	0.0141722890190651	0.919964361267017	0.999654067884926	0.00719152061634193	0.00672982421153842	0.00669296691701658	1	0	0	0.6	0	0	0.3	0.6	0	0	0.192970193075803	iTreg
767	0.00769039291943168	0.00669306658266008	0.00669314823003229	0.879965992539815	0.00708919925256609	0.00670563509006682	0.00967069415052726	0.979867062437793	0.999781046118181	0.00719160568174487	0.00670226823949055	0.00669289406542318	1	0	0	0.7	0	0	0.3	0.6	0	0	-0.194485196883847	iTreg
768	0.007692630971309	0.00669299609495411	0.00669306371805506	0.954103652828318	0.00712421387489727	0.00669597910452299	0.00770121863142049	0.99379049078189	0.999835709278476	0.00719161968902023	0.0066957637539599	0.00669285216730592	1	0	0	0.8	0	0	0.3	0.6	0	0	-0.484549514883239	iTreg
769	0.00769342666126832	0.00669298375997405	0.00669304560458438	0.986408714523997	0.00713950158102261	0.00669406516531115	0.00697657663960843	0.997344132898253	0.999855704868603	0.00719161898257181	0.00669410280289019	0.00669285270933856	1	0	0	0.9	0	0	0.3	0.6	0	0	-0.721140378384285	iTreg
770	0.00769378294451583	0.00669299325708984	0.00669305289280361	0.999088457481216	0.00714554620885446	0.00669354509981186	0.00671152412301871	0.998458387874564	0.999862993810041	0.00719165854315264	0.00669359453098337	0.00669286721848611	1	0	0	1	0	0	0.3	0.6	0	0	-0.935201274347105	iTreg
771	0.00669498043114716	0.00669340201475764	0.00669341151009541	0.00669400780865301	0.00669286644820675	0.839807965118532	0.997366985223457	0.00669299193935796	0.737544124021	0.00719132839764881	0.00669370936365702	0.0823811295098557	1	0	0	0	0	0	0.4	0.6	0	0	5.20928465424835	Th17
772	0.00669498169475175	0.00669340235293411	0.00669341185878605	0.006711310864717	0.00669286648253222	0.839812151465282	0.9973654177728	0.00669299016535171	0.737545031166225	0.00719132817962082	0.00669370987368341	0.0823767140716101	1	0	0	0.1	0	0	0.4	0.6	0	0	5.00926465155571	Th17
773	0.00669498316688404	0.00669340271878936	0.00669341223555843	0.00672868261507501	0.00669286651361449	0.839816483404841	0.997363823470919	0.00669299077102549	0.737546085097768	0.00719132792708585	0.00669371046523853	0.0823722006851861	1	0	0	0.2	0	0	0.4	0.6	0	0	4.80924445210425	Th17
774	0.00669498427545859	0.00669340301630272	0.0066934125431398	0.00674611291487206	0.0066928665417937	0.839820205049018	0.99736223287261	0.00669299109878514	0.737546879836703	0.00719132772772263	0.00669371090796181	0.0823679177965842	1	0	0	0.3	0	0	0.4	0.6	0	0	4.60922407688023	Th17
775	0.00765190599512732	0.00669393858951475	0.00669418897669022	0.551625883507015	0.00693139507194882	0.00807975140800736	0.0431055214683325	0.552715201914671	0.998770393224678	0.00719106173763266	0.00689274054874281	0.00669466426915781	1	0	0	0.4	0	0	0.4	0.6	0	0	1.19682368941879	iTreg
776	0.00766783292214607	0.00669356096063842	0.00669375706078329	0.63952154038425	0.00697376172698741	0.00717039744088387	0.0292433238081362	0.759004944336575	0.999209640396109	0.00719128655778159	0.00680210839761542	0.00669352732464787	1	0	0	0.5	0	0	0.4	0.6	0	0	0.687393431082686	iTreg
777	0.00768072395207788	0.00669326642549867	0.00669340677484872	0.754709934994183	0.00702892388886215	0.00679318060230826	0.018046298631959	0.915748020476636	0.999543226113451	0.00719146157709991	0.00673160648487286	0.00669303419413835	1	0	0	0.6	0	0	0.4	0.6	0	0	0.203550720947395	iTreg
778	0.00768899218439378	0.00669309546037849	0.00669318944027059	0.879159077981604	0.00708833410869859	0.00670757279805356	0.0108761574956139	0.979382112517898	0.999747411512151	0.00719158610092762	0.00670248000153162	0.00669289939386196	1	0	0	0.7	0	0	0.4	0.6	0	0	-0.191954295027923	iTreg
779	0.00769222335139606	0.00669301741447903	0.00669308895938412	0.953970369018992	0.0071240042391463	0.00669616428186359	0.00804953704748022	0.993731726118448	0.999826090829149	0.0071916193141787	0.0066958026602605	0.00669286533085638	1	0	0	0.8	0	0	0.4	0.6	0	0	-0.483999863367544	iTreg
780	0.00769332027710381	0.00669298661208508	0.0066930495283828	0.98639256946559	0.00713945215229688	0.00669408615865609	0.00706797468232593	0.997334338675409	0.999853188844555	0.00719161781555242	0.00669410784213521	0.00669285330357542	1	0	0	0.9	0	0	0.4	0.6	0	0	-0.721020648613441	iTreg
781	0.00769377613736858	0.00669299340377079	0.00669305310888592	0.999088013839242	0.00714554326697858	0.00669354591441682	0.00671737032973304	0.99845787669366	0.999862833109394	0.00719165844917246	0.00669359476674338	0.00669286721831154	1	0	0	1	0	0	0.4	0.6	0	0	-0.935194321046916	iTreg
782	0.00669497758103249	0.00669340127607098	0.00669341075892932	0.00669400736997097	0.00669286642109168	0.839806566405795	0.997370497004855	0.00669299405395592	0.737542075449166	0.00719132888944297	0.00669370820959078	0.0823833296446596	1	0	0	0	0	0	0.5	0.6	0	0	5.20929100931837	Th17
783	0.00669497890627061	0.0066934016159505	0.00669341110935679	0.00671128890027394	0.006692866453334	0.839810756051949	0.997368918871416	0.00669299382382724	0.737543021679403	0.00719132865949349	0.00669370874233411	0.0823789248254995	1	0	0	0.1	0	0	0.5	0.6	0	0	5.0092709908321	Th17
784	0.00669498016470856	0.00669340194321426	0.00669341144699359	0.00672863475533583	0.00669286648373871	0.839814792584928	0.997367334788471	0.00669299411168793	0.737543923850058	0.00719132844165058	0.00669370924734415	0.0823745232585304	1	0	0	0.2	0	0	0.5	0.6	0	0	4.8092507956425	Th17
785	0.00669498149285991	0.00669340228500009	0.0066934117993798	0.00674604694166223	0.00669286652004709	0.839818827433167	0.997365742123521	0.00669299326039585	0.737544868525311	0.00719132822021116	0.00669370978424659	0.0823701212235033	1	0	0	0.3	0	0	0.5	0.6	0	0	4.60923048215457	Th17
786	0.00762319401660674	0.00669464144075218	0.00669505381649638	0.548381657199952	0.00692370244221952	0.00927622650955291	0.0681816750073239	0.508988821108139	0.997917381917353	0.00719064219524632	0.00690632070009713	0.00669750192373477	1	0	0	0.4	0	0	0.5	0.6	0	0	1.27090109782658	iTreg
787	0.00765319656722629	0.00669390109309215	0.00669419039993243	0.636543782199848	0.00696873090737225	0.00745245941853096	0.0419471586475852	0.737769078545632	0.998814369457267	0.00719108408526907	0.00681011752145423	0.00669423527986179	1	0	0	0.5	0	0	0.5	0.6	0	0	0.724977843717578	iTreg
788	0.00767484907269956	0.00669339787287258	0.00669358190764088	0.751669585621137	0.00702578857698844	0.00683051507217461	0.0231226659812009	0.910007524288332	0.99939534225042	0.0071913835076237	0.00673401591638812	0.00669314681199804	1	0	0	0.6	0	0	0.5	0.6	0	0	0.217586892559698	iTreg
789	0.00768737385608801	0.00669311637413547	0.00669322444106725	0.878234447796004	0.00708733186769901	0.00670987564073144	0.0122529599207895	0.978817835406244	0.999708804781236	0.00719154796987179	0.00670271335486203	0.00669289427648006	1	0	0	0.7	0	0	0.5	0.6	0	0	-0.189050050281759	iTreg
790	0.00769179804388316	0.0066930251524062	0.00669310082346299	0.953829999039056	0.00712377553521773	0.00669634746811016	0.0084155951895152	0.993669514081712	0.999815964355341	0.00719161305302851	0.00669582916292919	0.00669286451090456	1	0	0	0.8	0	0	0.5	0.6	0	0	-0.483421528536652	iTreg
791	0.00769321228251313	0.00669298958018921	0.00669305358440783	0.986376165513456	0.00713940200912168	0.00669410766952943	0.00716076671141936	0.997324384042859	0.999850633527002	0.00719161667141786	0.0066941130345854	0.00669285397966515	1	0	0	0.9	0	0	0.5	0.6	0	0	-0.720899067560468	iTreg
792	0.00769376931805029	0.00669299355058956	0.00669305332534542	0.999087569362709	0.00714554031983111	0.00669354673083047	0.00672322719797344	0.998457364550592	0.999862672112802	0.00719165835502631	0.00669359500291366	0.00669286721812799	1	0	0	1	0	0	0.5	0.6	0	0	-0.935187355007415	iTreg
793	0.00669497473218606	0.00669340053984667	0.00669341001025601	0.00669400671076758	0.00669286639482624	0.839804946548607	0.997373999316881	0.00669299565259186	0.737540026897586	0.00719132938353465	0.00669370705707232	0.0823855439462853	1	0	0	0	0	0	0.6	0.6	0	0	5.20929714866855	Th17
794	0.00669497603912412	0.00669340089813692	0.00669341037909148	0.00671126166275984	0.00669286644253054	0.839809052380772	0.997372440974397	0.006692989353541	0.737540952083025	0.00719132917608282	0.00669370759477773	0.0823810945697778	1	0	0	0.1	0	0	0.6	0.6	0	0	5.00927707535537	Th17
795	0.00669497733247275	0.00669340120688505	0.00669341069821541	0.00672858840195606	0.00669286645739234	0.839813122222632	0.997370843794667	0.00669299612867359	0.737541886333153	0.00719132893208478	0.0066937081010434	0.0823767708577001	1	0	0	0.2	0	0	0.6	0.6	0	0	4.80925695873931	Th17
796	0.0066949786160139	0.00669340156200894	0.00669341106389974	0.00674597029756765	0.00669286650130146	0.839817331313002	0.997369276998292	0.00669298995692456	0.7375427995437	0.00719132872651121	0.00669370862759887	0.0823722679575529	1	0	0	0.3	0	0	0.6	0.6	0	0	4.60923681156799	Th17
797	0.00669497993937499	0.00669340188956239	0.00669341140199747	0.00676342944703014	0.00669286653371051	0.839821327207553	0.997367666984199	0.00669299262280404	0.73754373998522	0.00719132850344243	0.00669370915806798	0.0823679248884433	1	0	0	0.4	0	0	0.6	0.6	0	0	4.4092164544513	Th17
798	0.00763186827270393	0.00669441463279684	0.00669484394669739	0.632346344423065	0.00696150155437462	0.00796744295029602	0.0605513146575653	0.705116160293644	0.998197083122834	0.00719077775341523	0.00682205700983793	0.00669579447298711	1	0	0	0.5	0	0	0.6	0.6	0	0	0.781550427411131	iTreg
799	0.0076670356273116	0.00669357496745024	0.00669381736461903	0.7477077415616	0.00702167469264929	0.00688742754021968	0.0298867644873159	0.901975470790066	0.999193530922079	0.00719127821373978	0.00673735537628512	0.00669334264732803	1	0	0	0.6	0	0	0.6	0.6	0	0	0.236595527643173	iTreg
800	0.00768554129770653	0.00669315723161302	0.00669328147868558	0.877168938898757	0.00708619992127559	0.00671267647608486	0.0138334453158429	0.97815569443018	0.999664220488317	0.00719152469421156	0.00670300413162984	0.00669290640687506	1	0	0	0.7	0	0	0.6	0.6	0	0	-0.185697116863329	iTreg
801	0.00769135050401379	0.00669303285730127	0.00669311286918772	0.953682032099787	0.00712353455298965	0.00669654308736209	0.00880054630078124	0.993603744006654	0.999805299471788	0.00719160607652445	0.00669585672951199	0.00669286323940568	1	0	0	0.8	0	0	0.6	0.6	0	0	-0.482812629361151	iTreg
802	0.00769310265543917	0.00669299268293168	0.00669305779229361	0.986359497030456	0.0071393511514362	0.00669412972838433	0.00725498119124972	0.997314265439221	0.999848038086829	0.00719161556383984	0.00669411839998611	0.00669285475557543	1	0	0	0.9	0	0	0.6	0.6	0	0	-0.720775596635369	iTreg
803	0.00769376248603996	0.00669299369772815	0.00669305354222096	0.999087124052678	0.00714553736722634	0.00669354754924919	0.00672909476208629	0.998456851438468	0.99986251081923	0.00719165826073882	0.00669359523948991	0.00669286721794186	1	0	0	1	0	0	0.6	0.6	0	0	-0.935180376187655	iTreg
804	0.0066949718643329	0.00669339982295428	0.00669340928088179	0.00669400240604191	0.0066928663892627	0.839803197623978	0.997377505063631	0.00669298979826128	0.737537949190378	0.00719132991642527	0.006693705912814	0.0823877903749709	1	0	0	0	0	0	0.7	0.6	0	0	5.20930323485457	Th17
805	0.00669497319641826	0.00669340013924696	0.00669340960768554	0.00671124150046124	0.00669286640006368	0.83980736864669	0.997375920533091	0.00669299728008162	0.737538917107396	0.00719132964908647	0.00669370643197485	0.0823833908230499	1	0	0	0.1	0	0	0.7	0.6	0	0	5.00928320953937	Th17
806	0.00669497448964939	0.00669340050037595	0.0066934099792951	0.00672853603588416	0.00669286645193378	0.83981163422743	0.997374362300675	0.00669298925653867	0.737539828684821	0.00719132945161227	0.00669370696780767	0.0823789050441424	1	0	0	0.2	0	0	0.7	0.6	0	0	4.80926323543568	Th17
807	0.00669497567380083	0.00669340079817311	0.00669341028715716	0.00674589964204918	0.00669286647327896	0.839815463273988	0.997372778232283	0.00669299302679012	0.737540680542316	0.00719132924681369	0.00669370743562173	0.0823747348368605	1	0	0	0.3	0	0	0.7	0.6	0	0	4.60924309304682	Th17
808	0.00669497696951457	0.00669340113430966	0.00669341063378529	0.00676332754600653	0.00669286650712816	0.839819615883136	0.997371191760957	0.00669299260995488	0.737541605329621	0.00719132902056268	0.00669370795752875	0.082370309790223	1	0	0	0.4	0	0	0.7	0.6	0	0	4.40922288417156	Th17
809	0.00760051016842571	0.00669521049997393	0.00669585522104934	0.626269688290034	0.00695099573748508	0.00901271450044564	0.0881036554163789	0.653387193989899	0.997191420909153	0.00719030151469029	0.00684009034142201	0.00669942271806254	1	0	0	0.5	0	0	0.7	0.6	0	0	0.868940452928847	iTreg
810	0.00765640970706264	0.00669381973616453	0.00669414203735531	0.74247114726113	0.00701618150816681	0.00697956155293776	0.0391084731939225	0.890314466535103	0.998909359593254	0.0071911319592744	0.00674214081204969	0.00669370027496841	1	0	0	0.6	0	0	0.7	0.6	0	0	0.263080587392415	iTreg
811	0.00768342859166712	0.00669320588236298	0.00669334881999428	0.875933015828334	0.00708489463715848	0.00671610397846674	0.0156589044144732	0.977371668608689	0.999612381546884	0.00719149965148831	0.0067033485954956	0.00669292348858447	1	0	0	0.7	0	0	0.7	0.6	0	0	-0.181799407924216	iTreg
812	0.00769088002088292	0.00669304163535009	0.00669312621726065	0.953525920742208	0.00712328144475591	0.00669675342343934	0.00920565775236432	0.993534145842928	0.999794058715286	0.00719159927726529	0.00669588655008334	0.0066928625969826	1	0	0	0.8	0	0	0.7	0.6	0	0	-0.482171036382038	iTreg
813	0.00769299137813624	0.00669299594101774	0.00669306217239944	0.986342558189065	0.00713929958189562	0.00669415236786667	0.00735064742391603	0.997303979187356	0.999845401674908	0.00719161451032835	0.00669412395951705	0.00669285565102248	1	0	0	0.9	0	0	0.7	0.6	0	0	-0.72065019606523	iTreg
814	0.00769375564162474	0.00669299384494521	0.00669305375931759	0.999086677903403	0.0071455344091452	0.00669354836953954	0.00673497305695123	0.998456337359319	0.999862349228056	0.00719165816623534	0.00669359547643233	0.00669286721775554	1	0	0	1	0	0	0.7	0.6	0	0	-0.935173384548831	iTreg
815	0.00669496908153431	0.00669339907480414	0.0066934085204867	0.00669400579699244	0.00669286634056105	0.839801745667725	0.997380968990632	0.00669299933633756	0.737535964361131	0.0071913303596657	0.00669370476998291	0.0823899602943393	1	0	0	0	0	0	0.8	0.6	0	0	5.20930938360527	Th17
816	0.00669497038362845	0.00669339944277811	0.00669340889887757	0.00671121268218642	0.00669286640146139	0.83980596902795	0.997379421369749	0.00669298895241895	0.737536873805558	0.00719133017199034	0.00669370531516859	0.0823855038732291	1	0	0	0.1	0	0	0.8	0.6	0	0	5.00928949944467	Th17
817	0.00669497166186919	0.00669339977241322	0.00669340923889607	0.00672848857448761	0.00669286643122094	0.839810085397325	0.997377851467744	0.0066929891579883	0.737537789411934	0.00719132994936978	0.00669370582772918	0.0823811155461287	1	0	0	0.2	0	0	0.8	0.6	0	0	4.80926946814829	Th17
818	0.00669497286707494	0.00669340008315257	0.0066934095597593	0.00674582708238967	0.00669286645824684	0.839814054643298	0.997376278264901	0.00669299010432694	0.7375386532572	0.00719132975011012	0.00669370630901025	0.0823769226290531	1	0	0	0.3	0	0	0.8	0.6	0	0	4.60924947012069	Th17
819	0.00669497413390565	0.00669340041151368	0.00669340989851312	0.00676322993781955	0.0066928664875474	0.839818018352168	0.997374698488585	0.00669299018329304	0.737539561237261	0.0071913295265196	0.00669370681691366	0.082372534485312	1	0	0	0.4	0	0	0.8	0.6	0	0	4.4092291572426	Th17
820	0.00755311591569505	0.00669651415096699	0.00669750664365125	0.616434064979035	0.0069350466304553	0.011577368796971	0.13020121222659	0.566576670018813	0.995414264796892	0.00718951793774932	0.00686810777786683	0.00670876336055898	1	0	0	0.5	0	0	0.8	0.6	0	0	1.01200215364576	iTreg
821	0.00764151699727478	0.0066941721918397	0.00669460767897707	0.735421912886118	0.00700867509959965	0.00714152110294057	0.0520796193348721	0.872515925515214	0.998491261488412	0.00719092251294759	0.00674931147461554	0.00669440025624956	1	0	0	0.6	0	0	0.8	0.6	0	0	0.301465646759572	iTreg
822	0.00768096733336446	0.00669326051387701	0.00669342522093836	0.874487831194639	0.00708337188844819	0.00672036185664997	0.0177835417165965	0.976432540039271	0.99955156623394	0.00719146744599205	0.00670375806894013	0.0066929436101573	1	0	0	0.7	0	0	0.8	0.6	0	0	-0.177228839812886	iTreg
823	0.0076903626478472	0.006693039904424	0.00669312930569566	0.953361186449463	0.00712299485151565	0.00669696883746381	0.00963229611164887	0.993460436107933	0.999782194963237	0.00719157571315731	0.00669590749085552	0.00669285096252825	1	0	0	0.8	0	0	0.8	0.6	0	0	-0.481494691695497	iTreg
824	0.0076928784417588	0.00669299938187121	0.0066930667530314	0.986325342966961	0.00713924731061672	0.00669417562757977	0.0074477955862018	0.997293521460319	0.999842723411848	0.00719161353694785	0.00669412974153798	0.00669285669271372	1	0	0	0.9	0	0	0.8	0.6	0	0	-0.720522824766869	iTreg
825	0.00769374878484229	0.00669299399269306	0.00669305397695778	0.999086230914442	0.00714553144574009	0.00669354919166831	0.00674086211756352	0.998455822311572	0.999862187336868	0.00719165807152494	0.00669359571389852	0.00669286721756634	1	0	0	1	0	0	0.8	0.6	0	0	-0.935166380050427	iTreg
826	0.00669496629272021	0.00669339835895112	0.00669340779238747	0.00669400378995121	0.00669286632374627	0.839800341862078	0.997384441473694	0.00669299789313616	0.737533951742442	0.00719133085009736	0.00669370364803185	0.0823921205077571	1	0	0	0	0	0	0.9	0.6	0	0	5.20931562368393	Th17
827	0.00669496756383647	0.0066933987184489	0.00669340816216863	0.00671118813075835	0.0066928663816501	0.839804453488519	0.997382896369923	0.00669298852590679	0.73753483961902	0.00719133067029124	0.00669370417895821	0.0823876996870739	1	0	0	0.1	0	0	0.9	0.6	0	0	5.00929570894519	Th17
828	0.00669496872694893	0.00669339900921364	0.0066934084628682	0.00672844171673756	0.00669286639842866	0.839808324455718	0.997381329793765	0.00669299296178743	0.737535680611379	0.00719133047517592	0.006693704636018	0.0823835536761349	1	0	0	0.2	0	0	0.9	0.6	0	0	4.80927577034437	Th17
829	0.00669497003316725	0.00669339935646742	0.00669340882059721	0.0067457557681402	0.00669286643884828	0.83981247529459	0.997379763727774	0.0066929893290138	0.737536608469038	0.00719133025619069	0.00669370516782562	0.0823791416791318	1	0	0	0.3	0	0	0.9	0.6	0	0	4.6092557072084	Th17
830	0.00669497137913781	0.00669339969508607	0.00669340916989455	0.00676313973019595	0.00669286646630262	0.839816553236935	0.997378180102357	0.00669299122662111	0.737537575953343	0.00719133000820686	0.00669370570499025	0.0823746863972909	1	0	0	0.4	0	0	0.9	0.6	0	0	4.40923539525004	Th17
831	0.00669497272083071	0.00669340003091503	0.00669340951640189	0.00678059591878317	0.00669286650028366	0.839820875278183	0.997376579536185	0.006692995567576	0.737538531065417	0.00719132977689424	0.00669370624134447	0.0823701539092731	1	0	0	0.5	0	0	0.9	0.6	0	0	4.20921517095853	Th17
832	0.00761978997555137	0.00669470449031074	0.0066953080447285	0.725723209122061	0.00699810414052779	0.00746110204864485	0.0710977693552432	0.84346761442213	0.99783695658675	0.00719060451640469	0.00676069535593096	0.00669589849342748	1	0	0	0.6	0	0	0.9	0.6	0	0	0.360186196289828	iTreg
833	0.00767807823154578	0.00669332182211713	0.0066935121256422	0.87278015211524	0.00708158042783469	0.00672575188900954	0.0202807491492229	0.975290971443117	0.999479426490652	0.00719142864150062	0.00670425091347679	0.00669296758848458	1	0	0	0.7	0	0	0.9	0.6	0	0	-0.171808909260175	iTreg
834	0.00768987405160198	0.00669305682808599	0.00669315131926049	0.953186815831154	0.00712274625677464	0.00669721687211464	0.0100820689828883	0.993382216972619	0.999769694568064	0.00719158828701017	0.00669594704745497	0.00669285747161671	1	0	0	0.8	0	0	0.9	0.6	0	0	-0.480780220255029	iTreg
835	0.00769276385225417	0.00669300303300928	0.00669307156191396	0.986307845111796	0.00713919435549401	0.00669419954867484	0.00754645676922942	0.997282888295668	0.999840002390778	0.00719161267747776	0.00669413577496304	0.00669285790777806	1	0	0	0.9	0	0	0.9	0.6	0	0	-0.720393440317447	iTreg
836	0.00769374191535082	0.00669299414038245	0.00669305419502044	0.999085783083187	0.00714552847685291	0.00669355001577048	0.00674676197861283	0.998455306286675	0.999862025146786	0.00719165797666637	0.00669359595182771	0.00669286721737571	1	0	0	1	0	0	0.9	0.6	0	0	-0.935159362648788	iTreg
837	0.00669496345031901	0.00669339761815363	0.00669340703919224	0.00669400443618603	0.00669286628869705	0.839798778123566	0.997387898708618	0.00669300185910763	0.737531913400036	0.00719133133685353	0.00669370249282387	0.0823943215786652	1	0	0	0	0	0	1	0.6	0	0	5.20932174694156	Th17
838	0.0066949647259372	0.00669339794914678	0.00669340738047975	0.00671117072296329	0.00669286632280672	0.839802788827218	0.997386344651436	0.00669300104367564	0.737532823666026	0.00719133111950005	0.00669370300681524	0.0823899710729506	1	0	0	0.1	0	0	1	0.6	0	0	5.00930177962363	Th17
839	0.00669496599563249	0.00669339827571368	0.00669340771737802	0.0067284015863277	0.00669286635055727	0.8398069375271	0.997384782813611	0.00669300218004918	0.7375337344929	0.00719133089554662	0.00669370351492321	0.0823855888469359	1	0	0	0.2	0	0	1	0.6	0	0	4.80928184367812	Th17
840	0.0066949672196825	0.00669339863272584	0.00669340808445305	0.00674568535447216	0.00669286641853756	0.839810959813355	0.99738323721009	0.00669298906619821	0.737534579239206	0.00719133075532723	0.00669370403391159	0.0823813402357273	1	0	0	0.3	0	0	1	0.6	0	0	4.60926195874393	Th17
841	0.00669496858830386	0.00669339898262472	0.00669340844512606	0.00676304521545219	0.00669286644851656	0.839815253043449	0.997381659548411	0.00669298929355849	0.737535561441618	0.00719133049807259	0.00669370458279069	0.0823767143500331	1	0	0	0.4	0	0	1	0.6	0	0	4.4092417085367	Th17
842	0.00669496989437167	0.00669339930066408	0.00669340877369291	0.00678047972599142	0.00669286647562414	0.839819410708863	0.997380061578477	0.00669299802531181	0.737536496556534	0.00719133026834811	0.00669370509782292	0.0823723599645126	1	0	0	0.5	0	0	1	0.6	0	0	4.20922153775454	Th17
843	0.00758650297502798	0.00669556567913942	0.00669643492472115	0.712043520292404	0.0069826765534568	0.00820610156148201	0.100455755852999	0.791819643563448	0.996721348937474	0.00719008842415919	0.00678006270381237	0.00669953194476	1	0	0	0.6	0	0	1	0.6	0	0	0.456708207826232	iTreg
844	0.00767463322598175	0.00669339504726822	0.00669361584212584	0.870735317272763	0.0070794446600357	0.00673274602386828	0.0232530528175208	0.973877699650267	0.999392618198303	0.00719137762914621	0.00670485876175718	0.00669300114781446	1	0	0	0.7	0	0	1	0.6	0	0	-0.165289509965815	iTreg
845	0.00768930662288147	0.0066930741647602	0.00669317399961504	0.953002415567488	0.00712243293012257	0.00669748725722072	0.010556543334764	0.993299182346831	0.999756438702205	0.00719157577144625	0.00669599060038587	0.00669286390876789	1	0	0	0.8	0	0	1	0.6	0	0	-0.480025588026561	iTreg
846	0.00769264763160214	0.00669300692143561	0.00669307662648628	0.986290058145497	0.0071391407402314	0.00669422417120028	0.00764666302783763	0.997272075518606	0.999837237673828	0.00719161197396194	0.00669414208754508	0.00669285932219521	1	0	0	0.9	0	0	1	0.6	0	0	-0.720261998835436	iTreg
847	0.00769373503352406	0.00669299428867389	0.00669305441351152	0.999085334404915	0.00714552550257417	0.00669355084168546	0.00675267267539053	0.998454789282956	0.999861862654765	0.00719165788161972	0.00669359619022792	0.00669286721722634	1	0	0	1	0	0	1	0.6	0	0	-0.935152332298202	iTreg
848	0.0076924399711319	0.00669296641150306	0.00669296029117855	0.00717569854920239	0.00669890862434872	0.00725341981132472	0.00827948603762997	0.00717920908600551	0.999874239257032	0.00719163894870682	0.00714579937033305	0.00669297452140417	1	0	0	0	0	0	0	0.7	0	0	3.05011144709532	TGFB+
849	0.00769246601437084	0.00669296634296216	0.00669296105560622	0.0212061818262645	0.00670502297512551	0.00725089706398497	0.00825237128029235	0.00823270760008026	0.999874811125005	0.00719164028736446	0.00714574392846414	0.00669297245414787	1	0	0	0.1	0	0	0	0.7	0	0	2.83500334085097	TGFB+
850	0.00769257238566208	0.00669296362532993	0.00669296199326625	0.0839932228744117	0.00673245428209993	0.00723852168335226	0.00813293609929354	0.0151462267483278	0.999877337245511	0.00719164110731957	0.00714444060390609	0.00669296109938716	1	0	0	0.2	0	0	0	0.7	0	0	2.56519466601137	TGFB+
851	0.00769315994332724	0.00669294991718803	0.00669296818645874	0.470350507656428	0.00690381024537912	0.00698996119123166	0.00745656928687486	0.404854727891809	0.999892396050462	0.00719164932228435	0.00696945188631399	0.00669290429735634	1	0	0	0.3	0	0	0	0.7	0	0	1.58818579267771	TGFB+
852	0.00769327299690762	0.0066929469391087	0.00669296897221647	0.5551913514051	0.00694203139813039	0.00688195883308845	0.00732113351020084	0.611196530185952	0.999895654274301	0.00719165109095909	0.0068733302387785	0.00669289397587342	1	0	0	0.4	0	0	0	0.7	0	0	1.09669865208991	iTreg
853	0.00769338487934166	0.00669294399479035	0.00669296983038135	0.645013569652424	0.0069827305533777	0.00679061122208629	0.00718418164527987	0.793815735905367	0.999898865786992	0.00719165280874261	0.00678854490373995	0.00669288389354114	1	0	0	0.5	0	0	0	0.7	0	0	0.623981732386498	iTreg
854	0.00769351922949648	0.0066929406315574	0.00669297118497205	0.761511249149119	0.00703587613202261	0.00672631452025098	0.007015401548905	0.927384407086268	0.999902607625515	0.00719165481801277	0.00672666229069472	0.00669287205704576	1	0	0	0.6	0	0	0	0.7	0	0	0.173669948552056	iTreg
855	0.00769364880498171	0.00669293851998696	0.00669297370833162	0.881844440965411	0.00709120134675634	0.00670139876504088	0.0068492945404269	0.980969119320819	0.99990611992851	0.00719165766724682	0.00670176806959503	0.00669286203414234	1	0	0	0.7	0	0	0	0.7	0	0	-0.200411936758231	iTreg
856	0.0076937312840694	0.00669293055703811	0.00669296842351925	0.954465168942881	0.00712480081924139	0.00669552369832971	0.00675241049828	0.993949485275952	0.999908127899127	0.00719166011690096	0.0066956931464162	0.00669284969162456	1	0	0	0.8	0	0	0	0.7	0	0	-0.48609021388254	iTreg
857	0.0076937735288354	0.00669292869573042	0.00669296770987888	0.986455542444207	0.00713965936185331	0.00669400033862842	0.0067104703614096	0.997372463457408	0.999908991280246	0.00719166547680712	0.00669408375022804	0.00669284599998487	1	0	0	0.9	0	0	0	0.7	0	0	-0.721534601958504	iTreg
858	0.00769379999051313	0.00669295059327138	0.00669299005956942	0.99908978664424	0.007145550683278	0.0066935426951107	0.00669404912431617	0.998459921984682	0.999909331816727	0.00719168384660671	0.00669359385585395	0.00669286718163744	1	0	0	1	0	0	0	0.7	0	0	-0.935268012415493	iTreg
859	0.00767375468325917	0.00669327730141383	0.00669325523341561	0.00716696772777769	0.00669880626236897	0.00847870700781323	0.0243797300213524	0.00716966947865368	0.999527568957778	0.0071914545764716	0.00713804832840412	0.00669381367381782	1	0	0	0	0	0	0.1	0.7	0	0	3.06777664092411	TGFB+
860	0.00767437096415986	0.00669326741549378	0.00669324869384488	0.0207492060166617	0.00670463596953229	0.00843275135808757	0.0238424572170996	0.00816761198178018	0.999539425963019	0.00719146144795155	0.00713824512787985	0.00669376123421287	1	0	0	0.1	0	0	0.1	0.7	0	0	2.8526079554668	TGFB+
861	0.00767674172842571	0.00669322676343759	0.00669322057454232	0.0779513191721744	0.00672930217168633	0.00825497192280507	0.0217706433190893	0.0141258955409026	0.999584968477937	0.00719148493011113	0.00713815841984231	0.00669357068660183	1	0	0	0.2	0	0	0.1	0.7	0	0	2.58717913732553	TGFB+
862	0.00768714300759597	0.00669304858817769	0.00669308505952378	0.469537772363359	0.00690233493988016	0.0072109348702466	0.0126333850692912	0.396835779343651	0.999783928266842	0.00719159079867569	0.00697167105983908	0.00669299741286546	1	0	0	0.3	0	0	0.1	0.7	0	0	1.60251871083224	TGFB+
863	0.00768859382282761	0.00669302328394626	0.00669306285378751	0.554825397353581	0.00694084277703313	0.00699307402486629	0.0113462920465614	0.604841577719363	0.999811863425207	0.00719160581663883	0.00687551870165875	0.00669295085365821	1	0	0	0.4	0	0	0.1	0.7	0	0	1.10763612568283	iTreg
864	0.0076899175142737	0.00669300029562758	0.00669304173471451	0.644239811671588	0.00698149524300263	0.00683469503348776	0.010166755379496	0.789266457591429	0.99983713846283	0.00719161938140943	0.00679035216872074	0.00669291551409971	1	0	0	0.5	0	0	0.1	0.7	0	0	0.632390384538985	iTreg
865	0.00769139086131271	0.00669297508506256	0.00669301731865611	0.760363739218775	0.00703470715174086	0.0067361538637357	0.00884631342587499	0.925532432188615	0.999864907551025	0.00719163438771639	0.00672745563659575	0.00669288426400362	1	0	0	0.6	0	0	0.1	0.7	0	0	0.178545453036283	iTreg
866	0.00769268756770065	0.00669295408396074	0.00669299557064625	0.881295374087281	0.00709060899055852	0.0067025914061158	0.0076761695514205	0.980650972321171	0.999889147956171	0.00719164848768036	0.00670190878892497	0.00669286463461538	1	0	0	0.7	0	0	0.1	0.7	0	0	-0.198701065283	iTreg
867	0.00769338076500726	0.00669293586040449	0.00669297625392331	0.954350656639174	0.00712461307375691	0.00669566601526299	0.00705358948186381	0.993899258644738	0.99990195438837	0.00719165642555974	0.00669571547197684	0.00669284968979026	1	0	0	0.8	0	0	0.1	0.7	0	0	-0.485618486634736	iTreg
868	0.00769362661623023	0.00669292495391069	0.00669296473561598	0.986440271318036	0.00713958438741093	0.00669401423674121	0.00679784336152677	0.997363244367334	0.999907207618665	0.00719163909644435	0.00669408274000702	0.00669284063771193	1	0	0	0.9	0	0	0.1	0.7	0	0	-0.721421202538436	iTreg
869	0.00769379321742863	0.00669295070193003	0.00669299021968032	0.999089345486821	0.00714554775365111	0.00669354350417331	0.00669986353187972	0.998459413679717	0.99990921274548	0.00719168377519511	0.00669359409027043	0.00669286718139966	1	0	0	1	0	0	0.1	0.7	0	0	-0.935261137936409	iTreg
870	0.00669511028116925	0.00669310155080371	0.00669310586664631	0.00669399923645113	0.00669286635199814	0.977303439340193	0.99738372840131	0.0066928743821609	0.887501606110422	0.00719154632932106	0.00669387720669963	0.0200693768155047	1	0	0	0	0	0	0.2	0.7	0	0	5.13452767241461	Th17
871	0.00669511160578892	0.00669310169956365	0.00669310602011553	0.00671119077503689	0.00669286638055052	0.977303350699071	0.997382178940557	0.00669287442729884	0.887502039066578	0.00719154623260628	0.00669387780777735	0.0200688687935623	1	0	0	0.1	0	0	0.2	0.7	0	0	4.93450790391068	Th17
872	0.00760909550464382	0.00669439973396633	0.00669436734456258	0.0601377812515017	0.0067198881244159	0.0145360822524001	0.0807126572578691	0.0114643987078096	0.998172209107448	0.00719078527992703	0.007110467508158	0.00670277060345166	1	0	0	0.2	0	0	0.2	0.7	0	0	2.67419612454264	TGFB+
873	0.00767674267669688	0.00669322062384777	0.00669328877779772	0.467952526955579	0.00689971034987189	0.00762509483503892	0.0216018052804699	0.382689461815054	0.999591882143847	0.00719148865287347	0.00697553450430574	0.00669325693542249	1	0	0	0.3	0	0	0.2	0.7	0	0	1.62781627172184	TGFB+
874	0.00768130142976576	0.00669314300822267	0.00669321010717215	0.554236356540895	0.00693898236901981	0.00717734898117642	0.0176297389333679	0.594811916408805	0.999678983669706	0.0071915347622611	0.00687893587557532	0.00669308098575446	1	0	0	0.4	0	0	0.2	0.7	0	0	1.12485001983291	iTreg
875	0.00768498592729411	0.00669308075204627	0.00669314444185549	0.643154409673745	0.00697974762213189	0.00690118933387166	0.0144137551096036	0.782704727091289	0.999748271097917	0.00719157164948305	0.00679294169905237	0.00669297625161933	1	0	0	0.5	0	0	0.2	0.7	0	0	0.644435984924006	iTreg
876	0.00768868048673101	0.00669301906847303	0.00669307616275256	0.758911885607059	0.00703322532277589	0.00674939419507005	0.0111794364764863	0.923127322224193	0.99981656467508	0.00719160830341257	0.00672848264946916	0.00669290325572752	1	0	0	0.6	0	0	0.2	0.7	0	0	0.184794053414566	iTreg
877	0.00769160120105423	0.006692971692432	0.00669302029484758	0.880673172582249	0.00708993921367837	0.00670398412596663	0.00861094450459537	0.980286604360723	0.999869910920868	0.00719163810079575	0.00670206974331984	0.00669286787585369	1	0	0	0.7	0	0	0.2	0.7	0	0	-0.196760651111296	iTreg
878	0.00769301307536488	0.00669294146612187	0.00669298451064598	0.954230282871168	0.0071244160660883	0.00669581760503661	0.007369558092149	0.993846336530102	0.999895471792816	0.00719165257529804	0.00669573902479538	0.00669284974243914	1	0	0	0.8	0	0	0.2	0.7	0	0	-0.485123119036147	iTreg
879	0.0076935234111985	0.00669292656719157	0.00669296712396347	0.986424626860215	0.00713953607621499	0.00669403379425946	0.00688653627416217	0.997353758950844	0.999905389964689	0.00719163805042534	0.00669408703929875	0.00669284061691532	1	0	0	0.9	0	0	0.2	0.7	0	0	-0.721305686822118	iTreg
880	0.00769378643208301	0.00669295081076085	0.00669299038001785	0.999088903506484	0.00714554481862249	0.00669354431508047	0.0067056884983204	0.998458904423987	0.999909093453831	0.00719168370359641	0.00669359432516119	0.00669286718118975	1	0	0	1	0	0	0.2	0.7	0	0	-0.93525425091947	iTreg
881	0.00669510981060616	0.00669310150319017	0.00669310581820903	0.0066939987209173	0.00669286634970476	0.977303572208013	0.997384264136132	0.00669287383775761	0.887501456562482	0.00719154636496622	0.00669387699407629	0.0200694036142313	1	0	0	0	0	0	0.3	0.7	0	0	5.13452851767797	Th17
882	0.00669511124696415	0.00669310165255856	0.00669310597221971	0.00671118795522191	0.00669286637830299	0.97730332721131	0.997382687190162	0.00669287443898188	0.887501915647832	0.00719154626701092	0.00669387764623794	0.0200689265986238	1	0	0	0.1	0	0	0.3	0.7	0	0	4.93450857212135	Th17
883	0.00669511276999724	0.00669310181138843	0.00669310613587464	0.00672844455911241	0.00669286640935551	0.977303126975621	0.99738109396604	0.00669287495673673	0.887502400356713	0.00719154616174857	0.00669387833835303	0.0200684106509248	1	0	0	0.2	0	0	0.3	0.7	0	0	4.73448852334674	Th17
884	0.00765822356661703	0.00669353165631003	0.00669365671335188	0.46445870169405	0.00689476546522683	0.00847915866035726	0.0376349760535512	0.356525442474213	0.999235057193923	0.00719130363479048	0.00698252016029225	0.00669405036913284	1	0	0	0.3	0	0	0.3	0.7	0	0	1.67470298491744	TGFB+
885	0.00766987887343454	0.00669333237089608	0.00669344306923843	0.553260154785605	0.00693604582561288	0.00749549843824446	0.0274972615685362	0.578789120468955	0.999465084009774	0.00719142224315908	0.00688430342468026	0.00669339071668207	1	0	0	0.4	0	0	0.3	0.7	0	0	1.15224021726615	iTreg
886	0.00767793988735805	0.00669319643161337	0.00669329203464728	0.641632538132459	0.00697726868393688	0.00700431951571101	0.0204916836067702	0.773143801646948	0.999619078235118	0.00719150300168042	0.00679667911683209	0.0066930961621353	1	0	0	0.5	0	0	0.3	0.7	0	0	0.661823560426159	iTreg
887	0.00768520655197837	0.00669307561948063	0.00669315173999232	0.757066689713952	0.00703133723006283	0.00676757299655361	0.0141723714674544	0.919967555530598	0.999754051266122	0.00719157475791259	0.00672982638207189	0.00669293340822287	1	0	0	0.6	0	0	0.3	0.7	0	0	0.192868753643057	iTreg
888	0.0076903881220684	0.00669300508942434	0.00669306175643968	0.879965955294494	0.00708919398892323	0.00670563575590752	0.0096706953064043	0.97986735730124	0.999848034098501	0.00719164211812396	0.00670226871552119	0.00669288535397488	1	0	0	0.7	0	0	0.3	0.7	0	0	-0.194552570487448	iTreg
889	0.00769262716568279	0.00669294738982927	0.00669299321713536	0.954103668415433	0.00712420922047038	0.00669597924886493	0.00770121828543005	0.99379053269433	0.999888660722825	0.00719164855188489	0.00669576388539475	0.00669284985141193	1	0	0	0.8	0	0	0.3	0.7	0	0	-0.484602625016485	iTreg
890	0.00769342321190142	0.00669293973201386	0.00669298107204514	0.986408722188163	0.0071394971632961	0.00669406522683214	0.00697657648826386	0.997344145530291	0.999903545142154	0.00719164508177636	0.00669410286478562	0.00669285213002283	1	0	0	0.9	0	0	0.3	0.7	0	0	-0.721188329889671	iTreg
891	0.0076937796343414	0.00669295091955828	0.00669299054069802	0.999088460695072	0.00714554187839034	0.00669354512784739	0.006711524057435	0.998458394212172	0.999908973945923	0.00719168363194941	0.00669359456048629	0.00669286718091739	1	0	0	1	0	0	0.3	0.7	0	0	-0.935247351321543	iTreg
892	0.0066951093925003	0.00669310145627095	0.00669310577040334	0.00669399810178292	0.00669286634875514	0.977303615597438	0.99738478055898	0.00669287303355669	0.887501316356082	0.007191546410218	0.00669387680656659	0.0200694516343632	1	0	0	0	0	0	0.4	0.7	0	0	5.13452926648407	Th17
893	0.00669511082776047	0.00669310160277828	0.00669310592160486	0.00671118500553875	0.00669286637393588	0.977303385308721	0.997383206084701	0.00669287516348143	0.887501778406428	0.00719154630250807	0.00669387745435622	0.0200689653064869	1	0	0	0.1	0	0	0.4	0.7	0	0	4.9345093266074	Th17
894	0.00669511210490154	0.00669310175056052	0.00669310607407277	0.0067284322822224	0.00669286640390607	0.977303305603644	0.997381651985736	0.00669287423813037	0.887502195236713	0.00719154620956775	0.00669387803579338	0.0200684635339556	1	0	0	0.2	0	0	0.4	0.7	0	0	4.73448952994507	Th17
895	0.00669511352166817	0.00669310190179027	0.00669310623006336	0.0067457487643981	0.00669286643447408	0.977303103380393	0.997380068280113	0.00669287504248673	0.887502650407701	0.00719154610450048	0.00669387867872645	0.0200679696116997	1	0	0	0.3	0	0	0.4	0.7	0	0	4.53446947992884	Th17
896	0.00765186761356601	0.00669363554841847	0.00669381613982166	0.55155409987409	0.00693134687340414	0.00808073772901696	0.0431196050821228	0.552724903929411	0.999112928247212	0.00719124175487954	0.00689280109079787	0.00669415964342155	1	0	0	0.4	0	0	0.4	0.7	0	0	1.19655727942474	iTreg
897	0.0076678149322158	0.00669336411185893	0.00669350583682484	0.639499564699243	0.00697374047326869	0.00717051603129775	0.0292460726422272	0.759022694375038	0.99942874059976	0.00719140337884603	0.00680212369657372	0.00669333987446802	1	0	0	0.5	0	0	0.4	0.7	0	0	0.68718088130354	iTreg
898	0.00768071470290827	0.00669314903326576	0.00669324972235123	0.754707291987669	0.00702891459096655	0.0067931895640637	0.0180464947128919	0.915752362187468	0.99967229127895	0.00719153119043883	0.00673160941843067	0.00669298242731607	1	0	0	0.6	0	0	0.4	0.7	0	0	0.203419889908546	iTreg
899	0.00768898677747656	0.00669302609661636	0.00669309192660845	0.879159031696993	0.00708832817981157	0.00670757365890306	0.0108761596400505	0.979382457650892	0.999823066920157	0.00719162719709109	0.00670248054509032	0.00669288875733614	1	0	0	0.7	0	0	0.4	0.7	0	0	-0.192030393489058	iTreg
900	0.00769221937208756	0.00669296647228797	0.00669301522027422	0.953970385356416	0.00712399937606348	0.00669616444701354	0.00804953655082655	0.993731770606038	0.999881503117394	0.00719164950997672	0.00669580280488615	0.00669286284769527	1	0	0	0.8	0	0	0.4	0.7	0	0	-0.484055442478736	iTreg
901	0.00769331678295322	0.00669294199596921	0.00669298413476672	0.986392577243688	0.00713944767557989	0.00669408622051965	0.00706797447480041	0.99733435152964	0.999901671197025	0.00719164426256924	0.0066941079037538	0.00669285271056716	1	0	0	0.9	0	0	0.4	0.7	0	0	-0.721069243808874	iTreg
902	0.00769377282438863	0.00669295102874718	0.00669299070183617	0.999088017057634	0.00714553893269316	0.00669354594251088	0.00671737024363827	0.998457883043391	0.999908854218383	0.00719168356022497	0.0066935947961762	0.00669286718067083	1	0	0	1	0	0	0.4	0.7	0	0	-0.935240439108521	iTreg
903	0.00669510898125149	0.00669310139770587	0.00669310571095421	0.00669399937253608	0.00669286633868709	0.977303651594084	0.997385289120171	0.00669287607990211	0.887501180777785	0.00719154643996624	0.00669387661328514	0.0200694949698905	1	0	0	0	0	0	0.5	0.7	0	0	5.13452998493577	Th17
904	0.00669511031627709	0.00669310155527918	0.00669310587323158	0.00671117977471493	0.00669286637398324	0.977303534314083	0.997383742337223	0.0066928734062899	0.887501614000677	0.00719154635329464	0.00669387722552154	0.02006899809183	1	0	0	0.1	0	0	0.5	0.7	0	0	4.93451021525904	Th17
905	0.00669511172738295	0.00669310169664765	0.00669310601934496	0.00672842903174471	0.00669286639510762	0.977303310497936	0.997382160731514	0.00669287750630798	0.887502070853169	0.0071915462354971	0.00669387785803889	0.0200685069529509	1	0	0	0.2	0	0	0.5	0.7	0	0	4.7344902107232	Th17
906	0.00669511313243643	0.00669310185103262	0.00669310617846605	0.00674574191612055	0.00669286642929888	0.977303176402244	0.99738058558377	0.00669287720981281	0.887502522819805	0.00719154613231011	0.00669387849813168	0.0200679980770717	1	0	0	0.3	0	0	0.5	0.7	0	0	4.53447023033902	Th17
907	0.00762309461436813	0.00669413170358681	0.00669442657648243	0.548239192457097	0.00692360629736672	0.00928076245258582	0.0682375423685092	0.508947041611197	0.998510070661254	0.00719094550380459	0.00690645150070481	0.00669618149036273	1	0	0	0.4	0	0	0.5	0.7	0	0	1.27055083777822	iTreg
908	0.00765316557358	0.00669360978386724	0.00669381881884395	0.636506509009622	0.00696869664075465	0.00745281405641646	0.0419554469816272	0.737791280932144	0.999143209331164	0.00719125711304502	0.00681014469446202	0.00669385156072417	1	0	0	0.5	0	0	0.5	0.7	0	0	0.724671805950391	iTreg
909	0.0076748369292247	0.00669324559209182	0.00669337837982472	0.751665668334721	0.00702577634354769	0.00683053203474071	0.0231231255057493	0.910013520871396	0.999563697999576	0.0071914738409755	0.00673401999754481	0.00669306444778981	1	0	0	0.6	0	0	0.5	0.7	0	0	0.217416565865796	iTreg
910	0.00768736776156905	0.00669303798289495	0.00669311426578567	0.878234389312615	0.0070873251908964	0.00670987677722664	0.0122529636845682	0.978818242332573	0.999794445622794	0.00719159443271229	0.00670271399306509	0.00669288120625999	1	0	0	0.7	0	0	0.5	0.7	0	0	-0.189136201973004	iTreg
911	0.00769179388315969	0.00669297184643281	0.00669302366609969	0.953830016164274	0.00712377044965192	0.00669634764950155	0.0084155945194796	0.993669561289143	0.999873970095756	0.00719164465048606	0.00669582931492464	0.00669286183820602	1	0	0	0.8	0	0	0.5	0.7	0	0	-0.483479709731232	iTreg
912	0.0076932087428634	0.00669294436730088	0.00669298731709439	0.98637617340439	0.00713939747326759	0.00669410773222698	0.00716076644524733	0.99732439712794	0.999899768157776	0.00719164347135155	0.00669411309627362	0.00669285337292973	1	0	0	0.9	0	0	0.5	0.7	0	0	-0.720948316671552	iTreg
913	0.00769376600216655	0.00669295113822222	0.00669299086292979	0.999087572588266	0.0071455359817474	0.00669354675907344	0.00672322709128777	0.998457370907838	0.999908734271716	0.0071916834882208	0.00669359503236319	0.00669286718042069	1	0	0	1	0	0	0.5	0.7	0	0	-0.935233514231388	iTreg
914	0.00669510856220766	0.00669310135877436	0.00669310567120777	0.0066939979439498	0.00669286634234609	0.977303727724875	0.997385821471797	0.00669287354791288	0.887501043709891	0.00719154648732295	0.00669387642862869	0.0200695340179255	1	0	0	0	0	0	0.6	0.7	0	0	5.13453077286333	Th17
915	0.00669510990889707	0.00669310150633387	0.00669310582344622	0.00671117678145444	0.00669286637051576	0.977303587100914	0.997384263975286	0.00669287386912461	0.887501480632866	0.00719154638902422	0.00669387703961167	0.0200690384201309	1	0	0	0.1	0	0	0.6	0.7	0	0	4.93451096525071	Th17
916	0.00669511128090956	0.00669310164821284	0.00669310597006288	0.00672842153612772	0.00669286639185321	0.977303403690327	0.997382691528702	0.0066928772370652	0.887501927147326	0.00719154627422279	0.00669387765582002	0.0200685438648019	1	0	0	0.2	0	0	0.6	0.7	0	0	4.73449102238439	Th17
917	0.00669511246930933	0.00669310177233657	0.00669310609862206	0.00674572856626397	0.00669286641519877	0.97730328109637	0.997381115180351	0.00669288102768956	0.887502311711444	0.00719154618449095	0.00669387818892812	0.0200680722637624	1	0	0	0.3	0	0	0.6	0.7	0	0	4.53447115836397	Th17
918	0.00669511402458903	0.00669310195464901	0.00669310628600667	0.00676310186438264	0.00669286645932565	0.977303106235666	0.997379544750007	0.00669287585729672	0.887502812580609	0.00719154607097435	0.00669387890690994	0.0200675443937191	1	0	0	0.4	0	0	0.6	0.7	0	0	4.33445101877956	Th17
919	0.00763180714634936	0.00669397461297392	0.00669428306872709	0.632278114214263	0.00696144190752882	0.00796867195227622	0.0605772774494622	0.70513200627432	0.998704291093971	0.00719103943000587	0.00682211136868961	0.00669496744141907	1	0	0	0.5	0	0	0.6	0.7	0	0	0.781121162794878	iTreg
920	0.0076670192599076	0.00669337488694157	0.00669355029107682	0.747701612461749	0.00702165821603603	0.00688746200137525	0.0298878653628119	0.901983866459222	0.99941638494093	0.0071913969564872	0.00673736130965619	0.00669320679446041	1	0	0	0.6	0	0	0.6	0.7	0	0	0.236371031216851	iTreg
921	0.00768553440312994	0.00669306839285526	0.0066931566637871	0.87716886418741	0.00708619237455724	0.00671267797501907	0.0138334517646202	0.978156178099347	0.999761441373474	0.00719157735434971	0.00670300487403469	0.0066928901938437	1	0	0	0.7	0	0	0.6	0.7	0	0	-0.185794929664034	iTreg
922	0.00769134615065731	0.00669297705803698	0.00669303210797549	0.953682050071719	0.00712352923094762	0.00669654328378019	0.00880054542912404	0.993603794140844	0.999866039499198	0.00719163914823807	0.00669585688629311	0.00669286035645592	1	0	0	0.8	0	0	0.6	0.7	0	0	-0.482873554060253	iTreg
923	0.00769309906984027	0.00669294686090055	0.0066929906338544	0.986359505035032	0.00713934655375188	0.0066941297888883	0.00725498086240866	0.997314278751196	0.999897835416421	0.00719164272122526	0.00669411845864212	0.00669285413153291	1	0	0	0.9	0	0	0.6	0.7	0	0	-0.720825510121605	iTreg
924	0.00769375916725219	0.00669295124765225	0.0066929910244009	0.999087127282742	0.00714553302528289	0.00669354757745617	0.00672909463469278	0.998456857809238	0.999908614102796	0.00719168341611488	0.0066935952690342	0.00669286718017008	1	0	0	1	0	0	0.6	0.7	0	0	-0.93522657665272	iTreg
925	0.00669510818930386	0.00669310129552019	0.00669310560722325	0.00669400117013309	0.00669286632067211	0.977303730200059	0.997386329604531	0.0066928804624013	0.887500927834275	0.00719154648104379	0.00669387624436699	0.0200695674407873	1	0	0	0	0	0	0.7	0.7	0	0	5.1345314219167	Th17
926	0.00669510943547672	0.00669310146525504	0.00669310578149359	0.00671117122717901	0.00669286637504036	0.977303722386716	0.997384795526559	0.00669287085592127	0.887501325231865	0.00719154644218091	0.00669387683108762	0.0200690698783569	1	0	0	0.1	0	0	0.7	0.7	0	0	4.9345118268072	Th17
927	0.00669511076195856	0.00669310159469881	0.00669310591561248	0.00672841257504966	0.00669286638975228	0.977303558005658	0.997383223348207	0.0066928762936436	0.887501758992781	0.0071915463269964	0.00669387742205468	0.0200685784491392	1	0	0	0.2	0	0	0.7	0.7	0	0	4.7344919203526	Th17
928	0.00669511215292272	0.00669310171427406	0.00669310604000696	0.00674572803436644	0.00669286638829829	0.977303474896898	0.997381620065239	0.00669289108962059	0.887502217563336	0.00719154615810468	0.00669387802644212	0.0200680132748295	1	0	0	0.3	0	0	0.7	0.7	0	0	4.53447188202969	Th17
929	0.00669511349613767	0.00669310189623891	0.00669310622663467	0.00676308429334692	0.00669286645171078	0.977303247834359	0.997380077758364	0.0066928769071314	0.887502643540454	0.00719154611031185	0.00669387866399177	0.0200675811484096	1	0	0	0.4	0	0	0.7	0.7	0	0	4.33445191484523	Th17
930	0.00760036384151956	0.00669452626355495	0.00669498388189906	0.626129679001701	0.00695087822776703	0.00901801723759818	0.0881916174488957	0.653331848783153	0.998005459746195	0.00719070917443304	0.0068402184433496	0.00669752335326778	1	0	0	0.5	0	0	0.7	0.7	0	0	0.868411850341237	iTreg
931	0.00765638658884709	0.00669355201768983	0.00669378527370933	0.742460815041822	0.00701615844462228	0.00697963958120332	0.0391112615164989	0.890326190509885	0.999210612953372	0.00719129094121622	0.00674215006885606	0.00669346563139164	1	0	0	0.6	0	0	0.7	0.7	0	0	0.262780071558956	iTreg
932	0.00768342077537298	0.00669310488942916	0.00669320698431058	0.875932918675148	0.00708488608897176	0.00671610598175079	0.0156589153758198	0.977372249086288	0.999723131634517	0.00719155953245298	0.00670334947078207	0.0066929031845349	1	0	0	0.7	0	0	0.7	0.7	0	0	-0.181910847112528	iTreg
933	0.00769087546547749	0.00669298320921232	0.0066930416586163	0.953525939605705	0.00712327587518717	0.00669675363862843	0.00920565664699027	0.993534199154148	0.999857683940945	0.00719163390468937	0.00669588671381704	0.00669285948581709	1	0	0	0.8	0	0	0.7	0.7	0	0	-0.482234856102362	iTreg
934	0.00769298774499925	0.00669294950351962	0.00669299411276634	0.986342566315804	0.00713929492275442	0.00669415242938986	0.00735064702995887	0.997303992741021	0.99989587234923	0.00719164203199054	0.00669412401849802	0.0066928550127471	1	0	0	0.9	0	0	0.7	0.7	0	0	-0.720700784599431	iTreg
935	0.00769375232001045	0.00669295135734918	0.00669299118624446	0.999086681137845	0.0071455300635392	0.00669354839783967	0.00673497290885301	0.998456343738996	0.999908493713808	0.00719168334400701	0.00669359550602561	0.00669286717991283	1	0	0	1	0	0	0.7	0.7	0	0	-0.935219626326869	iTreg
936	0.00669510774279429	0.00669310122899519	0.00669310553986166	0.00669400366855409	0.00669286630108653	0.977303812125775	0.997386846625575	0.00669288579105905	0.887500788820895	0.00719154648950711	0.00669387603050741	0.0200695987263993	1	0	0	0	0	0	0.8	0.7	0	0	5.13453218252999	Th17
937	0.00669510908937031	0.00669310138346763	0.00669310569902427	0.00671117570923243	0.00669286633685457	0.977303681781876	0.997385293012137	0.00669288395345809	0.887501222834427	0.00719154640097352	0.00669387664566803	0.0200691010457274	1	0	0	0.1	0	0	0.8	0.7	0	0	4.93451239889798	Th17
938	0.00669511034642262	0.00669310157484906	0.00669310589495273	0.00672840054785197	0.0066928664093334	0.977303699219687	0.997383763208489	0.00669286767813553	0.887501617782218	0.00719154639092305	0.00669387725124828	0.0200686030004184	1	0	0	0.2	0	0	0.8	0.7	0	0	4.73449278728812	Th17
939	0.00669511169597957	0.0066931017235212	0.00669310604833376	0.00674569797552188	0.00669286643669541	0.977303572971554	0.997382198435458	0.00669286719915607	0.887502056529156	0.00719154628619571	0.00669387786409731	0.0200680999571084	1	0	0	0.3	0	0	0.8	0.7	0	0	4.53447285971511	Th17
940	0.00669511302997502	0.00669310185674429	0.00669310618624676	0.00676306264845676	0.00669286645242962	0.977303387994533	0.997380620302839	0.00669287167998621	0.887502493506455	0.00719154616112688	0.00669387846009057	0.0200676108784033	1	0	0	0.4	0	0	0.8	0.7	0	0	4.33445280348749	Th17
941	0.00755264663910262	0.00669539721656692	0.00669608660223784	0.616079604256081	0.00693475363358884	0.0116115653340258	0.130557775545244	0.56603650638617	0.996810569515523	0.00719018518888277	0.0068684969128095	0.00670395327017828	1	0	0	0.5	0	0	0.8	0.7	0	0	1.01188418018486	iTreg
942	0.00764148131056729	0.00669380437195185	0.00669411860180372	0.735402581745323	0.00700864056958299	0.00714173046896945	0.0520873825015809	0.872531045522098	0.998911213383104	0.00719114113051507	0.00674932774383579	0.00669396920227429	1	0	0	0.6	0	0	0.8	0.7	0	0	0.301056755250556	iTreg
943	0.00768095843087888	0.00669314523435167	0.00669326339793593	0.874487702438111	0.00708336216394555	0.00672036456066799	0.0177835603453134	0.976433245049807	0.999678276354575	0.00719153580772387	0.00670375910343694	0.00669291788006696	1	0	0	0.7	0	0	0.8	0.7	0	0	-0.177356356918172	iTreg
944	0.00769035787501165	0.00669297870627389	0.00669304073937526	0.953361206284672	0.00712298901924709	0.00669696907686652	0.009632294722794	0.993460492907743	0.999848868902945	0.00719161198257303	0.00669590766498592	0.00669284760374938	1	0	0	0.8	0	0	0.8	0.7	0	0	-0.481561570704484	iTreg
945	0.00769287476050277	0.00669295231705578	0.00669299777554076	0.986325351215082	0.00713924258835034	0.00669417568839737	0.00744779512352732	0.997293535262647	0.999893878307381	0.00719164142766196	0.00669412979912669	0.00669285603799321	1	0	0	0.9	0	0	0.8	0.7	0	0	-0.720574099266954	iTreg
946	0.0076937454604045	0.00669295146730544	0.00669299134843605	0.999086234153776	0.00714552709636378	0.00669354922006883	0.00674086194841176	0.998455828698122	0.999908373101785	0.00719168327157252	0.00669359574353371	0.00669286717965782	1	0	0	1	0	0	0.8	0.7	0	0	-0.935212663217929	iTreg
947	0.0066951071628971	0.00669310116772427	0.00669310547760204	0.00669400364335162	0.0066928662931106	0.977303946896526	0.997387376253389	0.00669288641100059	0.887500602496769	0.00719154655514545	0.00669387576600813	0.0200696474969425	1	0	0	0	0	0	0.9	0.7	0	0	5.13453308051822	Th17
948	0.00669510846158039	0.00669310132920295	0.00669310564360528	0.00671116844715364	0.00669286634195525	0.977303872870101	0.997385831755266	0.00669288014515698	0.887501016637516	0.0071915465001397	0.00669387636869296	0.0200691559270855	1	0	0	0.1	0	0	0.9	0.7	0	0	4.9345133999678	Th17
949	0.00669510980362384	0.00669310147468605	0.00669310579376634	0.0067284005180729	0.0066928663682637	0.977303727851605	0.997384269875071	0.00669288132720271	0.887501452730001	0.00719154639913918	0.00669387697628054	0.0200686615272996	1	0	0	0.2	0	0	0.9	0.7	0	0	4.73449353149446	Th17
950	0.00669511125803708	0.00669310167783736	0.00669310600179493	0.0067456873344922	0.00669286643726701	0.977303652631608	0.997382722779139	0.00669286630538755	0.887501912548227	0.00719154632752035	0.00669387766719059	0.0200681390365875	1	0	0	0.3	0	0	0.9	0.7	0	0	4.53447365762887	Th17
951	0.00669511256358815	0.00669310180634668	0.00669310613493896	0.00676304855593055	0.0066928664490845	0.977303510722127	0.997381145964582	0.00669287191271491	0.887502341964454	0.00719154620303548	0.00669387824857375	0.0200676369092307	1	0	0	0.4	0	0	0.9	0.7	0	0	4.33445364256841	Th17
952	0.00669511404025854	0.00669310195525106	0.00669310628882324	0.00678048762861757	0.00669286647901574	0.977303200700669	0.997379542705497	0.00669287854225012	0.887502817928672	0.00719154606891764	0.00669387891060434	0.0200671571094805	1	0	0	0.5	0	0	0.9	0.7	0	0	4.13443333015898	Th17
953	0.0076197244492088	0.00669417896447876	0.00669461134550373	0.725681311058446	0.00699804563371482	0.00746183514102337	0.0711227197154866	0.843477373238648	0.99845006838663	0.00719091726337598	0.00676073041195076	0.00669503555022038	1	0	0	0.6	0	0	0.9	0.7	0	0	0.359629045791239	iTreg
954	0.00767806804162549	0.00669318957025002	0.00669332658265613	0.872779977236944	0.00708156931328708	0.00672575559858088	0.0202807811918929	0.975291840042576	0.999625190635739	0.00719150708003031	0.00670425214861498	0.00669293453087222	1	0	0	0.7	0	0	0.9	0.7	0	0	-0.171955623857448	iTreg
955	0.00768986911127182	0.0066929924871512	0.00669305830261045	0.95318683673496	0.00712274008942414	0.00669721692140267	0.010082067809512	0.99338227600501	0.999839584887301	0.00719162621868947	0.0066959470184951	0.00669285362931665	1	0	0	0.8	0	0	0.9	0.7	0	0	-0.480850326039397	iTreg
956	0.00769276012136664	0.00669295532953172	0.00669300165037416	0.986307853491701	0.00713918956760487	0.0066941996074656	0.00754645623367505	0.99728290234387	0.999891852630868	0.0071916409422823	0.00669413582961061	0.00669285723476288	1	0	0	0.9	0	0	0.9	0.7	0	0	-0.720445411949765	iTreg
957	0.00769373858808311	0.00669295157743255	0.00669299151084894	0.999085786324925	0.0071455241236415	0.00669355004419886	0.00674676178842932	0.998455312682698	0.999908252267402	0.00719168319909397	0.00669359598147114	0.00669286717940084	1	0	0	1	0	0	0.9	0.7	0	0	-0.935205687282425	iTreg
958	0.00669510677981988	0.00669310116937805	0.00669310547843266	0.00669399589144123	0.00669286633670041	0.977304069696062	0.99738791783368	0.00669287143518173	0.887500462817359	0.00719154664370613	0.00669387562354391	0.0200696850604623	1	0	0	0	0	0	1	0.7	0	0	5.1345339444778	Th17
959	0.00669510818377194	0.00669310127731089	0.00669310559119083	0.00671116949886526	0.00669286632319942	0.977303839398416	0.997386341636261	0.00669288577403936	0.887500932397455	0.00719154645827773	0.00669387623000932	0.0200691769486443	1	0	0	0.1	0	0	1	0.7	0	0	4.93451397437672	Th17
960	0.00669510947166043	0.00669310146101787	0.00669310577945223	0.0067283902191951	0.00669286638963878	0.977303782200301	0.997384801504234	0.0066928730749122	0.887501337468151	0.00719154644157866	0.00669387684260293	0.0200686935687403	1	0	0	0.2	0	0	1	0.7	0	0	4.73449428289697	Th17
961	0.00669511091530177	0.00669310157966306	0.00669310590301719	0.00674569434039252	0.0066928663849862	0.977303549846699	0.997383211464005	0.0066928865303496	0.887501816758163	0.00719154625800838	0.00669387747115415	0.0200681771193262	1	0	0	0.3	0	0	1	0.7	0	0	4.53447414931326	Th17
962	0.00669511206945013	0.00669310172896963	0.00669310605666237	0.00676304236881781	0.00669286643036373	0.977303525056727	0.997381658050546	0.0066928813301615	0.887502184850051	0.00719154622680099	0.00669387800768008	0.0200677008386179	1	0	0	0.4	0	0	1	0.7	0	0	4.33445438591679	Th17
963	0.0066951134569243	0.00669310189715069	0.00669310622959216	0.00678046086427111	0.00669286646827267	0.977303400277834	0.997380085362335	0.00669287818554081	0.887502633246055	0.00719154611096038	0.00669387864569123	0.0200671838362299	1	0	0	0.5	0	0	1	0.7	0	0	4.13443430998912	Th17
964	0.00758633840589387	0.00669476972553814	0.00669538395945236	0.711931829541305	0.00698255206296698	0.00820995616219519	0.100554163547531	0.791744952182125	0.997682095805595	0.0071905630152549	0.00678016727863859	0.00669757965630145	1	0	0	0.6	0	0	1	0.7	0	0	0.456032596284747	iTreg
965	0.0076746214888215	0.00669324233570656	0.00669340173811057	0.870735072165724	0.00707943188269372	0.00673275122750076	0.0232531091439206	0.973878789040253	0.999561484199248	0.00719146822600225	0.00670486026185664	0.00669295795777033	1	0	0	0.7	0	0	1	0.7	0	0	-0.165459501142843	iTreg
966	0.00768930145195954	0.00669300696674132	0.00669307675248004	0.953002437179242	0.00712242657637356	0.00669748756784728	0.0105565414185402	0.993299246732222	0.999829744263738	0.00719161564973886	0.00669599081226037	0.00669285999418429	1	0	0	0.8	0	0	1	0.7	0	0	-0.480099120985078	iTreg
967	0.00769264384850976	0.00669295857116065	0.00669300576776972	0.986290066657718	0.00713913588648102	0.00669422422980251	0.0076466624176651	0.997272089828694	0.999889794626098	0.00719164061912571	0.00669414214090521	0.00669285863232779	1	0	0	0.9	0	0	1	0.7	0	0	-0.720314678998763	iTreg
968	0.00769373170307471	0.00669295168787403	0.00669299167353522	0.999085337650103	0.00714552114555529	0.00669355087026249	0.00675267246438482	0.998454795689234	0.999908131209304	0.00719168312654975	0.006693596219869	0.00669286717913932	1	0	0	1	0	0	1	0.7	0	0	-0.935198698478397	iTreg
969	0.00769243581986067	0.00669291291015726	0.00669290962251219	0.00717569855305719	0.00669890857884514	0.00725345366187547	0.00827948403490043	0.00717923816938979	0.999932444248251	0.00719167065625561	0.00714582660568296	0.00669291726657031	1	0	0	0	0	0	0	0.8	0	0	3.05005313818596	TGFB+
970	0.00769246187605092	0.00669291302098768	0.00669291018363859	0.0212061820921902	0.00670502288333368	0.00725093060855689	0.00825236938148614	0.00823280552658392	0.999932818875579	0.00719167188896676	0.00714577102992424	0.00669291630043089	1	0	0	0.1	0	0	0	0.8	0	0	2.83494516067902	TGFB+
971	0.0076925683056648	0.00669291110029811	0.00669291022845739	0.0839931519538264	0.0067324539460353	0.00723855365920872	0.00813293474042827	0.0151469076664795	0.999934472087008	0.0071916722372493	0.00714446691203491	0.00669290975094401	1	0	0	0.2	0	0	0	0.8	0	0	2.56513684917301	TGFB+
972	0.00769315621508328	0.00669290236092956	0.00669291185319928	0.470335909700751	0.00690380188075297	0.00698997808526436	0.0074565920711096	0.404854313964289	0.999944088668408	0.0071916775063021	0.00696946631853701	0.00669287865775656	1	0	0	0.3	0	0	0	0.8	0	0	1.58814905261549	TGFB+
973	0.00769326936368401	0.00669290052554722	0.00669291190757314	0.555182490621708	0.00694202524463545	0.006881966521571	0.00732114659913949	0.611201278252364	0.999946094621483	0.00719167859597884	0.00687333703719823	0.00669287316524486	1	0	0	0.4	0	0	0	0.8	0	0	1.09665224546502	iTreg
974	0.00769338133653138	0.00669289868911595	0.00669291194899813	0.645009601829299	0.00698272620478881	0.00679061412957884	0.00718418715500606	0.793819972288461	0.999948092813993	0.00719167965585568	0.00678854758976314	0.00669286784256069	1	0	0	0.5	0	0	0	0.8	0	0	0.623932147620446	iTreg
975	0.00769351578441641	0.00669289656439153	0.00669291209933984	0.761510507375889	0.00703587270537023	0.00672631550212967	0.00701540244634214	0.927385772815065	0.999950480017172	0.00719168093076235	0.00672666325205646	0.00669286169739416	1	0	0	0.6	0	0	0	0.8	0	0	0.173621360774077	iTreg
976	0.00769364544564566	0.00669289557127392	0.00669291327363892	0.881844420556457	0.00709119765582236	0.00670139907986131	0.00684929453514182	0.98096930791643	0.999952770709077	0.00719168311785288	0.00670176839053069	0.00669285709302408	1	0	0	0.7	0	0	0	0.8	0	0	-0.200458845019172	iTreg
977	0.00769372797274676	0.0066928882356744	0.00669290715691827	0.954465182425206	0.00712479676845613	0.00669552380536648	0.00675241047593198	0.993949520364648	0.999954092173131	0.00719168519557439	0.00669569325776182	0.00669284782806486	1	0	0	0.8	0	0	0	0.8	0	0	-0.48613631426649	iTreg
978	0.00769377023642618	0.0066928866289308	0.00669290606341076	0.986455549704699	0.00713965513010187	0.00669400036885362	0.00671047033502524	0.99737247526949	0.999954661814903	0.00719169038527605	0.00669408378283484	0.00669284543368593	1	0	0	0.9	0	0	0	0.8	0	0	-0.721580378424546	iTreg
979	0.00769379671024361	0.00669290864700036	0.0066929282837907	0.999089789824521	0.00714554639248193	0.00669354272289681	0.00669404911994921	0.998459928252767	0.999954886725299	0.00719170870396547	0.00669359388507741	0.00669286714459407	1	0	0	1	0	0	0	0.8	0	0	-0.935313663192588	iTreg
980	0.00767374258988916	0.00669311545947278	0.00669310176239719	0.00716696775769611	0.00669880612651053	0.00847906668613091	0.0243797281209335	0.00716975714416986	0.999706759543136	0.00719155060251329	0.00713813072493031	0.00669344837572711	1	0	0	0	0	0	0.1	0.8	0	0	3.0675972060035	TGFB+
981	0.0076743591288454	0.00669310927869476	0.00669309767066441	0.0207492067049045	0.00670463570560219	0.00843309228498765	0.0238424555785215	0.00816789354071301	0.999714414209297	0.00719155527285851	0.00713832551906705	0.00669341546689298	1	0	0	0.1	0	0	0.1	0.8	0	0	2.85243253145122	TGFB+
982	0.00767673088486913	0.00669308285518918	0.0066930790358176	0.0779511911928161	0.00672930134881609	0.00825524495433272	0.021770646740936	0.0141275194648128	0.999743852146437	0.00719157030277811	0.00713823068466832	0.00669329511037667	1	0	0	0.2	0	0	0.1	0.8	0	0	2.58701861911372	TGFB+
983	0.00768713626220449	0.00669296728329771	0.00669298875122377	0.469512112080434	0.00690232036996291	0.00721100156977781	0.0126337949781261	0.396834210991014	0.999872803250894	0.00719163900165961	0.00697169630925094	0.0066929371641913	1	0	0	0.3	0	0	0.1	0.8	0	0	1.60245735536735	TGFB+
984	0.00768858798759904	0.0066929508695365	0.00669297381379351	0.55481124517063	0.00694083302631678	0.00699309806986511	0.0113464896703201	0.604848780911184	0.99989090507266	0.00719164874243428	0.00687552961879302	0.00669290887247038	1	0	0	0.4	0	0	0.1	0.8	0	0	1.10756408951665	iTreg
985	0.00768991242809142	0.00669293588084206	0.00669295945303989	0.644233982892975	0.0069814889810954	0.00683470197617268	0.0101668264989616	0.78927254669016	0.999907355397054	0.00719165756035536	0.00679035610667938	0.00669288765379842	1	0	0	0.5	0	0	0.1	0.8	0	0	0.632319841558847	iTreg
986	0.00769138650700074	0.00669291936740551	0.00669294264004616	0.760362755466114	0.00703470281100516	0.0067361555111346	0.00884632354359035	0.925534217269248	0.999925556703058	0.00719166740850048	0.00672745687795531	0.00669286932063107	1	0	0	0.6	0	0	0.1	0.8	0	0	0.178483894548848	iTreg
987	0.00769268380245518	0.00669290589409375	0.00669292777314093	0.881295349415703	0.00709060485537417	0.00670259180838925	0.00767616975303223	0.980651189511	0.999941538554248	0.00719167704578011	0.00670190915419506	0.00669285872047247	1	0	0	0.7	0	0	0.1	0.8	0	0	-0.198753748674019	iTreg
988	0.00769337730589384	0.00669289163288869	0.00669291222996906	0.95435067074902	0.00712460884265192	0.00669566613325319	0.00705358936983363	0.993899295749218	0.999950004633897	0.00719168263437169	0.00669571558933161	0.00669284769324473	1	0	0	0.8	0	0	0.1	0.8	0	0	-0.485666679700697	iTreg
989	0.00769362328226898	0.00669288234831022	0.00669290229276995	0.986440278696043	0.00713958010908462	0.00669401428512847	0.00679784330539783	0.99736325643319	0.999953480623457	0.00719166434397573	0.00669408278999037	0.00669284007657307	1	0	0	0.9	0	0	0.1	0.8	0	0	-0.72146758291919	iTreg
990	0.00769378993429637	0.0066929087188364	0.00669292838983661	0.999089348671013	0.00714554345918475	0.00669354353196475	0.00669986350745722	0.998459419957828	0.99995480786678	0.0071917086543812	0.0066935941194989	0.00669286714428768	1	0	0	1	0	0	0.1	0.8	0	0	-0.935306829035877	iTreg
991	0.00669513088460923	0.00669294250954447	0.00669294408652397	0.00669399791165579	0.00669286633383577	0.993078717158832	0.997386628970132	0.00669285862673935	0.959261460859554	0.00719164951529259	0.00669395891322471	0.0099830580167972	1	0	0	0	0	0	0.2	0.8	0	0	5.06845957899084	Th17
992	0.00669513223837109	0.00669294256451846	0.00669294414322741	0.00671116969726998	0.00669286636238563	0.993078576823539	0.997385084982127	0.00669285861677145	0.959261596661145	0.00719164947974339	0.00669395957141831	0.00998296673628026	1	0	0	0.1	0	0	0.2	0.8	0	0	4.86844049792642	Th17
993	0.00760905124897007	0.00669381901073668	0.00669379876947882	0.0601363563432718	0.00671988509535449	0.0145445706035275	0.0807183318462034	0.011468333886768	0.998857478135501	0.00719113122569911	0.0071107584195088	0.00669905026454466	1	0	0	0.2	0	0	0.2	0.8	0	0	2.67351822811848	TGFB+
994	0.00767672919424494	0.00669307965018473	0.00669312180968701	0.467906007179002	0.00689968405303239	0.00762537105944141	0.0216042141717763	0.382682990608259	0.999747499560461	0.00719157228543415	0.00697558052113696	0.00669310216053256	1	0	0	0.3	0	0	0.2	0.8	0	0	1.62771595755775	TGFB+
995	0.00768129165181974	0.00669302940116853	0.00669307039917619	0.554213317360223	0.00693896664515778	0.00717742522853469	0.0176306695784685	0.594822393362285	0.99980384059735	0.00719160213674604	0.00687895387679995	0.00669299151610277	1	0	0	0.4	0	0	0.2	0.8	0	0	1.12473844911412	iTreg
996	0.00768497851466089	0.00669298884491071	0.00669302706783636	0.643145694027744	0.00697973850526817	0.00690120623801963	0.0144140336091842	0.782713472548665	0.999848920987281	0.00719162613996272	0.00679294759352867	0.00669292613148891	1	0	0	0.5	0	0	0.2	0.8	0	0	0.64433538508117	iTreg
997	0.00768867496267594	0.00669294841731936	0.00669298151370383	0.758910559199922	0.00703321980166062	0.00674939700220004	0.0111794683663224	0.923129678094127	0.999893664163756	0.0071916501814626	0.00672848426772275	0.00669288128277926	1	0	0	0.6	0	0	0.2	0.8	0	0	0.184715804338041	iTreg
998	0.00769159697676796	0.00669291756295044	0.00669294415658282	0.880673142514383	0.00708993457658806	0.00670398464207908	0.00861094506030113	0.980286855557695	0.999928818494299	0.00719167018094269	0.00670207016023428	0.00669286075765394	1	0	0	0.7	0	0	0.2	0.8	0	0	-0.196819892492277	iTreg
999	0.00769300946149284	0.00669289523723126	0.00669291759187486	0.954230297644058	0.00712441164593183	0.00669581773500622	0.00736955787381195	0.993846375798507	0.999945713757783	0.0071916799708488	0.00669573914852343	0.00669284760148876	1	0	0	0.8	0	0	0.2	0.8	0	0	-0.485173510934138	iTreg
1000	0.00769352003380797	0.0066928834007566	0.00669290385890803	0.986424634345999	0.00713953174201874	0.00669403384421389	0.00688653616966793	0.997353771231409	0.99995227703374	0.00719166363049831	0.0066940870903994	0.00669284004417421	1	0	0	0.9	0	0	0.2	0.8	0	0	-0.721352682796703	iTreg
1001	0.00769378314608683	0.00669290879079634	0.00669292849603323	0.999088906696625	0.00714554052059358	0.00669354434291493	0.00670568845348521	0.998458910711226	0.999954728866366	0.00719170860467879	0.00669359435449262	0.00669286714398427	1	0	0	1	0	0	0.2	0.8	0	0	-0.935299982421151	iTreg
1002	0.0066951307562504	0.0066929425070763	0.0066929440839831	0.00669399750122495	0.00669286633411052	0.993078767473862	0.997386803285153	0.00669285795373659	0.959261448994637	0.00719164952377753	0.00669395885334802	0.00998305613344393	1	0	0	0	0	0	0.3	0.8	0	0	5.06845981450141	Th17
1003	0.00669513220727358	0.00669294256073906	0.0066929441393337	0.00671116948625841	0.00669286636255608	0.993078542995072	0.997385229582842	0.00669285853790425	0.959261591240862	0.00719164948626181	0.00669395955576885	0.00998297137545537	1	0	0	0.1	0	0	0.3	0.8	0	0	4.86844061900028	Th17
1004	0.006695133478691	0.00669294261257975	0.00669294419288267	0.0067284030341512	0.00669286639028813	0.993078384386469	0.997383668553381	0.00669285862487102	0.959261718461575	0.00719164945101956	0.00669396017351738	0.00998288465494371	1	0	0	0.2	0	0	0.3	0.8	0	0	4.66842145377317	Th17
1005	0.00765819056677774	0.0066932801805392	0.00669335901736206	0.464367575114535	0.00689471411863994	0.00848048638562205	0.0376475490153785	0.356496378490865	0.999517617583517	0.00719145299398502	0.00698261088533496	0.00669360762331571	1	0	0	0.3	0	0	0.3	0.8	0	0	1.67455367959804	TGFB+
1006	0.00766986116818261	0.00669315257837017	0.00669322193006948	0.553221476968975	0.00693601968603002	0.00749575273910169	0.0275008731981657	0.578802552914836	0.999664834091636	0.00719152894452881	0.00688433445818349	0.00669318920384622	1	0	0	0.4	0	0	0.3	0.8	0	0	1.15206906993103	iTreg
1007	0.00767792879043074	0.00669306460025718	0.00669312372396088	0.641619168466787	0.00697725517705562	0.00700436224022956	0.0204925724210708	0.773156255358885	0.999764413082185	0.00719158119691424	0.00679668822950289	0.00669300260024737	1	0	0	0.5	0	0	0.3	0.8	0	0	0.661679742071813	iTreg
1008	0.00768519950356403	0.00669298566786345	0.00669303130731425	0.757064861862801	0.00703133016512409	0.00676757788650915	0.0141724526691607	0.919970701491897	0.999852533127874	0.00719162808763636	0.00672982851987073	0.00669290040233874	1	0	0	0.6	0	0	0.3	0.8	0	0	0.192768837726809	iTreg
1009	0.00769038337198875	0.00669294419865192	0.00669297613020498	0.879965918413983	0.00708918877710674	0.00670563641546289	0.00967069645099625	0.979867649277933	0.999914367280222	0.00719167819922941	0.00670226918718606	0.00669287672801059	1	0	0	0.7	0	0	0.3	0.8	0	0	-0.194619285513301	iTreg
1010	0.00769262338919536	0.00669289905835602	0.00669292325722515	0.954103683886761	0.0071242046018609	0.00669597939230518	0.00770121794205622	0.993790574286406	0.999941206904649	0.0071916771942934	0.00669576401603743	0.00669284755348743	1	0	0	0.8	0	0	0.3	0.8	0	0	-0.484655328672999	iTreg
1011	0.00769341978825583	0.00669289600311958	0.00669291698073189	0.986408729789396	0.0071394927743067	0.00669406528320886	0.00697657633538738	0.997344158054667	0.999951055588713	0.00719167100011082	0.00669410292167077	0.00669285155006024	1	0	0	0.9	0	0	0.3	0.8	0	0	-0.721235950795924	iTreg
1012	0.00769377634571807	0.00669290886288672	0.00669292860238185	0.999088463890452	0.00714553757657364	0.00669354515576018	0.00671152399224656	0.998458400510617	0.999954649720428	0.00719170855478181	0.00669359458979241	0.00669286714367254	1	0	0	1	0	0	0.3	0.8	0	0	-0.935293123297683	iTreg
1013	0.00669513073356283	0.00669294250181899	0.00669294407860758	0.00669399772138111	0.00669286633322673	0.993078722166352	0.997386943113302	0.00669285842707998	0.959261444131176	0.0071916495363559	0.00669395883981577	0.00998306109175243	1	0	0	0	0	0	0.4	0.8	0	0	5.06845991811516	Th17
1014	0.00669513316089201	0.00669294259677648	0.00669294417589651	0.00671117700092151	0.00669286637024155	0.993078480122733	0.997385374693316	0.00669285817830487	0.959261685611768	0.00719164941235374	0.00669396001942745	0.00998290920834349	1	0	0	0.1	0	0	0.4	0.8	0	0	4.86844053896899	Th17
1015	0.00669513335446768	0.0066929426121888	0.00669294419240911	0.00672839933398705	0.00669286639147122	0.993078441877229	0.99738384490905	0.00669285698449857	0.959261706740638	0.00719164946689179	0.00669396011753763	0.00998288217020166	1	0	0	0.2	0	0	0.4	0.8	0	0	4.66842170203232	Th17
1016	0.00669513474063855	0.006692942661116	0.00669294424303462	0.00674570192482541	0.00669286642021216	0.993078188175749	0.997382249012858	0.00669285932531424	0.959261842372148	0.00719164941966309	0.00669396078544202	0.00998280152246526	1	0	0	0.3	0	0	0.4	0.8	0	0	4.46840233335889	Th17
1017	0.00765183109019506	0.00669334719211588	0.00669346139420839	0.551485807594434	0.00693130102099593	0.00808167682198301	0.0431330088142267	0.552734126990308	0.999438902884097	0.00719141307703892	0.00689285870580105	0.00669367903961671	1	0	0	0.4	0	0	0.4	0.8	0	0	1.19630373968734	iTreg
1018	0.00766779751877673	0.00669317356690271	0.00669326266426161	0.639478296443805	0.00697371990299129	0.00717063083291965	0.0292487332570735	0.759039873109021	0.999640837724715	0.00719151647097802	0.00680213850494182	0.00669315837350158	1	0	0	0.5	0	0	0.4	0.8	0	0	0.686975123814806	iTreg
1019	0.00768070562841451	0.00669303385776297	0.00669309563676184	0.754704699163364	0.00702890546890688	0.00679319835632641	0.0180466870727659	0.915756621481776	0.999798923672275	0.00719159949363714	0.00673161229645806	0.00669293163522834	1	0	0	0.6	0	0	0.4	0.8	0	0	0.203291525128847	iTreg
1020	0.00768898143132105	0.00669295749601043	0.0066929954855066	0.879158985894947	0.0070883223174025	0.0067075745117152	0.0108761617606057	0.979382798998713	0.999897893161735	0.00719166784497513	0.00670248108402902	0.00669287823887495	1	0	0	0.7	0	0	0.4	0.8	0	0	-0.192105657884955	iTreg
1021	0.00769221542459018	0.00669291593662228	0.00669294207055857	0.953970401563798	0.00712399455107261	0.00669616460932401	0.0080495360586702	0.993731814726063	0.999936472375089	0.00719167946394268	0.00669580294681326	0.00669286038286309	1	0	0	0.8	0	0	0.4	0.8	0	0	-0.484110577220493	iTreg
1022	0.00769331331399873	0.0066928976908956	0.00669291919808908	0.986392584963179	0.00713944323033186	0.00669408628080645	0.00706797426833199	0.997334364285245	0.9999498149469	0.00719167052481727	0.00669410796376508	0.00669285212057158	1	0	0	0.9	0	0	0.4	0.8	0	0	-0.721117499603717	iTreg
1023	0.00769376953287705	0.00669290893514809	0.00669292870887856	0.999088020257335	0.00714553462722917	0.00669354597048237	0.00671737015813263	0.998457889349859	0.999954570430758	0.0071917085049667	0.00669359482559556	0.006692867143362	1	0	0	1	0	0	0.4	0.8	0	0	-0.93528625163128	iTreg
1024	0.0066951306147464	0.00669294249548461	0.00669294407218278	0.00669399788763225	0.00669286633123883	0.993078735451042	0.99738710285099	0.00669285890199988	0.95926143224088	0.00719164954887713	0.00669395878095998	0.00998306247955682	1	0	0	0	0	0	0.5	0.8	0	0	5.06846010359457	Th17
1025	0.00669513185660529	0.0066929425365525	0.00669294411490579	0.00671116871270298	0.00669286635095954	0.993078565555774	0.997385537836886	0.00669286223058328	0.959261556635864	0.00719164950802308	0.00669395937762146	0.00998297334620311	1	0	0	0.1	0	0	0.5	0.8	0	0	4.86844098290438	Th17
1026	0.00669513374806601	0.00669294259936662	0.0066929441797676	0.00672841378933262	0.00669286637350779	0.993078334035599	0.997383940945102	0.00669286725101129	0.959261745712141	0.00719164938420309	0.00669396028689392	0.00998284293753616	1	0	0	0.2	0	0	0.5	0.8	0	0	4.66842158773756	Th17
1027	0.00669513538597147	0.00669294268983922	0.00669294427213801	0.00674571122938033	0.00669286642230814	0.993078266533589	0.997382407243064	0.00669285739941285	0.959261909079593	0.0071916493741991	0.00669396110340661	0.00998273397580771	1	0	0	0.3	0	0	0.5	0.8	0	0	4.46840242929194	Th17
1028	0.00762300237359774	0.00669365894665539	0.00669384491578458	0.548107062338921	0.00692351713686296	0.00928497799485883	0.0682894073149471	0.508908182037448	0.999059907733662	0.00719122688616322	0.0069065728853209	0.00669495425900238	1	0	0	0.4	0	0	0.5	0.8	0	0	1.27022601060316	iTreg
1029	0.00765313595945076	0.00669333143579742	0.00669346378512095	0.636470901178265	0.0069686639047163	0.00745315301000613	0.0419633666797847	0.737812489074991	0.999457450103769	0.00719142246845095	0.0068101706584745	0.00669348470573738	1	0	0	0.5	0	0	0.5	0.8	0	0	0.724379352250514	iTreg
1030	0.00767482507596723	0.00669309694967306	0.00669317971695885	0.751661845153474	0.00702576440288332	0.00683054859152061	0.0231235739996283	0.910019373415535	0.999728038746389	0.00719156202334984	0.00673402398094499	0.00669298404463738	1	0	0	0.6	0	0	0.5	0.8	0	0	0.217250301470165	iTreg
1031	0.00768736174306614	0.00669296055930903	0.00669300545068147	0.878234331540224	0.00708731859725838	0.00670987790040095	0.012252967403478	0.978818644225691	0.999879032116121	0.0071916403251918	0.00670271462415948	0.00669286829775526	1	0	0	0.7	0	0	0.5	0.8	0	0	-0.189221292980735	iTreg
1032	0.00769178975709102	0.00669291898564329	0.00669294715382986	0.953830033148232	0.00712376540612111	0.00669634782840796	0.00841559385550981	0.993669608094954	0.999931491243411	0.00719167598381619	0.00669582946468442	0.00669285918688135	1	0	0	0.8	0	0	0.5	0.8	0	0	-0.483537404864612	iTreg
1033	0.00769320522967799	0.00669289947152555	0.00669292151621304	0.986376181236865	0.00713939296842918	0.00669410779113963	0.00716076617953351	0.9973244101056	0.999948555156033	0.00719167008093902	0.00669411315415233	0.0066928527669959	1	0	0	0.9	0	0	0.5	0.8	0	0	-0.720997217339891	iTreg
1034	0.00769376270777993	0.00669290900770416	0.00669292881573818	0.999087575792453	0.00714553167238697	0.00669354678713769	0.00672322698517512	0.998457377224152	0.999954490996052	0.00719170845485544	0.00669359506180986	0.00669286714304867	1	0	0	1	0	0	0.5	0.8	0	0	-0.93527936737702	iTreg
1035	0.00669513047259698	0.00669294249696152	0.00669294407356579	0.00669399667717282	0.00669286633643706	0.993078776210018	0.997387271218957	0.00669285657347782	0.959261417640333	0.00719164957163908	0.00669395871710967	0.00998306311819975	1	0	0	0	0	0	0.6	0.8	0	0	5.0684603313245	Th17
1036	0.00669513201888711	0.00669294251498608	0.00669294409344589	0.00671117503785655	0.00669286632536734	0.99307853337032	0.997385675122211	0.00669287181416277	0.95926157567465	0.00719164942289438	0.00669395943802353	0.00998294832080247	1	0	0	0.1	0	0	0.6	0.8	0	0	4.86844102810027	Th17
1037	0.00669513291922316	0.0066929425864364	0.00669294416632926	0.00672839523912278	0.00669286638143166	0.993078483847226	0.997384155752544	0.00669286018064588	0.959261662927484	0.00719164951128257	0.00669395990044989	0.00998288703699559	1	0	0	0.2	0	0	0.6	0.8	0	0	4.66842210375467	Th17
1038	0.00669513573645193	0.00669294271533391	0.0066929442978145	0.00674571451852729	0.00669286644126299	0.993078209398749	0.997382566109308	0.00669285070101592	0.95926194090915	0.0071916493330393	0.00669396128384296	0.00998273291676525	1	0	0	0.3	0	0	0.6	0.8	0	0	4.46840250210387	Th17
1039	0.00669513691194717	0.006692942749165	0.00669294433328648	0.00676307123958252	0.00669286644653475	0.993078093934095	0.997380998335226	0.00669285495686144	0.959262061906377	0.0071916493549702	0.00669396184502046	0.00998264431509187	1	0	0	0.4	0	0	0.6	0.8	0	0	4.26838325012251	Th17
1040	0.00763174985979963	0.00669356205742355	0.0066937572348169	0.632214075732872	0.0069613859917037	0.00796982411905015	0.060601635146156	0.705146820267106	0.99917993026228	0.00719128483798456	0.0068221622909045	0.00669419112671828	1	0	0	0.5	0	0	0.6	0.8	0	0	0.780718726402298	iTreg
1041	0.00766700339240615	0.00669318091471586	0.0066932913749372	0.74769567146032	0.00702164224338581	0.00688749540981015	0.0298889324916446	0.901992004436685	0.999632448438399	0.00719151208662988	0.00673736706144786	0.00669307507098097	1	0	0	0.6	0	0	0.6	0.8	0	0	0.236153375710555	iTreg
1042	0.00768552760546649	0.0066929807887814	0.00669303358375041	0.877168790500662	0.00708618493361359	0.0067126794540712	0.0138334581264744	0.978156655027516	0.999857314710906	0.00719162928677554	0.00670300560700528	0.00669287420661552	1	0	0	0.7	0	0	0.6	0.8	0	0	-0.18589138664653	iTreg
1043	0.00769134183534023	0.00669292174711896	0.00669295205383156	0.953682067886271	0.00712352395557358	0.00669654347871528	0.00880054456480714	0.99360384383932	0.99992624916472	0.00719167193174061	0.0066958570419769	0.00669285749896767	1	0	0	0.8	0	0	0.6	0.8	0	0	-0.48293394678224	iTreg
1044	0.00769309551012236	0.00669290136917325	0.00669292395994443	0.986359512985545	0.0071393419900882	0.00669412985035787	0.00725498053660244	0.997314291970945	0.999947275825239	0.00719166968488849	0.00669411851838598	0.00669285351351712	1	0	0	0.9	0	0	0.6	0.8	0	0	-0.72087506584865	iTreg
1045	0.00769375586998945	0.00669290908013975	0.00669292892268443	0.999087130488475	0.00714552871222489	0.00669354760560673	0.00672909450813499	0.998456864134945	0.999954411414792	0.00719170840471897	0.00669359529842117	0.00669286714272592	1	0	0	1	0	0	0.6	0.8	0	0	-0.935272470493566	iTreg
1046	0.00669513137577849	0.0066929425769102	0.00669294415401651	0.00669398976113351	0.0066928663842155	0.993078801508597	0.997387437554465	0.00669284159533638	0.959261503848618	0.00719164937754538	0.00669395918822566	0.00998299579084615	1	0	0	0	0	0	0.7	0.8	0	0	5.06846039270551	Th17
1047	0.00669513174345807	0.00669294257598423	0.00669294415426131	0.00671115966587147	0.00669286638710365	0.993078722270798	0.997385895198669	0.00669284774855932	0.959261542709511	0.0071916495518648	0.00669395935598687	0.0099829592473242	1	0	0	0.1	0	0	0.7	0.8	0	0	4.86844152036151	Th17
1048	0.00669513418316289	0.00669294267967591	0.00669294426028723	0.00672840454915665	0.00669286643326599	0.993078452034603	0.997384306689067	0.00669284360975617	0.959261784385878	0.00719164930983251	0.00669396054672102	0.00998281460550194	1	0	0	0.2	0	0	0.7	0.8	0	0	4.66842203819733	Th17
1049	0.00669513456086315	0.00669294268164484	0.00669294426340649	0.0067456854073835	0.00669286643611467	0.993078385661869	0.997382767028221	0.00669284831542504	0.959261824650924	0.00719164945139099	0.00669396072157431	0.00998277426456187	1	0	0	0.3	0	0	0.7	0.8	0	0	4.46840306669591	Th17
1050	0.00669513582382049	0.00669294268686515	0.00669294427028555	0.00676306951285658	0.0066928664416183	0.993077996213524	0.997381134351899	0.00669286986548461	0.959261949508431	0.00719164938244776	0.00669396129503683	0.00998271245681208	1	0	0	0.4	0	0	0.7	0.8	0	0	4.26838345403554	Th17
1051	0.0076002302682215	0.00669390233234158	0.00669418944116821	0.626001847064351	0.00695077097098586	0.0090228676997739	0.0882720463678586	0.653280759829292	0.998748036694503	0.00719108104336076	0.00684033538757935	0.00669578688099925	1	0	0	0.5	0	0	0.7	0.8	0	0	0.867930566804143	iTreg
1052	0.00765636438448111	0.00669329487532507	0.00669344261122805	0.74245089285928	0.00701613629413116	0.00697971452922003	0.0391139393747412	0.890337448800101	0.999499989463539	0.00719144366478634	0.00674215895924602	0.00669324020410456	1	0	0	0.6	0	0	0.7	0.8	0	0	0.262491403774344	iTreg
1053	0.00768341308163737	0.00669300547965047	0.00669306737297154	0.87593282305208	0.00708487767483314	0.00671610795357932	0.0156589261646037	0.977372820441816	0.999832148795569	0.00719161847794143	0.0067033503323208	0.00669288319835558	1	0	0	0.7	0	0	0.7	0.8	0	0	-0.182020542553572	iTreg
1054	0.00769087095159312	0.00669292531766817	0.00669295787398682	0.953525958298203	0.00712327035662261	0.00669675385216031	0.00920565555074435	0.993534251981241	0.999920728348731	0.00719166821660596	0.00669588687639149	0.00669285640339781	1	0	0	0.8	0	0	0.7	0.8	0	0	-0.482298093229004	iTreg
1055	0.00769298413884683	0.00669290340288632	0.00669292654729062	0.986342574382861	0.00713929029747943	0.006694152489495	0.00735064663964161	0.997304006194707	0.999945976539818	0.00719166935376121	0.00669412407617552	0.00669285437819962	1	0	0	0.9	0	0	0.7	0.8	0	0	-0.720751005793609	iTreg
1056	0.00769374901997939	0.00669290915266331	0.00669292902975611	0.99908668435052	0.00714552574672468	0.0066935484260124	0.00673497276154743	0.998456350076772	0.999954331687722	0.0071917083545115	0.0066935955355221	0.00669286714240449	1	0	0	1	0	0	0.7	0.8	0	0	-0.935265560945893	iTreg
1057	0.0066951302392484	0.00669294242644827	0.00669294400288957	0.00669400628645422	0.0066928662794312	0.993078691080711	0.997387560085618	0.00669287598450989	0.959261399665057	0.00719164950027836	0.00669395856163948	0.00998306451445547	1	0	0	0	0	0	0.8	0.8	0	0	5.0684605247547	Th17
1058	0.00669513218363356	0.00669294258583334	0.00669294416429884	0.0067111644594945	0.00669286639251086	0.993078568835588	0.997386028974879	0.006692849014559	0.959261584788932	0.00719164942899651	0.00669395955995981	0.00998294826849492	1	0	0	0.1	0	0	0.8	0.8	0	0	4.86844144213121	Th17
1059	0.00669513394508324	0.00669294268987649	0.00669294427031899	0.00672839726865711	0.00669286645020889	0.993078493796998	0.99738447329794	0.00669283756189582	0.959261758464104	0.00719164932668735	0.00669396044337102	0.00998282320915148	1	0	0	0.2	0	0	0.8	0.8	0	0	4.66842229413498	Th17
1060	0.00669513454663856	0.00669294268212779	0.00669294426386007	0.00674568588411108	0.00669286643923506	0.993078379865482	0.997382918610599	0.00669284819051321	0.959261822287771	0.00719164943537797	0.00669396071486003	0.00998277131208795	1	0	0	0.3	0	0	0.8	0.8	0	0	4.46840321150787	Th17
1061	0.0066951356962758	0.00669294271937571	0.00669294430269685	0.0067630356583716	0.00669286645365063	0.993078237953317	0.99738136063918	0.0066928489291857	0.959261938709592	0.00719164942281206	0.00669396126900641	0.00998269274612734	1	0	0	0.4	0	0	0.8	0.8	0	0	4.26838396790529	Th17
1062	0.00755223388916542	0.00669441999008635	0.00669484453477977	0.615768208507457	0.00693449642027965	0.0116418381985305	0.130871794910596	0.565559283800399	0.998033588920287	0.00719076934295846	0.00686883925923744	0.00669971500231124	1	0	0	0.5	0	0	0.8	0.8	0	0	1.0117878703198	iTreg
1063	0.0076414474796316	0.00669345567059111	0.00669365496106968	0.735384258233699	0.00700860783810298	0.00714192899468619	0.0520947420768554	0.872545374552523	0.999309385553002	0.0071913484259156	0.00674934316688086	0.00669356037042304	1	0	0	0.6	0	0	0.8	0.8	0	0	0.300669070644932	iTreg
1064	0.00768094968640811	0.00669303200164538	0.00669310444942328	0.874487575978153	0.00708335261217393	0.00672036721659679	0.017783578641773	0.976433937511661	0.999802740818822	0.00719160295981824	0.00670376011948723	0.00669289260620291	1	0	0	0.7	0	0	0.8	0.8	0	0	-0.177481614015106	iTreg
1065	0.00769035314904703	0.0066929180934442	0.00669295302050782	0.953361225923303	0.0071229832438355	0.00669696931381029	0.00963229334953629	0.993460549161489	0.99991490630888	0.00719164790684698	0.00669590783747866	0.00669284427702623	1	0	0	0.8	0	0	0.8	0.8	0	0	-0.48162781120214	iTreg
1066	0.00769287110689608	0.00669290559744821	0.00669292930462436	0.986325359404695	0.00713923790020322	0.00669417574706269	0.00744779466466739	0.997293548954154	0.999944656881106	0.00719166911292252	0.0066941298544984	0.006692855386422	1	0	0	0.9	0	0	0.8	0.8	0	0	-0.72062499656521	iTreg
1067	0.00769374215738624	0.00669290922553707	0.00669292913730394	0.999086237369734	0.0071455227756917	0.00669354924823822	0.0067408617803159	0.998455835043503	0.999954251813902	0.00719170830421919	0.00669359577311148	0.00669286714208421	1	0	0	1	0	0	0.8	0.8	0	0	-0.935258638683251	iTreg
1068	0.00669513042191267	0.00669294251626064	0.00669294409279227	0.00669399313952913	0.00669286635481613	0.993078865441851	0.997387754776041	0.00669285005696831	0.959261410762289	0.00719164949538291	0.00669395870832851	0.00998303484283684	1	0	0	0	0	0	0.9	0.8	0	0	5.06846089269144	Th17
1069	0.00669513178967989	0.00669294256988724	0.00669294414812338	0.00671116139307771	0.00669286638259944	0.993078697075573	0.997386197927353	0.00669285027105697	0.959261547072872	0.00719164946012186	0.00669395937234478	0.00998294605362072	1	0	0	0.1	0	0	0.9	0.8	0	0	4.8684417760423	Th17
1070	0.00669513320534836	0.00669294263917816	0.00669294421917134	0.00672839104949209	0.00669286642614955	0.993078514224181	0.997384639226945	0.0066928456703852	0.959261686248764	0.00719164943825156	0.00669396006638581	0.00998285670760095	1	0	0	0.2	0	0	0.9	0.8	0	0	4.66842258318457	Th17
1071	0.00669513442032351	0.0066929426795605	0.00669294426120025	0.0067456830133076	0.00669286644187026	0.993078390859808	0.997383077530731	0.0066928476404215	0.959261808981386	0.00719164943873454	0.00669396065457182	0.00998277433396097	1	0	0	0.3	0	0	0.9	0.8	0	0	4.46840340098565	Th17
1072	0.0066951364446126	0.00669294275829312	0.00669294434203784	0.00676305667999948	0.00669286647692424	0.993078151425407	0.997381475645256	0.00669284352269715	0.959262010184716	0.00719164930878522	0.00669396163793002	0.00998264904143817	1	0	0	0.4	0	0	0.9	0.8	0	0	4.26838386669327	Th17
1073	0.00669513663216331	0.00669294273354833	0.00669294431823106	0.00678046673853395	0.00669286647186294	0.993077970748776	0.997379919839008	0.00669286603423583	0.95926203106294	0.00719164937286939	0.00669396169891064	0.00998262840120952	1	0	0	0.5	0	0	0.9	0.8	0	0	4.06836465638087	Th17
1074	0.00761966349514768	0.00669369017924063	0.00669396339028143	0.725642337032855	0.00699799121933907	0.00746251760103047	0.0711459362885451	0.843486428082687	0.999020432238217	0.00719120822777888	0.0067607630269243	0.00669423214797077	1	0	0	0.6	0	0	0.9	0.8	0	0	0.359110768222499	iTreg
1075	0.00767805805763262	0.00669305998940402	0.00669314478843777	0.872779805905211	0.00708155842350754	0.00672575923339175	0.02028081258202	0.975292691062725	0.999768016607068	0.00719158394026578	0.00670425335900198	0.00669290214012573	1	0	0	0.7	0	0	0.9	0.8	0	0	-0.172099381061218	iTreg
1076	0.00768986420312859	0.00669292885827543	0.0066929662856795	0.9531868574033	0.00712273400437686	0.0066972170399698	0.0100820664762737	0.993382334933149	0.999908777224013	0.00719166379786179	0.00669594705874532	0.00669284989362865	1	0	0	0.8	0	0	0.9	0.8	0	0	-0.480919731942522	iTreg
1077	0.00769275641791605	0.00669290798254182	0.00669293226106202	0.986307861804753	0.00713918481565268	0.00669419966569828	0.00754645570371692	0.997282916282461	0.999943316416613	0.00719166899664624	0.00669413588366136	0.0066928565667516	1	0	0	0.9	0	0	0.9	0.8	0	0	-0.72049699621018	iTreg
1078	0.0076937352823047	0.00669290929840232	0.00669292924484565	0.999085789543904	0.00714551979935357	0.00669355007245698	0.00674676159969173	0.998455319037466	0.999954171793422	0.00719170825382025	0.00669359601107808	0.00669286714175907	1	0	0	1	0	0	0.9	0.8	0	0	-0.935251703671081	iTreg
1079	0.00669512989666173	0.00669294246683064	0.00669294404303623	0.00669399749566931	0.00669286632475694	0.993078864350201	0.99738791508851	0.00669285904708719	0.959261361029597	0.0071916496052729	0.00669395843336069	0.00998306647130172	1	0	0	0	0	0	1	0.8	0	0	5.06846111910758	Th17
1080	0.00669513172086768	0.00669294255731578	0.00669294413551592	0.0067111625410474	0.00669286637362067	0.993078686193995	0.997386350560136	0.00669285336270835	0.959261540957585	0.00719164941919237	0.00669395933214709	0.00998294431800166	1	0	0	0.1	0	0	1	0.8	0	0	4.86844191774945	Th17
1081	0.00669513272667626	0.00669294260647915	0.00669294418618877	0.006728386429181	0.00669286640860522	0.993078553224791	0.997384807487252	0.00669285058233971	0.959261640081463	0.00719164953198633	0.00669395982541903	0.00998288228275201	1	0	0	0.2	0	0	1	0.8	0	0	4.66842286118717	Th17
1082	0.00669513435779394	0.00669294267336507	0.00669294425494594	0.00674568293462155	0.00669286643930479	0.993078386060877	0.997383231020076	0.00669284917311202	0.959261802725844	0.00719164941423355	0.00669396062116634	0.00998277291252689	1	0	0	0.3	0	0	1	0.8	0	0	4.46840355292071	Th17
1083	0.00669513534923322	0.00669294267090145	0.00669294425401918	0.00676304308781905	0.00669286643025239	0.993078143247406	0.997381654347267	0.00669286532511969	0.959261904874889	0.00719164942092936	0.00669396107137373	0.0099827129358881	1	0	0	0.4	0	0	1	0.8	0	0	4.26838419643944	Th17
1084	0.00669513753900684	0.00669294278957409	0.0066929443748939	0.00678046375846029	0.00669286648276368	0.993078051968912	0.997380072228593	0.00669284022403585	0.959262122205225	0.00719164933259202	0.00669396216745501	0.00998256743046805	1	0	0	0.5	0	0	1	0.8	0	0	4.06836476812654	Th17
1085	0.0075861895126368	0.00669405066853507	0.00669443463620602	0.711830770160497	0.00698243949944395	0.00821345190518627	0.100643278487086	0.791677102834754	0.998550409444753	0.00719099194086321	0.00678026194847569	0.00669581131032735	1	0	0	0.6	0	0	1	0.8	0	0	0.455422627468755	iTreg
1086	0.00767461002205256	0.00669309314922535	0.00669319257886288	0.870734832755555	0.00707941939960212	0.00673275630978999	0.0232531641758279	0.973879853185783	0.999726458312506	0.00719155673747426	0.00670486172617123	0.00669291576239486	1	0	0	0.7	0	0	1	0.8	0	0	-0.165625574392444	iTreg
1087	0.0076892963167384	0.00669294046741664	0.00669298051916377	0.953002458654208	0.00712242027723211	0.00669748787046257	0.0105565394749678	0.993299310519987	0.999902283645777	0.0071916551002593	0.00669599101708202	0.006692856115609	1	0	0	0.8	0	0	1	0.8	0	0	-0.480171885661041	iTreg
1088	0.00769264009673995	0.00669291059052643	0.0066929354492527	0.986290075102715	0.00713913107249047	0.00669422429178784	0.00764666181246415	0.997272104037951	0.999941954693045	0.00719166905133515	0.00669414219781653	0.00669285795146716	1	0	0	0.9	0	0	1	0.8	0	0	-0.720366961319831	iTreg
1089	0.00769372839466088	0.00669290937138785	0.00669292935245363	0.999085340874476	0.00714551681746795	0.00669355089859767	0.00675267225458948	0.998454802053118	0.9999540916257	0.00719170820337527	0.00669359624948807	0.00669286714142643	1	0	0	1	0	0	1	0.8	0	0	-0.935244755869847	iTreg
1090	0.00769243175913469	0.00669286057591448	0.00669286005913548	0.00717569855697317	0.00669890853430807	0.00725348677465257	0.00827948207590376	0.00717926661894004	0.999989380364795	0.0071917016730296	0.00714585324732611	0.00669286126069789	1	0	0	0	0	0	0	0.9	0	0	3.04999610041939	TGFB+
1091	0.0076924578278349	0.00669286086000864	0.00669286041928117	0.0212061823521368	0.00670502279353905	0.00725096342343079	0.00825236752416504	0.0082329013233843	0.999989564483661	0.0071917028033969	0.00714579754170762	0.00669286136942703	1	0	0	0.1	0	0	0	0.9	0	0	2.83488824640361	TGFB+
1092	0.00769256431361573	0.00669285970747623	0.0066928595794353	0.0839930825571373	0.00673245361721972	0.00723858494634897	0.00813293341089939	0.0151475739437612	0.999990376208444	0.00719170269702679	0.00714449265349606	0.00669285950930731	1	0	0	0.2	0	0	0	0.9	0	0	2.56508027772548	TGFB+
1093	0.00769315254459822	0.00669285554110471	0.00669285639306918	0.470321492875092	0.00690379364043658	0.0069899946960904	0.00745661451893985	0.40485387657748	0.999994981509083	0.00719170525459759	0.00696948050846763	0.00669285341364536	1	0	0	0.3	0	0	0	0.9	0	0	1.58811295554929	TGFB+
1094	0.00769326577595052	0.00669285469308139	0.00669285555788912	0.555173741191638	0.00694201916846174	0.0068819741137646	0.0073211595235627	0.611205966762316	0.999995904136012	0.00719170575732797	0.00687334375046199	0.00669285261423014	1	0	0	0.4	0	0	0	0.9	0	0	1.09660641886476	iTreg
1095	0.00769337782874927	0.00669285383136839	0.00669285464017183	0.645005673424746	0.00698272189932503	0.00679061700827832	0.00718419260996786	0.793824166613771	0.999996833792184	0.00719170623819819	0.00678855024918534	0.00669285194983557	1	0	0	0.5	0	0	0	0.9	0	0	0.623883052424379	iTreg
1096	0.00769351236654834	0.00669285284528092	0.00669285348055774	0.761509771490602	0.00703586930581422	0.00672631647623685	0.00701540333664748	0.927387127706577	0.999997974910141	0.00719170683789273	0.00672666420580734	0.00669285141944944	1	0	0	0.6	0	0	0	0.9	0	0	0.173573156166915	iTreg
1097	0.0076936421098413	0.00669285292342679	0.0066928532624634	0.881844400290894	0.0070911939907266	0.00670139939248574	0.00684929452988504	0.980969495188005	0.999999095276007	0.00719170839075069	0.00670176870920671	0.00669285218647118	1	0	0	0.7	0	0	0	0.9	0	0	-0.200505425259649	iTreg
1098	0.0076937246835848	0.00669284619934317	0.00669284630333499	0.954465195818373	0.00712479274512243	0.00669552391203535	0.00675241045405006	0.993949555218179	0.999999747517454	0.00719171010604386	0.00669569336862108	0.00669284597733348	1	0	0	0.8	0	0	0	0.9	0	0	-0.486182104804536	iTreg
1099	0.00769376696335923	0.0066928448397532	0.00669284482555095	0.986455556918327	0.00713965092454755	0.00669400039754535	0.00671047030711644	0.997372486999007	1.00000002939991	0.00719171512719847	0.00669408381351295	0.00669284486982922	1	0	0	0.9	0	0	0	0.9	0	0	-0.721625792449014	iTreg
1100	0.00769379345099098	0.00669286697823438	0.00669286691690991	0.99908979298451	0.00714554213010901	0.00669354275058641	0.00669404911571978	0.998459934481942	1.00000014085539	0.00719173339730799	0.00669359391413026	0.00669286710788009	1	0	0	1	0	0	0	0.9	0	0	-0.935358730849189	iTreg
1101	0.00767373095728956	0.00669295978431384	0.00669295413887874	0.00716696778835005	0.00669880599596988	0.00847941269110951	0.0243797263019398	0.00716984147768019	0.999879130249298	0.00719164297763727	0.00713820998622234	0.00669309700270278	1	0	0	0	0	0	0.1	0.9	0	0	3.06742460032074	TGFB+
1102	0.0076743477379332	0.00669295707984031	0.00669295231792504	0.0207492073662282	0.00670463545156362	0.00843342043871342	0.023842454009494	0.00816816454803059	0.999882839293288	0.00719164558238734	0.00713840289594316	0.00669308268784853	1	0	0	0.1	0	0	0.1	0.9	0	0	2.8522636869941	TGFB+
1103	0.00767672042497562	0.00669294403869236	0.00669294250478257	0.0779510677164289	0.00672930055504779	0.00825550834435778	0.0217706500465755	0.0141290861557214	0.999897120541397	0.00719165266119173	0.00713830039588287	0.00669302928662953	1	0	0	0.2	0	0	0.1	0.9	0	0	2.58686377384459	TGFB+
1104	0.00768712965633564	0.00669288766361334	0.00669289444139509	0.469487001203738	0.00690230609352668	0.0072110669474161	0.0126341967216701	0.396832623785945	0.999959838264888	0.00719168620764284	0.0069717210583821	0.00669287815572618	1	0	0	0.3	0	0	0.1	0.9	0	0	1.60239730369114	TGFB+
1105	0.00768858224913744	0.00669287965574913	0.00669288625133517	0.554797328646052	0.0069408234379534	0.00699312171648717	0.0113466840070516	0.604855864420508	0.999968637894797	0.00719169095819683	0.00687554035483855	0.00669286758351805	1	0	0	0.4	0	0	0.1	0.9	0	0	1.10749324525291	iTreg
1106	0.00768990740744399	0.0066928722959261	0.00669287823202653	0.644228229599404	0.00698148280013599	0.00683470882929785	0.010166896697865	0.789278556992557	0.999976669027477	0.00719169524876358	0.00679035999380646	0.00669286015109995	1	0	0	0.5	0	0	0.1	0.9	0	0	0.632250206036927	iTreg
1107	0.00769138219502268	0.00669286419142763	0.00669286868772968	0.760361781326276	0.00703469851251905	0.00673615714248521	0.00884633356243093	0.925535984912053	0.999985617214243	0.00719170010926142	0.00672745810721932	0.00669285452229143	1	0	0	0.6	0	0	0.1	0.9	0	0	0.178422933577815	iTreg
1108	0.00769268006665444	0.00669285808111631	0.00669286050611713	0.881295324938829	0.00709060075253996	0.00670259220751866	0.00767616995302969	0.980651404998584	0.99999352012665	0.00719170538126248	0.00670190951659432	0.00669285285254458	1	0	0	0.7	0	0	0.1	0.9	0	0	-0.198806020746686	iTreg
1109	0.0076933738711358	0.00669284771657865	0.00669284865667251	0.954350684758636	0.00712460464153216	0.00669566625057737	0.00705358925877882	0.99389933259572	0.999997717716768	0.00719170865972262	0.00669571570608365	0.00669284571098902	1	0	0	0.8	0	0	0.1	0.9	0	0	-0.485714534599053	iTreg
1110	0.00769361997098199	0.00669284003011522	0.00669284027095162	0.986440286019103	0.00713957585976942	0.00669401433347179	0.00679784324985777	0.997363268413541	0.999999442721781	0.00719168942232577	0.00669408284007122	0.00669283951965381	1	0	0	0.9	0	0	0.1	0.9	0	0	-0.721513651657227	iTreg
1111	0.00769378667236877	0.00669286701386135	0.00669286696955821	0.99908935183763	0.00714553919318371	0.00669354355977987	0.00669986348311425	0.998459426198107	1.00000010168742	0.00719173336913539	0.00669359414868395	0.00669286710751308	1	0	0	1	0	0	0.1	0.9	0	0	-0.935352014831121	iTreg
1112	0.00669513595737199	0.00669287633925497	0.00669287677688019	0.00669399756772856	0.00669286632909079	0.99668833424265	0.997387330625211	0.00669285466760742	0.988720486902429	0.00719169180344392	0.00669399260187859	0.00747801946258942	1	0	0	0	0	0	0.2	0.9	0	0	5.04010578500061	Th17
1113	0.00669513749227689	0.00669287635619927	0.00669287679432872	0.00671116542873033	0.00669286635852569	0.996688177464295	0.997385776440396	0.00669285462725419	0.98872051768977	0.00719169179232536	0.00669399336855577	0.00747800013148755	1	0	0	0.1	0	0	0.2	0.9	0	0	4.84008685845263	Th17
1114	0.00760901108747684	0.00669329218127976	0.00669328295761804	0.0601350611325754	0.00671988234615413	0.014552279031597	0.0807234907123634	0.0114719049703039	0.999479256280384	0.00719144516040141	0.00711102237773987	0.00669567599366737	1	0	0	0.2	0	0	0.2	0.9	0	0	2.67290315946503	TGFB+
1115	0.00767671611232078	0.00669294286352738	0.00669295980772157	0.467860874738876	0.00689965854109992	0.00762563913589709	0.0216065515439566	0.382676711445954	0.999898501984483	0.00719165344029083	0.0069756251740723	0.00669295192942777	1	0	0	0.3	0	0	0.2	0.9	0	0	1.627618610379	TGFB+
1116	0.00768128209757875	0.00669291839221168	0.00669293388935052	0.554190807540389	0.00693895128259493	0.00717749973648369	0.0176315788949892	0.594832630149588	0.999925846424189	0.00719166797451596	0.00687897146624321	0.0066929040758824	1	0	0	0.4	0	0	0.2	0.9	0	0	1.12462942369568	iTreg
1117	0.00768497122904745	0.00669289851220379	0.0066929117057759	0.64313712849993	0.0069797295451579	0.006901222852399	0.0144143073174513	0.782722067492247	0.999947849389604	0.00719167969967823	0.00679295338683193	0.00669287686570735	1	0	0	0.5	0	0	0.2	0.9	0	0	0.644236505732473	iTreg
1118	0.00768866950514394	0.00669287861686382	0.00669288800475348	0.758909248847627	0.00703321434710784	0.00674939977546726	0.0111794998702219	0.923132005456918	0.999969836892339	0.00719169155686869	0.00672848586644637	0.00669285957387436	1	0	0	0.6	0	0	0.2	0.9	0	0	0.184638495919863	iTreg
1119	0.00769159278942563	0.00669286390674035	0.00669286868427984	0.880673112710906	0.00708992998003666	0.00670398515366596	0.00861094561107212	0.98028710455554	0.999987211962401	0.00719170198155149	0.00670207057350005	0.00669285370163792	1	0	0	0.7	0	0	0.2	0.9	0	0	-0.196878616846937	iTreg
1120	0.00769300587407531	0.00669284934798007	0.0066928511647514	0.954230312305685	0.0071244072583196	0.0066958178642603	0.00736955765730412	0.993846414783662	0.999995587593344	0.0071917071661076	0.00669573927156942	0.0066928454764646	1	0	0	0.8	0	0	0.2	0.9	0	0	-0.485223533601859	iTreg
1121	0.00769351667960863	0.00669284052902106	0.00669284102600758	0.986424641775272	0.00713952743781574	0.00669403389432532	0.00688653606600941	0.997353783429886	0.999998844988474	0.00719168903736731	0.00669408714140504	0.006692839475704	1	0	0	0.9	0	0	0.2	0.9	0	0	-0.721399358906368	iTreg
1122	0.00769377988148728	0.0066928670495403	0.00669286702229662	0.99908890986394	0.00714553625072868	0.00669354437077489	0.00670568840901856	0.998458916962505	1.00000006244836	0.00719173334095667	0.00669359438363018	0.00669286710713812	1	0	0	1	0	0	0.2	0.9	0	0	-0.935345286562513	iTreg
1123	0.00669513732957209	0.00669287635795586	0.0066928767957598	0.00669399735179825	0.00669286634156009	0.996688244121779	0.997387424442626	0.00669285289610675	0.988720514218942	0.00719169178433717	0.00669399329068863	0.0074780077869825	1	0	0	0	0	0	0.3	0.9	0	0	5.04010575378441	Th17
1124	0.00669513744219618	0.0066928763545825	0.00669287679264712	0.00671116521593081	0.00669286635886944	0.996688096621576	0.997385817934711	0.00669285457030645	0.98872051593424	0.00719169179846471	0.00669399333986266	0.00747800475239408	1	0	0	0.1	0	0	0.3	0.9	0	0	4.84008682567483	Th17
1125	0.00669513858497485	0.00669287636885273	0.00669287680739788	0.00672839091793906	0.00669286638419418	0.996688042039778	0.997384286485389	0.00669285416478796	0.988720539474899	0.00719169178724339	0.00669399391504962	0.00747798501103221	1	0	0	0.2	0	0	0.3	0.9	0	0	4.64006797282629	Th17
1126	0.00765815906335824	0.00669304012942445	0.00669307486954704	0.464280601272895	0.00689466511512688	0.0084817547013748	0.0376595540727033	0.356468625309071	0.999787367902214	0.00719159558725464	0.00698269750500422	0.0066931846062168	1	0	0	0.3	0	0	0.3	0.9	0	0	1.67441113116583	TGFB+
1127	0.00766984404097596	0.00669297865358849	0.00669300801620806	0.553184067415721	0.00693599440372373	0.00749599878739887	0.0275043669485509	0.578815545304103	0.999858076630597	0.00719163217367855	0.00688436447939095	0.00669299418995005	1	0	0	0.4	0	0	0.3	0.9	0	0	1.15190349234304	iTreg
1128	0.00767791795076049	0.00669293582361141	0.00669295931595138	0.641606110288322	0.00697724198437713	0.00700440397517588	0.0204934405681574	0.773168419123277	0.999906386032429	0.0071916575857553	0.00679669713063822	0.00669291119210413	1	0	0	0.5	0	0	0.3	0.9	0	0	0.661539250082503	iTreg
1129	0.00768519256094393	0.00669289706621965	0.0066929126827892	0.757063061590377	0.00703132320636038	0.00676758270294854	0.0141725326460739	0.919973799999489	0.999949539559339	0.00719168061958572	0.00672983062551055	0.00669286789063416	1	0	0	0.6	0	0	0.3	0.9	0	0	0.19267041885186	iTreg
1130	0.00769037866899061	0.00669288390460339	0.00669289134311099	0.879965881878509	0.00708918361695061	0.00670563706921618	0.00967069758487309	0.979867938392527	0.999980052412897	0.00719171392891616	0.00670226965477523	0.00669286818704476	1	0	0	0.7	0	0	0.3	0.9	0	0	-0.194685348725452	iTreg
1131	0.0076926196416135	0.00669285109758686	0.0066928538340346	0.954103699239278	0.00712420001873655	0.00669597953466261	0.00770121760111506	0.993790615561763	0.999993350969651	0.00719170561779664	0.00669576414573139	0.00669284527322651	1	0	0	0.8	0	0	0.3	0.9	0	0	-0.484707629006189	iTreg
1132	0.00769341638907062	0.0066928525758009	0.00669285333186402	0.986408737341721	0.00713948841579413	0.00669406533870088	0.00697657618300792	0.997344170484446	0.999998238481218	0.00719169673995528	0.00669410297760086	0.00669285097368101	1	0	0	0.9	0	0	0.3	0.9	0	0	-0.72128324338191	iTreg
1133	0.00769377307824773	0.00669286708527681	0.00669286707512721	0.999088467063557	0.00714553330321303	0.00669354518364822	0.00671152392775677	0.998458406768	1.00000002313723	0.00719173331265875	0.00669359461903576	0.00669286710676374	1	0	0	1	0	0	0.3	0.9	0	0	-0.935338546002599	iTreg
1134	0.00669513722364306	0.00669287634261344	0.00669287678036241	0.00669399963121211	0.00669286633119937	0.996688049371341	0.997387412651757	0.00669285762722273	0.988720511379292	0.00719169172937114	0.0066939932201622	0.00747801169124534	1	0	0	0	0	0	0.4	0.9	0	0	5.04010554670397	Th17
1135	0.00669513856296637	0.00669287636549564	0.00669287680370774	0.00671117447810394	0.00669286636637031	0.996687953013688	0.99738587190814	0.00669285486589097	0.988720538245765	0.00719169173734295	0.00669399389700217	0.00747799375270456	1	0	0	0.1	0	0	0.4	0.9	0	0	4.84008669481766	Th17
1136	0.00669513983895458	0.00669287639865666	0.00669287683739378	0.00672840371486065	0.00669286640449035	0.996688017874441	0.997384386507149	0.0066928469846315	0.988720564375636	0.007191691765678	0.0066939945572868	0.00747797386162662	1	0	0	0.2	0	0	0.4	0.9	0	0	4.64006800897055	Th17
1137	0.00669513979473913	0.00669287638126928	0.00669287682022826	0.00674567949187988	0.00669286640987507	0.996687870243446	0.997382786283055	0.00669285422753806	0.988720563450781	0.00719169177801689	0.0066939945173604	0.00747796904955557	1	0	0	0.3	0	0	0.4	0.9	0	0	4.44004897410735	Th17
1138	0.00765179632101902	0.00669307262982034	0.00669312364044848	0.55142072311971	0.00693125737346685	0.00808257087243094	0.043145772876541	0.552742911281556	0.999749318676799	0.00719157622932137	0.00689291352535546	0.00669322103523433	1	0	0	0.4	0	0	0.4	0.9	0	0	1.19606235142557	iTreg
1139	0.00766778065937098	0.0066929890804373	0.0066930272293957	0.639457707880018	0.00697369998940082	0.00717074199270766	0.0292513090966781	0.759056502933304	0.999846203576944	0.00719162597862838	0.00680215284184767	0.00669298259320174	1	0	0	0.5	0	0	0.4	0.9	0	0	0.686775895071402	iTreg
1140	0.00768069672487522	0.00669292085163325	0.00669294445464692	0.754702155439449	0.00702889651891414	0.00679320698272059	0.0180468757918043	0.915760800135176	0.999923175117073	0.0071916665145326	0.00673161512014124	0.00669288179714626	1	0	0	0.6	0	0	0.4	0.9	0	0	0.203165574064717	iTreg
1141	0.00768897614493238	0.00669288964953609	0.00669290010459532	0.879158940573787	0.00708831652079948	0.00670757535642955	0.0108761638584477	0.979383136599738	0.999971899771673	0.00719170804953868	0.00670248161845823	0.00669286783711573	1	0	0	0.7	0	0	0.4	0.9	0	0	-0.192180097805345	iTreg
1142	0.00769221150875529	0.00669286580445837	0.00669286950572817	0.953970417641987	0.00712398976411938	0.00669616476908715	0.00804953557096217	0.993731858482431	0.999991002189997	0.00719170917823619	0.00669580308637875	0.00669285793652692	1	0	0	0.8	0	0	0.4	0.9	0	0	-0.484165271190162	iTreg
1143	0.00769330987103196	0.00669285369096736	0.00669285471101385	0.986392592621945	0.00713943881432831	0.0066940863358346	0.00706797406057917	0.997334376935498	0.999997622458275	0.00719169660226831	0.00669410801851549	0.00669285152976236	1	0	0	0.9	0	0	0.4	0.9	0	0	-0.721165418381417	iTreg
1144	0.0076937662627128	0.00669286712108715	0.00669286712804531	0.999088023434524	0.00714553035004341	0.0066935459983867	0.0067173700732881	0.998457895614991	0.999999983754776	0.00719173328433798	0.00669359485482192	0.00669286710638591	1	0	0	1	0	0	0.4	0.9	0	0	-0.93533176062518	iTreg
1145	0.00669513589707713	0.00669287634011113	0.00669287677767495	0.00669399697725106	0.00669286633030106	0.996688270992623	0.997387527815753	0.00669285376249553	0.988720484954375	0.00719169183644303	0.0066939925715769	0.00747802138868506	1	0	0	0	0	0	0.5	0.9	0	0	5.04010592425612	Th17
1146	0.00669513843269771	0.00669287640653629	0.00669287684475735	0.00671116485441253	0.00669286640017772	0.996688128185751	0.997386005370235	0.00669283989970902	0.988720535199228	0.00719169174086835	0.0066939938684911	0.00747799233563317	1	0	0	0.1	0	0	0.5	0.9	0	0	4.8400870296318	Th17
1147	0.0066951392860781	0.00669287635000551	0.00669287678862322	0.00672841094465876	0.00669286637032015	0.9966878055458	0.997384352763713	0.00669286416807168	0.988720553214415	0.00719169171114148	0.00669399424071616	0.00747797884508166	1	0	0	0.2	0	0	0.5	0.9	0	0	4.64006775357433	Th17
1148	0.00669514002506966	0.00669287638392058	0.00669287682290767	0.00674568691667099	0.00669286641605695	0.996687817931851	0.997382848675828	0.00669285411540759	0.988720567647298	0.00719169178936723	0.0066939946306504	0.00747796974179567	1	0	0	0.3	0	0	0.5	0.9	0	0	4.44004897373807	Th17
1149	0.00762291668032831	0.0066932200361124	0.00669330496247677	0.547984408200814	0.00692343434616177	0.00928890031971381	0.0683376189804647	0.508871892226266	0.999570506171023	0.00719148819067407	0.006906685677276	0.00669381265333289	1	0	0	0.4	0	0	0.5	0.9	0	0	1.26992457524844	iTreg
1150	0.00765310765343721	0.00669306537841273	0.00669312444161927	0.63643687200464	0.00696863261961105	0.00745347708319278	0.0419709368008215	0.737832754913314	0.99975784445516	0.00719158054631473	0.00681019547603308	0.00669313385899448	1	0	0	0.5	0	0	0.5	0.9	0	0	0.724099782485323	iTreg
1151	0.00767481350523625	0.00669295184920032	0.00669298579003797	0.751658113561276	0.00702575274721244	0.00683056475328543	0.0231240117574236	0.910025085771506	0.999888470543522	0.00719164811143073	0.00673402786919797	0.00669290555087989	1	0	0	0.6	0	0	0.5	0.9	0	0	0.217087992057602	iTreg
1152	0.0076873557995484	0.00669288409070594	0.00669289797813645	0.878234274471762	0.00708731208561378	0.00670987901035454	0.0122529710777226	0.978819041150252	0.999962577811424	0.00719168565455089	0.00670271524802502	0.00669285554885771	1	0	0	0.7	0	0	0.5	0.9	0	0	-0.189305336939923	iTreg
1153	0.00769178566516168	0.00669286656565375	0.00669287128058699	0.953830049992274	0.00712376040376963	0.00669634800422783	0.00841559319755239	0.993669654499806	0.999988531894704	0.0071917070548779	0.00669582961162086	0.00669285655615142	1	0	0	0.8	0	0	0.5	0.9	0	0	-0.483594618047182	iTreg
1154	0.00769320174256921	0.00669285489034531	0.00669285617820072	0.986376189006305	0.00713938849422195	0.00669410784571371	0.00716076591393849	0.997324422977775	0.999996996984614	0.00719169650153152	0.00669411320786508	0.00669285216166207	1	0	0	0.9	0	0	0.5	0.9	0	0	-0.721045772032646	iTreg
1155	0.00769375943464763	0.00669286715695095	0.00669286718110333	0.999087578971964	0.00714552739157505	0.00669354681509432	0.00672322687995292	0.998457383498896	0.999999944300121	0.00719173325595037	0.00669359509107759	0.00669286710600253	1	0	0	1	0	0	0.5	0.9	0	0	-0.935324916458626	iTreg
1156	0.00669513628116944	0.00669287636411901	0.00669287680173865	0.00669399387767821	0.00669286635006891	0.996688283615258	0.99738761510456	0.00669284710627602	0.988720492269424	0.00719169179033383	0.00669399277886685	0.00747801640617136	1	0	0	0	0	0	0.6	0.9	0	0	5.04010602223891	Th17
1157	0.00669513727618639	0.00669287638247466	0.00669287682051142	0.00671115804563055	0.00669286638102978	0.996688223425743	0.997386075817099	0.00669284448614624	0.988720512193169	0.00719169185403987	0.0066939932839211	0.00747800201655315	1	0	0	0.1	0	0	0.6	0.9	0	0	4.84008722853261	Th17
1158	0.00669513841524071	0.00669287636474595	0.00669287680319997	0.00672839012639533	0.00669286638254119	0.996688008853822	0.997384493916525	0.00669285489806806	0.988720535510561	0.00719169183804776	0.00669399382809724	0.00747798713821529	1	0	0	0.2	0	0	0.6	0.9	0	0	4.64006815300541	Th17
1159	0.00669514121435001	0.00669287641203305	0.00669287685121811	0.00674570813090892	0.00669286643851216	0.996687726772934	0.997382900619912	0.00669284713302162	0.988720591109893	0.00719169170894478	0.00669399523512508	0.00747795861888474	1	0	0	0.3	0	0	0.6	0.9	0	0	4.44004888749809	Th17
1160	0.00669514245988761	0.00669287641064767	0.00669287685024471	0.00676306342387689	0.00669286644426437	0.996687622055122	0.99738133313537	0.00669285076354943	0.988720616817826	0.00719169175584031	0.00669399584994682	0.00747794035492791	1	0	0	0.4	0	0	0.6	0.9	0	0	4.240029814311	Th17
1161	0.00763169611442469	0.00669317504642284	0.00669326399189105	0.632154008341976	0.0069613335463086	0.00797090585517155	0.0606244921723191	0.70516069476214	0.999626194930992	0.00719151510224432	0.00682221007039779	0.00669346208723744	1	0	0	0.5	0	0	0.6	0.9	0	0	0.78034115595131	iTreg
1162	0.00766698800816473	0.00669299284748141	0.00669304034449889	0.747689912241173	0.00702162675788609	0.00688752780058704	0.0298899670047991	0.901999893377705	0.999841946657552	0.00719162372368763	0.00673737263773496	0.00669294734051966	1	0	0	0.6	0	0	0.6	0.9	0	0	0.235942334188929	iTreg
1163	0.0076855209033156	0.00669289440139918	0.00669291221359137	0.877168717820038	0.00708617759711106	0.00671268091353641	0.0138334644029735	0.978157125315179	0.999951859909208	0.0071916805019767	0.00670300633075332	0.00669285844198012	1	0	0	0.7	0	0	0.6	0.9	0	0	-0.185986507337788	iTreg
1164	0.00769133755765508	0.00669286691968052	0.00669287269985174	0.953682085545908	0.00712351872616518	0.00669654367161343	0.00880054370825907	0.993603893100271	0.999985933150535	0.00719170442924678	0.00669585719590344	0.00669285466606138	1	0	0	0.8	0	0	0.6	0.9	0	0	-0.482993812222278	iTreg
1165	0.00769309197779468	0.00669285619763337	0.00669285775754657	0.986359520870046	0.00713933745635516	0.00669412990448436	0.00725498021046374	0.997314305066645	0.999996361869333	0.00719169645320651	0.00669411857078406	0.00669285289302053	1	0	0	0.9	0	0	0.6	0.9	0	0	-0.720924266384736	iTreg
1166	0.00769375259429849	0.00669286719287941	0.00669286723417191	0.99908713367429	0.0071455244278339	0.00669354763362343	0.00672909438229021	0.998456870417519	0.999999904773574	0.00719173322753047	0.00669359532773717	0.00669286710561827	1	0	0	1	0	0	0.6	0.9	0	0	-0.9353180597394	iTreg
1167	0.00669513696305971	0.00669287639140087	0.00669287682911093	0.00669399115448345	0.00669286637478135	0.996688205609752	0.997387681095877	0.00669284064377919	0.988720505349813	0.00719169165314902	0.00669399312925936	0.00747801085600719	1	0	0	0	0	0	0.7	0.9	0	0	5.04010600175432	Th17
1168	0.0066951373043239	0.00669287638481546	0.00669287682284964	0.00671115822537764	0.00669286638480383	0.996688190785333	0.997386144852557	0.0066928441268757	0.988720512534155	0.00719169185104695	0.0066939932962035	0.00747800213005468	1	0	0	0.1	0	0	0.7	0.9	0	0	4.84008726492558	Th17
1169	0.00669513977228813	0.00669287641548791	0.00669287685417185	0.00672840333533813	0.00669286642611672	0.996687901053163	0.997384551430498	0.00669284203692283	0.988720561828574	0.00719169164319811	0.00669399452843221	0.00747797484161197	1	0	0	0.2	0	0	0.7	0.9	0	0	4.64006806576413	Th17
1170	0.0066951410694915	0.00669287643928609	0.00669287687843297	0.00674569609939659	0.00669286645956102	0.996687817463385	0.997382997690048	0.00669283629060605	0.988720587779405	0.00719169170293121	0.00669399518681637	0.00747795758813368	1	0	0	0.3	0	0	0.7	0.9	0	0	4.44004910030868	Th17
1171	0.00669514217699331	0.00669287643123755	0.00669287687081152	0.0067630413091214	0.0066928664591987	0.99668773747162	0.997381449693733	0.00669283660181306	0.988720610749829	0.00719169176197132	0.0066939957326271	0.00747794274732877	1	0	0	0.4	0	0	0.7	0.9	0	0	4.24003009068476	Th17
1172	0.00760010827515949	0.00669333296987835	0.00669346456774652	0.625885142312043	0.00695067307208742	0.00902730592139079	0.0883455429510429	0.653233931219458	0.999425907717505	0.00719142050384307	0.00684044221859918	0.00669419851472257	1	0	0	0.5	0	0	0.7	0.9	0	0	0.867491507745465	iTreg
1173	0.00765634305515383	0.00669304786035697	0.00669311345109205	0.742441363177379	0.00701611501779481	0.00697978652752455	0.0391165114787535	0.890348261351838	0.999777991240973	0.00719159039386917	0.0067421674988283	0.00669302360604538	1	0	0	0.6	0	0	0.7	0.9	0	0	0.262214083119229	iTreg
1174	0.00768340550841517	0.00669290762735842	0.0066929299498091	0.875932728933748	0.00708486939253216	0.00671610989446224	0.0156589367838341	0.977373382825128	0.999939461090122	0.0071916765030621	0.00670335118033411	0.0066928635248922	1	0	0	0.7	0	0	0.7	0.9	0	0	-0.182128522484299	iTreg
1175	0.0076908664786703	0.00669286795592839	0.00669287485629209	0.953525976821401	0.00712326488855021	0.0066967540641516	0.00920565446358587	0.993534304329236	0.999983197294591	0.00719170221586614	0.00669588703788059	0.00669285334952664	1	0	0	0.8	0	0	0.7	0.9	0	0	-0.482360753134777	iTreg
1176	0.00769298055986457	0.00669285763348218	0.00669285946958925	0.986342582386354	0.00713928570414762	0.00669415254513827	0.00735064625065462	0.997304019528403	0.999995716908833	0.0071916964760601	0.00669412412932586	0.00669285374421306	1	0	0	0.9	0	0	0.7	0.9	0	0	-0.720800862311114	iTreg
1177	0.00769374574138137	0.00669286722886963	0.00669286728737241	0.999086687539819	0.00714552145857174	0.00669354845410567	0.00673497261515496	0.998456356372549	0.99999986517404	0.0071917331989912	0.00669359556485095	0.00669286710523492	1	0	0	1	0	0	0.7	0.9	0	0	-0.935311190431875	iTreg
1178	0.00669513678960186	0.00669287638981159	0.0066928768274877	0.00669399124517424	0.00669286637618411	0.996688189171154	0.997387750634176	0.00669284089044401	0.988720501748508	0.00719169166452764	0.00669399303839462	0.00747801381756456	1	0	0	0	0	0	0.8	0.9	0	0	5.04010606082478	Th17
1179	0.00669513716971902	0.00669287637439811	0.00669287681240134	0.00671115897724743	0.00669286637742675	0.996688171865284	0.997386215522287	0.0066928472419686	0.988720509911518	0.00719169187806507	0.00669399321990894	0.00747800478360869	1	0	0	0.1	0	0	0.8	0.9	0	0	4.84008731787237	Th17
1180	0.00669513848116941	0.00669287635742198	0.00669287679590004	0.00672839298525785	0.00669286637697776	0.996687978576905	0.99738464031116	0.00669285752524822	0.988720536884925	0.0071916918289374	0.00669399385407643	0.00747798697942406	1	0	0	0.2	0	0	0.8	0.9	0	0	4.64006826216654	Th17
1181	0.00669514115555581	0.00669287641453854	0.00669287685370205	0.00674570808171906	0.00669286644109903	0.996687712515148	0.997383035824837	0.00669284707469142	0.988720589854503	0.00719169160305665	0.0066939952074173	0.00747795669856264	1	0	0	0.3	0	0	0.8	0.9	0	0	4.440049007703	Th17
1182	0.0066951413433812	0.00669287641478128	0.00669287685422095	0.00676303209100851	0.00669286645247264	0.996687759209087	0.997381526475835	0.00669284517904444	0.988720593964638	0.00719169179753173	0.00669399530684458	0.00747794871710317	1	0	0	0.4	0	0	0.8	0.9	0	0	4.24003021133657	Th17
1183	0.00755187095464616	0.00669356442620412	0.00669375737359012	0.615494645002052	0.00693427063810857	0.0116686087184873	0.131148190263808	0.565138314973287	0.999105400610591	0.00719128105026058	0.00686914036104927	0.00669598129459232	1	0	0	0.5	0	0	0.8	0.9	0	0	1.01170830449482	iTreg
1184	0.00764141540217291	0.00669312503488651	0.00669321535450353	0.735366886580859	0.00700857680576698	0.00714211727296386	0.052101720294842	0.872558956664436	0.999686972683356	0.00719154501867737	0.00674935779042694	0.00669317255480336	1	0	0	0.6	0	0	0.8	0.9	0	0	0.300301429600392	iTreg
1185	0.00768094109710546	0.00669292077826402	0.00669294832263457	0.874487451772845	0.00708334322994432	0.00672036982531159	0.0177835966120702	0.976434617654927	0.999925000654803	0.0071916689243008	0.00670376111745809	0.00669286778018587	1	0	0	0.7	0	0	0.8	0.9	0	0	-0.177604652395301	iTreg
1186	0.00769034846930592	0.00669285806045533	0.00669286614111814	0.95336124537049	0.00712297752447045	0.00669696954873869	0.00963229199033738	0.993460604876324	0.999980313317408	0.00719168348932305	0.00669590800842051	0.00669284098230229	1	0	0	0.8	0	0	0.8	0.9	0	0	-0.481693419349751	iTreg
1187	0.00769286748044323	0.00669285922382886	0.00669286134047127	0.986325367532562	0.00713923324755364	0.0066941758069401	0.00744779421015276	0.997293562543082	0.999995061898075	0.00719169659589819	0.0066941299109217	0.00669285474112019	1	0	0	0.9	0	0	0.8	0.9	0	0	-0.720675519416389	iTreg
1188	0.00769373887590466	0.00669286726492287	0.00669286734068072	0.999086240564839	0.00714551848384782	0.00669354927641274	0.00674086161327726	0.998455841349807	0.999999825502719	0.00719173317045861	0.00669359580244033	0.00669286710484415	1	0	0	1	0	0	0.8	0.9	0	0	-0.935304308484577	iTreg
1189	0.0066951361366774	0.00669287636310967	0.00669287680069027	0.00669399376946512	0.00669286635063764	0.996688275368953	0.997387834882484	0.00669284740347918	0.98872048919447	0.00719169175939117	0.00669399270477024	0.00747801714063973	1	0	0	0	0	0	0.9	0.9	0	0	5.04010623713994	Th17
1190	0.00669513750995975	0.00669287637719504	0.00669287681525394	0.00671116179439567	0.00669286637837009	0.996688127781895	0.997386277834066	0.00669284765269937	0.988720516750371	0.00719169174900148	0.00669399339011014	0.00747799940051496	1	0	0	0.1	0	0	0.9	0.9	0	0	4.8400873210389	Th17
1191	0.00669513897360904	0.00669287639558137	0.00669287683413566	0.00672839427626546	0.00669286641192713	0.99668794070542	0.997384711454769	0.00669284680816576	0.988720545991195	0.00719169172486522	0.00669399411921117	0.0074779810810606	1	0	0	0.2	0	0	0.9	0.9	0	0	4.64006829062495	Th17
1192	0.00669514102915609	0.00669287641645598	0.00669287685559425	0.00674570491294937	0.00669286644374436	0.996687718792645	0.99738311198338	0.00669284628864959	0.9887205872261	0.00719169157956279	0.00669399514571822	0.00747795750396978	1	0	0	0.3	0	0	0.9	0.9	0	0	4.44004909732253	Th17
1193	0.00669514220126504	0.0066928764328941	0.00669287687251167	0.00676305850746407	0.00669286647322198	0.996687621504436	0.997381551447184	0.00669284186592256	0.98872061067657	0.00719169168515808	0.00669399573518197	0.00747794084362707	1	0	0	0.4	0	0	0.9	0.9	0	0	4.24003005214552	Th17
1194	0.00669514345478889	0.00669287642634433	0.00669287686640694	0.00678047303185278	0.00669286647425016	0.99668752420135	0.997379985632661	0.00669284340660632	0.988720636537844	0.00719169174487627	0.00669399635433715	0.00747792357369548	1	0	0	0.5	0	0	0.9	0.9	0	0	4.04001093175241	Th17
1195	0.00761960678060808	0.00669323545155406	0.00669336061466948	0.725606074166453	0.00699794059824834	0.00746315304569856	0.0711675443199643	0.843494833202056	0.999551154693158	0.00719147898956013	0.00676079337784108	0.00669348404171559	1	0	0	0.6	0	0	0.9	0.9	0	0	0.358628535158193	iTreg
1196	0.00767804827523413	0.00669293302396884	0.00669296666494305	0.872779638046854	0.00708154775381497	0.00672576279492399	0.0202808433337045	0.975293524869235	0.99990796524942	0.00719165925474644	0.00670425454512456	0.00669287040237374	1	0	0	0.7	0	0	0.9	0.9	0	0	-0.172240242116675	iTreg
1197	0.00768985932762616	0.00669286592865501	0.00669287525214469	0.953186877841729	0.00712272799848411	0.00669721722124121	0.0100820650012334	0.993382393713777	0.999977278621708	0.00719170102542311	0.00669594716172154	0.00669284625759704	1	0	0	0.8	0	0	0.9	0.9	0	0	-0.480988445003088	iTreg
1198	0.00769275274384993	0.00669286099066032	0.0066928633920084	0.986307870059856	0.00713918010070829	0.00669419972537015	0.00754645517869946	0.99728293012531	0.999994396623192	0.00719169684400167	0.00669413593913265	0.00669285590543066	1	0	0	0.9	0	0	0.9	0.9	0	0	-0.720548195988497	iTreg
1199	0.00769373199800146	0.00669286730108549	0.00669286739405821	0.999085792742914	0.00714551550377008	0.00669355010063828	0.00674676141187875	0.998455325356039	0.99999978575844	0.00719173314184821	0.00669359604045672	0.00669286710445055	1	0	0	1	0	0	0.9	0.9	0	0	-0.935297413861205	iTreg
1200	0.00669513566015103	0.00669287633316077	0.00669287677066242	0.00669399747264386	0.00669286632484288	0.996688297234625	0.997387914053957	0.00669285507949135	0.988720480169809	0.0071916918705288	0.00669399245003017	0.00747802232651304	1	0	0	0	0	0	1	0.9	0	0	5.04010634030253	Th17
1201	0.00669513751645936	0.00669287636640036	0.00669287680445696	0.00671116376139966	0.00669286636868611	0.99668810283652	0.997386346075159	0.00669285110711284	0.988720517097672	0.00719169170239159	0.00669399338573481	0.00747799887574427	1	0	0	0.1	0	0	1	0.9	0	0	4.84008735796537	Th17
1202	0.00669513897787989	0.00669287648728197	0.00669287692580565	0.00672837647157053	0.006692866496146	0.996688060972639	0.997384823184601	0.00669281814650687	0.988720544051959	0.00719169182968607	0.00669399418093002	0.00747798145204386	1	0	0	0.2	0	0	1	0.9	0	0	4.64006857183698	Th17
1203	0.00669514015852172	0.00669287640821267	0.00669287684720066	0.00674568453107393	0.00669286643646553	0.996687852412242	0.997383226820996	0.00669284636571286	0.988720569812705	0.00719169175202409	0.00669399471465967	0.00747796449683705	1	0	0	0.3	0	0	1	0.9	0	0	4.44004938933767	Th17
1204	0.00669514112478154	0.00669287638227869	0.00669287682170252	0.00676304232891134	0.00669286643180441	0.996687672318275	0.997381654781686	0.00669286039662452	0.988720589942849	0.00719169178986357	0.00669399516989946	0.00747795158160223	1	0	0	0.4	0	0	1	0.9	0	0	4.24003023373351	Th17
1205	0.00669514335099519	0.00669287643379899	0.00669287687382521	0.00678046882230796	0.00669286648243946	0.996687536955668	0.997380063440587	0.00669283888648514	0.988720634201207	0.00719169173881491	0.00669399630890368	0.0074779243643932	1	0	0	0.5	0	0	1	0.9	0	0	4.04001103403943	Th17
1206	0.00758605478432769	0.00669340090294459	0.00669357688280249	0.711739318784588	0.00698233770094358	0.00821662190078955	0.100723981790704	0.791615485164048	0.999335362831979	0.00719137968408266	0.0067803476579744	0.00669420954523287	1	0	0	0.6	0	0	1	0.9	0	0	0.454871744069185	iTreg
1207	0.00767459881938667	0.00669294740454474	0.00669298824734303	0.870734598902004	0.0070794072039655	0.00673276127381515	0.0232532179424531	0.97388089269065	0.999887632402694	0.00719164321275684	0.00670486315579324	0.00669287453840762	1	0	0	0.7	0	0	1	0.9	0	0	-0.165787822196881	iTreg
1208	0.00768929121992648	0.00669287466013036	0.00669288528968947	0.953002479975907	0.00712241403413222	0.0066974881659237	0.0105565375107137	0.993299373704948	0.999974064921404	0.00719169412943042	0.00669599121564481	0.00669285227344331	1	0	0	0.8	0	0	1	0.9	0	0	-0.480243890103226	iTreg
1209	0.00769263637259568	0.00669286296915861	0.0066928656595546	0.986290083480522	0.00713912629279093	0.00669422434977044	0.00764666121234357	0.997272118133467	0.999993720866579	0.00719169726724189	0.00669414225066973	0.00669285727216012	1	0	0	0.9	0	0	1	0.9	0	0	-0.720418848834282	iTreg
1210	0.0076937251075064	0.00669286733725982	0.00669286744754298	0.999085344079103	0.00714551251816146	0.00669355092674488	0.00675267204591669	0.998454808378046	0.999999745941598	0.00719173311316492	0.00669359627894124	0.00669286710405392	1	0	0	1	0	0	1	0.9	0	0	-0.935290506519455	iTreg
1211	0.00769242778549561	0.00669280936418683	0.00669281155879115	0.00717569856088028	0.00669890849071177	0.00725351917785895	0.0082794801590481	0.00717929445911749	1.00004509607407	0.00719173202539743	0.00714587931809993	0.00669280645609879	1	0	0	0	0	0	0	1	0	0	3.05003047738976	TGFB+
1212	0.00769245386628664	0.00669280981572792	0.00669281172028012	0.0212061826065391	0.00670502270567498	0.00725099553642315	0.00825236570655564	0.00823299507169309	1.00004509607712	0.0071917330568513	0.00714582348643269	0.00669280761435128	1	0	0	0.1	0	0	0	1	0	0	2.83492274190747	TGFB+
1213	0.00769256040619288	0.00669280940409778	0.00669281000406233	0.0839930146276712	0.00673245329536905	0.00723861557080366	0.00813293210959751	0.0151482261322572	1.00004509607437	0.00719173251194267	0.00714451784972167	0.00669281033267345	1	0	0	0.2	0	0	0	1	0	0	2.5651150967989	TGFB+
1214	0.00769314893028833	0.0066928094379018	0.00669280178256044	0.47030737864166	0.00690378556186261	0.00699001105370392	0.0074566365051324	0.404853631632798	1.0000450960748	0.00719173257887926	0.00696949448192982	0.00669282855441484	1	0	0	0.3	0	0	0	1	0	0	1.58816733468702	TGFB+
1215	0.00769326223275	0.00669280942948922	0.00669279990811863	0.5551651007661	0.0069420131679777	0.00688198161169439	0.00732117228694077	0.611210596970193	1.0000450960748	0.00719173258222348	0.00687335038035919	0.00669283231738412	1	0	0	0.4	0	0	0	1	0	0	1.09665135225545	iTreg
1216	0.00769337435546507	0.00669280941476288	0.00669279789522465	0.645001783839027	0.00698271763633234	0.00679061985862041	0.00718419801099923	0.793828319521112	1.00004509607475	0.00719173255977145	0.00678855288240499	0.00669283621297545	1	0	0	0.5	0	0	0	1	0	0	0.623924631541173	iTreg
1217	0.00769350897561687	0.00669280947074377	0.00669279532394885	0.761509041433696	0.00703586593308134	0.00672631744265241	0.00701540421988925	0.927388471870054	1.00004509607518	0.00719173254145358	0.00672666515202702	0.00669284122239472	1	0	0	0.6	0	0	0	1	0	0	0.173615523053243	iTreg
1218	0.00769363879736675	0.00669281057414356	0.0066927936716188	0.881844380168527	0.00709119035132075	0.00670139970291488	0.006849294524659	0.980969681145992	1.00004509608266	0.00719173348729031	0.00670176902565684	0.00669284731424917	1	0	0	0.7	0	0	0	1	0	0	-0.20046148778264	iTreg
1219	0.00769372141671823	0.00669280444633101	0.00669278585976859	0.954465209115663	0.00712478874903203	0.00669552401817765	0.00675241043258425	0.993949589838761	1.0000450960414	0.00719173484951085	0.00669569347890936	0.00669284413927087	1	0	0	0.8	0	0	0	1	0	0	-0.486137395522724	iTreg
1220	0.00769376371534183	0.00669280334382913	0.00669278401013918	0.986455564081438	0.007139646756403	0.00669400044135339	0.00671047029463884	0.997372498687304	1.00004509603399	0.00719173971442179	0.00669408385978454	0.00669284432508677	1	0	0	0.9	0	0	0	1	0	0	-0.721580830273756	iTreg
1221	0.0076937902127986	0.00669282558505844	0.00669280595636926	0.999089796122564	0.00714553789582511	0.00669354277818988	0.00669404911157138	0.99845994067112	1.00004509618384	0.00719175792763724	0.00669359394317419	0.00669286707150151	1	0	0	1	0	0	0	1	0	0	-0.935313870127713	iTreg
1222	0.00767371975738964	0.00669280990034378	0.00669281200662579	0.00716696781928804	0.00669880587020016	0.00847974585302151	0.0243797245589194	0.00716992268058447	1.00004509607279	0.00719173192380837	0.00713828630325182	0.00669275870635016	1	0	0	0	0	0	0.1	1	0	0	3.06734860045283	TGFB+
1223	0.00767433676463874	0.00669281046134484	0.00669281229418752	0.0207492080025995	0.00670463520682906	0.0084337365871142	0.0238424525052905	0.00816842563826303	1.00004509607673	0.00719173258786746	0.0071384774398371	0.00669276211467216	1	0	0	0.1	0	0	0.1	1	0	0	2.85219121839765	TGFB+
1224	0.00767671032669555	0.00669281002133612	0.00669281069366614	0.0779509484858027	0.00672929978871048	0.00825576264604182	0.0217706532423568	0.0141305988926849	1.00004509607439	0.00719173217828557	0.00713836770009178	0.00669277265481213	1	0	0	0.2	0	0	0.1	1	0	0	2.5868044679479	TGFB+
1225	0.00768712318554414	0.00669280967159235	0.00669280206174938	0.469462405442266	0.00690229211019208	0.00721113099250837	0.0126345902375028	0.396831069067842	1.0000450960748	0.00719173245060646	0.00697174530218006	0.00669282034535621	1	0	0	0.3	0	0	0.1	1	0	0	1.60242866792192	TGFB+
1226	0.00768857660491223	0.00669280961119155	0.00669280012775078	0.554783641594564	0.00694081400768336	0.00699314497513861	0.0113468751429438	0.604862831382322	1.0000450960748	0.00719173248245459	0.00687555091452881	0.00669282696878653	1	0	0	0.4	0	0	0.1	1	0	0	1.10751375393331	iTreg
1227	0.00768990245111548	0.0066928095254944	0.00669279805199789	0.644222550383385	0.00698147669861837	0.0068347155945257	0.0101669659933588	0.789284489966094	1.00004509607459	0.00719173245570192	0.00679036383104644	0.00669283299939947	1	0	0	0.5	0	0	0.1	1	0	0	0.632271653326373	iTreg
1228	0.00769137792487658	0.00669280955067757	0.00669279545305097	0.760360816684022	0.0070346942557758	0.00673615875798002	0.00884634348358879	0.92553773532608	1.00004509607517	0.00719173249379304	0.00672745932453054	0.00669283986726151	1	0	0	0.6	0	0	0.1	1	0	0	0.178452755176599	iTreg
1229	0.00769267636003853	0.00669281064187059	0.00669279376512344	0.881295300654066	0.00709059668179531	0.00670259260353526	0.00767617015145247	0.980651618798915	1.00004509608286	0.00719173349599014	0.00670190987615383	0.00669284703044231	1	0	0	0.7	0	0	0.1	1	0	0	-0.198767692763715	iTreg
1230	0.00769337046052838	0.00669280410892339	0.00669278553054669	0.954350698671766	0.00712460046987662	0.00669566636722384	0.0070535891484609	0.993899369183985	1.00004509603903	0.00719173450277935	0.00669571582219434	0.00669284374280075	1	0	0	0.8	0	0	0.1	1	0	0	-0.485671861663383	iTreg
1231	0.00769361668178645	0.00669279799685912	0.00669277866699793	0.98644029329037	0.00713957163923604	0.00669401438166602	0.00679784319491225	0.997363280317282	1.00004509599791	0.00719171433260437	0.00669408288989768	0.00669283896657514	1	0	0	0.9	0	0	0.1	1	0	0	-0.721469218859208	iTreg
1232	0.00769378343156505	0.00669282558493179	0.00669280595622733	0.999089354979693	0.00714553495523735	0.00669354358741398	0.0066998634589701	0.998459432396642	1.00004509618384	0.00719175792068114	0.00669359417774909	0.0066928670710669	1	0	0	1	0	0	0.1	1	0	0	-0.93530711504865	iTreg
1233	0.00669513756910636	0.00669285082261013	0.00669285082085881	0.00669399746747418	0.0066928663276747	0.997798166664897	0.997387523487742	0.00669285343569753	1.0000450960748	0.00719170805555268	0.0066940055779287	0.00668988109390693	1	0	0	0	0	0	0.2	1	0	0	5.02919323559191	Th17
1234	0.00669513886939858	0.00669285082255219	0.00669285082079957	0.00671116198561723	0.00669286635554495	0.997798056826631	0.997385977550048	0.00669285338858699	1.0000450960748	0.00719170805558972	0.00669400623535048	0.00668988114961499	1	0	0	0.1	0	0	0.2	1	0	0	4.82917441738613	Th17
1235	0.00760897453401693	0.00669281282182145	0.00669281362043226	0.0601338805251422	0.00671987984363261	0.0145592993793622	0.0807281937698371	0.0114751551956894	1.00004509607547	0.00719173088596988	0.00711126258896317	0.00669260642505606	1	0	0	0.2	0	0	0.2	1	0	0	2.67243363422373	TGFB+
1236	0.00767670341500023	0.00669281007611756	0.0066928025489058	0.467816929845631	0.00689963374412585	0.00762589923354414	0.0216088241486419	0.382670437126474	1.0000450960748	0.00719173222828878	0.00697566849149779	0.00669280604059291	1	0	0	0.3	0	0	0.2	1	0	0	1.62761460902941	TGFB+
1237	0.00768127275958013	0.00669280989471824	0.00669280047094614	0.554168809345041	0.00693893626922513	0.00717757256287714	0.0176324675956938	0.594842634798692	1.0000450960748	0.00719173232667377	0.00687898865764009	0.00669281859799131	1	0	0	0.4	0	0	0.2	1	0	0	1.12461305106641	iTreg
1238	0.00768496406751119	0.0066928097174843	0.00669279830907062	0.643128709593225	0.00697972073815872	0.00690123918372277	0.014414576345865	0.782730515425417	1.0000450960746	0.00719173235009674	0.00679295908130643	0.00669282843461822	1	0	0	0.5	0	0	0.2	1	0	0	0.644229499283787	iTreg
1239	0.00768866411318008	0.00669280965494325	0.00669279561959171	0.758907954318741	0.00703320895816356	0.00674940251535648	0.0111795309937394	0.923134304723074	1.00004509607516	0.00719173243678163	0.00672848744591771	0.00669283812525486	1	0	0	0.6	0	0	0.2	1	0	0	0.184652306896273	iTreg
1240	0.00769158863864154	0.00669281071940304	0.00669279387174139	0.880673083169331	0.00708992542367134	0.00670398566078406	0.00861094615700695	0.980287351372301	1.0000450960831	0.0071917335052273	0.00670207098314077	0.00669284670720836	1	0	0	0.7	0	0	0.2	1	0	0	-0.196846636791705	iTreg
1241	0.00769300231293637	0.00669280379557263	0.00669278522552047	0.954230326860077	0.00712440290297337	0.00669581799265476	0.00736955744217183	0.993846453477571	1.00004509603683	0.00719173416240511	0.00669573939388637	0.00669284336719154	1	0	0	0.8	0	0	0.2	1	0	0	-0.48518299770551	iTreg
1242	0.00769351334827357	0.00669279795070355	0.00669277862273209	0.986424649159196	0.00713952316397091	0.00669403394492597	0.00688653596353925	0.997353795546921	1.00004509599757	0.00719171427204981	0.00669408719318049	0.00669283891206586	1	0	0	0.9	0	0	0.2	1	0	0	-0.721355525337104	iTreg
1243	0.00769377663788338	0.00669282558480098	0.00669280595621948	0.999088913008746	0.00714553200928889	0.00669354439843386	0.00670568836508365	0.998458923167975	1.00004509618384	0.00719175791361293	0.00669359441271451	0.00669286707063401	1	0	0	1	0	0	0.2	1	0	0	-0.935300347644211	iTreg
1244	0.00669513901258803	0.00669285082694021	0.00669285082518822	0.00669399733236759	0.00669286634047468	0.997798089137123	0.997387601906121	0.00669285173898225	1.00004509607483	0.00719170804642395	0.00669400631022671	0.00668988110327398	1	0	0	0	0	0	0.3	1	0	0	5.02919324051184	Th17
1245	0.0066951390895786	0.00669285082297673	0.00669285082122423	0.00671116387634537	0.00669286635772747	0.99779797226585	0.997385999743124	0.00669285329561594	1.0000450960748	0.00719170805905226	0.00669400634250651	0.00668988115070115	1	0	0	0.1	0	0	0.3	1	0	0	4.82917435355558	Th17
1246	0.00669514024878824	0.00669285082310323	0.00669285082134805	0.00672838857022227	0.00669286638311646	0.99779791949115	0.997384467872632	0.00669285290091396	1.0000450960748	0.00719170805773761	0.00669400693261941	0.00668988120632091	1	0	0	0.2	0	0	0.3	1	0	0	4.62915554644048	Th17
1247	0.00765812896684423	0.00669281079857177	0.00669280343290496	0.464197401502243	0.00689461826566441	0.00848296705340556	0.0376710377491992	0.356441883688315	1.0000450960748	0.00719173183037984	0.00698278026302241	0.00669278012854123	1	0	0	0.3	0	0	0.3	1	0	0	1.67436546937278	TGFB+
1248	0.00766982746648628	0.00669281033952404	0.00669280101074061	0.553147870273707	0.00693596994092178	0.00749623694225714	0.0275077479843133	0.57882811698255	1.0000450960748	0.00719173208217314	0.00688439353262874	0.00669280539436911	1	0	0	0.4	0	0	0.3	1	0	0	1.15183343351196	iTreg
1249	0.00767790736074833	0.00669281001153148	0.0066927986953387	0.641593354338417	0.00697722909658314	0.00700444474973806	0.0204942886607562	0.773180301550988	1.00004509607473	0.00719173222129591	0.00679670582649416	0.00669282187470858	1	0	0	0.5	0	0	0.3	1	0	0	0.661492178682519	iTreg
1250	0.00768518572227997	0.00669280979114023	0.00669279583505159	0.757061288414434	0.00703131635192205	0.00676758744715242	0.0141726114196066	0.919976851882884	1.00004509607517	0.00719173236752591	0.00672983269954915	0.00669283586457471	1	0	0	0.6	0	0	0.3	1	0	0	0.192663663276652	iTreg
1251	0.00769037401235904	0.00669282420053131	0.00669280738601586	0.879965845698185	0.00708917850755048	0.0067056377168543	0.00967069870769349	0.979868224672981	1.00004509617362	0.00719174931066358	0.00670227011819229	0.00669285972988623	1	0	0	0.7	0	0	0.3	1	0	0	-0.194660574507803	iTreg
1252	0.00769261592272964	0.0066928035047411	0.00669278494348822	0.954103714471622	0.00712419547083141	0.00669597967626405	0.00770121726289706	0.993790656520907	1.00004509603477	0.0071917338243914	0.00669576427478457	0.00669284301072708	1	0	0	0.8	0	0	0.3	1	0	0	-0.48466933706691	iTreg
1253	0.00769341301409795	0.00669280944656785	0.00669279012086484	0.986408744834551	0.0071394840869488	0.00669406539181449	0.00697657603050954	0.997344182821687	1.000045096075	0.00719172230226277	0.00669410303119483	0.0066928503992946	1	0	0	0.9	0	0	0.3	1	0	0	-0.721240017757683	iTreg
1254	0.00769376983177857	0.00669282558466703	0.00669280595613267	0.999088470216536	0.007145529058042	0.00669354521142131	0.00671152386344348	0.998458412984865	1.00004509618384	0.00719175790661667	0.00669359464811277	0.00669286707019234	1	0	0	1	0	0	0.3	1	0	0	-0.935293567887158	iTreg
1255	0.00669513892461089	0.00669285081327183	0.00669285081152069	0.0066939998015246	0.00669286632932053	0.997797897722253	0.99738756404475	0.00669285684358167	1.00004509607474	0.00719170798629697	0.00669400624669501	0.00668988108961488	1	0	0	0	0	0	0.4	1	0	0	5.02919300339797	Th17
1256	0.00669514026880367	0.00669285082110992	0.00669285081935588	0.00671117387871087	0.0066928663647639	0.997797810868064	0.997386023465577	0.00669285402579923	1.00004509607479	0.00719170800433391	0.0066940069334115	0.00668988115345822	1	0	0	0.1	0	0	0.4	1	0	0	4.82917420686916	Th17
1257	0.00669514155700936	0.00669285083867179	0.00669285083691656	0.0067284026918122	0.00669286640333817	0.997797877801029	0.997384536875099	0.00669284612768349	1.00004509607491	0.00719170804379524	0.00669400760731659	0.00668988122712024	1	0	0	0.2	0	0	0.4	1	0	0	4.62915556844571	Th17
1258	0.006695141476024	0.00669285082251862	0.00669285082076187	0.00674567624903491	0.00669286640880057	0.997797757565069	0.997382942349842	0.00669285293187823	1.0000450960748	0.00719170805647114	0.0066940075500202	0.00668988126125803	1	0	0	0.3	0	0	0.4	1	0	0	4.42913657320465	Th17
1259	0.00765176318551071	0.00669281104288242	0.00669280186833587	0.551358791168647	0.00693121579535529	0.00808342373321637	0.0431579366855907	0.552751262611878	1.0000450960748	0.00719173169447264	0.00689296580236028	0.00669278432061847	1	0	0	0.4	0	0	0.4	1	0	0	1.19592247642262	iTreg
1260	0.00766776433269311	0.00669281041970202	0.0066927992346286	0.639437772702317	0.00697368070712035	0.00717084965011328	0.0292538034280089	0.759072605087494	1.00004509607482	0.00719173203888275	0.00680216672543997	0.00669281231657148	1	0	0	0.5	0	0	0.4	1	0	0	0.686673137138173	iTreg
1261	0.00768068798865236	0.00669280996875984	0.00669279611424683	0.754699659763159	0.0070288877373192	0.00679321544678583	0.0180470609479561	0.915764899876623	1.00004509607519	0.00719173228024396	0.00673161789064531	0.00669283289288225	1	0	0	0.6	0	0	0.4	1	0	0	0.203132177702898	iTreg
1262	0.00768897091777706	0.006692822548682	0.00669280577178324	0.879158895722999	0.0070883107892102	0.00670757619346078	0.0108761659331839	0.979383470500737	1.00004509616212	0.00719174781591906	0.00670248214848166	0.00669285755082118	1	0	0	0.7	0	0	0.4	1	0	0	-0.192163530392297	iTreg
1263	0.00769220762420577	0.00669281607229786	0.00669279752081149	0.953970433591106	0.00712398501466599	0.00669616492610813	0.00804953508768176	0.993731901878985	1.00004509611933	0.00719173865462838	0.00669580322335906	0.0066928555083018	1	0	0	0.8	0	0	0.4	1	0	0	-0.484129335718698	iTreg
1264	0.0076933064532438	0.00669280999684785	0.00669279067316482	0.986392600219216	0.00713943442825363	0.00669408638806075	0.00706797385367083	0.997334389487056	1.00004509607868	0.00719172249715814	0.00669410807057596	0.00669285094086128	1	0	0	0.9	0	0	0.4	1	0	0	-0.721122810325757	iTreg
1265	0.00769376301334898	0.00669282558448046	0.00669280595607664	0.99908802659008	0.00714552610131634	0.00669354602621135	0.00671736998887683	0.998457901842241	1.00004509618383	0.00719175789959707	0.00669359488398578	0.00669286706974725	1	0	0	1	0	0	0.4	1	0	0	-0.935286775724846	iTreg
1266	0.00669513864734233	0.00669285086483125	0.00669285086308083	0.00669399101161515	0.00669286637182977	0.997798120761335	0.997387690701028	0.00669283887155114	1.00004509607509	0.007191708025041	0.00669400615083247	0.00668988114016495	1	0	0	0	0	0	0.5	1	0	0	5.02919337971741	Th17
1267	0.00669514016327069	0.00669285086171311	0.00669285085995988	0.00671116464452564	0.0066928663978155	0.997797978365842	0.997386130880123	0.00669283941918539	1.00004509607506	0.00719170800490028	0.00669400691627429	0.00668988119384515	1	0	0	0.1	0	0	0.5	1	0	0	4.8291745056551	Th17
1268	0.00669514106944369	0.00669285079641319	0.00669285079465844	0.00672841104229858	0.0066928663687908	0.997797658621654	0.997384476781678	0.00669286360613258	1.00004509607463	0.00719170797689181	0.00669400731966531	0.0066898811831087	1	0	0	0.2	0	0	0.5	1	0	0	4.6291552623385	Th17
1269	0.00669514172129217	0.00669285082370269	0.00669285082194665	0.00674568408054095	0.0066928664152472	0.997797707247557	0.997382978693088	0.00669285278790682	1.00004509607481	0.00719170806843388	0.00669400767167139	0.00668988126335139	1	0	0	0.3	0	0	0.5	1	0	0	4.42913655193265	Th17
1270	0.00762283702450795	0.00669281217251114	0.00669280325891792	0.547870409856693	0.00692335743824513	0.00929255059630164	0.0683824433247765	0.508838193460632	1.0000450960748	0.00719173106957633	0.00690679051135868	0.00669274986713407	1	0	0	0.4	0	0	0.5	1	0	0	1.26973456802081	iTreg
1271	0.00765308058880523	0.00669281098505465	0.00669279998728972	0.636404340494113	0.00696860271102923	0.0074537870278979	0.0419781751589663	0.737852126955083	1.00004509607478	0.00719173171581686	0.00681021920559036	0.00669279821928717	1	0	0	0.5	0	0	0.5	1	0	0	0.72392263422532	iTreg
1272	0.0076748022095802	0.0066928101973593	0.00669279647418458	0.751654471123094	0.00702574136900198	0.00683058053046167	0.0231244390642053	0.910030661665589	1.00004509607519	0.007191732160081	0.00673403166481087	0.00669282891648656	1	0	0	0.6	0	0	0.5	1	0	0	0.217019725872674	iTreg
1273	0.00768734992997294	0.00669280856495673	0.00669279183091366	0.878234218098863	0.00708730565496743	0.0067098801073109	0.0122529747080789	0.97881943316876	1.00004509606748	0.00719173042804607	0.00670271586492663	0.00669284295750977	1	0	0	0.7	0	0	0.5	1	0	0	-0.189298155153462	iTreg
1274	0.00769178160715507	0.00669281458300966	0.00669279604122746	0.953830066697905	0.00712375544246167	0.00669634817731733	0.00841559254526408	0.99366970051012	1.00004509610919	0.00719173786600372	0.00669582975603439	0.00669285394613687	1	0	0	0.8	0	0	0.5	1	0	0	-0.483561161134227	iTreg
1275	0.0076931982795929	0.00669281062823023	0.006692791306925	0.986376196724835	0.00713938405295056	0.006694107903229	0.00716076565224748	0.997324435763956	1.00004509608291	0.00719172273663291	0.00669411326439432	0.00669285156384865	1	0	0	0.9	0	0	0.5	1	0	0	-0.721003791017835	iTreg
1276	0.00769375618279883	0.006692825584383	0.00669280595611928	0.999087582135118	0.00714552313929952	0.00669354684286696	0.00672322677519314	0.998457389735507	1.00004509618383	0.0071917578925427	0.00669359512025891	0.00669286706930143	1	0	0	1	0	0	0.5	1	0	0	-0.93527997112403	iTreg
1277	0.00669513802981124	0.0066928508431906	0.00669285084143985	0.00669399417322961	0.00669286634784586	0.997798123282924	0.99738771597337	0.00669284652018925	1.00004509607494	0.00719170803687388	0.00669400582486503	0.00668988111608776	1	0	0	0	0	0	0.6	1	0	0	5.02919339567793	Th17
1278	0.00669513979598484	0.006692850805486	0.00669285080373279	0.00671117308216886	0.00669286634835593	0.997797813570992	0.997386114834412	0.00669285936011222	1.00004509607469	0.00719170794748792	0.00669400668216479	0.00668988113649066	1	0	0	0.1	0	0	0.6	1	0	0	4.82917429555751	Th17
1279	0.00669514014706574	0.00669285082427825	0.00669285082252423	0.00672838825092295	0.00669286638396406	0.997797884556637	0.997384599425138	0.00669285275161959	1.00004509607481	0.00719170810795956	0.00669400688061112	0.00668988120659341	1	0	0	0.2	0	0	0.6	1	0	0	4.62915564342704	Th17
1280	0.00669514294900306	0.00669285083841737	0.00669285083666117	0.0067457067045106	0.0066928664372314	0.99779760710717	0.997383002367632	0.00669284627619488	1.00004509607491	0.00719170799521599	0.00669400830053818	0.00668988128394454	1	0	0	0.3	0	0	0.6	1	0	0	4.42913646121002	Th17
1281	0.0066951441859849	0.00669285082306262	0.00669285082130516	0.00676306059658825	0.00669286644359486	0.997797513905095	0.997381436833237	0.00669284946386271	1.00004509607481	0.00719170805414558	0.00669400891900435	0.00668988132479297	1	0	0	0.4	0	0	0.6	1	0	0	4.22911744732458	Th17
1282	0.00763164566742249	0.00669281182380419	0.00669280109569279	0.632097638347571	0.00696128433182377	0.00797192190173587	0.0606459508633969	0.705173696847107	1.00004509607479	0.00719173125815127	0.00682225492209109	0.0066927771613126	1	0	0	0.5	0	0	0.6	1	0	0	0.780076939905546	iTreg
1283	0.00766697309118143	0.00669281048991384	0.00669279693870623	0.747684328738756	0.00702161174335101	0.00688755920741989	0.0298909699885048	0.902007541595346	1.00004509607511	0.00719173198254632	0.0067373780443386	0.00669282347195412	1	0	0	0.6	0	0	0.6	1	0	0	0.23582788069892	iTreg
1284	0.00768551429525639	0.00669280921312714	0.00669279252838598	0.877168646134844	0.00708617036328518	0.00671268235361947	0.0138334705947238	0.978157589059827	1.00004509607137	0.00719173101014421	0.00670300704540626	0.00669284289664483	1	0	0	0.7	0	0	0.6	1	0	0	-0.185990118822712	iTreg
1285	0.00769133331718186	0.00669281257087314	0.00669279403937667	0.953682103052249	0.00712351354194928	0.00669654386195404	0.00880054285935363	0.993603941926528	1.00004509609551	0.00719173664297689	0.00669585734764886	0.00669285185707046	1	0	0	0.8	0	0	0.6	1	0	0	-0.482962962844879	iTreg
1286	0.0076930884698051	0.00669281135678091	0.00669279203741343	0.986359528703637	0.00713933295798126	0.00669412996450176	0.00725497988938049	0.997314318093125	1.00004509608778	0.00719172303250421	0.00669411862915452	0.00669285228327284	1	0	0	0.9	0	0	0.6	1	0	0	-0.720882922088184	iTreg
1287	0.00769374933963077	0.00669282558416741	0.00669280595610204	0.999087136840408	0.00714552017182518	0.00669354766154121	0.00672909425728003	0.99845687666501	1.00004509618383	0.00719175788552119	0.00669359535696616	0.0066928670688524	1	0	0	1	0	0	0.6	1	0	0	-0.935273154039703	iTreg
1288	0.00669513873955954	0.00669285085969736	0.00669285085794589	0.00669399211744871	0.00669286636907038	0.99779803717019	0.997387753640978	0.00669284136010243	1.00004509607505	0.00719170789683861	0.00669400618965953	0.0066898811361113	1	0	0	0	0	0	0.7	1	0	0	5.02919335545755	Th17
1289	0.00669513905580533	0.00669285085451424	0.00669285085276171	0.00671115773371418	0.00669286638437285	0.997798046145486	0.997386221971787	0.00669284285979376	1.00004509607502	0.0071917081102253	0.00669400635067825	0.00668988118176866	1	0	0	0.1	0	0	0.7	1	0	0	4.82917466638891	Th17
1290	0.00669514154835655	0.00669285085424411	0.00669285085248862	0.00672840374842147	0.00669286642212574	0.997797756040549	0.997384624592822	0.00669284229849042	1.00004509607501	0.00719170791089766	0.00669400760464463	0.0066898812434653	1	0	0	0.2	0	0	0.7	1	0	0	4.6291555370977	Th17
1291	0.00669514284864429	0.0066928508644222	0.00669285086266491	0.00674569642396911	0.00669286645675674	0.997797682700626	0.997383070719799	0.00669283633092087	1.00004509607508	0.00719170798278772	0.00669400827221588	0.00668988130970745	1	0	0	0.3	0	0	0.7	1	0	0	4.42913662533782	Th17
1292	0.00669514393404207	0.0066928508463422	0.00669285084458368	0.00676303980222347	0.00669286645862706	0.997797625455351	0.997381526194758	0.00669283551279554	1.00004509607496	0.00719170805702078	0.00669400881553488	0.00668988134684329	1	0	0	0.4	0	0	0.7	1	0	0	4.22911768271305	Th17
1293	0.0075999967935788	0.00669281306451028	0.00669280273132417	0.625778530613571	0.00695058365796658	0.00903136864667031	0.0884127405855736	0.653190996540674	1.0000450960748	0.00719173057337595	0.0068405398657298	0.00669274497531366	1	0	0	0.5	0	0	0.7	1	0	0	0.867180889814599	iTreg
1294	0.0076563225639398	0.00669281054593518	0.00669279722369726	0.742432209324629	0.00701609457864694	0.00697985570028088	0.0391189823073468	0.890358647126758	1.00004509607269	0.00719173137961393	0.00674217570242742	0.00669281546871233	1	0	0	0.6	0	0	0.7	1	0	0	0.262037825091904	iTreg
1295	0.00768339805375351	0.00669281130719184	0.00669279467930079	0.875932636297169	0.0070848612400064	0.0067161118049453	0.0156589472358333	0.977373936381429	1.00004509608492	0.00719173362264721	0.00670335201501375	0.00669284415907201	1	0	0	0.7	0	0	0.7	1	0	0	-0.182144622475912	iTreg
1296	0.00769086204660974	0.00669281111878112	0.00669279259806175	0.953525995175259	0.00712325947050885	0.00669675427426883	0.0092056533861982	0.993534356198833	1.00004509608561	0.00719173590531247	0.00669588719793895	0.00669285032359014	1	0	0	0.8	0	0	0.7	1	0	0	-0.482332648967214	iTreg
1297	0.00769297700758736	0.00669281220244393	0.00669279288546339	0.986342590335835	0.00713928114706862	0.00669415260566595	0.00735064586631493	0.997304032787904	1.00004509609345	0.00719172340453001	0.00669412418715408	0.00669285312007899	1	0	0	0.9	0	0	0.7	1	0	0	-0.720760164603979	iTreg
1298	0.00769374248400039	0.00669282558437831	0.00669280595604228	0.999086690709876	0.00714551719894597	0.0066935484820581	0.00673497246965792	0.998456362626467	1.00004509618383	0.00719175787849242	0.00669359559414322	0.00669286706835941	1	0	0	1	0	0	0.7	1	0	0	-0.93526632443644	iTreg
1299	0.00669513874601215	0.00669285084098865	0.00669285083923795	0.00669399518871623	0.00669286635271957	0.997797982314506	0.997387785334601	0.00669284760461024	1.00004509607492	0.00719170781921532	0.00669400617844403	0.0066898811178696	1	0	0	0	0	0	0.8	1	0	0	5.02919332282519	Th17
1300	0.00669513931291833	0.00669285084747406	0.00669285084572132	0.00671116120178923	0.00669286638031608	0.997797988484503	0.997386256685674	0.0066928453934821	1.00004509607497	0.00719170802993591	0.00669400647390602	0.00668988117614539	1	0	0	0.1	0	0	0.8	1	0	0	4.82917463771629	Th17
1301	0.00669514024992111	0.00669285081451581	0.00669285081276192	0.00672839222715161	0.0066928663769441	0.99779784525204	0.997384691952214	0.00669285615334314	1.00004509607475	0.00719170809740557	0.00669400692365486	0.00668988119727594	1	0	0	0.2	0	0	0.8	1	0	0	4.62915568937099	Th17
1302	0.00669514296025631	0.00669285083722574	0.00669285083546878	0.00674570939079527	0.00669286643672772	0.99779757339415	0.99738308210635	0.00669284775498766	1.0000450960749	0.0071917078786802	0.00669400830477553	0.00668988128358214	1	0	0	0.3	0	0	0.8	1	0	0	4.42913650296633	Th17
1303	0.00669514396020812	0.00669285087358977	0.00669285087183118	0.00676303518896166	0.00669286648327362	0.997797657652122	0.99738157811596	0.0066928245564422	1.00004509607515	0.0071917080548287	0.00669400884894287	0.00668988137432696	1	0	0	0.4	0	0	0.8	1	0	0	4.22911778256483	Th17
1304	0.00755155147302364	0.00669281497182439	0.00669280525414202	0.615254144872766	0.00693407216735248	0.0116922945561204	0.131391803624892	0.564765867039004	1.0000450960748	0.00719172950864945	0.00686940544840613	0.00669269278607629	1	0	0	0.5	0	0	0.8	1	0	0	1.01173425395352	iTreg
1305	0.00764138498223532	0.00669281147703113	0.00669279846660416	0.735350414489362	0.0070085473793181	0.007142295860408	0.0521083380147204	0.872571833146402	1.00004509607504	0.00719173149038193	0.00674937165822068	0.00669280462237534	1	0	0	0.6	0	0	0.8	1	0	0	0.300042932390569	iTreg
1306	0.00768093266006886	0.00669281152741519	0.00669279496588265	0.874487329780784	0.0070833340141629	0.00672037238770408	0.0177836142625455	0.97643528570593	1.00004509608576	0.0071917337228026	0.00670376209767502	0.0066928433938796	1	0	0	0.7	0	0	0.8	1	0	0	-0.177635320368817	iTreg
1307	0.00769034383564306	0.00669279860161129	0.00669278009278817	0.95336126462567	0.00712297186080828	0.00669696978131115	0.00963229064615549	0.993460660052528	1.00004509600113	0.00719171873336513	0.00669590817770282	0.00669283771895234	1	0	0	0.8	0	0	0.8	1	0	0	-0.48166820922873	iTreg
1308	0.00769286388189214	0.00669281319003505	0.00669279387524756	0.986325375597715	0.00713922862863835	0.00669417586434541	0.0074477937583582	0.997293576029665	1.00004509610008	0.00719172387661005	0.00669412996493647	0.00669285409860064	1	0	0	0.9	0	0	0.8	1	0	0	-0.720635478388639	iTreg
1309	0.007693735615695	0.00669282558390937	0.00669280595601872	0.999086243738537	0.0071455142207321	0.00669354930439571	0.00674086144730814	0.998455847613213	1.00004509618382	0.00719175787143429	0.00669359583175952	0.00669286706794382	1	0	0	1	0	0	0.8	1	0	0	-0.93525948226873	iTreg
1310	0.00669513794276367	0.00669285084387893	0.00669285084212829	0.00669399412519814	0.00669286634848628	0.997798109991119	0.997387858818411	0.00669284684970455	1.00004509607494	0.00719170800330646	0.0066940057788865	0.00668988111661762	1	0	0	0	0	0	0.9	1	0	0	5.02919352478564	Th17
1311	0.00669513931776167	0.0066928508426927	0.00669285084093985	0.00671116215394995	0.00669286637624304	0.997797972586561	0.997386301672673	0.00669284710278081	1.00004509607494	0.00719170800274835	0.00669400647238443	0.00668988117152794	1	0	0	0.1	0	0	0.9	1	0	0	4.82917466410174	Th17
1312	0.00669514109994342	0.00669285089408532	0.00669285089233028	0.0067283896037898	0.00669286645654138	0.997797851584526	0.99738474655142	0.00669283020466462	1.00004509607528	0.00719170799073046	0.00669400740198586	0.00668988128118783	1	0	0	0.2	0	0	0.9	1	0	0	4.62915578041958	Th17
1313	0.00669514216481072	0.00669285083233711	0.00669285083058038	0.0067456922793702	0.00669286642501574	0.997797674883875	0.997383162109071	0.00669284980910616	1.00004509607487	0.00719170798614593	0.00669400790327012	0.00668988127449202	1	0	0	0.3	0	0	0.9	1	0	0	4.42913669839599	Th17
1314	0.0066951440577235	0.00669285084406554	0.00669285084230674	0.00676306221456977	0.00669286646982893	0.997797481401264	0.997381568963506	0.00669284302969878	1.00004509607495	0.00719170796607497	0.00669400886376404	0.00668988134567498	1	0	0	0.4	0	0	0.9	1	0	0	4.22911755158489	Th17
1315	0.00669514522072742	0.00669285082816073	0.00669285082640069	0.00678047013121423	0.00669286647336879	0.99779742387605	0.997380014662389	0.00669284165382182	1.00004509607484	0.00719170805124621	0.00669400944939112	0.00668988138542241	1	0	0	0.5	0	0	0.9	1	0	0	4.02909853506296	Th17
1316	0.00761955399927289	0.00669281231270346	0.00669279973963375	0.725572326506729	0.00699789349523371	0.00746374481320505	0.071187659220679	0.843502638153088	1.00004509607492	0.00719173100382038	0.00676082162771773	0.00669278731251827	1	0	0	0.6	0	0	0.9	1	0	0	0.358269934939885	iTreg
1317	0.00767803869024571	0.00669280861970172	0.00669279213592911	0.872779473588497	0.00708153729959159	0.00672576628471585	0.0202808734606993	0.975294341819954	1.00004509606541	0.00719173305532086	0.00670425570744343	0.00669283930407944	1	0	0	0.7	0	0	0.9	1	0	0	-0.172288074785311	iTreg
1318	0.00768985448817699	0.00669280367660267	0.00669278517794862	0.953186898051713	0.00712272206635642	0.00669721744986373	0.0100820634192762	0.993382452243371	1.00004509603521	0.00719173789961255	0.00669594731231404	0.00669284270596017	1	0	0	0.8	0	0	0.9	1	0	0	-0.480966280063761	iTreg
1319	0.00769274909775275	0.00669281435170642	0.00669279503940539	0.986307878248216	0.00713917542218598	0.00669419978641799	0.00754645465878661	0.997282943864099	1.00004509610787	0.00719172448523405	0.00669413599595939	0.00669285525078214	1	0	0	0.9	0	0	0.9	1	0	0	-0.720508821916211	iTreg
1320	0.00769372873509283	0.00669282558386785	0.00669280595609856	0.999085795925497	0.00714551123685082	0.00669355012872215	0.0067467612250967	0.99845533162717	1.00004509618382	0.00719175786431907	0.00669359606977388	0.00669286706748275	1	0	0	1	0	0	0.9	1	0	0	-0.935252627501542	iTreg
1321	0.00669513747189711	0.00669285082111594	0.0066928508193655	0.00669399750632729	0.0066928663246109	0.997798136244221	0.997387913593442	0.00669285389416367	1.00004509607479	0.00719170811827186	0.00669400552589612	0.00668988109146946	1	0	0	0	0	0	1	1	0	0	5.02919359468459	Th17
1322	0.00669513935133593	0.0066928508304918	0.00669285082873903	0.00671116457063632	0.00669286636545949	0.997797942632205	0.997386343352884	0.00669285096100329	1.00004509607485	0.00719170795198943	0.00669400648081663	0.00668988115972389	1	0	0	0.1	0	0	1	1	0	0	4.82917466949686	Th17
1323	0.00669514081935631	0.00669285093448103	0.00669285093272734	0.00672837787296076	0.00669286649182921	0.997797908974503	0.997384819470218	0.00669281841907869	1.00004509607556	0.00719170808677892	0.00669400728596147	0.00668988131986517	1	0	0	0.2	0	0	1	1	0	0	4.62915593409924	Th17
1324	0.00669514199266575	0.00669285084460733	0.0066928508428508	0.00674568546927688	0.00669286643490472	0.997797715418597	0.997383224535932	0.00669284575355195	1.00004509607495	0.0071917080252718	0.00669400782453529	0.00668988128580063	1	0	0	0.3	0	0	1	1	0	0	4.42913681205729	Th17
1325	0.00669514294144458	0.00669285081067942	0.00669285080892173	0.0067630419876593	0.00669286643245984	0.997797556362825	0.997381655043523	0.00669285871466428	1.00004509607472	0.00719170807770931	0.00669400827819964	0.00668988130621303	1	0	0	0.4	0	0	1	1	0	0	4.22911771543437	Th17
1326	0.00669514518781548	0.00669285083616727	0.00669285083440665	0.00678047031338734	0.0066928664824896	0.997797421434783	0.99738006070236	0.00669283810418356	1.00004509607489	0.00719170804177088	0.00669400943772025	0.00668988139334327	1	0	0	0.5	0	0	1	1	0	0	4.02909858200818	Th17
1327	0.00758593286063494	0.0066928136156227	0.00669280167953437	0.71165655378638	0.00698224562349135	0.00821949621727092	0.100797069366031	0.79155954087513	1.00004509607481	0.00719173026700252	0.00678042525938303	0.00669275866346612	1	0	0	0.6	0	0	1	1	0	0	0.454464274965735	iTreg
1328	0.00767458787472095	0.00669280502043353	0.00669278862950853	0.870734370473253	0.00707939528913491	0.00673276612257965	0.0232532704712984	0.973881908144892	1.00004509604026	0.0071917276998521	0.00670486455172628	0.0066928342631031	1	0	0	0.7	0	0	1	1	0	0	-0.165856142655529	iTreg
1329	0.00768928615979195	0.00669280953725475	0.00669279105302593	0.953002501154566	0.0071224078456409	0.00669748845394992	0.0105565355239813	0.993299436297228	1.00004509607454	0.00719173274086284	0.00669599140768439	0.00669284846690233	1	0	0	0.8	0	0	1	1	0	0	-0.480224950188162	iTreg
1330	0.00769263267871322	0.00669281571311978	0.00669279640283857	0.986290091794725	0.0071391215528137	0.00669422441212986	0.00764666061948441	0.997272132123241	1.00004509611702	0.00719172527372098	0.00669414230800129	0.00669285660283296	1	0	0	0.9	0	0	1	1	0	0	-0.720380152237295	iTreg
1331	0.007693721841758	0.00669282558374725	0.00669280595596598	0.999085347263383	0.00714550824758592	0.00669355095492428	0.00675267183847198	0.998454814662071	1.00004509618382	0.00719175785719204	0.0066935963082726	0.0066928670670217	1	0	0	1	0	0	1	1	0	0	-0.935245760086697	iTreg
