# Supplementary material for: Role of Cytokine Combinations on CD4+ T Cell Differentiation, Partial Polarization, and Plasticity: Continuous Network Modeling Approach
Source: Front Physiol. 2018 Aug 2;9:877. doi: 10.3389/fphys.2018.00877 (PMC6089340; doi:10.3389/fphys.2018.00877)
Supplement: DATA SHEET S7 — Code and simulations of the CD4+ T cell regulatory network. [file Data_Sheet_7.ZIP › variarEntornoVariosNodos.R]

library(deSolve) # If odesolve is not already loaded
library(rootSolve)
library(BoolNetPerturb)

source("References/minTF5-ODE.R")

dir.create("Results", showWarnings = FALSE)
#dir.create("Results/csv", showWarnings = FALSE)
#dir.create("Results/svg", showWarnings = FALSE)


Attractors <- read.csv("attr.csv", header=TRUE)
rownames(Attractors) <- as.character(Attractors$Label)
Attractors$Label <- NULL
genes <- colnames(Attractors)
Attractors

labels.rules <- read.csv("References/minTF5-labels.csv")

AttractorsMat <- Attractors
transitionMatrix <- data.frame(matrix(NA, nrow = sum(Attractors), ncol = 7))
t <- 1

Kpars <- rep(1,length(genes))
names(Kpars) <- paste("k", genes, sep="")
Parms <- c(h = 10, Kpars)

# Genes to modify
EnvGen <- c("GATA3","IL2","IL4")

for(Attri in 1:nrow(AttractorsMat)) {
    # Attri <- 1
    InitialState <- as.numeric(AttractorsMat[Attri,])
    InitialLabel <- rownames(AttractorsMat[Attri,])
    names(InitialState) <- genes
    
    Ks <- seq(0,1, length=11)
    Ks <- expand.grid( rep(list(Ks), length(EnvGen)) )
    colnames(Ks)<- EnvGen
    
    AttrSums <- numeric( dim(Ks)[1] )
    AttrLabels <- character( dim(Ks)[1] )
    AttrMatrix <- matrix(0, dim(Ks)[1], length(InitialState)+2)
    #rownames(AttrMatrix) <- as.character(Ks)
    colnames(AttrMatrix) <- c( names(InitialState), "Sum", "Label" )
    
    for (i in 1:dim(Ks)[1]) {
        #i <- 5
        State <- InitialState
        State[EnvGen] <- as.double(Ks[i,])
        StateF <- runsteady(y = State, fun = network, parms = Parms, times = c(0, 1e5))$y
        # Final - Initial - Modified Extrinsic
        Sum <- sum(abs(StateF - InitialState)) - sum(Ks[i,])
        Label <- labelState(round(StateF), genes, labels.rules$labels, labels.rules$rules)
        AttrMatrix[i,] <- c(StateF,Sum,Label)
    }
    
    write.csv(AttrMatrix, paste("Results/", InitialLabel, "_", paste(EnvGen, collapse = "_"), ".csv", sep="") )

}
